# Supplementary material for: Benchmark dataset of the effect of grain size on strength in the single-phase FCC CrCoNi medium entropy alloy
Source: Data Brief. 2019 Oct 1;27:104592. doi: 10.1016/j.dib.2019.104592 (PMC6812030; doi:10.1016/j.dib.2019.104592)
Supplement: Multimedia component 1 [file mmc1.zip]

Archive with 148 entries (126 files):
- Compression_Tests/
- Compression_Tests/293K/
- Compression_Tests/293K/CrCoNi_1073K_120min_293K.xlsx
- Compression_Tests/293K/CrCoNi_1073K_15min_293K.xlsx
- Compression_Tests/293K/CrCoNi_1073K_180min_293K.xlsx
- Compression_Tests/293K/CrCoNi_1173K_10min_293K.xlsx
- Compression_Tests/293K/CrCoNi_1173K_120min_293K.xlsx
- Compression_Tests/293K/CrCoNi_1173K_15min_293K.xlsx
- Compression_Tests/293K/CrCoNi_1173K_180min_293K.xlsx
- Compression_Tests/293K/CrCoNi_1173K_20min_293K.xlsx
- Compression_Tests/293K/CrCoNi_1173K_30min_293K.xlsx
- Compression_Tests/293K/CrCoNi_1173K_45min_293K.xlsx
- Compression_Tests/293K/CrCoNi_1173K_60min_293K.xlsx
- Compression_Tests/293K/CrCoNi_1273K_180min_293K.xlsx
- Compression_Tests/293K/CrCoNi_1273K_60min_293K.xlsx
- Compression_Tests/293K/CrCoNi_1373K_30min_293K.xlsx
- Compression_Tests/293K/CrCoNi_1473K_30240min_293K.xlsx
- Compression_Tests/293K/CrCoNi_1473K_30min_293K.xlsx
- Compression_Tests/473K/
- Compression_Tests/473K/CrCoNi_1073K_120min_473K.xlsx
- Compression_Tests/473K/CrCoNi_1073K_15min_473K.xlsx
- Compression_Tests/473K/CrCoNi_1073K_180min_473K.xlsx
- Compression_Tests/473K/CrCoNi_1173K_10min_473K.xlsx
- Compression_Tests/473K/CrCoNi_1173K_120mi_473K.xlsx
- Compression_Tests/473K/CrCoNi_1173K_15min_473K.xlsx
- Compression_Tests/473K/CrCoNi_1173K_180min_473K.xlsx
- Compression_Tests/473K/CrCoNi_1173K_20min_473K.xlsx
- Compression_Tests/473K/CrCoNi_1173K_30min_473K.xlsx
- Compression_Tests/473K/CrCoNi_1173K_45min_473K.xlsx
- Compression_Tests/473K/CrCoNi_1173K_60min_473K.xlsx
- Compression_Tests/473K/CrCoNi_1273K_180min_473K.xlsx
- Compression_Tests/473K/CrCoNi_1273K_60min_473K.xlsx
- Compression_Tests/473K/CrCoNi_1373K_30min_473K.xlsx
- Compression_Tests/473K/CrCoNi_1473K_30240min_473K.xlsx
- Compression_Tests/473K/CrCoNi_1473K_30min_473K.xlsx
- Compression_Tests/673K/
- Compression_Tests/673K/CrCoNi_1073K_120min_673K.xlsx
- Compression_Tests/673K/CrCoNi_1073K_15min_673K.xlsx
- Compression_Tests/673K/CrCoNi_1073K_180min_673K.xlsx
- Compression_Tests/673K/CrCoNi_1173K_10min_673K.xlsx
- Compression_Tests/673K/CrCoNi_1173K_120min_673K.xlsx
- Compression_Tests/673K/CrCoNi_1173K_15min_673K.xlsx
- Compression_Tests/673K/CrCoNi_1173K_180min_673K.xlsx
- Compression_Tests/673K/CrCoNi_1173K_20min_673K.xlsx
- Compression_Tests/673K/CrCoNi_1173K_30min_673K.xlsx
- Compression_Tests/673K/CrCoNi_1173K_45min_673K.xlsx
- Compression_Tests/673K/CrCoNi_1173K_60min_673K.xlsx
- Compression_Tests/673K/CrCoNi_1273K_180min_673K.xlsx
- Compression_Tests/673K/CrCoNi_1273K_60min_673K.xlsx
- Compression_Tests/673K/CrCoNi_1373K_30min_673K.xlsx
- Compression_Tests/673K/CrCoNi_1473K_30240min_673K.xlsx
- Compression_Tests/673K/CrCoNi_1473K_30min_673K.xlsx
- Compression_Tests/77K/
- Compression_Tests/77K/CrCoNi_1073K_120min_77K.xlsx
- Compression_Tests/77K/CrCoNi_1073K_15min_77K.xlsx
- Compression_Tests/77K/CrCoNi_1073K_180min_77K.xlsx
- Compression_Tests/77K/CrCoNi_1173K_10min_77K.xlsx
- Compression_Tests/77K/CrCoNi_1173K_120min_77K.xlsx
- Compression_Tests/77K/CrCoNi_1173K_15min_77K.xlsx
- Compression_Tests/77K/CrCoNi_1173K_180min_77K.xlsx
- Compression_Tests/77K/CrCoNi_1173K_20min_77K.xlsx
- Compression_Tests/77K/CrCoNi_1173K_30min_77K.xlsx
- Compression_Tests/77K/CrCoNi_1173K_60min_77K.xlsx
- Compression_Tests/77K/CrCoNi_1273K_180min_77K.xlsx
- Compression_Tests/77K/CrCoNi_1273K_60min_77K.xlsx
- Compression_Tests/77K/CrCoNi_1373K_30min_77K.xlsx
- Compression_Tests/77K/CrCoNi_1473K_30240min_77K.xlsx
- Compression_Tests/77K/CrCoNi_1473K_30min_77K.xlsx
- Compression_Tests/873K/
- Compression_Tests/873K/CrCoNi_1073K_120min_873K.xlsx
- Compression_Tests/873K/CrCoNi_1073K_15min_873K.xlsx
- Compression_Tests/873K/CrCoNi_1073K_180min_873K.xlsx
- Compression_Tests/873K/CrCoNi_1173K_10min_873K.xlsx
- Compression_Tests/873K/CrCoNi_1173K_120min_873K.xlsx
- Compression_Tests/873K/CrCoNi_1173K_15min_873K.xlsx
- Compression_Tests/873K/CrCoNi_1173K_180min_873K.xlsx
- Compression_Tests/873K/CrCoNi_1173K_20min_873K.xlsx
- Compression_Tests/873K/CrCoNi_1173K_30min_873K.xlsx
- Compression_Tests/873K/CrCoNi_1173K_45min_873K.xlsx
- Compression_Tests/873K/CrCoNi_1173K_60min_873K.xlsx
- Compression_Tests/873K/CrCoNi_1273K_180min_873K.xlsx
- Compression_Tests/873K/CrCoNi_1273K_60min_873K.xlsx
- Compression_Tests/873K/CrCoNi_1373K_30min_873K.xlsx
- Compression_Tests/873K/CrCoNi_1473K_30min_873K.xlsx
- CrCoNi_1073K_120min/
- CrCoNi_1073K_120min/CrCoNi_1073K_120min_1.tif
- CrCoNi_1073K_120min/CrCoNi_1073K_120min_c=2.0μm.pdf
- CrCoNi_1073K_120min/CrCoNi_1073K_120min_d=4.2μm.pdf
- CrCoNi_1073K_15min/
- CrCoNi_1073K_15min/CrCoNi_1073K_15min_1.tif
- CrCoNi_1073K_15min/CrCoNi_1073K_15min_c=1.3μm.pdf
- CrCoNi_1073K_15min/CrCoNi_1073K_15min_d=3.2μm.pdf
- CrCoNi_1073K_180min/
- CrCoNi_1073K_180min/CrCoNi_1073K_180min_1.tif
- CrCoNi_1073K_180min/CrCoNi_1073K_180min_c=2.3μm.pdf
- CrCoNi_1073K_180min/CrCoNi_1073K_180min_d=5.3μm.pdf
- CrCoNi_1173K_10min/
- CrCoNi_1173K_10min/CrCoNi_1173K_10min_1.tif
- CrCoNi_1173K_10min/CrCoNi_1173K_10min_c=2.2μm.pdf
- CrCoNi_1173K_10min/CrCoNi_1173K_10min_d=4.5μm.pdf
- CrCoNi_1173K_120min/
- CrCoNi_1173K_120min/CrCoNi_1173K_120min_1.tif
- CrCoNi_1173K_120min/CrCoNi_1173K_120min_c=5.7μm.pdf
- CrCoNi_1173K_120min/CrCoNi_1173K_120min_d=13μm.pdf
- CrCoNi_1173K_15min/
- CrCoNi_1173K_15min/CrCoNi_1173K_15min_1.tif
- CrCoNi_1173K_15min/CrCoNi_1173K_15min_c=2.5μm.pdf
- CrCoNi_1173K_15min/CrCoNi_1173K_15min_d=5.7μm.pdf
- CrCoNi_1173K_180min/
- CrCoNi_1173K_180min/CrCoNi_1173K_180min_1.tif
- CrCoNi_1173K_180min/CrCoNi_1173K_180min_c=6.9μm.pdf
- CrCoNi_1173K_180min/CrCoNi_1173K_180min_d=16μm.pdf
- CrCoNi_1173K_20min/
- CrCoNi_1173K_20min/CrCoNi_1173K_20min_1.tif
- CrCoNi_1173K_20min/CrCoNi_1173K_20min_c=2.9μm.pdf
- CrCoNi_1173K_20min/CrCoNi_1173K_20min_d=5.4μm.pdf
- CrCoNi_1173K_30min/
- CrCoNi_1173K_30min/CrCoNi_1173K_30min_1.tif
- CrCoNi_1173K_30min/CrCoNi_1173K_30min_c=3.2μm.pdf
- CrCoNi_1173K_30min/CrCoNi_1173K_30min_d=7.1μm.pdf
- CrCoNi_1173K_45min/
- CrCoNi_1173K_45min/CrCoNi_1173K_45min_1.tif
- CrCoNi_1173K_45min/CrCoNi_1173K_45min_c=4.0μm.pdf
- CrCoNi_1173K_45min/CrCoNi_1173K_45min_d=8.4μm.pdf
- CrCoNi_1173K_60min/
- CrCoNi_1173K_60min/CrCoNi_1173K_60min_1.tif
- CrCoNi_1173K_60min/CrCoNi_1173K_60min_c=4.8μm.pdf
- CrCoNi_1173K_60min/CrCoNi_1173K_60min_d=8.7μm.pdf
- CrCoNi_1273K_180min/
- CrCoNi_1273K_180min/CrCoNi_1273K_180min_1.tif
- CrCoNi_1273K_180min/CrCoNi_1273K_180min_c=18.5μm.pdf
- CrCoNi_1273K_180min/CrCoNi_1273K_180min_d=42μm.pdf
- CrCoNi_1273K_60min/
- CrCoNi_1273K_60min/CrCoNi_1273K_60min_1.tif
- CrCoNi_1273K_60min/CrCoNi_1273K_60min_c=15.8μm.pdf
- CrCoNi_1273K_60min/CrCoNi_1273K_60min_d=33μm.pdf
- CrCoNi_1373K_30min/
- CrCoNi_1373K_30min/CrCoNi_1373K_30min_1.tif
- CrCoNi_1373K_30min/CrCoNi_1373K_30min_c=23μm.pdf
- CrCoNi_1373K_30min/CrCoNi_1373K_30min_d=61μm.pdf
- CrCoNi_1473K_30240min/
- CrCoNi_1473K_30240min/CrCoNi_1473K_30240min_1.tif
- CrCoNi_1473K_30240min/CrCoNi_1473K_30240min_c=50μm.pdf
- CrCoNi_1473K_30240min/CrCoNi_1473K_30240min_d=174μm.pdf
- CrCoNi_1473K_30min/
- CrCoNi_1473K_30min/CrCoNi_1473K_30min_1.tif
- CrCoNi_1473K_30min/CrCoNi_1473K_30min_c=42μm.pdf
- CrCoNi_1473K_30min/CrCoNi_1473K_30min_d=115μm.pdf
