# Supplementary material for: Benchmark dataset of the effect of grain size on strength in the single-phase FCC CrCoNi medium entropy alloy
Source: Data Brief. 2019 Oct 1;27:104592. doi: 10.1016/j.dib.2019.104592 (PMC6812030; doi:10.1016/j.dib.2019.104592)
Supplement: Multimedia component 1 [file mmc1.zip › Compression_Tests/293K/CrCoNi_1073K_120min_293K.xlsx]

## Sheet: CrCoNi_1073K_120min_293K
Name	CrCoNi-800C-2h-5µm
Diameter	4.02	mm
Sample height	7.98	mm
Gage length	8	mm
Speed ​​during measurement	0.48	mm/min
Time	Force	Crosshead Displacement	Crosshead Displacement
s	N	mm	mm
20.3563	20.573	0	0
20.4363	20.2586	-7.00195e-06	-7.00195e-06
20.4663	20.2899	-4.00681e-06	-4.00681e-06
20.4663	20.2899	-4.00681e-06	-4.00681e-06
20.5763	20.51	-7.013e-06	-7.013e-06
20.6863	20.4238	-1.40065e-05	-1.40065e-05
20.7863	21.4126	3.28755e-05	3.28755e-05
20.8963	26.6725	0.000543757	0.000543757
21.0063	31.2409	0.00126879	0.00126879
21.1063	35.3835	0.00204198	0.00204198
21.2163	40.0612	0.00292985	0.00292985
21.3263	44.5807	0.00382964	0.00382964
21.4263	48.2135	0.0046498	0.0046498
21.5363	51.9245	0.00553386	0.00553386
21.6463	54.7233	0.00650374	0.00650374
21.7563	57.3258	0.00737564	0.00737564
21.8563	59.4713	0.00827186	0.00827186
21.9663	61.2799	0.00923578	0.00923578
22.0763	62.5371	0.0101327	0.0101327
22.1763	63.8267	0.0110037	0.0110037
22.2863	65.4781	0.0119516	0.0119516
22.3963	67.0269	0.012845	0.012845
22.5063	69.0943	0.0138137	0.0138137
22.6063	71.0205	0.0146319	0.0146319
22.7163	72.6324	0.0155338	0.0155338
22.8263	74.4087	0.0165016	0.0165016
22.9263	75.8706	0.0172896	0.0172896
23.0363	77.3169	0.0182099	0.0182099
23.1463	79.3853	0.0191678	0.0191678
23.2563	81.2012	0.0200648	0.0200648
23.3563	82.9546	0.0209488	0.0209488
23.4663	84.7388	0.0218488	0.0218488
23.5763	86.7124	0.0228316	0.0228316
23.6763	88.4341	0.0236637	0.0236637
23.7863	90.2027	0.0245606	0.0245606
23.8963	92.1348	0.02548	0.02548
24.0063	93.9444	0.026401	0.026401
24.1063	95.4615	0.0272717	0.0272717
24.2163	96.8213	0.0281805	0.0281805
24.3263	98.9346	0.0290939	0.0290939
24.4263	100.877	0.0299477	0.0299477
24.5363	102.835	0.0308339	0.0308339
24.6463	105.224	0.0317938	0.0317938
24.7563	107.652	0.0327489	0.0327489
24.8563	110.207	0.0335685	0.0335685
24.9663	112.605	0.0345446	0.0345446
25.0763	115.309	0.0354249	0.0354249
25.1763	117.21	0.0362477	0.0362477
25.2863	119.633	0.0371446	0.0371446
25.3963	122.477	0.038068	0.038068
25.5063	125.158	0.0390326	0.0390326
25.6063	127.502	0.0398406	0.0398406
25.7163	130.159	0.040662	0.040662
25.8163	132.784	0.041556	0.041556
25.9263	135.402	0.0424369	0.0424369
26.0363	137.955	0.0432898	0.0432898
26.1463	140.983	0.0443176	0.0443176
26.2463	143.954	0.0450259	0.0450259
26.3563	146.957	0.0459539	0.0459539
26.4663	149.826	0.0469767	0.0469767
26.5663	152.726	0.0477886	0.0477886
26.6763	155.5	0.0486407	0.0486407
26.7863	158.104	0.0495198	0.0495198
26.8963	161.593	0.050365	0.050365
26.9963	164.697	0.0512457	0.0512457
27.1063	167.653	0.0521648	0.0521648
27.2163	171.112	0.053072	0.053072
27.3163	173.839	0.0538878	0.0538878
27.4263	176.576	0.05476	0.05476
27.5363	179.846	0.0557489	0.0557489
27.6463	183.281	0.0566169	0.0566169
27.7463	186.574	0.0574597	0.0574597
27.8563	189.914	0.0583578	0.0583578
27.9663	192.887	0.0592638	0.0592638
28.0663	195.292	0.0600479	0.0600479
28.1763	198.192	0.0609486	0.0609486
28.2863	201.259	0.0617859	0.0617859
28.3963	204.575	0.062706	0.062706
28.4963	207.477	0.0634379	0.0634379
28.6063	210.965	0.064389	0.064389
28.7163	214.244	0.0652757	0.0652757
28.8163	217.105	0.066057	0.066057
28.9263	220.98	0.067014	0.067014
29.0363	224.455	0.0678728	0.0678728
29.1463	228.039	0.0687885	0.0687885
29.2463	231.27	0.0696257	0.0696257
29.3563	234.587	0.0705119	0.0705119
29.4663	237.937	0.0713726	0.0713726
29.5663	241.144	0.0722316	0.0722316
29.6763	244.389	0.0730675	0.0730675
29.7863	248.076	0.0739928	0.0739928
29.8963	251.723	0.0748676	0.0748676
29.9963	254.649	0.0756236	0.0756236
30.1063	258.404	0.0765656	0.0765656
30.2163	262.547	0.0774416	0.0774416
30.3163	266.424	0.0782159	0.0782159
30.4263	270.103	0.0792009	0.0792009
30.5363	273.978	0.0800059	0.0800059
30.6463	277.318	0.0809357	0.0809357
30.7463	280.267	0.0817437	0.0817437
30.8563	284.746	0.0825538	0.0825538
30.9663	288.088	0.0834607	0.0834607
31.0663	291.672	0.0842279	0.0842279
31.1763	295.508	0.0850817	0.0850817
31.2863	299.422	0.0859977	0.0859977
31.3863	303.377	0.086806	0.086806
31.4963	307.92	0.0876719	0.0876719
31.6063	312.086	0.0886017	0.0886017
31.7163	316.842	0.0894047	0.0894047
31.8163	320.599	0.0902368	0.0902368
31.9263	324.963	0.0911209	0.0911209
32.0363	329.293	0.0919167	0.0919167
32.1363	333.271	0.0927328	0.0927328
32.2463	337.744	0.0936099	0.0936099
32.3563	342.469	0.0944966	0.0944966
32.4663	347.648	0.0953459	0.0953459
32.5663	352.215	0.0961179	0.0961179
32.6763	357.064	0.0970117	0.0970117
32.7863	362.238	0.0978879	0.0978879
32.8863	367.056	0.0986239	0.0986239
32.9963	372.457	0.0995056	0.0995056
33.1063	377.236	0.100322	0.100322
33.2163	382.314	0.101198	0.101198
33.3163	387.879	0.101948	0.101948
33.4263	393.467	0.102778	0.102778
33.5363	398.892	0.103693	0.103693
33.6363	403.898	0.10441	0.10441
33.7463	409.049	0.105224	0.105224
33.8563	414.715	0.106076	0.106076
33.9663	415.605	0.106964	0.106964
34.0663	420.334	0.107756	0.107756
34.1763	426.947	0.108652	0.108652
34.2863	433.936	0.109386	0.109386
34.3863	439.553	0.11017	0.11017
34.4963	446.227	0.11103	0.11103
34.6063	452.61	0.111792	0.111792
34.7163	459.143	0.112644	0.112644
34.8163	464.756	0.11338	0.11338
34.9263	471.279	0.114216	0.114216
35.0363	477.457	0.114949	0.114949
35.1363	483.141	0.115712	0.115712
35.2463	489.487	0.11655	0.11655
35.3563	495.498	0.117324	0.117324
35.4663	502.346	0.118101	0.118101
35.5663	508.674	0.118892	0.118892
35.6763	515.104	0.119708	0.119708
35.7863	521.834	0.120496	0.120496
35.8863	527.476	0.121216	0.121216
35.9963	534.44	0.122036	0.122036
36.1063	541.28	0.122897	0.122897
36.2063	547.175	0.123592	0.123592
36.3163	553.905	0.124404	0.124404
36.4263	560.546	0.125185	0.125185
36.5363	567.183	0.125996	0.125996
36.6363	573.526	0.126649	0.126649
36.7463	580.487	0.127484	0.127484
36.8563	588.097	0.128262	0.128262
36.9563	594.647	0.12906	0.12906
37.0663	601.839	0.129817	0.129817
37.1763	609.054	0.130662	0.130662
37.2863	616.64	0.131397	0.131397
37.3863	622.772	0.13215	0.13215
37.4963	631.362	0.132997	0.132997
37.6063	638.077	0.133745	0.133745
37.7063	644.894	0.134532	0.134532
37.8163	652.343	0.135264	0.135264
37.9263	659.515	0.136128	0.136128
38.0363	667.608	0.136785	0.136785
38.1363	674.89	0.137528	0.137528
38.2463	682.819	0.138414	0.138414
38.3563	691.284	0.139132	0.139132
38.4563	698.288	0.139833	0.139833
38.5663	706.968	0.140666	0.140666
38.6763	715.655	0.141434	0.141434
38.7863	723.886	0.14227	0.14227
38.8863	732.226	0.143022	0.143022
38.9963	739.628	0.143749	0.143749
39.1063	749.28	0.144582	0.144582
39.2063	756.749	0.145284	0.145284
39.3163	764.948	0.145997	0.145997
39.4263	774.522	0.146772	0.146772
39.5363	782.933	0.147664	0.147664
39.6363	791.706	0.148246	0.148246
39.7463	801.147	0.149066	0.149066
39.8563	810.972	0.149825	0.149825
39.9563	819.007	0.150594	0.150594
40.0663	827.687	0.151358	0.151358
40.1763	836.835	0.152117	0.152117
40.2863	845.913	0.15279	0.15279
40.3863	854.632	0.153589	0.153589
40.4963	863.3	0.154273	0.154273
40.6063	872.964	0.155076	0.155076
40.7063	881.808	0.15575	0.15575
40.8163	892.394	0.156488	0.156488
40.9263	902.268	0.157316	0.157316
41.0263	912.108	0.158002	0.158002
41.1363	921.51	0.158706	0.158706
41.2463	932.034	0.159541	0.159541
41.3463	940.838	0.160186	0.160186
41.4563	951.698	0.160944	0.160944
41.5663	961.835	0.161834	0.161834
41.6763	972.432	0.162556	0.162556
41.7763	980.44	0.163181	0.163181
41.8863	991.792	0.163924	0.163924
41.9963	1001.61	0.164668	0.164668
42.0963	1012.04	0.165406	0.165406
42.2063	1021.92	0.166121	0.166121
42.3163	1033.35	0.166924	0.166924
42.4263	1044.22	0.167673	0.167673
42.5263	1054.62	0.16842	0.16842
42.6363	1065.08	0.169142	0.169142
42.7463	1076.36	0.169853	0.169853
42.8463	1085.94	0.170582	0.170582
42.9563	1096.99	0.171342	0.171342
43.0663	1107.91	0.172056	0.172056
43.1763	1119.14	0.172868	0.172868
43.2763	1129.14	0.173565	0.173565
43.3863	1140.23	0.174225	0.174225
43.4963	1151.53	0.17505	0.17505
43.5963	1161.48	0.175746	0.175746
43.7063	1173.39	0.176502	0.176502
43.8163	1183.92	0.177244	0.177244
43.9263	1195.69	0.178042	0.178042
44.0263	1206.43	0.178712	0.178712
44.1363	1217.65	0.179477	0.179477
44.2463	1228.38	0.180302	0.180302
44.3463	1238.85	0.180944	0.180944
44.4563	1250.59	0.181637	0.181637
44.5663	1261.43	0.182478	0.182478
44.6763	1272.55	0.18321	0.18321
44.7763	1282.48	0.183909	0.183909
44.8863	1293.74	0.184617	0.184617
44.9963	1305.13	0.185426	0.185426
45.0963	1315.61	0.186173	0.186173
45.2063	1326.12	0.18687	0.18687
45.3163	1337.01	0.187681	0.187681
45.4263	1348.06	0.188454	0.188454
45.5263	1358.69	0.18913	0.18913
45.6363	1370.12	0.18995	0.18995
45.7463	1381.56	0.190729	0.190729
45.8463	1393.12	0.19132	0.19132
45.9563	1404.96	0.192148	0.192148
46.0663	1417.79	0.193012	0.193012
46.1663	1428.55	0.193606	0.193606
46.2763	1441.32	0.194381	0.194381
46.3863	1455.35	0.195193	0.195193
46.4963	1468.86	0.195998	0.195998
46.5963	1482.08	0.196708	0.196708
46.7063	1495.81	0.197401	0.197401
46.8163	1509.8	0.198238	0.198238
46.9163	1523.42	0.198873	0.198873
47.0263	1538.64	0.199565	0.199565
47.1363	1553.42	0.200433	0.200433
47.2463	1568.44	0.201124	0.201124
47.3463	1582.74	0.201824	0.201824
47.4563	1598.93	0.202556	0.202556
47.5663	1615.08	0.203274	0.203274
47.6663	1629.99	0.203972	0.203972
47.7763	1646.39	0.20468	0.20468
47.8863	1663.04	0.205364	0.205364
47.9963	1680.65	0.206158	0.206158
48.0963	1696.36	0.206813	0.206813
48.2063	1714.59	0.207546	0.207546
48.3163	1733.11	0.208225	0.208225
48.4163	1749.55	0.208792	0.208792
48.5263	1768.8	0.209552	0.209552
48.6363	1788.81	0.210193	0.210193
48.7463	1808.9	0.21087	0.21087
48.8463	1828.24	0.211474	0.211474
48.9563	1850.62	0.212126	0.212126
49.0663	1873.57	0.212817	0.212817
49.1663	1894.91	0.21339	0.21339
49.2763	1919.24	0.214033	0.214033
49.3863	1943.77	0.21471	0.21471
49.4963	1969.33	0.21533	0.21533
49.5963	1993.61	0.215885	0.215885
49.7063	2019.27	0.216449	0.216449
49.8163	2045.77	0.217076	0.217076
49.9163	2069.94	0.217664	0.217664
50.0263	2097.22	0.218157	0.218157
50.1363	2125.97	0.218798	0.218798
50.2463	2152.86	0.219446	0.219446
50.3463	2180.69	0.219918	0.219918
50.4563	2209.33	0.220474	0.220474
50.5663	2238.46	0.221036	0.221036
50.6663	2267.76	0.2216	0.2216
50.7763	2298.01	0.222176	0.222176
50.8863	2328.57	0.222632	0.222632
50.9863	2356.96	0.22319	0.22319
51.0963	2387.31	0.223757	0.223757
51.2063	2419.04	0.224269	0.224269
51.3163	2450.54	0.224841	0.224841
51.4163	2479.71	0.225373	0.225373
51.5263	2512.07	0.22591	0.22591
51.6363	2544.71	0.226425	0.226425
51.7363	2575.06	0.226949	0.226949
51.8463	2609.1	0.22749	0.22749
51.9563	2640.79	0.227998	0.227998
52.0663	2674.48	0.228557	0.228557
52.1663	2704.23	0.229042	0.229042
52.2763	2737.87	0.229541	0.229541
52.3863	2772.03	0.230128	0.230128
52.4863	2803.65	0.230541	0.230541
52.5963	2838.2	0.231092	0.231092
52.7063	2872.37	0.231636	0.231636
52.8163	2907.26	0.232137	0.232137
52.9163	2938.34	0.232649	0.232649
53.0263	2974.03	0.233104	0.233104
53.1363	3009.51	0.233653	0.233653
53.2363	3040.89	0.234145	0.234145
53.3463	3076.01	0.234612	0.234612
53.4563	3111.07	0.235129	0.235129
53.5663	3146.82	0.235725	0.235725
53.6663	3179.14	0.236128	0.236128
53.7763	3214.7	0.23657	0.23657
53.8863	3250.31	0.237113	0.237113
53.9863	3283.18	0.237584	0.237584
54.0963	3319.76	0.238062	0.238062
54.2063	3354.65	0.238562	0.238562
54.3163	3390.1	0.23907	0.23907
54.4163	3423.7	0.239512	0.239512
54.5263	3459.84	0.240086	0.240086
54.6363	3496.06	0.240557	0.240557
54.7363	3530.1	0.240958	0.240958
54.8463	3566.62	0.241565	0.241565
54.9563	3602.87	0.241976	0.241976
55.0663	3640.2	0.242478	0.242478
55.1663	3673.67	0.242977	0.242977
55.2763	3710.95	0.243442	0.243442
55.3863	3747.96	0.243933	0.243933
55.4863	3780.92	0.244449	0.244449
55.5963	3817.7	0.24486	0.24486
55.7063	3854.09	0.24541	0.24541
55.8163	3891.31	0.245922	0.245922
55.9163	3924.47	0.246306	0.246306
56.0263	3962	0.24682	0.24682
56.1263	3996.03	0.247293	0.247293
56.2363	4033.5	0.247806	0.247806
56.3463	4070.47	0.24828	0.24828
56.4563	4107.94	0.248808	0.248808
56.5563	4141.85	0.249226	0.249226
56.6663	4177.96	0.249753	0.249753
56.7763	4214.27	0.25023	0.25023
56.8763	4247.68	0.250593	0.250593
56.9863	4285.14	0.251186	0.251186
57.0963	4323.05	0.251642	0.251642
57.2063	4360.1	0.252132	0.252132
57.3063	4394.44	0.252649	0.252649
57.4163	4432.71	0.253045	0.253045
57.5263	4469.18	0.253594	0.253594
57.6263	4504.19	0.254034	0.254034
57.7363	4541.36	0.254516	0.254516
57.8463	4580.16	0.255114	0.255114
57.9563	4619.5	0.255562	0.255562
58.0563	4652.33	0.256036	0.256036
58.1663	4690.57	0.256561	0.256561
58.2763	4727.33	0.256996	0.256996
58.3763	4762.6	0.257494	0.257494
58.4863	4799.36	0.257949	0.257949
58.5963	4837.22	0.258488	0.258488
58.7063	4875.05	0.259065	0.259065
58.8063	4909.11	0.259446	0.259446
58.9163	4945.24	0.259982	0.259982
59.0263	4983.41	0.260516	0.260516
59.1263	5016.43	0.260952	0.260952
59.2363	5052.55	0.261454	0.261454
59.3463	5090.85	0.261925	0.261925
59.4563	5127.57	0.262461	0.262461
59.5563	5161.71	0.262965	0.262965
59.6663	5198.58	0.263421	0.263421
59.7763	5234.96	0.263962	0.263962
59.8763	5269.35	0.264426	0.264426
59.9863	5306.18	0.264989	0.264989
60.0963	5342.44	0.26545	0.26545
60.2063	5379.3	0.265974	0.265974
60.3063	5413.05	0.26644	0.26644
60.4163	5449.54	0.267024	0.267024
60.5263	5487.04	0.267485	0.267485
60.6263	5519.99	0.267994	0.267994
60.7363	5556.57	0.268484	0.268484
60.8463	5593.68	0.269054	0.269054
60.9463	5626.13	0.269533	0.269533
61.0563	5663.09	0.270081	0.270081
61.1663	5698.05	0.270581	0.270581
61.2763	5732.72	0.271202	0.271202
61.3763	5764.42	0.271614	0.271614
61.4863	5799.56	0.272218	0.272218
61.5963	5834.34	0.272764	0.272764
61.6963	5865.88	0.273281	0.273281
61.8063	5899.97	0.273834	0.273834
61.9163	5934.69	0.274376	0.274376
62.0263	5969.13	0.274988	0.274988
62.1263	5998.95	0.275514	0.275514
62.2363	6033.58	0.276066	0.276066
62.3463	6065.8	0.276652	0.276652
62.4463	6095.16	0.277213	0.277213
62.5563	6127.89	0.277769	0.277769
62.6663	6160.69	0.278449	0.278449
62.7763	6192.53	0.279017	0.279017
62.8763	6221.61	0.279582	0.279582
62.9863	6251.72	0.280204	0.280204
63.0963	6283.67	0.280786	0.280786
63.1963	6312.2	0.28141	0.28141
63.3063	6342.17	0.282049	0.282049
63.4163	6372.83	0.28272	0.28272
63.5263	6403.28	0.283449	0.283449
63.6263	6428.91	0.283978	0.283978
63.7363	6457.52	0.284573	0.284573
63.8463	6486.25	0.28535	0.28535
63.9463	6511.24	0.285825	0.285825
64.0563	6539	0.28663	0.28663
64.1663	6565.61	0.287292	0.287292
64.2763	6591.75	0.287962	0.287962
64.3763	6615.28	0.288634	0.288634
64.4863	6640.69	0.289321	0.289321
64.5963	6664.66	0.290066	0.290066
64.6963	6686.95	0.290721	0.290721
64.8063	6710.6	0.291448	0.291448
64.9163	6732.62	0.292169	0.292169
65.0263	6755.07	0.292948	0.292948
65.1263	6774.56	0.293613	0.293613
65.2363	6795.6	0.294404	0.294404
65.3463	6815.6	0.295162	0.295162
65.4463	6834.48	0.29594	0.29594
65.5563	6852.7	0.296724	0.296724
65.6663	6870.24	0.297508	0.297508
65.7763	6887.75	0.298366	0.298366
65.8763	6902.72	0.299045	0.299045
65.9863	6919.08	0.299913	0.299913
66.0963	6933.86	0.300732	0.300732
66.1963	6947.37	0.301533	0.301533
66.3063	6960.19	0.302384	0.302384
66.4163	6972.56	0.303229	0.303229
66.5163	6983.03	0.304073	0.304073
66.6263	6994.28	0.30495	0.30495
66.7363	7005.56	0.305829	0.305829
66.8463	7015.28	0.306748	0.306748
66.9463	7023.62	0.307581	0.307581
67.0563	7032.62	0.308484	0.308484
67.1663	7041.12	0.309385	0.309385
67.2663	7048.96	0.310182	0.310182
67.3763	7057.63	0.311124	0.311124
67.4863	7066.92	0.312008	0.312008
67.5963	7075.29	0.312953	0.312953
67.6963	7082.29	0.313778	0.313778
67.8063	7090.76	0.314642	0.314642
67.9163	7099.03	0.315662	0.315662
68.0163	7106.18	0.31637	0.31637
68.1263	7114.69	0.31731	0.31731
68.2363	7122.98	0.318282	0.318282
68.3463	7130.67	0.319096	0.319096
68.4463	7137.31	0.319953	0.319953
68.5563	7145.52	0.320862	0.320862
68.6663	7154.53	0.321786	0.321786
68.7663	7161.82	0.322574	0.322574
68.8763	7170.27	0.323478	0.323478
68.9863	7178.04	0.324385	0.324385
69.0963	7185.97	0.325293	0.325293
69.1963	7192.9	0.326156	0.326156
69.3063	7200.18	0.327056	0.327056
69.4163	7208.38	0.327933	0.327933
69.5163	7215.45	0.328812	0.328812
69.6263	7221.53	0.32963	0.32963
69.7363	7229.49	0.330509	0.330509
69.8463	7237.57	0.331486	0.331486
69.9463	7244.35	0.332258	0.332258
70.0563	7252.63	0.33311	0.33311
70.1663	7260.25	0.334066	0.334066
70.2663	7267.35	0.334892	0.334892
70.3763	7274.74	0.335745	0.335745
70.4863	7281.3	0.336681	0.336681
70.5963	7289.67	0.337474	0.337474
70.6963	7296.86	0.338392	0.338392
70.8063	7303.6	0.3393	0.3393
70.9063	7310.05	0.340044	0.340044
71.0163	7317.48	0.340969	0.340969
71.1263	7324.27	0.341802	0.341802
71.2363	7332.27	0.342694	0.342694
71.3363	7338.4	0.343579	0.343579
71.4463	7346.05	0.34438	0.34438
71.5563	7353.73	0.345253	0.345253
71.6563	7359.49	0.346098	0.346098
71.7663	7367.42	0.346942	0.346942
71.8763	7375.27	0.347874	0.347874
71.9863	7381.18	0.34872	0.34872
72.0863	7387.69	0.349549	0.349549
72.1963	7394.42	0.350489	0.350489
72.3063	7401.06	0.351328	0.351328
72.4063	7407.77	0.352094	0.352094
72.5163	7414.67	0.35298	0.35298
72.6263	7421.47	0.353918	0.353918
72.7363	7429.22	0.354811	0.354811
72.8363	7435.29	0.355534	0.355534
72.9463	7441.78	0.356465	0.356465
73.0563	7448.78	0.357392	0.357392
73.1563	7455.59	0.358126	0.358126
73.2663	7461.44	0.35899	0.35899
73.3763	7468.61	0.35987	0.35987
73.4863	7475.69	0.36081	0.36081
73.5863	7482.07	0.361541	0.361541
73.6963	7489.42	0.362442	0.362442
73.8063	7496.12	0.363296	0.363296
73.9063	7502.41	0.364126	0.364126
74.0163	7508.9	0.364973	0.364973
74.1263	7515.95	0.365812	0.365812
74.2363	7522.99	0.36681	0.36681
74.3363	7529.58	0.367576	0.367576
74.4463	7535.67	0.36847	0.36847
74.5563	7542.38	0.369354	0.369354
74.6563	7549.43	0.370113	0.370113
74.7663	7555.68	0.371018	0.371018
74.8763	7562.28	0.371893	0.371893
74.9863	7569.81	0.372764	0.372764
75.0863	7575.58	0.373545	0.373545
75.1963	7582.24	0.374458	0.374458
75.3063	7589.12	0.375345	0.375345
75.4063	7595.41	0.376113	0.376113
75.5163	7600.99	0.376928	0.376928
75.6263	7608.4	0.377885	0.377885
75.7363	7615.5	0.378718	0.378718
75.8363	7621.14	0.379505	0.379505
75.9463	7628.22	0.38042	0.38042
76.0563	7635.71	0.381333	0.381333
76.1563	7642.17	0.382105	0.382105
76.2663	7648.71	0.382998	0.382998
76.3763	7655.58	0.383913	0.383913
76.4763	7661.79	0.384672	0.384672
76.5863	7668.08	0.385573	0.385573
76.6963	7675.45	0.386478	0.386478
76.8063	7680.94	0.387293	0.387293
76.9063	7687.05	0.388109	0.388109
77.0163	7694.74	0.388961	0.388961
77.1263	7700.89	0.389882	0.389882
77.2263	7706.6	0.390668	0.390668
77.3363	7714.22	0.391529	0.391529
77.4463	7721.31	0.392433	0.392433
77.5563	7727.98	0.393318	0.393318
77.6563	7734.1	0.39408	0.39408
77.7663	7739.68	0.39501	0.39501
77.8763	7746.06	0.395822	0.395822
77.9763	7752.74	0.396637	0.396637
78.0863	7757.91	0.397481	0.397481
78.1963	7764.53	0.398322	0.398322
78.3063	7772.83	0.399244	0.399244
78.4063	7779.17	0.40001	0.40001
78.5163	7785.1	0.400909	0.400909
78.6263	7791.33	0.40177	0.40177
78.7263	7797.22	0.402588	0.402588
78.8363	7803.49	0.403478	0.403478
78.9463	7810.38	0.404326	0.404326
79.0563	7817.01	0.405173	0.405173
79.1563	7822.03	0.406012	0.406012
79.2663	7828.33	0.406874	0.406874
79.3763	7835.58	0.407653	0.407653
79.4763	7841.79	0.408537	0.408537
79.5863	7848.51	0.409364	0.409364
79.6963	7855.72	0.41026	0.41026
79.8063	7862.51	0.411228	0.411228
79.9063	7868.26	0.41196	0.41196
80.0163	7875.41	0.412896	0.412896
80.1263	7881.58	0.413809	0.413809
80.2263	7887.64	0.414553	0.414553
80.3363	7894.53	0.415436	0.415436
80.4463	7899.91	0.41627	0.41627
80.5563	7906.79	0.417116	0.417116
80.6563	7912.64	0.417968	0.417968
80.7663	7918.88	0.418825	0.418825
80.8763	7925.52	0.419709	0.419709
80.9763	7931.17	0.420452	0.420452
81.0863	7938.49	0.421354	0.421354
81.1963	7944.66	0.422268	0.422268
81.2963	7950.43	0.423025	0.423025
81.4063	7957.8	0.423898	0.423898
81.5163	7964	0.424821	0.424821
81.6263	7970.85	0.425712	0.425712
81.7263	7977.41	0.426574	0.426574
81.8363	7982.69	0.427374	0.427374
81.9463	7988.95	0.428249	0.428249
82.0463	7996.3	0.429072	0.429072
82.1563	8001.98	0.429909	0.429909
82.2663	8008.09	0.430825	0.430825
82.3763	8013.2	0.431678	0.431678
82.4763	8019.14	0.432441	0.432441
82.5863	8026.51	0.433457	0.433457
82.6963	8033.56	0.434193	0.434193
82.7963	8040.46	0.435037	0.435037
82.9063	8046.69	0.435992	0.435992
83.0163	8053.25	0.436792	0.436792
83.1263	8060.05	0.437691	0.437691
83.2263	8064.89	0.438552	0.438552
83.3363	8071.53	0.439357	0.439357
83.4463	8077.84	0.440266	0.440266
83.5463	8082.9	0.441038	0.441038
83.6563	8089.27	0.441837	0.441837
83.7663	8095.78	0.442839	0.442839
83.8763	8102.35	0.443626	0.443626
83.9763	8108.35	0.444422	0.444422
84.0863	8114.5	0.445372	0.445372
84.1963	8121.56	0.446258	0.446258
84.2963	8127.83	0.447032	0.447032
84.4063	8134.26	0.447909	0.447909
84.5163	8140.84	0.448797	0.448797
84.6263	8146.19	0.449701	0.449701
84.7263	8151.3	0.450494	0.450494
84.8363	8158.27	0.451373	0.451373
84.9463	8164.68	0.452269	0.452269
85.0463	8170.11	0.452994	0.452994
85.1563	8176.7	0.453932	0.453932
85.2663	8183.68	0.454926	0.454926
85.3763	8190.38	0.455674	0.455674
85.4763	8196.75	0.456652	0.456652
85.5863	8202.83	0.45748	0.45748
85.6963	8209.17	0.458306	0.458306
85.7963	8215.32	0.459248	0.459248
85.9063	8221.22	0.460018	0.460018
86.0163	8227.16	0.460924	0.460924
86.1163	8232.06	0.461746	0.461746
86.2263	8238.2	0.462573	0.462573
86.3363	8244.52	0.463521	0.463521
86.4363	8250.66	0.464329	0.464329
86.5463	8255.98	0.465129	0.465129
86.6563	8262.57	0.466086	0.466086
86.7663	8269.67	0.466929	0.466929
86.8663	8275.13	0.467757	0.467757
86.9763	8281.75	0.468613	0.468613
87.0863	8289.02	0.469528	0.469528
87.1863	8294.14	0.470392	0.470392
87.2963	8299.48	0.471172	0.471172
87.4063	8305.42	0.47208	0.47208
87.5163	8310.35	0.47298	0.47298
87.6163	8317.22	0.473748	0.473748
87.7263	8323.19	0.474652	0.474652
87.8363	8329.63	0.475454	0.475454
87.9363	8335.71	0.476341	0.476341
88.0463	8342.34	0.477218	0.477218
88.1563	8348.64	0.478054	0.478054
88.2663	8354.97	0.47902	0.47902
88.3663	8360.17	0.479796	0.479796
88.4763	8366.8	0.48072	0.48072
88.5863	8372.88	0.48159	0.48159
88.6863	8377.77	0.482369	0.482369
88.7963	8383.25	0.483278	0.483278
88.9063	8390.05	0.484198	0.484198
89.0163	8396.46	0.485058	0.485058
89.1163	8401.04	0.485896	0.485896
89.2263	8407.5	0.48673	0.48673
89.3363	8413.72	0.487648	0.487648
89.4363	8418.97	0.488448	0.488448
89.5463	8425.89	0.489252	0.489252
89.6563	8431.5	0.490226	0.490226
89.7663	8438.66	0.491098	0.491098
89.8663	8444.22	0.491913	0.491913
89.9763	8450.79	0.492841	0.492841
90.0863	8456.94	0.493706	0.493706
90.1863	8462.67	0.494537	0.494537
90.2963	8467.61	0.495394	0.495394
90.4063	8474.2	0.496277	0.496277
90.5163	8480.29	0.497165	0.497165
90.6163	8485.49	0.497914	0.497914
90.7263	8492.85	0.498845	0.498845
90.8363	8499.22	0.499778	0.499778
90.9363	8503.88	0.500564	0.500564
91.0463	8510.04	0.501453	0.501453
91.1563	8516.13	0.502462	0.502462
91.2563	8521.83	0.503186	0.503186
91.3663	8528.11	0.504073	0.504073
91.4763	8533.57	0.504978	0.504978
91.5863	8540.32	0.505832	0.505832
91.6863	8544.13	0.506652	0.506652
91.7963	8549.32	0.507512	0.507512
91.9063	8556.79	0.508402	0.508402
92.0063	8562.24	0.509256	0.509256
92.1163	8568.13	0.510061	0.510061
92.2263	8574.85	0.511044	0.511044
92.3363	8580.76	0.511993	0.511993
92.4363	8586.13	0.51274	0.51274
92.5463	8592	0.513632	0.513632
92.6563	8598.05	0.514549	0.514549
92.7563	8604.13	0.515372	0.515372
92.8663	8608.67	0.516172	0.516172
92.9763	8615.66	0.517117	0.517117
93.0863	8621.88	0.51796	0.51796
93.1863	8626.34	0.518818	0.518818
93.2963	8632.46	0.51963	0.51963
93.4063	8638.38	0.520544	0.520544
93.5063	8644.17	0.5214	0.5214
93.6163	8650.67	0.522224	0.522224
93.7263	8656.93	0.523172	0.523172
93.8363	8663.27	0.524086	0.524086
93.9363	8667.18	0.524866	0.524866
94.0463	8673.93	0.525782	0.525782
94.1563	8679.61	0.52671	0.52671
94.2563	8684.15	0.527485	0.527485
94.3663	8689.86	0.528401	0.528401
94.4763	8695.2	0.529274	0.529274
94.5863	8701.05	0.530089	0.530089
94.6863	8706.94	0.530956	0.530956
94.7963	8712.94	0.531802	0.531802
94.9063	8720.25	0.532701	0.532701
95.0063	8725.51	0.53351	0.53351
95.1163	8731.28	0.534473	0.534473
95.2263	8737.61	0.535334	0.535334
95.3363	8744.09	0.536292	0.536292
95.4363	8748.75	0.537104	0.537104
95.5463	8753.16	0.537982	0.537982
95.6563	8759.4	0.538905	0.538905
95.7563	8764.37	0.539665	0.539665
95.8663	8769.99	0.540558	0.540558
95.9763	8776.43	0.541461	0.541461
96.0763	8782.19	0.542196	0.542196
96.1863	8788.42	0.543178	0.543178
96.2963	8795.21	0.544006	0.544006
96.4063	8801.04	0.544929	0.544929
96.5063	8806.63	0.545744	0.545744
96.6163	8812.08	0.546684	0.546684
96.7263	8817.22	0.547578	0.547578
96.8263	8823.08	0.548354	0.548354
96.9363	8827.95	0.54927	0.54927
97.0463	8832.83	0.550161	0.550161
97.1563	8839.86	0.55096	0.55096
97.2563	8845.58	0.551814	0.551814
97.3663	8850.53	0.552742	0.552742
97.4763	8857.62	0.553593	0.553593
97.5763	8863.3	0.554402	0.554402
97.6863	8868.75	0.555309	0.555309
97.7963	8874.67	0.556142	0.556142
97.9063	8881.66	0.557114	0.557114
97.9863	8885.08	0.557797	0.557797
98.0963	8877.43	0.55856	0.55856
98.1963	8852.48	0.55885	0.55885
98.3063	8814.09	0.558957	0.558957
98.4163	8767.28	0.558764	0.558764
98.5163	8724.65	0.558589	0.558589
98.6263	8680.04	0.558448	0.558448
98.7363	8636.46	0.558082	0.558082
98.8463	8593.2	0.557888	0.557888
98.9463	8552.98	0.557594	0.557594
99.0563	8509.18	0.557254	0.557254
99.1663	8464.17	0.556986	0.556986
99.2663	8422.68	0.556633	0.556633
99.3763	8375.9	0.556221	0.556221
99.4863	8328.59	0.555882	0.555882
99.5963	8280	0.555489	0.555489
99.6963	8235.09	0.55513	0.55513
99.8063	8185.71	0.554733	0.554733
99.9163	8135	0.554289	0.554289
100.016	8089.25	0.55398	0.55398
100.126	8038.71	0.553442	0.553442
100.236	7989.09	0.553093	0.553093
100.346	7938.28	0.552622	0.552622
100.446	7892.56	0.552226	0.552226
100.556	7842.56	0.551793	0.551793
100.666	7793.37	0.551388	0.551388
100.766	7748.4	0.550956	0.550956
100.876	7698.9	0.550533	0.550533
100.986	7647.97	0.550142	0.550142
101.086	7600.38	0.549658	0.549658
101.196	7549.44	0.549245	0.549245
101.306	7499.44	0.548738	0.548738
101.416	7448.09	0.548317	0.548317
101.516	7403.13	0.547937	0.547937
101.626	7353.69	0.547506	0.547506
101.736	7303.44	0.547054	0.547054
101.836	7259.13	0.546701	0.546701
101.946	7210.56	0.546216	0.546216
102.056	7161	0.545752	0.545752
102.166	7111.09	0.545362	0.545362
102.266	7065.97	0.544905	0.544905
102.376	7016.53	0.544498	0.544498
102.486	6967.06	0.544	0.544
102.586	6921.38	0.543613	0.543613
102.696	6872.34	0.543205	0.543205
102.806	6822.88	0.542722	0.542722
102.916	6774.34	0.542257	0.542257
103.016	6730.06	0.541914	0.541914
103.126	6681.91	0.541401	0.541401
103.236	6633.22	0.540949	0.540949
103.336	6589.84	0.540565	0.540565
103.446	6540.91	0.540036	0.540036
103.556	6492.28	0.53968	0.53968
103.666	6444.53	0.539109	0.539109
103.766	6401.19	0.538709	0.538709
103.876	6353.34	0.538324	0.538324
103.986	6304.88	0.5378	0.5378
104.086	6261.59	0.537409	0.537409
104.196	6213.59	0.536941	0.536941
104.306	6165.81	0.536476	0.536476
104.416	6118.94	0.536102	0.536102
104.516	6076.16	0.535636	0.535636
104.626	6029.47	0.535074	0.535074
104.736	5982.97	0.534761	0.534761
104.836	5941.13	0.534321	0.534321
104.946	5894.88	0.533817	0.533817
105.056	5846.56	0.533328	0.533328
105.166	5799.41	0.53281	0.53281
105.266	5756.78	0.532506	0.532506
105.376	5708.91	0.531973	0.531973
105.486	5662.25	0.531486	0.531486
105.586	5619.41	0.531128	0.531128
105.696	5571.25	0.530553	0.530553
105.806	5525.91	0.530161	0.530161
105.916	5480.16	0.529665	0.529665
106.016	5438.85	0.529202	0.529202
106.126	5393.64	0.528805	0.528805
106.226	5352.45	0.528366	0.528366
106.336	5306.95	0.527829	0.527829
106.446	5261.39	0.527425	0.527425
106.556	5216.07	0.526858	0.526858
106.656	5175.18	0.526417	0.526417
106.766	5128.9	0.525994	0.525994
106.876	5083.25	0.525481	0.525481
106.976	5042.82	0.525044	0.525044
107.086	4998.68	0.524606	0.524606
107.196	4954.51	0.524074	0.524074
107.306	4910.21	0.523674	0.523674
107.406	4870.89	0.523234	0.523234
107.516	4825.85	0.52268	0.52268
107.626	4782.4	0.522272	0.522272
107.726	4742.62	0.521858	0.521858
107.836	4696.71	0.521236	0.521236
107.946	4651.28	0.520846	0.520846
108.056	4607.28	0.520344	0.520344
108.156	4565.93	0.519856	0.519856
108.266	4521.73	0.519424	0.519424
108.376	4477.48	0.51887	0.51887
108.476	4438.09	0.518484	0.518484
108.586	4394.59	0.517962	0.517962
108.696	4352.35	0.517466	0.517466
108.806	4309.73	0.516968	0.516968
108.906	4270.67	0.516586	0.516586
109.016	4227.67	0.516014	0.516014
109.126	4184.04	0.515596	0.515596
109.226	4145.04	0.51509	0.51509
109.336	4102.39	0.514638	0.514638
109.446	4060.15	0.514129	0.514129
109.556	4017.12	0.513682	0.513682
109.656	3979.04	0.513166	0.513166
109.766	3936.59	0.512766	0.512766
109.876	3895.42	0.512221	0.512221
109.976	3857.46	0.511865	0.511865
110.086	3815.75	0.511221	0.511221
110.196	3774.1	0.510849	0.510849
110.306	3731.92	0.510254	0.510254
110.406	3694.39	0.509689	0.509689
110.516	3652.98	0.509412	0.509412
110.626	3610.28	0.508676	0.508676
110.726	3571.92	0.508197	0.508197
110.836	3530.5	0.507933	0.507933
110.946	3489.71	0.50714	0.50714
111.046	3451.44	0.50683	0.50683
111.156	3410.5	0.506365	0.506365
111.266	3369.73	0.505741	0.505741
111.376	3329.69	0.50531	0.50531
111.476	3292	0.504885	0.504885
111.586	3252.25	0.504212	0.504212
111.696	3213.81	0.503813	0.503813
111.796	3177.44	0.503396	0.503396
111.906	3137.45	0.502814	0.502814
112.016	3098.22	0.50234	0.50234
112.126	3057.72	0.501718	0.501718
112.226	3022.3	0.501313	0.501313
112.336	2983.22	0.500818	0.500818
112.446	2944.25	0.500225	0.500225
112.546	2908.91	0.4998	0.4998
112.656	2869.47	0.499342	0.499342
112.766	2830.58	0.498774	0.498774
112.876	2792.33	0.498292	0.498292
112.976	2757.58	0.497854	0.497854
113.086	2719.34	0.497268	0.497268
113.196	2681.14	0.496778	0.496778
113.296	2646.31	0.496285	0.496285
113.406	2609.72	0.495746	0.495746
113.516	2571.55	0.495213	0.495213
113.626	2533.27	0.494737	0.494737
113.726	2498.8	0.494193	0.494193
113.836	2460.12	0.493665	0.493665
113.946	2424.61	0.493146	0.493146
114.046	2391.92	0.49261	0.49261
114.156	2355.23	0.49219	0.49219
114.266	2319	0.491622	0.491622
114.376	2283	0.491125	0.491125
114.476	2249.86	0.490614	0.490614
114.586	2214.23	0.490124	0.490124
114.696	2178.52	0.489542	0.489542
114.796	2145.02	0.489058	0.489058
114.906	2109.03	0.488509	0.488509
115.016	2073.69	0.487949	0.487949
115.126	2038.89	0.48746	0.48746
115.226	2006.69	0.486972	0.486972
115.336	1971.22	0.486432	0.486432
115.446	1936.58	0.485822	0.485822
115.546	1904.94	0.485382	0.485382
115.656	1872.02	0.484868	0.484868
115.766	1837.95	0.48425	0.48425
115.876	1803.61	0.483728	0.483728
115.976	1772.95	0.483282	0.483282
116.086	1738.59	0.482612	0.482612
116.196	1705.18	0.482181	0.482181
116.296	1675.13	0.481621	0.481621
116.406	1641.16	0.48105	0.48105
116.516	1608.76	0.480565	0.480565
116.616	1579.37	0.479941	0.479941
116.726	1547.68	0.479474	0.479474
116.836	1515.52	0.47896	0.47896
116.946	1483.68	0.478322	0.478322
117.046	1455.21	0.477877	0.477877
117.156	1424.46	0.47726	0.47726
117.266	1393.41	0.476705	0.476705
117.366	1365.15	0.476285	0.476285
117.476	1333.84	0.475538	0.475538
117.586	1304.32	0.475098	0.475098
117.696	1273.4	0.474496	0.474496
117.796	1246.76	0.47394	0.47394
117.906	1217.68	0.473486	0.473486
118.016	1188.19	0.472766	0.472766
118.116	1162.38	0.47214	0.47214
118.226	1133.62	0.471814	0.471814
118.336	1105.69	0.471061	0.471061
118.446	1077.76	0.470516	0.470516
118.546	1052.87	0.470237	0.470237
118.656	1025.1	0.469209	0.469209
118.766	997.851	0.468896	0.468896
118.866	973.289	0.468462	0.468462
118.976	946.429	0.467481	0.467481
119.086	920.476	0.467184	0.467184
119.196	894.351	0.466381	0.466381
119.296	871.476	0.465849	0.465849
119.406	845.976	0.46547	0.46547
119.516	821.07	0.464534	0.464534
119.616	798.82	0.464134	0.464134
119.726	774.507	0.463648	0.463648
119.836	751.257	0.462772	0.462772
119.946	727.742	0.462376	0.462376
120.046	706.304	0.46171	0.46171
120.156	683.445	0.46104	0.46104
120.266	660.367	0.460476	0.460476
120.366	640.57	0.459856	0.459856
120.476	618.187	0.459214	0.459214
120.586	596.289	0.458602	0.458602
120.696	574.718	0.457888	0.457888
120.796	555.578	0.457405	0.457405
120.906	534.382	0.456692	0.456692
121.006	515.86	0.456068	0.456068
121.116	495.493	0.455481	0.455481
121.226	475.501	0.454758	0.454758
121.336	455.946	0.454162	0.454162
121.436	438.563	0.453512	0.453512
121.546	419.696	0.452832	0.452832
121.656	400.657	0.452226	0.452226
121.756	383.876	0.451632	0.451632
121.866	365.915	0.450958	0.450958
121.976	348.204	0.450268	0.450268
122.086	330.587	0.44957	0.44957
122.186	315.212	0.449008	0.449008
122.296	298.251	0.448289	0.448289
122.406	282.196	0.44759	0.44759
122.506	268.227	0.446974	0.446974
122.616	252.813	0.446296	0.446296
122.726	238.016	0.445669	0.445669
122.836	223.376	0.444836	0.444836
122.936	211.001	0.44424	0.44424
123.046	197.61	0.443585	0.443585
123.156	184.626	0.442704	0.442704
123.256	172.962	0.442109	0.442109
123.366	161.079	0.441373	0.441373
123.476	149.278	0.440598	0.440598
123.586	137.841	0.439909	0.439909
123.686	128.384	0.439186	0.439186
123.796	118.118	0.4385	0.4385
123.906	108.977	0.437796	0.437796
124.006	99.2665	0.437001	0.437001
124.116	90.6767	0.436321	0.436321
124.226	81.5868	0.435553	0.435553
124.336	73.4345	0.434828	0.434828
124.436	65.786	0.4341	0.4341
124.546	57.6415	0.433209	0.433209
124.656	51.1884	0.432494	0.432494
124.686	49.4735	0.43226	0.43226
124.696	48.9931	0.432146	0.432146
124.726	47.7196	0.431953	0.431953
124.896	46.1073	0.43149	0.43149
124.906	46.2172	0.43148	0.43148
