# Supplementary material for: Benchmark dataset of the effect of grain size on strength in the single-phase FCC CrCoNi medium entropy alloy
Source: Data Brief. 2019 Oct 1;27:104592. doi: 10.1016/j.dib.2019.104592 (PMC6812030; doi:10.1016/j.dib.2019.104592)
Supplement: Multimedia component 1 [file mmc1.zip › Compression_Tests/293K/CrCoNi_1073K_15min_293K.xlsx]

## Sheet: CrCoNi_1073K_15min_293K
Name	CrCoNi-800C-15m-3,5µm
Diameter	4.04	mm
Sample height	7.98	mm
Gage length	8	mm
Speed ​​during measurement	0.48	mm/min
Time	Force	Crosshead Displacement	Crosshead Displacement
s	N	mm	mm
19.3747	102.89	0	0
19.4547	102.937	-1.39475e-05	-1.39475e-05
19.4847	102.772	-2.31266e-05	-2.31266e-05
19.4847	102.772	-2.31266e-05	-2.31266e-05
19.5847	102.662	8.92518e-06	8.92518e-06
19.6947	103.236	-5.90241e-05	-5.90241e-05
19.8047	110.499	0.000279933	0.000279933
19.9147	120.182	0.000796764	0.000796764
20.0147	129.331	0.00131693	0.00131693
20.1247	140.186	0.00209263	0.00209263
20.2347	151.549	0.00276378	0.00276378
20.3347	162.042	0.00340369	0.00340369
20.4447	174.503	0.00414565	0.00414565
20.5547	187.417	0.00480381	0.00480381
20.6647	199.94	0.00553957	0.00553957
20.7647	211.885	0.00624075	0.00624075
20.8747	225.51	0.00679192	0.00679192
20.9847	239.643	0.00754473	0.00754473
21.0847	252.503	0.00818083	0.00818083
21.1947	267.299	0.00878593	0.00878593
21.3047	281.979	0.00956762	0.00956762
21.4147	297.354	0.0102179	0.0102179
21.5147	312.19	0.010802	0.010802
21.6247	328.807	0.011544	0.011544
21.7347	345.479	0.0122559	0.0122559
21.8347	361.128	0.0127039	0.0127039
21.9447	378.596	0.013687	0.013687
22.0547	396.534	0.014189	0.014189
22.1647	414.604	0.0148929	0.0148929
22.2647	431.081	0.0154569	0.0154569
22.3747	449.69	0.0160099	0.0160099
22.4847	468.932	0.0167536	0.0167536
22.5847	486.487	0.0173839	0.0173839
22.6947	506.331	0.0178689	0.0178689
22.8047	526.745	0.0185618	0.0185618
22.9147	547.143	0.0192089	0.0192089
23.0147	566.424	0.0197418	0.0197418
23.1247	587.878	0.0204639	0.0204639
23.2347	609.245	0.0209728	0.0209728
23.3347	630.042	0.0216409	0.0216409
23.4447	652.346	0.0222417	0.0222417
23.5547	675.206	0.0228209	0.0228209
23.6647	697.917	0.0234008	0.0234008
23.7647	719.885	0.0239777	0.0239777
23.8747	743.995	0.0245719	0.0245719
23.9847	768.698	0.0251697	0.0251697
24.0847	791.245	0.0256688	0.0256688
24.1947	816.838	0.0262559	0.0262559
24.3047	843.135	0.0269338	0.0269338
24.4147	869.401	0.027464	0.027464
24.5147	893.448	0.0279559	0.0279559
24.6247	920.934	0.028546	0.028546
24.7347	947.95	0.0291839	0.0291839
24.8347	972.465	0.0296098	0.0296098
24.9447	1000.5	0.0301408	0.0301408
25.0547	1028.09	0.030702	0.030702
25.1547	1054.26	0.0312458	0.0312458
25.2647	1083.7	0.0317999	0.0317999
25.3747	1112.78	0.0323529	0.0323529
25.4847	1143.28	0.0329259	0.0329259
25.5847	1169.93	0.0334018	0.0334018
25.6947	1201.51	0.0339567	0.0339567
25.8047	1232.65	0.0344738	0.0344738
25.9047	1261.25	0.0349639	0.0349639
26.0147	1292.73	0.0355367	0.0355367
26.1247	1324.12	0.0360298	0.0360298
26.2347	1355.87	0.0364809	0.0364809
26.3347	1386.4	0.0370777	0.0370777
26.4447	1419.26	0.0375447	0.0375447
26.5547	1452.7	0.0379969	0.0379969
26.6547	1483.17	0.0385408	0.0385408
26.7647	1516.82	0.0390609	0.0390609
26.8747	1552.29	0.0395498	0.0395498
26.9847	1586.2	0.0400638	0.0400638
27.0847	1617.42	0.04047	0.04047
27.1947	1652.87	0.0410759	0.0410759
27.3047	1688.34	0.0415377	0.0415377
27.4047	1720.26	0.041922	0.041922
27.5147	1756.84	0.0425275	0.0425275
27.6247	1792.09	0.042953	0.042953
27.7347	1828.5	0.0435007	0.0435007
27.8347	1861.48	0.0439445	0.0439445
27.9447	1898.03	0.0443769	0.0443769
28.0547	1935.12	0.0449358	0.0449358
28.1547	1969.22	0.04537	0.04537
28.2647	2006.48	0.0458419	0.0458419
28.3747	2043.62	0.0463378	0.0463378
28.4847	2081.26	0.0467808	0.0467808
28.5847	2115.64	0.0473259	0.0473259
28.6947	2153.89	0.0477129	0.0477129
28.8047	2191.47	0.0482899	0.0482899
28.9047	2226.25	0.0486599	0.0486599
29.0147	2264.89	0.0490808	0.0490808
29.1247	2303.32	0.0496608	0.0496608
29.2347	2342.2	0.0501219	0.0501219
29.3347	2376.32	0.050514	0.050514
29.4447	2415.04	0.0509926	0.0509926
29.5448	2450.49	0.05143	0.05143
29.6547	2489.17	0.0518849	0.0518849
29.7647	2528.99	0.0523689	0.0523689
29.8747	2568.5	0.0528678	0.0528678
29.9747	2604.83	0.0532958	0.0532958
30.0847	2643.59	0.0537208	0.0537208
30.1947	2684.42	0.0542929	0.0542929
30.2948	2721.05	0.0546379	0.0546379
30.4047	2760.91	0.0551249	0.0551249
30.5147	2801.11	0.0556059	0.0556059
30.6247	2841.27	0.0560498	0.0560498
30.7247	2877.77	0.0564807	0.0564807
30.8347	2918.41	0.056973	0.056973
30.9447	2958.84	0.0573876	0.0573876
31.0448	2995.52	0.0578698	0.0578698
31.1547	3036.52	0.058256	0.058256
31.2647	3078.52	0.058752	0.058752
31.3747	3118.86	0.0591839	0.0591839
31.4747	3156.24	0.0595969	0.0595969
31.5847	3197.72	0.0600676	0.0600676
31.6947	3239.06	0.0605528	0.0605528
31.7948	3275.53	0.06087	0.06087
31.9047	3317.09	0.0614118	0.0614118
32.0147	3358.27	0.061845	0.061845
32.1247	3399.97	0.0622207	0.0622207
32.2247	3438.05	0.0627875	0.0627875
32.3347	3479.83	0.063149	0.063149
32.4447	3521.94	0.0635777	0.0635777
32.5448	3560.61	0.0641098	0.0641098
32.6547	3602.56	0.0644459	0.0644459
32.7647	3645.97	0.0649999	0.0649999
32.8747	3687.58	0.065374	0.065374
32.9747	3726.8	0.0657729	0.0657729
33.0847	3768.53	0.066264	0.066264
33.1947	3811.08	0.0666759	0.0666759
33.2948	3849.88	0.0671116	0.0671116
33.4047	3892.64	0.067592	0.067592
33.5147	3935.42	0.068	0.068
33.6247	3978.78	0.0684777	0.0684777
33.7247	4018.27	0.0688779	0.0688779
33.8347	4061.45	0.0692918	0.0692918
33.9447	4102.86	0.0697779	0.0697779
34.0448	4141.84	0.0701649	0.0701649
34.1547	4184.17	0.0705959	0.0705959
34.2647	4226.64	0.071077	0.071077
34.3747	4269.89	0.0714539	0.0714539
34.4747	4309.5	0.0719415	0.0719415
34.5847	4351.87	0.0722968	0.0722968
34.6947	4394.66	0.0727007	0.0727007
34.7947	4434.75	0.0732117	0.0732117
34.9047	4477.41	0.0735679	0.0735679
35.0147	4521.39	0.0740678	0.0740678
35.1147	4560.37	0.074453	0.074453
35.2247	4603.77	0.0748978	0.0748978
35.3347	4646.84	0.0753579	0.0753579
35.4447	4690.3	0.0757579	0.0757579
35.5447	4730.41	0.0761278	0.0761278
35.6547	4774.55	0.0766089	0.0766089
35.7647	4817.02	0.0770719	0.0770719
35.8647	4857.84	0.077426	0.077426
35.9747	4902.42	0.0779048	0.0779048
36.0847	4946	0.0783519	0.0783519
36.1947	4990.02	0.078797	0.078797
36.2947	5027.3	0.0791649	0.0791649
36.4047	5070.69	0.0796008	0.0796008
36.5147	5113.47	0.0800319	0.0800319
36.6147	5152.31	0.0804368	0.0804368
36.7247	5196.02	0.0809286	0.0809286
36.8347	5237.03	0.0813179	0.0813179
36.9447	5281.05	0.0817449	0.0817449
37.0447	5320.92	0.0821699	0.0821699
37.1547	5364.33	0.0825729	0.0825729
37.2647	5408.64	0.0830059	0.0830059
37.3647	5448.08	0.0834319	0.0834319
37.4747	5491.08	0.0838579	0.0838579
37.5847	5534.45	0.0843288	0.0843288
37.6947	5578.44	0.0847496	0.0847496
37.7947	5618.53	0.0851329	0.0851329
37.9047	5662.12	0.0855569	0.0855569
38.0147	5705.3	0.0860278	0.0860278
38.1147	5744.92	0.0864	0.0864
38.2247	5789.37	0.0868779	0.0868779
38.3347	5834.33	0.0873337	0.0873337
38.4447	5878.64	0.087749	0.087749
38.5447	5919.73	0.0881367	0.0881367
38.6547	5962.45	0.0885879	0.0885879
38.7647	6005.98	0.0890476	0.0890476
38.8647	6045.69	0.0894479	0.0894479
38.9747	6089.37	0.0898849	0.0898849
39.0847	6132.69	0.090304	0.090304
39.1947	6176.33	0.0908318	0.0908318
39.2947	6216	0.0911579	0.0911579
39.4047	6259.33	0.0916368	0.0916368
39.5147	6302.2	0.0921129	0.0921129
39.6147	6340.99	0.092409	0.092409
39.7247	6384.1	0.0929437	0.0929437
39.8347	6427.05	0.0933859	0.0933859
39.9347	6466.54	0.0937499	0.0937499
40.0447	6508.6	0.0941659	0.0941659
40.1547	6552.58	0.0947128	0.0947128
40.2647	6594.8	0.0951039	0.0951039
40.3647	6633.49	0.0955219	0.0955219
40.4747	6676.58	0.0959529	0.0959529
40.5847	6719.49	0.0964608	0.0964608
40.6847	6756.87	0.0968899	0.0968899
40.7947	6799.71	0.0972919	0.0972919
40.9047	6842.49	0.0977517	0.0977517
41.0147	6884.85	0.0982049	0.0982049
41.1147	6922.77	0.098638	0.098638
41.2247	6963.91	0.099149	0.099149
41.3347	7004.96	0.0996059	0.0996059
41.4347	7043.33	0.100014	0.100014
41.5447	7082.93	0.100498	0.100498
41.6547	7123.8	0.100988	0.100988
41.7647	7164.38	0.101481	0.101481
41.8647	7201.96	0.10193	0.10193
41.9747	7241.16	0.102394	0.102394
42.0847	7280.19	0.10292	0.10292
42.1847	7315.35	0.103352	0.103352
42.2947	7353.87	0.103857	0.103857
42.4047	7391.83	0.104332	0.104332
42.5147	7430.83	0.10489	0.10489
42.6147	7464.6	0.105333	0.105333
42.7247	7502.01	0.105888	0.105888
42.8347	7538.19	0.106372	0.106372
42.9347	7571.69	0.1069	0.1069
43.0447	7607.43	0.107481	0.107481
43.1547	7643.29	0.107973	0.107973
43.2647	7677.66	0.108534	0.108534
43.3647	7707.74	0.109024	0.109024
43.4747	7741.04	0.109617	0.109617
43.5847	7773.08	0.11021	0.11021
43.6847	7801.08	0.11074	0.11074
43.7947	7832.15	0.111345	0.111345
43.9047	7862.47	0.112054	0.112054
44.0147	7891.72	0.112564	0.112564
44.1147	7917.47	0.113218	0.113218
44.2247	7944.12	0.113861	0.113861
44.3347	7969.65	0.114517	0.114517
44.4347	7992.87	0.115188	0.115188
44.5447	8016.65	0.115916	0.115916
44.6547	8038.69	0.116493	0.116493
44.7547	8057.44	0.117246	0.117246
44.8647	8077.24	0.117957	0.117957
44.9747	8095.24	0.118637	0.118637
45.0747	8112.55	0.119386	0.119386
45.1847	8129.83	0.120134	0.120134
45.2947	8145.52	0.120922	0.120922
45.4047	8161.12	0.121713	0.121713
45.5047	8173.88	0.122456	0.122456
45.6147	8187.34	0.123242	0.123242
45.7247	8201.38	0.124056	0.124056
45.8247	8213.13	0.124829	0.124829
45.9347	8224.17	0.125596	0.125596
46.0447	8236.8	0.126426	0.126426
46.1547	8248.16	0.12727	0.12727
46.2547	8258.11	0.127982	0.127982
46.3647	8270.13	0.128793	0.128793
46.4747	8281.63	0.12962	0.12962
46.5747	8291.38	0.130424	0.130424
46.6847	8301.7	0.13129	0.13129
46.7947	8311.83	0.132045	0.132045
46.9047	8323.74	0.132928	0.132928
47.0047	8331.97	0.133712	0.133712
47.1147	8341.62	0.134473	0.134473
47.2247	8350.8	0.135404	0.135404
47.3247	8360.07	0.136145	0.136145
47.4347	8369.71	0.137022	0.137022
47.5447	8378.9	0.137801	0.137801
47.6547	8388.33	0.138605	0.138605
47.7547	8397.42	0.139413	0.139413
47.8647	8406.46	0.140276	0.140276
47.9747	8416.15	0.141101	0.141101
48.0747	8424.89	0.141844	0.141844
48.1847	8434.03	0.142789	0.142789
48.2947	8443.49	0.14354	0.14354
48.4047	8451.97	0.14445	0.14445
48.5047	8459.85	0.145186	0.145186
48.6147	8469.35	0.146048	0.146048
48.7247	8479.2	0.146878	0.146878
48.8247	8485.95	0.147677	0.147677
48.9347	8495.66	0.14854	0.14854
49.0447	8503.72	0.149368	0.149368
49.1547	8511.47	0.150204	0.150204
49.2547	8521.08	0.150988	0.150988
49.3647	8529.25	0.151861	0.151861
49.4747	8537.02	0.152704	0.152704
49.5747	8544.97	0.153498	0.153498
49.6847	8553.67	0.154338	0.154338
49.7947	8562.51	0.155256	0.155256
49.8947	8569.23	0.155984	0.155984
50.0047	8577.95	0.156841	0.156841
50.1147	8585.58	0.157714	0.157714
50.2247	8594.17	0.15856	0.15856
50.3247	8601.24	0.159321	0.159321
50.4347	8608.61	0.160133	0.160133
50.5447	8617.75	0.161018	0.161018
50.6447	8623.97	0.161786	0.161786
50.7547	8632.16	0.162573	0.162573
50.8647	8641.51	0.163461	0.163461
50.9747	8648.83	0.164346	0.164346
51.0747	8655.75	0.16507	0.16507
51.1847	8664.37	0.165928	0.165928
51.2947	8672.5	0.16686	0.16686
51.3947	8679.53	0.167574	0.167574
51.5047	8686.45	0.168406	0.168406
51.6147	8693.89	0.169335	0.169335
51.7247	8701.86	0.170168	0.170168
51.8247	8708.53	0.170924	0.170924
51.9347	8717.05	0.171797	0.171797
52.0447	8725.1	0.172656	0.172656
52.1447	8731.59	0.173448	0.173448
52.2547	8739.05	0.174269	0.174269
52.3647	8746.97	0.175137	0.175137
52.4747	8754.69	0.175982	0.175982
52.5747	8762.2	0.176808	0.176808
52.6847	8769.64	0.177717	0.177717
52.7947	8776.98	0.178533	0.178533
52.8947	8783.42	0.179297	0.179297
53.0047	8789.75	0.180142	0.180142
53.1147	8797.87	0.180978	0.180978
53.2247	8804.52	0.181856	0.181856
53.3247	8811.46	0.182616	0.182616
53.4347	8819.51	0.183505	0.183505
53.5447	8827.39	0.184328	0.184328
53.6447	8833.93	0.185125	0.185125
53.7547	8842.05	0.186037	0.186037
53.8647	8848.8	0.186841	0.186841
53.9747	8856.75	0.187772	0.187772
54.0747	8863.42	0.188517	0.188517
54.1847	8869.85	0.189401	0.189401
54.2947	8877.25	0.190244	0.190244
54.3947	8883.83	0.191012	0.191012
54.5047	8890.81	0.191878	0.191878
54.6147	8898.42	0.192758	0.192758
54.7147	8905.73	0.193557	0.193557
54.8247	8912.23	0.194381	0.194381
54.9347	8920.43	0.195306	0.195306
55.0447	8927.87	0.196116	0.196116
55.1447	8933.69	0.196986	0.196986
55.2547	8941.31	0.197798	0.197798
55.3647	8948.25	0.19871	0.19871
55.4647	8954.95	0.199498	0.199498
55.5747	8962.03	0.200332	0.200332
55.6847	8968.48	0.201236	0.201236
55.7947	8974.81	0.202041	0.202041
55.8947	8981.6	0.202796	0.202796
56.0047	8988.77	0.203758	0.203758
56.1147	8995.96	0.20457	0.20457
56.2147	9002.59	0.205374	0.205374
56.3247	9010.17	0.206266	0.206266
56.4347	9016.45	0.2071	0.2071
56.5447	9023.21	0.207957	0.207957
56.6447	9029.98	0.208744	0.208744
56.7547	9037.14	0.209604	0.209604
56.8647	9044.76	0.210406	0.210406
56.9647	9049.47	0.211307	0.211307
57.0747	9057.19	0.212086	0.212086
57.1847	9063.95	0.212976	0.212976
57.2947	9070.72	0.213897	0.213897
57.3947	9077.55	0.214672	0.214672
57.5047	9083.65	0.215486	0.215486
57.6147	9090.74	0.216328	0.216328
57.7147	9097.98	0.21715	0.21715
57.8247	9105.46	0.217994	0.217994
57.9347	9113.08	0.21888	0.21888
58.0447	9120.04	0.219752	0.219752
58.1447	9126.5	0.2206	0.2206
58.2547	9133.07	0.221493	0.221493
58.3647	9139.8	0.22231	0.22231
58.4647	9145.71	0.223113	0.223113
58.5747	9151.35	0.223973	0.223973
58.6847	9158.54	0.224826	0.224826
58.7947	9166.01	0.225693	0.225693
58.8947	9171.68	0.226462	0.226462
59.0047	9178.38	0.227366	0.227366
59.1147	9185.52	0.228241	0.228241
59.2147	9191.21	0.229006	0.229006
59.3247	9199.33	0.229878	0.229878
59.4347	9205.68	0.230752	0.230752
59.5447	9212.81	0.231684	0.231684
59.6447	9218.75	0.232429	0.232429
59.7547	9224.75	0.233302	0.233302
59.8547	9230.44	0.234088	0.234088
59.9647	9237.21	0.234948	0.234948
60.0747	9244.48	0.235806	0.235806
60.1847	9251.48	0.236662	0.236662
60.2847	9257.72	0.237472	0.237472
60.3947	9265.55	0.23838	0.23838
60.5047	9271.82	0.23926	0.23926
60.6047	9278.83	0.240038	0.240038
60.7147	9286.02	0.240946	0.240946
60.8247	9292.25	0.241813	0.241813
60.9347	9298.9	0.242666	0.242666
61.0347	9303.83	0.24346	0.24346
61.1447	9310.32	0.24436	0.24436
61.2547	9316.21	0.245238	0.245238
61.3547	9322.99	0.246004	0.246004
61.4647	9329.08	0.24683	0.24683
61.5747	9336.73	0.247765	0.247765
61.6847	9342.88	0.248626	0.248626
61.7847	9348.94	0.249388	0.249388
61.8947	9355.5	0.250276	0.250276
62.0047	9362.72	0.251168	0.251168
62.1047	9368.61	0.251912	0.251912
62.2147	9374.62	0.252864	0.252864
62.3247	9380.24	0.253697	0.253697
62.4347	9387	0.254544	0.254544
62.5347	9392.42	0.255349	0.255349
62.6447	9399.38	0.256189	0.256189
62.7547	9406.27	0.257044	0.257044
62.8547	9411.88	0.257848	0.257848
62.9647	9419.02	0.258709	0.258709
63.0747	9426.26	0.259581	0.259581
63.1847	9432.95	0.260486	0.260486
63.2847	9438.79	0.261273	0.261273
63.3947	9445.5	0.262129	0.262129
63.5047	9451.66	0.263042	0.263042
63.6047	9458.48	0.263796	0.263796
63.7147	9464.49	0.264732	0.264732
63.8247	9469.53	0.265602	0.265602
63.9347	9476.35	0.266397	0.266397
64.0347	9482.99	0.267299	0.267299
64.1447	9489.13	0.268092	0.268092
64.2547	9494.64	0.268946	0.268946
64.3547	9501.01	0.269776	0.269776
64.4647	9507.72	0.270616	0.270616
64.5747	9514.97	0.271482	0.271482
64.6747	9520.17	0.272308	0.272308
64.7847	9527.42	0.273161	0.273161
64.8947	9533.24	0.274057	0.274057
65.0047	9540.17	0.274882	0.274882
65.1047	9546.38	0.275725	0.275725
65.2147	9552.55	0.276605	0.276605
65.3247	9557.97	0.277446	0.277446
65.4247	9564.79	0.278269	0.278269
65.5347	9570.65	0.279132	0.279132
65.6447	9577.79	0.279988	0.279988
65.7547	9584.77	0.280896	0.280896
65.8547	9590.74	0.281724	0.281724
65.9647	9596.66	0.282552	0.282552
66.0747	9603.77	0.283457	0.283457
66.1747	9609.11	0.284252	0.284252
66.2847	9615.02	0.28516	0.28516
66.3947	9621.87	0.286029	0.286029
66.5047	9628.08	0.286945	0.286945
66.6047	9633.46	0.287693	0.287693
66.7147	9638.83	0.288518	0.288518
66.8247	9644.97	0.28944	0.28944
66.9247	9650.03	0.290188	0.290188
67.0347	9656.72	0.291084	0.291084
67.1447	9663.11	0.291929	0.291929
67.2547	9669.38	0.292774	0.292774
67.3547	9676.09	0.293622	0.293622
67.4647	9682.45	0.294486	0.294486
67.5747	9689.23	0.295429	0.295429
67.6747	9695.52	0.296178	0.296178
67.7847	9701.19	0.297058	0.297058
67.8947	9706.4	0.297982	0.297982
68.0047	9712.57	0.29878	0.29878
68.1047	9719.73	0.299605	0.299605
68.2147	9725.48	0.300501	0.300501
68.3247	9731.85	0.301362	0.301362
68.4247	9736.93	0.302129	0.302129
68.5347	9743.1	0.303066	0.303066
68.6447	9750.48	0.303884	0.303884
68.7547	9756.57	0.304802	0.304802
68.8547	9763.27	0.305556	0.305556
68.9647	9770.08	0.306426	0.306426
69.0747	9774.97	0.307376	0.307376
69.1747	9781.38	0.308148	0.308148
69.2847	9786.66	0.309021	0.309021
69.3947	9791.85	0.309904	0.309904
69.5047	9797.93	0.310773	0.310773
69.6047	9803.52	0.311577	0.311577
69.7147	9809.75	0.312422	0.312422
69.8247	9815.65	0.313297	0.313297
69.9247	9821.86	0.314081	0.314081
70.0347	9829.59	0.314978	0.314978
70.1447	9835.51	0.315854	0.315854
70.2447	9841.98	0.3166	0.3166
70.3547	9849.36	0.31756	0.31756
70.4647	9853.83	0.318445	0.318445
70.5747	9859.39	0.319292	0.319292
70.6747	9864.52	0.320124	0.320124
70.7847	9870.65	0.320986	0.320986
70.8947	9876.52	0.321841	0.321841
70.9947	9881.56	0.322645	0.322645
71.1047	9888.65	0.323485	0.323485
71.2147	9894.81	0.32445	0.32445
71.3247	9901.91	0.325265	0.325265
71.4247	9907.69	0.325998	0.325998
71.5347	9913.3	0.326994	0.326994
71.6447	9919.72	0.327836	0.327836
71.7447	9925.7	0.328614	0.328614
71.8547	9931.59	0.329517	0.329517
71.9647	9936.46	0.330446	0.330446
72.0747	9942.41	0.331262	0.331262
72.1747	9947.77	0.33206	0.33206
72.2847	9953.93	0.33294	0.33294
72.3947	9959.97	0.333846	0.333846
72.4947	9965.45	0.334618	0.334618
72.6047	9971.96	0.335541	0.335541
72.7147	9978.26	0.336365	0.336365
72.8247	9985.96	0.337357	0.337357
72.9247	9991.59	0.33809	0.33809
73.0347	9996.48	0.339032	0.339032
73.1447	10003.1	0.339878	0.339878
73.2447	10008.7	0.340672	0.340672
73.3547	10013.1	0.341554	0.341554
73.4647	10018.4	0.342349	0.342349
73.5747	10025	0.343289	0.343289
73.6747	10030.4	0.344081	0.344081
73.7847	10036.3	0.344902	0.344902
73.8947	10042.5	0.34578	0.34578
73.9947	10048.7	0.346581	0.346581
74.1047	10054.6	0.347505	0.347505
74.2147	10061.2	0.348376	0.348376
74.3247	10067.2	0.349226	0.349226
74.4247	10073.1	0.350082	0.350082
74.5347	10077.8	0.350928	0.350928
74.6347	10085	0.351712	0.351712
74.7447	10091.1	0.352637	0.352637
74.8547	10095.8	0.353512	0.353512
74.9647	10101.1	0.354349	0.354349
75.0647	10106.9	0.355229	0.355229
75.1747	10113.1	0.356053	0.356053
75.2847	10119.7	0.356998	0.356998
75.3847	10125.2	0.357777	0.357777
75.4947	10131.8	0.358697	0.358697
75.6047	10137.4	0.359557	0.359557
75.7147	10143.9	0.36044	0.36044
75.8147	10149.8	0.361252	0.361252
75.9247	10155.3	0.362141	0.362141
76.0347	10160.8	0.363006	0.363006
76.1347	10166.3	0.363818	0.363818
76.2447	10172.1	0.36473	0.36473
76.3547	10176.5	0.365561	0.365561
76.4647	10182.5	0.366501	0.366501
76.5647	10188.2	0.367276	0.367276
76.6747	10194.4	0.36811	0.36811
76.7847	10200.5	0.369017	0.369017
76.8847	10206.9	0.369861	0.369861
76.9947	10213.2	0.37071	0.37071
77.1047	10219.2	0.37164	0.37164
77.2147	10225.3	0.372518	0.372518
77.3147	10230.6	0.373365	0.373365
77.4247	10236.3	0.374256	0.374256
77.5347	10240.3	0.375142	0.375142
77.6347	10246.4	0.375906	0.375906
77.7447	10252.5	0.37675	0.37675
77.8547	10257.7	0.377678	0.377678
77.9647	10263.9	0.378553	0.378553
78.0647	10269.5	0.379325	0.379325
78.1747	10275.8	0.380256	0.380256
78.2847	10281.9	0.381112	0.381112
78.3847	10288.6	0.381893	0.381893
78.4947	10294.3	0.382853	0.382853
78.6047	10298	0.383701	0.383701
78.7147	10303.4	0.384551	0.384551
78.8147	10308.8	0.385372	0.385372
78.9247	10314.3	0.386197	0.386197
79.0347	10319.8	0.387092	0.387092
79.1347	10325.3	0.387904	0.387904
79.2447	10331.5	0.388702	0.388702
79.3547	10338	0.389663	0.389663
79.4647	10343.8	0.390537	0.390537
79.5647	10349.8	0.391328	0.391328
79.6747	10356.1	0.392202	0.392202
79.7847	10361.5	0.393148	0.393148
79.8847	10366.8	0.393937	0.393937
79.9947	10373.3	0.394788	0.394788
80.1047	10378.7	0.39573	0.39573
80.2047	10383.6	0.396457	0.396457
80.3147	10388.6	0.397361	0.397361
80.4247	10394.6	0.3982	0.3982
80.5347	10400.7	0.399112	0.399112
80.6347	10407.1	0.399882	0.399882
80.7447	10413.1	0.400816	0.400816
80.8547	10418.9	0.401729	0.401729
80.9547	10424.3	0.40245	0.40245
81.0647	10429.8	0.403321	0.403321
81.1747	10435.7	0.40425	0.40425
81.2847	10440.6	0.405076	0.405076
81.3847	10446.2	0.405873	0.405873
81.4947	10452.3	0.406758	0.406758
81.6047	10458.1	0.40764	0.40764
81.7047	10462.2	0.408456	0.408456
81.8147	10468	0.4093	0.4093
81.9247	10473.8	0.410148	0.410148
82.0347	10480.4	0.41105	0.41105
82.1347	10485.8	0.411878	0.411878
82.2447	10492.4	0.412737	0.412737
82.3547	10498.4	0.413588	0.413588
82.4547	10503	0.414429	0.414429
82.5647	10509.8	0.415337	0.415337
82.6747	10515.5	0.416202	0.416202
82.7847	10520.4	0.41711	0.41711
82.8847	10525.4	0.417894	0.417894
82.9947	10532	0.418814	0.418814
83.1047	10537.4	0.419668	0.419668
83.2047	10542.7	0.42047	0.42047
83.3147	10547.4	0.4213	0.4213
83.4247	10553.7	0.422165	0.422165
83.5347	10558.8	0.423014	0.423014
83.6347	10564.9	0.423804	0.423804
83.7447	10572.1	0.424708	0.424708
83.8547	10576.4	0.425594	0.425594
83.9547	10581.6	0.426396	0.426396
84.0647	10586.7	0.427181	0.427181
84.1747	10593.4	0.428114	0.428114
84.2847	10598.3	0.428984	0.428984
84.3847	10603.2	0.429686	0.429686
84.4947	10609.3	0.430554	0.430554
84.6047	10615.2	0.431472	0.431472
84.7047	10620.3	0.432201	0.432201
84.8147	10625.7	0.433122	0.433122
84.9247	10631.5	0.433918	0.433918
85.0247	10638.5	0.434749	0.434749
85.1347	10643.4	0.435666	0.435666
85.2447	10649.8	0.436492	0.436492
85.3547	10656.1	0.437445	0.437445
85.4547	10661	0.438225	0.438225
85.5647	10666.1	0.439117	0.439117
85.6747	10671.6	0.440016	0.440016
85.7747	10676.7	0.440794	0.440794
85.8847	10681.3	0.441621	0.441621
85.9947	10688	0.442494	0.442494
86.1047	10693.8	0.443354	0.443354
86.2047	10698.9	0.444176	0.444176
86.3147	10705.2	0.44509	0.44509
86.4247	10710.9	0.445965	0.445965
86.5247	10716.1	0.446803	0.446803
86.6347	10721.6	0.44773	0.44773
86.7447	10726.5	0.448466	0.448466
86.8547	10733.4	0.449497	0.449497
86.9547	10738.7	0.450216	0.450216
87.0647	10743.3	0.451104	0.451104
87.1747	10748	0.452029	0.452029
87.2747	10753.3	0.452784	0.452784
87.3847	10758.8	0.453664	0.453664
87.4947	10765.3	0.454604	0.454604
87.6047	10771.3	0.455453	0.455453
87.7047	10776.6	0.456313	0.456313
87.8147	10782.6	0.457144	0.457144
87.9247	10788.5	0.458034	0.458034
88.0247	10793.3	0.458853	0.458853
88.1347	10799.8	0.459698	0.459698
88.2447	10804.5	0.460618	0.460618
88.3547	10810.1	0.461501	0.461501
88.4547	10814.8	0.46226	0.46226
88.5647	10820.4	0.463165	0.463165
88.6747	10826.5	0.46402	0.46402
88.7747	10831	0.464852	0.464852
88.8847	10836.7	0.465737	0.465737
88.9947	10842.6	0.466558	0.466558
89.1047	10848.1	0.46745	0.46745
89.2047	10854.5	0.4683	0.4683
89.3147	10861.3	0.46923	0.46923
89.4247	10865.9	0.470051	0.470051
89.5247	10870.6	0.470895	0.470895
89.6347	10876	0.471785	0.471785
89.7447	10880.5	0.472596	0.472596
89.8447	10885.3	0.47345	0.47345
89.9547	10891.5	0.474322	0.474322
90.0647	10897.1	0.475194	0.475194
90.1647	10902.9	0.476042	0.476042
90.2747	10908.9	0.476857	0.476857
90.3847	10914.6	0.477772	0.477772
90.4947	10919.5	0.478702	0.478702
90.5947	10924	0.479445	0.479445
90.7047	10930.1	0.480329	0.480329
90.8147	10935.7	0.48126	0.48126
90.9147	10941	0.48202	0.48202
91.0247	10947	0.482983	0.482983
91.1347	10952.2	0.483817	0.483817
91.2447	10958	0.484706	0.484706
91.3447	10963.2	0.485588	0.485588
91.4547	10968.4	0.486376	0.486376
91.5647	10974.4	0.487314	0.487314
91.6647	10979.8	0.488097	0.488097
91.7747	10985.6	0.489037	0.489037
91.8847	10990.3	0.489916	0.489916
91.9947	10995.4	0.490764	0.490764
92.0947	11000.6	0.491585	0.491585
92.2047	11006.3	0.492477	0.492477
92.3147	11012.1	0.493353	0.493353
92.4147	11018.2	0.494169	0.494169
92.5247	11023.5	0.495126	0.495126
92.6347	11029.6	0.495978	0.495978
92.7447	11034.5	0.496832	0.496832
92.8447	11039.2	0.497681	0.497681
92.9547	11044.6	0.498609	0.498609
93.0647	11051.4	0.499453	0.499453
93.1647	11056.4	0.500254	0.500254
93.2747	11061.8	0.501173	0.501173
93.3847	11067.6	0.502045	0.502045
93.4947	11073.1	0.502989	0.502989
93.5947	11078.1	0.503798	0.503798
93.7047	11084.5	0.504612	0.504612
93.8147	11089.7	0.505565	0.505565
93.9147	11094.7	0.506437	0.506437
94.0247	11100.3	0.507237	0.507237
94.1347	11105.2	0.508132	0.508132
94.2447	11110.7	0.50902	0.50902
94.3447	11116.3	0.509858	0.509858
94.4547	11120.9	0.51078	0.51078
94.5647	11126.2	0.511609	0.511609
94.6647	11132.2	0.512452	0.512452
94.7747	11138.1	0.513342	0.513342
94.8847	11143	0.514215	0.514215
94.9847	11148	0.514996	0.514996
95.0947	11153	0.51594	0.51594
95.2047	11158.9	0.516773	0.516773
95.3147	11162.4	0.517688	0.517688
95.4147	11167.3	0.518465	0.518465
95.5247	11174.1	0.519388	0.519388
95.6347	11180.2	0.520242	0.520242
95.7347	11185.4	0.521125	0.521125
95.8447	11190.8	0.521945	0.521945
95.9547	11196.9	0.522892	0.522892
96.0647	11202.5	0.523752	0.523752
96.1647	11207.3	0.524554	0.524554
96.2747	11214.3	0.525474	0.525474
96.3847	11219.1	0.526362	0.526362
96.4847	11223.8	0.527181	0.527181
96.5947	11229.1	0.528056	0.528056
96.7047	11235.2	0.528973	0.528973
96.8147	11240.2	0.529846	0.529846
96.9147	11244.9	0.530625	0.530625
97.0247	11251.1	0.531594	0.531594
97.1347	11256.9	0.532473	0.532473
97.2347	11261.5	0.533309	0.533309
97.3447	11266.3	0.534218	0.534218
97.4547	11271	0.535042	0.535042
97.5647	11276.8	0.536012	0.536012
97.6647	11281.8	0.536814	0.536814
97.7747	11286.9	0.53766	0.53766
97.8847	11293.4	0.538658	0.538658
97.9847	11298.7	0.539386	0.539386
98.0947	11302.7	0.540278	0.540278
98.2047	11309.2	0.541257	0.541257
98.3147	11314.5	0.542044	0.542044
98.4147	11319.5	0.542946	0.542946
98.5247	11324.8	0.543814	0.543814
98.6347	11330.2	0.544702	0.544702
98.7347	11334.5	0.545515	0.545515
98.8447	11341.2	0.546366	0.546366
98.9547	11347.1	0.547297	0.547297
99.0647	11352.8	0.548281	0.548281
99.1647	11358.1	0.54897	0.54897
99.2747	11363.5	0.54984	0.54984
99.3847	11369.3	0.55079	0.55079
99.4847	11375.4	0.551612	0.551612
99.5947	11380.2	0.552488	0.552488
99.7047	11385	0.553404	0.553404
99.8047	11387.8	0.554174	0.554174
99.9147	11393	0.555102	0.555102
100.025	11399.3	0.556044	0.556044
100.135	11404.3	0.556844	0.556844
100.235	11409.1	0.557682	0.557682
100.345	11415.4	0.558532	0.558532
100.455	11420.9	0.559353	0.559353
100.555	11426.2	0.560158	0.560158
100.665	11431.7	0.561072	0.561072
100.775	11437.5	0.561984	0.561984
100.885	11442.6	0.562822	0.562822
100.985	11446.1	0.563721	0.563721
101.095	11453.2	0.564552	0.564552
101.205	11458.9	0.565453	0.565453
101.305	11463.9	0.566276	0.566276
101.415	11469.3	0.567161	0.567161
101.525	11474.2	0.568012	0.568012
101.635	11479.3	0.568938	0.568938
101.735	11484.4	0.569728	0.569728
101.845	11490.8	0.570687	0.570687
101.955	11497.2	0.571572	0.571572
102.055	11502.5	0.572368	0.572368
102.165	11507	0.573306	0.573306
102.275	11512.3	0.57422	0.57422
102.385	11517.2	0.575145	0.575145
102.485	11522.2	0.575894	0.575894
102.595	11527.6	0.576833	0.576833
102.705	11533.3	0.577697	0.577697
102.805	11538.9	0.578486	0.578486
102.915	11544.1	0.579438	0.579438
103.025	11548.6	0.580308	0.580308
103.135	11553.9	0.58119	0.58119
103.235	11559.2	0.582065	0.582065
103.345	11564.6	0.582969	0.582969
103.455	11569.9	0.583853	0.583853
103.555	11574.7	0.584685	0.584685
103.665	11580.3	0.585565	0.585565
103.775	11585.4	0.586537	0.586537
103.885	11591.3	0.587424	0.587424
103.985	11596.8	0.588275	0.588275
104.095	11602	0.589094	0.589094
104.205	11606.4	0.59	0.59
104.305	11612.8	0.590842	0.590842
104.415	11618.4	0.591775	0.591775
104.525	11623.2	0.592636	0.592636
104.635	11628.4	0.593594	0.593594
104.735	11633.3	0.594402	0.594402
104.845	11638	0.595212	0.595212
104.945	11643.3	0.596037	0.596037
105.055	11648.1	0.597016	0.597016
105.165	11653.3	0.59789	0.59789
105.275	11659.9	0.598801	0.598801
105.375	11665.4	0.599606	0.599606
105.485	11670.3	0.600497	0.600497
105.595	11674.8	0.601432	0.601432
105.695	11679.4	0.602238	0.602238
105.805	11684.9	0.603136	0.603136
105.915	11689.9	0.604043	0.604043
106.025	11696.7	0.604882	0.604882
106.125	11701.8	0.60575	0.60575
106.235	11706.3	0.606608	0.606608
106.345	11711.3	0.607484	0.607484
106.445	11717.6	0.608381	0.608381
106.555	11724.1	0.609229	0.609229
106.665	11728.3	0.610148	0.610148
106.775	11733.7	0.611041	0.611041
106.875	11739.3	0.611925	0.611925
106.985	11743.9	0.612778	0.612778
107.095	11749.2	0.613741	0.613741
107.195	11754	0.614474	0.614474
107.305	11760.1	0.615412	0.615412
107.415	11765.2	0.6163	0.6163
107.525	11771.2	0.61721	0.61721
107.625	11776.6	0.618	0.618
107.735	11781.9	0.619014	0.619014
107.845	11786.7	0.619809	0.619809
107.945	11791.5	0.620661	0.620661
108.055	11797.2	0.621597	0.621597
108.165	11801.7	0.622458	0.622458
108.275	11806.4	0.623397	0.623397
108.375	11811	0.624182	0.624182
108.485	11816.1	0.625058	0.625058
108.595	11822.2	0.626064	0.626064
108.695	11828	0.626789	0.626789
108.805	11833	0.627688	0.627688
108.915	11838.8	0.62864	0.62864
109.025	11844.6	0.629464	0.629464
109.125	11849	0.630371	0.630371
109.235	11854.8	0.631288	0.631288
109.345	11860.4	0.632114	0.632114
109.445	11864.7	0.632994	0.632994
109.555	11870.3	0.633898	0.633898
109.665	11874.5	0.634754	0.634754
109.765	11879.4	0.635688	0.635688
109.875	11885.8	0.636446	0.636446
109.985	11890.9	0.637434	0.637434
110.095	11897.2	0.638321	0.638321
110.195	11901.5	0.639089	0.639089
110.305	11907.2	0.640141	0.640141
110.415	11914.5	0.640946	0.640946
110.515	11917.9	0.641782	0.641782
110.625	11923.5	0.642754	0.642754
110.735	11928	0.64365	0.64365
110.845	11932.4	0.644532	0.644532
110.945	11938.1	0.6454	0.6454
111.055	11942.4	0.646246	0.646246
111.165	11947.4	0.647148	0.647148
111.265	11953.5	0.647972	0.647972
111.375	11958	0.648784	0.648784
111.485	11964.2	0.649778	0.649778
111.595	11969.9	0.65062	0.65062
111.695	11973.8	0.651464	0.651464
111.805	11980.3	0.652352	0.652352
111.915	11984.9	0.653256	0.653256
112.015	11989.7	0.65405	0.65405
112.125	11995.8	0.65499	0.65499
112.235	12001	0.655845	0.655845
112.345	12006.2	0.656786	0.656786
112.445	12010.7	0.657562	0.657562
112.555	12016.1	0.658414	0.658414
112.665	12021.7	0.659334	0.659334
112.765	12027.6	0.660125	0.660125
112.875	12032.4	0.661098	0.661098
112.985	12037.3	0.661968	0.661968
113.095	12042.5	0.662857	0.662857
113.195	12047.3	0.66367	0.66367
113.305	12053	0.664576	0.664576
113.415	12057.9	0.665433	0.665433
113.515	12063	0.666313	0.666313
113.625	12068.1	0.667152	0.667152
113.735	12073.2	0.668104	0.668104
113.845	12078	0.668961	0.668961
113.945	12082.7	0.669774	0.669774
114.055	12088.2	0.670642	0.670642
114.165	12093	0.671542	0.671542
114.265	12098.2	0.672369	0.672369
114.375	12104.7	0.673282	0.673282
114.485	12109.6	0.674164	0.674164
114.595	12115	0.67506	0.67506
114.695	12120.5	0.676019	0.676019
114.805	12125.4	0.676817	0.676817
114.915	12130.7	0.677716	0.677716
115.015	12135	0.678466	0.678466
115.125	12140.4	0.67941	0.67941
115.235	12145.7	0.680358	0.680358
115.335	12150.7	0.681097	0.681097
115.445	12156.3	0.681976	0.681976
115.555	12161.7	0.682981	0.682981
115.665	12167.1	0.683841	0.683841
115.765	12171.9	0.684606	0.684606
115.875	12177.3	0.685558	0.685558
115.985	12183.3	0.686425	0.686425
116.085	12188.3	0.687325	0.687325
116.195	12193.3	0.688128	0.688128
116.305	12198.4	0.689038	0.689038
116.415	12203.5	0.689974	0.689974
116.515	12207.1	0.690725	0.690725
116.625	12212	0.691626	0.691626
116.735	12217.1	0.692514	0.692514
116.835	12222.5	0.69337	0.69337
116.945	12228.6	0.694213	0.694213
117.055	12234.5	0.695097	0.695097
117.165	12239.3	0.695973	0.695973
117.265	12245	0.696889	0.696889
117.375	12250.1	0.69772	0.69772
117.485	12256.2	0.698664	0.698664
117.585	12261.7	0.699516	0.699516
117.695	12266.1	0.700389	0.700389
117.805	12270.3	0.701293	0.701293
117.915	12275.3	0.702176	0.702176
118.015	12280.1	0.703002	0.703002
118.125	12286.1	0.703866	0.703866
118.235	12291	0.704806	0.704806
118.335	12296.9	0.705613	0.705613
118.445	12303	0.706445	0.706445
118.555	12309	0.707408	0.707408
118.665	12312.8	0.708312	0.708312
118.765	12318.1	0.70911	0.70911
118.875	12323.2	0.71002	0.71002
118.985	12328	0.710941	0.710941
119.085	12332.4	0.711742	0.711742
119.195	12338.4	0.712618	0.712618
119.305	12343.1	0.713545	0.713545
119.415	12348.4	0.714417	0.714417
119.515	12353.2	0.715192	0.715192
119.625	12358.3	0.716128	0.716128
119.725	12363.8	0.716908	0.716908
119.835	12368.1	0.717874	0.717874
119.945	12373.5	0.718673	0.718673
120.055	12379.2	0.71958	0.71958
120.155	12384.7	0.720406	0.720406
120.265	12389.3	0.72129	0.72129
120.375	12394.1	0.722186	0.722186
120.475	12398.8	0.722973	0.722973
120.585	12404	0.723841	0.723841
120.695	12409.7	0.724794	0.724794
120.805	12415.7	0.7257	0.7257
120.905	12420.9	0.726457	0.726457
121.015	12424.5	0.727349	0.727349
121.125	12429.5	0.728269	0.728269
121.225	12435.2	0.729064	0.729064
121.335	12442.3	0.729985	0.729985
121.445	12447.4	0.730874	0.730874
121.555	12451.9	0.731841	0.731841
121.655	12456.3	0.732605	0.732605
121.765	12462.6	0.733504	0.733504
121.875	12467	0.734388	0.734388
121.975	12472.2	0.735205	0.735205
122.085	12476.2	0.736122	0.736122
122.195	12481.5	0.737014	0.737014
122.305	12487.1	0.73787	0.73787
122.405	12491.4	0.738682	0.738682
122.515	12498	0.739604	0.739604
122.625	12502.6	0.740465	0.740465
122.725	12507.4	0.741312	0.741312
122.835	12512.9	0.742184	0.742184
122.945	12518.7	0.74315	0.74315
123.055	12524.2	0.744001	0.744001
123.155	12528.9	0.744845	0.744845
123.265	12532.7	0.745762	0.745762
123.375	12538	0.746613	0.746613
123.475	12543.4	0.747426	0.747426
123.585	12548.7	0.748318	0.748318
123.695	12554.6	0.749232	0.749232
123.805	12559.6	0.750129	0.750129
123.905	12565.8	0.750929	0.750929
124.015	12570.8	0.751897	0.751897
124.125	12576.3	0.752774	0.752774
124.225	12581.9	0.753632	0.753632
124.335	12587.7	0.754505	0.754505
124.445	12591.6	0.755433	0.755433
124.555	12596.8	0.75632	0.75632
124.655	12600.9	0.757164	0.757164
124.765	12605.6	0.75806	0.75806
124.875	12611.2	0.758946	0.758946
124.975	12615.6	0.759785	0.759785
125.085	12620.6	0.760618	0.760618
125.195	12627.1	0.761516	0.761516
125.295	12632	0.76235	0.76235
125.405	12637.4	0.76329	0.76329
125.515	12643	0.764192	0.764192
125.625	12648	0.765054	0.765054
125.725	12652.5	0.765825	0.765825
125.835	12658.4	0.766784	0.766784
125.945	12663.4	0.767716	0.767716
126.045	12667.7	0.768456	0.768456
126.155	12672.3	0.769356	0.769356
126.265	12677.7	0.770252	0.770252
126.375	12683.1	0.771168	0.771168
126.475	12688.6	0.771964	0.771964
126.585	12693.9	0.772846	0.772846
126.695	12700.2	0.773809	0.773809
126.795	12705.6	0.774648	0.774648
126.905	12710.4	0.775528	0.775528
127.015	12715.8	0.776473	0.776473
127.125	12721.4	0.77742	0.77742
127.225	12725.8	0.778189	0.778189
127.335	12730	0.779125	0.779125
127.445	12735.1	0.779994	0.779994
127.545	12740.2	0.780821	0.780821
127.655	12745.4	0.781686	0.781686
127.765	12749.9	0.782604	0.782604
127.875	12754.8	0.783501	0.783501
127.975	12759.8	0.7843	0.7843
128.085	12766.3	0.785188	0.785188
128.195	12771.3	0.786144	0.786144
128.295	12775.2	0.786916	0.786916
128.405	12781.8	0.787825	0.787825
128.515	12787.2	0.788746	0.788746
128.625	12792.5	0.789632	0.789632
128.725	12797.2	0.790464	0.790464
128.835	12801.9	0.791404	0.791404
128.945	12807	0.79228	0.79228
129.045	12811.5	0.793068	0.793068
129.155	12816.7	0.793948	0.793948
129.265	12823	0.794892	0.794892
129.375	12829.3	0.7958	0.7958
129.475	12833.4	0.796614	0.796614
129.585	12839.4	0.797534	0.797534
129.695	12844.7	0.798442	0.798442
129.795	12849.1	0.79928	0.79928
129.905	12854.7	0.800162	0.800162
130.015	12860.6	0.80114	0.80114
130.115	12864.8	0.801908	0.801908
130.225	12869.4	0.802848	0.802848
130.335	12873.4	0.803729	0.803729
130.445	12878.4	0.804629	0.804629
130.545	12884	0.805482	0.805482
130.655	12888.8	0.806332	0.806332
130.765	12893.9	0.80731	0.80731
130.865	12899.4	0.808108	0.808108
130.975	12906.7	0.809032	0.809032
131.085	12912.1	0.809936	0.809936
131.195	12916.6	0.810845	0.810845
131.295	12921.9	0.811678	0.811678
131.405	12926.3	0.812625	0.812625
131.515	12930.8	0.813532	0.813532
131.615	12937.1	0.814321	0.814321
131.725	12941	0.815277	0.815277
131.835	12945.2	0.81617	0.81617
131.945	12950.3	0.817102	0.817102
132.045	12955.1	0.817912	0.817912
132.155	12962.2	0.818907	0.818907
132.265	12967.6	0.819806	0.819806
132.365	12972.7	0.820662	0.820662
132.475	12977.9	0.821581	0.821581
132.585	12982.8	0.822521	0.822521
132.695	12989	0.823434	0.823434
132.795	12993	0.824264	0.824264
132.905	12996.8	0.825186	0.825186
133.015	13001.6	0.826096	0.826096
133.115	13005.6	0.826966	0.826966
133.225	13012.3	0.827865	0.827865
133.335	13017.8	0.828792	0.828792
133.445	13023.1	0.829753	0.829753
133.545	13029.2	0.830589	0.830589
133.655	13035.1	0.83151	0.83151
133.765	13040.4	0.832409	0.832409
133.865	13046.7	0.833288	0.833288
133.975	13051.1	0.834209	0.834209
134.085	13055.6	0.835189	0.835189
134.195	13059.8	0.836073	0.836073
134.295	13064.3	0.836885	0.836885
134.405	13069.4	0.837821	0.837821
134.515	13074.2	0.838745	0.838745
134.615	13080	0.839561	0.839561
134.725	13085.1	0.840496	0.840496
134.835	13091.6	0.841437	0.841437
134.935	13095.8	0.842312	0.842312
135.045	13101.8	0.84324	0.84324
135.155	13107	0.844152	0.844152
135.255	13111.4	0.845024	0.845024
135.365	13116.3	0.845949	0.845949
135.475	13120.5	0.846873	0.846873
135.585	13126.1	0.847741	0.847741
135.685	13131.1	0.848593	0.848593
135.795	13136.6	0.849557	0.849557
135.905	13141.7	0.85043	0.85043
136.005	13147.3	0.851286	0.851286
136.115	13152.6	0.852269	0.852269
136.225	13158.1	0.853141	0.853141
136.335	13163.6	0.85412	0.85412
136.435	13168.3	0.854924	0.854924
136.545	13174.5	0.855904	0.855904
136.655	13179.1	0.856884	0.856884
136.755	13183.6	0.857682	0.857682
136.865	13189	0.858598	0.858598
136.975	13193.2	0.859498	0.859498
137.085	13198.5	0.860404	0.860404
137.185	13203.3	0.861309	0.861309
137.295	13208.7	0.862185	0.862185
137.405	13213.5	0.863068	0.863068
137.505	13219	0.86394	0.86394
137.615	13225.2	0.864844	0.864844
137.725	13231	0.865812	0.865812
137.835	13236.1	0.866685	0.866685
137.935	13240.8	0.867564	0.867564
138.045	13245.5	0.868453	0.868453
138.155	13251	0.869381	0.869381
138.255	13255	0.870242	0.870242
138.365	13259.5	0.871092	0.871092
138.475	13265.5	0.872057	0.872057
138.585	13271.2	0.872962	0.872962
138.685	13276.1	0.87378	0.87378
138.795	13282	0.874756	0.874756
138.905	13287.6	0.875589	0.875589
139.005	13292	0.876401	0.876401
139.115	13297	0.877449	0.877449
139.225	13304.4	0.87829	0.87829
139.335	13309.7	0.879252	0.879252
139.435	13314.5	0.880121	0.880121
139.545	13319.2	0.881017	0.881017
139.655	13323.6	0.881985	0.881985
139.755	13327.5	0.88279	0.88279
139.865	13332.1	0.883669	0.883669
139.975	13336.9	0.884628	0.884628
140.075	13342.1	0.885446	0.885446
140.185	13348.2	0.886281	0.886281
140.295	13354.6	0.887296	0.887296
140.405	13359.5	0.888122	0.888122
140.505	13365.3	0.888962	0.888962
140.615	13371	0.889933	0.889933
140.725	13376.1	0.890776	0.890776
140.825	13380.9	0.891665	0.891665
140.935	13386.1	0.892578	0.892578
141.045	13390.4	0.893462	0.893462
141.155	13395.8	0.894362	0.894362
141.255	13400.2	0.895265	0.895265
141.365	13405.6	0.896058	0.896058
141.475	13410.7	0.89703	0.89703
141.575	13415.7	0.897831	0.897831
141.685	13421.6	0.89878	0.89878
141.795	13428.1	0.899668	0.899668
141.905	13434.7	0.900598	0.900598
142.005	13439.5	0.901533	0.901533
142.115	13442.2	0.902362	0.902362
142.225	13446.3	0.90325	0.90325
142.325	13451.9	0.904157	0.904157
142.435	13456.2	0.904989	0.904989
142.545	13461.8	0.905896	0.905896
142.655	13466.6	0.906802	0.906802
142.755	13471.7	0.907613	0.907613
142.865	13478.7	0.908554	0.908554
142.975	13484.4	0.909465	0.909465
143.075	13489.6	0.910246	0.910246
143.185	13495.4	0.91125	0.91125
143.295	13500.9	0.912192	0.912192
143.405	13506.2	0.913129	0.913129
143.505	13511.4	0.913996	0.913996
143.615	13516.3	0.91482	0.91482
143.725	13521.3	0.915874	0.915874
143.825	13524.8	0.91667	0.91667
143.935	13529.9	0.917552	0.917552
144.045	13536	0.918473	0.918473
144.155	13541.4	0.919436	0.919436
144.255	13547.5	0.920266	0.920266
144.365	13553.2	0.921232	0.921232
144.475	13557.4	0.922105	0.922105
144.575	13562.2	0.922956	0.922956
144.685	13568.2	0.923937	0.923937
144.795	13573.3	0.924853	0.924853
144.895	13578.1	0.925689	0.925689
145.005	13583.4	0.926628	0.926628
145.115	13589.1	0.927568	0.927568
145.225	13593.8	0.928492	0.928492
145.325	13598.1	0.929333	0.929333
145.435	13603.9	0.930213	0.930213
145.545	13609.6	0.931182	0.931182
145.645	13614.5	0.932009	0.932009
145.755	13620.4	0.932966	0.932966
145.865	13627.7	0.9339	0.9339
145.975	13632.7	0.934818	0.934818
146.075	13637.5	0.93577	0.93577
146.185	13642.3	0.936637	0.936637
146.295	13648.6	0.937604	0.937604
146.395	13652.4	0.938468	0.938468
146.505	13657.5	0.939434	0.939434
146.615	13662.2	0.940344	0.940344
146.725	13667.9	0.941264	0.941264
146.825	13672.2	0.942101	0.942101
146.935	13677	0.9431	0.9431
147.045	13682.2	0.944028	0.944028
147.145	13687.9	0.944777	0.944777
147.255	13693.5	0.945787	0.945787
147.365	13698.1	0.946724	0.946724
147.475	13703.9	0.947653	0.947653
147.575	13709.6	0.948468	0.948468
147.685	13714.2	0.94948	0.94948
147.795	13718.7	0.950332	0.950332
147.895	13724	0.951256	0.951256
148.005	13728.8	0.952162	0.952162
148.115	13734.4	0.953109	0.953109
148.225	13739.6	0.954001	0.954001
148.325	13744.6	0.954868	0.954868
148.435	13750.6	0.955797	0.955797
148.545	13758.1	0.956764	0.956764
148.645	13762.1	0.957577	0.957577
148.755	13768.7	0.958643	0.958643
148.865	13774.2	0.959518	0.959518
148.975	13779.2	0.960547	0.960547
149.075	13783.3	0.961473	0.961473
149.185	13789.4	0.962353	0.962353
149.295	13794.6	0.963284	0.963284
149.395	13797.9	0.964116	0.964116
149.505	13803.7	0.965046	0.965046
149.615	13809.8	0.966011	0.966011
149.725	13814.8	0.966945	0.966945
149.825	13819.1	0.967789	0.967789
149.935	13825.1	0.968784	0.968784
150.035	13831.7	0.9696	0.9696
150.145	13837.1	0.970572	0.970572
150.255	13841	0.971501	0.971501
150.365	13846.9	0.972444	0.972444
150.465	13852.7	0.973402	0.973402
150.575	13856.1	0.974228	0.974228
150.685	13861.1	0.975178	0.975178
150.785	13866.1	0.976104	0.976104
150.895	13871.8	0.976956	0.976956
151.005	13878.1	0.977973	0.977973
151.115	13883.5	0.978902	0.978902
151.215	13888.4	0.979758	0.979758
151.325	13894.6	0.980774	0.980774
151.435	13899.6	0.981692	0.981692
151.535	13904.1	0.982538	0.982538
151.645	13911.6	0.983518	0.983518
151.755	13915.9	0.984438	0.984438
151.865	13920.3	0.985474	0.985474
151.965	13924.7	0.986262	0.986262
152.075	13930.7	0.987164	0.987164
152.185	13936.4	0.988173	0.988173
152.285	13940.6	0.989002	0.989002
152.395	13946.6	0.989928	0.989928
152.505	13952.9	0.990888	0.990888
152.615	13957.7	0.991865	0.991865
152.715	13963	0.992701	0.992701
152.825	13969.4	0.99364	0.99364
152.935	13973.4	0.99458	0.99458
153.035	13978.5	0.995428	0.995428
153.145	13983.1	0.99642	0.99642
153.255	13988.8	0.997357	0.997357
153.365	13994	0.998237	0.998237
153.465	13998.7	0.999149	0.999149
153.575	14004.8	1.00008	1.00008
153.685	14010.6	1.00096	1.00096
153.785	14015.7	1.00184	1.00184
153.895	14021.4	1.00284	1.00284
154.005	14026.8	1.00374	1.00374
154.115	14033.2	1.00473	1.00473
154.215	14038	1.0055	1.0055
154.325	14042.5	1.00653	1.00653
154.435	14048.7	1.00749	1.00749
154.535	14053.3	1.00825	1.00825
154.645	14058.8	1.0093	1.0093
154.755	14064	1.01019	1.01019
154.855	14068.6	1.01094	1.01094
154.965	14074.3	1.01197	1.01197
155.075	14080.1	1.01288	1.01288
155.185	14085.5	1.01383	1.01383
155.285	14090.7	1.01468	1.01468
155.395	14095.8	1.01561	1.01561
155.505	14100.6	1.01658	1.01658
155.605	14105	1.01742	1.01742
155.715	14111.7	1.01831	1.01831
155.825	14116.5	1.01923	1.01923
155.935	14122.2	1.02017	1.02017
156.035	14127.1	1.02104	1.02104
156.145	14132.6	1.02197	1.02197
156.255	14137.7	1.02289	1.02289
156.355	14141.7	1.02375	1.02375
156.465	14147.1	1.0247	1.0247
156.575	14153.1	1.02563	1.02563
156.685	14159.2	1.02648	1.02648
156.785	14164.3	1.02737	1.02737
156.895	14169.7	1.02835	1.02835
157.005	14175.3	1.02918	1.02918
157.105	14180.3	1.03006	1.03006
157.215	14187.1	1.03109	1.03109
157.325	14192.4	1.03197	1.03197
157.435	14197.3	1.03288	1.03288
157.535	14201.5	1.03376	1.03376
157.645	14206.9	1.03465	1.03465
157.755	14212.6	1.03561	1.03561
157.855	14217.4	1.03644	1.03644
157.965	14222.8	1.0374	1.0374
158.075	14227.8	1.03832	1.03832
158.185	14233.8	1.03924	1.03924
158.285	14239.5	1.04013	1.04013
158.395	14244.4	1.04103	1.04103
158.505	14249.9	1.04197	1.04197
158.605	14255	1.0428	1.0428
158.715	14260.1	1.04374	1.04374
158.825	14264	1.04465	1.04465
158.935	14270.4	1.04563	1.04563
159.035	14276.2	1.04648	1.04648
159.145	14281.1	1.04734	1.04734
159.255	14286.6	1.04827	1.04827
159.355	14292.1	1.04913	1.04913
159.465	14298.2	1.0501	1.0501
159.575	14303.4	1.05101	1.05101
159.685	14308.8	1.05195	1.05195
159.785	14314.8	1.05286	1.05286
159.895	14320	1.05377	1.05377
160.005	14325.8	1.05474	1.05474
160.105	14329.3	1.05561	1.05561
160.215	14335.3	1.05649	1.05649
160.325	14341	1.05749	1.05749
160.425	14346	1.05832	1.05832
160.535	14351.8	1.05922	1.05922
160.645	14357.6	1.06017	1.06017
160.755	14362.7	1.06116	1.06116
160.855	14367.5	1.06196	1.06196
160.965	14371.4	1.06288	1.06288
161.075	14377.8	1.06387	1.06387
161.175	14382	1.0647	1.0647
161.285	14387.7	1.06565	1.06565
161.395	14394.2	1.06659	1.06659
161.505	14400	1.06752	1.06752
161.605	14404.5	1.06837	1.06837
161.715	14410.2	1.0693	1.0693
161.825	14416.7	1.07027	1.07027
161.925	14421.5	1.07106	1.07106
162.035	14426.4	1.07204	1.07204
162.145	14431.9	1.07298	1.07298
162.255	14437.4	1.07394	1.07394
162.355	14442.8	1.07476	1.07476
162.465	14447.5	1.0757	1.0757
162.575	14453.3	1.07664	1.07664
162.675	14459.3	1.0775	1.0775
162.785	14463.4	1.07843	1.07843
162.895	14470.2	1.0794	1.0794
163.005	14476.8	1.08031	1.08031
163.105	14481.1	1.08118	1.08118
163.215	14486.7	1.08214	1.08214
163.325	14489.1	1.08298	1.08298
163.425	14494.7	1.08386	1.08386
163.535	14500.1	1.08482	1.08482
163.645	14504.6	1.08572	1.08572
163.755	14511.5	1.08663	1.08663
163.855	14516.1	1.0875	1.0875
163.965	14521.6	1.08838	1.08838
164.075	14528.1	1.08938	1.08938
164.175	14533.2	1.09018	1.09018
164.285	14538.1	1.09111	1.09111
164.395	14544	1.09213	1.09213
164.505	14549.1	1.09296	1.09296
164.605	14554.4	1.09382	1.09382
164.715	14560.3	1.0948	1.0948
164.815	14565.6	1.09559	1.09559
164.925	14571.2	1.09658	1.09658
165.035	14575.9	1.0975	1.0975
165.145	14581.5	1.09836	1.09836
165.245	14586.9	1.09929	1.09929
165.355	14594	1.10019	1.10019
165.465	14600.1	1.10116	1.10116
165.565	14604.7	1.10199	1.10199
165.675	14609.4	1.10297	1.10297
165.785	14614.3	1.10387	1.10387
165.895	14620.1	1.10482	1.10482
165.995	14624.9	1.10566	1.10566
166.105	14630.4	1.10661	1.10661
166.215	14636.5	1.10752	1.10752
166.315	14641.2	1.10832	1.10832
166.425	14646.3	1.10937	1.10937
166.535	14652.2	1.1102	1.1102
166.645	14656.7	1.11118	1.11118
166.745	14661.7	1.11197	1.11197
166.855	14668.1	1.11293	1.11293
166.965	14674.3	1.11396	1.11396
167.065	14679.3	1.11475	1.11475
167.175	14684.4	1.11566	1.11566
167.285	14689.6	1.11662	1.11662
167.395	14695.3	1.11754	1.11754
167.495	14700.9	1.11834	1.11834
167.605	14706.1	1.11936	1.11936
167.715	14711	1.12024	1.12024
167.815	14716.9	1.12114	1.12114
167.925	14722.9	1.12205	1.12205
168.035	14729	1.12297	1.12297
168.145	14734.9	1.12402	1.12402
168.245	14739.2	1.12481	1.12481
168.355	14744.4	1.12571	1.12571
168.465	14750	1.12667	1.12667
168.565	14754.9	1.1275	1.1275
168.675	14760.4	1.12846	1.12846
168.785	14765.9	1.12937	1.12937
168.895	14771.5	1.13029	1.13029
168.995	14776.2	1.13117	1.13117
169.105	14781	1.1321	1.1321
169.215	14786.4	1.13302	1.13302
169.315	14791	1.13388	1.13388
169.425	14797.3	1.13482	1.13482
169.535	14804.1	1.13576	1.13576
169.645	14809.4	1.1367	1.1367
169.745	14813.9	1.13752	1.13752
169.855	14819.2	1.13845	1.13845
169.965	14826.2	1.1394	1.1394
170.065	14831	1.14025	1.14025
170.175	14836.5	1.14119	1.14119
170.285	14842	1.14211	1.14211
170.385	14846.9	1.14301	1.14301
170.495	14851.8	1.14387	1.14387
170.605	14858.3	1.14482	1.14482
170.715	14863.8	1.1458	1.1458
170.815	14869.5	1.14658	1.14658
170.925	14874.8	1.14758	1.14758
171.035	14881.5	1.14847	1.14847
171.135	14887.1	1.14936	1.14936
171.245	14891.9	1.1503	1.1503
171.355	14897.2	1.15124	1.15124
171.465	14902.8	1.15214	1.15214
171.565	14908	1.153	1.153
171.675	14913.5	1.154	1.154
171.785	14918.6	1.15484	1.15484
171.885	14923.4	1.15576	1.15576
171.995	14927.9	1.15663	1.15663
172.105	14934	1.15757	1.15757
172.215	14941.1	1.15853	1.15853
172.315	14946.2	1.15939	1.15939
172.425	14951	1.1603	1.1603
172.535	14957.9	1.16128	1.16128
172.635	14962.4	1.16208	1.16208
172.745	14967.6	1.16303	1.16303
172.855	14973	1.16395	1.16395
172.965	14978.2	1.16489	1.16489
173.065	14982.9	1.16573	1.16573
173.175	14988	1.16659	1.16659
173.285	14994.8	1.16758	1.16758
173.385	15000.7	1.16843	1.16843
173.495	15005.6	1.16934	1.16934
173.605	15011.9	1.17026	1.17026
173.715	15017.1	1.17124	1.17124
173.815	15022.1	1.1721	1.1721
173.925	15028.7	1.17302	1.17302
174.035	15034.3	1.17394	1.17394
174.135	15039.6	1.1748	1.1748
174.245	15044.6	1.17574	1.17574
174.355	15048.9	1.17668	1.17668
174.465	15055.7	1.17762	1.17762
174.565	15060.2	1.17844	1.17844
174.675	15065.4	1.1794	1.1794
174.785	15071.4	1.18033	1.18033
174.885	15077.1	1.18117	1.18117
174.995	15083.2	1.18214	1.18214
175.105	15088.3	1.18303	1.18303
175.205	15093.5	1.18387	1.18387
175.315	15099.9	1.18485	1.18485
175.425	15104.5	1.18581	1.18581
175.535	15109.1	1.18673	1.18673
175.635	15115.7	1.18753	1.18753
175.745	15121.2	1.18853	1.18853
175.855	15126.5	1.18946	1.18946
175.955	15131.3	1.19028	1.19028
176.065	15137.7	1.19127	1.19127
176.175	15143.9	1.19215	1.19215
176.285	15149.6	1.19317	1.19317
176.385	15154.9	1.19401	1.19401
176.495	15160.8	1.19492	1.19492
176.605	15165.6	1.19587	1.19587
176.705	15170.8	1.19675	1.19675
176.815	15177.4	1.19764	1.19764
176.925	15181.9	1.19862	1.19862
177.035	15187.8	1.19959	1.19959
177.135	15192.7	1.2004	1.2004
177.245	15198.4	1.20135	1.20135
177.355	15203.8	1.20226	1.20226
177.455	15208.6	1.20312	1.20312
177.565	15214.6	1.20407	1.20407
177.675	15220	1.20497	1.20497
177.785	15225.8	1.20593	1.20593
177.885	15231.4	1.20678	1.20678
177.995	15237.2	1.20771	1.20771
178.105	15243.3	1.20868	1.20868
178.205	15249.1	1.20953	1.20953
178.315	15254.9	1.2105	1.2105
178.425	15259.4	1.2114	1.2114
178.535	15265	1.21234	1.21234
178.635	15268.8	1.2132	1.2132
178.745	15274.8	1.21415	1.21415
178.855	15281.4	1.21506	1.21506
178.955	15286.1	1.21591	1.21591
179.065	15291.3	1.21684	1.21684
179.175	15298.3	1.21779	1.21779
179.285	15303.3	1.21871	1.21871
179.385	15309	1.21954	1.21954
179.495	15314	1.22048	1.22048
179.605	15320.6	1.22142	1.22142
179.705	15325.3	1.2223	1.2223
179.815	15329.8	1.22313	1.22313
179.925	15335.4	1.22412	1.22412
180.025	15340.3	1.22499	1.22499
180.135	15345.2	1.22588	1.22588
180.245	15349.8	1.22679	1.22679
180.345	15356.4	1.22769	1.22769
180.455	15363	1.2285	1.2285
180.565	15368.6	1.22954	1.22954
180.675	15374.4	1.23045	1.23045
180.775	15380.1	1.23117	1.23117
180.885	15385.6	1.23219	1.23219
180.995	15391	1.23313	1.23313
181.095	15396.8	1.23387	1.23387
181.205	15402.4	1.23488	1.23488
181.315	15406.8	1.23574	1.23574
181.425	15411.9	1.23669	1.23669
181.525	15417.8	1.23755	1.23755
181.635	15423.5	1.2384	1.2384
181.745	15429.2	1.23937	1.23937
181.845	15434.4	1.24014	1.24014
181.955	15441.5	1.24114	1.24114
182.065	15448.1	1.24207	1.24207
182.175	15452.1	1.24305	1.24305
182.275	15458.2	1.24394	1.24394
182.385	15463.3	1.24474	1.24474
182.495	15467.9	1.24574	1.24574
182.595	15473.2	1.24656	1.24656
182.705	15479.5	1.24747	1.24747
182.815	15484.1	1.24846	1.24846
182.925	15490.4	1.24931	1.24931
183.025	15495.7	1.25013	1.25013
183.135	15501	1.25111	1.25111
183.245	15506.9	1.25198	1.25198
183.345	15511.5	1.25282	1.25282
183.455	15516.7	1.25379	1.25379
183.565	15522.7	1.25471	1.25471
183.675	15527.8	1.25563	1.25563
183.775	15533.8	1.25649	1.25649
183.885	15539.4	1.25738	1.25738
183.995	15544.5	1.2583	1.2583
184.095	15549.9	1.25919	1.25919
184.205	15555.8	1.26008	1.26008
184.315	15561.6	1.26101	1.26101
184.425	15566.9	1.26198	1.26198
184.525	15570.3	1.26284	1.26284
184.635	15577.6	1.26372	1.26372
184.745	15583.6	1.26461	1.26461
184.845	15589.9	1.26558	1.26558
184.955	15596.3	1.26644	1.26644
185.065	15601.2	1.26735	1.26735
185.165	15607.2	1.26824	1.26824
185.275	15613.2	1.26915	1.26915
185.385	15618.9	1.27016	1.27016
185.495	15623.9	1.27107	1.27107
185.595	15627.7	1.27182	1.27182
185.705	15633.3	1.27285	1.27285
185.815	15640.5	1.27376	1.27376
185.915	15645.1	1.27455	1.27455
186.025	15651.1	1.27551	1.27551
186.135	15657.6	1.27641	1.27641
186.245	15662	1.27743	1.27743
186.345	15668.1	1.27822	1.27822
186.455	15673.5	1.27908	1.27908
186.565	15680.4	1.28011	1.28011
186.665	15686.2	1.28094	1.28094
186.775	15690	1.28184	1.28184
186.885	15695.3	1.28275	1.28275
186.995	15701.2	1.28368	1.28368
187.095	15706.7	1.28456	1.28456
187.205	15712	1.28548	1.28548
187.315	15718.9	1.28635	1.28635
187.415	15725.2	1.2872	1.2872
187.525	15731.3	1.28821	1.28821
187.635	15737.5	1.28916	1.28916
187.745	15743.2	1.29007	1.29007
187.845	15748.1	1.29095	1.29095
187.955	15753.9	1.29185	1.29185
188.065	15759.4	1.29278	1.29278
188.165	15764.1	1.29368	1.29368
188.275	15768.6	1.29447	1.29447
188.385	15774	1.29548	1.29548
188.495	15780.7	1.29636	1.29636
188.595	15784.5	1.29715	1.29715
188.705	15791.1	1.29811	1.29811
188.815	15797.7	1.29904	1.29904
188.915	15803.1	1.29988	1.29988
189.025	15808.9	1.30081	1.30081
189.135	15814.6	1.30174	1.30174
189.245	15820.2	1.30266	1.30266
189.345	15824.7	1.30351	1.30351
189.455	15830	1.30439	1.30439
189.565	15835.2	1.30534	1.30534
189.665	15840.5	1.30615	1.30615
189.775	15846.2	1.30706	1.30706
189.885	15852.3	1.30802	1.30802
189.985	15857.9	1.30883	1.30883
190.095	15865.1	1.30973	1.30973
190.205	15870.7	1.31072	1.31072
190.315	15877.3	1.31163	1.31163
190.415	15882.7	1.3125	1.3125
190.525	15888.9	1.31337	1.31337
190.635	15895.2	1.31441	1.31441
190.735	15898	1.3152	1.3152
190.845	15902.5	1.31607	1.31607
190.955	15908	1.31704	1.31704
191.065	15913.3	1.31793	1.31793
191.165	15918.8	1.31877	1.31877
191.275	15923.8	1.31964	1.31964
191.385	15930.5	1.32067	1.32067
191.485	15936.5	1.32146	1.32146
191.595	15942	1.32237	1.32237
191.705	15948.2	1.32336	1.32336
191.815	15953.1	1.32419	1.32419
191.915	15959.8	1.32506	1.32506
192.025	15966.5	1.32601	1.32601
192.135	15972	1.32688	1.32688
192.235	15976.3	1.32781	1.32781
192.345	15981.3	1.3287	1.3287
192.455	15988.1	1.32966	1.32966
192.565	15993.3	1.33055	1.33055
192.665	15998	1.33145	1.33145
192.775	16005.4	1.33231	1.33231
192.885	16012.2	1.33329	1.33329
192.985	16017.5	1.33409	1.33409
193.095	16023.9	1.33508	1.33508
193.205	16029.7	1.33601	1.33601
193.315	16035.6	1.33692	1.33692
193.415	16042.7	1.33785	1.33785
193.525	16047.1	1.33875	1.33875
193.635	16052	1.33972	1.33972
193.735	16056.5	1.34057	1.34057
193.845	16061.7	1.34146	1.34146
193.955	16067.6	1.34242	1.34242
194.065	16073.7	1.34333	1.34333
194.165	16077.8	1.34418	1.34418
194.275	16085	1.34511	1.34511
194.385	16091	1.34604	1.34604
194.485	16096.5	1.34688	1.34688
194.595	16103.1	1.34787	1.34787
194.705	16108.4	1.3488	1.3488
194.815	16114.2	1.34978	1.34978
194.915	16118.9	1.35059	1.35059
195.025	16124.9	1.35149	1.35149
195.125	16130.7	1.35242	1.35242
195.235	16135.4	1.3533	1.3533
195.345	16141	1.3542	1.3542
195.455	16146.3	1.35513	1.35513
195.555	16152.4	1.35597	1.35597
195.665	16159.8	1.35698	1.35698
195.775	16166.8	1.35783	1.35783
195.875	16172.4	1.35868	1.35868
195.985	16177.7	1.35973	1.35973
196.095	16183.6	1.36061	1.36061
196.205	16190.1	1.3616	1.3616
196.305	16193.5	1.36243	1.36243
196.415	16198.4	1.36329	1.36329
196.525	16203.7	1.36427	1.36427
196.625	16208.8	1.36507	1.36507
196.735	16215.3	1.36598	1.36598
196.845	16221.5	1.36696	1.36696
196.955	16227.7	1.36786	1.36786
197.055	16233.6	1.36873	1.36873
197.165	16241.6	1.36969	1.36969
197.275	16247.8	1.37062	1.37062
197.375	16253.5	1.37154	1.37154
197.485	16258.2	1.37239	1.37239
197.595	16263.3	1.37337	1.37337
197.705	16268.3	1.37428	1.37428
197.805	16273.2	1.37512	1.37512
197.915	16278.3	1.37608	1.37608
198.025	16284.7	1.37696	1.37696
198.125	16290.6	1.37779	1.37779
198.235	16296.1	1.37873	1.37873
198.345	16302.6	1.37967	1.37967
198.455	16308.8	1.38058	1.38058
198.555	16315	1.38145	1.38145
198.665	16320.6	1.38236	1.38236
198.775	16326.4	1.3833	1.3833
198.875	16331.4	1.3841	1.3841
198.985	16336.7	1.38504	1.38504
199.095	16342.1	1.38594	1.38594
199.205	16348.5	1.38691	1.38691
199.305	16353.8	1.38771	1.38771
199.415	16359.2	1.38861	1.38861
199.525	16366	1.38958	1.38958
199.625	16371.3	1.39038	1.39038
199.735	16378	1.39135	1.39135
199.845	16384.5	1.3922	1.3922
199.945	16389.8	1.39314	1.39314
200.055	16395	1.39407	1.39407
200.165	16400.4	1.395	1.395
200.275	16406.3	1.39593	1.39593
200.375	16410.8	1.39674	1.39674
200.485	16416.1	1.39767	1.39767
200.595	16422.7	1.39861	1.39861
200.695	16427.6	1.39939	1.39939
200.805	16433.6	1.40031	1.40031
200.915	16439.2	1.40127	1.40127
201.025	16446.3	1.40216	1.40216
201.125	16452.5	1.40304	1.40304
201.235	16458.7	1.40391	1.40391
201.345	16465.6	1.40493	1.40493
201.445	16469.6	1.40577	1.40577
201.555	16474.8	1.40661	1.40661
201.665	16480.8	1.40763	1.40763
201.775	16487.1	1.40857	1.40857
201.875	16492	1.40938	1.40938
201.985	16497.5	1.41032	1.41032
202.095	16503.3	1.4112	1.4112
202.195	16508.4	1.412	1.412
202.305	16514.8	1.41301	1.41301
202.415	16521.2	1.41393	1.41393
202.525	16527.8	1.41486	1.41486
202.625	16532.9	1.41573	1.41573
202.735	16539.5	1.41669	1.41669
202.845	16545.5	1.41758	1.41758
202.945	16551.1	1.41848	1.41848
203.055	16556.7	1.41937	1.41937
203.165	16561.8	1.42035	1.42035
203.275	16567.2	1.42121	1.42121
203.375	16571.4	1.42205	1.42205
203.485	16576.7	1.423	1.423
203.595	16582.6	1.42391	1.42391
203.695	16588.8	1.42474	1.42474
203.805	16595.9	1.42572	1.42572
203.915	16601.9	1.4266	1.4266
204.025	16609.6	1.42758	1.42758
204.125	16614.4	1.4284	1.4284
204.235	16620.3	1.42933	1.42933
204.345	16626	1.43024	1.43024
204.445	16631.6	1.43117	1.43117
204.555	16636.1	1.43202	1.43202
204.665	16641.5	1.43293	1.43293
204.775	16647.7	1.43387	1.43387
204.875	16653.4	1.4347	1.4347
204.985	16658.5	1.43562	1.43562
205.095	16665.4	1.43658	1.43658
205.195	16671.7	1.43742	1.43742
205.305	16678.4	1.43833	1.43833
205.415	16685	1.4393	1.4393
205.515	16690.6	1.44013	1.44013
205.625	16694.5	1.44104	1.44104
205.735	16698.9	1.44197	1.44197
205.845	16705.1	1.44287	1.44287
205.945	16710.1	1.44368	1.44368
206.055	16715.2	1.44461	1.44461
206.165	16721.1	1.44552	1.44552
206.265	16727.3	1.44634	1.44634
206.375	16734.1	1.44724	1.44724
206.485	16740.3	1.44819	1.44819
206.595	16747.7	1.44915	1.44915
206.695	16753.7	1.44998	1.44998
206.805	16759.1	1.45092	1.45092
206.915	16766.3	1.45186	1.45186
207.015	16771.6	1.45272	1.45272
207.125	16777	1.45362	1.45362
207.235	16782.1	1.45452	1.45452
207.345	16787.4	1.45546	1.45546
207.445	16792.7	1.4563	1.4563
207.555	16798.7	1.45719	1.45719
207.665	16805.2	1.45816	1.45816
207.765	16812.1	1.45897	1.45897
207.875	16819.7	1.45989	1.45989
207.985	16825.1	1.46089	1.46089
208.095	16830.5	1.46174	1.46174
208.195	16835.9	1.46257	1.46257
208.305	16840.7	1.46355	1.46355
208.415	16847.3	1.46446	1.46446
208.515	16853	1.46525	1.46525
208.625	16858.9	1.46627	1.46627
208.735	16864.3	1.46712	1.46712
208.845	16869.5	1.46804	1.46804
208.945	16874.9	1.46888	1.46888
209.055	16881.4	1.46984	1.46984
209.165	16888.7	1.47074	1.47074
209.265	16894.3	1.47157	1.47157
209.375	16900.9	1.47255	1.47255
209.485	16906.8	1.47339	1.47339
209.595	16913.5	1.47438	1.47438
209.695	16919.4	1.47529	1.47529
209.805	16924.5	1.47616	1.47616
209.905	16929.8	1.47694	1.47694
210.015	16935.7	1.47795	1.47795
210.125	16941.4	1.47883	1.47883
210.235	16947.2	1.47975	1.47975
210.335	16951.8	1.48059	1.48059
210.445	16957.6	1.48152	1.48152
210.555	16964.1	1.48239	1.48239
210.655	16970.1	1.48328	1.48328
210.765	16976.7	1.48412	1.48412
210.875	16981.5	1.48509	1.48509
210.945	16985.4	1.48567	1.48567
211.055	16978	1.4865	1.4865
211.155	16948	1.48691	1.48691
211.265	16904.4	1.48706	1.48706
211.375	16853.5	1.48709	1.48709
211.485	16798.2	1.48701	1.48701
211.585	16751.2	1.48691	1.48691
211.695	16699.4	1.4867	1.4867
211.805	16649.6	1.48653	1.48653
211.905	16605.4	1.48625	1.48625
212.015	16557.4	1.48611	1.48611
212.125	16507.6	1.48584	1.48584
212.235	16457.7	1.48554	1.48554
212.335	16412.8	1.48532	1.48532
212.445	16363	1.48501	1.48501
212.555	16311.1	1.4847	1.4847
212.655	16263.1	1.48444	1.48444
212.765	16208.5	1.48405	1.48405
212.875	16154.5	1.48377	1.48377
212.985	16100.3	1.48343	1.48343
213.085	16050.3	1.48306	1.48306
213.195	15995.6	1.48272	1.48272
213.305	15941.1	1.48236	1.48236
213.405	15892.1	1.48204	1.48204
213.515	15837.6	1.48167	1.48167
213.625	15784.3	1.48129	1.48129
213.735	15729.5	1.48091	1.48091
213.835	15680.2	1.4806	1.4806
213.945	15625.8	1.48023	1.48023
214.055	15570.7	1.47981	1.47981
214.155	15520.9	1.47947	1.47947
214.265	15466.7	1.47911	1.47911
214.375	15413.2	1.47873	1.47873
214.485	15358.3	1.47833	1.47833
214.585	15309	1.47799	1.47799
214.695	15256	1.47759	1.47759
214.805	15202.3	1.47725	1.47725
214.905	15153.7	1.47689	1.47689
215.015	15100.4	1.47646	1.47646
215.125	15046.4	1.47613	1.47613
215.225	14997.7	1.47575	1.47575
215.335	14942.3	1.47536	1.47536
215.445	14887.8	1.47499	1.47499
215.555	14834.4	1.47457	1.47457
215.655	14785	1.47425	1.47425
215.765	14730.8	1.47386	1.47386
215.875	14677	1.47343	1.47343
215.975	14628.4	1.47314	1.47314
216.085	14576.3	1.47273	1.47273
216.195	14524.3	1.47233	1.47233
216.305	14471.1	1.47197	1.47197
216.405	14423.1	1.47159	1.47159
216.515	14369.9	1.47128	1.47128
216.625	14318.6	1.47084	1.47084
216.725	14272.1	1.47047	1.47047
216.835	14218.3	1.47015	1.47015
216.945	14165.8	1.4697	1.4697
217.055	14112.5	1.46934	1.46934
217.155	14063.9	1.46896	1.46896
217.265	14011.7	1.46858	1.46858
217.375	13959.1	1.46821	1.46821
217.475	13911.6	1.46783	1.46783
217.585	13860	1.46739	1.46739
217.695	13807.4	1.4671	1.4671
217.805	13756.9	1.46662	1.46662
217.905	13708.9	1.46627	1.46627
218.015	13656.2	1.46591	1.46591
218.125	13603.6	1.46548	1.46548
218.225	13555.9	1.46515	1.46515
218.335	13503.5	1.46471	1.46471
218.445	13450.6	1.46433	1.46433
218.555	13397.7	1.46393	1.46393
218.655	13351.4	1.46356	1.46356
218.765	13299.4	1.46316	1.46316
218.875	13247.2	1.46278	1.46278
218.975	13201.9	1.46239	1.46239
219.085	13151.7	1.46209	1.46209
219.195	13100.7	1.46164	1.46164
219.305	13049.6	1.46126	1.46126
219.405	13002.8	1.46091	1.46091
219.515	12951.8	1.4605	1.4605
219.625	12900.9	1.46007	1.46007
219.725	12854.8	1.45971	1.45971
219.835	12801.8	1.45934	1.45934
219.945	12751	1.45889	1.45889
220.045	12704.7	1.45853	1.45853
220.155	12654.4	1.45816	1.45816
220.265	12604.2	1.45779	1.45779
220.375	12554.2	1.45743	1.45743
220.475	12509	1.45703	1.45703
220.585	12458.4	1.45666	1.45666
220.695	12407.9	1.4562	1.4562
220.795	12362.5	1.45589	1.45589
220.905	12312.3	1.45547	1.45547
221.015	12260.3	1.45502	1.45502
221.125	12208.9	1.45468	1.45468
221.225	12162.4	1.45431	1.45431
221.335	12112	1.45389	1.45389
221.445	12062.7	1.4535	1.4535
221.545	12017.8	1.45313	1.45313
221.655	11968.3	1.45265	1.45265
221.765	11919.9	1.45238	1.45238
221.875	11870.9	1.45193	1.45193
221.975	11826.9	1.45153	1.45153
222.085	11777.6	1.45116	1.45116
222.195	11727.4	1.4508	1.4508
222.295	11681.7	1.45037	1.45037
222.405	11631.1	1.45002	1.45002
222.515	11580.3	1.44958	1.44958
222.625	11531.2	1.44918	1.44918
222.725	11486	1.44886	1.44886
222.835	11437.4	1.44842	1.44842
222.945	11389.4	1.44802	1.44802
223.045	11344.9	1.44768	1.44768
223.155	11295.9	1.4473	1.4473
223.265	11247.2	1.44686	1.44686
223.375	11198.4	1.44655	1.44655
223.475	11154.3	1.4461	1.4461
223.585	11104.5	1.44575	1.44575
223.695	11054.6	1.44534	1.44534
223.795	11009.1	1.44495	1.44495
223.905	10959.8	1.44458	1.44458
224.015	10911.3	1.44414	1.44414
224.125	10863.6	1.44376	1.44376
224.225	10819.7	1.44342	1.44342
224.335	10772.1	1.44301	1.44301
224.445	10724.2	1.44264	1.44264
224.545	10680.9	1.4423	1.4423
224.655	10632.7	1.44182	1.44182
224.765	10585.2	1.44156	1.44156
224.875	10536.4	1.4411	1.4411
224.975	10491	1.44071	1.44071
225.085	10442.6	1.44033	1.44033
225.185	10398.7	1.43995	1.43995
225.295	10350.7	1.43955	1.43955
225.405	10303.8	1.43918	1.43918
225.515	10256.4	1.43876	1.43876
225.615	10213	1.43841	1.43841
225.725	10166.4	1.43806	1.43806
225.835	10119.7	1.43763	1.43763
225.935	10076.7	1.43731	1.43731
226.045	10028.6	1.43691	1.43691
226.155	9980.9	1.43647	1.43647
226.265	9933.43	1.43607	1.43607
226.365	9889.93	1.43576	1.43576
226.475	9842.21	1.4353	1.4353
226.585	9794.71	1.43492	1.43492
226.685	9750.8	1.43452	1.43452
226.795	9703.08	1.43414	1.43414
226.905	9655.96	1.43376	1.43376
227.015	9609.55	1.43334	1.43334
227.115	9567.55	1.43301	1.43301
227.225	9519.33	1.43263	1.43263
227.335	9473.08	1.43222	1.43222
227.435	9430.83	1.43185	1.43185
227.545	9384.05	1.43143	1.43143
227.655	9337.05	1.43107	1.43107
227.765	9289.8	1.43065	1.43065
227.865	9247.52	1.43024	1.43024
227.975	9200.4	1.42991	1.42991
228.085	9153.96	1.42946	1.42946
228.185	9111.4	1.42907	1.42907
228.295	9064.37	1.42871	1.42871
228.405	9018.3	1.42821	1.42821
228.515	8972.96	1.42792	1.42792
228.615	8931.08	1.42753	1.42753
228.725	8885.62	1.42705	1.42705
228.835	8839.99	1.42677	1.42677
228.935	8797.37	1.42635	1.42635
229.045	8751.08	1.42589	1.42589
229.155	8704.24	1.42558	1.42558
229.265	8656.74	1.425	1.425
229.365	8614.3	1.4247	1.4247
229.475	8566.55	1.42436	1.42436
229.585	8520.58	1.42376	1.42376
229.685	8478.96	1.42354	1.42354
229.795	8433.15	1.42305	1.42305
229.905	8387.83	1.42268	1.42268
230.005	8346.22	1.42235	1.42235
230.115	8301.8	1.42181	1.42181
230.225	8255.3	1.42156	1.42156
230.335	8209.55	1.42101	1.42101
230.435	8167.3	1.42067	1.42067
230.545	8121.08	1.4203	1.4203
230.655	8074.8	1.41981	1.41981
230.755	8033.51	1.41946	1.41946
230.865	7988.77	1.41906	1.41906
230.975	7943.68	1.41856	1.41856
231.085	7899.07	1.41823	1.41823
231.185	7858.57	1.41787	1.41787
231.295	7813.29	1.41741	1.41741
231.405	7770.01	1.417	1.417
231.505	7729.35	1.41663	1.41663
231.615	7684.55	1.4162	1.4162
231.725	7637.18	1.41576	1.41576
231.835	7591.79	1.41529	1.41529
231.935	7549.32	1.41494	1.41494
232.045	7504.49	1.41452	1.41452
232.155	7458.12	1.41408	1.41408
232.255	7417.65	1.4137	1.4137
232.365	7373.63	1.41326	1.41326
232.475	7328.91	1.41287	1.41287
[truncated: 232 more rows]
