# Supplementary material for: Benchmark dataset of the effect of grain size on strength in the single-phase FCC CrCoNi medium entropy alloy
Source: Data Brief. 2019 Oct 1;27:104592. doi: 10.1016/j.dib.2019.104592 (PMC6812030; doi:10.1016/j.dib.2019.104592)
Supplement: Multimedia component 1 [file mmc1.zip › Compression_Tests/293K/CrCoNi_1073K_180min_293K.xlsx]

## Sheet: CrCoNi_1073K_180min_293K
Name	CrCoNi-800C-3h-6µm
Diameter	4.02	mm
Sample height	7.98	mm
Gage length	7.98	mm
Speed ​​during measurement	0.48	mm/min
Time	Force	Crosshead Displacement	Crosshead Displacement
s	N	mm	mm
18.7053	86.6574	0	0
18.7852	86.846	-1.01626e-05	-1.01626e-05
18.8153	86.8618	-7.49193e-05	-7.49193e-05
18.8153	86.8618	-7.49193e-05	-7.49193e-05
18.9252	86.7282	-9.20855e-05	-9.20855e-05
19.0253	86.862	8.0131e-06	8.0131e-06
19.1353	92.0567	6.40158e-05	6.40158e-05
19.2452	101.314	0.000601709	0.000601709
19.3453	109.924	0.00117981	0.00117981
19.4553	119.174	0.00190604	0.00190604
19.5652	128.9	0.00273275	0.00273275
19.6752	138.811	0.00332797	0.00332797
19.7753	148.779	0.004053	0.004053
19.8853	159.354	0.00476396	0.00476396
19.9952	171.111	0.00553596	0.00553596
20.0953	181.58	0.00613594	0.00613594
20.2053	193.861	0.00683594	0.00683594
20.3152	206.111	0.00751782	0.00751782
20.4252	219.494	0.00828981	0.00828981
20.5253	232.361	0.0088737	0.0088737
20.6353	246.314	0.00961196	0.00961196
20.7452	260.736	0.0103239	0.0103239
20.8453	274.533	0.010932	0.010932
20.9553	289.432	0.0116856	0.0116856
21.0652	304.885	0.0123097	0.0123097
21.1752	320.627	0.0130739	0.0130739
21.2753	335.299	0.0136608	0.0136608
21.3853	352.674	0.01433	0.01433
21.4952	368.908	0.0149258	0.0149258
21.5953	384.979	0.0156927	0.0156927
21.7053	402.752	0.0162768	0.0162768
21.8152	421.447	0.0169559	0.0169559
21.9252	440.635	0.0176318	0.0176318
22.0253	457.705	0.0182598	0.0182598
22.1353	477.525	0.0188636	0.0188636
22.2452	497.182	0.019662	0.019662
22.3453	515.4	0.020154	0.020154
22.4553	535.416	0.0207169	0.0207169
22.5652	555.971	0.0215249	0.0215249
22.6752	576.229	0.022041	0.022041
22.7753	595.682	0.0225959	0.0225959
22.8853	617.025	0.0233436	0.0233436
22.9952	639.877	0.023832	0.023832
23.0953	659.963	0.0244675	0.0244675
23.2053	682.947	0.025101	0.025101
23.3152	706.557	0.025649	0.025649
23.4252	730.76	0.0263779	0.0263779
23.5253	753.15	0.026856	0.026856
23.6353	777.088	0.0275278	0.0275278
23.7452	802.76	0.0280818	0.0280818
23.8453	825.807	0.0286819	0.0286819
23.9553	851.072	0.0292638	0.0292638
24.0652	877.471	0.0298639	0.0298639
24.1653	901.596	0.0302768	0.0302768
24.2753	928.642	0.030934	0.030934
24.3852	956.502	0.0315019	0.0315019
24.4952	984.767	0.032062	0.032062
24.5953	1010.56	0.032694	0.032694
24.7052	1039.33	0.03311	0.03311
24.8152	1068.89	0.0338059	0.0338059
24.9153	1095.49	0.0343018	0.0343018
25.0253	1126.2	0.034814	0.034814
25.1352	1155.5	0.035474	0.035474
25.2452	1185.85	0.0359261	0.0359261
25.3453	1214.06	0.0364567	0.0364567
25.4552	1245.11	0.03704	0.03704
25.5652	1275.8	0.037464	0.037464
25.6653	1304.75	0.038097	0.038097
25.7753	1337	0.0386091	0.0386091
25.8852	1370.5	0.03906	0.03906
25.9952	1403.02	0.0397077	0.0397077
26.0953	1433.83	0.0401521	0.0401521
26.2052	1467.1	0.0406699	0.0406699
26.3152	1500.89	0.0412169	0.0412169
26.4153	1531.2	0.0416701	0.0416701
26.5253	1565.2	0.0422036	0.0422036
26.6352	1599.69	0.042702	0.042702
26.7452	1633.75	0.043169	0.043169
26.8453	1665.1	0.0437058	0.0437058
26.9552	1701.52	0.044194	0.044194
27.0652	1736.31	0.0447237	0.0447237
27.1653	1769.75	0.045226	0.045226
27.2753	1805.13	0.0457299	0.0457299
27.3852	1841.22	0.0461858	0.0461858
27.4952	1877.91	0.0468019	0.0468019
27.5953	1911.22	0.047158	0.047158
27.7052	1947.55	0.0476716	0.0476716
27.8152	1984.75	0.0482409	0.0482409
27.9153	2019.08	0.0486279	0.0486279
28.0253	2056.25	0.0491166	0.0491166
28.1352	2094.06	0.049709	0.049709
28.2452	2132.52	0.050069	0.050069
28.3453	2165.78	0.050548	0.050548
28.4552	2205.64	0.051106	0.051106
28.5652	2243.2	0.0515319	0.0515319
28.6653	2277.8	0.0520039	0.0520039
28.7753	2316.95	0.0524889	0.0524889
28.8852	2355.61	0.0529498	0.0529498
28.9952	2394.78	0.053501	0.053501
29.0953	2430.29	0.053905	0.053905
29.2052	2469.29	0.054362	0.054362
29.3053	2505.21	0.054766	0.054766
29.4153	2544.34	0.055297	0.055297
29.5252	2584.06	0.0557618	0.0557618
29.6352	2622.98	0.0562079	0.0562079
29.7353	2657.88	0.0566926	0.0566926
29.8453	2697.51	0.057154	0.057154
29.9552	2736.95	0.057629	0.057629
30.0553	2773.93	0.0580478	0.0580478
30.1653	2814.29	0.058533	0.058533
30.2752	2855.42	0.0590089	0.0590089
30.3852	2895.87	0.059457	0.059457
30.4853	2932.92	0.0598527	0.0598527
30.5953	2974.51	0.060398	0.060398
30.7052	3015.38	0.0608209	0.0608209
30.8053	3052.2	0.0612569	0.0612569
30.9153	3093.92	0.061748	0.061748
31.0252	3134.87	0.062192	0.062192
31.1352	3176.45	0.0626999	0.0626999
31.2353	3213.45	0.06313	0.06313
31.3453	3254.46	0.063548	0.063548
31.4552	3296.37	0.064037	0.064037
31.5553	3334.98	0.064474	0.064474
31.6653	3376.65	0.0648699	0.0648699
31.7752	3418.71	0.0654398	0.0654398
31.8852	3460.24	0.06585	0.06585
31.9853	3498.49	0.0663439	0.0663439
32.0953	3539.76	0.066678	0.066678
32.2052	3580.98	0.067212	0.067212
32.3053	3619.56	0.0676329	0.0676329
32.4153	3661.4	0.06807	0.06807
32.5252	3703.98	0.0684969	0.0684969
32.6352	3746.21	0.06898	0.06898
32.7353	3786.24	0.0694839	0.0694839
32.8453	3828.85	0.0698369	0.0698369
32.9552	3870.7	0.0703401	0.0703401
33.0553	3910.01	0.070738	0.070738
33.1653	3954.2	0.071222	0.071222
33.2752	3997.26	0.0716856	0.0716856
33.3852	4039.99	0.0721019	0.0721019
33.4853	4078.45	0.072496	0.072496
33.5953	4121.81	0.0730581	0.0730581
33.7052	4164.45	0.0734439	0.0734439
33.8053	4204.56	0.073836	0.073836
33.9153	4247.95	0.074354	0.074354
34.0252	4292.06	0.0747929	0.0747929
34.1253	4330.72	0.075197	0.075197
34.2353	4373.45	0.075641	0.075641
34.3452	4416.61	0.0760729	0.0760729
34.4552	4458.92	0.0765919	0.0765919
34.5553	4498.2	0.0768939	0.0768939
34.6653	4542	0.0773889	0.0773889
34.7752	4585.06	0.077856	0.077856
34.8753	4624.34	0.0782411	0.0782411
34.9853	4667.59	0.078704	0.078704
35.0952	4711.63	0.0791498	0.0791498
35.2052	4755.3	0.0796139	0.0796139
35.3053	4795	0.0800399	0.0800399
35.4153	4838.59	0.0804619	0.0804619
35.5252	4881.2	0.0809276	0.0809276
35.6253	4920.8	0.0813419	0.0813419
35.7353	4964.22	0.081794	0.081794
35.8452	5007.88	0.0822237	0.0822237
35.9552	5051.81	0.0827079	0.0827079
36.0553	5091.25	0.083061	0.083061
36.1653	5134.75	0.0835819	0.0835819
36.2752	5180.5	0.084032	0.084032
36.3753	5219.06	0.084382	0.084382
36.4853	5262.55	0.084912	0.084912
36.5952	5304.03	0.0853449	0.0853449
36.7052	5346.84	0.0857528	0.0857528
36.8053	5386.34	0.0862326	0.0862326
36.9153	5428.84	0.086609	0.086609
37.0252	5471.89	0.0870689	0.0870689
37.1253	5510.91	0.0874918	0.0874918
37.2353	5553.39	0.0879299	0.0879299
37.3452	5597.5	0.0884178	0.0884178
37.4552	5640.75	0.088844	0.088844
37.5553	5679.7	0.0892679	0.0892679
37.6653	5723	0.0897899	0.0897899
37.7752	5765.22	0.090194	0.090194
37.8753	5804.19	0.09063	0.09063
37.9853	5846.8	0.0911199	0.0911199
38.0952	5890.03	0.09155	0.09155
38.2052	5932.66	0.0920478	0.0920478
38.3053	5971.2	0.0925136	0.0925136
38.4153	6013.3	0.092909	0.092909
38.5252	6055.91	0.093462	0.093462
38.6253	6094.27	0.093928	0.093928
38.7353	6137.09	0.094392	0.094392
38.8452	6177.83	0.094902	0.094902
38.9552	6219.78	0.0954299	0.0954299
39.0553	6256.27	0.095894	0.095894
39.1652	6295.82	0.096446	0.096446
39.2752	6336.18	0.0968979	0.0968979
39.3753	6371.29	0.0974199	0.0974199
39.4852	6408.54	0.097996	0.097996
39.5952	6446.24	0.0985499	0.0985499
39.6953	6479.58	0.0990736	0.0990736
39.8053	6514.49	0.0997398	0.0997398
39.9152	6547.74	0.100334	0.100334
40.0252	6579.73	0.100997	0.100997
40.1253	6607.23	0.101625	0.101625
40.2352	6635.32	0.102338	0.102338
40.3452	6660.35	0.103088	0.103088
40.4453	6680.71	0.103824	0.103824
40.5553	6700.23	0.104597	0.104597
40.6652	6716.86	0.105469	0.105469
40.7752	6729.69	0.10639	0.10639
40.8753	6739.12	0.107224	0.107224
40.9852	6745.99	0.108224	0.108224
41.0952	6750.78	0.109201	0.109201
41.1953	6753.62	0.110154	0.110154
41.3053	6754.02	0.111196	0.111196
41.4152	6753	0.112244	0.112244
41.5252	6749.49	0.113304	0.113304
41.6253	6745.78	0.114337	0.114337
41.7352	6741.01	0.115409	0.115409
41.8452	6737.15	0.116453	0.116453
41.9453	6734.57	0.117472	0.117472
42.0553	6732.5	0.118453	0.118453
42.1652	6731.76	0.119537	0.119537
42.2752	6733.12	0.120496	0.120496
42.3753	6732.78	0.12139	0.12139
42.4852	6734.23	0.122425	0.122425
42.5952	6736.48	0.12339	0.12339
42.6953	6738.79	0.124225	0.124225
42.8053	6742.81	0.12531	0.12531
42.9152	6747.3	0.12619	0.12619
43.0252	6751.22	0.12721	0.12721
43.1253	6754.72	0.128048	0.128048
43.2352	6758.97	0.128932	0.128932
43.3452	6764.32	0.129954	0.129954
43.4453	6768.09	0.130717	0.130717
43.5553	6772.9	0.131728	0.131728
43.6652	6777.64	0.132626	0.132626
43.7752	6781.67	0.133566	0.133566
43.8753	6787.78	0.134422	0.134422
43.9852	6792.69	0.135312	0.135312
44.0853	6797.4	0.136144	0.136144
44.1953	6802.27	0.137053	0.137053
44.3052	6807.96	0.138009	0.138009
44.4152	6813.44	0.138898	0.138898
44.5153	6817.95	0.13973	0.13973
44.6253	6823.18	0.140616	0.140616
44.7352	6828.71	0.141543	0.141543
44.8353	6833.43	0.142388	0.142388
44.9453	6839.37	0.143153	0.143153
45.0552	6843.99	0.144119	0.144119
45.1652	6849.07	0.144977	0.144977
45.2653	6854.46	0.145712	0.145712
45.3753	6859.37	0.146697	0.146697
45.4852	6866.07	0.147449	0.147449
45.5853	6872.21	0.148302	0.148302
45.6953	6877.7	0.149258	0.149258
45.8052	6883.78	0.150076	0.150076
45.9152	6890.12	0.150965	0.150965
46.0153	6894.17	0.15175	0.15175
46.1253	6900.65	0.15263	0.15263
46.2352	6906.36	0.153486	0.153486
46.3353	6911.84	0.154273	0.154273
46.4453	6918.31	0.155113	0.155113
46.5552	6924.54	0.15599	0.15599
46.6652	6930.8	0.156856	0.156856
46.7653	6937.21	0.157649	0.157649
46.8753	6944.18	0.158534	0.158534
46.9852	6951.17	0.159402	0.159402
47.0853	6956.58	0.160205	0.160205
47.1953	6963.43	0.161062	0.161062
47.3052	6970.88	0.16199	0.16199
47.4152	6976.68	0.162806	0.162806
47.5153	6982.17	0.163626	0.163626
47.6253	6988.82	0.164477	0.164477
47.7352	6995.75	0.16534	0.16534
47.8353	7001.78	0.166173	0.166173
47.9453	7008.67	0.167028	0.167028
48.0552	7015.82	0.167849	0.167849
48.1652	7021.6	0.16873	0.16873
48.2653	7028.49	0.169566	0.169566
48.3753	7036.79	0.170408	0.170408
48.4852	7042.51	0.171292	0.171292
48.5853	7048.92	0.17211	0.17211
48.6953	7055.22	0.172949	0.172949
48.8052	7061.93	0.17386	0.17386
48.9152	7069.27	0.174688	0.174688
49.0153	7076.56	0.175536	0.175536
49.1252	7083.2	0.176424	0.176424
49.2352	7089.31	0.177277	0.177277
49.3353	7096.2	0.178093	0.178093
49.4453	7102.8	0.178914	0.178914
49.5552	7110.46	0.17984	0.17984
49.6553	7116.9	0.180645	0.180645
49.7653	7123.46	0.181512	0.181512
49.8752	7130.68	0.182404	0.182404
49.9852	7137.68	0.183273	0.183273
50.0853	7143.87	0.184108	0.184108
50.1953	7152.07	0.185009	0.185009
50.3052	7158.77	0.185834	0.185834
50.4053	7164.76	0.18668	0.18668
50.5153	7171.84	0.187574	0.187574
50.6252	7178.02	0.188378	0.188378
50.7352	7184.43	0.189302	0.189302
50.8353	7192.36	0.190116	0.190116
50.9453	7198.26	0.190908	0.190908
51.0552	7205.3	0.191842	0.191842
51.1553	7212.24	0.192576	0.192576
51.2653	7218.68	0.193456	0.193456
51.3752	7225.41	0.194442	0.194442
51.4852	7233.23	0.195241	0.195241
51.5853	7239.53	0.196084	0.196084
51.6953	7246.6	0.19698	0.19698
51.8052	7253.27	0.197821	0.197821
51.9053	7258.87	0.198604	0.198604
52.0153	7265.91	0.199502	0.199502
52.1252	7273.54	0.200358	0.200358
52.2352	7279.24	0.201244	0.201244
52.3353	7286.29	0.202057	0.202057
52.4453	7293.37	0.202897	0.202897
52.5552	7300.01	0.203832	0.203832
52.6553	7306.37	0.204541	0.204541
52.7653	7314.14	0.205489	0.205489
52.8752	7320.63	0.206374	0.206374
52.9852	7327.84	0.207238	0.207238
53.0853	7334.2	0.208072	0.208072
53.1953	7339.44	0.208905	0.208905
53.3052	7346.56	0.20981	0.20981
53.4053	7353.49	0.210592	0.210592
53.5153	7358.51	0.211436	0.211436
53.6252	7365.57	0.2123	0.2123
53.7352	7373.37	0.213229	0.213229
53.8353	7379.66	0.213954	0.213954
53.9453	7386.24	0.214861	0.214861
54.0552	7393.58	0.215741	0.215741
54.1553	7399.28	0.216545	0.216545
54.2652	7406.14	0.217433	0.217433
54.3752	7413	0.21827	0.21827
54.4753	7418.47	0.219157	0.219157
54.5853	7424.54	0.220033	0.220033
54.6952	7432.03	0.220828	0.220828
54.8052	7438.7	0.221778	0.221778
54.9053	7444.46	0.222544	0.222544
55.0152	7451.75	0.223438	0.223438
55.1252	7458.42	0.224352	0.224352
55.2253	7464.82	0.22511	0.22511
55.3353	7472.58	0.226036	0.226036
55.4452	7478.54	0.226928	0.226928
55.5552	7485.11	0.227781	0.227781
55.6553	7491.29	0.228553	0.228553
55.7652	7497.88	0.22952	0.22952
55.8752	7503.66	0.230336	0.230336
55.9753	7510.55	0.231164	0.231164
56.0853	7516.16	0.232002	0.232002
56.1952	7522.66	0.232877	0.232877
56.3052	7529.37	0.233789	0.233789
56.4053	7535.16	0.234554	0.234554
56.5152	7541.91	0.235413	0.235413
56.6252	7549	0.236334	0.236334
56.7253	7553.89	0.237104	0.237104
56.8353	7560.91	0.238008	0.238008
56.9452	7568.63	0.238967	0.238967
57.0552	7575.2	0.239758	0.239758
57.1553	7580.35	0.24055	0.24055
57.2652	7585.82	0.24147	0.24147
57.3752	7593.86	0.242306	0.242306
57.4753	7599.43	0.24311	0.24311
57.5853	7605.3	0.244022	0.244022
57.6952	7612.29	0.244842	0.244842
57.8052	7616.73	0.245754	0.245754
57.9053	7622.75	0.246505	0.246505
58.0152	7630.33	0.247376	0.247376
58.1252	7637.76	0.248298	0.248298
58.2253	7643.4	0.249092	0.249092
58.3353	7649.94	0.249974	0.249974
58.4452	7656.77	0.250877	0.250877
58.5552	7663	0.251829	0.251829
58.6553	7669.06	0.252576	0.252576
58.7652	7675.49	0.25355	0.25355
58.8752	7680.33	0.254346	0.254346
58.9753	7685.81	0.255138	0.255138
59.0853	7692.98	0.256044	0.256044
59.1952	7698.98	0.256926	0.256926
59.2953	7704.01	0.257758	0.257758
59.4053	7711.5	0.258601	0.258601
59.5152	7717.34	0.259468	0.259468
59.6153	7723.61	0.260338	0.260338
59.7253	7730.36	0.261208	0.261208
59.8352	7736.94	0.262098	0.262098
59.9452	7743.02	0.263001	0.263001
60.0453	7747.76	0.26381	0.26381
60.1553	7754.93	0.264684	0.264684
60.2652	7760.23	0.265521	0.265521
60.3653	7766.23	0.266341	0.266341
60.4753	7773.12	0.267233	0.267233
60.5852	7779.54	0.268102	0.268102
60.6952	7785.66	0.269042	0.269042
60.7953	7791.61	0.269905	0.269905
60.9053	7797.51	0.270709	0.270709
61.0152	7803.07	0.271701	0.271701
61.1153	7809.3	0.272473	0.272473
61.2253	7815.53	0.273398	0.273398
61.3352	7821.1	0.274297	0.274297
61.4452	7826.75	0.27517	0.27517
61.5453	7832.29	0.275926	0.275926
61.6553	7838.21	0.27684	0.27684
61.7652	7844.87	0.277693	0.277693
61.8653	7850.18	0.278474	0.278474
61.9753	7856.88	0.279398	0.279398
62.0852	7862.86	0.28021	0.28021
62.1952	7869.15	0.281128	0.281128
62.2953	7875.16	0.282006	0.282006
62.4053	7881.71	0.282828	0.282828
62.5152	7887.33	0.283721	0.283721
62.6153	7892.87	0.284561	0.284561
62.7253	7898.21	0.285414	0.285414
62.8352	7903.85	0.286266	0.286266
62.9452	7910.53	0.287092	0.287092
63.0453	7916.45	0.28797	0.28797
63.1553	7922.45	0.288805	0.288805
63.2652	7928.46	0.289702	0.289702
63.3653	7935.26	0.290533	0.290533
63.4753	7941.24	0.291406	0.291406
63.5852	7947.07	0.292297	0.292297
63.6952	7954.38	0.293238	0.293238
63.7953	7959.42	0.294142	0.294142
63.9053	7965.84	0.294908	0.294908
64.0152	7971.43	0.2959	0.2959
64.1153	7976.57	0.296728	0.296728
64.2253	7981.94	0.29752	0.29752
64.3352	7988.61	0.298456	0.298456
64.4353	7993.86	0.299204	0.299204
64.5453	8000.27	0.300114	0.300114
64.6552	8005.75	0.301049	0.301049
64.7652	8012.59	0.301813	0.301813
64.8653	8017.83	0.30267	0.30267
64.9753	8024.01	0.303601	0.303601
65.0852	8030.12	0.304388	0.304388
65.1853	8035.92	0.305286	0.305286
65.2953	8042.07	0.3062	0.3062
65.4052	8048.47	0.30702	0.30702
65.5152	8054.27	0.308029	0.308029
65.6153	8059.69	0.308804	0.308804
65.7253	8065.31	0.309602	0.309602
65.8352	8071.49	0.310604	0.310604
65.9353	8077.13	0.311346	0.311346
66.0453	8082.99	0.312193	0.312193
66.1552	8090	0.313166	0.313166
66.2652	8094.85	0.313972	0.313972
66.3653	8101.4	0.314842	0.314842
66.4753	8107.37	0.315706	0.315706
66.5852	8113.23	0.3166	0.3166
66.6853	8119.09	0.317522	0.317522
66.7953	8124.84	0.318324	0.318324
66.9052	8130.47	0.319229	0.319229
67.0152	8136.17	0.320137	0.320137
67.1153	8141.49	0.320888	0.320888
67.2253	8146.42	0.321846	0.321846
67.3352	8153.74	0.322688	0.322688
67.4353	8158.76	0.323454	0.323454
67.5453	8164.69	0.324433	0.324433
67.6552	8170.91	0.325272	0.325272
67.7652	8176.63	0.326204	0.326204
67.8653	8183.15	0.327021	0.327021
67.9753	8188.88	0.32786	0.32786
68.0852	8194.7	0.32881	0.32881
68.1853	8199.99	0.329649	0.329649
68.2953	8204.68	0.330465	0.330465
68.4052	8212.04	0.331434	0.331434
68.5152	8217.6	0.33227	0.33227
68.6153	8223.01	0.333094	0.333094
68.7253	8227.65	0.333954	0.333954
68.8352	8233.86	0.334833	0.334833
68.9353	8240.7	0.335676	0.335676
69.0453	8246.36	0.336557	0.336557
69.1552	8252.57	0.337574	0.337574
69.2553	8257.96	0.338269	0.338269
69.3653	8262.98	0.339136	0.339136
69.4752	8269.16	0.340061	0.340061
69.5852	8274.87	0.3409	0.3409
69.6853	8280.81	0.341788	0.341788
69.7952	8285.48	0.342612	0.342612
69.9052	8290.78	0.343506	0.343506
70.0053	8296.25	0.34442	0.34442
70.1153	8302.43	0.345214	0.345214
70.2252	8308.2	0.346098	0.346098
70.3352	8314.98	0.347018	0.347018
70.4353	8321.48	0.347822	0.347822
70.5452	8327.06	0.348761	0.348761
70.6552	8332.81	0.349604	0.349604
70.7553	8338.35	0.350433	0.350433
70.8653	8343.55	0.351416	0.351416
70.9752	8348.84	0.352268	0.352268
71.0852	8354.39	0.353076	0.353076
71.1853	8359.6	0.353957	0.353957
71.2952	8365.04	0.354789	0.354789
71.4052	8371.5	0.355753	0.355753
71.5053	8377.59	0.356598	0.356598
71.6153	8383.16	0.357348	0.357348
71.7252	8388.9	0.35838	0.35838
71.8352	8395.36	0.359232	0.359232
71.9353	8400.79	0.359968	0.359968
72.0452	8406.01	0.36096	0.36096
72.1552	8411.56	0.361797	0.361797
72.2553	8416.19	0.362664	0.362664
72.3653	8422.11	0.363549	0.363549
72.4752	8427.32	0.364334	0.364334
72.5852	8433.61	0.365296	0.365296
72.6853	8439.41	0.366218	0.366218
72.7952	8445.14	0.366902	0.366902
72.9052	8451.12	0.367944	0.367944
73.0053	8457.21	0.368798	0.368798
73.1153	8463.18	0.3696	0.3696
73.2252	8469	0.370605	0.370605
73.3352	8475.47	0.371373	0.371373
73.4353	8481.04	0.372252	0.372252
73.5452	8485.57	0.373208	0.373208
73.6552	8490.84	0.374033	0.374033
73.7553	8495.52	0.374832	0.374832
73.8653	8501.09	0.375804	0.375804
73.9752	8506.57	0.376608	0.376608
74.0852	8512.59	0.377596	0.377596
74.1853	8518.52	0.378344	0.378344
74.2952	8523.74	0.379233	0.379233
74.3953	8529.57	0.380106	0.380106
74.5053	8534.87	0.380942	0.380942
74.6152	8541.69	0.381792	0.381792
74.7252	8546.79	0.382741	0.382741
74.8253	8551.56	0.383521	0.383521
74.9353	8558.49	0.384384	0.384384
75.0452	8564.26	0.385308	0.385308
75.1453	8567.92	0.386106	0.386106
75.2553	8573.64	0.387054	0.387054
75.3652	8579.5	0.387902	0.387902
75.4752	8584.7	0.388766	0.388766
75.5753	8590.16	0.389545	0.389545
75.6853	8596.27	0.39051	0.39051
75.7952	8602.93	0.391414	0.391414
75.8953	8607.74	0.392158	0.392158
76.0053	8614.39	0.393161	0.393161
76.1152	8620.49	0.394013	0.394013
76.2252	8625.81	0.394973	0.394973
76.3253	8629.79	0.395736	0.395736
76.4353	8636.24	0.396632	0.396632
76.5452	8642.36	0.397513	0.397513
76.6453	8645.28	0.39831	0.39831
76.7553	8650.74	0.399185	0.399185
76.8652	8657.11	0.400081	0.400081
76.9752	8662.78	0.400988	0.400988
77.0753	8668.33	0.40183	0.40183
77.1853	8674.5	0.402625	0.402625
77.2952	8680.38	0.403565	0.403565
77.3953	8685.67	0.404429	0.404429
77.5053	8691.73	0.405244	0.405244
77.6152	8696.8	0.406192	0.406192
77.7252	8702.42	0.407016	0.407016
77.8253	8707.27	0.407886	0.407886
77.9353	8711.39	0.408736	0.408736
78.0452	8718.02	0.409614	0.409614
78.1453	8723.25	0.410381	0.410381
78.2553	8728.73	0.411333	0.411333
78.3652	8733.95	0.412185	0.412185
78.4752	8739.91	0.413068	0.413068
78.5753	8746.25	0.4139	0.4139
78.6853	8751.33	0.41477	0.41477
78.7952	8757.92	0.415696	0.415696
78.8953	8762.76	0.416473	0.416473
79.0053	8766.02	0.417325	0.417325
79.1152	8771.84	0.41821	0.41821
79.2153	8777.28	0.419044	0.419044
79.3253	8783.09	0.419873	0.419873
79.4352	8787.83	0.420732	0.420732
79.5452	8793.25	0.421578	0.421578
79.6453	8799.08	0.422312	0.422312
79.7553	8805.95	0.423265	0.423265
79.8652	8811.75	0.424137	0.424137
79.9653	8817.11	0.424913	0.424913
80.0753	8822.46	0.42583	0.42583
80.1852	8828.01	0.42667	0.42667
80.2952	8833.59	0.427614	0.427614
80.3953	8839.22	0.428401	0.428401
80.5053	8844.51	0.429312	0.429312
80.6152	8849.36	0.430152	0.430152
80.7153	8853.7	0.430936	0.430936
80.8253	8860.17	0.431802	0.431802
80.9352	8865.86	0.432694	0.432694
81.0452	8871.75	0.433618	0.433618
81.1453	8878.05	0.43442	0.43442
81.2553	8882.95	0.435257	0.435257
81.3652	8888.4	0.436158	0.436158
81.4653	8893.43	0.437014	0.437014
81.5753	8899.27	0.43789	0.43789
81.6852	8903.93	0.438741	0.438741
81.7952	8909.33	0.439677	0.439677
81.8953	8914.53	0.440444	0.440444
82.0053	8920.43	0.441404	0.441404
82.1152	8925.18	0.442241	0.442241
82.2153	8930.54	0.443048	0.443048
82.3253	8936.08	0.44396	0.44396
82.4352	8942.31	0.44477	0.44477
82.5452	8947.89	0.445728	0.445728
82.6453	8953.23	0.446544	0.446544
82.7553	8960	0.447433	0.447433
82.8652	8965.94	0.448354	0.448354
82.9653	8970.02	0.449146	0.449146
83.0753	8975.83	0.450084	0.450084
83.1852	8980.76	0.450933	0.450933
83.2952	8986.3	0.451834	0.451834
83.3953	8990.59	0.452673	0.452673
83.5053	8996.14	0.453545	0.453545
83.6152	9002.14	0.454473	0.454473
83.7153	9006.23	0.455246	0.455246
83.8253	9011.86	0.456177	0.456177
83.9352	9018.16	0.457034	0.457034
84.0452	9024.5	0.457948	0.457948
84.1453	9028.5	0.458721	0.458721
84.2552	9034.34	0.459645	0.459645
84.3652	9040.65	0.460582	0.460582
84.4653	9045.8	0.461362	0.461362
84.5752	9050.45	0.462257	0.462257
84.6852	9056.17	0.463165	0.463165
84.7853	9060.6	0.46392	0.46392
84.8953	9065.95	0.464828	0.464828
85.0052	9070.97	0.46571	0.46571
85.1152	9076.55	0.466576	0.466576
85.2153	9081.96	0.467393	0.467393
85.3252	9089.72	0.468294	0.468294
85.4352	9095.19	0.4692	0.4692
85.5353	9099.94	0.470017	0.470017
85.6453	9105.7	0.470896	0.470896
85.7552	9111.11	0.471861	0.471861
85.8652	9116.39	0.472718	0.472718
85.9653	9121.93	0.47359	0.47359
86.0752	9127.39	0.474474	0.474474
86.1852	9131.5	0.475385	0.475385
86.2853	9136.76	0.476209	0.476209
86.3953	9142.75	0.47707	0.47707
86.5052	9148.65	0.47798	0.47798
86.6152	9153.53	0.478946	0.478946
86.7153	9159.63	0.479752	0.479752
86.8252	9165.22	0.48064	0.48064
86.9352	9170.83	0.481626	0.481626
87.0353	9175.07	0.482362	0.482362
87.1453	9180.55	0.48328	0.48328
87.2552	9186.59	0.484193	0.484193
87.3652	9191.13	0.485081	0.485081
87.4653	9195.61	0.485876	0.485876
87.5752	9201.64	0.486821	0.486821
87.6852	9206.52	0.487686	0.487686
87.7853	9211.56	0.488468	0.488468
87.8953	9218.62	0.489426	0.489426
88.0052	9223.44	0.490326	0.490326
88.1152	9229.37	0.491256	0.491256
88.2153	9234.34	0.492029	0.492029
88.3252	9239.95	0.492948	0.492948
88.4352	9246.02	0.493865	0.493865
88.5353	9251.03	0.494685	0.494685
88.6453	9255.22	0.495602	0.495602
88.7552	9260.38	0.496516	0.496516
88.8652	9265.76	0.49738	0.49738
88.9653	9270.87	0.49819	0.49819
89.0752	9276.71	0.499138	0.499138
89.1753	9282.58	0.499914	0.499914
89.2853	9287.61	0.50085	0.50085
89.3952	9292.53	0.501738	0.501738
89.5052	9298.81	0.502625	0.502625
89.6053	9304.54	0.503445	0.503445
89.7153	9309.32	0.504388	0.504388
89.8252	9313.67	0.505268	0.505268
89.9253	9318.42	0.506057	0.506057
90.0353	9323.59	0.506957	0.506957
90.1452	9329.84	0.507828	0.507828
90.2552	9335	0.508705	0.508705
90.3553	9339.62	0.509558	0.509558
90.4653	9345.67	0.510478	0.510478
90.5752	9350.83	0.511364	0.511364
90.6753	9357.41	0.512236	0.512236
90.7853	9363.22	0.513112	0.513112
90.8952	9367.12	0.514052	0.514052
91.0052	9373.33	0.514922	0.514922
91.1053	9376.97	0.515746	0.515746
91.2153	9383.2	0.516637	0.516637
91.3252	9389.15	0.517542	0.517542
91.4253	9394.19	0.518338	0.518338
91.5353	9398.48	0.519229	0.519229
91.6452	9404.84	0.520208	0.520208
91.7552	9410.28	0.521065	0.521065
91.8553	9414.58	0.521904	0.521904
91.9653	9420.84	0.52283	0.52283
92.0752	9426.2	0.523742	0.523742
92.1753	9430.37	0.524513	0.524513
92.2853	9436.11	0.525449	0.525449
92.3952	9441.84	0.526356	0.526356
92.5052	9447.04	0.527178	0.527178
92.6053	9452.05	0.52803	0.52803
92.7153	9457.57	0.52894	0.52894
92.8252	9463.25	0.529877	0.529877
92.9253	9468.61	0.530681	0.530681
93.0353	9473.58	0.531662	0.531662
93.1452	9478.43	0.5325	0.5325
93.2552	9484.44	0.533457	0.533457
93.3553	9488.86	0.534261	0.534261
93.4653	9494.31	0.53518	0.53518
93.5752	9500.42	0.53612	0.53612
93.6753	9504.73	0.5369	0.5369
93.7853	9510.66	0.537785	0.537785
93.8952	9515.85	0.538724	0.538724
94.0052	9522.54	0.539574	0.539574
94.1053	9527.58	0.540449	0.540449
94.2152	9532.28	0.541377	0.541377
94.3252	9537.01	0.542214	0.542214
94.4253	9542.03	0.543094	0.543094
94.5353	9547.26	0.543929	0.543929
94.6452	9552.83	0.54487	0.54487
94.7453	9557.69	0.545713	0.545713
94.8553	9562.84	0.546605	0.546605
94.9652	9568.54	0.547544	0.547544
95.0752	9574.58	0.548382	0.548382
95.1753	9579.04	0.549204	0.549204
95.2853	9584.71	0.550133	0.550133
95.3952	9590.01	0.55102	0.55102
95.4953	9594.27	0.551821	0.551821
95.6053	9598.89	0.552722	0.552722
95.7152	9604.29	0.55362	0.55362
95.8252	9610.1	0.554589	0.554589
95.9253	9615.1	0.5553	0.5553
96.0353	9620.96	0.55622	0.55622
96.1452	9626.34	0.557129	0.557129
96.2453	9631.95	0.55797	0.55797
96.3553	9637.03	0.558864	0.558864
96.4652	9642.65	0.55974	0.55974
96.5752	9649.3	0.560681	0.560681
96.6753	9653.35	0.561542	0.561542
96.7853	9658.87	0.562421	0.562421
96.8952	9663.73	0.563321	0.563321
96.9953	9668.72	0.564217	0.564217
97.1053	9673.39	0.565078	0.565078
97.2152	9679.41	0.565946	0.565946
97.3252	9684.46	0.566816	0.566816
97.4253	9690.07	0.567646	0.567646
97.5353	9695.63	0.568597	0.568597
97.6452	9700.86	0.569498	0.569498
97.7453	9704.23	0.570273	0.570273
97.8553	9710.18	0.571228	0.571228
97.9652	9715.35	0.57208	0.57208
98.0752	9720.66	0.573048	0.573048
98.1753	9727.02	0.573834	0.573834
98.2853	9731.71	0.574656	0.574656
98.3952	9737.11	0.575629	0.575629
98.4953	9742.12	0.576432	0.576432
98.6053	9747.99	0.577353	0.577353
98.7152	9753.28	0.578226	0.578226
98.8252	9758.46	0.57919	0.57919
98.9253	9764.45	0.580029	0.580029
99.0353	9769.02	0.580818	0.580818
99.1452	9774.6	0.58182	0.58182
99.2453	9779.67	0.582656	0.582656
99.3552	9784.86	0.5835	0.5835
99.4652	9790.03	0.584468	0.584468
99.5653	9794.75	0.585349	0.585349
99.6753	9800.55	0.586225	0.586225
99.7852	9807.44	0.587162	0.587162
99.8952	9812.14	0.588006	0.588006
99.9953	9816.46	0.588853	0.588853
100.105	9820.6	0.589817	0.589817
100.215	9825.98	0.590682	0.590682
100.315	9831.41	0.591517	0.591517
100.425	9836.25	0.592392	0.592392
100.535	9842.41	0.593313	0.593313
100.645	9847.62	0.594249	0.594249
100.745	9852.72	0.595062	0.595062
100.855	9858.16	0.596009	0.596009
100.965	9863.46	0.59688	0.59688
101.065	9868.36	0.597682	0.597682
101.175	9873.63	0.598584	0.598584
101.285	9878.77	0.5995	0.5995
101.395	9883.99	0.600424	0.600424
101.495	9889.92	0.601293	0.601293
101.605	9894.46	0.60214	0.60214
101.715	9899.81	0.603082	0.603082
101.815	9904.83	0.603928	0.603928
101.925	9909.93	0.604797	0.604797
102.035	9915.54	0.605681	0.605681
102.145	9921.8	0.606628	0.606628
102.245	9927.84	0.607456	0.607456
102.355	9933.47	0.608421	0.608421
102.465	9937.99	0.609254	0.609254
102.565	9942.01	0.61017	0.61017
102.675	9947.45	0.61112	0.61112
102.785	9952.49	0.611988	0.611988
102.895	9957.58	0.612921	0.612921
102.995	9962.42	0.61365	0.61365
103.105	9968.3	0.614598	0.614598
103.215	9973.68	0.61555	0.61555
103.315	9978.18	0.616364	0.616364
103.425	9984.44	0.617173	0.617173
103.535	9989.19	0.61816	0.61816
103.645	9994.57	0.619056	0.619056
103.745	9999.04	0.61988	0.61988
103.855	10004.9	0.620738	0.620738
103.965	10010.9	0.621732	0.621732
104.065	10015	0.622542	0.622542
104.175	10019.9	0.623478	0.623478
104.285	10025.7	0.62437	0.62437
104.385	10030.9	0.625124	0.625124
104.495	10035.7	0.626077	0.626077
104.605	10041.5	0.626964	0.626964
104.705	10046.3	0.627814	0.627814
104.815	10052.4	0.628664	0.628664
104.925	10057.4	0.629624	0.629624
105.035	10062.7	0.630545	0.630545
105.135	10067.7	0.63134	0.63134
105.245	10073	0.632258	0.632258
105.355	10077.6	0.633152	0.633152
105.455	10083.2	0.633965	0.633965
105.565	10088.6	0.634862	0.634862
105.675	10094.5	0.635852	0.635852
105.785	10099	0.636664	0.636664
105.885	10103.6	0.63757	0.63757
105.995	10108.5	0.638397	0.638397
106.105	10113.4	0.639349	0.639349
106.205	10118	0.640148	0.640148
106.315	10124.6	0.641053	0.641053
106.425	10130.5	0.641976	0.641976
106.535	10135.1	0.642854	0.642854
106.635	10139.6	0.643712	0.643712
106.745	10145.5	0.644564	0.644564
106.855	10151.7	0.645474	0.645474
106.955	10155.9	0.646309	0.646309
107.065	10161.2	0.64721	0.64721
107.175	10166.6	0.648069	0.648069
107.285	10172.5	0.649052	0.649052
107.385	10177	0.64985	0.64985
107.495	10181.9	0.650753	0.650753
107.605	10187.6	0.65168	0.65168
107.705	10192.8	0.652466	0.652466
107.815	10198.4	0.653392	0.653392
107.925	10203	0.65423	0.65423
108.035	10209.4	0.655232	0.655232
108.135	10213.5	0.656065	0.656065
108.245	10218.9	0.656964	0.656964
108.355	10225.1	0.657842	0.657842
108.455	10229.5	0.65868	0.65868
108.565	10234.3	0.659529	0.659529
108.675	10238.2	0.660434	0.660434
108.785	10244.1	0.661324	0.661324
108.885	10249.5	0.662126	0.662126
108.995	10255	0.663083	0.663083
109.105	10260.6	0.663973	0.663973
109.205	10265.2	0.664781	0.664781
109.315	10271.5	0.665732	0.665732
109.425	10275.7	0.666565	0.666565
109.525	10280.2	0.667416	0.667416
109.635	10286.9	0.66832	0.66832
109.745	10291.6	0.669234	0.669234
109.855	10296.8	0.670196	0.670196
109.955	10301.3	0.671001	0.671001
110.065	10306.8	0.671869	0.671869
110.175	10312.7	0.672817	0.672817
110.275	10317.5	0.673642	0.673642
110.385	10323	0.674584	0.674584
110.495	10328.8	0.675504	0.675504
110.605	10333.8	0.676366	0.676366
110.705	10339.4	0.677253	0.677253
110.815	10344.9	0.67814	0.67814
110.925	10349.1	0.678997	0.678997
111.025	10354.7	0.679848	0.679848
111.135	10358.7	0.680745	0.680745
111.245	10363.9	0.68167	0.68167
111.355	10369	0.682544	0.682544
111.455	10374.2	0.683389	0.683389
111.565	10379.6	0.684313	0.684313
111.675	10384.7	0.68518	0.68518
111.775	10390.9	0.686041	0.686041
111.885	10396.2	0.686964	0.686964
111.995	10400.7	0.68783	0.68783
112.105	10407.3	0.688803	0.688803
112.205	10412	0.68959	0.68959
112.315	10416.5	0.690477	0.690477
112.425	10422.4	0.691368	0.691368
112.525	10427.2	0.692226	0.692226
112.635	10431.8	0.693085	0.693085
112.745	10437	0.693976	0.693976
112.855	10443.1	0.694896	0.694896
112.955	10447.3	0.695782	0.695782
113.065	10454.5	0.696646	0.696646
113.175	10459.3	0.697581	0.697581
113.275	10463.5	0.698389	0.698389
113.385	10468.3	0.699252	0.699252
113.495	10474.4	0.700221	0.700221
113.605	10479.3	0.701106	0.701106
113.705	10483.6	0.701934	0.701934
113.815	10489.8	0.702878	0.702878
113.925	10494.5	0.703745	0.703745
114.025	10499.5	0.704545	0.704545
114.135	10504.6	0.705473	0.705473
114.245	10509	0.706364	0.706364
114.345	10514.1	0.70724	0.70724
114.455	10519.3	0.708058	0.708058
114.565	10524.5	0.708966	0.708966
114.675	10531.9	0.709953	0.709953
114.775	10535.4	0.710738	0.710738
114.885	10541	0.711622	0.711622
114.995	10546.6	0.712512	0.712512
115.095	10552.4	0.713368	0.713368
115.205	10557.4	0.714238	0.714238
115.315	10561.7	0.715133	0.715133
115.425	10567.1	0.716072	0.716072
115.525	10572.2	0.716892	0.716892
115.635	10577.6	0.717832	0.717832
115.745	10582.7	0.718644	0.718644
115.845	10588.5	0.719505	0.719505
115.955	10593.2	0.720453	0.720453
116.065	10599.2	0.721336	0.721336
116.175	10604.1	0.722246	0.722246
116.275	10608.9	0.723037	0.723037
116.385	10615.4	0.724029	0.724029
116.495	10620	0.724932	0.724932
116.595	10624.9	0.725713	0.725713
116.705	10629.3	0.726624	0.726624
116.815	10634.6	0.727569	0.727569
116.925	10639	0.728482	0.728482
117.025	10642.9	0.729282	0.729282
117.135	10650.3	0.730156	0.730156
117.245	10655.5	0.73104	0.73104
117.345	10660.9	0.731842	0.731842
117.455	10666.1	0.732701	0.732701
117.565	10671.7	0.733686	0.733686
117.675	10676.8	0.734606	0.734606
117.775	10681.9	0.7354	0.7354
117.885	10686.7	0.736368	0.736368
117.995	10692.6	0.737218	0.737218
118.095	10697.6	0.738118	0.738118
118.205	10701.6	0.738942	0.738942
118.315	10708	0.739864	0.739864
118.425	10713	0.740776	0.740776
118.525	10718.2	0.741589	0.741589
118.635	10723.4	0.742542	0.742542
118.745	10729.6	0.743434	0.743434
118.845	10734.7	0.744256	0.744256
118.955	10739.6	0.745185	0.745185
119.065	10744.7	0.746109	0.746109
119.175	10749.9	0.747026	0.747026
119.275	10754.5	0.747858	0.747858
119.385	10760.3	0.748757	0.748757
119.485	10763.9	0.749609	0.749609
119.595	10769.2	0.750518	0.750518
119.705	10774.8	0.751408	0.751408
119.815	10780.4	0.752309	0.752309
119.915	10785.3	0.75312	0.75312
120.025	10790.6	0.754131	0.754131
120.135	10796.2	0.754984	0.754984
120.235	10800.1	0.755768	0.755768
120.345	10806.3	0.756772	0.756772
120.455	10811.4	0.757614	0.757614
120.565	10816.8	0.758542	0.758542
120.665	10822	0.759382	0.759382
120.775	10826.4	0.760261	0.760261
120.885	10831.9	0.761229	0.761229
120.985	10837	0.762016	0.762016
121.095	10842.2	0.762885	0.762885
121.205	10847.7	0.763833	0.763833
121.315	10851.2	0.764728	0.764728
121.415	10857	0.765582	0.765582
121.525	10862.6	0.766469	0.766469
121.635	10868.9	0.76738	0.76738
121.735	10874.2	0.768226	0.768226
121.845	10879.3	0.769182	0.769182
121.955	10884.6	0.770068	0.770068
122.065	10890.7	0.771008	0.771008
122.165	10895.4	0.771877	0.771877
122.275	10900.3	0.772782	0.772782
122.385	10904.3	0.773689	0.773689
122.485	10909	0.77452	0.77452
122.595	10915	0.77543	0.77543
122.705	10920.3	0.776433	0.776433
122.815	10925.3	0.777232	0.777232
122.915	10930.5	0.778136	0.778136
123.025	10935.9	0.779138	0.779138
123.135	10941.5	0.779974	0.779974
123.235	10947.1	0.780836	0.780836
123.345	10951.9	0.781774	0.781774
123.455	10957.4	0.78268	0.78268
123.565	10962.7	0.783633	0.783633
123.665	10966.5	0.78446	0.78446
123.775	10972	0.785328	0.785328
123.885	10977.6	0.786364	0.786364
123.985	10982.1	0.787172	0.787172
124.095	10988.1	0.788102	0.788102
124.205	10993.8	0.789086	0.789086
124.305	10999.1	0.789889	0.789889
124.415	11005.2	0.790781	0.790781
124.525	11010.3	0.791745	0.791745
124.635	11016.8	0.792684	0.792684
124.735	11020.6	0.793582	0.793582
124.845	11025.4	0.794512	0.794512
124.955	11030.6	0.795405	0.795405
125.055	11034.9	0.79634	0.79634
125.165	11040.4	0.797185	0.797185
125.275	11046.3	0.798124	0.798124
125.385	11052.2	0.799081	0.799081
125.485	11056.9	0.799897	0.799897
125.595	11061.3	0.800884	0.800884
125.705	11067.2	0.801837	0.801837
125.805	11072.3	0.802602	0.802602
125.915	11077.2	0.803649	0.803649
126.025	11082.4	0.804441	0.804441
126.135	11087.5	0.805441	0.805441
126.235	11093	0.806388	0.806388
126.345	11097.6	0.807114	0.807114
126.455	11102.7	0.808244	0.808244
126.555	11106.6	0.809037	0.809037
126.665	11112.7	0.809853	0.809853
126.775	11118.5	0.811019	0.811019
126.885	11124.2	0.811738	0.811738
126.985	11129.6	0.812594	0.812594
127.095	11136.1	0.813684	0.813684
127.205	11141.1	0.814461	0.814461
127.305	11145.5	0.815408	0.815408
127.415	11151.2	0.816353	0.816353
127.525	11156.2	0.817301	0.817301
127.635	11160.6	0.818278	0.818278
127.735	11165	0.819025	0.819025
127.845	11170.9	0.820044	0.820044
127.955	11176.2	0.820916	0.820916
128.055	11180.6	0.821757	0.821757
128.165	11186.2	0.822768	0.822768
128.275	11191.7	0.823614	0.823614
128.385	11197.6	0.824548	0.824548
128.485	11202.4	0.825454	0.825454
128.595	11207.7	0.826333	0.826333
128.705	11215.4	0.827318	0.827318
128.805	11219.6	0.828168	0.828168
128.915	11224	0.829106	0.829106
129.025	11229	0.83004	0.83004
129.135	11234.4	0.831044	0.831044
129.235	11238.7	0.831853	0.831853
129.345	11243	0.832736	0.832736
129.455	11248.7	0.833716	0.833716
129.555	11254.1	0.834546	0.834546
129.665	11260.7	0.835489	0.835489
129.775	11265.4	0.836438	0.836438
129.875	11271.3	0.837301	0.837301
129.985	11277.2	0.838212	0.838212
130.095	11281.7	0.839226	0.839226
130.205	11287	0.840044	0.840044
130.305	11291.9	0.840942	0.840942
130.415	11297.3	0.84196	0.84196
130.525	11302	0.842825	0.842825
130.625	11305.3	0.843685	0.843685
130.735	11311	0.844648	0.844648
130.845	11317.2	0.845529	0.845529
130.955	11321.6	0.846564	0.846564
131.055	11326.2	0.847321	0.847321
131.165	11332.4	0.848278	0.848278
131.275	11338.9	0.8493	0.8493
131.375	11344.7	0.850092	0.850092
131.485	11349.4	0.851052	0.851052
131.595	11355.2	0.851992	0.851992
131.705	11360.6	0.852921	0.852921
131.805	11363.8	0.85381	0.85381
131.915	11370.8	0.854688	0.854688
132.025	11376	0.855626	0.855626
132.125	11380.4	0.856582	0.856582
132.235	11384.3	0.85743	0.85743
132.345	11389.8	0.85839	0.85839
132.455	11397.7	0.859381	0.859381
132.555	11402	0.860197	0.860197
132.665	11407.2	0.861204	0.861204
132.775	11414.3	0.86208	0.86208
132.875	11418.3	0.862981	0.862981
132.985	11424.1	0.863929	0.863929
133.095	11427.8	0.864792	0.864792
133.205	11432.9	0.865836	0.865836
133.305	11437.7	0.866597	0.866597
133.415	11441.9	0.867582	0.867582
133.525	11447.1	0.868522	0.868522
133.625	11452.7	0.869278	0.869278
133.735	11459.2	0.87021	0.87021
133.845	11464.8	0.871198	0.871198
133.955	11471.1	0.872102	0.872102
134.055	11476.1	0.872944	0.872944
134.165	11482.1	0.873946	0.873946
134.265	11486.1	0.87478	0.87478
134.375	11490.5	0.875745	0.875745
134.485	11496	0.876674	0.876674
134.595	11501.6	0.877596	0.877596
134.695	11505.3	0.878426	0.878426
134.805	11510.4	0.879401	0.879401
134.915	11517.4	0.880321	0.880321
135.015	11522.3	0.881133	0.881133
135.125	11527.6	0.882157	0.882157
135.235	11533.8	0.883004	0.883004
135.345	11539.1	0.883966	0.883966
135.445	11544.3	0.884841	0.884841
135.555	11548.3	0.885726	0.885726
135.665	11554.4	0.886733	0.886733
135.765	11558.7	0.887524	0.887524
135.875	11563.3	0.888409	0.888409
135.985	11568.4	0.889413	0.889413
136.095	11575.1	0.890276	0.890276
136.195	11579.6	0.891166	0.891166
136.305	11584.9	0.892073	0.892073
136.415	11590.5	0.892988	0.892988
136.515	11595.8	0.89387	0.89387
136.625	11601.9	0.894793	0.894793
136.735	11607.2	0.895705	0.895705
136.845	11612.2	0.89668	0.89668
136.945	11617.7	0.897506	0.897506
137.055	11622.7	0.8984	0.8984
137.165	11626.9	0.89943	0.89943
137.265	11631.1	0.900198	0.900198
137.375	11637	0.901132	0.901132
137.485	11642	0.902092	0.902092
137.595	11647.8	0.902948	0.902948
137.695	11652	0.903824	0.903824
137.805	11658.1	0.904725	0.904725
137.915	11664.4	0.905702	0.905702
138.015	11669.6	0.906557	0.906557
138.125	11675.1	0.907444	0.907444
138.235	11680.1	0.908489	0.908489
138.345	11684.8	0.909326	0.909326
138.445	11690.4	0.910225	0.910225
138.555	11696	0.911154	0.911154
138.665	11700.9	0.912081	0.912081
138.765	11705.3	0.91293	0.91293
138.875	11710.4	0.913824	0.913824
138.985	11716.6	0.914747	0.914747
139.095	11721.8	0.915682	0.915682
139.195	11726.9	0.91655	0.91655
139.305	11733	0.917437	0.917437
139.415	11738	0.918378	0.918378
139.515	11744.2	0.919269	0.919269
139.625	11748.9	0.920204	0.920204
139.735	11755.3	0.921161	0.921161
139.835	11760	0.922038	0.922038
139.945	11764.8	0.92293	0.92293
140.055	11769.4	0.923896	0.923896
140.165	11773.5	0.924784	0.924784
140.265	11779.2	0.925642	0.925642
140.375	11783.8	0.926584	0.926584
140.485	11789.6	0.927489	0.927489
140.585	11795.4	0.928316	0.928316
140.695	11800.7	0.929296	0.929296
140.805	11806.8	0.930224	0.930224
140.915	11812.1	0.931196	0.931196
141.015	11817.7	0.932016	0.932016
141.125	11823.8	0.932916	0.932916
141.235	11828.1	0.933885	0.933885
141.335	11833.2	0.934737	0.934737
141.445	11837.3	0.93566	0.93566
141.555	11842.9	0.936581	0.936581
141.665	11847.8	0.937553	0.937553
141.765	11853.1	0.938386	0.938386
141.875	11859.4	0.93929	0.93929
141.985	11865.2	0.940286	0.940286
142.085	11870.9	0.941162	0.941162
142.195	11876.3	0.94212	0.94212
142.305	11883.1	0.94304	0.94304
142.415	11886.1	0.944022	0.944022
142.515	11889.2	0.944837	0.944837
142.625	11895.2	0.945792	0.945792
142.735	11899.5	0.946705	0.946705
142.835	11905.1	0.947593	0.947593
142.945	11909.9	0.948404	0.948404
143.055	11915.6	0.949452	0.949452
143.165	11921.3	0.950313	0.950313
143.265	11926.7	0.95113	0.95113
143.375	11933.4	0.952164	0.952164
143.485	11939.7	0.953092	0.953092
143.585	11943.7	0.953909	0.953909
143.695	11949.7	0.954912	0.954912
143.805	11955.1	0.955818	0.955818
143.915	11960.2	0.956748	0.956748
144.015	11965.4	0.957718	0.957718
144.125	11969.3	0.958586	0.958586
144.235	11974.2	0.95954	0.95954
144.335	11980.1	0.960348	0.960348
144.445	11986.1	0.961344	0.961344
144.555	11991.6	0.962269	0.962269
144.655	11997.5	0.963102	0.963102
144.765	12002.7	0.964081	0.964081
144.875	12008.1	0.965036	0.965036
144.985	12013.7	0.965986	0.965986
145.085	12018.5	0.966814	0.966814
145.195	12023.8	0.96778	0.96778
145.305	12028.7	0.96873	0.96873
145.405	12034	0.969664	0.969664
145.515	12039.2	0.97049	0.97049
145.625	12045.2	0.971568	0.971568
145.735	12049.5	0.972445	0.972445
145.835	12054.8	0.973296	0.973296
145.945	12060.7	0.974268	0.974268
146.055	12066.5	0.97524	0.97524
146.155	12072.1	0.976092	0.976092
146.265	12077.2	0.97704	0.97704
146.375	12083	0.978024	0.978024
146.485	12088.2	0.978964	0.978964
146.585	12093	0.979861	0.979861
146.695	12098.3	0.980784	0.980784
146.805	12103.4	0.981761	0.981761
146.905	12108.4	0.982572	0.982572
147.015	12113.9	0.983542	0.983542
147.125	12118.3	0.984437	0.984437
147.235	12124	0.985418	0.985418
147.335	12128.9	0.986244	0.986244
147.445	12134.5	0.987168	0.987168
147.555	12141.1	0.98817	0.98817
147.655	12145.5	0.988974	0.988974
147.765	12150.8	0.989998	0.989998
147.875	12156.1	0.990893	0.990893
147.985	12161.7	0.991873	0.991873
148.085	12166.4	0.99271	0.99271
148.195	12171	0.993674	0.993674
148.305	12177.5	0.994554	0.994554
148.405	12182.3	0.995412	0.995412
148.515	12187.8	0.996386	0.996386
148.625	12193.4	0.99725	0.99725
148.735	12198.8	0.998276	0.998276
148.835	12205.2	0.99911	0.99911
148.945	12211.2	1.00006	1.00006
149.055	12216.4	1.00108	1.00108
149.155	12221.8	1.00192	1.00192
149.265	12227.2	1.00283	1.00283
149.375	12232.7	1.00386	1.00386
149.475	12238.2	1.00468	1.00468
149.585	12242.3	1.00562	1.00562
149.695	12247.6	1.00657	1.00657
149.795	12252.1	1.00742	1.00742
149.905	12258	1.00842	1.00842
150.015	12264.4	1.00929	1.00929
150.125	12269.2	1.01026	1.01026
150.225	12275	1.01111	1.01111
150.335	12280.9	1.01213	1.01213
150.445	12285.5	1.013	1.013
150.545	12290.8	1.01392	1.01392
150.655	12295.9	1.01482	1.01482
150.765	12302.4	1.01574	1.01574
150.875	12307.1	1.0167	1.0167
150.975	12311.1	1.0175	1.0175
151.085	12317.6	1.0185	1.0185
151.195	12322.2	1.01939	1.01939
151.295	12327.9	1.02022	1.02022
151.405	12334.3	1.02117	1.02117
151.515	12340.6	1.02223	1.02223
151.625	12347	1.02307	1.02307
151.725	12351.1	1.02401	1.02401
151.835	12356.3	1.02487	1.02487
151.945	12363.1	1.02586	1.02586
152.045	12367.6	1.02679	1.02679
152.155	12371.7	1.02764	1.02764
152.265	12377.5	1.02867	1.02867
152.375	12383.1	1.02951	1.02951
152.475	12388.2	1.03047	1.03047
152.585	12393.9	1.03142	1.03142
152.695	12399.1	1.03235	1.03235
152.795	12405.2	1.03317	1.03317
152.905	12409.7	1.03414	1.03414
153.015	12414.6	1.03505	1.03505
153.125	12422.7	1.03604	1.03604
153.225	12427.4	1.03688	1.03688
153.335	12431.5	1.03784	1.03784
153.445	12436.9	1.03875	1.03875
153.545	12441.2	1.03962	1.03962
153.655	12447.7	1.04061	1.04061
153.765	12451.9	1.04147	1.04147
153.875	12458	1.04243	1.04243
153.975	12464	1.0433	1.0433
154.085	12469.7	1.04426	1.04426
154.195	12475.2	1.04521	1.04521
154.295	12481.3	1.04603	1.04603
154.405	12486.4	1.04704	1.04704
154.515	12491.7	1.04802	1.04802
154.615	12496.7	1.04877	1.04877
154.725	12502.6	1.04978	1.04978
154.835	12508.8	1.05075	1.05075
154.945	12513.8	1.05167	1.05167
155.045	12519.2	1.05253	1.05253
155.155	12523.7	1.05343	1.05343
155.265	12529.2	1.05444	1.05444
155.365	12533.7	1.05535	1.05535
155.475	12540.6	1.05618	1.05618
155.585	12546.3	1.05719	1.05719
155.695	12550.7	1.05821	1.05821
155.795	12555.6	1.05899	1.05899
155.905	12561.6	1.06002	1.06002
156.015	12567.4	1.06089	1.06089
156.115	12571.4	1.06178	1.06178
156.225	12577.3	1.0628	1.0628
156.335	12584.1	1.0636	1.0636
156.445	12589.5	1.06461	1.06461
156.545	12593	1.06551	1.06551
156.655	12598.6	1.06639	1.06639
156.765	12604.8	1.06734	1.06734
156.865	12609	1.06813	1.06813
156.975	12614.9	1.0691	1.0691
157.085	12621.2	1.07006	1.07006
157.195	12627.9	1.07099	1.07099
157.295	12632.1	1.07187	1.07187
157.405	12637.6	1.0728	1.0728
157.515	12644.8	1.07386	1.07386
157.615	12649.6	1.07465	1.07465
157.725	12654	1.07561	1.07561
157.835	12659.5	1.07654	1.07654
157.945	12666.1	1.0775	1.0775
158.045	12670.5	1.07842	1.07842
158.155	12675.9	1.07927	1.07927
158.265	12680.9	1.08018	1.08018
158.365	12686.3	1.08105	1.08105
158.475	12691.7	1.082	1.082
158.585	12697	1.08289	1.08289
158.695	12703.3	1.08386	1.08386
158.795	12708.5	1.08474	1.08474
158.905	12713.9	1.08565	1.08565
159.015	12719.1	1.0866	1.0866
159.115	12723	1.08748	1.08748
159.225	12728.6	1.08832	1.08832
159.335	12734.2	1.08936	1.08936
159.435	12739.8	1.09019	1.09019
159.545	12746.8	1.09106	1.09106
159.655	12752.2	1.09208	1.09208
159.765	12758	1.09293	1.09293
159.865	12763.1	1.09385	1.09385
159.975	12768.5	1.09488	1.09488
160.085	12774	1.09576	1.09576
160.185	12778.9	1.09663	1.09663
160.295	12785.1	1.09748	1.09748
160.405	12790.7	1.0986	1.0986
160.515	12796.2	1.09939	1.09939
160.615	12801.5	1.1003	1.1003
160.725	12807.4	1.10136	1.10136
160.835	12812.3	1.10214	1.10214
160.935	12817.8	1.10315	1.10315
161.045	12823.9	1.10398	1.10398
161.155	12829.4	1.10489	1.10489
161.265	12832.7	1.10596	1.10596
161.365	12838.3	1.1067	1.1067
161.475	12844.4	1.10765	1.10765
161.585	12849.4	1.10862	1.10862
161.685	12854.7	1.10942	1.10942
161.795	12861.1	1.11037	1.11037
161.905	12866	1.11134	1.11134
162.015	12872.3	1.11222	1.11222
162.115	12878.5	1.11314	1.11314
162.225	12884.2	1.11411	1.11411
162.335	12889.5	1.11497	1.11497
162.435	12894.3	1.11594	1.11594
162.545	12898.7	1.1168	1.1168
162.655	12905.6	1.11776	1.11776
162.765	12910.5	1.11867	1.11867
162.865	12915.8	1.11953	1.11953
162.975	12922.1	1.12052	1.12052
163.085	12926.9	1.12144	1.12144
163.185	12932.4	1.12229	1.12229
163.295	12938.1	1.12329	1.12329
163.405	12942.8	1.12422	1.12422
163.515	12949.4	1.12519	1.12519
163.615	12951.2	1.12601	1.12601
163.725	12957	1.12695	1.12695
163.835	12962.6	1.12788	1.12788
163.935	12968.2	1.12877	1.12877
164.045	12973.8	1.12964	1.12964
164.155	12978.8	1.13058	1.13058
164.265	12985	1.13159	1.13159
164.365	12990.9	1.13236	1.13236
164.475	12996.3	1.13336	1.13336
164.575	13002.1	1.13421	1.13421
164.685	13007.5	1.13511	1.13511
164.795	13013.1	1.13613	1.13613
164.905	13018.3	1.13698	1.13698
165.005	13023.6	1.13782	1.13782
165.115	13030.2	1.13884	1.13884
165.225	13035.6	1.13974	1.13974
165.325	13039.9	1.14055	1.14055
165.435	13045.3	1.14154	1.14154
165.545	13052.3	1.14249	1.14249
165.655	13058.1	1.14343	1.14343
165.755	13063.9	1.14435	1.14435
165.865	13069.5	1.14523	1.14523
165.975	13075.3	1.14619	1.14619
166.075	13079.5	1.14707	1.14707
166.185	13085	1.14795	1.14795
166.295	13090.3	1.14895	1.14895
166.405	13096.4	1.14988	1.14988
166.505	13100.7	1.15074	1.15074
166.615	13107.7	1.15171	1.15171
166.725	13113.3	1.15258	1.15258
166.825	13117.6	1.15347	1.15347
166.935	13124.4	1.15452	1.15452
167.045	13129.6	1.15532	1.15532
167.155	13134.9	1.15633	1.15633
167.255	13140.8	1.15726	1.15726
167.365	13146.6	1.15811	1.15811
167.475	13152	1.15909	1.15909
167.575	13156.4	1.15995	1.15995
167.685	13162.9	1.16086	1.16086
167.795	13167.8	1.16181	1.16181
167.905	13174.7	1.16275	1.16275
168.005	13179.1	1.1636	1.1636
168.115	13184.6	1.16455	1.16455
168.225	13191.4	1.16554	1.16554
168.325	13196	1.16639	1.16639
168.435	13202.1	1.1673	1.1673
168.545	13206.7	1.16828	1.16828
168.655	13212.4	1.16916	1.16916
168.755	13217.8	1.17006	1.17006
168.865	13223.3	1.17101	1.17101
168.975	13229.4	1.17194	1.17194
169.075	13233.8	1.17277	1.17277
169.185	13240	1.17377	1.17377
169.295	13245.7	1.17467	1.17467
169.395	13250	1.17549	1.17549
169.505	13256	1.17641	1.17641
169.615	13261	1.17734	1.17734
169.725	13267.5	1.17831	1.17831
169.825	13273.4	1.17913	1.17913
169.935	13279.1	1.18009	1.18009
170.045	13284	1.18107	1.18107
170.145	13289.4	1.18191	1.18191
170.255	13295.5	1.18283	1.18283
170.365	13302	1.1838	1.1838
170.475	13307.3	1.18474	1.18474
170.575	13312	1.18565	1.18565
170.685	13318.3	1.18658	1.18658
170.795	13323.3	1.18746	1.18746
170.895	13328.6	1.18839	1.18839
171.005	13334.9	1.18928	1.18928
171.115	13341	1.19022	1.19022
171.225	13346.7	1.1912	1.1912
171.325	13352.3	1.19208	1.19208
171.435	13358.1	1.19301	1.19301
171.545	13363.7	1.19399	1.19399
171.645	13367.9	1.1948	1.1948
171.755	13373.9	1.19579	1.19579
171.865	13379.4	1.19672	1.19672
171.975	13384.8	1.19763	1.19763
172.075	13389.6	1.19848	1.19848
172.185	13395.4	1.19944	1.19944
172.295	13400.5	1.20036	1.20036
172.395	13405.9	1.20124	1.20124
172.505	13412.1	1.20216	1.20216
172.615	13417.6	1.20305	1.20305
172.725	13423.8	1.204	1.204
172.825	13430.3	1.20488	1.20488
172.935	13435.3	1.20584	1.20584
173.045	13440.8	1.20676	1.20676
173.145	13446.8	1.20762	1.20762
173.255	13451.2	1.20855	1.20855
173.365	13456.9	1.20953	1.20953
173.475	13462.8	1.21044	1.21044
173.575	13467.8	1.21128	1.21128
173.685	13474.5	1.21228	1.21228
173.795	13480.2	1.21317	1.21317
173.895	13485.2	1.21406	1.21406
174.005	13491.3	1.21503	1.21503
174.115	13496.7	1.21594	1.21594
174.225	13504.3	1.2169	1.2169
174.325	13510.1	1.21782	1.21782
174.435	13514.8	1.21872	1.21872
174.545	13520	1.2197	1.2197
174.645	13524.2	1.22055	1.22055
174.755	13529.8	1.22148	1.22148
174.865	13535.3	1.22242	1.22242
174.965	13540.1	1.22321	1.22321
175.075	13547.2	1.22421	1.22421
175.185	13552.5	1.22509	1.22509
175.295	13558.6	1.22608	1.22608
175.395	13564.5	1.22697	1.22697
175.505	13569.9	1.22788	1.22788
175.615	13575.9	1.22884	1.22884
175.715	13580	1.22971	1.22971
175.825	13586.2	1.23061	1.23061
175.935	13593.4	1.23162	1.23162
176.045	13598.9	1.23252	1.23252
176.145	13604	1.23337	1.23337
176.255	13610.1	1.23434	1.23434
176.365	13615.8	1.23529	1.23529
176.465	13620.8	1.23612	1.23612
176.575	13627.7	1.23711	1.23711
176.685	13634.1	1.23808	1.23808
176.795	13639	1.23898	1.23898
176.895	13644.3	1.23991	1.23991
177.005	13649.7	1.24086	1.24086
177.115	13655.3	1.24177	1.24177
177.215	13660.2	1.24265	1.24265
177.325	13667	1.24363	1.24363
177.435	13673	1.24452	1.24452
177.545	13678.3	1.24552	1.24552
177.645	13682.8	1.24637	1.24637
177.755	13688	1.24733	1.24733
177.865	13694.3	1.24827	1.24827
177.965	13699.3	1.24912	1.24912
178.075	13704.6	1.25006	1.25006
178.185	13712.3	1.25103	1.25103
178.295	13717.4	1.25194	1.25194
178.395	13722.6	1.25281	1.25281
178.505	13728.8	1.25379	1.25379
178.615	13734.7	1.25472	1.25472
178.715	13739.7	1.2556	1.2556
178.825	13744.8	1.25654	1.25654
178.935	13750.8	1.25746	1.25746
179.045	13756.6	1.25847	1.25847
179.145	13760.8	1.25934	1.25934
179.255	13767	1.26022	1.26022
179.355	13772.9	1.26109	1.26109
179.465	13778.5	1.26207	1.26207
179.575	13783.8	1.263	1.263
179.685	13790.3	1.26392	1.26392
179.785	13796.1	1.26482	1.26482
179.895	13802.1	1.26574	1.26574
180.005	13807.2	1.26669	1.26669
180.105	13812.5	1.26757	1.26757
180.215	13817.3	1.26835	1.26835
180.325	13822.3	1.26936	1.26936
180.435	13827.9	1.2703	1.2703
180.535	13832.4	1.27106	1.27106
180.645	13839.5	1.27203	1.27203
180.755	13846.8	1.27301	1.27301
180.855	13852.1	1.27379	1.27379
180.965	13857.4	1.27485	1.27485
181.075	13863.1	1.27567	1.27567
181.185	13869.3	1.27665	1.27665
181.285	13874.8	1.27757	1.27757
181.395	13879.7	1.27836	1.27836
181.505	13885.3	1.27937	1.27937
181.605	13890.7	1.28026	1.28026
181.715	13895.5	1.28108	1.28108
181.825	13901.5	1.28209	1.28209
181.935	13907.7	1.28296	1.28296
182.035	13914.5	1.28382	1.28382
182.145	13919.6	1.28476	1.28476
182.255	13926.3	1.28572	1.28572
182.355	13932.1	1.28656	1.28656
182.465	13936.4	1.28746	1.28746
182.575	13942.9	1.28837	1.28837
182.685	13949	1.28933	1.28933
182.785	13954.4	1.29025	1.29025
182.895	13959.3	1.29109	1.29109
183.005	13965.3	1.29205	1.29205
183.105	13969.8	1.29297	1.29297
183.215	13976.1	1.29381	1.29381
183.325	13981.4	1.29479	1.29479
183.435	13987.2	1.29571	1.29571
183.535	13993.6	1.29651	1.29651
183.645	13998.8	1.29754	1.29754
183.755	14004.3	1.29847	1.29847
183.855	14009.6	1.29928	1.29928
183.965	14015.8	1.30021	1.30021
184.075	14021.7	1.30114	1.30114
184.185	14028.2	1.30208	1.30208
184.285	14032.2	1.30288	1.30288
184.395	14038.4	1.30384	1.30384
184.505	14045.2	1.30476	1.30476
184.605	14050.3	1.30564	1.30564
184.715	14056.9	1.30668	1.30668
184.825	14059	1.30752	1.30752
184.925	14065.3	1.3083	1.3083
185.035	14072.5	1.30933	1.30933
185.145	14079.3	1.31022	1.31022
185.255	14085.9	1.31113	1.31113
185.355	14090.7	1.312	1.312
185.465	14097.3	1.31291	1.31291
185.575	14102.5	1.31386	1.31386
185.675	14108.3	1.31471	1.31471
185.785	14114.7	1.31569	1.31569
185.895	14118.4	1.31658	1.31658
186.005	14124.2	1.31751	1.31751
186.105	14129.3	1.31835	1.31835
186.215	14135.5	1.31929	1.31929
186.325	14141.2	1.32017	1.32017
186.425	14146.5	1.32112	1.32112
186.535	14153.2	1.32201	1.32201
186.645	14159.3	1.32291	1.32291
186.755	14165.6	1.32388	1.32388
186.855	14171	1.3247	1.3247
186.965	14178.2	1.32572	1.32572
187.075	14182.4	1.32663	1.32663
187.175	14187.6	1.32746	1.32746
187.285	14193.9	1.3284	1.3284
187.395	14199.1	1.3293	1.3293
187.505	14204.5	1.33025	1.33025
187.605	14211	1.33113	1.33113
187.715	14217.2	1.33206	1.33206
187.825	14222.9	1.33302	1.33302
187.925	14229.2	1.33388	1.33388
188.035	14235.3	1.33479	1.33479
188.145	14241.5	1.33585	1.33585
188.255	14247.3	1.33671	1.33671
188.355	14251.9	1.33767	1.33767
188.465	14257.5	1.33851	1.33851
188.575	14263	1.33948	1.33948
188.675	14268	1.34035	1.34035
188.785	14275.3	1.34128	1.34128
188.895	14280.4	1.34222	1.34222
189.005	14285.7	1.34321	1.34321
189.105	14291.5	1.34404	1.34404
189.215	14298.1	1.34502	1.34502
189.325	14303.7	1.34598	1.34598
189.425	14308.6	1.3468	1.3468
189.535	14314.7	1.34775	1.34775
189.645	14321.1	1.34863	1.34863
189.745	14325.4	1.3496	1.3496
189.855	14331	1.35039	1.35039
189.965	14336.6	1.35141	1.35141
190.075	14342.4	1.35232	1.35232
190.175	14348.1	1.35324	1.35324
190.285	14355.2	1.35416	1.35416
190.395	14361.6	1.35515	1.35515
190.495	14366.7	1.35595	1.35595
190.605	14373	1.35687	1.35687
190.715	14379.5	1.35794	1.35794
190.825	14385.6	1.35878	1.35878
190.925	14391	1.35964	1.35964
191.035	14397.3	1.36058	1.36058
191.145	14401.9	1.36154	1.36154
191.245	14406.6	1.3624	1.3624
191.355	14413.2	1.36335	1.36335
191.465	14419	1.36427	1.36427
191.575	14424.1	1.36529	1.36529
191.675	14429.7	1.36615	1.36615
191.785	14436.3	1.36701	1.36701
191.895	14442.7	1.36799	1.36799
191.995	14447.9	1.36883	1.36883
192.105	14453.8	1.3698	1.3698
192.215	14459.7	1.37076	1.37076
192.325	14466	1.3717	1.3717
192.425	14472.6	1.37256	1.37256
192.535	14477.8	1.37357	1.37357
192.645	14483	1.37447	1.37447
192.745	14488.4	1.37527	1.37527
192.855	14494.4	1.37628	1.37628
192.965	14500.6	1.37723	1.37723
193.075	14506.5	1.37812	1.37812
193.175	14512.9	1.37901	1.37901
193.285	14518.2	1.37995	1.37995
193.395	14525.4	1.38089	1.38089
193.495	14530.5	1.38173	1.38173
193.605	14536.1	1.38272	1.38272
193.715	14542.2	1.38367	1.38367
193.825	14547.9	1.38457	1.38457
193.925	14552.4	1.38552	1.38552
194.035	14559.1	1.38638	1.38638
194.145	14563.7	1.38733	1.38733
194.245	14568.9	1.38822	1.38822
194.355	14575.8	1.38907	1.38907
194.465	14581.3	1.39007	1.39007
194.565	14586.5	1.39093	1.39093
194.675	14593.1	1.39181	1.39181
194.785	14600	1.3928	1.3928
194.885	14606.5	1.39363	1.39363
194.995	14612.4	1.39455	1.39455
195.105	14618.4	1.39556	1.39556
195.215	14623.2	1.39642	1.39642
195.315	14627.9	1.39724	1.39724
195.425	14635.5	1.39831	1.39831
195.535	14640.5	1.39914	1.39914
195.635	14643.8	1.40004	1.40004
195.745	14621.7	1.40063	1.40063
195.855	14591.1	1.40102	1.40102
195.965	14565.8	1.40132	1.40132
196.065	14546.3	1.4015	1.4015
196.175	14528.8	1.40174	1.40174
196.285	14513.1	1.40195	1.40195
196.385	14500.5	1.40205	1.40205
196.495	14488	1.40217	1.40217
196.605	14477.2	1.40226	1.40226
196.715	14466.5	1.4024	1.4024
196.815	14458.6	1.4025	1.4025
196.925	14450.5	1.40255	1.40255
197.035	14443.1	1.40265	1.40265
197.135	14436.7	1.40277	1.40277
197.245	14429.5	1.40277	1.40277
197.355	14422.8	1.40287	1.40287
197.465	14417	1.40291	1.40291
197.565	14411.4	1.40302	1.40302
197.675	14405.9	1.40308	1.40308
197.785	14401.2	1.40311	1.40311
197.885	14396.7	1.40315	1.40315
197.995	14391.6	1.40319	1.40319
198.105	14386.9	1.40328	1.40328
198.215	14382.7	1.40333	1.40333
198.315	14379.3	1.40336	1.40336
198.425	14374.9	1.40339	1.40339
198.535	14371.4	1.40351	1.40351
198.635	14368.1	1.40344	1.40344
198.745	14364.7	1.40351	1.40351
198.855	14361.2	1.40355	1.40355
198.965	14358	1.40359	1.40359
199.065	14355	1.40365	1.40365
199.175	14351.8	1.40366	1.40366
199.285	14348.7	1.40372	1.40372
199.385	14345.8	1.40374	1.40374
199.495	14343	1.40375	1.40375
199.605	14340.3	1.40378	1.40378
199.705	14338.1	1.40383	1.40383
199.815	14335.5	1.40387	1.40387
199.925	14333.2	1.40386	1.40386
200.035	14330.5	1.40389	1.40389
200.135	14327.8	1.40395	1.40395
200.245	14325.6	1.40397	1.40397
200.355	14323.5	1.40399	1.40399
200.455	14321.7	1.40399	1.40399
200.565	14319.8	1.40402	1.40402
200.675	14317.5	1.40406	1.40406
200.785	14315	1.40405	1.40405
200.885	14313	1.40406	1.40406
200.995	14311.2	1.40412	1.40412
201.105	14308.9	1.40416	1.40416
201.205	14307.2	1.40417	1.40417
201.315	14305.3	1.40418	1.40418
201.425	14303.3	1.4042	1.4042
201.535	14301.7	1.40424	1.40424
201.635	14300.2	1.40428	1.40428
201.745	14298.5	1.40425	1.40425
201.855	14296.6	1.40431	1.40431
201.955	14294.9	1.4043	1.4043
202.065	14293.3	1.40433	1.40433
202.175	14291.7	1.40434	1.40434
202.285	14290.1	1.40435	1.40435
202.385	14288.8	1.40435	1.40435
202.495	14287.1	1.40437	1.40437
202.605	14285.3	1.40439	1.40439
202.705	14284.1	1.40441	1.40441
202.815	14282.8	1.40447	1.40447
202.925	14281.6	1.40447	1.40447
203.035	14280.1	1.40447	1.40447
203.135	14278.7	1.40448	1.40448
203.245	14278.1	1.40451	1.40451
203.355	14304.3	1.40466	1.40466
203.455	14349.2	1.40506	1.40506
203.565	14399.9	1.40551	1.40551
203.675	14451	1.40597	1.40597
203.785	14500.4	1.40656	1.40656
203.885	14541.2	1.40705	1.40705
203.995	14581.9	1.40752	1.40752
204.105	14620.6	1.40833	1.40833
204.205	14649.5	1.40883	1.40883
204.315	14675.8	1.40952	1.40952
204.425	14698.2	1.41034	1.41034
204.525	14715.3	1.411	1.411
204.635	14731.6	1.41189	1.41189
204.745	14745.1	1.4127	1.4127
204.855	14756.3	1.41356	1.41356
204.955	14765	1.41444	1.41444
205.065	14772.4	1.41545	1.41545
205.175	14778.7	1.41632	1.41632
205.275	14786.3	1.41729	1.41729
205.385	14790.8	1.41824	1.41824
205.495	14794.9	1.41914	1.41914
205.605	14786.9	1.42009	1.42009
205.705	14759.4	1.42046	1.42046
205.815	14730	1.42083	1.42083
205.925	14705.1	1.42114	1.42114
206.025	14686.5	1.42133	1.42133
206.135	14668.8	1.42151	1.42151
206.245	14654.3	1.42169	1.42169
206.355	14641	1.42181	1.42181
206.455	14629.8	1.42191	1.42191
206.565	14619	1.42204	1.42204
206.675	14608.8	1.42214	1.42214
206.775	14601	1.42228	1.42228
206.885	14592.5	1.42235	1.42235
206.995	14584.9	1.42241	1.42241
207.015	14583.5	1.42242	1.42242
