# Supplementary material for: Benchmark dataset of the effect of grain size on strength in the single-phase FCC CrCoNi medium entropy alloy
Source: Data Brief. 2019 Oct 1;27:104592. doi: 10.1016/j.dib.2019.104592 (PMC6812030; doi:10.1016/j.dib.2019.104592)
Supplement: Multimedia component 1 [file mmc1.zip › Compression_Tests/293K/CrCoNi_1173K_10min_293K.xlsx]

## Sheet: CrCoNi_1173K_10min_293K
Name	CrCoNi-900C-10m-4µm
Diameter	4.01	mm
Sample height	7.96	mm
Gage length	8	mm
Speed ​​during measurement	0.48	mm/min
Time	Force	Crosshead Displacement	Crosshead Displacement
s	N	mm	mm
30.7432	218.418	0	0
30.8232	218.473	8.9705e-06	8.9705e-06
30.8531	218.559	-4.5985e-05	-4.5985e-05
30.8531	218.559	-4.5985e-05	-4.5985e-05
30.9631	218.74	-3.00045e-05	-3.00045e-05
31.0632	218.63	-5.58878e-05	-5.58878e-05
31.1732	226.19	8.79977e-05	8.79977e-05
31.2831	242.916	0.000477991	0.000477991
31.3832	258.151	0.00105997	0.00105997
31.4932	275.994	0.00176879	0.00176879
31.6031	294.924	0.0024459	0.0024459
31.7131	314.674	0.00317385	0.00317385
31.8132	332.744	0.00379159	0.00379159
31.9232	352.682	0.00451281	0.00451281
32.0331	373.283	0.00518455	0.00518455
32.1332	392.463	0.00583567	0.00583567
32.2432	413.283	0.00639179	0.00639179
32.3531	435.065	0.00715997	0.00715997
32.4631	457.049	0.00775393	0.00775393
32.5632	477.448	0.00831582	0.00831582
32.6732	500.307	0.00897791	0.00897791
32.7831	524.354	0.00964799	0.00964799
32.8832	545.651	0.0101129	0.0101129
32.9932	570.729	0.0109407	0.0109407
33.1031	595.682	0.011438	0.011438
33.2131	620.729	0.0120969	0.0120969
33.3132	644.479	0.0127089	0.0127089
33.4232	669.635	0.0132978	0.0132978
33.5331	695.041	0.0139218	0.0139218
33.6332	719.229	0.014408	0.014408
33.7432	745.729	0.0152161	0.0152161
33.8531	772.463	0.0156211	0.0156211
33.9631	799.369	0.0163041	0.0163041
34.0632	823.916	0.0171059	0.0171059
34.1732	851.932	0.0171691	0.0171691
34.2831	879.619	0.0182243	0.0182243
34.3832	905.526	0.018581	0.018581
34.4932	934.463	0.0190176	0.0190176
34.6031	962.971	0.0198858	0.0198858
34.7032	989.143	0.0202144	0.0202144
34.8132	1018.08	0.0207876	0.0207876
34.9231	1048.21	0.021485	0.021485
35.0331	1078.14	0.0218859	0.0218859
35.1332	1105.63	0.0225078	0.0225078
35.2431	1136.64	0.023062	0.023062
35.3531	1167.21	0.0235559	0.0235559
35.4532	1195.85	0.0241368	0.0241368
35.5632	1228.22	0.02465	0.02465
35.6731	1259.92	0.0252208	0.0252208
35.7831	1291.97	0.025817	0.025817
35.8832	1320.66	0.026241	0.026241
35.9931	1353.36	0.0268516	0.0268516
36.1031	1386.94	0.0274569	0.0274569
36.2032	1417.16	0.027878	0.027878
36.3132	1451.33	0.0285238	0.0285238
36.4231	1484.36	0.029037	0.029037
36.5331	1517.66	0.0294937	0.0294937
36.6332	1548.31	0.0300698	0.0300698
36.7431	1583.44	0.030565	0.030565
36.8531	1618.06	0.0311408	0.0311408
36.9532	1649.64	0.0317139	0.0317139
37.0632	1684.5	0.032097	0.032097
37.1731	1719.42	0.0327477	0.0327477
37.2831	1754.52	0.0332539	0.0332539
37.3832	1786.8	0.033664	0.033664
37.4931	1821.85	0.0342967	0.0342967
37.6031	1858.31	0.034786	0.034786
37.7032	1890.92	0.0352566	0.0352566
37.8132	1927.67	0.0358839	0.0358839
37.9231	1963.31	0.03628	0.03628
38.0331	2000.49	0.0369774	0.0369774
38.1332	2033.71	0.037421	0.037421
38.2431	2070.74	0.0378609	0.0378609
38.3531	2108	0.0385079	0.0385079
38.4532	2142.05	0.038916	0.038916
38.5632	2180	0.0394167	0.0394167
38.6731	2218.13	0.0400239	0.0400239
38.7831	2256.47	0.0404678	0.0404678
38.8832	2292.13	0.041048	0.041048
38.9931	2330.06	0.0415169	0.0415169
39.1031	2368.56	0.0419738	0.0419738
39.2032	2404.39	0.0424957	0.0424957
39.3132	2442.8	0.043084	0.043084
39.4231	2481.31	0.043498	0.043498
39.5331	2519.67	0.0441567	0.0441567
39.6332	2555.3	0.0445651	0.0445651
39.7431	2594.09	0.0450819	0.0450819
39.8432	2630.41	0.0455819	0.0455819
39.9532	2669.28	0.046002	0.046002
40.0631	2708.36	0.0465649	0.0465649
40.1731	2748.09	0.047108	0.047108
40.2732	2784.41	0.047505	0.047505
40.3832	2824.64	0.0480449	0.0480449
40.4931	2863.2	0.0485859	0.0485859
40.5932	2899.27	0.0490676	0.0490676
40.7032	2938.97	0.0495257	0.0495257
40.8131	2980.02	0.0500239	0.0500239
40.9231	3020.87	0.0505419	0.0505419
41.0232	3057.58	0.0509979	0.0509979
41.1332	3098.31	0.0514969	0.0514969
41.2431	3139.5	0.0519929	0.0519929
41.3432	3176.97	0.0524738	0.0524738
41.4532	3218.2	0.053034	0.053034
41.5631	3259	0.0535178	0.0535178
41.6731	3300.81	0.0540528	0.0540528
41.7732	3337.78	0.0544819	0.0544819
41.8832	3379.42	0.0549779	0.0549779
41.9931	3420.2	0.0555008	0.0555008
42.0932	3458.33	0.055924	0.055924
42.2032	3499.55	0.0564697	0.0564697
42.3131	3541.37	0.0569618	0.0569618
42.4231	3582.98	0.0575089	0.0575089
42.5232	3620.53	0.0579379	0.0579379
42.6332	3661.03	0.05845	0.05845
42.7431	3702.98	0.0589169	0.0589169
42.8432	3740.73	0.0594138	0.0594138
42.9532	3782.52	0.05988	0.05988
43.0631	3824.06	0.060364	0.060364
43.1731	3866.64	0.0608899	0.0608899
43.2732	3903.83	0.0613449	0.0613449
43.3832	3945.89	0.061834	0.061834
43.4931	3988.75	0.0623419	0.0623419
43.5932	4026.55	0.0628009	0.0628009
43.7032	4068.12	0.06327	0.06327
43.8131	4110.36	0.063752	0.063752
43.9231	4151.67	0.0643358	0.0643358
44.0232	4190.77	0.0647639	0.0647639
44.1332	4232.34	0.0652439	0.0652439
44.2431	4275.27	0.065777	0.065777
44.3432	4314.36	0.0662359	0.0662359
44.4532	4356.08	0.066773	0.066773
44.5631	4398.98	0.0672218	0.0672218
44.6632	4437.75	0.067694	0.067694
44.7732	4480.22	0.0682128	0.0682128
44.8831	4522.48	0.068705	0.068705
44.9931	4562.14	0.06921	0.06921
45.0932	4601.12	0.0696289	0.0696289
45.2032	4642.84	0.070116	0.070116
45.3131	4686.37	0.0706736	0.0706736
45.4132	4724.69	0.0711248	0.0711248
45.5232	4766.03	0.071533	0.071533
45.6331	4807.76	0.072082	0.072082
45.7431	4850.7	0.072641	0.072641
45.8432	4888.94	0.0730238	0.0730238
45.9532	4931.3	0.0735776	0.0735776
46.0631	4972.55	0.0740489	0.0740489
46.1632	5010.06	0.0744889	0.0744889
46.2732	5051.67	0.0750729	0.0750729
46.3831	5093.12	0.0754939	0.0754939
46.4931	5135.11	0.0759999	0.0759999
46.5932	5172.58	0.0765019	0.0765019
46.7032	5212.31	0.076984	0.076984
46.8131	5253.42	0.0774619	0.0774619
46.9132	5291.69	0.0779559	0.0779559
47.0232	5332.84	0.0784178	0.0784178
47.1331	5374.58	0.0789558	0.0789558
47.2431	5415.5	0.0794568	0.0794568
47.3432	5451.33	0.0798999	0.0798999
47.4532	5491.37	0.0803778	0.0803778
47.5631	5531.69	0.081032	0.081032
47.6632	5567.98	0.081388	0.081388
47.7732	5607.81	0.0819419	0.0819419
47.8831	5647.08	0.0824278	0.0824278
47.9931	5686.61	0.0829139	0.0829139
48.0932	5721.86	0.083378	0.083378
48.2032	5760.33	0.0838899	0.0838899
48.3131	5798.94	0.0844118	0.0844118
48.4132	5833.7	0.0848399	0.0848399
48.5232	5873.05	0.0853939	0.0853939
48.6331	5910.53	0.0859378	0.0859378
48.7431	5949.22	0.0863609	0.0863609
48.8432	5983.67	0.0868498	0.0868498
48.9532	6020.73	0.0874019	0.0874019
49.0631	6058.75	0.0878849	0.0878849
49.1632	6093.36	0.0884159	0.0884159
49.2732	6130.75	0.0888769	0.0888769
49.3831	6166.73	0.0893887	0.0893887
49.4931	6204.72	0.0899809	0.0899809
49.5932	6238.87	0.0903768	0.0903768
49.7031	6275.93	0.0908997	0.0908997
49.8131	6312.7	0.0915278	0.0915278
49.9132	6345.23	0.091953	0.091953
50.0231	6381.31	0.0924416	0.0924416
50.1331	6417.31	0.0930528	0.0930528
50.2332	6449.76	0.093436	0.093436
50.3432	6485.29	0.0940177	0.0940177
50.4531	6521.22	0.0945729	0.0945729
50.5631	6555.51	0.0950358	0.0950358
50.6632	6586.87	0.095586	0.095586
50.7731	6619.9	0.0961088	0.0961088
50.8831	6651.11	0.0966926	0.0966926
50.9832	6680.04	0.0972128	0.0972128
51.0932	6711.56	0.097714	0.097714
51.2031	6744.28	0.0983818	0.0983818
51.3131	6773.68	0.098881	0.098881
51.4132	6800.61	0.0994438	0.0994438
51.5231	6828.73	0.100032	0.100032
51.6331	6856.7	0.100692	0.100692
51.7332	6880.34	0.10129	0.10129
51.8432	6904.68	0.10186	0.10186
51.9531	6928.37	0.10254	0.10254
52.0631	6949.08	0.103228	0.103228
52.1632	6968.2	0.10382	0.10382
52.2731	6988.92	0.104522	0.104522
52.3831	7007.14	0.105301	0.105301
52.4832	7021.83	0.105929	0.105929
52.5932	7035.58	0.106685	0.106685
52.7031	7049.36	0.107497	0.107497
52.8131	7059.64	0.108293	0.108293
52.9132	7068	0.109037	0.109037
53.0231	7075.15	0.109868	0.109868
53.1331	7080.61	0.110684	0.110684
53.2332	7084.76	0.11146	0.11146
53.3432	7087.89	0.112348	0.112348
53.4531	7090.61	0.113264	0.113264
53.5631	7093.46	0.114081	0.114081
53.6632	7095.94	0.114836	0.114836
53.7731	7099.44	0.115838	0.115838
53.8831	7102.75	0.116622	0.116622
53.9832	7105.85	0.117449	0.117449
54.0932	7110.42	0.118374	0.118374
54.2031	7114.21	0.119193	0.119193
54.3131	7117.93	0.120204	0.120204
54.4132	7122	0.120977	0.120977
54.5231	7126.84	0.121764	0.121764
54.6232	7130.11	0.12265	0.12265
54.7332	7134.87	0.12349	0.12349
54.8431	7139.32	0.124338	0.124338
54.9531	7144.76	0.125266	0.125266
55.0532	7150.59	0.126009	0.126009
55.1632	7156.89	0.126898	0.126898
55.2731	7162.44	0.127862	0.127862
55.3732	7167.38	0.128552	0.128552
55.4832	7172.79	0.129482	0.129482
55.5931	7179.66	0.130368	0.130368
55.7031	7185.11	0.13125	0.13125
55.8032	7189.91	0.132037	0.132037
55.9132	7195.58	0.132901	0.132901
56.0231	7201.44	0.133796	0.133796
56.1232	7207.4	0.13456	0.13456
56.2332	7213.57	0.135501	0.135501
56.3431	7219.59	0.136333	0.136333
56.4531	7225.89	0.137181	0.137181
56.5532	7232.13	0.138012	0.138012
56.6632	7238.62	0.138848	0.138848
56.7731	7244.97	0.13972	0.13972
56.8732	7251.19	0.140546	0.140546
56.9832	7257.4	0.141377	0.141377
57.0931	7263.46	0.1423	0.1423
57.2031	7270.24	0.143138	0.143138
57.3032	7276.86	0.1439	0.1439
57.4132	7283.26	0.144866	0.144866
57.5231	7290.32	0.14565	0.14565
57.6232	7296.28	0.146469	0.146469
57.7332	7302.81	0.14736	0.14736
57.8431	7310.78	0.148217	0.148217
57.9531	7317.25	0.149184	0.149184
58.0532	7324	0.149917	0.149917
58.1632	7330.17	0.150793	0.150793
58.2731	7337.64	0.151733	0.151733
58.3732	7343.36	0.15245	0.15245
58.4832	7350.37	0.1534	0.1534
58.5931	7357.99	0.154278	0.154278
58.7031	7365.42	0.155178	0.155178
58.8032	7371.12	0.155937	0.155937
58.9132	7378.27	0.156894	0.156894
59.0231	7383.66	0.157722	0.157722
59.1232	7390.14	0.158488	0.158488
59.2332	7397.89	0.159397	0.159397
59.3431	7404.03	0.160238	0.160238
59.4531	7411.94	0.161204	0.161204
59.5532	7417.98	0.161949	0.161949
59.6631	7425.06	0.162805	0.162805
59.7731	7431.97	0.163728	0.163728
59.8732	7439.76	0.164506	0.164506
59.9832	7446.26	0.165476	0.165476
60.0931	7453.07	0.166268	0.166268
60.1932	7458.67	0.167161	0.167161
60.3032	7465.39	0.167978	0.167978
60.4131	7472.7	0.168836	0.168836
60.5231	7480.07	0.169665	0.169665
60.6232	7486.85	0.170533	0.170533
60.7332	7494.09	0.171412	0.171412
60.8431	7501.24	0.172277	0.172277
60.9432	7506.89	0.173105	0.173105
61.0532	7514.33	0.173961	0.173961
61.1631	7521.42	0.174916	0.174916
61.2731	7528.98	0.175752	0.175752
61.3732	7535.41	0.176584	0.176584
61.4832	7541.31	0.177446	0.177446
61.5931	7548	0.178305	0.178305
61.6932	7554.88	0.179102	0.179102
61.8032	7560.69	0.179965	0.179965
61.9131	7567.66	0.180829	0.180829
62.0231	7575.48	0.181726	0.181726
62.1232	7582.09	0.182474	0.182474
62.2332	7589.34	0.183402	0.183402
62.3431	7596.66	0.184205	0.184205
62.4432	7602.78	0.185026	0.185026
62.5532	7609.42	0.18594	0.18594
62.6631	7617.01	0.186778	0.186778
62.7731	7623.68	0.187713	0.187713
62.8732	7629.49	0.188496	0.188496
62.9832	7636.19	0.189293	0.189293
63.0931	7642.85	0.190236	0.190236
63.1932	7649.36	0.191012	0.191012
63.3032	7656.58	0.191857	0.191857
63.4131	7664.06	0.192784	0.192784
63.5231	7670.42	0.193602	0.193602
63.6232	7677.53	0.194421	0.194421
63.7332	7685.15	0.195316	0.195316
63.8431	7690.8	0.196198	0.196198
63.9432	7697.47	0.196997	0.196997
64.0532	7703.69	0.197828	0.197828
64.1631	7710.26	0.198744	0.198744
64.2731	7717.45	0.199593	0.199593
64.3732	7723.9	0.200353	0.200353
64.4832	7729.75	0.201286	0.201286
64.5931	7737.37	0.202101	0.202101
64.6932	7743.46	0.20291	0.20291
64.8031	7749.46	0.203801	0.203801
64.9131	7757.52	0.20463	0.20463
65.0132	7762.75	0.20549	0.20549
65.1232	7769.9	0.206353	0.206353
65.2331	7776.81	0.20721	0.20721
65.3431	7783.32	0.208104	0.208104
65.4432	7789.58	0.208913	0.208913
65.5531	7795.02	0.209797	0.209797
65.6631	7801.05	0.210678	0.210678
65.7632	7807.33	0.211465	0.211465
65.8732	7814.93	0.212341	0.212341
65.9831	7821.59	0.213277	0.213277
66.0931	7826.7	0.214112	0.214112
66.1932	7832.79	0.214874	0.214874
66.3031	7840.27	0.215765	0.215765
66.4131	7847.71	0.216634	0.216634
66.5132	7854.58	0.21746	0.21746
66.6232	7860.72	0.21834	0.21834
66.7331	7866.92	0.219208	0.219208
66.8431	7874.01	0.22013	0.22013
66.9432	7881.2	0.220952	0.220952
67.0531	7886.98	0.221828	0.221828
67.1631	7893.01	0.222716	0.222716
67.2632	7898.26	0.223532	0.223532
67.3732	7905.18	0.224342	0.224342
67.4831	7912.6	0.225266	0.225266
67.5931	7919.54	0.226173	0.226173
67.6932	7924.71	0.226912	0.226912
67.8031	7931.01	0.227822	0.227822
67.9131	7938.06	0.22865	0.22865
68.0132	7944.62	0.229472	0.229472
68.1232	7951.88	0.2304	0.2304
68.2331	7957.98	0.231217	0.231217
68.3431	7964.76	0.232152	0.232152
68.4432	7969.56	0.23294	0.23294
68.5531	7976.29	0.233781	0.233781
68.6631	7982.93	0.234666	0.234666
68.7632	7988.85	0.235512	0.235512
68.8732	7995.81	0.236296	0.236296
68.9831	8002.67	0.23727	0.23727
69.0931	8010.1	0.238094	0.238094
69.1932	8016.22	0.238926	0.238926
69.3031	8022.7	0.239864	0.239864
69.4131	8028.69	0.240742	0.240742
69.5132	8035.88	0.241592	0.241592
69.6232	8041.19	0.242434	0.242434
69.7331	8047.33	0.24332	0.24332
69.8332	8052.86	0.244124	0.244124
69.9432	8059.01	0.244984	0.244984
70.0531	8065.71	0.245906	0.245906
70.1532	8071.79	0.246712	0.246712
70.2632	8077.71	0.247565	0.247565
70.3731	8084.11	0.248449	0.248449
70.4831	8091.52	0.249369	0.249369
70.5832	8097.57	0.250145	0.250145
70.6932	8103.38	0.251038	0.251038
70.8031	8110.26	0.251914	0.251914
70.9032	8115.76	0.252706	0.252706
71.0132	8122	0.253613	0.253613
71.1231	8128.35	0.254442	0.254442
71.2331	8135.71	0.255412	0.255412
71.3332	8140.78	0.256129	0.256129
71.4432	8147.17	0.257014	0.257014
71.5531	8153.25	0.257905	0.257905
71.6532	8159.43	0.258709	0.258709
71.7632	8166.39	0.259569	0.259569
71.8731	8172.88	0.260478	0.260478
71.9831	8179.61	0.26142	0.26142
72.0832	8185.16	0.262181	0.262181
72.1932	8191.95	0.263069	0.263069
72.3031	8197.95	0.263946	0.263946
72.4032	8203.02	0.264773	0.264773
72.5132	8208.92	0.265622	0.265622
72.6231	8215.73	0.266489	0.266489
72.7331	8221.87	0.267404	0.267404
72.8332	8226.96	0.268178	0.268178
72.9432	8233.41	0.269116	0.269116
73.0531	8240.3	0.26992	0.26992
73.1532	8245.83	0.270717	0.270717
73.2632	8252.33	0.271698	0.271698
73.3731	8258.75	0.27248	0.27248
73.4831	8264.51	0.273457	0.273457
73.5832	8270.21	0.274214	0.274214
73.6932	8277.56	0.27509	0.27509
73.8031	8283.58	0.276033	0.276033
73.9032	8288.25	0.276794	0.276794
74.0132	8295.28	0.277684	0.277684
74.1231	8300.72	0.278592	0.278592
74.2331	8306.67	0.279457	0.279457
74.3332	8312.4	0.28022	0.28022
74.4432	8319.44	0.281161	0.281161
74.5531	8325.51	0.28203	0.28203
74.6532	8331.48	0.282882	0.282882
74.7632	8338.45	0.283742	0.283742
74.8731	8344.51	0.284632	0.284632
74.9732	8349.07	0.285481	0.285481
75.0832	8356.78	0.286357	0.286357
75.1931	8362.27	0.28721	0.28721
75.3031	8367.83	0.288136	0.288136
75.4032	8373.17	0.288948	0.288948
75.5132	8378.64	0.289765	0.289765
75.6231	8384.78	0.290714	0.290714
75.7232	8390.18	0.29144	0.29144
75.8332	8397.04	0.292326	0.292326
75.9431	8403.11	0.293268	0.293268
76.0531	8408.93	0.294092	0.294092
76.1532	8415.8	0.2949	0.2949
76.2632	8422.28	0.295822	0.295822
76.3731	8427.46	0.296672	0.296672
76.4732	8433.33	0.297525	0.297525
76.5832	8439.09	0.298385	0.298385
76.6931	8445.83	0.299224	0.299224
76.8031	8452.25	0.300189	0.300189
76.9032	8457.34	0.300946	0.300946
77.0132	8463.16	0.301822	0.301822
77.1231	8468.93	0.302713	0.302713
77.2232	8474.83	0.303501	0.303501
77.3332	8483.34	0.304433	0.304433
77.4431	8488.32	0.305384	0.305384
77.5531	8495.53	0.306226	0.306226
77.6532	8500.23	0.307033	0.307033
77.7632	8505.79	0.307953	0.307953
77.8731	8511.67	0.308781	0.308781
77.9732	8516.55	0.309602	0.309602
78.0832	8522.2	0.310485	0.310485
78.1931	8527.45	0.311298	0.311298
78.3031	8532.33	0.31221	0.31221
78.4032	8539.48	0.31302	0.31302
78.5132	8545.7	0.313856	0.313856
78.6231	8551.36	0.314768	0.314768
78.7232	8557.83	0.315626	0.315626
78.8332	8564.03	0.316422	0.316422
78.9431	8569.88	0.317401	0.317401
79.0531	8576.94	0.31823	0.31823
79.1532	8581.54	0.319045	0.319045
79.2632	8586.74	0.32	0.32
79.3731	8592.03	0.320821	0.320821
79.4732	8597.46	0.3216	0.3216
79.5832	8603.89	0.322568	0.322568
79.6931	8609.55	0.323342	0.323342
79.7932	8615.74	0.324216	0.324216
79.9032	8621.95	0.3251	0.3251
80.0131	8628.49	0.326009	0.326009
80.1231	8633.81	0.326882	0.326882
80.2232	8640.05	0.327705	0.327705
80.3331	8645.8	0.328584	0.328584
80.4431	8651.08	0.329488	0.329488
80.5432	8656.96	0.330249	0.330249
80.6532	8661.86	0.331144	0.331144
80.7631	8667.92	0.332052	0.332052
80.8731	8674.31	0.332952	0.332952
80.9732	8680.18	0.333725	0.333725
81.0831	8685.73	0.334613	0.334613
81.1931	8691.68	0.335552	0.335552
81.2932	8696.63	0.336336	0.336336
81.4032	8704.14	0.337237	0.337237
81.5131	8709.74	0.338108	0.338108
81.6231	8715.35	0.339028	0.339028
81.7232	8720.42	0.339825	0.339825
81.8331	8726.55	0.34073	0.34073
81.9431	8732.45	0.341602	0.341602
82.0432	8737.24	0.342416	0.342416
82.1532	8742.26	0.343274	0.343274
82.2631	8748.63	0.344146	0.344146
82.3731	8754.24	0.345076	0.345076
82.4732	8760.27	0.345828	0.345828
82.5831	8766.39	0.346738	0.346738
82.6931	8771.72	0.347612	0.347612
82.7932	8778.32	0.348416	0.348416
82.9032	8784.49	0.349338	0.349338
83.0131	8790.2	0.350254	0.350254
83.1231	8794.89	0.35115	0.35115
83.2232	8800.46	0.351916	0.351916
83.3331	8806.26	0.352864	0.352864
83.4431	8812.39	0.353724	0.353724
83.5432	8817.75	0.35459	0.35459
83.6532	8822.86	0.355429	0.355429
83.7631	8828.73	0.356316	0.356316
83.8731	8834.28	0.357238	0.357238
83.9732	8840.52	0.358062	0.358062
84.0831	8846.75	0.358901	0.358901
84.1931	8852.68	0.359862	0.359862
84.2932	8859.15	0.360685	0.360685
84.4032	8865.05	0.361624	0.361624
84.5131	8870.5	0.36247	0.36247
84.6231	8875.56	0.36335	0.36335
84.7232	8880.19	0.36423	0.36423
84.8331	8886.1	0.36504	0.36504
84.9332	8891.26	0.365872	0.365872
85.0432	8895.54	0.366769	0.366769
85.1531	8901.75	0.367634	0.367634
85.2631	8907.67	0.368566	0.368566
85.3632	8913.13	0.369314	0.369314
85.4732	8920.03	0.370246	0.370246
85.5831	8925.93	0.371129	0.371129
85.6832	8932.08	0.371956	0.371956
85.7932	8937.4	0.372861	0.372861
85.9031	8942.97	0.373744	0.373744
86.0131	8948.81	0.374618	0.374618
86.1132	8953.68	0.375464	0.375464
86.2232	8957.82	0.376346	0.376346
86.3331	8964	0.37721	0.37721
86.4332	8969.51	0.378032	0.378032
86.5432	8975.64	0.378902	0.378902
86.6531	8981.63	0.379797	0.379797
86.7631	8986.56	0.38068	0.38068
86.8632	8992.28	0.3815	0.3815
86.9732	8999.02	0.382392	0.382392
87.0831	9005.09	0.383333	0.383333
87.1832	9010.34	0.3841	0.3841
87.2932	9013.5	0.384996	0.384996
87.4031	9019.42	0.385902	0.385902
87.5131	9024.81	0.386741	0.386741
87.6132	9029.65	0.387545	0.387545
87.7232	9035.69	0.388433	0.388433
87.8331	9040.05	0.389294	0.389294
87.9332	9046.64	0.390098	0.390098
88.0432	9053.61	0.390941	0.390941
88.1531	9059.1	0.391906	0.391906
88.2631	9065.69	0.392745	0.392745
88.3632	9069.94	0.393605	0.393605
88.4732	9075.76	0.394454	0.394454
88.5831	9081.74	0.39535	0.39535
88.6832	9087.02	0.396204	0.396204
88.7932	9092.48	0.397056	0.397056
88.9031	9098.84	0.397918	0.397918
89.0131	9103.23	0.39879	0.39879
89.1132	9108.18	0.399598	0.399598
89.2232	9114.23	0.400465	0.400465
89.3331	9120.1	0.401404	0.401404
89.4332	9125.64	0.40215	0.40215
89.5432	9132.26	0.403081	0.403081
89.6531	9137.5	0.403981	0.403981
89.7532	9142.63	0.404821	0.404821
89.8632	9148.1	0.405684	0.405684
89.9731	9153.28	0.406572	0.406572
90.0831	9160.06	0.407488	0.407488
90.1832	9165.06	0.408269	0.408269
90.2932	9170.63	0.409172	0.409172
90.4031	9175.09	0.41004	0.41004
90.5032	9180.74	0.410834	0.410834
90.6132	9185.84	0.411737	0.411737
90.7231	9191.77	0.412645	0.412645
90.8331	9197.92	0.413568	0.413568
90.9332	9203.24	0.414326	0.414326
91.0432	9209.57	0.415257	0.415257
91.1531	9214.52	0.416105	0.416105
91.2532	9220.47	0.416956	0.416956
91.3632	9226.18	0.417869	0.417869
91.4731	9230.93	0.41875	0.41875
91.5831	9235.92	0.419628	0.419628
91.6832	9241.19	0.420438	0.420438
91.7932	9247.61	0.421396	0.421396
91.9031	9253.17	0.422238	0.422238
92.0032	9257.72	0.423042	0.423042
92.1132	9262.75	0.423964	0.423964
92.2231	9268.81	0.424776	0.424776
92.3331	9274.22	0.425758	0.425758
92.4332	9278.97	0.426481	0.426481
92.5432	9285.65	0.427345	0.427345
92.6531	9290.61	0.428346	0.428346
92.7532	9296.1	0.429088	0.429088
92.8632	9301.63	0.429897	0.429897
92.9731	9306.58	0.430917	0.430917
93.0831	9312.21	0.431681	0.431681
93.1832	9317.07	0.432557	0.432557
93.2932	9322.26	0.43346	0.43346
93.4031	9328.66	0.434281	0.434281
93.5032	9333.59	0.435133	0.435133
93.6132	9339.06	0.435996	0.435996
93.7231	9346.3	0.436908	0.436908
93.8331	9350.78	0.437805	0.437805
93.9332	9355.81	0.438652	0.438652
94.0432	9362.05	0.439476	0.439476
94.1531	9368.09	0.440418	0.440418
94.2532	9372.7	0.441258	0.441258
94.3632	9377.78	0.442093	0.442093
94.4731	9382.25	0.443003	0.443003
94.5831	9388.04	0.44387	0.44387
94.6832	9392.52	0.4447	0.4447
94.7931	9398.81	0.445545	0.445545
94.9031	9404.38	0.446463	0.446463
95.0032	9410.33	0.447285	0.447285
95.1131	9417.02	0.448144	0.448144
95.2231	9422.3	0.449125	0.449125
95.3232	9426.69	0.449868	0.449868
95.4332	9431.84	0.450712	0.450712
95.5431	9437.31	0.451618	0.451618
95.6531	9442.65	0.452481	0.452481
95.7532	9447.35	0.453284	0.453284
95.8631	9452.64	0.454172	0.454172
95.9731	9457.57	0.455024	0.455024
96.0732	9462.39	0.455813	0.455813
96.1832	9469.17	0.456696	0.456696
96.2931	9474.8	0.457601	0.457601
96.4031	9479.84	0.458449	0.458449
96.5032	9486.25	0.459269	0.459269
96.6131	9491.77	0.460253	0.460253
96.7231	9497.16	0.461077	0.461077
96.8232	9502.33	0.461848	0.461848
96.9332	9507.04	0.462785	0.462785
97.0431	9511.8	0.463672	0.463672
97.1531	9517.49	0.46449	0.46449
97.2532	9522.15	0.465325	0.465325
97.3631	9528.76	0.466246	0.466246
97.4731	9533.65	0.467102	0.467102
97.5732	9539.11	0.4679	0.4679
97.6832	9545.31	0.468821	0.468821
97.7931	9549.56	0.46968	0.46968
97.9031	9556.71	0.470628	0.470628
98.0032	9561.07	0.471421	0.471421
98.1131	9565.86	0.47221	0.47221
98.2231	9571.73	0.473213	0.473213
98.3232	9575.94	0.473982	0.473982
98.4332	9581.47	0.474822	0.474822
98.5431	9586.97	0.475746	0.475746
98.6531	9592.16	0.476598	0.476598
98.7532	9597.48	0.477422	0.477422
98.8631	9603.14	0.478289	0.478289
98.9731	9609.26	0.479185	0.479185
99.0732	9614.81	0.479974	0.479974
99.1832	9619.45	0.480937	0.480937
99.2931	9625.33	0.481801	0.481801
99.4031	9630.76	0.482702	0.482702
99.5032	9635.03	0.483556	0.483556
99.6131	9640.75	0.484434	0.484434
99.7132	9646.3	0.485194	0.485194
99.8232	9651.17	0.486088	0.486088
99.9331	9656.96	0.486974	0.486974
100.043	9662.25	0.487933	0.487933
100.143	9666.83	0.488721	0.488721
100.253	9673.34	0.489561	0.489561
100.363	9677.7	0.490512	0.490512
100.463	9682.82	0.49137	0.49137
100.573	9688.14	0.492177	0.492177
100.683	9693.68	0.493124	0.493124
100.793	9699.15	0.493977	0.493977
100.893	9704.59	0.494834	0.494834
101.003	9709.75	0.495697	0.495697
101.113	9714.63	0.49657	0.49657
101.213	9719.69	0.497488	0.497488
101.323	9725.2	0.498273	0.498273
101.433	9730.81	0.499196	0.499196
101.543	9736.07	0.500098	0.500098
101.643	9741.14	0.500846	0.500846
101.753	9747.38	0.501846	0.501846
101.863	9752.6	0.502664	0.502664
101.963	9757.69	0.503492	0.503492
102.073	9763.4	0.50443	0.50443
102.183	9767.57	0.505329	0.505329
102.293	9774.24	0.506194	0.506194
102.393	9779.8	0.50711	0.50711
102.503	9784.42	0.507909	0.507909
102.613	9790.19	0.508865	0.508865
102.713	9794.58	0.509718	0.509718
102.823	9799.6	0.510546	0.510546
102.933	9804.74	0.51147	0.51147
103.043	9810.87	0.512362	0.512362
103.143	9815.32	0.513149	0.513149
103.253	9820.74	0.514065	0.514065
103.363	9826.38	0.514977	0.514977
103.463	9831.27	0.515726	0.515726
103.573	9836.59	0.516685	0.516685
103.683	9842.1	0.517588	0.517588
103.793	9847.68	0.518444	0.518444
103.893	9851.88	0.51931	0.51931
104.003	9856.03	0.520152	0.520152
104.113	9861.7	0.521036	0.521036
104.213	9866.89	0.521884	0.521884
104.323	9872.55	0.522745	0.522745
104.433	9877.72	0.523657	0.523657
104.543	9884.28	0.524573	0.524573
104.643	9889.21	0.525356	0.525356
104.753	9894.53	0.526245	0.526245
104.863	9900.37	0.527209	0.527209
104.963	9905.29	0.528009	0.528009
105.073	9910.75	0.52885	0.52885
105.183	9916.17	0.529852	0.529852
105.283	9919.91	0.530556	0.530556
105.393	9925.28	0.531492	0.531492
105.503	9930.94	0.532425	0.532425
105.613	9936.37	0.53324	0.53324
105.713	9941.53	0.534092	0.534092
105.823	9947.49	0.535002	0.535002
105.933	9952.26	0.535834	0.535834
106.033	9956.37	0.536732	0.536732
106.143	9961.27	0.537578	0.537578
106.253	9967.58	0.538434	0.538434
106.363	9972.28	0.539398	0.539398
106.463	9977.01	0.540165	0.540165
106.573	9982.93	0.54103	0.54103
106.683	9988.05	0.541916	0.541916
106.783	9993.26	0.54273	0.54273
106.893	9998.36	0.543642	0.543642
107.003	10003.2	0.544606	0.544606
107.113	10009	0.545397	0.545397
107.213	10014.1	0.546225	0.546225
107.323	10018.7	0.547172	0.547172
107.433	10025.5	0.54801	0.54801
107.533	10030.2	0.5488	0.5488
107.643	10035.1	0.549732	0.549732
107.753	10040.9	0.550646	0.550646
107.863	10045.6	0.551509	0.551509
107.963	10051.4	0.552352	0.552352
108.073	10058.1	0.553328	0.553328
108.183	10063.4	0.55418	0.55418
108.283	10067.5	0.555008	0.555008
108.393	10072.6	0.555892	0.555892
108.503	10075.8	0.556773	0.556773
108.613	10081.4	0.557678	0.557678
108.713	10086.1	0.558432	0.558432
108.823	10091.7	0.559338	0.559338
108.933	10097.2	0.560177	0.560177
109.033	10101.8	0.56103	0.56103
109.143	10107.7	0.561936	0.561936
109.253	10113.9	0.56279	0.56279
109.363	10119.1	0.563758	0.563758
109.463	10124	0.564518	0.564518
109.573	10128.7	0.565432	0.565432
109.683	10133.3	0.566324	0.566324
109.783	10139.1	0.567096	0.567096
109.893	10144.5	0.568057	0.568057
110.003	10149.9	0.568898	0.568898
110.103	10154.9	0.569692	0.569692
110.213	10159.2	0.570664	0.570664
110.323	10164.8	0.571501	0.571501
110.433	10171.3	0.572406	0.572406
110.533	10176.6	0.573241	0.573241
110.643	10182.2	0.574109	0.574109
110.753	10187.4	0.575061	0.575061
110.853	10191.6	0.575836	0.575836
110.963	10196.6	0.576712	0.576712
111.073	10201.6	0.57769	0.57769
111.183	10207	0.578494	0.578494
111.283	10211.6	0.579358	0.579358
111.393	10218	0.580296	0.580296
111.503	10223.3	0.58109	0.58109
111.603	10227.5	0.581952	0.581952
111.713	10232.6	0.582764	0.582764
111.823	10237.2	0.583633	0.583633
111.933	10242.9	0.584586	0.584586
112.033	10248.1	0.585349	0.585349
112.143	10253.2	0.586228	0.586228
112.253	10258.8	0.58717	0.58717
112.353	10262.6	0.587872	0.587872
112.463	10268.7	0.588794	0.588794
112.573	10274.3	0.589698	0.589698
112.683	10279.5	0.590533	0.590533
112.783	10284.6	0.591393	0.591393
112.893	10289.2	0.592238	0.592238
113.003	10294.7	0.593136	0.593136
113.103	10300.2	0.594008	0.594008
113.213	10307.1	0.594892	0.594892
113.323	10311.5	0.595789	0.595789
113.433	10315.8	0.596677	0.596677
113.533	10320.2	0.59742	0.59742
113.643	10325.6	0.59837	0.59837
113.753	10330.6	0.599232	0.599232
113.853	10335.6	0.600024	0.600024
113.963	10341.9	0.600969	0.600969
114.073	10346.3	0.601832	0.601832
114.183	10351.6	0.602752	0.602752
114.283	10355.1	0.603572	0.603572
114.393	10360.9	0.604432	0.604432
114.503	10365.2	0.605314	0.605314
114.603	10370.1	0.60613	0.60613
114.713	10376.4	0.606981	0.606981
114.823	10381.8	0.607925	0.607925
114.923	10386.5	0.608689	0.608689
115.033	10392	0.609604	0.609604
115.143	10397.6	0.610524	0.610524
115.243	10402.5	0.611336	0.611336
115.353	10406.8	0.612234	0.612234
115.463	10412.6	0.613088	0.613088
115.573	10418.5	0.614004	0.614004
115.673	10422.8	0.614838	0.614838
115.783	10428.5	0.615754	0.615754
115.893	10433.1	0.616598	0.616598
115.993	10438.8	0.617504	0.617504
116.103	10443.8	0.618352	0.618352
116.213	10450.2	0.619281	0.619281
116.323	10455.7	0.620218	0.620218
116.423	10459.8	0.620982	0.620982
116.533	10464.5	0.621958	0.621958
116.643	10470.3	0.622844	0.622844
116.743	10475.3	0.623586	0.623586
116.853	10480.2	0.624596	0.624596
116.963	10484.7	0.625434	0.625434
117.073	10490	0.62631	0.62631
117.173	10494.9	0.627188	0.627188
117.283	10500.1	0.628002	0.628002
117.393	10505.6	0.628921	0.628921
117.493	10510.9	0.62975	0.62975
117.603	10516.2	0.630645	0.630645
117.713	10521.4	0.63156	0.63156
117.823	10526.5	0.632477	0.632477
117.923	10531.8	0.633284	0.633284
118.033	10536.9	0.634153	0.634153
118.143	10541.7	0.635092	0.635092
118.243	10546.1	0.635856	0.635856
118.353	10551.7	0.636752	0.636752
118.463	10556.9	0.637665	0.637665
118.573	10562.5	0.638556	0.638556
118.673	10567.8	0.63939	0.63939
118.783	10573.5	0.640236	0.640236
118.893	10578.5	0.641296	0.641296
118.993	10582.5	0.642041	0.642041
119.103	10590.4	0.642825	0.642825
119.213	10595.1	0.643873	0.643873
119.323	10599.2	0.644674	0.644674
119.423	10603.6	0.64544	0.64544
119.533	10607.7	0.6465	0.6465
119.643	10614.1	0.647237	0.647237
119.743	10619.3	0.64808	0.64808
119.853	10623.7	0.649093	0.649093
119.963	10629.5	0.649836	0.649836
120.063	10634.1	0.650718	0.650718
120.173	10640.9	0.65161	0.65161
120.283	10645.4	0.652473	0.652473
120.393	10649.6	0.653402	0.653402
120.493	10654.9	0.654206	0.654206
120.603	10659.8	0.65507	0.65507
120.713	10665.6	0.656025	0.656025
120.813	10670.6	0.656808	0.656808
120.923	10675.1	0.657714	0.657714
121.033	10680.9	0.658592	0.658592
121.143	10685.6	0.659445	0.659445
121.243	10691.7	0.66029	0.66029
121.353	10696.9	0.661125	0.661125
121.463	10702.4	0.662064	0.662064
121.563	10707	0.662888	0.662888
121.673	10712	0.663756	0.663756
121.783	10718.3	0.664716	0.664716
121.893	10723.4	0.665532	0.665532
121.993	10727.6	0.666408	0.666408
122.103	10732.9	0.66734	0.66734
122.213	10737.9	0.668124	0.668124
122.313	10742.3	0.66906	0.66906
122.423	10747.5	0.669873	0.669873
122.533	10752.3	0.670738	0.670738
122.643	10757.5	0.671664	0.671664
122.743	10761.9	0.672418	0.672418
122.853	10766.8	0.67338	0.67338
122.963	10772.8	0.674232	0.674232
123.063	10778.2	0.674988	0.674988
123.173	10783.4	0.675929	0.675929
123.283	10788.8	0.676917	0.676917
123.393	10795	0.677672	0.677672
123.493	10800	0.678517	0.678517
123.603	10804	0.679466	0.679466
123.713	10808.9	0.68025	0.68025
123.813	10814	0.681169	0.681169
123.923	10818.4	0.681976	0.681976
124.033	10824	0.68283	0.68283
124.143	10830.3	0.68384	0.68384
124.243	10835	0.684569	0.684569
124.353	10839.9	0.685448	0.685448
124.463	10845	0.686374	0.686374
124.563	10850.4	0.687173	0.687173
124.673	10856.2	0.688048	0.688048
124.783	10862.5	0.688973	0.688973
124.883	10866.1	0.689794	0.689794
124.993	10870.6	0.690658	0.690658
125.103	10876.2	0.691573	0.691573
125.213	10880.1	0.692464	0.692464
125.313	10884.7	0.693249	0.693249
125.423	10889.5	0.694133	0.694133
125.533	10895.7	0.694996	0.694996
125.633	10901.9	0.695794	0.695794
125.743	10907	0.696756	0.696756
125.853	10912.1	0.697648	0.697648
125.963	10918.1	0.698532	0.698532
126.063	10922.1	0.699349	0.699349
126.173	10927.8	0.700286	0.700286
126.283	10933	0.701185	0.701185
126.383	10938.1	0.701981	0.701981
126.493	10942.2	0.702874	0.702874
126.603	10947.2	0.703785	0.703785
126.713	10953.1	0.704732	0.704732
126.813	10957.9	0.70551	0.70551
126.923	10963.8	0.70639	0.70639
127.033	10970.2	0.707369	0.707369
127.133	10975.1	0.708162	0.708162
127.243	10979.7	0.709062	0.709062
127.353	10984.6	0.709914	0.709914
127.463	10990.3	0.710846	0.710846
127.563	10994.2	0.711681	0.711681
127.673	10998.8	0.712576	0.712576
127.783	11003.7	0.713488	0.713488
127.883	11008.9	0.714276	0.714276
127.993	11014.1	0.715205	0.715205
128.103	11020.1	0.716098	0.716098
128.213	11025.3	0.716944	0.716944
128.313	11030.5	0.717809	0.717809
128.423	11035.9	0.718672	0.718672
128.533	11040.5	0.719646	0.719646
128.633	11045.5	0.720365	0.720365
128.743	11050.6	0.721322	0.721322
128.853	11056.2	0.722264	0.722264
128.963	11062.6	0.723113	0.723113
129.063	11065.7	0.723938	0.723938
129.173	11070.4	0.724818	0.724818
129.283	11077	0.725714	0.725714
129.383	11081.5	0.72653	0.72653
129.493	11086.8	0.7274	0.7274
129.603	11090.9	0.728316	0.728316
129.713	11095.6	0.729178	0.729178
129.813	11101.9	0.730004	0.730004
129.923	11107.6	0.730862	0.730862
130.023	11113.1	0.731748	0.731748
130.133	11118.2	0.732641	0.732641
130.243	11123.8	0.733554	0.733554
130.353	11128.1	0.734497	0.734497
130.453	11133.5	0.735321	0.735321
130.563	11138.4	0.736205	0.736205
130.673	11142.8	0.737136	0.737136
130.773	11147.1	0.737882	0.737882
130.883	11152.8	0.7388	0.7388
130.993	11158.6	0.73975	0.73975
131.103	11163.2	0.74057	0.74057
131.203	11168	0.741445	0.741445
131.313	11173.9	0.742297	0.742297
131.423	11179.1	0.743181	0.743181
131.523	11185.2	0.744018	0.744018
131.633	11190.3	0.744932	0.744932
131.743	11195.8	0.745792	0.745792
131.853	11200.9	0.746841	0.746841
131.953	11204.9	0.747617	0.747617
132.063	11209.9	0.748429	0.748429
132.173	11215.1	0.74942	0.74942
132.273	11219.6	0.750176	0.750176
132.383	11225.7	0.751049	0.751049
132.493	11231.2	0.752022	0.752022
132.603	11237.5	0.752853	0.752853
132.703	11242.7	0.753717	0.753717
132.813	11247.6	0.754654	0.754654
132.923	11253.6	0.755476	0.755476
133.023	11259	0.756378	0.756378
133.133	11262.7	0.757294	0.757294
133.243	11268.2	0.758134	0.758134
133.353	11272.8	0.759092	0.759092
133.453	11277.8	0.759884	0.759884
133.563	11282.4	0.760761	0.760761
133.673	11288	0.761717	0.761717
133.773	11291.9	0.762489	0.762489
133.883	11297.2	0.76337	0.76337
133.993	11303.7	0.764258	0.764258
134.103	11309.3	0.765221	0.765221
134.203	11313.5	0.766002	0.766002
134.313	11319.1	0.766912	0.766912
134.423	11324.2	0.767798	0.767798
134.523	11329	0.768625	0.768625
134.633	11333.4	0.769529	0.769529
134.743	11339.1	0.770408	0.770408
134.843	11343.9	0.771234	0.771234
134.953	11348.8	0.772105	0.772105
135.063	11354.3	0.77299	0.77299
135.173	11360.5	0.773916	0.773916
135.273	11365.1	0.774722	0.774722
135.383	11370.3	0.775649	0.775649
135.493	11375.5	0.776574	0.776574
135.593	11380.8	0.777374	0.777374
135.703	11387.6	0.778341	0.778341
135.813	11393.8	0.779248	0.779248
135.923	11397.4	0.78015	0.78015
136.023	11401.3	0.781034	0.781034
136.133	11406.8	0.781876	0.781876
136.243	11412.4	0.782785	0.782785
136.343	11416.2	0.7836	0.7836
136.453	11421.3	0.784481	0.784481
136.563	11426.8	0.785396	0.785396
136.673	11431.9	0.786264	0.786264
136.773	11437.6	0.787105	0.787105
136.883	11442.3	0.788022	0.788022
136.993	11448.2	0.788889	0.788889
137.093	11453.1	0.78973	0.78973
137.203	11458.4	0.790642	0.790642
137.313	11463.2	0.791514	0.791514
137.423	11469.2	0.792436	0.792436
137.523	11473.5	0.793272	0.793272
137.633	11478.5	0.794133	0.794133
137.743	11483	0.795081	0.795081
137.843	11487.9	0.795925	0.795925
137.953	11494.5	0.796761	0.796761
138.063	11500.1	0.797758	0.797758
138.173	11505.7	0.798621	0.798621
138.273	11510.6	0.799478	0.799478
138.383	11515.5	0.800396	0.800396
138.493	11521.5	0.801372	0.801372
138.593	11526.4	0.802204	0.802204
138.703	11531.3	0.803045	0.803045
138.813	11535.3	0.803941	0.803941
138.923	11540.5	0.804861	0.804861
139.023	11544.8	0.805658	0.805658
139.133	11550.4	0.806554	0.806554
139.243	11556.1	0.807533	0.807533
139.343	11560.5	0.808281	0.808281
139.453	11566.3	0.809212	0.809212
139.563	11571.2	0.810128	0.810128
139.673	11578.5	0.81099	0.81099
139.773	11583.1	0.811904	0.811904
139.883	11588.3	0.812834	0.812834
139.993	11593.2	0.813704	0.813704
140.093	11597	0.814588	0.814588
140.203	11603.3	0.815498	0.815498
140.313	11608.3	0.816342	0.816342
140.413	11611.6	0.817261	0.817261
140.523	11616.6	0.818076	0.818076
140.633	11622.9	0.81898	0.81898
140.743	11628.5	0.819945	0.819945
140.843	11634.6	0.820732	0.820732
140.953	11639.5	0.821708	0.821708
141.063	11645.9	0.822574	0.822574
141.163	11651.1	0.823462	0.823462
141.273	11656.6	0.824418	0.824418
141.383	11661.3	0.825294	0.825294
141.493	11665.3	0.826157	0.826157
141.593	11669.9	0.827036	0.827036
141.703	11674.8	0.82794	0.82794
141.813	11679.5	0.828817	0.828817
141.913	11685.3	0.829666	0.829666
142.023	11690.8	0.830502	0.830502
142.133	11696.3	0.831497	0.831497
142.243	11702.8	0.832352	0.832352
142.343	11707.6	0.83325	0.83325
142.453	11713	0.834117	0.834117
142.563	11719.1	0.835102	0.835102
142.663	11723.3	0.835912	0.835912
142.773	11727.7	0.836806	0.836806
142.883	11732.4	0.837722	0.837722
142.993	11736.9	0.838564	0.838564
143.093	11742	0.839434	0.839434
143.203	11747.6	0.840312	0.840312
143.313	11753.2	0.841249	0.841249
143.413	11758.4	0.842072	0.842072
143.523	11764.4	0.842964	0.842964
143.633	11769.3	0.843895	0.843895
143.743	11775.3	0.844862	0.844862
143.843	11779.9	0.845597	0.845597
143.953	11784.7	0.846529	0.846529
144.063	11790.2	0.84744	0.84744
144.163	11794.4	0.848236	0.848236
144.273	11798.8	0.849189	0.849189
144.383	11805.3	0.850022	0.850022
144.493	11809.6	0.850986	0.850986
144.593	11814.6	0.851764	0.851764
144.703	11820.7	0.852618	0.852618
144.803	11825.9	0.853536	0.853536
144.913	11831.5	0.854514	0.854514
145.023	11836.5	0.855327	0.855327
145.133	11842.7	0.856232	0.856232
145.233	11847.1	0.857068	0.857068
145.343	11852.3	0.857993	0.857993
145.453	11856.9	0.85886	0.85886
145.553	11861.6	0.859648	0.859648
145.663	11865.9	0.860522	0.860522
145.773	11871.8	0.861472	0.861472
145.883	11876.6	0.862308	0.862308
145.983	11882.4	0.863086	0.863086
146.093	11886.7	0.864034	0.864034
146.203	11892.3	0.8649	0.8649
146.303	11898.6	0.865768	0.865768
146.413	11904	0.866628	0.866628
146.523	11909.4	0.867501	0.867501
146.633	11913.6	0.868476	0.868476
146.733	11919	0.869288	0.869288
146.843	11924.5	0.870152	0.870152
146.953	11929.1	0.871096	0.871096
147.053	11933.5	0.871873	0.871873
147.163	11939.3	0.872824	0.872824
147.273	11944	0.873768	0.873768
147.383	11950	0.874517	0.874517
147.483	11954.8	0.875429	0.875429
147.593	11960.5	0.876394	0.876394
147.703	11965.7	0.877196	0.877196
147.803	11970.8	0.878018	0.878018
147.913	11977.2	0.878989	0.878989
148.023	11982.4	0.879842	0.879842
148.133	11987.6	0.880809	0.880809
148.233	11991.9	0.881597	0.881597
148.343	11997.4	0.882466	0.882466
148.453	12001.6	0.883461	0.883461
148.553	12005.3	0.884182	0.884182
148.663	12010.9	0.885082	0.885082
148.773	12016.5	0.886032	0.886032
148.883	12022.9	0.88687	0.88687
148.983	12027.6	0.88774	0.88774
149.093	12033.7	0.888646	0.888646
149.203	12040.3	0.889529	0.889529
149.303	12045	0.890409	0.890409
149.413	12049.9	0.891282	0.891282
149.523	12056	0.892262	0.892262
149.633	12061	0.893188	0.893188
149.733	12064.5	0.893922	0.893922
149.843	12069.2	0.89489	0.89489
149.953	12074.6	0.89577	0.89577
150.053	12079.8	0.896548	0.896548
150.163	12085.1	0.897514	0.897514
150.273	12090.3	0.898357	0.898357
150.373	12096.1	0.899162	0.899162
150.483	12102.4	0.900173	0.900173
150.593	12107.5	0.900993	0.900993
150.703	12112.9	0.901929	0.901929
150.803	12115.3	0.902794	0.902794
150.913	12121	0.903644	0.903644
151.023	12125.2	0.904494	0.904494
151.123	12130.5	0.905384	0.905384
151.233	12135.7	0.906197	0.906197
151.343	12140.8	0.907137	0.907137
151.453	12146.7	0.907985	0.907985
151.553	12152.5	0.908826	0.908826
151.663	12159.3	0.909792	0.909792
151.773	12165.1	0.910629	0.910629
151.873	12169.3	0.911488	0.911488
151.983	12174.9	0.912416	0.912416
152.093	12180.9	0.913324	0.913324
152.203	12186.2	0.914217	0.914217
152.303	12190.3	0.915049	0.915049
152.413	12195.5	0.915937	0.915937
152.523	12200	0.916834	0.916834
152.623	12205.3	0.917637	0.917637
152.733	12210.3	0.918552	0.918552
152.843	12215.9	0.91946	0.91946
152.953	12221.8	0.920337	0.920337
153.053	12227.4	0.921229	0.921229
153.163	12232.6	0.922065	0.922065
153.273	12237.8	0.923032	0.923032
153.373	12242.8	0.923848	0.923848
153.483	12247.8	0.924748	0.924748
153.593	12252.5	0.925681	0.925681
153.703	12258.8	0.926584	0.926584
153.803	12263.7	0.927412	0.927412
153.913	12268.2	0.928286	0.928286
154.023	12273.1	0.929224	0.929224
154.123	12277.9	0.930016	0.930016
154.233	12283.9	0.930904	0.930904
154.343	12290.5	0.931841	0.931841
154.453	12296.3	0.932808	0.932808
154.553	12301.4	0.933593	0.933593
154.663	12307.1	0.93452	0.93452
154.773	12313.2	0.935445	0.935445
154.873	12319.6	0.936294	0.936294
154.983	12323.5	0.937226	0.937226
155.093	12327.9	0.938053	0.938053
155.193	12332.7	0.938954	0.938954
155.303	12337.7	0.939926	0.939926
155.413	12343	0.940748	0.940748
155.523	12348.1	0.941728	0.941728
155.623	12352.5	0.942508	0.942508
155.733	12358.5	0.943442	0.943442
155.843	12363.9	0.944324	0.944324
155.943	12369.5	0.945165	0.945165
156.053	12373.9	0.94611	0.94611
156.163	12380	0.947045	0.947045
156.273	12385.4	0.947874	0.947874
156.373	12390	0.948722	0.948722
156.483	12395	0.94966	0.94966
156.593	12400.6	0.950522	0.950522
156.693	12405.6	0.951344	0.951344
156.803	12410.5	0.952229	0.952229
156.913	12415.5	0.953166	0.953166
157.023	12421.8	0.954104	0.954104
157.123	12427.3	0.954872	0.954872
157.233	12433.9	0.955778	0.955778
157.343	12439.1	0.956717	0.956717
157.443	12444.7	0.957566	0.957566
157.553	12450	0.958445	0.958445
157.663	12454.5	0.959374	0.959374
157.773	12460.1	0.960261	0.960261
157.873	12465.4	0.96109	0.96109
157.983	12470.2	0.962056	0.962056
158.093	12475.2	0.962913	0.962913
158.193	12480.6	0.96373	0.96373
158.303	12485.9	0.964656	0.964656
158.413	12491.8	0.965536	0.965536
158.523	12496.9	0.966502	0.966502
158.623	12502.9	0.967301	0.967301
158.733	12507.9	0.968236	0.968236
158.843	12512.9	0.96916	0.96916
158.943	12518.3	0.969986	0.969986
159.053	12523.9	0.970897	0.970897
159.163	12528.6	0.971866	0.971866
159.273	12533.4	0.97271	0.97271
159.373	12538.2	0.973621	0.973621
159.483	12543.4	0.974433	0.974433
159.593	12548.7	0.975344	0.975344
159.693	12555.4	0.976258	0.976258
159.803	12560.8	0.977128	0.977128
159.913	12566.3	0.978026	0.978026
160.013	12571.6	0.978918	0.978918
160.123	12576.8	0.979782	0.979782
160.233	12582.2	0.980682	0.980682
160.333	12588	0.981608	0.981608
160.443	12592.4	0.98245	0.98245
160.553	12597.4	0.983372	0.983372
160.663	12603.3	0.984302	0.984302
160.763	12607.6	0.985056	0.985056
160.873	12613.6	0.986058	0.986058
160.983	12618.6	0.986917	0.986917
161.083	12624.3	0.987772	0.987772
161.193	12629.3	0.988716	0.988716
161.303	12634.9	0.989582	0.989582
161.413	12641.6	0.990562	0.990562
161.513	12646.8	0.99143	0.99143
161.623	12650.8	0.992212	0.992212
161.733	12656.7	0.993298	0.993298
161.833	12660.5	0.994021	0.994021
161.943	12666.5	0.994947	0.994947
162.053	12671.8	0.995901	0.995901
162.163	12676.8	0.996712	0.996712
162.263	12682.5	0.99764	0.99764
162.373	12688.1	0.9985	0.9985
162.483	12694.6	0.999398	0.999398
162.583	12699.2	1.00026	1.00026
162.693	12704.3	1.00121	1.00121
162.803	12710.1	1.00207	1.00207
162.913	12715.5	1.00305	1.00305
163.013	12720	1.00389	1.00389
163.123	12726.2	1.00478	1.00478
163.233	12731.8	1.00575	1.00575
163.333	12736.1	1.00658	1.00658
163.443	12741.3	1.00749	1.00749
163.553	12747	1.00847	1.00847
163.663	12752.2	1.00935	1.00935
163.763	12758.4	1.01012	1.01012
163.873	12763.2	1.01114	1.01114
163.983	12768.1	1.01197	1.01197
164.083	12772.6	1.01282	1.01282
164.193	12778.2	1.01377	1.01377
164.303	12784.5	1.01468	1.01468
164.413	12789.7	1.0156	1.0156
164.513	12794.9	1.01643	1.01643
164.623	12800	1.01731	1.01731
164.733	12805.9	1.01823	1.01823
164.833	12810.6	1.01914	1.01914
164.943	12815.4	1.01995	1.01995
165.053	12821.5	1.0209	1.0209
165.153	12825.7	1.02178	1.02178
165.263	12831.4	1.02265	1.02265
165.373	12837.6	1.02356	1.02356
165.483	12843.3	1.02446	1.02446
165.583	12848.4	1.02531	1.02531
165.693	12854	1.02628	1.02628
165.803	12860.1	1.02715	1.02715
165.903	12865.7	1.02803	1.02803
166.013	12870.9	1.02892	1.02892
166.123	12875.1	1.02991	1.02991
166.233	12880.7	1.03081	1.03081
166.333	12886.2	1.03159	1.03159
166.443	12890.9	1.0325	1.0325
166.553	12896	1.0334	1.0334
166.653	12900.1	1.03417	1.03417
166.763	12906.1	1.03506	1.03506
166.873	12912.1	1.03604	1.03604
166.983	12918.7	1.03695	1.03695
167.083	12922.6	1.03778	1.03778
167.193	12928.2	1.03865	1.03865
167.303	12934	1.03957	1.03957
167.403	12938.1	1.04043	1.04043
167.513	12941.8	1.04131	1.04131
167.623	12946.9	1.04216	1.04216
167.733	12953.2	1.0431	1.0431
167.833	12958.2	1.04391	1.04391
167.943	12964.3	1.04483	1.04483
168.053	12969.9	1.04573	1.04573
168.153	12975.4	1.04659	1.04659
168.263	12980.5	1.04748	1.04748
168.373	12986.2	1.04838	1.04838
168.483	12992.1	1.04932	1.04932
168.583	12997	1.05012	1.05012
168.693	13002.7	1.05104	1.05104
168.803	13007.4	1.05195	1.05195
168.903	13013	1.05277	1.05277
169.013	13018.6	1.05371	1.05371
169.123	13023.5	1.0546	1.0546
169.233	13030	1.0555	1.0555
169.333	13036	1.05641	1.05641
169.443	13041.4	1.05728	1.05728
169.553	13045.8	1.05816	1.05816
169.653	13049.9	1.05904	1.05904
169.763	13055.7	1.05988	1.05988
169.873	13060.3	1.06084	1.06084
169.973	13065.2	1.06166	1.06166
170.083	13071.5	1.06253	1.06253
170.193	13076	1.06349	1.06349
170.303	13082	1.06432	1.06432
170.403	13087.7	1.06518	1.06518
170.513	13093.2	1.06607	1.06607
170.623	13098.7	1.06697	1.06697
170.723	13104.1	1.06777	1.06777
170.833	13109.4	1.06873	1.06873
170.943	13115.1	1.06963	1.06963
171.053	13120.7	1.07052	1.07052
171.153	13125.1	1.07135	1.07135
171.263	13131.8	1.07225	1.07225
171.373	13136.9	1.07319	1.07319
171.473	13141.8	1.07399	1.07399
171.583	13148.4	1.07489	1.07489
171.693	13153.4	1.07582	1.07582
171.803	13158.7	1.07669	1.07669
171.903	13163.6	1.07755	1.07755
172.013	13167.3	1.07846	1.07846
172.123	13173.3	1.07937	1.07937
172.223	13177.4	1.08012	1.08012
172.333	13183	1.08105	1.08105
172.443	13189.2	1.08201	1.08201
172.553	13194.5	1.0829	1.0829
172.653	13199.6	1.08361	1.08361
172.763	13205.8	1.08453	1.08453
172.873	13212.5	1.08553	1.08553
172.973	13217.3	1.0863	1.0863
173.083	13223.1	1.08722	1.08722
173.193	13227.7	1.08813	1.08813
173.303	13233.7	1.08901	1.08901
173.403	13238.4	1.08989	1.08989
173.513	13244.2	1.09074	1.09074
173.623	13250.1	1.09161	1.09161
173.723	13254.3	1.09254	1.09254
173.833	13259.7	1.09337	1.09337
173.943	13266.4	1.09428	1.09428
174.053	13272.5	1.09517	1.09517
174.153	13278.2	1.09606	1.09606
174.263	13284	1.09701	1.09701
174.373	13288.3	1.09788	1.09788
174.473	13293.2	1.09869	1.09869
174.583	13298.7	1.09958	1.09958
174.693	13303.4	1.10051	1.10051
174.803	13309.1	1.10138	1.10138
174.903	13315.3	1.10221	1.10221
175.013	13321	1.10316	1.10316
175.113	13324.7	1.10397	1.10397
175.223	13331.1	1.10484	1.10484
175.333	13336.1	1.10581	1.10581
175.443	13341.8	1.10661	1.10661
175.543	13347.2	1.1074	1.1074
175.653	13353.3	1.10839	1.10839
175.763	13358.9	1.10928	1.10928
175.863	13363.4	1.11004	1.11004
175.973	13369.7	1.11098	1.11098
176.083	13375.1	1.11189	1.11189
176.193	13381.4	1.11284	1.11284
176.293	13385.3	1.11366	1.11366
176.403	13391.1	1.11446	1.11446
176.513	13396.9	1.11546	1.11546
176.613	13402.2	1.11627	1.11627
176.723	13408.1	1.11714	1.11714
176.833	13413.4	1.11807	1.11807
176.943	13418.8	1.11902	1.11902
177.043	13424.2	1.1198	1.1198
177.153	13429.9	1.12074	1.12074
177.263	13434.2	1.12161	1.12161
177.363	13439.7	1.12246	1.12246
177.473	13446.2	1.12337	1.12337
177.583	13451.1	1.12426	1.12426
177.693	13456.6	1.12515	1.12515
177.793	13461	1.12605	1.12605
177.903	13466.8	1.12689	1.12689
178.013	13472.5	1.12777	1.12777
178.113	13477.4	1.12864	1.12864
178.223	13484.2	1.12958	1.12958
178.333	13488.9	1.13048	1.13048
178.443	13494.5	1.13134	1.13134
178.543	13500	1.13216	1.13216
178.653	13505.9	1.13315	1.13315
178.763	13512.2	1.13398	1.13398
178.863	13517.1	1.13484	1.13484
178.973	13522.7	1.13574	1.13574
179.083	13528.1	1.13665	1.13665
179.193	13533.1	1.13762	1.13762
179.293	13538.8	1.13838	1.13838
179.403	13544.7	1.13932	1.13932
179.513	13550.4	1.14026	1.14026
179.613	13555.7	1.14111	1.14111
179.723	13562	1.14198	1.14198
179.833	13567.4	1.14293	1.14293
179.933	13572.4	1.14382	1.14382
180.043	13577.8	1.14468	1.14468
180.153	13582.7	1.14561	1.14561
180.263	13589.6	1.14649	1.14649
180.363	13593.8	1.14735	1.14735
180.473	13598.7	1.14824	1.14824
180.583	13605.6	1.14912	1.14912
180.683	13610	1.14995	1.14995
180.793	13615.6	1.15091	1.15091
180.903	13622	1.15182	1.15182
181.013	13626.9	1.15267	1.15267
181.113	13633.4	1.15356	1.15356
181.223	13638.4	1.15445	1.15445
181.333	13643.8	1.15535	1.15535
181.433	13650.4	1.15615	1.15615
181.543	13656.3	1.15719	1.15719
181.653	13660.4	1.15802	1.15802
181.763	13666	1.15898	1.15898
181.863	13670.2	1.15975	1.15975
181.973	13676.3	1.16062	1.16062
182.083	13683.1	1.16164	1.16164
182.183	13688.5	1.16239	1.16239
182.293	13694.3	1.16332	1.16332
182.403	13699.5	1.16425	1.16425
182.513	13705	1.16514	1.16514
182.613	13712.3	1.16599	1.16599
182.723	13716.8	1.16693	1.16693
182.833	13722.4	1.1678	1.1678
182.933	13726.6	1.16867	1.16867
183.043	13732.1	1.16956	1.16956
183.153	13737.4	1.1705	1.1705
183.263	13742.8	1.17141	1.17141
183.363	13749.2	1.17218	1.17218
183.473	13754.8	1.17318	1.17318
183.583	13760.3	1.17407	1.17407
183.683	13767.1	1.17487	1.17487
183.793	13772.4	1.17584	1.17584
183.903	13777.6	1.17672	1.17672
184.013	13782.7	1.17766	1.17766
184.113	13787.5	1.17852	1.17852
184.223	13793.4	1.17938	1.17938
184.333	13799.8	1.1803	1.1803
184.433	13805	1.18119	1.18119
184.543	13810.5	1.18204	1.18204
184.653	13816.7	1.18302	1.18302
184.763	13822.4	1.18389	1.18389
184.863	13827.6	1.18471	1.18471
184.973	13833.9	1.18569	1.18569
185.083	13839.5	1.18657	1.18657
185.183	13844.1	1.18738	1.18738
185.293	13850	1.18835	1.18835
185.403	13855.8	1.1892	1.1892
185.503	13861	1.19004	1.19004
185.613	13865.8	1.19105	1.19105
185.723	13871.8	1.19181	1.19181
185.833	13877.5	1.19286	1.19286
185.933	13882.8	1.19362	1.19362
186.043	13887.7	1.19451	1.19451
186.153	13893.8	1.19546	1.19546
186.253	13898.4	1.19626	1.19626
186.363	13904.2	1.19712	1.19712
186.473	13910.3	1.19805	1.19805
186.583	13917.7	1.19896	1.19896
186.683	13923	1.19975	1.19975
186.793	13928.1	1.20069	1.20069
186.903	13935.5	1.20156	1.20156
187.003	13939.3	1.2024	1.2024
187.113	13944.6	1.2033	1.2033
187.223	13949.3	1.20418	1.20418
187.333	13954.4	1.20513	1.20513
187.433	13959.6	1.20592	1.20592
187.543	13965.5	1.20679	1.20679
187.653	13972.5	1.20776	1.20776
187.753	13977.7	1.2086	1.2086
187.863	13982.9	1.20947	1.20947
187.973	13988.4	1.21039	1.21039
188.083	13994.8	1.21125	1.21125
188.183	13999.7	1.21208	1.21208
188.293	14006.1	1.21302	1.21302
188.403	14011.7	1.2139	1.2139
188.503	14016	1.2147	1.2147
188.613	14021.1	1.21565	1.21565
188.723	14026.5	1.21648	1.21648
188.833	14031.3	1.2174	1.2174
188.933	14037.3	1.2182	1.2182
189.043	14043.7	1.21908	1.21908
189.153	14050.4	1.22004	1.22004
189.253	14055.5	1.22084	1.22084
189.363	14060.9	1.22172	1.22172
189.473	14066.7	1.22267	1.22267
189.583	14072.7	1.22352	1.22352
189.683	14078.7	1.22434	1.22434
189.793	14083.9	1.22531	1.22531
189.893	14088.6	1.2261	1.2261
190.003	14093.6	1.22698	1.22698
190.113	14099.2	1.22789	1.22789
190.223	14105.9	1.22874	1.22874
190.323	14110.8	1.22959	1.22959
190.433	14116.9	1.23051	1.23051
190.543	14123.6	1.2314	1.2314
190.643	14129	1.23222	1.23222
190.753	14134.5	1.23317	1.23317
190.863	14139.7	1.23404	1.23404
190.973	14145.7	1.23498	1.23498
191.073	14150.7	1.23576	1.23576
191.183	14156.5	1.23672	1.23672
191.293	14162.5	1.23758	1.23758
191.393	14166.9	1.2384	1.2384
191.503	14171.8	1.23932	1.23932
191.613	14177.8	1.24017	1.24017
191.723	14184.2	1.24118	1.24118
191.823	14190.3	1.24193	1.24193
191.933	14195.6	1.24288	1.24288
192.043	14200.6	1.24374	1.24374
192.143	14206.4	1.24458	1.24458
192.253	14212.4	1.24551	1.24551
192.363	14218.7	1.2464	1.2464
192.473	14224	1.24737	1.24737
192.573	14229	1.2481	1.2481
192.683	14234.3	1.24905	1.24905
192.793	14241.1	1.24994	1.24994
192.893	14246.4	1.25077	1.25077
193.003	14252.6	1.25171	1.25171
193.113	14256.8	1.25257	1.25257
193.223	14261.8	1.25347	1.25347
193.323	14268.3	1.25431	1.25431
193.433	14274	1.25518	1.25518
193.543	14281.1	1.25611	1.25611
193.643	14286.6	1.25702	1.25702
193.753	14293	1.25787	1.25787
193.863	14298.2	1.25879	1.25879
193.973	14304.2	1.25963	1.25963
194.073	14309.4	1.26053	1.26053
194.183	14314.6	1.26144	1.26144
194.293	14319.5	1.26232	1.26232
194.393	14325.5	1.26315	1.26315
194.503	14330.5	1.26407	1.26407
194.613	14336.3	1.26497	1.26497
194.723	14342	1.26588	1.26588
194.823	14347.3	1.26672	1.26672
194.933	14353.4	1.2676	1.2676
195.043	14360.3	1.2685	1.2685
195.143	14365.6	1.26941	1.26941
195.253	14372	1.27025	1.27025
195.363	14377.1	1.27117	1.27117
195.463	14383.5	1.27207	1.27207
195.573	14388.2	1.27294	1.27294
195.683	14394.1	1.27389	1.27389
195.793	14399.3	1.27479	1.27479
195.893	14405.1	1.27561	1.27561
196.003	14411.8	1.27654	1.27654
196.113	14418.1	1.27749	1.27749
196.213	14423.5	1.27826	1.27826
196.323	14428.9	1.27922	1.27922
196.433	14435.2	1.2802	1.2802
196.543	14441.5	1.28105	1.28105
196.643	14446.4	1.28193	1.28193
196.753	14451.8	1.28297	1.28297
196.863	14456.8	1.28382	1.28382
196.963	14461.5	1.2847	1.2847
197.073	14468.1	1.28556	1.28556
197.183	14473.3	1.28643	1.28643
197.293	14478.1	1.28733	1.28733
197.393	14484.1	1.28808	1.28808
197.503	14491.3	1.28903	1.28903
197.613	14496.8	1.28999	1.28999
197.713	14501.7	1.29081	1.29081
197.823	14507.7	1.29168	1.29168
197.933	14513.7	1.29266	1.29266
198.043	14519.7	1.29351	1.29351
198.143	14523.3	1.2943	1.2943
198.253	14528.8	1.29525	1.29525
198.363	14534.8	1.29611	1.29611
198.463	14539.7	1.29704	1.29704
198.573	14546.2	1.29787	1.29787
198.683	14552.4	1.29877	1.29877
198.793	14559.5	1.2997	1.2997
198.893	14565.4	1.30053	1.30053
199.003	14571.5	1.30144	1.30144
199.113	14577.3	1.30235	1.30235
199.213	14582.7	1.30322	1.30322
199.323	14588.9	1.30412	1.30412
199.433	14593.5	1.30501	1.30501
199.543	14598.9	1.30592	1.30592
199.643	14604.6	1.30672	1.30672
199.753	14609.9	1.30773	1.30773
199.863	14615.7	1.30854	1.30854
199.963	14620.8	1.30937	1.30937
200.073	14626.9	1.31029	1.31029
200.183	14633	1.3112	1.3112
200.283	14639.7	1.31208	1.31208
200.393	14645.7	1.31296	1.31296
200.503	14651.3	1.31382	1.31382
200.613	14657	1.31485	1.31485
200.713	14662.5	1.31556	1.31556
200.823	14667.6	1.31647	1.31647
200.933	14673.9	1.31748	1.31748
201.033	14678.8	1.31822	1.31822
201.143	14684.2	1.31911	1.31911
201.253	14690.3	1.3201	1.3201
201.363	14696.3	1.32092	1.32092
201.463	14702.6	1.32176	1.32176
201.573	14708.3	1.3227	1.3227
201.683	14714.7	1.32359	1.32359
201.783	14720.4	1.32441	1.32441
201.893	14726.2	1.32538	1.32538
202.003	14732.4	1.32624	1.32624
202.113	14738.9	1.3272	1.3272
202.213	14742.5	1.32796	1.32796
202.323	14748.5	1.32893	1.32893
202.433	14753.6	1.32976	1.32976
202.533	14758.5	1.33057	1.33057
202.643	14765.2	1.33152	1.33152
202.753	14770.5	1.33235	1.33235
202.863	14776.5	1.33328	1.33328
202.963	14782.5	1.33415	1.33415
203.073	14788.3	1.33499	1.33499
203.183	14795.1	1.33595	1.33595
203.283	14801.3	1.33678	1.33678
203.393	14806.7	1.33765	1.33765
203.503	14812.7	1.33863	1.33863
203.613	14818	1.33942	1.33942
203.713	14823.9	1.34023	1.34023
203.823	14829.4	1.34126	1.34126
203.933	14833.9	1.34208	1.34208
204.033	14840.4	1.34293	1.34293
204.143	14845.5	1.34381	1.34381
204.253	14851.9	1.34473	1.34473
204.363	14858.7	1.34568	1.34568
204.463	14864.3	1.34645	1.34645
204.573	14871.4	1.34741	1.34741
204.683	14877.3	1.34828	1.34828
204.783	14883.2	1.34909	1.34909
204.893	14888.3	1.35006	1.35006
205.003	14893.3	1.35088	1.35088
205.103	14898.5	1.35167	1.35167
205.213	14903.4	1.35264	1.35264
205.323	14908.2	1.35351	1.35351
205.423	14914.7	1.35424	1.35424
205.533	14920.9	1.35534	1.35534
205.643	14927.1	1.35607	1.35607
205.753	14933.9	1.35711	1.35711
205.853	14940.4	1.35794	1.35794
205.963	14946	1.35874	1.35874
206.073	14952.6	1.35978	1.35978
206.173	14958.1	1.36055	1.36055
206.283	14962.8	1.36143	1.36143
206.393	14968.4	1.36237	1.36237
206.503	14973.2	1.36322	1.36322
206.603	14978.9	1.36404	1.36404
206.713	14984	1.365	1.365
206.823	14990.7	1.36585	1.36585
206.923	14997	1.36667	1.36667
207.033	15003.2	1.36761	1.36761
207.143	15010	1.3685	1.3685
207.253	15016.7	1.36942	1.36942
207.353	15022.1	1.37029	1.37029
207.463	15025.7	1.37116	1.37116
207.573	15032.2	1.37201	1.37201
207.673	15036.8	1.37289	1.37289
207.783	15043.4	1.37371	1.37371
207.893	15049.9	1.37468	1.37468
208.003	15055.4	1.3756	1.3756
208.103	15061	1.37634	1.37634
208.213	15067.3	1.37733	1.37733
208.323	15073.1	1.37818	1.37818
208.423	15078.9	1.37906	1.37906
208.533	15085.7	1.37996	1.37996
208.643	15092.2	1.38087	1.38087
208.753	15098.2	1.38179	1.38179
208.853	15103.8	1.38256	1.38256
208.963	15109.4	1.3837	1.3837
209.073	15113.6	1.38442	1.38442
209.173	15119.4	1.38522	1.38522
209.283	15124.8	1.38626	1.38626
209.393	15130.4	1.38708	1.38708
209.503	15136.4	1.38805	1.38805
209.603	15141.4	1.38885	1.38885
209.713	15147.9	1.38967	1.38967
209.823	15155.3	1.39075	1.39075
209.833	15155.8	1.3908	1.3908
209.933	15148.8	1.39143	1.39143
210.043	15117.5	1.39189	1.39189
210.153	15075.1	1.39215	1.39215
210.263	15023	1.39202	1.39202
210.363	14973.4	1.39195	1.39195
210.473	14922.2	1.39181	1.39181
210.583	14872	1.39156	1.39156
210.683	14827.8	1.39145	1.39145
210.793	14779.5	1.39117	1.39117
210.903	14732.8	1.39088	1.39088
211.013	14684.4	1.39061	1.39061
211.113	14639.9	1.3904	1.3904
211.223	14590.2	1.39002	1.39002
211.333	14539.3	1.38981	1.38981
211.433	14492.5	1.38948	1.38948
211.543	14440.1	1.38909	1.38909
211.653	14387.1	1.3888	1.3888
211.763	14334.7	1.38836	1.38836
211.863	14286.2	1.38805	1.38805
211.973	14232.8	1.38768	1.38768
212.083	14180.5	1.3873	1.3873
212.183	14131.9	1.38694	1.38694
212.293	14078.6	1.38658	1.38658
212.403	14025	1.38617	1.38617
212.513	13972	1.38581	1.38581
212.613	13922.2	1.38544	1.38544
212.723	13867.7	1.38504	1.38504
212.833	13813.4	1.38463	1.38463
212.933	13763.9	1.38425	1.38425
213.043	13709.5	1.38383	1.38383
213.153	13655.2	1.38343	1.38343
213.263	13602	1.38309	1.38309
213.363	13552.9	1.38269	1.38269
213.473	13499.7	1.38229	1.38229
213.583	13447	1.38192	1.38192
213.683	13398.6	1.38154	1.38154
213.793	13345.9	1.38113	1.38113
213.903	13293.4	1.38071	1.38071
214.013	13237.7	1.38032	1.38032
214.113	13188.3	1.37988	1.37988
214.223	13134.8	1.3795	1.3795
214.333	13081.5	1.37908	1.37908
214.433	13032.8	1.37873	1.37873
214.543	12979.9	1.37827	1.37827
214.653	12927.6	1.37788	1.37788
214.763	12876.2	1.37749	1.37749
214.863	12829.6	1.37712	1.37712
214.973	12776.7	1.3767	1.3767
215.083	12723.6	1.37625	1.37625
215.183	12676.1	1.3759	1.3759
215.293	12622.4	1.37548	1.37548
215.403	12569.5	1.37507	1.37507
215.503	12521.5	1.37465	1.37465
215.613	12468.1	1.37424	1.37424
215.723	12414.7	1.37383	1.37383
215.833	12361.6	1.37344	1.37344
215.933	12313.8	1.37307	1.37307
216.043	12261	1.37259	1.37259
216.153	12209.3	1.37219	1.37219
216.253	12162.4	1.37183	1.37183
216.363	12108.9	1.3714	1.3714
216.473	12057.2	1.37097	1.37097
216.583	12004.8	1.37053	1.37053
216.683	11957.6	1.37015	1.37015
216.793	11906.1	1.36973	1.36973
216.903	11853.7	1.36927	1.36927
217.003	11806	1.36891	1.36891
217.113	11754.2	1.36847	1.36847
217.223	11702.6	1.36806	1.36806
217.333	11651.1	1.36763	1.36763
217.433	11603.3	1.36721	1.36721
217.543	11552.4	1.36684	1.36684
217.653	11502.4	1.36637	1.36637
217.753	11456.2	1.366	1.366
217.863	11406.6	1.36558	1.36558
217.973	11355	1.36515	1.36515
218.083	11303.4	1.36475	1.36475
218.183	11256.6	1.3643	1.3643
218.293	11204.2	1.36393	1.36393
218.403	11152.6	1.36345	1.36345
218.503	11106	1.36307	1.36307
218.613	11054.4	1.36266	1.36266
218.723	11003.1	1.36215	1.36215
218.833	10952.8	1.36178	1.36178
218.933	10907.3	1.36141	1.36141
219.043	10857.1	1.3609	1.3609
219.153	10807.5	1.36056	1.36056
219.253	10761.9	1.36017	1.36017
219.363	10711.6	1.35971	1.35971
219.473	10660.9	1.35928	1.35928
219.583	10609.8	1.35884	1.35884
219.683	10563.5	1.35842	1.35842
219.793	10512.9	1.35799	1.35799
219.903	10463	1.35756	1.35756
220.003	10417.8	1.3571	1.3571
220.113	10368.7	1.35675	1.35675
220.223	10320.3	1.35629	1.35629
220.323	10276.2	1.35588	1.35588
220.433	10226.1	1.35548	1.35548
220.543	10177	1.35501	1.35501
220.653	10128	1.35461	1.35461
220.753	10082.5	1.35421	1.35421
220.863	10031.8	1.35371	1.35371
220.973	9981.28	1.35331	1.35331
221.073	9935.97	1.35294	1.35294
221.183	9886.06	1.35242	1.35242
221.293	9836.59	1.35201	1.35201
221.403	9786.97	1.35152	1.35152
221.503	9742.91	1.35117	1.35117
221.613	9694.34	1.35071	1.35071
221.723	9646.56	1.35033	1.35033
221.823	9602	1.3499	1.3499
221.933	9553.53	1.34946	1.34946
222.043	9505.03	1.34905	1.34905
222.153	9455.66	1.34861	1.34861
222.253	9411.19	1.34822	1.34822
222.363	9362.59	1.34769	1.34769
222.473	9314.25	1.34736	1.34736
222.573	9270.81	1.34691	1.34691
222.683	9222.37	1.34644	1.34644
222.793	9175.06	1.34608	1.34608
222.903	9127.81	1.34559	1.34559
223.003	9082.91	1.3452	1.3452
223.113	9035	1.34477	1.34477
223.223	8987.19	1.34429	1.34429
223.323	8943.53	1.34391	1.34391
223.433	8894.37	1.3435	1.3435
223.543	8846	1.34297	1.34297
223.653	8796.28	1.34255	1.34255
223.753	8752.69	1.34215	1.34215
223.863	8704.53	1.34168	1.34168
223.973	8656.12	1.34121	1.34121
224.073	8612.41	1.34083	1.34083
224.183	8564.28	1.34034	1.34034
224.293	8517	1.33992	1.33992
224.403	8468.59	1.33943	1.33943
224.503	8424.5	1.33897	1.33897
224.613	8378.03	1.33858	1.33858
224.723	8331.62	1.33813	1.33813
224.823	8289.34	1.33772	1.33772
224.933	8240.91	1.33729	1.33729
225.043	8193.55	1.33683	1.33683
225.143	8150.43	1.33639	1.33639
225.253	8103.65	1.33596	1.33596
225.363	8056.77	1.3355	1.3355
225.463	8013.58	1.33506	1.33506
225.573	7966.93	1.33461	1.33461
225.683	7919.24	1.33412	1.33412
225.793	7873.04	1.33373	1.33373
225.893	7830.94	1.3333	1.3333
226.003	7785.44	1.33287	1.33287
226.113	7739.63	1.33239	1.33239
226.213	7696.91	1.33192	1.33192
226.323	7649.6	1.33153	1.33153
226.433	7603.22	1.33105	1.33105
226.543	7555.94	1.33057	1.33057
226.643	7512.79	1.33014	1.33014
226.753	7465.94	1.32964	1.32964
226.863	7419.58	1.32922	1.32922
226.963	7379.66	1.32885	1.32885
227.073	7334.19	1.32834	1.32834
227.183	7288.19	1.32788	1.32788
227.293	7242.72	1.32745	1.32745
227.393	7201.35	1.32699	1.32699
227.503	7156.18	1.32654	1.32654
227.613	7110.11	1.32608	1.32608
227.713	7067.49	1.32565	1.32565
227.823	7022.35	1.32524	1.32524
227.933	6975.54	1.32471	1.32471
228.043	6930.88	1.32429	1.32429
228.143	6889.54	1.32387	1.32387
228.253	6844.1	1.32338	1.32338
228.363	6799.27	1.3229	1.3229
228.463	6758.35	1.32254	1.32254
228.573	6713.3	1.32197	1.32197
228.683	6669.57	1.32154	1.32154
228.793	6623.97	1.32113	1.32113
228.893	6582.6	1.32064	1.32064
229.003	6537.13	1.32019	1.32019
229.113	6490.91	1.31973	1.31973
229.213	6449.38	1.31924	1.31924
229.323	6405.07	1.31881	1.31881
229.433	6360	1.31836	1.31836
229.543	6315.21	1.31784	1.31784
229.643	6275.16	1.31745	1.31745
229.753	6230.6	1.31699	1.31699
229.863	6186.47	1.31647	1.31647
229.963	6146.32	1.31607	1.31607
230.073	6103.26	1.31556	1.31556
230.183	6058.91	1.31509	1.31509
230.283	6019.3	1.31472	1.31472
230.393	5974.18	1.31417	1.31417
230.503	5929.32	1.31367	1.31367
230.613	5885.83	1.31329	1.31329
230.713	5844.93	1.31275	1.31275
230.823	5801.13	1.31233	1.31233
230.933	5757.76	1.31182	1.31182
231.033	5718.27	1.31136	1.31136
231.143	5674.57	1.31095	1.31095
231.253	5632.69	1.31047	1.31047
231.363	5588.71	1.30996	1.30996
231.463	5549.76	1.30953	1.30953
231.573	5505.36	1.30904	1.30904
231.683	5462.43	1.30855	1.30855
231.783	5422.54	1.30808	1.30808
231.893	5379.44	1.30756	1.30756
232.003	5336.86	1.30715	1.30715
232.113	5293.51	1.30667	1.30667
232.213	5255.04	1.30617	1.30617
232.323	5212.94	1.30573	1.30573
232.433	5170.24	1.30525	1.30525
232.533	5131.1	1.30475	1.30475
232.643	5088.15	1.30434	1.30434
232.753	5046.24	1.30379	1.30379
232.863	5004.15	1.30335	1.30335
232.963	4965.36	1.30294	1.30294
233.073	4922.97	1.30231	1.30231
233.183	4879.77	1.30193	1.30193
233.283	4841.44	1.30143	1.30143
233.393	4799.77	1.30089	1.30089
233.503	4758.05	1.30052	1.30052
233.613	4714.3	1.29987	1.29987
233.713	4677.04	1.29944	1.29944
233.823	4635.08	1.29906	1.29906
233.933	4592.77	1.29839	1.29839
234.033	4555.18	1.29804	1.29804
234.143	4513.58	1.29756	1.29756
234.253	4471.99	1.29699	1.29699
234.363	4430.82	1.29658	1.29658
234.463	4393.26	1.29608	1.29608
234.573	4351.66	1.29551	1.29551
234.683	4310.07	1.29507	1.29507
234.783	4271.82	1.29463	1.29463
234.893	4230.63	1.29403	1.29403
235.003	4189.27	1.29355	1.29355
235.103	4152.08	1.29313	1.29313
235.213	4110.06	1.29258	1.29258
235.323	4069.21	1.29207	1.29207
235.433	4028.71	1.29156	1.29156
235.533	3992	1.29113	1.29113
235.643	3952.19	1.29055	1.29055
235.753	3911.32	1.29016	1.29016
235.853	3874.96	1.28965	1.28965
235.963	3834.13	1.2891	1.2891
236.073	3793.96	1.28864	1.28864
236.183	3752.91	1.28805	1.28805
236.283	3717	1.28758	1.28758
236.393	3676.33	1.28707	1.28707
236.503	3636.58	1.28657	1.28657
236.603	3600.55	1.28612	1.28612
236.713	3561.3	1.28557	1.28557
236.823	3522.64	1.28505	1.28505
236.933	3483.42	1.28454	1.28454
237.033	3448.19	1.28404	1.28404
237.143	3408.94	1.28354	1.28354
237.253	3369.49	1.283	1.283
237.353	3334.33	1.28258	1.28258
237.463	3295.08	1.28199	1.28199
237.573	3254.36	1.28151	1.28151
237.683	3216.1	1.2809	1.2809
237.783	3181.02	1.28045	1.28045
237.893	3142.67	1.27989	1.27989
238.003	3104.66	1.27933	1.27933
238.103	3070.16	1.27894	1.27894
238.213	3032.58	1.27843	1.27843
238.323	2994.77	1.27785	1.27785
238.433	2957.19	1.2774	1.2774
238.533	2923.42	1.27691	1.27691
238.643	2884.69	1.27631	1.27631
238.753	2847.27	1.27576	1.27576
238.853	2813.72	1.27534	1.27534
238.963	2776.52	1.27477	1.27477
239.073	2740.44	1.27423	1.27423
239.183	2702.77	1.27371	1.27371
239.283	2669.63	1.27323	1.27323
239.393	2635.03	1.27276	1.27276
239.503	2598.89	1.2721	1.2721
239.603	2565.82	1.27165	1.27165
239.713	2530.07	1.27121	1.27121
239.823	2493.72	1.27065	1.27065
239.933	2457.36	1.27009	1.27009
240.033	2425.22	1.26962	1.26962
240.143	2389.91	1.26909	1.26909
240.243	2357.05	1.26856	1.26856
240.353	2321.68	1.26802	1.26802
240.463	2286.5	1.26747	1.26747
240.573	2251.43	1.26707	1.26707
240.673	2219.5	1.26643	1.26643
240.783	2183.58	1.2659	1.2659
240.893	2148.64	1.26542	1.26542
240.993	2117.35	1.2649	1.2649
241.103	2083.61	1.26436	1.26436
241.213	2049.63	1.26383	1.26383
241.323	2015.69	1.26326	1.26326
241.423	1984.14	1.26283	1.26283
241.533	1950.8	1.26224	1.26224
241.643	1916.72	1.26171	1.26171
241.743	1886.93	1.26129	1.26129
241.853	1853.32	1.26068	1.26068
241.963	1818.83	1.2601	1.2601
242.073	1786.97	1.25965	1.25965
242.173	1757.36	1.2591	1.2591
242.283	1725.22	1.25858	1.25858
242.393	1693.38	1.25808	1.25808
242.493	1664.41	1.25747	1.25747
242.603	1632.94	1.25701	1.25701
242.713	1601.49	1.25651	1.25651
242.823	1570.38	1.25585	1.25585
242.923	1542.07	1.25545	1.25545
243.033	1510	1.25488	1.25488
243.143	1478.43	1.25428	1.25428
243.243	1450.41	1.25384	1.25384
243.353	1419.13	1.25318	1.25318
243.463	1388.69	1.25271	1.25271
243.573	1358.18	1.25216	1.25216
243.673	1330.82	1.25161	1.25161
243.783	1302.14	1.25112	1.25112
[truncated: 65 more rows]
