# Supplementary material for: Benchmark dataset of the effect of grain size on strength in the single-phase FCC CrCoNi medium entropy alloy
Source: Data Brief. 2019 Oct 1;27:104592. doi: 10.1016/j.dib.2019.104592 (PMC6812030; doi:10.1016/j.dib.2019.104592)
Supplement: Multimedia component 1 [file mmc1.zip › Compression_Tests/293K/CrCoNi_1173K_120min_293K.xlsx]

## Sheet: CrCoNi_1173K_120min_293K
Name	CrCoNi-900C-120m-18µm
Diameter	3.96	mm
Sample height	7.98	mm
Gage length	8	mm
Speed ​​during measurement	0.48	mm/min
Time	Force	Crosshead Displacement	Crosshead Displacement
s	N	mm	mm
30.344	227.945	0	0
30.424	228.126	-1.60178e-05	-1.60178e-05
30.4541	228.275	5.94649e-06	5.94649e-06
30.4541	228.275	5.94649e-06	5.94649e-06
30.564	228.205	2.29636e-05	2.29636e-05
30.674	227.953	-0.000123992	-0.000123992
30.784	233.519	0.000151859	0.000151859
30.884	247.987	0.000590728	0.000590728
30.994	263.894	0.00108195	0.00108195
31.104	281.464	0.00190294	0.00190294
31.2041	297.886	0.00258395	0.00258395
31.314	316.384	0.00322681	0.00322681
31.424	336.157	0.00403576	0.00403576
31.524	353.837	0.0046399	0.0046399
31.634	373.626	0.00527972	0.00527972
31.744	394.173	0.00610558	0.00610558
31.854	415.11	0.00673786	0.00673786
31.954	433.813	0.00737957	0.00737957
32.064	455.188	0.00807992	0.00807992
32.174	476.321	0.00866173	0.00866173
32.274	495.837	0.00931753	0.00931753
32.384	517.915	0.0100378	0.0100378
32.494	540.134	0.0106039	0.0106039
32.604	563.446	0.0113298	0.0113298
32.704	584.259	0.0118959	0.0118959
32.814	608.212	0.0125548	0.0125548
32.924	631.79	0.0132185	0.0132185
33.024	654.555	0.0137749	0.0137749
33.134	678.915	0.0144277	0.0144277
33.244	704.165	0.0150778	0.0150778
33.354	730.462	0.0156387	0.0156387
33.454	752.915	0.0162159	0.0162159
33.564	778.977	0.0168589	0.0168589
33.674	804.743	0.0173779	0.0173779
33.774	828.243	0.0179908	0.0179908
33.884	855.29	0.0185319	0.0185319
33.994	882.634	0.0191618	0.0191618
34.104	910.055	0.0197419	0.0197419
34.204	935.384	0.0203149	0.0203149
34.314	964.04	0.0209108	0.0209108
34.424	992.102	0.0214509	0.0214509
34.524	1018.49	0.0219519	0.0219519
34.634	1048.16	0.0226268	0.0226268
34.744	1077.04	0.0231457	0.0231457
34.854	1106.32	0.0236389	0.0236389
34.954	1133.31	0.0242575	0.0242575
35.064	1162.77	0.0247459	0.0247459
35.174	1194.06	0.0253759	0.0253759
35.274	1221.91	0.0258749	0.0258749
35.384	1252.54	0.0264267	0.0264267
35.494	1283.77	0.0270116	0.0270116
35.604	1315.24	0.0275349	0.0275349
35.704	1345.52	0.0280339	0.0280339
35.814	1377.68	0.0286958	0.0286958
35.924	1409.46	0.0291789	0.0291789
36.024	1438.71	0.0296549	0.0296549
36.134	1471.32	0.0302418	0.0302418
36.244	1504.25	0.0307938	0.0307938
36.344	1534.46	0.0312119	0.0312119
36.454	1567.41	0.0318397	0.0318397
36.564	1600.66	0.032372	0.032372
36.674	1634.53	0.0329279	0.0329279
36.774	1665.5	0.0334909	0.0334909
36.884	1700.05	0.033922	0.033922
36.994	1734.27	0.0345235	0.0345235
37.094	1765.57	0.0350278	0.0350278
37.204	1799.86	0.0354909	0.0354909
37.314	1834.39	0.0360759	0.0360759
37.424	1870.57	0.0366539	0.0366539
37.524	1901.47	0.0370549	0.0370549
37.634	1936.89	0.0376026	0.0376026
37.744	1972.77	0.0382058	0.0382058
37.844	2005.3	0.0386109	0.0386109
37.954	2040.66	0.0391398	0.0391398
38.064	2078.1	0.0396877	0.0396877
38.174	2113.88	0.0402019	0.0402019
38.274	2146.49	0.0407185	0.0407185
38.384	2182.33	0.0412739	0.0412739
38.494	2219	0.041752	0.041752
38.594	2252.21	0.0422719	0.0422719
38.704	2288.14	0.0427899	0.0427899
38.814	2325.52	0.0432835	0.0432835
38.924	2362.02	0.0438375	0.0438375
39.024	2396.68	0.0443799	0.0443799
39.134	2432.14	0.0448188	0.0448188
39.244	2469	0.0453659	0.0453659
39.344	2502.47	0.0458279	0.0458279
39.454	2539.43	0.0463797	0.0463797
39.564	2576.46	0.0469018	0.0469018
39.674	2614.05	0.0473947	0.0473947
39.774	2646.8	0.0478508	0.0478508
39.884	2684.43	0.0484256	0.0484256
39.994	2722.19	0.048928	0.048928
40.094	2756.71	0.0494229	0.0494229
40.204	2795.44	0.0499389	0.0499389
40.314	2832.91	0.0505069	0.0505069
40.424	2870.57	0.0509598	0.0509598
40.524	2904.72	0.0514219	0.0514219
40.634	2942.36	0.0520185	0.0520185
40.744	2979.75	0.0524789	0.0524789
40.844	3014.44	0.0529709	0.0529709
40.954	3051.46	0.053502	0.053502
41.064	3088.82	0.053991	0.053991
41.174	3127.61	0.0545748	0.0545748
41.274	3163.06	0.0550836	0.0550836
41.384	3200.44	0.055642	0.055642
41.4841	3234.14	0.0560498	0.0560498
41.594	3272.27	0.0566139	0.0566139
41.704	3310.2	0.0570989	0.0570989
41.814	3346.78	0.0576379	0.0576379
41.914	3380.63	0.0581277	0.0581277
42.024	3418.03	0.0585939	0.0585939
42.134	3456.48	0.0592069	0.0592069
42.2341	3490.56	0.0596199	0.0596199
42.344	3528.3	0.0601738	0.0601738
42.454	3566.25	0.0607078	0.0607078
42.564	3603.63	0.0612438	0.0612438
42.664	3637.39	0.0617139	0.0617139
42.774	3675.02	0.0622948	0.0622948
42.884	3711.67	0.062846	0.062846
42.9841	3745.61	0.0633358	0.0633358
43.094	3781.56	0.0638699	0.0638699
43.204	3818.55	0.0644869	0.0644869
43.314	3855.13	0.0649839	0.0649839
43.414	3888.63	0.0655386	0.0655386
43.524	3925.72	0.0660268	0.0660268
43.634	3963.73	0.0665939	0.0665939
43.7341	3997.36	0.0670499	0.0670499
43.844	4032.89	0.0676185	0.0676185
43.954	4069.08	0.0681669	0.0681669
44.064	4104.48	0.0687059	0.0687059
44.164	4136.38	0.0692657	0.0692657
44.274	4171.66	0.0697438	0.0697438
44.384	4206.53	0.0703418	0.0703418
44.4841	4236.69	0.0708797	0.0708797
44.594	4271.05	0.071472	0.071472
44.704	4305.47	0.0720748	0.0720748
44.814	4338.55	0.0726519	0.0726519
44.914	4367.92	0.0732139	0.0732139
45.024	4399.61	0.0738739	0.0738739
45.134	4428.45	0.0745145	0.0745145
45.2341	4454.5	0.0750599	0.0750599
45.344	4481.53	0.0757218	0.0757218
45.454	4507.14	0.0764078	0.0764078
45.564	4531.2	0.0771157	0.0771157
45.664	4550.58	0.0777538	0.0777538
45.774	4570.82	0.0785139	0.0785139
45.884	4589.44	0.0792668	0.0792668
45.9841	4603.7	0.0800227	0.0800227
46.094	4617.88	0.0807679	0.0807679
46.204	4629.97	0.0815678	0.0815678
46.304	4638.79	0.0823376	0.0823376
46.414	4648.54	0.0831039	0.0831039
46.524	4657.14	0.0839358	0.0839358
46.634	4663.84	0.0848349	0.0848349
46.734	4668.33	0.0855676	0.0855676
46.844	4671.23	0.0864216	0.0864216
46.954	4673.66	0.0873347	0.0873347
47.054	4673.39	0.0881029	0.0881029
47.164	4669.89	0.0890587	0.0890587
47.274	4665.64	0.0899347	0.0899347
47.384	4660.73	0.0908516	0.0908516
47.484	4657.01	0.0916675	0.0916675
47.594	4653.4	0.0926147	0.0926147
47.704	4650.79	0.0935117	0.0935117
47.804	4649.4	0.0943988	0.0943988
47.914	4648.47	0.0952316	0.0952316
48.024	4647.56	0.0961467	0.0961467
48.134	4647.67	0.0970426	0.0970426
48.234	4647.93	0.0978628	0.0978628
48.344	4648.11	0.0989011	0.0989011
48.454	4647.48	0.0997349	0.0997349
48.554	4647.1	0.100657	0.100657
48.664	4645.7	0.101552	0.101552
48.774	4645.4	0.102442	0.102442
48.884	4644.41	0.103407	0.103407
48.984	4643.6	0.104267	0.104267
49.094	4643.1	0.105158	0.105158
49.204	4642.27	0.106175	0.106175
49.304	4640.95	0.107062	0.107062
49.414	4639.78	0.107888	0.107888
49.524	4639.04	0.108983	0.108983
49.634	4638.9	0.109912	0.109912
49.734	4637.82	0.110766	0.110766
49.844	4637.97	0.111779	0.111779
49.954	4637.3	0.112739	0.112739
50.054	4637.91	0.113676	0.113676
50.164	4638.93	0.11467	0.11467
50.274	4640.01	0.115583	0.115583
50.384	4642.41	0.116578	0.116578
50.484	4645.87	0.117432	0.117432
50.594	4649.13	0.118351	0.118351
50.704	4653.63	0.11927	0.11927
50.804	4658.46	0.120131	0.120131
50.914	4663.81	0.120967	0.120967
51.024	4670.32	0.121916	0.121916
51.134	4676.16	0.12277	0.12277
51.234	4682.04	0.123619	0.123619
51.344	4688.7	0.124508	0.124508
51.454	4695.14	0.125359	0.125359
51.554	4701.59	0.126171	0.126171
51.664	4709.34	0.127102	0.127102
51.774	4716.51	0.127927	0.127927
51.874	4723.27	0.128782	0.128782
51.984	4729.26	0.12961	0.12961
52.094	4736.96	0.130459	0.130459
52.204	4744.27	0.131327	0.131327
52.304	4750.43	0.132079	0.132079
52.414	4758.29	0.133031	0.133031
52.524	4766.02	0.133876	0.133876
52.624	4771.75	0.134683	0.134683
52.734	4778.62	0.135596	0.135596
52.844	4786.19	0.136516	0.136516
52.954	4793.42	0.137302	0.137302
53.054	4799.71	0.138172	0.138172
53.164	4806.57	0.13906	0.13906
53.274	4814.43	0.139848	0.139848
53.374	4820.26	0.140666	0.140666
53.484	4827	0.141554	0.141554
53.594	4834.24	0.142352	0.142352
53.704	4841.86	0.143315	0.143315
53.804	4848.14	0.144088	0.144088
53.914	4854.8	0.144914	0.144914
54.024	4861.94	0.145915	0.145915
54.124	4868.44	0.146656	0.146656
54.234	4875.69	0.147537	0.147537
54.344	4881.81	0.148455	0.148455
54.454	4888.91	0.149299	0.149299
54.554	4895.5	0.150131	0.150131
54.664	4902.54	0.151059	0.151059
54.774	4908.28	0.151802	0.151802
54.874	4914.91	0.152674	0.152674
54.984	4921.28	0.15356	0.15356
55.094	4928.55	0.154364	0.154364
55.204	4935.33	0.155375	0.155375
55.304	4942.25	0.156035	0.156035
55.414	4949.23	0.15699	0.15699
55.524	4956.82	0.157832	0.157832
55.624	4961.29	0.158588	0.158588
55.734	4969.65	0.159545	0.159545
55.844	4975.78	0.160386	0.160386
55.954	4982.02	0.161251	0.161251
56.054	4988.59	0.16205	0.16205
56.164	4995.06	0.162936	0.162936
56.2641	5001.19	0.163766	0.163766
56.374	5008.57	0.164684	0.164684
56.484	5015.02	0.165494	0.165494
56.594	5022.25	0.166399	0.166399
56.694	5028.36	0.16723	0.16723
56.804	5035.25	0.168062	0.168062
56.914	5042.81	0.168992	0.168992
57.0141	5048.41	0.169808	0.169808
57.124	5056.54	0.170718	0.170718
57.234	5062.57	0.17159	0.17159
57.344	5068.51	0.172458	0.172458
57.444	5073.95	0.173256	0.173256
57.554	5081.18	0.174195	0.174195
57.664	5088.12	0.175052	0.175052
57.7641	5094.05	0.175839	0.175839
57.874	5100.55	0.176711	0.176711
57.984	5108.33	0.177627	0.177627
58.094	5114.63	0.178464	0.178464
58.194	5120.43	0.179318	0.179318
58.304	5126.87	0.180211	0.180211
58.414	5133.03	0.181	0.181
58.5141	5140.21	0.181871	0.181871
58.624	5146.92	0.182723	0.182723
58.734	5153.24	0.183582	0.183582
58.844	5159.8	0.184555	0.184555
58.944	5165.12	0.185295	0.185295
59.054	5172.2	0.186144	0.186144
59.164	5178.71	0.18707	0.18707
59.2641	5186	0.187814	0.187814
59.374	5192.08	0.18875	0.18875
59.484	5198.08	0.189526	0.189526
59.594	5205.02	0.190514	0.190514
59.694	5210.95	0.19132	0.19132
59.804	5216.71	0.192139	0.192139
59.914	5222.94	0.193063	0.193063
60.0141	5228.98	0.193891	0.193891
60.124	5234.96	0.194719	0.194719
60.234	5241.58	0.195647	0.195647
60.344	5247.63	0.19641	0.19641
60.444	5253.87	0.197263	0.197263
60.554	5259.97	0.198135	0.198135
60.664	5266.51	0.199036	0.199036
60.7641	5272.35	0.199794	0.199794
60.874	5279.46	0.200734	0.200734
60.984	5285.89	0.201544	0.201544
61.094	5292.23	0.20248	0.20248
61.194	5299.27	0.203302	0.203302
61.304	5305.25	0.204138	0.204138
61.414	5311.54	0.205074	0.205074
61.514	5317.47	0.205916	0.205916
61.624	5323.28	0.206696	0.206696
61.734	5329.06	0.207677	0.207677
61.834	5335.07	0.208464	0.208464
61.944	5341.87	0.209227	0.209227
62.054	5348.27	0.210278	0.210278
62.164	5354.61	0.211016	0.211016
62.264	5360.54	0.211867	0.211867
62.374	5366.9	0.212822	0.212822
62.484	5373.09	0.213614	0.213614
62.584	5378.73	0.214436	0.214436
62.694	5385.65	0.215308	0.215308
62.804	5391.29	0.216144	0.216144
62.914	5397.09	0.217119	0.217119
63.014	5402.42	0.21789	0.21789
63.124	5407.62	0.218727	0.218727
63.234	5414.44	0.219534	0.219534
63.334	5420.35	0.220416	0.220416
63.444	5428.11	0.221331	0.221331
63.554	5433.56	0.222257	0.222257
63.664	5440.23	0.223086	0.223086
63.764	5445.8	0.22383	0.22383
63.874	5451.3	0.224833	0.224833
63.984	5458.08	0.225599	0.225599
64.084	5463.42	0.226372	0.226372
64.194	5468.62	0.227438	0.227438
64.304	5474.44	0.22815	0.22815
64.414	5481.18	0.229064	0.229064
64.514	5486.4	0.229894	0.229894
64.624	5492.76	0.230652	0.230652
64.734	5499.68	0.231643	0.231643
64.834	5506.29	0.23256	0.23256
64.944	5511.94	0.233292	0.233292
65.054	5517.08	0.23425	0.23425
65.164	5523.5	0.235242	0.235242
65.264	5528.98	0.235895	0.235895
65.374	5533.74	0.23687	0.23687
65.484	5540.48	0.237708	0.237708
65.584	5547.23	0.238466	0.238466
65.694	5551.42	0.239407	0.239407
65.804	5558.14	0.240282	0.240282
65.914	5564.21	0.241127	0.241127
66.014	5570.06	0.242	0.242
66.124	5575.82	0.242846	0.242846
66.234	5582.08	0.243683	0.243683
66.334	5586.95	0.244586	0.244586
66.444	5593.19	0.245344	0.245344
66.554	5599.24	0.246307	0.246307
66.654	5605.09	0.247079	0.247079
66.764	5610.54	0.247927	0.247927
66.874	5615.97	0.248898	0.248898
66.984	5622.2	0.249732	0.249732
67.084	5628.46	0.25048	0.25048
67.194	5633.92	0.251534	0.251534
67.304	5640.37	0.252267	0.252267
67.404	5643.31	0.253144	0.253144
67.514	5649.85	0.253992	0.253992
67.624	5656.64	0.254788	0.254788
67.734	5662.31	0.255877	0.255877
67.834	5668.85	0.256528	0.256528
67.944	5674.64	0.257418	0.257418
68.054	5680.23	0.258375	0.258375
68.154	5686	0.259159	0.259159
68.264	5691.08	0.259922	0.259922
68.374	5697.13	0.260996	0.260996
68.484	5702.39	0.261734	0.261734
68.584	5707.81	0.262639	0.262639
68.694	5713.49	0.263475	0.263475
68.804	5719.28	0.264343	0.264343
68.904	5725.15	0.265203	0.265203
69.014	5730.69	0.26603	0.26603
69.124	5735.86	0.266898	0.266898
69.234	5742.64	0.267822	0.267822
69.334	5748.22	0.268642	0.268642
69.444	5754.01	0.269522	0.269522
69.554	5759.75	0.270443	0.270443
69.654	5764.88	0.271184	0.271184
69.764	5769.85	0.272151	0.272151
69.874	5775.74	0.273028	0.273028
69.984	5781.92	0.273896	0.273896
70.084	5786.93	0.27466	0.27466
70.194	5792.65	0.275572	0.275572
70.304	5799.05	0.276488	0.276488
70.404	5805.12	0.2773	0.2773
70.514	5810.93	0.278176	0.278176
70.624	5816.06	0.279115	0.279115
70.734	5822.1	0.280022	0.280022
70.834	5827.29	0.280868	0.280868
70.944	5832.43	0.281739	0.281739
71.054	5837.76	0.282592	0.282592
71.154	5842.29	0.283456	0.283456
71.264	5847.71	0.284371	0.284371
71.374	5853.64	0.285192	0.285192
71.474	5858.12	0.28599	0.28599
71.584	5864.34	0.286928	0.286928
71.694	5871.02	0.287768	0.287768
71.7941	5876.57	0.288607	0.288607
71.904	5882.57	0.289563	0.289563
72.014	5887.68	0.290318	0.290318
72.124	5892.89	0.2913	0.2913
72.224	5897.7	0.292091	0.292091
72.334	5902.47	0.292939	0.292939
72.444	5908.23	0.293863	0.293863
72.5441	5913.6	0.29466	0.29466
72.654	5919.56	0.29556	0.29556
72.764	5925.19	0.296452	0.296452
72.874	5930.45	0.2973	0.2973
72.974	5936.14	0.298142	0.298142
73.084	5942.56	0.299079	0.299079
73.194	5948.17	0.29994	0.29994
73.2941	5953.18	0.30077	0.30077
73.404	5958.02	0.301656	0.301656
73.514	5964.18	0.302575	0.302575
73.624	5969.29	0.303416	0.303416
73.724	5973.58	0.304222	0.304222
73.834	5978.22	0.305159	0.305159
73.944	5984.92	0.30603	0.30603
74.0441	5989.73	0.306875	0.306875
74.154	5995.07	0.307662	0.307662
74.264	6000.38	0.308616	0.308616
74.374	6005.95	0.309492	0.309492
74.474	6011.03	0.31025	0.31025
74.584	6016.88	0.311238	0.311238
74.694	6022.2	0.312071	0.312071
74.7941	6027.71	0.312934	0.312934
74.904	6033.38	0.313832	0.313832
75.014	6038.63	0.314687	0.314687
75.124	6044.28	0.315552	0.315552
75.224	6049.22	0.31645	0.31645
75.334	6054.09	0.317239	0.317239
75.444	6058.97	0.318126	0.318126
75.5441	6063.86	0.319016	0.319016
75.654	6070.03	0.319828	0.319828
75.764	6076.2	0.320788	0.320788
75.874	6081.55	0.321647	0.321647
75.974	6086.62	0.322507	0.322507
76.084	6092.17	0.323422	0.323422
76.194	6097.3	0.324276	0.324276
76.2941	6102.6	0.325082	0.325082
76.404	6107.92	0.326034	0.326034
76.514	6112.7	0.3269	0.3269
76.614	6117.29	0.327668	0.327668
76.724	6122.5	0.328615	0.328615
76.834	6127.3	0.329424	0.329424
76.944	6133.37	0.330378	0.330378
77.044	6137.81	0.331207	0.331207
77.154	6141.98	0.331991	0.331991
77.264	6148.71	0.332954	0.332954
77.364	6154.04	0.333778	0.333778
77.474	6160.88	0.33462	0.33462
77.584	6166.76	0.335583	0.335583
77.694	6170.29	0.336462	0.336462
77.794	6175.39	0.337263	0.337263
77.904	6179.61	0.338138	0.338138
78.014	6186.5	0.339052	0.339052
78.114	6191.08	0.339823	0.339823
78.224	6195.89	0.340752	0.340752
78.334	6200.67	0.341611	0.341611
78.444	6206.65	0.342499	0.342499
78.544	6211.6	0.343384	0.343384
78.654	6217.44	0.344238	0.344238
78.764	6222.94	0.34518	0.34518
78.864	6227.56	0.346027	0.346027
78.974	6233.3	0.346887	0.346887
79.084	6238.73	0.347834	0.347834
79.194	6243.42	0.348708	0.348708
79.294	6247.79	0.349523	0.349523
79.404	6252.54	0.350426	0.350426
79.514	6257.3	0.351324	0.351324
79.614	6261.77	0.352064	0.352064
79.724	6268.08	0.352999	0.352999
79.834	6273.94	0.353856	0.353856
79.944	6279.94	0.3548	0.3548
80.044	6284.77	0.355659	0.355659
80.154	6289.95	0.356526	0.356526
80.264	6295.78	0.357438	0.357438
80.364	6299.87	0.358339	0.358339
80.474	6304.53	0.359216	0.359216
80.584	6309.2	0.360067	0.360067
80.694	6314.85	0.361012	0.361012
80.794	6319.58	0.36175	0.36175
80.904	6324.11	0.362686	0.362686
81.014	6329.55	0.363594	0.363594
81.114	6334.82	0.364442	0.364442
81.224	6340.59	0.365258	0.365258
81.334	6346.36	0.366251	0.366251
81.434	6351.34	0.36705	0.36705
81.544	6356.12	0.367915	0.367915
81.654	6360.93	0.368923	0.368923
81.764	6366	0.369743	0.369743
81.864	6370.91	0.37054	0.37054
81.974	6376.03	0.37149	0.37149
82.084	6380.73	0.372335	0.372335
82.184	6385.94	0.373195	0.373195
82.294	6391.18	0.374074	0.374074
82.404	6396.22	0.37502	0.37502
82.514	6401.12	0.375928	0.375928
82.614	6406.17	0.376698	0.376698
82.724	6411.87	0.377604	0.377604
82.834	6417.17	0.378558	0.378558
82.934	6421.89	0.379343	0.379343
83.044	6427.19	0.380228	0.380228
83.154	6432.11	0.381192	0.381192
83.264	6436.57	0.382103	0.382103
83.364	6440.78	0.382861	0.382861
83.474	6446.22	0.383771	0.383771
83.584	6450.81	0.384647	0.384647
83.684	6455.78	0.385458	0.385458
83.794	6461.17	0.386374	0.386374
83.904	6465.92	0.387236	0.387236
84.014	6471.95	0.388206	0.388206
84.114	6476.7	0.388991	0.388991
84.224	6481.76	0.389819	0.389819
84.334	6487	0.390795	0.390795
84.434	6490.81	0.391588	0.391588
84.544	6496.39	0.392432	0.392432
84.654	6501.3	0.393386	0.393386
84.764	6506.27	0.394211	0.394211
84.864	6511.15	0.395056	0.395056
84.974	6516.38	0.395962	0.395962
85.084	6520.92	0.396779	0.396779
85.184	6526.24	0.39764	0.39764
85.294	6531.73	0.398582	0.398582
85.404	6536.44	0.399396	0.399396
85.514	6541.43	0.400355	0.400355
85.614	6546.36	0.401166	0.401166
85.724	6552.25	0.402058	0.402058
85.834	6557.31	0.402991	0.402991
85.934	6561.37	0.403756	0.403756
86.044	6566.95	0.404692	0.404692
86.154	6571.48	0.405592	0.405592
86.264	6575.16	0.406462	0.406462
86.364	6579.67	0.4073	0.4073
86.474	6584.48	0.40823	0.40823
86.5741	6590.02	0.40904	0.40904
86.684	6596.11	0.409893	0.409893
86.794	6601.19	0.410842	0.410842
86.904	6606.57	0.411692	0.411692
87.004	6610.98	0.412474	0.412474
87.114	6616.06	0.41344	0.41344
87.224	6620.68	0.41434	0.41434
87.3241	6626.16	0.415152	0.415152
87.434	6629.98	0.416036	0.416036
87.544	6634.2	0.416922	0.416922
87.654	6639.27	0.417857	0.417857
87.754	6644.08	0.418588	0.418588
87.864	6649.09	0.419502	0.419502
87.974	6654.25	0.420436	0.420436
88.0741	6658.44	0.42124	0.42124
88.184	6664.82	0.422116	0.422116
88.294	6670.13	0.423043	0.423043
88.404	6675.49	0.423934	0.423934
88.504	6679.61	0.424767	0.424767
88.614	6682.18	0.425594	0.425594
88.724	6688.13	0.426496	0.426496
88.8241	6692.21	0.427312	0.427312
88.934	6697.23	0.428166	0.428166
89.044	6702.43	0.429087	0.429087
89.154	6706.67	0.429911	0.429911
89.254	6712.35	0.43077	0.43077
89.364	6717.56	0.431619	0.431619
89.474	6723.28	0.432542	0.432542
89.5741	6729.03	0.433406	0.433406
89.684	6732.81	0.434223	0.434223
89.794	6737.85	0.435184	0.435184
89.904	6742.88	0.436079	0.436079
90.004	6747.17	0.436858	0.436858
90.114	6752.14	0.437779	0.437779
90.224	6756.41	0.438652	0.438652
90.3241	6760.33	0.439464	0.439464
90.434	6765.84	0.440372	0.440372
90.544	6770.31	0.441207	0.441207
90.654	6776.3	0.442134	0.442134
90.754	6780.41	0.443011	0.443011
90.864	6786.12	0.443855	0.443855
90.974	6790.52	0.444735	0.444735
91.0741	6795.29	0.445551	0.445551
91.184	6800.05	0.446406	0.446406
91.294	6803.97	0.447259	0.447259
91.394	6809.25	0.448151	0.448151
91.504	6813.54	0.448979	0.448979
91.614	6818.68	0.449864	0.449864
91.724	6823.18	0.450791	0.450791
91.824	6827.01	0.451574	0.451574
91.934	6832.86	0.45244	0.45244
92.044	6838	0.453322	0.453322
92.144	6842.59	0.454127	0.454127
92.254	6848.26	0.455015	0.455015
92.364	6852.6	0.455943	0.455943
92.474	6857.5	0.456846	0.456846
92.574	6862.92	0.457707	0.457707
92.684	6866.83	0.458564	0.458564
92.794	6871.05	0.45947	0.45947
92.894	6875.27	0.460251	0.460251
93.004	6879.92	0.46123	0.46123
93.114	6885.42	0.462064	0.462064
93.224	6889.78	0.462972	0.462972
93.324	6893.59	0.463782	0.463782
93.434	6898	0.46465	0.46465
93.544	6903.38	0.465563	0.465563
93.644	6907.84	0.466382	0.466382
93.754	6912.63	0.467278	0.467278
93.864	6917.56	0.468175	0.468175
93.974	6922.37	0.469087	0.469087
94.074	6926.78	0.469875	0.469875
94.184	6931.13	0.47077	0.47077
94.294	6935.29	0.471655	0.471655
94.394	6939.51	0.472497	0.472497
94.504	6944.27	0.473392	0.473392
94.614	6948.65	0.474251	0.474251
94.724	6953.74	0.475226	0.475226
94.824	6957.78	0.476028	0.476028
94.934	6963.51	0.476971	0.476971
95.044	6968.45	0.477782	0.477782
95.144	6972.72	0.478686	0.478686
95.254	6977.17	0.479606	0.479606
95.364	6982.03	0.480478	0.480478
95.474	6986.51	0.481435	0.481435
95.574	6990.37	0.482182	0.482182
95.684	6994.89	0.48313	0.48313
95.794	6999.67	0.48404	0.48404
95.894	7003.75	0.484838	0.484838
96.004	7008.49	0.485694	0.485694
96.114	7012.62	0.486618	0.486618
96.224	7018.4	0.487591	0.487591
96.324	7022.53	0.488348	0.488348
96.434	7027.03	0.48931	0.48931
96.544	7032.08	0.490254	0.490254
96.644	7035.5	0.491108	0.491108
96.754	7040.94	0.492015	0.492015
96.864	7045.78	0.492874	0.492874
96.964	7049.04	0.493743	0.493743
97.074	7053.41	0.494602	0.494602
97.184	7057.44	0.49549	0.49549
97.294	7062.06	0.496423	0.496423
97.394	7066.23	0.497254	0.497254
97.504	7071.92	0.498199	0.498199
97.614	7076.37	0.499045	0.499045
97.714	7080.69	0.499934	0.499934
97.824	7085.91	0.500914	0.500914
97.934	7090.27	0.501862	0.501862
98.044	7095.31	0.502758	0.502758
98.144	7099.1	0.503616	0.503616
98.254	7102.54	0.504475	0.504475
98.364	7107.46	0.505435	0.505435
98.464	7111.71	0.506219	0.506219
98.574	7116.2	0.507064	0.507064
98.684	7121.14	0.507931	0.507931
98.794	7126.08	0.508923	0.508923
98.894	7130.35	0.50964	0.50964
99.004	7134.93	0.510632	0.510632
99.114	7138.98	0.511515	0.511515
99.214	7145.37	0.512294	0.512294
99.324	7148.81	0.513314	0.513314
99.434	7153.99	0.514171	0.514171
99.544	7158.4	0.515131	0.515131
99.644	7161.77	0.515958	0.515958
99.754	7167.24	0.516783	0.516783
99.864	7171.26	0.517707	0.517707
99.964	7175.88	0.51858	0.51858
100.074	7181.08	0.519436	0.519436
100.184	7184.78	0.520402	0.520402
100.294	7190.45	0.521319	0.521319
100.394	7195.12	0.522086	0.522086
100.504	7199.55	0.523118	0.523118
100.614	7203.74	0.523899	0.523899
100.714	7208.4	0.52477	0.52477
100.824	7212.62	0.52569	0.52569
100.934	7217.72	0.526579	0.526579
101.044	7222.52	0.527553	0.527553
101.144	7226.74	0.528332	0.528332
101.254	7232.44	0.529238	0.529238
101.354	7235.83	0.530072	0.530072
101.464	7240.36	0.531011	0.531011
101.574	7245.26	0.531891	0.531891
101.684	7249.91	0.532826	0.532826
101.784	7253.44	0.53359	0.53359
101.894	7258.37	0.534491	0.534491
102.004	7262.65	0.535402	0.535402
102.104	7267.08	0.536196	0.536196
102.214	7271.27	0.537191	0.537191
102.324	7277.04	0.538064	0.538064
102.434	7280.67	0.538949	0.538949
102.534	7285.61	0.539796	0.539796
102.644	7290.26	0.540675	0.540675
102.754	7295.03	0.54161	0.54161
102.854	7298.66	0.542382	0.542382
102.964	7302.83	0.543302	0.543302
103.074	7307.63	0.544244	0.544244
103.184	7313.77	0.545118	0.545118
103.284	7317.72	0.545972	0.545972
103.394	7322.59	0.546844	0.546844
103.504	7326.98	0.547764	0.547764
103.604	7332.5	0.548644	0.548644
103.714	7336.7	0.549499	0.549499
103.824	7340.81	0.550462	0.550462
103.934	7344.63	0.551342	0.551342
104.034	7348.89	0.552218	0.552218
104.144	7353.31	0.553111	0.553111
104.254	7358.76	0.553992	0.553992
104.354	7362.38	0.554807	0.554807
104.464	7367.62	0.555704	0.555704
104.574	7371.83	0.556631	0.556631
104.684	7377.48	0.557496	0.557496
104.784	7381.54	0.55834	0.55834
104.894	7386.02	0.559278	0.559278
105.004	7391.58	0.560132	0.560132
105.104	7394.64	0.560998	0.560998
105.214	7398.91	0.561903	0.561903
105.324	7403.08	0.562779	0.562779
105.434	7407.53	0.563675	0.563675
105.534	7412.52	0.564506	0.564506
105.644	7417.72	0.565411	0.565411
105.754	7422.51	0.566266	0.566266
105.854	7426.77	0.56712	0.56712
105.964	7430.84	0.568036	0.568036
106.074	7435.31	0.568904	0.568904
106.184	7441.23	0.56983	0.56983
106.284	7445.33	0.57064	0.57064
106.394	7450.1	0.571569	0.571569
106.504	7454.42	0.572503	0.572503
106.604	7457.92	0.573263	0.573263
106.714	7463.08	0.574231	0.574231
106.824	7468.06	0.575044	0.575044
106.924	7472.9	0.57593	0.57593
107.034	7477.4	0.576819	0.576819
107.144	7482.48	0.57772	0.57772
107.254	7487.2	0.578614	0.578614
107.354	7489.85	0.57935	0.57935
107.464	7494.58	0.580322	0.580322
107.574	7500.2	0.581168	0.581168
107.674	7503.91	0.581984	0.581984
107.784	7507.97	0.582906	0.582906
107.894	7512.72	0.58374	0.58374
108.004	7517.89	0.584651	0.584651
108.104	7522.32	0.585474	0.585474
108.214	7527.66	0.58638	0.58638
108.324	7532.59	0.587298	0.587298
108.424	7536.6	0.588116	0.588116
108.534	7541.3	0.589012	0.589012
108.644	7545.38	0.589891	0.589891
108.754	7549.99	0.59082	0.59082
108.854	7554.7	0.591592	0.591592
108.964	7559.87	0.592611	0.592611
109.074	7564.73	0.59344	0.59344
109.174	7568.11	0.594238	0.594238
109.284	7572.79	0.595248	0.595248
109.394	7580	0.596095	0.596095
109.504	7583.68	0.597068	0.597068
109.604	7587.35	0.597887	0.597887
109.714	7590.67	0.59873	0.59873
109.824	7594.94	0.599663	0.599663
109.924	7599.83	0.60047	0.60047
110.034	7603.86	0.601344	0.601344
110.144	7609.27	0.602242	0.602242
110.254	7613.69	0.603137	0.603137
110.354	7617.85	0.603988	0.603988
110.464	7623.04	0.604894	0.604894
110.574	7628.32	0.605758	0.605758
110.674	7632.94	0.606672	0.606672
110.784	7637.84	0.6075	0.6075
110.894	7641.87	0.608427	0.608427
111.004	7645.87	0.609279	0.609279
111.104	7651.16	0.61011	0.61011
111.214	7655.73	0.611028	0.611028
111.324	7660.53	0.611963	0.611963
111.424	7664.9	0.612791	0.612791
111.534	7668.57	0.613743	0.613743
111.644	7674	0.614634	0.614634
111.744	7678.69	0.615424	0.615424
111.854	7683.83	0.616411	0.616411
111.964	7689.05	0.61725	0.61725
112.074	7693.06	0.618191	0.618191
112.174	7696.85	0.619042	0.619042
112.284	7701.49	0.619918	0.619918
112.394	7706.87	0.620927	0.620927
112.494	7710.4	0.621638	0.621638
112.604	7715.41	0.622594	0.622594
112.714	7719.99	0.623515	0.623515
112.824	7725.45	0.624375	0.624375
112.924	7728.77	0.625238	0.625238
113.034	7733.33	0.62614	0.62614
113.144	7737.91	0.627	0.627
113.244	7743.34	0.627883	0.627883
113.354	7747.57	0.62882	0.62882
113.464	7751.68	0.629624	0.629624
113.574	7756.85	0.630591	0.630591
113.674	7762.39	0.631412	0.631412
113.784	7765.95	0.632304	0.632304
113.894	7771.23	0.633218	0.633218
113.994	7775.59	0.634059	0.634059
114.104	7779.34	0.634947	0.634947
114.214	7784.31	0.635881	0.635881
114.324	7789.25	0.636746	0.636746
114.424	7792.5	0.637578	0.637578
114.534	7796.86	0.638554	0.638554
114.644	7801.84	0.639358	0.639358
114.744	7805.58	0.640254	0.640254
114.854	7810.3	0.641128	0.641128
114.964	7815.16	0.642039	0.642039
115.074	7819.29	0.642927	0.642927
115.174	7823.97	0.64376	0.64376
115.284	7828.96	0.644692	0.644692
115.394	7833.51	0.645539	0.645539
115.494	7837.57	0.646396	0.646396
115.604	7841.82	0.647282	0.647282
115.714	7846.22	0.648202	0.648202
115.824	7850.92	0.649025	0.649025
115.924	7856.37	0.649842	0.649842
116.034	7861.38	0.650784	0.650784
116.144	7864.99	0.65164	0.65164
116.244	7869.82	0.65251	0.65251
116.354	7874.73	0.653368	0.653368
116.464	7880.31	0.654291	0.654291
116.564	7883.82	0.655096	0.655096
116.674	7888.81	0.655998	0.655998
116.784	7892.85	0.656882	0.656882
116.884	7897.43	0.657694	0.657694
116.994	7902.06	0.658647	0.658647
117.104	7906.55	0.659516	0.659516
117.214	7912.02	0.660402	0.660402
117.314	7916.16	0.661263	0.661263
117.424	7921.31	0.662166	0.662166
117.534	7926.36	0.663006	0.663006
117.634	7931.23	0.663884	0.663884
117.744	7935.1	0.664863	0.664863
117.854	7939.71	0.665656	0.665656
117.964	7944.95	0.666551	0.666551
118.064	7948.92	0.667419	0.667419
118.174	7951.97	0.668347	0.668347
118.284	7957.63	0.669158	0.669158
118.384	7961.8	0.670018	0.670018
118.494	7966.57	0.670879	0.670879
118.604	7971.78	0.671791	0.671791
118.714	7976.69	0.672744	0.672744
118.814	7981.36	0.673492	0.673492
118.924	7985.91	0.674459	0.674459
119.034	7990.82	0.675322	0.675322
119.134	7994.82	0.676124	0.676124
119.244	8000.35	0.677048	0.677048
119.354	8004.33	0.677944	0.677944
119.464	8008.24	0.678908	0.678908
119.564	8013.25	0.679651	0.679651
119.674	8017.55	0.680528	0.680528
119.784	8022.53	0.681444	0.681444
119.884	8027.32	0.682282	0.682282
119.994	8031.67	0.683195	0.683195
120.104	8037.27	0.684161	0.684161
120.214	8041.22	0.685075	0.685075
120.314	8046.67	0.685808	0.685808
120.424	8051.57	0.686794	0.686794
120.534	8055.98	0.6877	0.6877
120.634	8059.84	0.68854	0.68854
120.744	8063.91	0.689514	0.689514
120.854	8068.5	0.690327	0.690327
120.964	8073.62	0.691191	0.691191
121.064	8077.33	0.692038	0.692038
121.174	8082.48	0.69295	0.69295
121.284	8087.54	0.693826	0.693826
121.384	8091.89	0.694744	0.694744
121.494	8098.75	0.69563	0.69563
121.604	8102.31	0.696504	0.696504
121.704	8105.47	0.697396	0.697396
121.814	8110.37	0.698362	0.698362
121.924	8114.19	0.699174	0.699174
122.034	8119.71	0.700118	0.700118
122.134	8124.7	0.700918	0.700918
122.244	8128.99	0.701848	0.701848
122.354	8133.51	0.70273	0.70273
122.454	8138.31	0.703582	0.703582
122.564	8142.45	0.704551	0.704551
122.674	8148.31	0.7054	0.7054
122.784	8152.81	0.706367	0.706367
122.884	8156.38	0.707187	0.707187
122.994	8161.89	0.708066	0.708066
123.104	8166.11	0.709004	0.709004
123.204	8170.78	0.709778	0.709778
123.314	8175.68	0.710762	0.710762
123.424	8180.02	0.711624	0.711624
123.534	8184.63	0.71252	0.71252
123.634	8188.7	0.713426	0.713426
123.744	8193.56	0.714311	0.714311
123.854	8197.66	0.715166	0.715166
123.954	8202.63	0.716151	0.716151
124.064	8206.7	0.717008	0.717008
124.174	8211.54	0.717844	0.717844
124.284	8216.98	0.718739	0.718739
124.384	8221.57	0.71962	0.71962
124.494	8225.73	0.720462	0.720462
124.604	8231.24	0.72142	0.72142
124.704	8236.03	0.722256	0.722256
124.814	8240.1	0.723166	0.723166
124.924	8244.68	0.724071	0.724071
125.034	8248.92	0.725009	0.725009
125.134	8253.43	0.72588	0.72588
125.244	8258.43	0.726696	0.726696
125.354	8262.93	0.727583	0.727583
125.454	8267.7	0.72853	0.72853
125.564	8272.16	0.729423	0.729423
125.674	8277.13	0.730262	0.730262
125.784	8282.4	0.73125	0.73125
125.884	8287.09	0.732051	0.732051
125.994	8291.67	0.732987	0.732987
126.104	8297.09	0.733887	0.733887
126.204	8300.76	0.734708	0.734708
126.314	8305.05	0.735638	0.735638
126.424	8308.99	0.736588	0.736588
126.524	8313.81	0.73738	0.73738
126.634	8316.92	0.73832	0.73832
126.744	8322.54	0.739186	0.739186
126.854	8328.31	0.740078	0.740078
126.954	8332.98	0.741039	0.741039
127.064	8338.02	0.741863	0.741863
127.174	8342.68	0.742735	0.742735
127.274	8346.88	0.743628	0.743628
127.384	8351.71	0.744555	0.744555
127.494	8356.43	0.745411	0.745411
127.604	8360.86	0.746307	0.746307
127.704	8365.32	0.747155	0.747155
127.814	8369.24	0.748063	0.748063
127.924	8374	0.74894	0.74894
128.024	8378.91	0.749844	0.749844
128.134	8384.39	0.750671	0.750671
128.244	8388.51	0.751619	0.751619
128.354	8393.68	0.752626	0.752626
128.454	8398.84	0.753379	0.753379
128.564	8403.29	0.754317	0.754317
128.674	8407.76	0.755202	0.755202
128.774	8412.21	0.755982	0.755982
128.884	8416.44	0.756908	0.756908
128.994	8421.07	0.75789	0.75789
129.104	8425.59	0.758747	0.758747
129.204	8429.24	0.75954	0.75954
129.314	8434.55	0.760402	0.760402
129.424	8440.18	0.761383	0.761383
129.524	8445.77	0.762175	0.762175
129.634	8450.25	0.76309	0.76309
129.744	8454.6	0.764094	0.764094
129.854	8458.75	0.764863	0.764863
129.954	8462.67	0.765764	0.765764
130.064	8468.38	0.766684	0.766684
130.174	8472.97	0.767558	0.767558
130.274	8476.79	0.768416	0.768416
130.384	8480.87	0.769355	0.769355
130.494	8486.47	0.770159	0.770159
130.604	8491.4	0.771221	0.771221
130.704	8495.97	0.771967	0.771967
130.814	8500.84	0.772822	0.772822
130.924	8503.69	0.773838	0.773838
131.024	8508.86	0.774564	0.774564
131.134	8514.16	0.775468	0.775468
131.244	8520.18	0.776483	0.776483
131.354	8525.22	0.777327	0.777327
131.454	8529.22	0.778175	0.778175
131.564	8533.93	0.779159	0.779159
131.664	8538.7	0.779927	0.779927
131.774	8543.07	0.780838	0.780838
131.884	8547.04	0.781823	0.781823
131.994	8551.44	0.782667	0.782667
132.094	8555.07	0.7835	0.7835
132.204	8561.01	0.784464	0.784464
132.314	8565.37	0.785279	0.785279
132.414	8570.39	0.786166	0.786166
132.524	8575.02	0.787123	0.787123
132.634	8579.74	0.78795	0.78795
132.744	8584.84	0.788986	0.788986
132.844	8589.89	0.789716	0.789716
132.954	8594.92	0.790643	0.790643
133.064	8600.08	0.791652	0.791652
133.164	8604.07	0.792423	0.792423
133.274	8608.09	0.793358	0.793358
133.384	8612.53	0.794252	0.794252
133.494	8617.59	0.795123	0.795123
133.594	8622.15	0.795972	0.795972
133.704	8626.76	0.796952	0.796952
133.814	8632.39	0.797746	0.797746
133.914	8636.71	0.798713	0.798713
134.024	8642.46	0.799627	0.799627
134.134	8646.7	0.800534	0.800534
134.244	8651.78	0.801502	0.801502
134.344	8656.43	0.80233	0.80233
134.454	8660.47	0.803286	0.803286
134.564	8665.27	0.804211	0.804211
134.664	8668.71	0.80507	0.80507
134.774	8673.34	0.805934	0.805934
134.884	8679.26	0.806906	0.806906
134.994	8683.29	0.80774	0.80774
135.094	8686.62	0.808667	0.808667
135.204	8692.84	0.809524	0.809524
135.314	8697.81	0.810459	0.810459
135.414	8702.52	0.811306	0.811306
135.524	8707.55	0.812212	0.812212
135.634	8712.13	0.813139	0.813139
135.744	8716.21	0.814049	0.814049
135.844	8719.67	0.814907	0.814907
135.954	8725.12	0.815809	0.815809
136.064	8730.01	0.816704	0.816704
136.164	8734	0.817527	0.817527
136.274	8739.33	0.818496	0.818496
136.384	8743.98	0.819396	0.819396
136.484	8749.44	0.820227	0.820227
136.594	8753.98	0.821124	0.821124
136.704	8759.3	0.822078	0.822078
136.814	8764.55	0.823027	0.823027
136.914	8769.13	0.823818	0.823818
137.024	8773.87	0.824744	0.824744
137.134	8778.56	0.825694	0.825694
137.234	8782.04	0.82653	0.82653
137.344	8785.95	0.827411	0.827411
137.454	8791.71	0.828311	0.828311
137.564	8796.18	0.82921	0.82921
137.664	8800.13	0.830058	0.830058
137.774	8805.05	0.83099	0.83099
137.884	8810.42	0.831863	0.831863
137.984	8814.91	0.83271	0.83271
138.094	8821.57	0.833707	0.833707
138.204	8825.19	0.834519	0.834519
138.314	8830.37	0.835514	0.835514
138.414	8834.34	0.836356	0.836356
138.524	8839.94	0.837231	0.837231
138.634	8844.58	0.838146	0.838146
138.734	8848.15	0.838992	0.838992
138.844	8852.89	0.839887	0.839887
138.954	8857.41	0.840779	0.840779
139.064	8862.33	0.8417	0.8417
139.164	8867.31	0.842534	0.842534
139.274	8872.84	0.84346	0.84346
139.384	8877.32	0.844358	0.844358
139.484	8881.62	0.845212	0.845212
139.594	8887.22	0.846074	0.846074
139.704	8891.92	0.847043	0.847043
139.814	8896.86	0.847924	0.847924
139.914	8901.02	0.848724	0.848724
140.024	8905.39	0.849687	0.849687
140.134	8910.04	0.850571	0.850571
140.234	8913.98	0.851376	0.851376
140.344	8918.44	0.852303	0.852303
140.454	8923.94	0.853243	0.853243
140.564	8928.58	0.854106	0.854106
140.664	8933.34	0.854994	0.854994
140.774	8938.34	0.8558	0.8558
140.884	8943.46	0.856724	0.856724
140.984	8949.28	0.857624	0.857624
141.094	8953.97	0.858512	0.858512
141.204	8958	0.85942	0.85942
141.314	8962.31	0.860398	0.860398
141.414	8966.17	0.86118	0.86118
141.524	8972.85	0.862134	0.862134
141.634	8977.11	0.863111	0.863111
141.734	8980.94	0.863827	0.863827
141.844	8986.13	0.864764	0.864764
141.954	8990.44	0.865703	0.865703
142.054	8995.89	0.866471	0.866471
142.164	9001.64	0.867427	0.867427
142.274	9006.67	0.868424	0.868424
142.384	9011.95	0.869284	0.869284
142.484	9016.49	0.870179	0.870179
142.594	9021.83	0.871126	0.871126
142.704	9025.61	0.872034	0.872034
142.804	9028.93	0.872899	0.872899
142.914	9033.26	0.873767	0.873767
143.024	9037.04	0.874718	0.874718
143.134	9041.33	0.875626	0.875626
143.234	9047.28	0.87646	0.87646
143.344	9053.34	0.877323	0.877323
143.454	9058.57	0.878325	0.878325
143.554	9063.6	0.87911	0.87911
143.664	9068.5	0.880038	0.880038
143.774	9073.6	0.88105	0.88105
143.884	9078.31	0.881986	0.881986
143.984	9082.58	0.882842	0.882842
144.094	9086.35	0.883686	0.883686
144.204	9091.61	0.88461	0.88461
144.304	9095.52	0.885451	0.885451
144.414	9100.57	0.88634	0.88634
144.524	9105.17	0.887281	0.887281
144.634	9111.15	0.888154	0.888154
144.734	9115.63	0.888963	0.888963
144.844	9120.51	0.889935	0.889935
144.954	9126.32	0.890859	0.890859
145.054	9130.81	0.891658	0.891658
145.164	9135.01	0.89265	0.89265
145.274	9139.67	0.89357	0.89357
145.384	9145.14	0.89453	0.89453
145.484	9148.21	0.895296	0.895296
145.594	9153.05	0.896208	0.896208
145.704	9158.35	0.897144	0.897144
145.804	9163.04	0.897995	0.897995
145.914	9167.74	0.898851	0.898851
146.024	9172.78	0.899766	0.899766
146.134	9178.02	0.900728	0.900728
146.234	9183.36	0.901544	0.901544
146.344	9188.18	0.902447	0.902447
146.444	9192.77	0.90329	0.90329
146.554	9197.17	0.904204	0.904204
146.664	9201.53	0.905166	0.905166
146.774	9206.21	0.906046	0.906046
146.874	9210.62	0.906846	0.906846
146.984	9215.31	0.907788	0.907788
147.094	9220.28	0.90868	0.90868
147.194	9224.86	0.909447	0.909447
147.304	9230.29	0.910472	0.910472
147.414	9234.26	0.911363	0.911363
147.524	9239.61	0.912246	0.912246
147.624	9245.14	0.91308	0.91308
147.734	9250.09	0.913947	0.913947
147.844	9255.39	0.914886	0.914886
147.944	9258.6	0.915724	0.915724
148.054	9263.68	0.916584	0.916584
148.164	9269.42	0.917602	0.917602
148.274	9273.74	0.918484	0.918484
148.374	9278.18	0.919236	0.919236
148.484	9282.55	0.920275	0.920275
148.594	9287.95	0.92114	0.92114
148.694	9292.51	0.921874	0.921874
148.804	9297.11	0.922867	0.922867
148.914	9303.72	0.92373	0.92373
149.024	9307.98	0.924764	0.924764
149.124	9312.92	0.925571	0.925571
149.234	9317.84	0.926459	0.926459
149.344	9322.75	0.927411	0.927411
149.444	9327.06	0.928282	0.928282
149.554	9331.98	0.929167	0.929167
149.664	9336.27	0.93009	0.93009
149.774	9340.21	0.930967	0.930967
149.874	9344.33	0.931879	0.931879
149.984	9349.06	0.932788	0.932788
150.094	9355.64	0.933638	0.933638
150.194	9360.32	0.934456	0.934456
150.304	9365.77	0.935464	0.935464
150.414	9370.65	0.936276	0.936276
150.524	9375.97	0.937336	0.937336
150.624	9380.37	0.938136	0.938136
150.734	9385.58	0.939047	0.939047
150.844	9389.85	0.940063	0.940063
150.944	9394.06	0.94086	0.94086
151.054	9398.15	0.941731	0.941731
151.164	9403.35	0.942711	0.942711
151.274	9408.39	0.943572	0.943572
151.374	9412.75	0.944384	0.944384
151.484	9418.4	0.945376	0.945376
151.594	9423.53	0.946198	0.946198
151.694	9428.8	0.947078	0.947078
151.804	9434.58	0.948011	0.948011
151.914	9439.49	0.948935	0.948935
152.014	9442.91	0.94975	0.94975
152.124	9445.76	0.950716	0.950716
152.234	9451.15	0.951556	0.951556
152.344	9456.5	0.952531	0.952531
152.444	9461.25	0.953343	0.953343
152.554	9465.2	0.954196	0.954196
152.664	9470.02	0.955151	0.955151
152.764	9475.35	0.955916	0.955916
152.874	9481.34	0.956859	0.956859
152.984	9487.5	0.957779	0.957779
153.094	9492.84	0.958711	0.958711
153.194	9496.51	0.959563	0.959563
153.304	9501.48	0.960482	0.960482
153.414	9507.01	0.961391	0.961391
153.514	9511.1	0.962228	0.962228
153.624	9515.41	0.963182	0.963182
153.734	9520.21	0.964035	0.964035
153.844	9524.29	0.964975	0.964975
153.944	9529.61	0.965791	0.965791
154.054	9535.19	0.96669	0.96669
154.164	9540.31	0.967658	0.967658
154.264	9545.35	0.968502	0.968502
154.374	9550.15	0.969446	0.969446
154.484	9554.95	0.970392	0.970392
154.594	9559.85	0.971244	0.971244
154.694	9564.57	0.972139	0.972139
154.804	9569.39	0.973072	0.973072
154.914	9574.11	0.973911	0.973911
155.014	9578.67	0.97476	0.97476
155.124	9583.93	0.975672	0.975672
155.234	9588.77	0.976567	0.976567
155.344	9592.77	0.977546	0.977546
155.444	9597.98	0.978303	0.978303
155.554	9603.13	0.979218	0.979218
155.664	9608.54	0.980139	0.980139
155.764	9614.3	0.980999	0.980999
155.874	9618.5	0.981939	0.981939
155.984	9623.69	0.982864	0.982864
156.094	9629.31	0.983742	0.983742
156.194	9633.86	0.984689	0.984689
156.304	9637.12	0.985544	0.985544
156.414	9642.74	0.986399	0.986399
156.514	9647.2	0.987323	0.987323
156.624	9652.59	0.988239	0.988239
156.734	9656.97	0.989131	0.989131
156.834	9660.64	0.989966	0.989966
156.944	9666.12	0.990912	0.990912
157.054	9672.2	0.991766	0.991766
157.164	9676.7	0.992759	0.992759
157.264	9681.01	0.993535	0.993535
157.374	9685.92	0.99446	0.99446
157.484	9691.42	0.995443	0.995443
157.584	9696.24	0.996196	0.996196
157.694	9701.05	0.99714	0.99714
157.804	9705.63	0.998072	0.998072
157.914	9710.46	0.998947	0.998947
158.014	9715.07	0.999838	0.999838
158.124	9719.71	1.00078	1.00078
158.234	9725.42	1.00162	1.00162
158.334	9730.66	1.00247	1.00247
158.444	9736.65	1.00346	1.00346
158.554	9743.49	1.00439	1.00439
158.664	9748.64	1.00535	1.00535
158.764	9752.19	1.00619	1.00619
158.874	9757.5	1.00715	1.00715
158.984	9761.86	1.00803	1.00803
159.084	9766.59	1.00888	1.00888
159.194	9771.03	1.00978	1.00978
159.304	9775.16	1.01074	1.01074
159.414	9780.63	1.01164	1.01164
159.514	9785.3	1.0125	1.0125
159.624	9791.01	1.01342	1.01342
159.734	9795.99	1.01435	1.01435
159.834	9801.1	1.01519	1.01519
159.944	9806.49	1.01613	1.01613
160.054	9811.36	1.01708	1.01708
160.164	9816.15	1.01797	1.01797
160.264	9820.48	1.01883	1.01883
160.374	9825.8	1.01975	1.01975
160.484	9829.7	1.02065	1.02065
160.584	9834.5	1.02152	1.02152
160.694	9839.73	1.02238	1.02238
160.804	9843.98	1.02331	1.02331
160.914	9849.34	1.02419	1.02419
161.014	9855.54	1.02507	1.02507
161.124	9860.36	1.02596	1.02596
161.234	9865.88	1.02695	1.02695
161.334	9870.66	1.02775	1.02775
161.444	9875.54	1.02871	1.02871
161.554	9880.54	1.02963	1.02963
161.654	9885.63	1.0305	1.0305
161.764	9890.48	1.03139	1.03139
161.874	9895.13	1.03237	1.03237
161.974	9899.09	1.03319	1.03319
162.084	9904.35	1.03404	1.03404
162.194	9910.18	1.03501	1.03501
162.304	9914.55	1.03586	1.03586
162.404	9919.71	1.03675	1.03675
162.514	9923.9	1.03767	1.03767
162.624	9929.77	1.03856	1.03856
162.724	9936.69	1.03943	1.03943
162.834	9940.53	1.04039	1.04039
162.944	9944.94	1.04126	1.04126
163.054	9949.9	1.04222	1.04222
163.154	9953.48	1.04303	1.04303
163.264	9959.36	1.04391	1.04391
163.374	9964.46	1.04491	1.04491
163.474	9968.79	1.04567	1.04567
163.584	9973.87	1.04661	1.04661
163.694	9980.16	1.04749	1.04749
163.804	9985.61	1.04849	1.04849
163.904	9990.33	1.04935	1.04935
164.014	9994.62	1.05018	1.05018
164.124	10000.3	1.05113	1.05113
164.224	10004.1	1.05196	1.05196
164.334	10009.4	1.05286	1.05286
164.444	10015.3	1.05381	1.05381
164.554	10020.6	1.05475	1.05475
164.654	10024.8	1.05554	1.05554
164.764	10030.2	1.05654	1.05654
164.874	10035.3	1.0574	1.0574
164.974	10039.6	1.05822	1.05822
165.084	10045.2	1.0592	1.0592
165.194	10050.5	1.06007	1.06007
165.304	10055.2	1.06108	1.06108
165.404	10059.9	1.06184	1.06184
165.514	10064.7	1.06272	1.06272
165.624	10070.2	1.06367	1.06367
165.724	10074.2	1.06447	1.06447
165.834	10079.7	1.06537	1.06537
165.944	10084.8	1.06633	1.06633
166.054	10089.8	1.06721	1.06721
166.154	10094.6	1.06799	1.06799
166.264	10099.1	1.06902	1.06902
166.374	10104.7	1.06985	1.06985
166.474	10109.3	1.07067	1.07067
166.584	10114.1	1.07164	1.07164
166.694	10120.7	1.07252	1.07252
166.794	10124.9	1.07338	1.07338
166.904	10130.2	1.07429	1.07429
167.014	10135.5	1.07519	1.07519
167.124	10141.5	1.07617	1.07617
167.224	10145.8	1.07701	1.07701
167.334	10150.6	1.07787	1.07787
167.444	10154.6	1.07882	1.07882
167.544	10159.9	1.07965	1.07965
167.654	10164.5	1.08051	1.08051
167.764	10170	1.08154	1.08154
167.874	10175.4	1.08238	1.08238
167.974	10179.4	1.08319	1.08319
168.084	10184.3	1.08416	1.08416
168.194	10190.4	1.08505	1.08505
168.294	10195.1	1.0859	1.0859
168.404	10199.8	1.08683	1.08683
168.514	10205	1.08775	1.08775
168.624	10210.4	1.08868	1.08868
168.724	10214.2	1.08957	1.08957
168.834	10218.9	1.09037	1.09037
168.944	10224.2	1.0913	1.0913
169.044	10229.8	1.09226	1.09226
169.154	10234.4	1.09311	1.09311
169.264	10240.4	1.09404	1.09404
169.374	10246.1	1.09497	1.09497
169.474	10250.6	1.09579	1.09579
169.584	10255.3	1.09667	1.09667
169.694	10261.5	1.09764	1.09764
169.794	10266.3	1.09845	1.09845
169.904	10271.1	1.09935	1.09935
170.014	10276.8	1.10037	1.10037
170.124	10281.2	1.10121	1.10121
170.224	10285.8	1.10203	1.10203
170.334	10291.3	1.10294	1.10294
170.444	10297	1.10394	1.10394
170.544	10301.5	1.10469	1.10469
170.654	10307.4	1.10568	1.10568
170.764	10312.6	1.1066	1.1066
170.874	10316.9	1.10749	1.10749
170.974	10321.1	1.1084	1.1084
171.084	10325	1.10917	1.10917
171.194	10330.4	1.11016	1.11016
171.294	10335.4	1.11097	1.11097
171.404	10341.1	1.11186	1.11186
171.514	10345.9	1.11285	1.11285
171.614	10351	1.11358	1.11358
171.724	10355.9	1.11456	1.11456
171.834	10361.7	1.11545	1.11545
171.944	10366.1	1.11639	1.11639
172.044	10371.3	1.11721	1.11721
172.154	10375.4	1.1181	1.1181
172.264	10381.8	1.11903	1.11903
172.364	10386	1.11984	1.11984
172.474	10391.4	1.12079	1.12079
172.584	10396.9	1.12174	1.12174
172.694	10401.6	1.12261	1.12261
172.794	10407	1.12348	1.12348
172.904	10412.3	1.12439	1.12439
173.014	10417.6	1.1253	1.1253
173.114	10422.5	1.12618	1.12618
173.224	10425.5	1.12708	1.12708
173.334	10430.5	1.12794	1.12794
173.444	10436.1	1.12898	1.12898
173.544	10440	1.12967	1.12967
173.654	10446.1	1.13061	1.13061
173.764	10451	1.13158	1.13158
173.864	10456.1	1.13227	1.13227
173.974	10462.2	1.1333	1.1333
174.084	10467.3	1.13421	1.13421
174.194	10472.9	1.13508	1.13508
174.294	10477.7	1.13597	1.13597
174.404	10481.9	1.13689	1.13689
174.514	10487.2	1.13777	1.13777
174.614	10492.8	1.13862	1.13862
174.724	10498.2	1.13951	1.13951
174.834	10503.2	1.14049	1.14049
174.944	10507.9	1.14142	1.14142
175.044	10513.2	1.14216	1.14216
175.154	10519	1.14324	1.14324
175.264	10525.1	1.14403	1.14403
175.364	10530.2	1.14498	1.14498
175.474	10535.5	1.14589	1.14589
175.584	10539.8	1.14676	1.14676
175.694	10545	1.14771	1.14771
175.794	10549.4	1.14856	1.14856
175.904	10555	1.14952	1.14952
176.014	10559.9	1.15037	1.15037
176.114	10564.1	1.15124	1.15124
176.224	10570.4	1.15217	1.15217
176.334	10575.4	1.15312	1.15312
176.444	10580.3	1.15404	1.15404
176.544	10584.9	1.15487	1.15487
176.654	10589.9	1.15577	1.15577
176.754	10594.9	1.15669	1.15669
176.864	10600.6	1.15755	1.15755
176.974	10605.5	1.15845	1.15845
177.084	10611	1.15945	1.15945
177.184	10616.2	1.16022	1.16022
177.294	10621.5	1.16118	1.16118
177.404	10626.7	1.16206	1.16206
177.504	10631.7	1.16293	1.16293
177.614	10636.3	1.16384	1.16384
177.724	10641.6	1.1648	1.1648
177.834	10647.9	1.16569	1.16569
177.934	10652.1	1.16656	1.16656
178.044	10658.1	1.16751	1.16751
178.154	10662.3	1.16838	1.16838
178.254	10667.4	1.16922	1.16922
178.364	10672.8	1.17015	1.17015
178.474	10677.7	1.17111	1.17111
178.584	10683	1.17205	1.17205
178.684	10687.5	1.17281	1.17281
178.794	10693.5	1.17377	1.17377
178.904	10698.5	1.17472	1.17472
179.004	10702.8	1.17548	1.17548
179.114	10707.7	1.17643	1.17643
179.224	10712.8	1.17736	1.17736
179.334	10718.7	1.17828	1.17828
179.434	10723.9	1.17907	1.17907
179.544	10729.7	1.18001	1.18001
179.654	10734.9	1.18091	1.18091
179.754	10739.4	1.18181	1.18181
179.864	10744.4	1.18268	1.18268
179.974	10750.8	1.18357	1.18357
180.084	10755.8	1.18455	1.18455
180.184	10760.7	1.18542	1.18542
180.294	10764.9	1.18629	1.18629
180.404	10770.5	1.18723	1.18723
180.504	10775.7	1.18809	1.18809
180.614	10780.9	1.18895	1.18895
180.724	10786.9	1.18989	1.18989
180.834	10792.1	1.19074	1.19074
180.934	10797.4	1.19162	1.19162
181.044	10803.2	1.19253	1.19253
181.154	10807.8	1.19344	1.19344
181.254	10812.6	1.19429	1.19429
181.364	10817.8	1.19516	1.19516
181.474	10823	1.19616	1.19616
181.574	10828.2	1.19697	1.19697
181.684	10832.4	1.19781	1.19781
181.794	10837.2	1.19871	1.19871
181.904	10842.7	1.19969	1.19969
182.004	10847.3	1.20047	1.20047
182.114	10853.3	1.20135	1.20135
182.224	10859.6	1.20232	1.20232
182.324	10864.3	1.20316	1.20316
182.434	10869.2	1.20403	1.20403
182.544	10875.4	1.20502	1.20502
182.654	10881	1.20585	1.20585
182.754	10886.5	1.20673	1.20673
182.864	10890.7	1.20772	1.20772
182.974	10895.2	1.20851	1.20851
183.074	10900.1	1.2094	1.2094
183.184	10905.4	1.21031	1.21031
183.294	10911.3	1.21118	1.21118
183.404	10916.8	1.21213	1.21213
183.504	10921.6	1.21298	1.21298
183.614	10927.3	1.21386	1.21386
183.724	10932.8	1.21483	1.21483
183.824	10938.6	1.21565	1.21565
183.934	10943.8	1.21658	1.21658
184.044	10948.2	1.2175	1.2175
184.154	10954.1	1.21845	1.21845
184.254	10958.5	1.21926	1.21926
184.364	10962.8	1.22021	1.22021
184.474	10968.5	1.22114	1.22114
184.574	10973.6	1.22187	1.22187
184.684	10979.5	1.2229	1.2229
184.794	10984.2	1.2237	1.2237
184.904	10990.1	1.22463	1.22463
185.004	10996.5	1.22554	1.22554
185.114	11000.7	1.22639	1.22639
185.224	11005.8	1.22734	1.22734
185.324	11010.7	1.22817	1.22817
185.434	11016.5	1.22908	1.22908
185.544	11022.5	1.23001	1.23001
185.654	11028.6	1.23093	1.23093
185.754	11032.5	1.23178	1.23178
185.864	11038.4	1.23271	1.23271
185.974	11043.6	1.23361	1.23361
186.074	11047.7	1.23446	1.23446
186.184	11053.8	1.23541	1.23541
186.294	11060.2	1.23633	1.23633
186.404	11064.7	1.23726	1.23726
186.504	11069.7	1.23804	1.23804
186.614	11075.7	1.239	1.239
186.724	11081.3	1.23988	1.23988
186.824	11085.4	1.24074	1.24074
186.934	11090.6	1.24167	1.24167
187.044	11096.3	1.24259	1.24259
187.144	11101	1.24341	1.24341
187.254	11106.2	1.24437	1.24437
187.364	11111.1	1.24525	1.24525
187.474	11116.6	1.24618	1.24618
187.574	11121.4	1.24706	1.24706
187.684	11126.4	1.24793	1.24793
187.794	11132.3	1.24887	1.24887
187.894	11137.5	1.2497	1.2497
188.004	11143.2	1.25055	1.25055
188.114	11148.9	1.25157	1.25157
188.224	11155.1	1.25239	1.25239
188.324	11159.3	1.25327	1.25327
188.434	11164.4	1.25424	1.25424
188.544	11169.3	1.25504	1.25504
188.644	11174	1.25596	1.25596
188.754	11179.7	1.25685	1.25685
188.864	11185.6	1.25774	1.25774
188.974	11190.9	1.25874	1.25874
189.074	11196.2	1.25951	1.25951
189.184	11200.6	1.26043	1.26043
189.294	11206.9	1.26138	1.26138
189.394	11211.8	1.26223	1.26223
189.504	11216.8	1.26308	1.26308
189.614	11222.5	1.26412	1.26412
189.724	11228	1.26489	1.26489
189.824	11232.6	1.26584	1.26584
189.934	11237.7	1.2667	1.2667
190.044	11242.2	1.26762	1.26762
190.144	11246.3	1.26848	1.26848
190.254	11252.6	1.26934	1.26934
190.364	11259	1.27026	1.27026
190.474	11264.8	1.27123	1.27123
190.574	11269.8	1.27202	1.27202
190.684	11275.1	1.27297	1.27297
190.794	11280.9	1.27387	1.27387
190.894	11286.6	1.27477	1.27477
191.004	11291.5	1.27567	1.27567
191.114	11296.2	1.27664	1.27664
191.224	11301.6	1.27748	1.27748
191.324	11305.4	1.27833	1.27833
191.434	11311.7	1.2793	1.2793
191.534	11316.7	1.27999	1.27999
191.644	11322.5	1.28105	1.28105
191.754	11328.5	1.2819	1.2819
191.864	11334.3	1.28285	1.28285
191.964	11339.4	1.28371	1.28371
192.074	11344.6	1.28458	1.28458
192.184	11350.1	1.28554	1.28554
192.284	11355.1	1.28643	1.28643
192.394	11360.2	1.28724	1.28724
192.504	11365.7	1.28824	1.28824
192.614	11370.7	1.28917	1.28917
192.714	11375	1.28993	1.28993
192.824	11380.8	1.29089	1.29089
192.934	11386.9	1.29177	1.29177
193.034	11391.5	1.29273	1.29273
193.144	11397.8	1.29357	1.29357
193.254	11402.3	1.29444	1.29444
193.364	11407.6	1.29534	1.29534
193.464	11413.2	1.29635	1.29635
193.574	11419.1	1.2971	1.2971
193.684	11424.8	1.29805	1.29805
193.784	11429.3	1.29893	1.29893
193.894	11434.1	1.29979	1.29979
194.004	11439.8	1.30081	1.30081
194.114	11445.8	1.30158	1.30158
194.214	11450.8	1.30248	1.30248
194.324	11456.1	1.30345	1.30345
194.434	11459.6	1.30432	1.30432
194.534	11465.4	1.30505	1.30505
194.644	11471.5	1.30609	1.30609
194.754	11478.2	1.30698	1.30698
194.864	11483.9	1.30788	1.30788
194.964	11488.4	1.30874	1.30874
195.074	11495	1.30966	1.30966
195.184	11500.5	1.31068	1.31068
195.284	11505	1.31142	1.31142
195.394	11510.8	1.3123	1.3123
195.504	11514.5	1.31331	1.31331
195.614	11520.5	1.31431	1.31431
195.714	11525.7	1.31497	1.31497
195.824	11531.1	1.31591	1.31591
195.934	11536.3	1.31681	1.31681
196.034	11541.3	1.31771	1.31771
196.144	11547.2	1.31853	1.31853
196.254	11553	1.31941	1.31941
196.364	11559.3	1.32045	1.32045
196.464	11564.1	1.32125	1.32125
196.574	11570.3	1.32219	1.32219
196.684	11574.6	1.32309	1.32309
196.784	11579.6	1.32392	1.32392
196.894	11584.9	1.32491	1.32491
197.004	11590.4	1.32573	1.32573
197.104	11594.9	1.3265	1.3265
197.214	11601.8	1.32758	1.32758
197.324	11607.8	1.32849	1.32849
197.434	11613	1.32932	1.32932
197.534	11618.7	1.33014	1.33014
197.644	11623.9	1.33112	1.33112
197.754	11630.3	1.33202	1.33202
197.854	11635.3	1.33292	1.33292
197.964	11640.5	1.33377	1.33377
198.074	11644.9	1.33467	1.33467
198.184	11649.8	1.33572	1.33572
198.284	11654.3	1.3364	1.3364
198.394	11660.5	1.33737	1.33737
198.504	11666.1	1.33832	1.33832
198.604	11670.9	1.33901	1.33901
198.714	11677.4	1.34003	1.34003
198.824	11683.1	1.34093	1.34093
198.934	11688.4	1.34185	1.34185
199.034	11693.2	1.34269	1.34269
199.144	11699.3	1.3436	1.3436
199.254	11704.6	1.34448	1.34448
199.354	11709.3	1.34536	1.34536
199.464	11714.8	1.34622	1.34622
199.574	11720.5	1.34712	1.34712
199.684	11725.6	1.34807	1.34807
199.784	11732.1	1.34889	1.34889
199.894	11737.8	1.34976	1.34976
200.004	11743.3	1.35074	1.35074
200.104	11748.6	1.35153	1.35153
200.214	11754.6	1.35249	1.35249
200.324	11760	1.35352	1.35352
200.434	11765.6	1.35427	1.35427
200.534	11770.4	1.35515	1.35515
200.644	11776.5	1.35611	1.35611
200.754	11781.4	1.35699	1.35699
200.854	11785.5	1.3578	1.3578
200.964	11791.7	1.3588	1.3588
201.074	11797	1.35964	1.35964
201.184	11802	1.36065	1.36065
201.284	11807.2	1.36137	1.36137
201.394	11813.2	1.36232	1.36232
201.504	11819.2	1.36332	1.36332
201.604	11824.6	1.36401	1.36401
201.714	11829.8	1.36505	1.36505
201.824	11836.2	1.3659	1.3659
201.924	11840.8	1.36665	1.36665
202.034	11847	1.36768	1.36768
202.144	11852	1.36855	1.36855
202.254	11857.5	1.36951	1.36951
202.354	11862.1	1.37036	1.37036
202.464	11867.5	1.37124	1.37124
202.574	11872.9	1.3722	1.3722
202.674	11879.3	1.37302	1.37302
202.784	11885.6	1.37394	1.37394
202.894	11890.7	1.37485	1.37485
203.004	11896.7	1.37581	1.37581
203.104	11902.5	1.37665	1.37665
203.214	11907.6	1.37765	1.37765
203.324	11913.6	1.37845	1.37845
203.424	11918.2	1.37929	1.37929
203.534	11923.1	1.38033	1.38033
203.644	11928.5	1.3811	1.3811
203.754	11933.3	1.38207	1.38207
203.854	11938.2	1.3829	1.3829
203.964	11944.4	1.38379	1.38379
204.074	11950.9	1.38477	1.38477
204.174	11955.8	1.38558	1.38558
204.284	11961.8	1.38644	1.38644
204.394	11967.1	1.38741	1.38741
204.504	11973.7	1.38838	1.38838
204.604	11978.5	1.38917	1.38917
204.714	11985	1.39017	1.39017
204.824	11989.4	1.39099	1.39099
204.924	11993.7	1.39182	1.39182
205.034	12000.9	1.39287	1.39287
205.144	12005.3	1.3937	1.3937
205.254	12010.6	1.39465	1.39465
205.354	12015.4	1.39555	1.39555
205.464	12020.8	1.3963	1.3963
205.574	12028.8	1.39734	1.39734
205.674	12033.1	1.39808	1.39808
205.784	12040	1.399	1.399
205.894	12046.2	1.40004	1.40004
206.004	12050.6	1.40089	1.40089
206.104	12056.7	1.40175	1.40175
206.214	12060.8	1.40266	1.40266
206.324	12066.5	1.4036	1.4036
206.424	12071.1	1.40438	1.40438
206.534	12075.6	1.40536	1.40536
206.644	12080.6	1.40614	1.40614
206.744	12087.1	1.4071	1.4071
206.854	12093.2	1.40788	1.40788
206.964	12099.7	1.4089	1.4089
207.064	12105.8	1.40971	1.40971
207.174	12111.5	1.4106	1.4106
207.284	12117.3	1.41157	1.41157
207.394	12123.2	1.41244	1.41244
207.494	12127.7	1.41326	1.41326
207.604	12132.1	1.4142	1.4142
207.714	12138	1.41516	1.41516
207.814	12142.5	1.41588	1.41588
207.924	12147.5	1.41687	1.41687
208.034	12154.1	1.41772	1.41772
208.144	12160.8	1.4187	1.4187
208.244	12166.6	1.41949	1.41949
208.354	12172	1.42036	1.42036
208.464	12177.7	1.42133	1.42133
208.564	12183.4	1.42219	1.42219
208.674	12188.2	1.42309	1.42309
208.784	12193.7	1.424	1.424
208.894	12199.5	1.42489	1.42489
208.994	12204.2	1.4258	1.4258
209.104	12209.2	1.42662	1.42662
209.214	12215.7	1.42758	1.42758
209.314	12221	1.42841	1.42841
209.424	12226.6	1.42932	1.42932
209.534	12232.8	1.43025	1.43025
209.644	12238.9	1.43114	1.43114
209.744	12244.8	1.43197	1.43197
209.854	12250.3	1.43295	1.43295
209.964	12256.9	1.43388	1.43388
210.064	12260.8	1.43463	1.43463
210.174	12266.8	1.43561	1.43561
210.284	12271.5	1.43649	1.43649
210.394	12276.1	1.43739	1.43739
210.494	12281.9	1.43816	1.43816
210.604	12287.2	1.4391	1.4391
210.714	12293.6	1.43999	1.43999
210.814	12299	1.44082	1.44082
210.924	12305.3	1.44173	1.44173
211.034	12311.4	1.44264	1.44264
211.134	12317.2	1.44349	1.44349
211.234	12311	1.44416	1.44416
211.344	12280.4	1.44465	1.44465
211.454	12249.6	1.4449	1.4449
211.554	12210.3	1.44492	1.44492
211.664	12158.6	1.44487	1.44487
211.774	12108	1.44464	1.44464
211.874	12065.1	1.44449	1.44449
211.984	12017.6	1.44428	1.44428
212.094	11971.1	1.44394	1.44394
212.194	11928.5	1.44381	1.44381
212.304	11882	1.44352	1.44352
212.414	11834.2	1.44315	1.44315
212.524	11785.1	1.44292	1.44292
212.624	11739.3	1.44262	1.44262
212.734	11688	1.44222	1.44222
212.844	11635.7	1.44184	1.44184
212.944	11588	1.44148	1.44148
213.054	11534.1	1.44111	1.44111
213.164	11481.8	1.4408	1.4408
213.274	11428.5	1.44032	1.44032
213.374	11380.4	1.43998	1.43998
213.484	11328.1	1.4396	1.4396
213.594	11274.5	1.43915	1.43915
213.694	11226.7	1.43884	1.43884
213.804	11174.5	1.43836	1.43836
213.914	11120.5	1.43806	1.43806
214.024	11066.3	1.43755	1.43755
214.124	11017	1.43722	1.43722
214.234	10962.4	1.43684	1.43684
214.344	10908.4	1.43645	1.43645
214.444	10859.8	1.43597	1.43597
214.554	10805.9	1.43557	1.43557
214.664	10754	1.43516	1.43516
214.774	10701.4	1.43476	1.43476
214.874	10653.1	1.43437	1.43437
214.984	10600.8	1.434	1.434
215.094	10548	1.43358	1.43358
215.194	10500.6	1.43324	1.43324
215.304	10447.9	1.43275	1.43275
215.414	10394.2	1.43234	1.43234
215.524	10341.6	1.43189	1.43189
215.624	10293.7	1.43151	1.43151
215.734	10240	1.43111	1.43111
215.844	10187.3	1.43063	1.43063
215.944	10140.6	1.43026	1.43026
216.054	10088.7	1.42988	1.42988
216.164	10037.5	1.42937	1.42937
216.274	9985.17	1.42902	1.42902
216.374	9938.64	1.42867	1.42867
216.484	9887.89	1.42813	1.42813
216.584	9840.49	1.42782	1.42782
216.694	9787.55	1.4274	1.4274
216.804	9735.89	1.42688	1.42688
216.914	9683.27	1.42652	1.42652
217.014	9635.77	1.42613	1.42613
217.124	9583.61	1.42569	1.42569
217.234	9531.52	1.42525	1.42525
217.334	9485.11	1.42485	1.42485
217.444	9434.33	1.4244	1.4244
217.554	9383.33	1.42398	1.42398
217.664	9332.36	1.42351	1.42351
217.764	9284.92	1.4231	1.4231
217.874	9234.83	1.4227	1.4227
217.984	9184.05	1.42227	1.42227
218.084	9137.83	1.42184	1.42184
218.194	9086.77	1.42143	1.42143
218.304	9035.42	1.42099	1.42099
218.414	8984.52	1.42054	1.42054
218.514	8938.08	1.42013	1.42013
218.624	8887.67	1.41971	1.41971
218.734	8837.67	1.41926	1.41926
218.834	8791.02	1.41887	1.41887
218.944	8742.05	1.41846	1.41846
219.054	8692.14	1.41797	1.41797
219.164	8642.61	1.41754	1.41754
219.264	8598.11	1.41718	1.41718
219.374	8547.77	1.41669	1.41669
219.484	8497.21	1.41625	1.41625
219.584	8451.49	1.41586	1.41586
219.694	8399.8	1.4154	1.4154
219.804	8349.42	1.41494	1.41494
219.914	8298.67	1.41446	1.41446
220.014	8252.33	1.41401	1.41401
220.124	8202.24	1.4136	1.4136
220.234	8153.74	1.41317	1.41317
220.334	8108.39	1.41273	1.41273
220.444	8060.3	1.41229	1.41229
220.554	8011.93	1.41186	1.41186
220.664	7963.08	1.41144	1.41144
220.764	7918.46	1.41097	1.41097
220.874	7868.77	1.41056	1.41056
220.984	7818.61	1.41011	1.41011
221.084	7775.39	1.40971	1.40971
221.194	7725.52	1.40909	1.40909
221.304	7677.11	1.40871	1.40871
221.414	7628.43	1.40824	1.40824
221.514	7584.58	1.40779	1.40779
221.624	7537.68	1.40743	1.40743
221.734	7489.74	1.40692	1.40692
221.834	7445.06	1.40644	1.40644
221.944	7397.43	1.40607	1.40607
222.054	7349.59	1.40561	1.40561
222.154	7305.06	1.40524	1.40524
222.264	7255.21	1.40485	1.40485
222.374	7206.31	1.40421	1.40421
222.484	7157.37	1.40389	1.40389
222.584	7112.27	1.40337	1.40337
222.694	7063.77	1.40289	1.40289
222.804	7016.06	1.40265	1.40265
222.904	6973.21	1.40202	1.40202
223.014	6926.18	1.40159	1.40159
223.124	6880.09	1.40115	1.40115
223.234	6832.18	1.4006	1.4006
223.334	6789.12	1.40025	1.40025
223.444	6742.37	1.39979	1.39979
223.554	6694.99	1.39918	1.39918
223.654	6650.49	1.39898	1.39898
223.764	6604.52	1.3985	1.3985
223.874	6557.09	1.39802	1.39802
223.984	6510.37	1.39766	1.39766
224.084	6468.09	1.39702	1.39702
224.194	6422.46	1.39672	1.39672
224.304	6376.09	1.3961	1.3961
224.404	6333.81	1.39586	1.39586
224.514	6287.18	1.39524	1.39524
224.624	6240.62	1.39481	1.39481
224.734	6194.18	1.3944	1.3944
224.834	6151.84	1.39391	1.39391
224.944	6104.27	1.39344	1.39344
225.054	6057.4	1.39296	1.39296
225.154	6015.12	1.3925	1.3925
225.264	5968.49	1.39206	1.39206
225.374	5921.65	1.39161	1.39161
225.484	5875.43	1.39105	1.39105
225.584	5833.12	1.39064	1.39064
225.694	5787.34	1.39017	1.39017
225.804	5741.34	1.38976	1.38976
225.904	5700.06	1.38924	1.38924
226.014	5656.2	1.38878	1.38878
226.124	5610.95	1.38826	1.38826
226.234	5565.18	1.3879	1.3879
226.334	5524.37	1.3874	1.3874
226.444	5479.43	1.38683	1.38683
226.554	5433.96	1.38647	1.38647
226.654	5393.9	1.38592	1.38592
226.764	5348.92	1.38548	1.38548
226.874	5303.89	1.385	1.385
226.974	5263.54	1.3845	1.3845
227.084	5219.62	1.38402	1.38402
227.194	5176.25	1.3836	1.3836
227.304	5132.03	1.38307	1.38307
227.404	5091.81	1.38271	1.38271
227.514	5047.33	1.38219	1.38219
227.624	5002.97	1.38173	1.38173
227.724	4962.45	1.38122	1.38122
227.834	4918.72	1.38082	1.38082
227.944	4872.81	1.38028	1.38028
228.054	4828.75	1.37974	1.37974
228.154	4788.03	1.37927	1.37927
228.264	4745.81	1.37888	1.37888
228.374	4703.95	1.37843	1.37843
228.474	4663.86	1.37796	1.37796
228.584	4621.25	1.37744	1.37744
228.694	4578.62	1.37689	1.37689
228.804	4535.22	1.37651	1.37651
228.904	4496.95	1.376	1.376
229.014	4454.08	1.37547	1.37547
229.124	4410.61	1.37508	1.37508
229.224	4371.2	1.3746	1.3746
229.334	4328.5	1.37397	1.37397
229.444	4287.45	1.37362	1.37362
229.554	4244.73	1.37307	1.37307
229.654	4205.45	1.37263	1.37263
229.764	4164.08	1.37214	1.37214
229.874	4122.5	1.37164	1.37164
229.974	4084.5	1.37121	1.37121
230.084	4042.87	1.37072	1.37072
230.194	4001.59	1.37019	1.37019
230.304	3959.15	1.36972	1.36972
230.404	3921.15	1.36922	1.36922
230.514	3878.09	1.36871	1.36871
230.624	3836.93	1.36823	1.36823
230.724	3799.75	1.36772	1.36772
230.834	3757.83	1.36722	1.36722
230.944	3716.54	1.36676	1.36676
231.054	3675.67	1.36618	1.36618
231.154	3638.73	1.36571	1.36571
231.264	3598.01	1.36528	1.36528
231.374	3557.87	1.36471	1.36471
231.474	3522.01	1.3643	1.3643
231.584	3481.31	1.36381	1.36381
231.694	3440.75	1.36322	1.36322
231.794	3404.39	1.36276	1.36276
231.904	3364	1.36235	1.36235
232.014	3324.53	1.36171	1.36171
232.114	3287.56	1.36132	1.36132
232.224	3249.03	1.36082	1.36082
232.334	3208.37	1.36026	1.36026
232.444	3169.39	1.35984	1.35984
232.544	3133.47	1.35928	1.35928
232.654	3095.45	1.35879	1.35879
232.764	3056.64	1.35835	1.35835
232.864	3020.77	1.35774	1.35774
232.974	2981.78	1.35727	1.35727
233.084	2942.72	1.3568	1.3568
233.194	2903.86	1.35619	1.35619
233.294	2868.95	1.35576	1.35576
233.404	2830.91	1.35528	1.35528
233.514	2792.81	1.3547	1.3547
233.614	2758.61	1.3543	1.3543
233.724	2719.98	1.35374	1.35374
233.834	2681.89	1.35321	1.35321
233.944	2644.42	1.35273	1.35273
234.044	2611.23	1.35225	1.35225
234.154	2573.95	1.35171	1.35171
234.264	2537.3	1.35121	1.35121
234.364	2503.31	1.35069	1.35069
234.474	2466.8	1.35017	1.35017
234.584	2428.3	1.3497	1.3497
234.694	2392.09	1.34905	1.34905
234.794	2358.78	1.34862	1.34862
234.904	2321.62	1.34816	1.34816
235.014	2285.27	1.34752	1.34752
235.114	2252.08	1.34706	1.34706
235.224	2215.86	1.34655	1.34655
235.334	2180.2	1.34605	1.34605
235.444	2144.48	1.3455	1.3455
235.544	2112.3	1.345	1.345
235.654	2076.98	1.34445	1.34445
235.764	2041.66	1.34396	1.34396
235.864	2009.95	1.3434	1.3434
235.974	1974.02	1.34293	1.34293
236.084	1938.95	1.3424	1.3424
236.194	1903.89	1.34183	1.34183
236.294	1872.5	1.3414	1.3414
236.404	1838.22	1.34081	1.34081
236.514	1803.37	1.34026	1.34026
236.614	1772.61	1.33977	1.33977
236.724	1738.77	1.33925	1.33925
236.834	1705.56	1.33866	1.33866
236.934	1675.94	1.33813	1.33813
237.044	1643.2	1.33765	1.33765
237.154	1610.66	1.33705	1.33705
237.264	1578.55	1.33655	1.33655
237.364	1549.09	1.33606	1.33606
237.474	1515.69	1.33547	1.33547
237.584	1483.8	1.33493	1.33493
237.684	1454.34	1.33439	1.33439
237.794	1422.75	1.33387	1.33387
237.904	1391.61	1.33329	1.33329
238.014	1360.95	1.33278	1.33278
238.114	1332.47	1.33228	1.33228
238.224	1302.28	1.33168	1.33168
238.334	1271.92	1.33122	1.33122
238.434	1244.8	1.3306	1.3306
238.544	1215.24	1.33006	1.33006
238.654	1185.14	1.3295	1.3295
238.764	1155.67	1.32894	1.32894
238.864	1128.2	1.32838	1.32838
238.974	1098.49	1.32786	1.32786
239.084	1069.77	1.32726	1.32726
239.184	1043.5	1.32671	1.32671
239.294	1015.44	1.32617	1.32617
239.404	987.438	1.32559	1.32559
239.514	960.079	1.32503	1.32503
239.614	935.626	1.32447	1.32447
239.724	908.626	1.32394	1.32394
239.834	881.719	1.32331	1.32331
239.934	857.438	1.32276	1.32276
240.044	830.423	1.32223	1.32223
240.154	805.048	1.32155	1.32155
240.264	779.204	1.32102	1.32102
240.364	755.673	1.32045	1.32045
240.474	730.782	1.31988	1.31988
240.584	705.532	1.31927	1.31927
240.684	683.485	1.31874	1.31874
240.794	659.516	1.31815	1.31815
240.904	635.61	1.31749	1.31749
241.014	611.719	1.31687	1.31687
241.114	590.579	1.31637	1.31637
241.224	567.219	1.31572	1.31572
241.334	543.907	1.31506	1.31506
241.434	523.571	1.31453	1.31453
241.544	501.157	1.31388	1.31388
241.654	479.486	1.31316	1.31316
241.754	459.572	1.31261	1.31261
241.864	438.275	1.31193	1.31193
241.974	417.197	1.31124	1.31124
242.084	396.353	1.31062	1.31062
242.184	377.51	1.30991	1.30991
242.294	357.431	1.30923	1.30923
242.404	338.267	1.30853	1.30853
242.504	321.174	1.30785	1.30785
242.614	302.213	1.3072	1.3072
242.724	284.267	1.30642	1.30642
242.834	266.127	1.30572	1.30572
242.934	250.205	1.30508	1.30508
243.044	232.924	1.30419	1.30419
243.154	216.017	1.3035	1.3035
243.254	200.65	1.30277	1.30277
243.364	184.517	1.30191	1.30191
243.474	169.603	1.30116	1.30116
[truncated: 15 more rows]
