# Supplementary material for: Benchmark dataset of the effect of grain size on strength in the single-phase FCC CrCoNi medium entropy alloy
Source: Data Brief. 2019 Oct 1;27:104592. doi: 10.1016/j.dib.2019.104592 (PMC6812030; doi:10.1016/j.dib.2019.104592)
Supplement: Multimedia component 1 [file mmc1.zip › Compression_Tests/293K/CrCoNi_1173K_15min_293K.xlsx]

## Sheet: CrCoNi_1173K_15min_293K
Name	CrCoNi-900C-60m-14µm-2
Diameter	4.01	mm
Sample height	7.96	mm
Gage length	8	mm
Speed ​​during measurement	0.48	mm/min
Time	Force	Crosshead Displacement	Crosshead Displacement
s	N	mm	mm
30.9127	208.696	0	0
30.9927	208.789	8.09431e-05	8.09431e-05
31.0227	208.829	-1.29938e-05	-1.29938e-05
31.0227	208.829	-1.29938e-05	-1.29938e-05
31.1227	208.758	1.09717e-05	1.09717e-05
31.2327	208.632	2.98466e-06	2.98466e-06
31.3427	212.034	1.19701e-05	1.19701e-05
31.4527	227.393	0.000536908	0.000536908
31.5527	241.51	0.00104689	0.00104689
31.6627	258.135	0.00162362	0.00162362
31.7727	275.713	0.00241684	0.00241684
31.8727	292.346	0.0030409	0.0030409
31.9827	311.393	0.00381981	0.00381981
32.0927	331.12	0.00458094	0.00458094
32.2027	350.526	0.00520482	0.00520482
32.3027	369.002	0.00589052	0.00589052
32.4127	389.37	0.00666251	0.00666251
32.5227	410.831	0.00725081	0.00725081
32.6227	430.018	0.00788492	0.00788492
32.7327	450.877	0.00857275	0.00857275
32.8427	472.338	0.00925082	0.00925082
32.9527	494.768	0.00983289	0.00983289
33.0527	514.94	0.0104469	0.0104469
33.1627	537.768	0.0110648	0.0110648
33.2727	561.627	0.0117237	0.0117237
33.3727	583.534	0.0122798	0.0122798
33.4827	607.815	0.0129319	0.0129319
33.5927	632.44	0.0135918	0.0135918
33.7027	657.784	0.014165	0.014165
33.8027	680.475	0.0147886	0.0147886
33.9127	706.632	0.015377	0.015377
34.0127	730.444	0.0159008	0.0159008
34.1227	756.538	0.0164996	0.0164996
34.2327	782.788	0.017095	0.017095
34.3427	808.632	0.0176628	0.0176628
34.4427	832.866	0.018251	0.018251
34.5527	860.882	0.018812	0.018812
34.6627	888.882	0.0193667	0.0193667
34.7627	914.007	0.0199599	0.0199599
34.8727	942.866	0.0205389	0.0205389
34.9827	971.6	0.0211186	0.0211186
35.0927	1000.18	0.0216409	0.0216409
35.1927	1026.98	0.0222649	0.0222649
35.3027	1055.83	0.0227879	0.0227879
35.4127	1085.27	0.023372	0.023372
35.5127	1112.1	0.0237869	0.0237869
35.6227	1141.52	0.0244286	0.0244286
35.7327	1172.13	0.024927	0.024927
35.8427	1203.37	0.0255029	0.0255029
35.9427	1231.15	0.0260038	0.0260038
36.0527	1262.48	0.026563	0.026563
36.1627	1293.99	0.0271468	0.0271468
36.2627	1324.19	0.0276369	0.0276369
36.3727	1356.13	0.0281529	0.0281529
36.4827	1388.43	0.0287636	0.0287636
36.5927	1421.26	0.029275	0.029275
36.6927	1450.83	0.0297115	0.0297115
36.8027	1484.12	0.0303167	0.0303167
36.9127	1517.51	0.0308248	0.0308248
37.0127	1547.74	0.0313248	0.0313248
37.1227	1581.49	0.0318669	0.0318669
37.2327	1615.29	0.0323799	0.0323799
37.3427	1650.66	0.032967	0.032967
37.4427	1682.63	0.033428	0.033428
37.5527	1717.43	0.0339589	0.0339589
37.6627	1752.43	0.0345168	0.0345168
37.7627	1784.1	0.0349549	0.0349549
37.8727	1819.07	0.0355406	0.0355406
37.9827	1855.6	0.036063	0.036063
38.0927	1891.49	0.036567	0.036567
38.1927	1923.4	0.0370959	0.0370959
38.3027	1959.77	0.037585	0.037585
38.4127	1996.4	0.0381068	0.0381068
38.5127	2029.74	0.0386266	0.0386266
38.6227	2067.18	0.039113	0.039113
38.7327	2104.41	0.039664	0.039664
38.8327	2137.39	0.0401489	0.0401489
38.9427	2175.04	0.0406088	0.0406088
39.0527	2212.4	0.0411968	0.0411968
39.1627	2250.64	0.0417629	0.0417629
39.2627	2284.18	0.0421769	0.0421769
39.3727	2322.34	0.0426967	0.0426967
39.4827	2361.21	0.0432389	0.0432389
39.5827	2395.9	0.0436489	0.0436489
39.6927	2433.9	0.0442519	0.0442519
39.8027	2471.95	0.0447049	0.0447049
39.9127	2510.42	0.0452089	0.0452089
40.0127	2544.98	0.0457089	0.0457089
40.1227	2584.07	0.04624	0.04624
40.2327	2622.92	0.0466948	0.0466948
40.3327	2656.56	0.047241	0.047241
40.4427	2695.39	0.0477148	0.0477148
40.5527	2735.14	0.0482348	0.0482348
40.6627	2775.07	0.0487879	0.0487879
40.7627	2811.78	0.0492129	0.0492129
40.8727	2850.78	0.049739	0.049739
40.9827	2890.12	0.0502648	0.0502648
41.0827	2926.21	0.0507348	0.0507348
41.1927	2965.21	0.0511669	0.0511669
41.3027	3005.15	0.0517249	0.0517249
41.4127	3045.18	0.0522309	0.0522309
41.5127	3080.37	0.0527078	0.0527078
41.6227	3120.37	0.0531669	0.0531669
41.7327	3160.71	0.0537148	0.0537148
41.8327	3196.71	0.0541919	0.0541919
41.9427	3236.56	0.0546849	0.0546849
42.0527	3276.71	0.0551689	0.0551689
42.1627	3317.26	0.0556599	0.0556599
42.2627	3352.92	0.0561709	0.0561709
42.3727	3391.62	0.0566526	0.0566526
42.4827	3430.87	0.0571586	0.0571586
42.5827	3467.67	0.057577	0.057577
42.6927	3508.06	0.0580679	0.0580679
42.8027	3547.79	0.0585959	0.0585959
42.9127	3588.01	0.0590589	0.0590589
43.0127	3624.89	0.0595648	0.0595648
43.1227	3664.9	0.0600168	0.0600168
43.2327	3705.18	0.0606088	0.0606088
43.3327	3742.43	0.0609888	0.0609888
43.4427	3782.99	0.0615008	0.0615008
43.5527	3823.53	0.062029	0.062029
43.6627	3863.1	0.0624799	0.0624799
43.7627	3899.1	0.0629437	0.0629437
43.8727	3939.39	0.0634409	0.0634409
43.9827	3980.35	0.0640409	0.0640409
44.0827	4016.42	0.064505	0.064505
44.1927	4057.66	0.064909	0.064909
44.3027	4097.86	0.0655528	0.0655528
44.4027	4134.38	0.065945	0.065945
44.5127	4173.13	0.0663349	0.0663349
44.6227	4213.42	0.0669949	0.0669949
44.7327	4253.52	0.067392	0.067392
44.8327	4290.3	0.0678248	0.0678248
44.9427	4329.42	0.0683489	0.0683489
45.0527	4370.07	0.0688109	0.0688109
45.1527	4406.74	0.0692967	0.0692967
45.2627	4446.46	0.069796	0.069796
45.3727	4486.86	0.0702748	0.0702748
45.4827	4526.47	0.0708408	0.0708408
45.5827	4563.47	0.071232	0.071232
45.6927	4603.08	0.0716868	0.0716868
45.8027	4643.16	0.0722869	0.0722869
45.9027	4680.22	0.07272	0.07272
46.0127	4719.67	0.0732828	0.0732828
46.1227	4760.58	0.0737727	0.0737727
46.2327	4800.21	0.0742489	0.0742489
46.3327	4835.85	0.0747585	0.0747585
46.4427	4876.75	0.0752159	0.0752159
46.5527	4915.74	0.0756808	0.0756808
46.6527	4952.64	0.0762229	0.0762229
46.7627	4993.03	0.0767009	0.0767009
46.8727	5030.53	0.0772208	0.0772208
46.9827	5070.14	0.0777029	0.0777029
47.0827	5104.75	0.0781329	0.0781329
47.1927	5144.08	0.078664	0.078664
47.3027	5183.05	0.0791989	0.0791989
47.4027	5216.33	0.079624	0.079624
47.5127	5255.38	0.0801279	0.0801279
47.6227	5294.36	0.0807119	0.0807119
47.7327	5333.86	0.081191	0.081191
47.8327	5368.28	0.0817726	0.0817726
47.9427	5406.22	0.0822189	0.0822189
48.0527	5443.94	0.082681	0.082681
48.1527	5479.47	0.0833029	0.0833029
48.2627	5517.14	0.0837279	0.0837279
48.3727	5555.66	0.0842637	0.0842637
48.4827	5593.11	0.0848729	0.0848729
48.5827	5627.27	0.0852669	0.0852669
48.6927	5664.57	0.0857719	0.0857719
48.7927	5699.24	0.086347	0.086347
48.9027	5736.85	0.0868509	0.0868509
49.0127	5773.74	0.0874319	0.0874319
49.1227	5810.16	0.0879809	0.0879809
49.2227	5842.33	0.0884838	0.0884838
49.3327	5877.71	0.0890719	0.0890719
49.4427	5912.49	0.089581	0.089581
49.5427	5943.65	0.0901517	0.0901517
49.6527	5976.61	0.0907006	0.0907006
49.7627	6009.46	0.0913108	0.0913108
49.8727	6041	0.0918718	0.0918718
49.9727	6068.22	0.0924968	0.0924968
50.0827	6097.97	0.0930849	0.0930849
50.1927	6125.57	0.0937446	0.0937446
50.2927	6150.07	0.0943369	0.0943369
50.4027	6175.85	0.0949768	0.0949768
50.5127	6201.1	0.095668	0.095668
50.6227	6225.16	0.0963479	0.0963479
50.7227	6245.6	0.097001	0.097001
50.8327	6266.79	0.0977159	0.0977159
50.9427	6286.1	0.0983916	0.0983916
51.0427	6304.03	0.0991677	0.0991677
51.1527	6321.25	0.099823	0.099823
51.2627	6337.07	0.100617	0.100617
51.3727	6353.4	0.101372	0.101372
51.4727	6364.78	0.102093	0.102093
51.5827	6376.85	0.102971	0.102971
51.6927	6387.28	0.103747	0.103747
51.7927	6395.89	0.10452	0.10452
51.9027	6403.51	0.105405	0.105405
52.0127	6408.29	0.106309	0.106309
52.1227	6411.24	0.107211	0.107211
52.2227	6411.76	0.108063	0.108063
52.3327	6411.2	0.109013	0.109013
52.4427	6407.69	0.110003	0.110003
52.5427	6402.68	0.111029	0.111029
52.6527	6397.53	0.111931	0.111931
52.7627	6392.61	0.112987	0.112987
52.8727	6388.16	0.114025	0.114025
52.9727	6385.49	0.114911	0.114911
53.0827	6383.79	0.115944	0.115944
53.1927	6382.24	0.116903	0.116903
53.2927	6381.72	0.117784	0.117784
53.4027	6381.82	0.118729	0.118729
53.5127	6383.35	0.119653	0.119653
53.6227	6384.66	0.120561	0.120561
53.7227	6386.38	0.121477	0.121477
53.8327	6389.12	0.122324	0.122324
53.9427	6391.55	0.123252	0.123252
54.0427	6394.46	0.124081	0.124081
54.1527	6398.25	0.125057	0.125057
54.2627	6402.5	0.125895	0.125895
54.3627	6406.52	0.12678	0.12678
54.4727	6410.85	0.127683	0.127683
54.5827	6414.94	0.128577	0.128577
54.6927	6419.9	0.129481	0.129481
54.7927	6423.98	0.130216	0.130216
54.9027	6429.8	0.131179	0.131179
55.0127	6435.04	0.132024	0.132024
55.1127	6439.98	0.132806	0.132806
55.2227	6444.89	0.133668	0.133668
55.3327	6450.39	0.134547	0.134547
55.4427	6455.98	0.135488	0.135488
55.5427	6460.85	0.136228	0.136228
55.6527	6467.05	0.137037	0.137037
55.7627	6473.78	0.138009	0.138009
55.8627	6479.72	0.138863	0.138863
55.9727	6485.46	0.139644	0.139644
56.0827	6492.06	0.140591	0.140591
56.1927	6498.15	0.141504	0.141504
56.2927	6504.73	0.142237	0.142237
56.4027	6510.53	0.143159	0.143159
56.5127	6516.62	0.143984	0.143984
56.6127	6522.16	0.144761	0.144761
56.7227	6528.88	0.145695	0.145695
56.8327	6535.47	0.146525	0.146525
56.9427	6542.43	0.147411	0.147411
57.0427	6548.4	0.1483	0.1483
57.1527	6556.39	0.149164	0.149164
57.2627	6562.27	0.150041	0.150041
57.3627	6567.89	0.150795	0.150795
57.4727	6576.04	0.15174	0.15174
57.5827	6581.89	0.152624	0.152624
57.6927	6588.54	0.153443	0.153443
57.7927	6594.3	0.154281	0.154281
57.9027	6600.84	0.155155	0.155155
58.0127	6607.86	0.156047	0.156047
58.1127	6613.96	0.156867	0.156867
58.2227	6620.03	0.157687	0.157687
58.3327	6626.8	0.158601	0.158601
58.4427	6634.05	0.159503	0.159503
58.5427	6641.23	0.16024	0.16024
58.6527	6648.06	0.161199	0.161199
58.7627	6654.06	0.162004	0.162004
58.8627	6660.5	0.162881	0.162881
58.9727	6667.46	0.163697	0.163697
59.0827	6674.04	0.164572	0.164572
59.1827	6680.71	0.165405	0.165405
59.2927	6688.25	0.166265	0.166265
59.4027	6694.49	0.167195	0.167195
59.5127	6701.56	0.168093	0.168093
59.6127	6708	0.168848	0.168848
59.7227	6714.87	0.169803	0.169803
59.8327	6722.52	0.170673	0.170673
59.9327	6728.38	0.171465	0.171465
60.0427	6734.82	0.172409	0.172409
60.1527	6741.78	0.173252	0.173252
60.2627	6749.15	0.174188	0.174188
60.3627	6755.8	0.174999	0.174999
60.4727	6761.45	0.175871	0.175871
60.5827	6768.22	0.176791	0.176791
60.6827	6773.82	0.177608	0.177608
60.7927	6780.5	0.178443	0.178443
60.9027	6786.69	0.179367	0.179367
61.0127	6794.13	0.180241	0.180241
61.1127	6799.43	0.181017	0.181017
61.2227	6806.99	0.181941	0.181941
61.3327	6814.41	0.182759	0.182759
61.4327	6820.59	0.183602	0.183602
61.5427	6827.45	0.184433	0.184433
61.6527	6835.12	0.185325	0.185325
61.7627	6842.47	0.186249	0.186249
61.8627	6848.86	0.187063	0.187063
61.9727	6854.33	0.187905	0.187905
62.0827	6861.63	0.188791	0.188791
62.1827	6868.18	0.189587	0.189587
62.2927	6875.12	0.190521	0.190521
62.4027	6881.04	0.191327	0.191327
62.5127	6889.15	0.192205	0.192205
62.6127	6895.47	0.193089	0.193089
62.7227	6901.21	0.193897	0.193897
62.8327	6908.51	0.194887	0.194887
62.9327	6914.75	0.195636	0.195636
63.0427	6922.17	0.196487	0.196487
63.1527	6929.22	0.197423	0.197423
63.2627	6935.87	0.198293	0.198293
63.3627	6941.13	0.199035	0.199035
63.4727	6947.32	0.199952	0.199952
63.5827	6954.3	0.200767	0.200767
63.6827	6959.79	0.201588	0.201588
63.7927	6966.67	0.202475	0.202475
63.9027	6973.49	0.20334	0.20334
64.0027	6980.28	0.204123	0.204123
64.1127	6986.76	0.205058	0.205058
64.2227	6994.64	0.205892	0.205892
64.3227	7000.82	0.206728	0.206728
64.4327	7007.2	0.207631	0.207631
64.5427	7013.78	0.208464	0.208464
64.6527	7020.72	0.209399	0.209399
64.7527	7025.89	0.210179	0.210179
64.8627	7032.33	0.211033	0.211033
64.9727	7038.65	0.211936	0.211936
65.0727	7045.53	0.212684	0.212684
65.1827	7052.16	0.213587	0.213587
65.2927	7059.12	0.214557	0.214557
65.4027	7065.59	0.215313	0.215313
65.5027	7072.67	0.216193	0.216193
65.6127	7079.19	0.217081	0.217081
65.7227	7085.24	0.217931	0.217931
65.8227	7091.63	0.218812	0.218812
65.9327	7097.29	0.219657	0.219657
66.0427	7103.54	0.220553	0.220553
66.1527	7110.64	0.221437	0.221437
66.2527	7116.22	0.222181	0.222181
66.3627	7121.56	0.223075	0.223075
66.4727	7129.45	0.223943	0.223943
66.5727	7134.77	0.224709	0.224709
66.6827	7141.35	0.225617	0.225617
66.7927	7148.36	0.226488	0.226488
66.9027	7154.58	0.227385	0.227385
67.0027	7160.79	0.228149	0.228149
67.1127	7167.72	0.229047	0.229047
67.2227	7174.7	0.229899	0.229899
67.3227	7180.3	0.230777	0.230777
67.4327	7185.86	0.231607	0.231607
67.5427	7192.47	0.232464	0.232464
67.6527	7199.03	0.23348	0.23348
67.7527	7205.59	0.234179	0.234179
67.8627	7212.09	0.23506	0.23506
67.9727	7217.09	0.235925	0.235925
68.0727	7222.46	0.236704	0.236704
68.1827	7230.13	0.237622	0.237622
68.2927	7236.85	0.238505	0.238505
68.4027	7244.05	0.239351	0.239351
68.5027	7249.82	0.240196	0.240196
68.6127	7255.7	0.241125	0.241125
68.7227	7262.76	0.241948	0.241948
68.8227	7267.79	0.242808	0.242808
68.9327	7274.85	0.243729	0.243729
69.0427	7279.81	0.244579	0.244579
69.1427	7285.14	0.245395	0.245395
69.2527	7292.39	0.246224	0.246224
69.3627	7298.47	0.247127	0.247127
69.4727	7304.37	0.248043	0.248043
69.5727	7310.86	0.248796	0.248796
69.6827	7316.21	0.249673	0.249673
69.7927	7323.34	0.250615	0.250615
69.8927	7329.56	0.251417	0.251417
70.0027	7336.02	0.25224	0.25224
70.1127	7342.16	0.253165	0.253165
70.2227	7348.7	0.254067	0.254067
70.3227	7353.79	0.25488	0.25488
70.4327	7359.34	0.255768	0.255768
70.5427	7366.38	0.256628	0.256628
70.6427	7371.69	0.257373	0.257373
70.7527	7377.85	0.258305	0.258305
70.8627	7384.91	0.259177	0.259177
70.9727	7391.98	0.260067	0.260067
71.0727	7397.35	0.260899	0.260899
71.1827	7403.72	0.261816	0.261816
71.2927	7410.25	0.262643	0.262643
71.3927	7415.86	0.263476	0.263476
71.5027	7421.56	0.264313	0.264313
71.6127	7426.97	0.265237	0.265237
71.7227	7432.76	0.266213	0.266213
71.8227	7438.57	0.266883	0.266883
71.9327	7445.23	0.267759	0.267759
72.0427	7450.94	0.268801	0.268801
72.1427	7455.76	0.269425	0.269425
72.2527	7462.25	0.270316	0.270316
72.3627	7469.24	0.271307	0.271307
72.4727	7475.69	0.272029	0.272029
72.5727	7480.8	0.27294	0.27294
72.6827	7487.1	0.273771	0.273771
72.7927	7493.25	0.274681	0.274681
72.8927	7498.06	0.275531	0.275531
73.0027	7503.97	0.276407	0.276407
73.1127	7509.35	0.277232	0.277232
73.2227	7515.88	0.27814	0.27814
73.3227	7521.87	0.278893	0.278893
73.4327	7527.63	0.279853	0.279853
73.5427	7534.86	0.28072	0.28072
73.6427	7540.87	0.281449	0.281449
73.7527	7546.34	0.282503	0.282503
73.8627	7552.54	0.283283	0.283283
73.9627	7558.58	0.283992	0.283992
74.0727	7564.77	0.285117	0.285117
74.1827	7570.78	0.285824	0.285824
74.2927	7575.99	0.286835	0.286835
74.3927	7580.81	0.287593	0.287593
74.5027	7587.35	0.288307	0.288307
74.6127	7592.72	0.28942	0.28942
74.7127	7598.89	0.290155	0.290155
74.8227	7603.85	0.290881	0.290881
74.9327	7611.07	0.291916	0.291916
75.0427	7616.24	0.292735	0.292735
75.1427	7622.25	0.293516	0.293516
75.2527	7628.63	0.294512	0.294512
75.3627	7634.25	0.295247	0.295247
75.4627	7640.6	0.296123	0.296123
75.5727	7645.74	0.297103	0.297103
75.6827	7652.27	0.297849	0.297849
75.7927	7657.74	0.298813	0.298813
75.8927	7662.39	0.299625	0.299625
76.0027	7668.14	0.300425	0.300425
76.1127	7674.28	0.301311	0.301311
76.2127	7680.21	0.302173	0.302173
76.3227	7687.11	0.303023	0.303023
76.4327	7692.86	0.303923	0.303923
76.5427	7699.09	0.304769	0.304769
76.6427	7704.48	0.305631	0.305631
76.7527	7709.96	0.306525	0.306525
76.8627	7716.45	0.30736	0.30736
76.9627	7722.08	0.3082	0.3082
77.0727	7727.05	0.309084	0.309084
77.1827	7732.48	0.309975	0.309975
77.2927	7737.56	0.310876	0.310876
77.3927	7743.08	0.311604	0.311604
77.5027	7749.64	0.312548	0.312548
77.6127	7753.97	0.313405	0.313405
77.7127	7759.89	0.314188	0.314188
77.8227	7766.77	0.315051	0.315051
77.9327	7772.44	0.315924	0.315924
78.0427	7779.33	0.316845	0.316845
78.1427	7784.28	0.317705	0.317705
78.2527	7789.66	0.318519	0.318519
78.3627	7793.5	0.31946	0.31946
78.4627	7798.93	0.320316	0.320316
78.5727	7805.72	0.321145	0.321145
78.6827	7812.75	0.322177	0.322177
78.7927	7817.03	0.322957	0.322957
78.8927	7821.86	0.32372	0.32372
79.0027	7827.68	0.32468	0.32468
79.1027	7833.4	0.325428	0.325428
79.2127	7839.84	0.32634	0.32634
79.3227	7845.77	0.327228	0.327228
79.4327	7852.36	0.328116	0.328116
79.5327	7857.32	0.329075	0.329075
79.6427	7863.26	0.329807	0.329807
79.7527	7868.06	0.330699	0.330699
79.8527	7872.81	0.331551	0.331551
79.9627	7878.67	0.332455	0.332455
80.0727	7883.98	0.333265	0.333265
80.1827	7888.83	0.334165	0.334165
80.2827	7894.53	0.334977	0.334977
80.3927	7901.43	0.335809	0.335809
80.5027	7907.38	0.336757	0.336757
80.6027	7913.35	0.337575	0.337575
80.7127	7918.5	0.338407	0.338407
80.8227	7924.87	0.339363	0.339363
80.9327	7930.87	0.340271	0.340271
81.0327	7936.27	0.341117	0.341117
81.1427	7940.82	0.341983	0.341983
81.2527	7946.38	0.342895	0.342895
81.3527	7951.19	0.343681	0.343681
81.4627	7956.54	0.344459	0.344459
81.5727	7963.09	0.345448	0.345448
81.6827	7969.29	0.346351	0.346351
81.7827	7974.53	0.347158	0.347158
81.8927	7980.82	0.348096	0.348096
82.0027	7986.3	0.348936	0.348936
82.1027	7992.53	0.349816	0.349816
82.2127	7997.95	0.350699	0.350699
82.3227	8002.38	0.351472	0.351472
82.4327	8007.96	0.352563	0.352563
82.5327	8012.96	0.353268	0.353268
82.6427	8019.19	0.354115	0.354115
82.7527	8024.36	0.355128	0.355128
82.8527	8029.57	0.355855	0.355855
82.9627	8035.19	0.356761	0.356761
83.0727	8040.55	0.357692	0.357692
83.1827	8046.98	0.358524	0.358524
83.2827	8052.79	0.359349	0.359349
83.3927	8058.61	0.360304	0.360304
83.5027	8064.24	0.361203	0.361203
83.6027	8069.09	0.361964	0.361964
83.7127	8074.69	0.362949	0.362949
83.8227	8079.61	0.363792	0.363792
83.9227	8084.48	0.36464	0.36464
84.0327	8089.94	0.365524	0.365524
84.1427	8095.48	0.366345	0.366345
84.2527	8101.21	0.367287	0.367287
84.3527	8106.46	0.368124	0.368124
84.4627	8111.89	0.368927	0.368927
84.5727	8118.19	0.369871	0.369871
84.6727	8124.25	0.370697	0.370697
84.7827	8129.62	0.371565	0.371565
84.8927	8135.74	0.372513	0.372513
85.0027	8140.39	0.373369	0.373369
85.1027	8145.41	0.374257	0.374257
85.2127	8151.84	0.375129	0.375129
85.3227	8156.58	0.375977	0.375977
85.4227	8161.34	0.376869	0.376869
85.5327	8167.53	0.377719	0.377719
85.6427	8172.56	0.378625	0.378625
85.7527	8178.96	0.379497	0.379497
85.8527	8184.28	0.380317	0.380317
85.9627	8189.83	0.381272	0.381272
86.0727	8195.15	0.382111	0.382111
86.1727	8201	0.382955	0.382955
86.2827	8206.27	0.383907	0.383907
86.3927	8212.54	0.384736	0.384736
86.5027	8217.45	0.385633	0.385633
86.6027	8222.16	0.386493	0.386493
86.7127	8227.49	0.387344	0.387344
86.8227	8231.68	0.38826	0.38826
86.9227	8237.24	0.389057	0.389057
87.0327	8241.72	0.3899	0.3899
87.1427	8247.75	0.390825	0.390825
87.2527	8254.33	0.391672	0.391672
87.3527	8259.88	0.392544	0.392544
87.4627	8265.25	0.393397	0.393397
87.5727	8270.98	0.394277	0.394277
87.6727	8277.24	0.395162	0.395162
87.7827	8281.99	0.396012	0.396012
87.8927	8288.09	0.396897	0.396897
88.0027	8292.87	0.397841	0.397841
88.1027	8296.56	0.398561	0.398561
88.2127	8302.03	0.399503	0.399503
88.3227	8307.4	0.400395	0.400395
88.4227	8312.78	0.401105	0.401105
88.5327	8318.61	0.402047	0.402047
88.6427	8323.65	0.402975	0.402975
88.7527	8330.12	0.403894	0.403894
88.8527	8335.63	0.404643	0.404643
88.9627	8341.09	0.405564	0.405564
89.0727	8346.43	0.406525	0.406525
89.1727	8349.15	0.407243	0.407243
89.2827	8354.5	0.408133	0.408133
89.3927	8360.5	0.409007	0.409007
89.4927	8364.7	0.409759	0.409759
89.6027	8370.93	0.410757	0.410757
89.7127	8375.21	0.411525	0.411525
89.8227	8381.86	0.412456	0.412456
89.9227	8387.4	0.413348	0.413348
90.0327	8393.9	0.414087	0.414087
90.1427	8399.76	0.41504	0.41504
90.2427	8404.34	0.415863	0.415863
90.3527	8409.39	0.41676	0.41676
90.4627	8415.77	0.417681	0.417681
90.5727	8420.87	0.418591	0.418591
90.6727	8425.69	0.419388	0.419388
90.7827	8430.47	0.420275	0.420275
90.8927	8434.77	0.421113	0.421113
90.9927	8440.74	0.421943	0.421943
91.1027	8447.09	0.422856	0.422856
91.2127	8452.49	0.423747	0.423747
91.3227	8458.95	0.424712	0.424712
91.4227	8463.96	0.425461	0.425461
91.5327	8468.42	0.426287	0.426287
91.6427	8474.09	0.427283	0.427283
91.7427	8479.32	0.428083	0.428083
91.8527	8484.21	0.428968	0.428968
91.9627	8490.12	0.42994	0.42994
92.0727	8495.43	0.430823	0.430823
92.1727	8500.48	0.431619	0.431619
92.2827	8504.75	0.432412	0.432412
92.3927	8510.24	0.433336	0.433336
92.4927	8514.99	0.434144	0.434144
92.6027	8521.41	0.435108	0.435108
92.7127	8527.05	0.436007	0.436007
92.8227	8532.56	0.436853	0.436853
92.9227	8538.1	0.437577	0.437577
93.0327	8543.1	0.4386	0.4386
93.1427	8549.09	0.439416	0.439416
93.2427	8553.38	0.440236	0.440236
93.3527	8557.99	0.441179	0.441179
93.4627	8563.23	0.441995	0.441995
93.5727	8569.46	0.442927	0.442927
93.6727	8574.49	0.443704	0.443704
93.7827	8579.5	0.444576	0.444576
93.8827	8583.73	0.445481	0.445481
93.9927	8588.49	0.446272	0.446272
94.1027	8593.72	0.447167	0.447167
94.2127	8600.17	0.448096	0.448096
94.3127	8605.35	0.448833	0.448833
94.4227	8610.63	0.449728	0.449728
94.5327	8615.81	0.450632	0.450632
94.6327	8620.93	0.451481	0.451481
94.7427	8626.28	0.452337	0.452337
94.8527	8631	0.453227	0.453227
94.9627	8636.12	0.454133	0.454133
95.0627	8641.12	0.454873	0.454873
95.1727	8646.39	0.455783	0.455783
95.2827	8652.79	0.456628	0.456628
95.3827	8658.1	0.457595	0.457595
95.4927	8663.56	0.45838	0.45838
95.6027	8668.71	0.459352	0.459352
95.7127	8673.87	0.460185	0.460185
95.8127	8678.66	0.460959	0.460959
95.9227	8685.08	0.461965	0.461965
96.0327	8690.03	0.462821	0.462821
96.1327	8694.52	0.463609	0.463609
96.2427	8698.58	0.464516	0.464516
96.3527	8704.14	0.465381	0.465381
96.4627	8709.58	0.466236	0.466236
96.5627	8713.61	0.467117	0.467117
96.6727	8719.33	0.467953	0.467953
96.7827	8724.66	0.468884	0.468884
96.8827	8730.38	0.469675	0.469675
96.9927	8736.4	0.470644	0.470644
97.1027	8741.01	0.471485	0.471485
97.2127	8745.76	0.472361	0.472361
97.3127	8750.93	0.473223	0.473223
97.4227	8756.13	0.474104	0.474104
97.5327	8761.46	0.475039	0.475039
97.6327	8765.35	0.47582	0.47582
97.7427	8771.25	0.476676	0.476676
97.8527	8775.59	0.477577	0.477577
97.9627	8781.5	0.478485	0.478485
98.0627	8786.85	0.479249	0.479249
98.1727	8792.21	0.480217	0.480217
98.2827	8796.92	0.481095	0.481095
98.3827	8802.9	0.481897	0.481897
98.4927	8807.92	0.482787	0.482787
98.6027	8813.44	0.483703	0.483703
98.7127	8818.9	0.484607	0.484607
98.8127	8823.11	0.485427	0.485427
98.9227	8827.71	0.486277	0.486277
99.0327	8832.09	0.487176	0.487176
99.1327	8837.19	0.487963	0.487963
99.2427	8843.94	0.488881	0.488881
99.3527	8848.7	0.489769	0.489769
99.4527	8853.17	0.490592	0.490592
99.5627	8858.5	0.491511	0.491511
99.6727	8863.83	0.492383	0.492383
99.7827	8870.54	0.493335	0.493335
99.8827	8874.28	0.494152	0.494152
99.9927	8878.36	0.495119	0.495119
100.103	8884.03	0.496011	0.496011
100.203	8888.13	0.496777	0.496777
100.313	8894.79	0.497649	0.497649
100.423	8899.88	0.498524	0.498524
100.533	8904.74	0.499452	0.499452
100.633	8909.08	0.500236	0.500236
100.743	8914.11	0.501084	0.501084
100.853	8920.6	0.502136	0.502136
100.953	8926.03	0.502937	0.502937
101.063	8930.4	0.503783	0.503783
101.173	8935.26	0.504744	0.504744
101.283	8940.58	0.505624	0.505624
101.383	8945.05	0.506481	0.506481
101.493	8951.15	0.507353	0.507353
101.603	8955.83	0.508271	0.508271
101.703	8959.82	0.509152	0.509152
101.813	8965.56	0.509952	0.509952
101.923	8971.07	0.510929	0.510929
102.033	8976.55	0.511841	0.511841
102.133	8981.48	0.512631	0.512631
102.243	8986.58	0.513539	0.513539
102.353	8991.34	0.514487	0.514487
102.453	8995.95	0.515267	0.515267
102.563	9001.3	0.516135	0.516135
102.673	9006.62	0.51706	0.51706
102.783	9011.85	0.517975	0.517975
102.883	9016.42	0.518745	0.518745
102.993	9021.5	0.519673	0.519673
103.103	9027.28	0.520659	0.520659
103.203	9031.07	0.521405	0.521405
103.313	9036.15	0.522343	0.522343
103.423	9040.67	0.523227	0.523227
103.533	9046.18	0.524096	0.524096
103.633	9050.86	0.524948	0.524948
103.743	9056.57	0.525763	0.525763
103.853	9062.58	0.526803	0.526803
103.953	9066.83	0.527568	0.527568
104.063	9072.2	0.528431	0.528431
104.173	9078.07	0.529383	0.529383
104.273	9082.98	0.530159	0.530159
104.383	9087.82	0.53106	0.53106
104.493	9092.48	0.532007	0.532007
104.603	9098.1	0.532891	0.532891
104.703	9103.27	0.533676	0.533676
104.813	9107.64	0.534557	0.534557
104.923	9112.6	0.535416	0.535416
105.023	9116.73	0.536237	0.536237
105.133	9122.18	0.5372	0.5372
105.243	9128.12	0.538117	0.538117
105.353	9133.4	0.539016	0.539016
105.453	9138.22	0.539891	0.539891
105.563	9144.38	0.540776	0.540776
105.673	9148.25	0.541616	0.541616
105.773	9152.7	0.542463	0.542463
105.883	9156.18	0.543367	0.543367
105.993	9162.29	0.54418	0.54418
106.103	9167.3	0.545061	0.545061
106.203	9173.42	0.545877	0.545877
106.313	9178.34	0.546783	0.546783
106.423	9184.14	0.547707	0.547707
106.523	9188.57	0.548436	0.548436
106.633	9193.99	0.549475	0.549475
106.743	9198.74	0.550291	0.550291
106.853	9204.63	0.551284	0.551284
106.953	9208.32	0.551995	0.551995
107.063	9214.05	0.552933	0.552933
107.173	9218.88	0.553771	0.553771
107.273	9224	0.554627	0.554627
107.383	9229.24	0.555565	0.555565
107.493	9234.07	0.556423	0.556423
107.603	9239.52	0.557399	0.557399
107.703	9244.83	0.558156	0.558156
107.813	9249.51	0.559094	0.559094
107.923	9254.69	0.560068	0.560068
108.023	9258.74	0.560731	0.560731
108.133	9264.17	0.561748	0.561748
108.243	9269.14	0.562567	0.562567
108.353	9274.06	0.563492	0.563492
108.453	9279.26	0.564356	0.564356
108.563	9284.06	0.565132	0.565132
108.673	9289.08	0.566104	0.566104
108.773	9295.54	0.566979	0.566979
108.883	9300.4	0.56768	0.56768
108.993	9306.05	0.56873	0.56873
109.093	9309.59	0.569541	0.569541
109.203	9314.06	0.570329	0.570329
109.313	9319.81	0.571328	0.571328
109.413	9324.78	0.572164	0.572164
109.523	9329.44	0.573011	0.573011
109.633	9335.49	0.574008	0.574008
109.743	9340.31	0.574781	0.574781
109.843	9345.08	0.575565	0.575565
109.953	9350.43	0.576545	0.576545
110.063	9354.91	0.57734	0.57734
110.163	9360.55	0.578179	0.578179
110.273	9365.06	0.579107	0.579107
110.383	9368.89	0.580005	0.580005
110.493	9374.27	0.580847	0.580847
110.593	9379.27	0.581612	0.581612
110.703	9384.59	0.582455	0.582455
110.813	9389.79	0.58346	0.58346
110.913	9393.41	0.584221	0.584221
111.023	9398.86	0.585111	0.585111
111.133	9405.36	0.586076	0.586076
111.243	9411.09	0.586939	0.586939
111.343	9416.08	0.587679	0.587679
111.453	9420.24	0.58858	0.58858
111.563	9425.22	0.589592	0.589592
111.663	9430.12	0.590304	0.590304
111.773	9435.46	0.591197	0.591197
111.883	9440.49	0.592061	0.592061
111.993	9446.08	0.593024	0.593024
112.093	9449.68	0.593808	0.593808
112.203	9455.88	0.594685	0.594685
112.313	9462.19	0.595656	0.595656
112.413	9466.71	0.596447	0.596447
112.523	9471.61	0.597392	0.597392
112.633	9476.95	0.598236	0.598236
112.743	9480.86	0.599215	0.599215
112.843	9486.3	0.600053	0.600053
112.953	9491.04	0.600939	0.600939
113.063	9496.6	0.601773	0.601773
113.163	9501.36	0.602555	0.602555
113.273	9506.62	0.603464	0.603464
113.383	9511.72	0.604383	0.604383
113.493	9515.86	0.605288	0.605288
113.593	9520.92	0.606084	0.606084
113.703	9526.02	0.607089	0.607089
113.813	9532.21	0.607932	0.607932
113.913	9537.58	0.608771	0.608771
114.023	9541.67	0.609676	0.609676
114.133	9546.37	0.610527	0.610527
114.233	9550.96	0.611385	0.611385
114.343	9556.79	0.612349	0.612349
114.453	9561.18	0.613144	0.613144
114.563	9567.25	0.614073	0.614073
114.663	9571.72	0.614913	0.614913
114.773	9576.92	0.615805	0.615805
114.883	9582.21	0.616727	0.616727
114.983	9587.22	0.617527	0.617527
115.093	9592.05	0.618444	0.618444
115.203	9597.02	0.619419	0.619419
115.313	9602.11	0.62022	0.62022
115.413	9606.38	0.621119	0.621119
115.523	9611.56	0.621956	0.621956
115.633	9616.24	0.622808	0.622808
115.733	9621.22	0.623711	0.623711
115.843	9626.55	0.624545	0.624545
115.953	9631.88	0.625474	0.625474
116.063	9636.3	0.626427	0.626427
116.163	9640.16	0.627151	0.627151
116.273	9645.73	0.628017	0.628017
116.383	9651.06	0.628981	0.628981
116.483	9655.84	0.629797	0.629797
116.593	9661.96	0.630635	0.630635
116.703	9666.43	0.631605	0.631605
116.813	9671.09	0.632396	0.632396
116.913	9676.41	0.633291	0.633291
117.023	9681.61	0.634207	0.634207
117.133	9687.5	0.635088	0.635088
117.233	9691.4	0.635972	0.635972
117.343	9696.9	0.636739	0.636739
117.453	9701.76	0.637699	0.637699
117.563	9706.88	0.638623	0.638623
117.663	9711.83	0.639323	0.639323
117.773	9716.79	0.640367	0.640367
117.883	9722.27	0.641251	0.641251
117.983	9728.04	0.641935	0.641935
118.093	9733.36	0.643103	0.643103
118.203	9738.99	0.643877	0.643877
118.313	9744.03	0.644752	0.644752
118.413	9748.52	0.645667	0.645667
118.523	9752.88	0.646429	0.646429
118.633	9758.43	0.647443	0.647443
118.733	9762.13	0.648304	0.648304
118.843	9767.6	0.649013	0.649013
118.953	9773.04	0.650028	0.650028
119.053	9776.68	0.650824	0.650824
119.163	9782.96	0.651625	0.651625
119.273	9789.03	0.652703	0.652703
119.383	9793.29	0.653492	0.653492
119.483	9798.46	0.654309	0.654309
119.593	9803.47	0.655304	0.655304
119.703	9808.08	0.656072	0.656072
119.803	9813.46	0.656948	0.656948
119.913	9818.21	0.657857	0.657857
120.023	9823.28	0.658729	0.658729
120.133	9828.28	0.659613	0.659613
120.233	9832.98	0.660432	0.660432
120.343	9837.85	0.661309	0.661309
120.453	9843.45	0.662158	0.662158
120.553	9848.12	0.663047	0.663047
120.663	9853.81	0.663901	0.663901
120.773	9858.37	0.664801	0.664801
120.883	9864.88	0.665772	0.665772
120.983	9870.33	0.666573	0.666573
121.093	9873.79	0.667493	0.667493
121.203	9879.2	0.668355	0.668355
121.303	9883.09	0.669149	0.669149
121.413	9888	0.670093	0.670093
121.523	9894.43	0.670916	0.670916
121.633	9898.41	0.671835	0.671835
121.733	9903.42	0.672587	0.672587
121.843	9909.1	0.673509	0.673509
121.953	9913.59	0.674387	0.674387
122.053	9919.08	0.675229	0.675229
122.163	9924.39	0.676204	0.676204
122.273	9929.03	0.677041	0.677041
122.383	9934.03	0.67798	0.67798
122.483	9938.53	0.678777	0.678777
122.593	9944.15	0.679645	0.679645
122.703	9949.67	0.680559	0.680559
122.803	9953.45	0.681415	0.681415
122.913	9958.58	0.682268	0.682268
123.023	9964.39	0.683239	0.683239
123.133	9969.32	0.684052	0.684052
123.233	9975.53	0.684931	0.684931
123.343	9980.56	0.685768	0.685768
123.453	9985.07	0.686697	0.686697
123.553	9989.4	0.687569	0.687569
123.663	9994.33	0.688393	0.688393
123.773	9999.82	0.689385	0.689385
123.883	10004.8	0.690232	0.690232
123.983	10009.5	0.691052	0.691052
124.093	10014.3	0.692057	0.692057
124.193	10019.2	0.692861	0.692861
124.303	10024	0.693635	0.693635
124.413	10028.7	0.694673	0.694673
124.523	10034	0.695455	0.695455
124.623	10038.4	0.696295	0.696295
124.733	10043.3	0.69718	0.69718
124.843	10049.1	0.698057	0.698057
124.943	10054.1	0.698968	0.698968
125.053	10060	0.699785	0.699785
125.163	10064.4	0.700748	0.700748
125.273	10071.1	0.701699	0.701699
125.373	10075.3	0.702563	0.702563
125.483	10079	0.703409	0.703409
125.593	10084.5	0.704312	0.704312
125.693	10088.8	0.705096	0.705096
125.803	10094.1	0.706077	0.706077
125.913	10099.7	0.706955	0.706955
126.023	10105.2	0.707833	0.707833
126.123	10110.1	0.708664	0.708664
126.233	10114.4	0.709536	0.709536
126.343	10119.6	0.710525	0.710525
126.443	10124.9	0.711315	0.711315
126.553	10130.3	0.712281	0.712281
126.663	10136.2	0.713177	0.713177
126.773	10140	0.714095	0.714095
126.873	10144.2	0.714924	0.714924
126.983	10149.4	0.7158	0.7158
127.093	10153.8	0.716701	0.716701
127.193	10157.9	0.717535	0.717535
127.303	10163.4	0.718321	0.718321
127.413	10169	0.719257	0.719257
127.523	10175	0.720132	0.720132
127.623	10179.7	0.720948	0.720948
127.733	10185.5	0.721879	0.721879
127.843	10190.5	0.722785	0.722785
127.943	10194.6	0.723641	0.723641
128.053	10200.5	0.724553	0.724553
128.163	10205	0.725427	0.725427
128.273	10210.9	0.726337	0.726337
128.373	10215	0.727215	0.727215
128.483	10219.8	0.728088	0.728088
128.593	10225.2	0.728955	0.728955
128.693	10230.7	0.729767	0.729767
128.803	10235.8	0.730691	0.730691
128.913	10241.2	0.731627	0.731627
129.013	10245.5	0.732443	0.732443
129.123	10251.2	0.733381	0.733381
129.233	10255.9	0.734343	0.734343
129.343	10261.1	0.735293	0.735293
129.443	10265.3	0.73604	0.73604
129.553	10270.7	0.737004	0.737004
129.663	10275.7	0.737855	0.737855
129.763	10279.5	0.7387	0.7387
129.873	10284.3	0.739636	0.739636
129.983	10290.3	0.740472	0.740472
130.093	10295.2	0.741336	0.741336
130.193	10300.7	0.742167	0.742167
130.303	10305.9	0.74308	0.74308
130.413	10310.1	0.743869	0.743869
130.513	10314.9	0.744789	0.744789
130.623	10320.4	0.745681	0.745681
130.733	10325.1	0.746623	0.746623
130.843	10330.5	0.747524	0.747524
130.943	10334.6	0.748305	0.748305
131.053	10339.6	0.749165	0.749165
131.163	10346	0.750112	0.750112
131.263	10350.1	0.750912	0.750912
131.373	10355.3	0.751776	0.751776
131.483	10358.8	0.752705	0.752705
131.593	10364.8	0.753556	0.753556
131.693	10369	0.754357	0.754357
131.803	10375	0.755267	0.755267
131.913	10381	0.756131	0.756131
132.013	10385.6	0.757012	0.757012
132.123	10391	0.757943	0.757943
132.233	10396	0.758847	0.758847
132.343	10401.1	0.759719	0.759719
132.443	10405.7	0.760487	0.760487
132.553	10409	0.761375	0.761375
132.663	10414.5	0.762289	0.762289
132.763	10419.4	0.763065	0.763065
132.873	10424.7	0.763937	0.763937
132.983	10430.4	0.764827	0.764827
133.093	10435.9	0.765739	0.765739
133.193	10439.2	0.766549	0.766549
133.303	10445.8	0.767477	0.767477
133.413	10451	0.768315	0.768315
133.513	10456.2	0.769245	0.769245
133.623	10461.2	0.7701	0.7701
133.733	10466.4	0.771036	0.771036
133.843	10470.6	0.771872	0.771872
133.943	10475.1	0.772688	0.772688
134.053	10480.6	0.773564	0.773564
134.163	10485.3	0.774527	0.774527
134.263	10490.5	0.775365	0.775365
134.373	10496.6	0.776236	0.776236
134.483	10502.5	0.777163	0.777163
134.583	10507.7	0.777985	0.777985
134.693	10512.5	0.778931	0.778931
134.803	10518.2	0.779847	0.779847
134.913	10522.7	0.780821	0.780821
135.013	10526.7	0.781635	0.781635
135.123	10532.2	0.782563	0.782563
135.233	10536.8	0.783463	0.783463
135.333	10541.4	0.784223	0.784223
135.443	10546.8	0.785127	0.785127
135.553	10552.2	0.786057	0.786057
135.663	10556.7	0.786973	0.786973
135.763	10561.4	0.787732	0.787732
135.873	10567.4	0.788655	0.788655
135.983	10572.9	0.789541	0.789541
136.083	10577.3	0.790429	0.790429
136.193	10583	0.791329	0.791329
136.303	10587.6	0.792247	0.792247
136.413	10593.1	0.793173	0.793173
136.513	10596.2	0.793947	0.793947
136.623	10601.8	0.794876	0.794876
136.733	10607	0.795789	0.795789
136.833	10612.1	0.796555	0.796555
136.943	10617.5	0.797536	0.797536
137.053	10623.5	0.798417	0.798417
137.163	10629.1	0.799277	0.799277
137.263	10633.7	0.80016	0.80016
137.373	10639.4	0.801087	0.801087
137.483	10643.6	0.801997	0.801997
137.583	10649.3	0.802851	0.802851
137.693	10654.3	0.80374	0.80374
137.803	10659	0.804745	0.804745
137.913	10663.1	0.805667	0.805667
138.013	10668.9	0.806395	0.806395
138.123	10672.6	0.807382	0.807382
138.233	10678.2	0.808259	0.808259
138.333	10682.7	0.809097	0.809097
138.443	10688.2	0.810038	0.810038
138.553	10694.2	0.810947	0.810947
138.663	10699.9	0.811781	0.811781
138.763	10704.3	0.8127	0.8127
138.873	10710	0.813561	0.813561
138.973	10714.2	0.814361	0.814361
139.083	10720.9	0.815361	0.815361
139.193	10724.3	0.816221	0.816221
139.303	10729.6	0.817192	0.817192
139.403	10734.7	0.818028	0.818028
139.513	10739.4	0.818876	0.818876
139.623	10744.5	0.819822	0.819822
139.723	10749	0.820739	0.820739
139.833	10756	0.821592	0.821592
139.943	10760.8	0.822508	0.822508
140.053	10765.6	0.823395	0.823395
140.153	10772.6	0.824252	0.824252
140.263	10776.7	0.825199	0.825199
140.373	10781.3	0.826084	0.826084
140.473	10786.3	0.826883	0.826883
140.583	10791	0.827916	0.827916
140.693	10795.7	0.828781	0.828781
140.803	10800.3	0.829697	0.829697
140.903	10804.6	0.830492	0.830492
141.013	10810.3	0.831456	0.831456
141.123	10815	0.832316	0.832316
141.223	10820	0.833097	0.833097
141.333	10825.7	0.834011	0.834011
141.443	10832.1	0.834999	0.834999
141.553	10838.3	0.835795	0.835795
141.653	10842.1	0.836672	0.836672
141.763	10847	0.837665	0.837665
141.873	10852.3	0.838553	0.838553
141.973	10856.4	0.839391	0.839391
142.083	10862.6	0.840329	0.840329
142.193	10867.2	0.841224	0.841224
142.303	10872.1	0.842093	0.842093
142.403	10877.2	0.842943	0.842943
142.513	10882.1	0.843822	0.843822
142.623	10887.9	0.844824	0.844824
142.723	10893.1	0.845535	0.845535
142.833	10899.4	0.846487	0.846487
142.943	10904.6	0.847428	0.847428
143.053	10909.3	0.848296	0.848296
143.153	10914	0.849176	0.849176
143.263	10918.9	0.850071	0.850071
143.373	10923.4	0.850996	0.850996
143.473	10927.2	0.851848	0.851848
143.583	10932.3	0.852653	0.852653
143.693	10937.2	0.853571	0.853571
143.803	10943.5	0.854471	0.854471
143.903	10948.4	0.855271	0.855271
144.013	10954.9	0.856296	0.856296
144.123	10959.9	0.857151	0.857151
144.223	10965	0.857935	0.857935
144.333	10970.6	0.858924	0.858924
144.443	10975.5	0.859827	0.859827
144.543	10980.3	0.860613	0.860613
144.653	10984.2	0.861517	0.861517
144.763	10989.9	0.862445	0.862445
144.873	10994.6	0.863448	0.863448
144.973	10999	0.864212	0.864212
145.083	11004	0.865037	0.865037
145.193	11010.1	0.866031	0.866031
145.293	11015.7	0.866857	0.866857
145.403	11021.5	0.867765	0.867765
145.513	11026.2	0.868654	0.868654
145.623	11032.4	0.86956	0.86956
145.723	11037	0.87036	0.87036
145.833	11041.2	0.871317	0.871317
145.943	11046.2	0.872165	0.872165
146.043	11050.2	0.873028	0.873028
146.153	11055.1	0.873933	0.873933
146.263	11061.5	0.874897	0.874897
146.373	11066.1	0.875703	0.875703
146.473	11071.9	0.876604	0.876604
146.583	11076.8	0.877536	0.877536
146.693	11081.9	0.878347	0.878347
146.793	11087.5	0.87922	0.87922
146.903	11092.7	0.8801	0.8801
147.013	11098.7	0.881023	0.881023
147.123	11103	0.881924	0.881924
147.223	11107.9	0.882736	0.882736
147.333	11112.6	0.883628	0.883628
147.443	11117.1	0.884612	0.884612
147.543	11121.5	0.885387	0.885387
147.653	11126.9	0.886292	0.886292
147.763	11131.8	0.887219	0.887219
147.873	11137.2	0.888068	0.888068
147.973	11142	0.888895	0.888895
148.083	11148.4	0.889832	0.889832
148.193	11153.4	0.890677	0.890677
148.293	11158.4	0.891641	0.891641
148.403	11164	0.892429	0.892429
148.513	11168.4	0.893314	0.893314
148.623	11173.7	0.894321	0.894321
148.723	11179.3	0.895064	0.895064
148.833	11184	0.895987	0.895987
148.943	11188.8	0.896916	0.896916
149.043	11193	0.897659	0.897659
149.153	11198.5	0.898635	0.898635
149.263	11203.9	0.899544	0.899544
149.363	11209.3	0.900304	0.900304
149.473	11214.7	0.901296	0.901296
149.583	11220.1	0.902172	0.902172
149.693	11225.8	0.903068	0.903068
149.793	11231.2	0.90392	0.90392
149.903	11236.7	0.904803	0.904803
150.013	11241.5	0.905724	0.905724
150.113	11245.7	0.906576	0.906576
150.223	11249.6	0.907448	0.907448
150.333	11254.7	0.908385	0.908385
150.443	11259.5	0.909251	0.909251
150.543	11264.8	0.910083	0.910083
150.653	11270.1	0.910996	0.910996
150.763	11275.7	0.911827	0.911827
150.863	11281.1	0.912769	0.912769
150.973	11287.5	0.913675	0.913675
151.083	11291.8	0.914609	0.914609
151.193	11297.6	0.915497	0.915497
151.293	11302.7	0.916307	0.916307
151.403	11308.3	0.917225	0.917225
151.513	11312.5	0.918095	0.918095
151.613	11316.2	0.91888	0.91888
151.723	11321.5	0.919848	0.919848
151.833	11326.5	0.920723	0.920723
151.943	11331.8	0.921615	0.921615
152.043	11337.6	0.922435	0.922435
152.153	11343.5	0.923353	0.923353
152.263	11349.1	0.924364	0.924364
152.363	11354.6	0.925137	0.925137
152.473	11359.7	0.926057	0.926057
152.583	11366.1	0.927019	0.927019
152.693	11368.1	0.927848	0.927848
152.793	11372.6	0.928721	0.928721
152.903	11377.6	0.929571	0.929571
153.013	11382.9	0.930463	0.930463
153.113	11387.9	0.931349	0.931349
153.223	11392.9	0.932212	0.932212
153.333	11399	0.933109	0.933109
153.443	11404.5	0.934043	0.934043
153.543	11410	0.934859	0.934859
153.653	11416.1	0.935832	0.935832
153.763	11420.8	0.936767	0.936767
153.863	11425.7	0.937524	0.937524
153.973	11431.5	0.938496	0.938496
154.083	11437.1	0.9394	0.9394
154.183	11441.4	0.940216	0.940216
154.293	11446.1	0.941125	0.941125
154.403	11450.1	0.942079	0.942079
154.503	11455.5	0.942888	0.942888
154.613	11460.9	0.943792	0.943792
154.723	11466.9	0.944784	0.944784
154.833	11473.1	0.945587	0.945587
154.933	11477.7	0.946517	0.946517
155.043	11482.4	0.947451	0.947451
155.153	11487.8	0.948236	0.948236
155.253	11492.7	0.949225	0.949225
155.363	11497.4	0.950137	0.950137
155.473	11503	0.950885	0.950885
155.583	11508.3	0.952028	0.952028
155.683	11513	0.952644	0.952644
155.793	11518.1	0.953592	0.953592
155.903	11523.1	0.954673	0.954673
156.003	11527.8	0.955239	0.955239
156.113	11533.6	0.956277	0.956277
156.223	11539	0.957221	0.957221
156.333	11545.7	0.957993	0.957993
156.433	11550.4	0.958985	0.958985
156.543	11555.6	0.959937	0.959937
156.653	11561.4	0.960751	0.960751
156.753	11566.4	0.961637	0.961637
156.863	11570.5	0.962556	0.962556
156.973	11576.1	0.963404	0.963404
157.083	11581.3	0.964455	0.964455
157.183	11586	0.965196	0.965196
157.293	11591.4	0.966056	0.966056
157.403	11596.5	0.967176	0.967176
157.503	11600.5	0.967824	0.967824
157.613	11606.3	0.968843	0.968843
157.723	11611.7	0.969668	0.969668
157.833	11617.7	0.970539	0.970539
157.933	11621.9	0.971481	0.971481
158.043	11627.2	0.972365	0.972365
158.153	11632.7	0.973224	0.973224
158.253	11637.3	0.974208	0.974208
158.363	11642.3	0.975008	0.975008
158.473	11647.5	0.975919	0.975919
158.583	11652.8	0.976877	0.976877
158.683	11657.2	0.977563	0.977563
158.793	11663.5	0.978731	0.978731
158.903	11669	0.979485	0.979485
159.003	11674.9	0.980249	0.980249
159.113	11680.8	0.981339	0.981339
159.223	11686.2	0.982081	0.982081
159.323	11690.7	0.982982	0.982982
159.433	11697	0.983943	0.983943
159.543	11701.8	0.984824	0.984824
159.653	11707.1	0.985792	0.985792
159.753	11711.6	0.986536	0.986536
159.863	11716.3	0.987503	0.987503
159.973	11721.9	0.988475	0.988475
160.073	11726	0.989157	0.989157
160.183	11732.1	0.990215	0.990215
160.293	11737.6	0.991093	0.991093
160.403	11743.9	0.991994	0.991994
160.503	11748.6	0.993072	0.993072
160.613	11753.4	0.993867	0.993867
160.723	11758.9	0.994589	0.994589
160.823	11764	0.995644	0.995644
160.933	11769.4	0.996503	0.996503
161.043	11774.2	0.997287	0.997287
161.153	11779.2	0.9984	0.9984
161.253	11783.9	0.999224	0.999224
161.363	11788.9	0.999941	0.999941
161.473	11794.8	1.00106	1.00106
161.573	11800.4	1.00182	1.00182
161.683	11806.4	1.00275	1.00275
161.793	11810.9	1.00368	1.00368
161.903	11817.7	1.00459	1.00459
162.003	11822.4	1.00542	1.00542
162.113	11828.3	1.00644	1.00644
162.223	11833.5	1.00727	1.00727
162.323	11837.3	1.00819	1.00819
162.433	11843	1.00918	1.00918
162.543	11847.4	1.00994	1.00994
162.653	11852.9	1.01096	1.01096
162.753	11858.1	1.01173	1.01173
162.863	11863.7	1.01266	1.01266
162.973	11869.4	1.01359	1.01359
163.073	11873.9	1.01448	1.01448
163.183	11879.2	1.01535	1.01535
163.293	11885.9	1.01637	1.01637
163.403	11891	1.01722	1.01722
163.503	11895.1	1.01805	1.01805
163.613	11900.7	1.01903	1.01903
163.723	11904.3	1.01991	1.01991
163.823	11910.3	1.02078	1.02078
163.933	11915.7	1.02164	1.02164
164.043	11920.9	1.02256	1.02256
164.143	11927	1.02342	1.02342
164.253	11931.6	1.02428	1.02428
164.363	11938.5	1.02522	1.02522
164.473	11943.9	1.02622	1.02622
164.573	11948.3	1.02704	1.02704
164.683	11953.9	1.02795	1.02795
164.793	11959.2	1.02886	1.02886
164.893	11963.2	1.02972	1.02972
165.003	11969.6	1.03061	1.03061
165.113	11974.8	1.0316	1.0316
165.223	11980.2	1.03243	1.03243
165.323	11985.1	1.03324	1.03324
165.433	11990.6	1.03417	1.03417
165.543	11996.4	1.03512	1.03512
165.643	12001.9	1.03594	1.03594
165.753	12006.2	1.03693	1.03693
165.863	12011.7	1.03774	1.03774
165.973	12016.8	1.0387	1.0387
166.073	12022.1	1.03952	1.03952
166.183	12027.5	1.04035	1.04035
166.293	12032.3	1.04139	1.04139
166.393	12037.5	1.0422	1.0422
166.503	12043.2	1.043	1.043
166.613	12049	1.044	1.044
166.723	12053.7	1.04485	1.04485
166.823	12057.7	1.04567	1.04567
166.933	12064.2	1.04663	1.04663
167.043	12069.6	1.04748	1.04748
167.143	12074.4	1.04834	1.04834
167.253	12080.2	1.04935	1.04935
167.363	12086.3	1.0501	1.0501
167.473	12091.6	1.05114	1.05114
167.573	12097	1.05198	1.05198
167.683	12103.4	1.05286	1.05286
167.793	12108.1	1.05382	1.05382
167.893	12112.4	1.05462	1.05462
168.003	12117.7	1.05559	1.05559
168.113	12122.5	1.05643	1.05643
168.223	12127.6	1.05731	1.05731
168.323	12132	1.05814	1.05814
168.433	12137.7	1.05904	1.05904
168.543	12142.8	1.05993	1.05993
168.643	12148	1.06079	1.06079
168.753	12154.2	1.06166	1.06166
168.863	12160.2	1.06265	1.06265
168.973	12164.8	1.06348	1.06348
169.073	12170.1	1.06427	1.06427
169.183	12174.8	1.06528	1.06528
169.283	12179.9	1.06608	1.06608
169.393	12184.2	1.06692	1.06692
169.503	12189.7	1.06786	1.06786
169.613	12196.3	1.06876	1.06876
169.713	12201.7	1.06954	1.06954
169.823	12207.1	1.07049	1.07049
169.933	12212.4	1.07133	1.07133
170.033	12217.7	1.07228	1.07228
170.143	12223	1.07314	1.07314
170.253	12228.9	1.07406	1.07406
170.363	12234.5	1.07494	1.07494
170.463	12238.9	1.07578	1.07578
170.573	12245.1	1.07673	1.07673
170.683	12249.9	1.07758	1.07758
170.783	12254.5	1.07854	1.07854
170.893	12261.4	1.07935	1.07935
171.003	12267.3	1.08031	1.08031
171.113	12271.4	1.08123	1.08123
171.213	12277	1.08202	1.08202
171.323	12282.1	1.08293	1.08293
171.433	12285.9	1.08393	1.08393
171.533	12290.9	1.08466	1.08466
171.643	12296.1	1.08561	1.08561
171.753	12302.4	1.0865	1.0865
171.863	12308.1	1.08744	1.08744
171.963	12313.4	1.08817	1.08817
172.073	12318.8	1.08907	1.08907
172.183	12324.4	1.09003	1.09003
172.283	12329.9	1.09087	1.09087
172.393	12335.3	1.09182	1.09182
172.503	12340.7	1.09261	1.09261
172.613	12345.9	1.09361	1.09361
172.713	12350.4	1.0944	1.0944
172.823	12356.3	1.09534	1.09534
172.933	12361.8	1.09626	1.09626
173.033	12367.7	1.09705	1.09705
173.143	12373.3	1.09803	1.09803
173.253	12377.3	1.09887	1.09887
173.363	12383.7	1.09978	1.09978
173.463	12389.4	1.10062	1.10062
173.573	12394.1	1.10154	1.10154
173.683	12400.4	1.10242	1.10242
173.783	12404.8	1.10326	1.10326
173.893	12408.1	1.10407	1.10407
174.003	12414	1.10507	1.10507
174.103	12418.7	1.10582	1.10582
174.213	12424.6	1.10675	1.10675
174.323	12430.3	1.10768	1.10768
174.433	12434.8	1.10854	1.10854
174.533	12440.5	1.10941	1.10941
174.643	12447	1.11028	1.11028
174.753	12452.4	1.11123	1.11123
174.853	12456.6	1.11202	1.11202
174.963	12462	1.11289	1.11289
175.073	12467.7	1.11382	1.11382
175.183	12473.7	1.11468	1.11468
175.283	12478.8	1.11553	1.11553
175.393	12484	1.11637	1.11637
175.503	12490	1.11734	1.11734
175.603	12493.6	1.11822	1.11822
175.713	12500	1.1192	1.1192
175.823	12506.7	1.11995	1.11995
175.933	12512.2	1.12099	1.12099
176.033	12517.6	1.12176	1.12176
176.143	12523	1.12266	1.12266
176.253	12527.8	1.12361	1.12361
176.353	12532.4	1.12437	1.12437
176.463	12537.8	1.12529	1.12529
176.573	12543.2	1.1262	1.1262
176.683	12549	1.12709	1.12709
176.783	12554.2	1.12796	1.12796
176.893	12559.5	1.12883	1.12883
177.003	12564.7	1.12975	1.12975
177.103	12569.5	1.13063	1.13063
177.213	12574.6	1.13146	1.13146
177.323	12580.6	1.13237	1.13237
177.433	12586.8	1.1333	1.1333
177.533	12592	1.13416	1.13416
177.643	12597.5	1.13508	1.13508
177.753	12602.8	1.13597	1.13597
177.853	12607.8	1.13686	1.13686
177.963	12613.5	1.1377	1.1377
178.073	12618.9	1.13865	1.13865
178.183	12624.8	1.13955	1.13955
178.283	12630.2	1.14033	1.14033
178.393	12635.9	1.14139	1.14139
178.503	12641.4	1.14221	1.14221
178.603	12646.3	1.14304	1.14304
178.713	12652.2	1.14403	1.14403
178.823	12657.9	1.14497	1.14497
178.933	12663.5	1.14586	1.14586
179.033	12667.6	1.1467	1.1467
179.143	12673.3	1.14761	1.14761
179.253	12679.2	1.14853	1.14853
179.353	12684.1	1.14942	1.14942
179.463	12689.2	1.15024	1.15024
179.573	12693.7	1.1512	1.1512
179.673	12698.6	1.15201	1.15201
179.783	12704.2	1.1529	1.1529
179.893	12710.1	1.15385	1.15385
180.003	12716.2	1.15481	1.15481
180.103	12722.3	1.15557	1.15557
180.213	12727.1	1.15659	1.15659
180.323	12732.4	1.15744	1.15744
180.423	12737.1	1.15824	1.15824
180.533	12743.5	1.15924	1.15924
180.643	12749	1.16008	1.16008
180.753	12754.3	1.16106	1.16106
180.853	12759.9	1.1618	1.1618
180.963	12764.4	1.1627	1.1627
181.073	12770.3	1.16365	1.16365
181.173	12775.9	1.16452	1.16452
181.283	12781	1.16544	1.16544
181.393	12787.8	1.16638	1.16638
181.503	12793.5	1.16723	1.16723
181.603	12798.6	1.16817	1.16817
181.713	12804.4	1.16911	1.16911
181.823	12809.6	1.1699	1.1699
181.923	12814.9	1.17085	1.17085
182.033	12819.8	1.17175	1.17175
182.143	12825.3	1.17266	1.17266
182.253	12829.8	1.17352	1.17352
182.353	12835.1	1.17433	1.17433
182.463	12840.7	1.1753	1.1753
182.573	12845.6	1.1762	1.1762
182.673	12851.5	1.17696	1.17696
182.783	12857.4	1.17797	1.17797
182.893	12862.9	1.17884	1.17884
183.003	12869.3	1.17975	1.17975
183.103	12874.1	1.18061	1.18061
183.213	12879.1	1.1815	1.1815
183.323	12885.3	1.18244	1.18244
183.423	12890.2	1.18329	1.18329
183.533	12894.9	1.18411	1.18411
183.643	12900.5	1.18513	1.18513
183.753	12905.4	1.186	1.186
183.853	12911.7	1.18674	1.18674
183.963	12917.4	1.1878	1.1878
184.063	12922.6	1.18859	1.18859
184.173	12929	1.18942	1.18942
184.283	12933.9	1.19044	1.19044
184.393	12939.7	1.19125	1.19125
184.493	12945.1	1.19211	1.19211
184.603	12949.7	1.1931	1.1931
184.713	12955.1	1.19389	1.19389
184.813	12959.9	1.19477	1.19477
184.923	12964.7	1.19569	1.19569
185.033	12970.8	1.19653	1.19653
185.143	12975.3	1.19749	1.19749
185.243	12981	1.19823	1.19823
185.353	12987	1.19924	1.19924
185.463	12993.1	1.20011	1.20011
185.563	12999	1.20092	1.20092
185.673	13005.1	1.20188	1.20188
185.783	13009.7	1.2028	1.2028
185.893	13015.8	1.20369	1.20369
185.993	13020	1.20449	1.20449
186.103	13026.3	1.2054	1.2054
186.213	13031.6	1.20631	1.20631
186.313	13037.2	1.2072	1.2072
186.423	13042.6	1.20806	1.20806
186.533	13049.6	1.20896	1.20896
186.643	13054.7	1.20993	1.20993
186.743	13060.1	1.21077	1.21077
186.853	13065.7	1.21167	1.21167
186.963	13071.2	1.21259	1.21259
187.063	13075.9	1.21336	1.21336
187.173	13082.2	1.21431	1.21431
187.283	13087.1	1.21524	1.21524
187.393	13093.5	1.21616	1.21616
187.493	13097.9	1.21698	1.21698
187.603	13104	1.21786	1.21786
187.713	13108.9	1.21879	1.21879
187.813	13114.3	1.21959	1.21959
187.923	13119.9	1.22047	1.22047
188.033	13125.6	1.22138	1.22138
188.143	13130.7	1.2223	1.2223
188.243	13135.2	1.22314	1.22314
188.353	13141.5	1.22401	1.22401
188.463	13147.1	1.22492	1.22492
188.563	13152.7	1.2258	1.2258
188.673	13158.2	1.22668	1.22668
188.783	13164.7	1.22757	1.22757
188.893	13170.7	1.2285	1.2285
188.993	13175.2	1.22933	1.22933
189.103	13180.3	1.23025	1.23025
189.213	13186	1.23117	1.23117
189.313	13190.4	1.23193	1.23193
189.423	13196.4	1.23283	1.23283
189.533	13202.7	1.23379	1.23379
189.633	13208.2	1.23461	1.23461
189.743	13213.3	1.23551	1.23551
189.853	13218.8	1.23642	1.23642
189.963	13224.8	1.23731	1.23731
190.063	13230	1.23823	1.23823
190.173	13236	1.2391	1.2391
190.283	13241.1	1.24002	1.24002
190.383	13245.8	1.24084	1.24084
190.493	13251.1	1.24174	1.24174
190.603	13256.3	1.24267	1.24267
190.713	13261.1	1.24353	1.24353
190.813	13265.9	1.24432	1.24432
190.923	13273.1	1.24526	1.24526
191.033	13279.7	1.24617	1.24617
191.133	13284.8	1.24701	1.24701
191.243	13290.8	1.24789	1.24789
191.353	13296.8	1.24887	1.24887
191.463	13301.3	1.24969	1.24969
191.563	13307.6	1.25064	1.25064
191.673	13312.7	1.2515	1.2515
191.783	13317.4	1.25239	1.25239
191.883	13321.8	1.25324	1.25324
191.993	13328	1.25409	1.25409
192.103	13333.6	1.25499	1.25499
192.213	13339.7	1.25596	1.25596
192.313	13345.5	1.25674	1.25674
192.423	13352.1	1.25765	1.25765
192.533	13357.6	1.25858	1.25858
192.633	13362.8	1.25934	1.25934
192.743	13368.1	1.26034	1.26034
192.853	13374.2	1.26124	1.26124
192.963	13379.3	1.26218	1.26218
193.063	13384.4	1.26301	1.26301
193.173	13389.9	1.26385	1.26385
193.283	13395	1.26483	1.26483
193.383	13400.4	1.26561	1.26561
193.493	13406	1.26654	1.26654
193.603	13411.4	1.26746	1.26746
193.713	13418	1.26836	1.26836
193.813	13423.2	1.26919	1.26919
193.923	13428.1	1.27012	1.27012
194.033	13434.3	1.27102	1.27102
194.133	13440	1.27183	1.27183
194.243	13446.3	1.2728	1.2728
194.353	13452.7	1.27369	1.27369
194.453	13457	1.27457	1.27457
194.563	13462.7	1.27548	1.27548
194.673	13468.9	1.27644	1.27644
194.783	13474.2	1.27733	1.27733
194.883	13479.7	1.27814	1.27814
194.993	13483.3	1.27911	1.27911
195.103	13489.7	1.27999	1.27999
195.203	13494.8	1.28086	1.28086
195.313	13501.3	1.28166	1.28166
195.423	13507.9	1.28267	1.28267
195.533	13513.5	1.28359	1.28359
195.633	13519.2	1.28437	1.28437
195.743	13525.4	1.28534	1.28534
195.853	13531.5	1.2863	1.2863
195.953	13535.3	1.28709	1.28709
196.063	13540.5	1.28803	1.28803
196.173	13545.9	1.28896	1.28896
196.283	13551.7	1.28981	1.28981
196.383	13556.7	1.29068	1.29068
196.493	13562.8	1.29163	1.29163
196.603	13568.1	1.29248	1.29248
196.703	13573.1	1.29332	1.29332
196.813	13579.8	1.29426	1.29426
196.923	13586.1	1.29515	1.29515
197.033	13593	1.29614	1.29614
197.133	13597.9	1.29694	1.29694
197.243	13603.5	1.29784	1.29784
197.353	13607.7	1.29881	1.29881
197.453	13613.6	1.29957	1.29957
197.563	13619.1	1.30048	1.30048
197.673	13624.5	1.30144	1.30144
197.783	13630.9	1.30224	1.30224
197.883	13636.9	1.30312	1.30312
197.993	13643.4	1.30408	1.30408
198.103	13649.9	1.30499	1.30499
198.203	13655.5	1.30586	1.30586
198.313	13661.5	1.3068	1.3068
198.423	13666.3	1.30769	1.30769
198.533	13672	1.30868	1.30868
198.633	13677	1.30947	1.30947
198.743	13681.5	1.3103	1.3103
198.853	13688	1.31131	1.31131
198.953	13693.2	1.31211	1.31211
199.063	13697.7	1.31302	1.31302
199.173	13703	1.31387	1.31387
199.273	13709	1.31474	1.31474
199.383	13717.2	1.31567	1.31567
199.493	13722.7	1.31659	1.31659
199.593	13727	1.31739	1.31739
199.703	13733.2	1.31833	1.31833
199.813	13738.7	1.31927	1.31927
199.923	13743.9	1.32011	1.32011
200.023	13748.3	1.32097	1.32097
200.133	13754.5	1.32189	1.32189
200.243	13760	1.32273	1.32273
200.343	13765.2	1.32357	1.32357
200.453	13771.6	1.32449	1.32449
200.563	13777.5	1.32534	1.32534
200.673	13784.1	1.32634	1.32634
200.773	13789.4	1.3271	1.3271
200.883	13795.9	1.32804	1.32804
200.993	13801.5	1.32897	1.32897
201.093	13807.2	1.32975	1.32975
201.203	13813.4	1.3307	1.3307
201.313	13817.7	1.3316	1.3316
201.423	13822.6	1.33253	1.33253
201.523	13828.5	1.3333	1.3333
201.633	13834.2	1.33426	1.33426
201.743	13839.3	1.33517	1.33517
201.843	13844.7	1.3359	1.3359
201.953	13851.4	1.33689	1.33689
202.063	13856.6	1.33776	1.33776
202.173	13863.2	1.33869	1.33869
202.273	13868	1.33953	1.33953
202.383	13873.7	1.34045	1.34045
202.493	13880	1.34132	1.34132
202.593	13885.9	1.34222	1.34222
202.703	13891.4	1.34305	1.34305
202.813	13897.4	1.34399	1.34399
202.923	13902	1.34493	1.34493
203.023	13907	1.34563	1.34563
203.133	13913	1.34664	1.34664
203.243	13919.8	1.34751	1.34751
203.343	13925.4	1.3483	1.3483
203.453	13931.4	1.34929	1.34929
203.563	13937.7	1.35016	1.35016
203.673	13943.6	1.35105	1.35105
203.773	13948	1.35192	1.35192
203.883	13955.3	1.35279	1.35279
203.993	13961	1.35378	1.35378
204.093	13964.9	1.3546	1.3546
204.203	13970.6	1.35549	1.35549
204.313	13975.5	1.35642	1.35642
204.413	13980.8	1.35727	1.35727
204.523	13987.5	1.35807	1.35807
204.633	13992.9	1.35904	1.35904
204.743	13998.5	1.35991	1.35991
204.843	14004.6	1.36071	1.36071
204.953	14011.1	1.3617	1.3617
205.063	14017.9	1.3626	1.3626
205.163	14023.4	1.3634	1.3634
205.273	14028.8	1.36437	1.36437
205.383	14033.7	1.36529	1.36529
205.493	14039.3	1.36612	1.36612
205.593	14045.2	1.36702	1.36702
205.703	14051	1.36791	1.36791
205.813	14056	1.36879	1.36879
205.913	14061.2	1.36962	1.36962
206.023	14066.9	1.37053	1.37053
206.133	14074.2	1.37144	1.37144
206.243	14080.8	1.37235	1.37235
206.343	14086.6	1.37318	1.37318
206.453	14093	1.37416	1.37416
206.563	14097.8	1.37501	1.37501
206.663	14103.6	1.37585	1.37585
206.773	14108.6	1.37683	1.37683
206.883	14113.2	1.37768	1.37768
206.993	14118.6	1.37861	1.37861
207.093	14123.7	1.37944	1.37944
207.203	14129.4	1.38032	1.38032
207.313	14136.1	1.38123	1.38123
207.413	14140.8	1.38207	1.38207
207.523	14147.3	1.38297	1.38297
207.633	14155.6	1.38395	1.38395
207.743	14162.1	1.38488	1.38488
207.843	14167.8	1.38565	1.38565
207.953	14173.5	1.38666	1.38666
208.063	14178.1	1.38753	1.38753
208.163	14182.5	1.38835	1.38835
208.273	14187.4	1.38931	1.38931
208.383	14192.6	1.39015	1.39015
208.493	14198	1.3911	1.3911
208.593	14203.7	1.39194	1.39194
208.703	14210.8	1.39283	1.39283
208.813	14216.8	1.39372	1.39372
208.913	14222.8	1.3946	1.3946
209.023	14228.3	1.39549	1.39549
209.133	14235	1.39644	1.39644
209.233	14240.1	1.39727	1.39727
209.343	14245.4	1.39815	1.39815
209.453	14251.4	1.39907	1.39907
209.563	14256.6	1.39996	1.39996
209.663	14261	1.40077	1.40077
209.773	14268.1	1.40168	1.40168
209.883	14274.6	1.40263	1.40263
209.983	14279.1	1.40338	1.40338
210.093	14285.5	1.40432	1.40432
210.203	14291.5	1.40523	1.40523
210.313	14298.2	1.40615	1.40615
210.413	14303.5	1.40699	1.40699
210.523	14309.9	1.40791	1.40791
210.633	14315.5	1.40882	1.40882
210.733	14320.9	1.40962	1.40962
210.843	14325.7	1.41054	1.41054
210.953	14330.8	1.41138	1.41138
211.063	14336.7	1.41232	1.41232
211.163	14342.3	1.41318	1.41318
211.273	14347.5	1.41402	1.41402
211.383	14354.1	1.41496	1.41496
211.483	14359.3	1.41577	1.41577
211.593	14365.9	1.41668	1.41668
211.703	14372.8	1.4176	1.4176
211.813	14378.8	1.41849	1.41849
211.913	14383.9	1.41932	1.41932
212.023	14388.7	1.42023	1.42023
212.133	14395.9	1.42117	1.42117
212.233	14400.9	1.42196	1.42196
212.343	14406	1.42288	1.42288
212.453	14412.6	1.42381	1.42381
212.563	14418	1.42471	1.42471
212.663	14423.1	1.4255	1.4255
212.773	14429.9	1.42644	1.42644
212.883	14436.2	1.42739	1.42739
212.983	14442.1	1.4282	1.4282
213.093	14447.5	1.42906	1.42906
213.203	14454.1	1.43005	1.43005
213.313	14460.4	1.43095	1.43095
213.413	14465.3	1.43178	1.43178
213.523	14471.7	1.43273	1.43273
213.633	14477	1.43361	1.43361
213.733	14482.1	1.43448	1.43448
213.843	14486.6	1.43539	1.43539
213.953	14491.4	1.43624	1.43624
214.063	14497.9	1.43715	1.43715
214.163	14503.3	1.43794	1.43794
214.273	14509.6	1.43886	1.43886
214.373	14516.1	1.43967	1.43967
214.483	14522.4	1.44059	1.44059
214.593	14529.2	1.44148	1.44148
214.703	14534.8	1.44239	1.44239
214.803	14540.3	1.44325	1.44325
214.913	14546	1.44414	1.44414
215.023	14552.1	1.44507	1.44507
215.123	14557.3	1.44591	1.44591
215.233	14563	1.44674	1.44674
215.343	14567.9	1.4477	1.4477
215.453	14574.8	1.44857	1.44857
215.553	14579.7	1.44935	1.44935
215.663	14585.6	1.45034	1.45034
215.773	14592.8	1.45115	1.45115
215.873	14598.5	1.45204	1.45204
215.983	14606	1.45296	1.45296
216.093	14610.6	1.45382	1.45382
216.203	14613.9	1.45475	1.45475
216.303	14618.8	1.45554	1.45554
216.413	14624.8	1.45642	1.45642
216.523	14630.9	1.45732	1.45732
216.623	14636.9	1.45816	1.45816
216.733	14642.6	1.459	1.459
216.843	14648.7	1.45993	1.45993
216.953	14656.1	1.46083	1.46083
217.053	14662.3	1.46163	1.46163
217.163	14668.7	1.4626	1.4626
217.273	14673.5	1.46341	1.46341
217.373	14680.1	1.46428	1.46428
217.483	14686.4	1.46526	1.46526
217.593	14692	1.46607	1.46607
217.703	14698.1	1.467	1.467
217.803	14702.1	1.4678	1.4678
217.913	14707	1.46873	1.46873
218.023	14713.5	1.46964	1.46964
218.123	14720	1.4704	1.4704
218.233	14726.2	1.47136	1.47136
218.343	14732.9	1.47234	1.47234
218.453	14738.7	1.4731	1.4731
218.553	14744.5	1.47395	1.47395
218.663	14750	1.47494	1.47494
218.773	14755.6	1.47579	1.47579
218.873	14760.7	1.47665	1.47665
218.983	14767.1	1.47757	1.47757
219.093	14773.1	1.4784	1.4784
219.193	14778.9	1.47934	1.47934
219.303	14784	1.4802	1.4802
219.413	14789.3	1.481	1.481
219.523	14796.2	1.48202	1.48202
219.623	14802.2	1.48285	1.48285
219.733	14808.4	1.48374	1.48374
219.843	14814.8	1.48463	1.48463
219.943	14820.9	1.48553	1.48553
220.053	14826.6	1.48642	1.48642
220.163	14833.8	1.48735	1.48735
220.273	14839.6	1.48825	1.48825
220.373	14843.7	1.4891	1.4891
220.483	14849.5	1.49006	1.49006
220.593	14856.2	1.49089	1.49089
220.693	14861.3	1.49173	1.49173
220.803	14866.8	1.49272	1.49272
220.913	14872.2	1.49352	1.49352
221.023	14878.1	1.49449	1.49449
221.123	14884.5	1.49531	1.49531
221.233	14890.9	1.49621	1.49621
221.343	14897.6	1.49716	1.49716
221.443	14902.6	1.49796	1.49796
221.553	14908	1.49886	1.49886
221.663	14914.3	1.49978	1.49978
221.773	14920	1.50069	1.50069
221.873	14924.5	1.50144	1.50144
221.983	14931.1	1.50243	1.50243
222.093	14938	1.50328	1.50328
222.193	14942.5	1.50407	1.50407
222.303	14948.3	1.50508	1.50508
222.413	14954.4	1.50584	1.50584
222.523	14962.3	1.50683	1.50683
222.623	14968.5	1.50773	1.50773
222.733	14974.6	1.50857	1.50857
222.843	14981.5	1.50952	1.50952
222.943	14986.9	1.51039	1.51039
223.053	14991.6	1.51127	1.51127
223.163	14997.8	1.51223	1.51223
223.273	15004	1.51304	1.51304
223.373	15008.7	1.5139	1.5139
223.483	15014.6	1.51481	1.51481
223.593	15020.4	1.51572	1.51572
223.693	15026.4	1.51651	1.51651
223.803	15032.1	1.51743	1.51743
223.913	15038.6	1.51838	1.51838
224.023	15044.8	1.5193	1.5193
224.123	15050.2	1.52011	1.52011
224.233	15056.3	1.52098	1.52098
224.343	15062.7	1.52189	1.52189
224.443	15068.1	1.52278	1.52278
224.553	15073.3	1.52361	1.52361
224.663	15079	1.52448	1.52448
224.763	15083.6	1.52533	1.52533
224.873	15091.1	1.52629	1.52629
224.983	15097.4	1.52711	1.52711
225.093	15104	1.52801	1.52801
225.193	15109.4	1.52887	1.52887
225.303	15115.3	1.52974	1.52974
225.413	15122.5	1.53073	1.53073
225.513	15128.4	1.53142	1.53142
225.623	15134.4	1.53235	1.53235
225.733	15140.4	1.53334	1.53334
225.843	15145.1	1.53417	1.53417
225.943	15150.4	1.53494	1.53494
226.053	15155.9	1.53592	1.53592
226.053	15155.9	1.53592	1.53592
226.163	15146.4	1.53661	1.53661
226.263	15117.7	1.53698	1.53698
226.373	15079.8	1.53725	1.53725
226.483	15031	1.53721	1.53721
226.593	14978	1.53709	1.53709
226.693	14930.7	1.53698	1.53698
226.803	14880.3	1.53676	1.53676
226.913	14829.9	1.53651	1.53651
227.013	14785	1.53637	1.53637
227.123	14737	1.53598	1.53598
227.233	14687.1	1.53576	1.53576
227.343	14638.1	1.5355	1.5355
227.443	14592.5	1.53514	1.53514
227.553	14541.8	1.53492	1.53492
227.663	14491.9	1.53458	1.53458
227.763	14444.2	1.53423	1.53423
227.873	14392.8	1.53396	1.53396
227.983	14340.5	1.53355	1.53355
228.093	14287.1	1.53316	1.53316
228.193	14238.1	1.5329	1.5329
228.303	14184.6	1.53245	1.53245
228.413	14130.5	1.53211	1.53211
228.513	14081.6	1.5318	1.5318
228.623	14027.7	1.53132	1.53132
228.733	13973.6	1.53102	1.53102
228.843	13918.9	1.53058	1.53058
228.943	13869.4	1.53022	1.53022
229.053	13815.2	1.52984	1.52984
229.153	13766.1	1.52949	1.52949
229.263	13712	1.52908	1.52908
229.373	13657.5	1.52867	1.52867
229.483	13604.1	1.5283	1.5283
229.583	13554	1.52793	1.52793
229.693	13499.2	1.52756	1.52756
229.803	13445.1	1.52707	1.52707
229.903	13395.1	1.52673	1.52673
230.013	13340.6	1.52635	1.52635
230.123	13286.1	1.52593	1.52593
230.233	13232.3	1.52558	1.52558
230.333	13183.3	1.52505	1.52505
230.443	13129.5	1.5247	1.5247
230.553	13076.7	1.52433	1.52433
230.653	13028.1	1.52394	1.52394
230.763	12974.4	1.52361	1.52361
230.873	12922.9	1.52315	1.52315
230.983	12871.1	1.52275	1.52275
231.083	12822.6	1.5224	1.5224
231.193	12770.1	1.52199	1.52199
231.303	12716.1	1.52152	1.52152
231.403	12667.1	1.52122	1.52122
231.513	12614.1	1.52075	1.52075
231.623	12561.1	1.52032	1.52032
231.733	12508.8	1.51996	1.51996
231.833	12460.7	1.51952	1.51952
231.943	12407.4	1.51916	1.51916
232.053	12355.5	1.51871	1.51871
232.153	12308.8	1.51833	1.51833
232.263	12255.7	1.51788	1.51788
232.373	12201.9	1.51752	1.51752
232.483	12147.8	1.51704	1.51704
232.583	12099.6	1.51667	1.51667
232.693	12046.1	1.51624	1.51624
232.803	11992.6	1.51577	1.51577
232.903	11944.9	1.51541	1.51541
233.013	11892	1.515	1.515
233.123	11840.6	1.51454	1.51454
233.233	11789.5	1.51409	1.51409
233.333	11742.8	1.5137	1.5137
233.443	11690.5	1.51326	1.51326
233.553	11638.9	1.51288	1.51288
233.653	11591.5	1.51247	1.51247
233.763	11539.2	1.51206	1.51206
233.873	11486.7	1.51154	1.51154
233.983	11434.3	1.5112	1.5112
234.083	11388.5	1.51077	1.51077
234.193	11336	1.51034	1.51034
234.303	11284.5	1.50991	1.50991
234.403	11239.2	1.50954	1.50954
234.513	11187.9	1.50905	1.50905
234.623	11137.4	1.50865	1.50865
234.723	11092	1.50825	1.50825
234.833	11040.4	1.50775	1.50775
234.943	10988.3	1.50752	1.50752
235.053	10936.7	1.50683	1.50683
235.153	10889.5	1.50651	1.50651
235.263	10839	1.50629	1.50629
235.373	10787.2	1.50564	1.50564
235.473	10740.7	1.50522	1.50522
235.583	10688.9	1.50484	1.50484
235.693	10639.3	1.50435	1.50435
235.803	10590.3	1.5039	1.5039
235.903	10545.7	1.5035	1.5035
236.013	10495.7	1.5031	1.5031
236.123	10445.6	1.50293	1.50293
236.223	10400.1	1.50252	1.50252
236.333	10352.1	1.50178	1.50178
236.443	10303.3	1.5015	1.5015
236.553	10252.4	1.50096	1.50096
236.653	10208	1.5005	1.5005
236.763	10157	1.50035	1.50035
236.873	10107.5	1.49961	1.49961
236.973	10063.2	1.49926	1.49926
237.083	10013.6	1.49898	1.49898
237.193	9964.82	1.49843	1.49843
237.303	9915.35	1.49808	1.49808
237.403	9870.44	1.49764	1.49764
237.513	9822.16	1.49718	1.49718
237.623	9772.66	1.49677	1.49677
237.723	9727.6	1.49635	1.49635
237.833	9678.04	1.49585	1.49585
237.943	9628.04	1.49552	1.49552
238.053	9579.26	1.49501	1.49501
238.153	9533.97	1.49453	1.49453
238.263	9483.97	1.49419	1.49419
238.373	9435.07	1.49367	1.49367
238.473	9390.26	1.49328	1.49328
238.583	9342.16	1.49289	1.49289
238.693	9294.57	1.49233	1.49233
238.803	9246.66	1.49196	1.49196
238.903	9202.91	1.49162	1.49162
239.013	9154.69	1.49103	1.49103
239.123	9106.19	1.49066	1.49066
239.223	9062.52	1.49033	1.49033
239.333	9012.83	1.48976	1.48976
239.443	8963.93	1.48936	1.48936
239.543	8919.74	1.48889	1.48889
239.653	8870.8	1.48844	1.48844
239.763	8822.74	1.48804	1.48804
239.873	8774.27	1.48748	1.48748
239.973	8730.65	1.48711	1.48711
240.083	8683.46	1.48677	1.48677
240.193	8636.93	1.4862	1.4862
240.293	8593.58	1.48583	1.48583
240.403	8545.15	1.48535	1.48535
240.513	8497.83	1.48488	1.48488
240.623	8450.83	1.48455	1.48455
240.723	8405.55	1.48402	1.48402
240.833	8357.08	1.48357	1.48357
240.943	8308.43	1.48316	1.48316
241.043	8264.77	1.48263	1.48263
241.153	8218.37	1.48225	1.48225
241.263	8171.18	1.48179	1.48179
241.373	8124.87	1.48131	1.48131
241.473	8082.96	1.48097	1.48097
241.583	8036.33	1.48046	1.48046
241.693	7990.77	1.48	1.48
241.793	7947.9	1.47965	1.47965
241.903	7900.33	1.47914	1.47914
242.013	7853.12	1.47866	1.47866
242.123	7805.3	1.47827	1.47827
242.223	7763.4	1.4778	1.4778
242.333	7716.49	1.4773	1.4773
242.443	7669.71	1.47683	1.47683
242.543	7627.83	1.47641	1.47641
242.653	7582.52	1.47603	1.47603
242.763	7536.15	1.47546	1.47546
242.873	7489.74	1.47502	1.47502
242.973	7448.33	1.4747	1.4747
243.083	7402.68	1.4742	1.4742
243.193	7355.21	1.47367	1.47367
243.293	7313.15	1.47326	1.47326
243.403	7266.08	1.47282	1.47282
243.513	7219.77	1.47236	1.47236
243.623	7173.52	1.47188	1.47188
243.723	7130.52	1.47142	1.47142
243.833	7085.05	1.4709	1.4709
243.943	7039.33	1.47056	1.47056
[truncated: 213 more rows]
