# Supplementary material for: Benchmark dataset of the effect of grain size on strength in the single-phase FCC CrCoNi medium entropy alloy
Source: Data Brief. 2019 Oct 1;27:104592. doi: 10.1016/j.dib.2019.104592 (PMC6812030; doi:10.1016/j.dib.2019.104592)
Supplement: Multimedia component 1 [file mmc1.zip › Compression_Tests/293K/CrCoNi_1173K_180min_293K.xlsx]

## Sheet: CrCoNi_1173K_180min_293K
Name	CrCoNi-900C-180m-25µm
Diameter	3.96	mm
Sample height	7.97	mm
Gage length	8	mm
Speed ​​during measurement	0.48	mm/min
Time	Force	Crosshead Displacement	Crosshead Displacement
s	N	mm	mm
30.1456	207.295	0	0
30.2256	207.586	-3.03984e-06	-3.03984e-06
30.2556	207.594	-1.20103e-05	-1.20103e-05
30.2556	207.594	-1.20103e-05	-1.20103e-05
30.3656	207.499	-1.90418e-05	-1.90418e-05
30.4756	207.72	-5.90504e-05	-5.90504e-05
30.5756	211.453	9.57857e-05	9.57857e-05
30.6856	227.796	0.000515969	0.000515969
30.7956	244.734	0.00115159	0.00115159
30.8956	260.742	0.00175169	0.00175169
31.0056	279.109	0.00252393	0.00252393
31.1156	297.601	0.00325158	0.00325158
31.2256	317.351	0.00401178	0.00401178
31.3256	335.104	0.00458468	0.00458468
31.4356	355.205	0.00535883	0.00535883
31.5356	374.08	0.00600279	0.00600279
31.6456	394.705	0.00662793	0.00662793
31.7556	417.291	0.00736461	0.00736461
31.8656	439.323	0.0080309	0.0080309
31.9656	459.518	0.00870897	0.00870897
32.0756	482.463	0.00938685	0.00938685
32.1856	506.073	0.00998886	0.00998886
32.2856	527.088	0.0106389	0.0106389
32.3956	551.088	0.0114227	0.0114227
32.5056	575.229	0.0119557	0.0119557
32.6156	599.666	0.0126143	0.0126143
32.7156	622.198	0.0132399	0.0132399
32.8256	647.385	0.0138029	0.0138029
32.9356	673.041	0.0144806	0.0144806
33.0356	696.698	0.0149928	0.0149928
33.1456	723.823	0.015676	0.015676
33.2556	749.823	0.0163349	0.0163349
33.3656	777.213	0.0169439	0.0169439
33.4656	802.151	0.0174429	0.0174429
33.5756	829.166	0.018065	0.018065
33.6856	857.744	0.0187446	0.0187446
33.7856	883.229	0.0192395	0.0192395
33.8956	911.151	0.019892	0.019892
34.0056	940.057	0.02034	0.02034
34.1156	969.01	0.0210788	0.0210788
34.2156	995.948	0.0215508	0.0215508
34.3256	1026.54	0.022084	0.022084
34.4356	1057.32	0.0226726	0.0226726
34.5356	1085.67	0.023271	0.023271
34.6456	1117.18	0.0237117	0.0237117
34.7556	1148.6	0.0244039	0.0244039
34.8656	1181.29	0.0249009	0.0249009
34.9656	1210.31	0.0253969	0.0253969
35.0756	1241.59	0.0260398	0.0260398
35.1856	1274.17	0.026513	0.026513
35.2856	1303.73	0.0270159	0.0270159
35.3956	1336.32	0.0275969	0.0275969
35.5056	1370.76	0.0281129	0.0281129
35.6156	1404.2	0.0287198	0.0287198
35.7156	1435.28	0.029183	0.029183
35.8256	1469.24	0.0296969	0.0296969
35.9356	1503.89	0.0303088	0.0303088
36.0356	1536.26	0.030813	0.030813
36.1456	1570.85	0.0313199	0.0313199
36.2556	1606.06	0.0318907	0.0318907
36.3556	1637.24	0.032295	0.032295
36.4656	1672.04	0.0328967	0.0328967
36.5756	1708.26	0.0334547	0.0334547
36.6856	1743.62	0.0339868	0.0339868
36.7856	1776.09	0.0344716	0.0344716
36.8956	1812.93	0.0350767	0.0350767
37.0056	1849.68	0.035565	0.035565
37.1056	1884.17	0.0360025	0.0360025
37.2156	1920.6	0.0364718	0.0364718
37.3256	1957.48	0.036992	0.036992
37.4356	1995.9	0.0375869	0.0375869
37.5356	2029.84	0.0380267	0.0380267
37.6456	2067.37	0.0384959	0.0384959
37.7556	2105.88	0.0391045	0.0391045
37.8556	2140.56	0.0395599	0.0395599
37.9656	2178.71	0.0400679	0.0400679
38.0756	2217.29	0.0405719	0.0405719
38.1856	2255.73	0.0410289	0.0410289
38.2856	2290.46	0.0416282	0.0416282
38.3956	2330.18	0.0421169	0.0421169
38.5056	2368.68	0.0426508	0.0426508
38.6056	2404.37	0.0430369	0.0430369
38.7156	2442.84	0.0435948	0.0435948
38.8256	2482.13	0.0440466	0.0440466
38.9356	2521.62	0.0446782	0.0446782
39.0356	2557.65	0.0449651	0.0449651
39.1456	2596.78	0.045576	0.045576
39.2556	2635.46	0.0460448	0.0460448
39.3556	2670.99	0.046505	0.046505
39.4656	2711.24	0.0470925	0.0470925
39.5756	2750.42	0.047599	0.047599
39.6856	2789.99	0.0480928	0.0480928
39.7856	2825.78	0.0486206	0.0486206
39.8956	2866.71	0.0489889	0.0489889
40.0056	2906.84	0.0495559	0.0495559
40.1056	2943.03	0.0499767	0.0499767
40.2156	2984.21	0.0505069	0.0505069
40.3256	3024.07	0.0510228	0.0510228
40.4356	3066.31	0.0515321	0.0515321
40.5356	3103.31	0.051965	0.051965
40.6456	3143.23	0.0524679	0.0524679
40.7556	3183.88	0.053037	0.053037
40.8556	3220.38	0.05336	0.05336
40.9656	3261.01	0.0539728	0.0539728
41.0756	3302.37	0.0544109	0.0544109
41.1856	3342.07	0.0548679	0.0548679
41.2856	3378.62	0.0554329	0.0554329
41.3956	3418.8	0.055804	0.055804
41.5056	3460.38	0.0563597	0.0563597
41.6056	3497.19	0.0569159	0.0569159
41.7156	3537.96	0.0572389	0.0572389
41.8256	3578.02	0.0578446	0.0578446
41.9256	3614.27	0.0582229	0.0582229
42.0356	3654.22	0.0587239	0.0587239
42.1456	3693.89	0.0591959	0.0591959
42.2556	3733.13	0.0597805	0.0597805
42.3556	3769.52	0.0602079	0.0602079
42.4656	3809.44	0.0606969	0.0606969
42.5756	3849.16	0.0612437	0.0612437
42.6756	3885.41	0.0616289	0.0616289
42.7856	3925.05	0.0622025	0.0622025
42.8956	3963.74	0.0626969	0.0626969
43.0056	4002.57	0.0632209	0.0632209
43.1056	4036.82	0.063735	0.063735
43.2156	4074.11	0.0642528	0.0642528
43.3256	4110.77	0.0647849	0.0647849
43.4256	4141.89	0.0652629	0.0652629
43.5356	4176.32	0.0658868	0.0658868
43.6456	4209.75	0.0664687	0.0664687
43.7556	4240.61	0.0670768	0.0670768
43.8556	4268.38	0.0676427	0.0676427
43.9656	4297.04	0.0682807	0.0682807
44.0756	4322.97	0.0689199	0.0689199
44.1756	4342.51	0.0694589	0.0694589
44.2856	4362.59	0.0702149	0.0702149
44.3956	4379.26	0.0708648	0.0708648
44.5056	4391.06	0.0716517	0.0716517
44.6056	4398.54	0.0724792	0.0724792
44.7156	4403.31	0.0732796	0.0732796
44.8256	4405.04	0.074224	0.074224
44.9256	4406.64	0.0748889	0.0748889
45.0356	4408.55	0.0758266	0.0758266
45.1456	4409.7	0.0767638	0.0767638
45.2556	4412.54	0.0775528	0.0775528
45.3556	4414.69	0.0783848	0.0783848
45.4656	4416.47	0.079167	0.079167
45.5756	4420.64	0.080013	0.080013
45.6756	4424.08	0.0807808	0.0807808
45.7856	4427.58	0.0817466	0.0817466
45.8956	4431.2	0.0825642	0.0825642
46.0056	4433.74	0.0834628	0.0834628
46.1056	4437.44	0.0841849	0.0841849
46.2156	4440.41	0.0851245	0.0851245
46.3156	4442.84	0.085941	0.085941
46.4256	4445.14	0.0868012	0.0868012
46.5356	4445.46	0.0876877	0.0876877
46.6456	4447.32	0.0884996	0.0884996
46.7456	4448.31	0.0892401	0.0892401
46.8556	4449.72	0.0902225	0.0902225
46.9656	4450.59	0.091114	0.091114
47.0656	4450.39	0.0917789	0.0917789
47.1756	4450.57	0.0928506	0.0928506
47.2856	4449.4	0.0936669	0.0936669
47.3956	4448.14	0.0946509	0.0946509
47.4956	4445.62	0.095474	0.095474
47.6056	4441.63	0.0963289	0.0963289
47.7156	4438.49	0.0972785	0.0972785
47.8156	4435.37	0.0981688	0.0981688
47.9256	4433.01	0.0989429	0.0989429
48.0356	4430.41	0.099925	0.099925
48.1456	4429.37	0.100885	0.100885
48.2456	4428.27	0.101692	0.101692
48.3556	4427.39	0.102595	0.102595
48.4656	4428.21	0.1036	0.1036
48.5656	4428.94	0.104508	0.104508
48.6756	4429.99	0.105332	0.105332
48.7856	4432.15	0.106307	0.106307
48.8956	4433.73	0.107189	0.107189
48.9956	4435.7	0.108175	0.108175
49.1056	4438.71	0.109033	0.109033
49.2156	4441.61	0.109969	0.109969
49.3156	4445.09	0.110888	0.110888
49.4256	4449.43	0.111864	0.111864
49.5356	4455.09	0.112764	0.112764
49.6456	4459.54	0.113733	0.113733
49.7456	4464.11	0.114589	0.114589
49.8556	4470.77	0.115455	0.115455
49.9656	4476.73	0.116376	0.116376
50.0656	4483.3	0.117148	0.117148
50.1756	4490.73	0.118121	0.118121
50.2856	4497.83	0.118995	0.118995
50.3956	4505.19	0.119891	0.119891
50.4956	4511.03	0.120664	0.120664
50.6056	4519.06	0.121655	0.121655
50.7156	4526.48	0.12244	0.12244
50.8156	4533.35	0.123276	0.123276
50.9256	4540.02	0.124112	0.124112
51.0356	4548.17	0.125033	0.125033
51.1456	4555.87	0.125957	0.125957
51.2456	4561.99	0.126659	0.126659
51.3556	4569.23	0.12754	0.12754
51.4656	4577.63	0.128504	0.128504
51.5656	4583.55	0.129273	0.129273
51.6756	4590.95	0.130064	0.130064
51.7856	4598.23	0.131032	0.131032
51.8856	4604.43	0.131853	0.131853
51.9956	4611.24	0.132672	0.132672
52.1056	4618.22	0.133565	0.133565
52.2156	4625.84	0.134383	0.134383
52.3156	4632.15	0.135177	0.135177
52.4256	4638.27	0.136144	0.136144
52.5356	4645.75	0.136887	0.136887
52.6356	4651.65	0.137675	0.137675
52.7456	4659.91	0.138697	0.138697
52.8556	4666.27	0.139448	0.139448
52.9656	4673.63	0.140487	0.140487
53.0656	4679.21	0.14122	0.14122
53.1756	4686.92	0.142045	0.142045
53.2856	4693.55	0.142993	0.142993
53.3856	4699.79	0.143759	0.143759
53.4956	4707.01	0.144663	0.144663
53.6056	4713.95	0.145565	0.145565
53.7156	4720.43	0.146397	0.146397
53.8156	4727	0.147223	0.147223
53.9256	4733.58	0.148119	0.148119
54.0356	4741	0.149001	0.149001
54.1356	4747.32	0.14988	0.14988
54.2456	4754.84	0.150677	0.150677
54.3556	4761.07	0.151593	0.151593
54.4656	4768.19	0.152533	0.152533
54.5656	4774.18	0.153205	0.153205
54.6756	4781.71	0.154251	0.154251
54.7856	4788.52	0.15506	0.15506
54.8856	4794.36	0.155909	0.155909
54.9956	4800.33	0.15674	0.15674
55.1056	4806.62	0.157647	0.157647
55.2156	4813.17	0.158433	0.158433
55.3156	4818.94	0.159267	0.159267
55.4256	4826.79	0.160144	0.160144
55.5356	4833.45	0.161039	0.161039
55.6356	4839.1	0.161825	0.161825
55.7456	4846.68	0.162752	0.162752
55.8556	4852.77	0.163637	0.163637
55.9656	4859.36	0.164537	0.164537
56.0656	4866.12	0.165363	0.165363
56.1756	4871.51	0.166209	0.166209
56.2856	4878.34	0.167143	0.167143
56.3856	4883.35	0.167924	0.167924
56.4956	4890.14	0.168828	0.168828
56.6056	4898.18	0.169701	0.169701
56.7056	4904.24	0.170492	0.170492
56.8156	4909.81	0.171356	0.171356
56.9256	4916.67	0.172303	0.172303
57.0356	4923.2	0.173171	0.173171
57.1356	4930.48	0.173959	0.173959
57.2456	4936.25	0.174892	0.174892
57.3556	4942.34	0.175757	0.175757
57.4556	4948.36	0.176624	0.176624
57.5656	4953.75	0.177427	0.177427
57.6756	4960.74	0.178369	0.178369
57.7856	4967.01	0.179243	0.179243
57.8856	4972.98	0.18012	0.18012
57.9956	4979.63	0.180876	0.180876
58.1056	4985.57	0.181792	0.181792
58.2056	4991.7	0.182573	0.182573
58.3156	4998.74	0.183529	0.183529
58.4256	5004.41	0.18436	0.18436
58.5356	5010.86	0.185264	0.185264
58.6356	5015.84	0.186083	0.186083
58.7456	5022.47	0.186925	0.186925
58.8556	5029.22	0.187869	0.187869
58.9556	5034.85	0.188635	0.188635
59.0656	5041.55	0.189568	0.189568
59.1756	5048.22	0.190428	0.190428
59.2856	5053.72	0.191328	0.191328
59.3856	5059.56	0.192073	0.192073
59.4956	5066.91	0.193072	0.193072
59.6056	5072.51	0.193911	0.193911
59.7056	5077.74	0.194732	0.194732
59.8156	5083.84	0.195595	0.195595
59.9256	5090.51	0.196496	0.196496
60.0356	5096.26	0.197379	0.197379
60.1356	5101.6	0.198172	0.198172
60.2456	5108.5	0.199101	0.199101
60.3556	5114.14	0.199967	0.199967
60.4556	5119.68	0.200795	0.200795
60.5656	5125.08	0.201667	0.201667
60.6756	5131.3	0.202581	0.202581
60.7856	5137.59	0.203445	0.203445
60.8856	5142.62	0.204264	0.204264
60.9956	5149.13	0.205128	0.205128
61.1056	5155.36	0.206036	0.206036
61.2056	5160.57	0.206769	0.206769
61.3156	5166.84	0.207764	0.207764
61.4256	5172.92	0.208569	0.208569
61.5256	5178.43	0.209443	0.209443
61.6356	5184.88	0.210268	0.210268
61.7456	5190.24	0.211176	0.211176
61.8456	5195.7	0.212025	0.212025
61.9556	5201.38	0.212808	0.212808
62.0656	5206.92	0.213772	0.213772
62.1756	5213.07	0.214689	0.214689
62.2756	5218.19	0.215447	0.215447
62.3856	5223.83	0.216356	0.216356
62.4956	5230.05	0.217159	0.217159
62.5956	5235.47	0.218025	0.218025
62.7056	5241.37	0.218919	0.218919
62.8156	5247.74	0.219747	0.219747
62.9256	5253.09	0.220743	0.220743
63.0256	5258.02	0.221487	0.221487
63.1356	5263.38	0.222375	0.222375
63.2456	5269.29	0.223216	0.223216
63.3456	5274.8	0.224116	0.224116
63.4556	5279.64	0.22486	0.22486
63.5656	5286.67	0.22582	0.22582
63.6756	5292.9	0.226651	0.226651
63.7756	5298.39	0.227412	0.227412
63.8856	5304.63	0.2284	0.2284
63.9956	5311.13	0.229201	0.229201
64.0956	5315.74	0.230052	0.230052
64.2056	5321.35	0.230923	0.230923
64.3156	5327.44	0.231883	0.231883
64.4256	5332.61	0.232652	0.232652
64.5256	5337.3	0.233589	0.233589
64.6356	5343.36	0.234327	0.234327
64.7456	5349.18	0.235305	0.235305
64.8456	5354.88	0.236105	0.236105
64.9556	5360.58	0.237037	0.237037
65.0656	5366.88	0.237844	0.237844
65.1756	5373.27	0.2388	0.2388
65.2756	5378.77	0.239615	0.239615
65.3856	5383.82	0.240407	0.240407
65.4956	5389.01	0.241399	0.241399
65.5956	5394.63	0.242124	0.242124
65.7056	5400.28	0.243149	0.243149
65.8156	5405.52	0.243952	0.243952
65.9256	5411.33	0.244869	0.244869
66.0256	5415.81	0.2456	0.2456
66.1356	5421.53	0.246557	0.246557
66.2456	5428.42	0.247436	0.247436
66.3456	5433	0.248197	0.248197
66.4556	5439.37	0.249069	0.249069
66.5656	5444.58	0.249957	0.249957
66.6656	5449.08	0.250732	0.250732
66.7756	5454.79	0.251633	0.251633
66.8856	5461.41	0.252565	0.252565
66.9956	5466.9	0.253369	0.253369
67.0956	5471.97	0.254225	0.254225
67.2056	5476.4	0.255004	0.255004
67.3156	5482.83	0.256029	0.256029
67.4156	5487.82	0.256688	0.256688
67.5256	5493.46	0.257691	0.257691
67.6356	5498.18	0.258485	0.258485
67.7456	5504.27	0.25946	0.25946
67.8456	5509.62	0.260234	0.260234
67.9556	5515.5	0.261124	0.261124
68.0656	5521.13	0.262023	0.262023
68.1656	5526.75	0.262708	0.262708
68.2756	5531.3	0.263768	0.263768
68.3856	5537.72	0.264525	0.264525
68.4956	5543.05	0.265535	0.265535
68.5956	5548.34	0.266228	0.266228
68.7056	5554.3	0.267327	0.267327
68.8156	5557.94	0.268004	0.268004
68.9156	5563.44	0.26894	0.26894
69.0256	5569.23	0.269723	0.269723
69.1356	5574.44	0.270679	0.270679
69.2456	5579.89	0.271468	0.271468
69.3456	5585.18	0.272303	0.272303
69.4556	5589.94	0.273232	0.273232
69.5656	5596.18	0.274043	0.274043
69.6656	5602	0.274905	0.274905
69.7756	5607.52	0.27578	0.27578
69.8856	5612.03	0.276721	0.276721
69.9956	5617.45	0.277539	0.277539
70.0956	5621.89	0.278417	0.278417
70.2056	5627.83	0.279157	0.279157
70.3156	5633.22	0.280211	0.280211
70.4156	5638.34	0.2809	0.2809
70.5256	5643.89	0.281884	0.281884
70.6356	5650.12	0.282707	0.282707
70.7456	5655.37	0.283681	0.283681
70.8456	5660.92	0.284505	0.284505
70.9556	5666.47	0.285372	0.285372
71.0656	5671.79	0.286336	0.286336
71.1656	5676.54	0.287087	0.287087
71.2756	5681.4	0.288091	0.288091
71.3856	5686.27	0.288896	0.288896
71.4856	5690.37	0.289664	0.289664
71.5956	5696.41	0.290597	0.290597
71.7056	5701.87	0.291512	0.291512
71.8156	5706.52	0.292344	0.292344
71.9156	5712.15	0.293247	0.293247
72.0256	5718.39	0.294005	0.294005
72.1356	5723.9	0.294985	0.294985
72.2356	5728.23	0.295792	0.295792
72.3456	5733.42	0.296716	0.296716
72.4556	5738.62	0.297532	0.297532
72.5656	5743.46	0.298441	0.298441
72.6656	5748.13	0.299296	0.299296
72.7756	5753.41	0.300109	0.300109
72.8856	5758.88	0.301057	0.301057
72.9856	5763.68	0.301756	0.301756
73.0956	5768.47	0.302707	0.302707
73.2056	5774.33	0.303553	0.303553
73.3156	5780.34	0.304509	0.304509
73.4156	5785.77	0.305223	0.305223
73.5256	5790.76	0.306275	0.306275
73.6356	5795.92	0.307031	0.307031
73.7356	5801.44	0.307887	0.307887
73.8456	5806.08	0.308892	0.308892
73.9556	5810.8	0.30962	0.30962
74.0656	5815.32	0.310653	0.310653
74.1656	5820.02	0.311383	0.311383
74.2756	5826.31	0.312307	0.312307
74.3856	5831.52	0.313165	0.313165
74.4856	5835.36	0.313989	0.313989
74.5956	5841.02	0.314861	0.314861
74.7056	5846.46	0.315736	0.315736
74.8156	5852.17	0.316686	0.316686
74.9156	5856.33	0.317503	0.317503
75.0256	5861.94	0.318339	0.318339
75.1356	5867.82	0.319259	0.319259
75.2356	5872.23	0.32006	0.32006
75.3456	5877.83	0.320935	0.320935
75.4556	5883.09	0.321923	0.321923
75.5656	5887.71	0.322761	0.322761
75.6656	5892.22	0.323588	0.323588
75.7756	5896.33	0.324496	0.324496
75.8856	5901.98	0.325319	0.325319
75.9856	5907.75	0.326111	0.326111
76.0956	5913.5	0.327096	0.327096
76.2056	5919.3	0.327995	0.327995
76.3156	5924.46	0.328905	0.328905
76.4156	5928.86	0.329703	0.329703
76.5256	5933.42	0.33064	0.33064
76.6256	5938.98	0.331439	0.331439
76.7356	5943.61	0.332335	0.332335
76.8456	5948.3	0.333252	0.333252
76.9556	5953.62	0.334025	0.334025
77.0556	5957.48	0.334944	0.334944
77.1656	5962.62	0.335788	0.335788
77.2756	5967.68	0.336653	0.336653
77.3756	5972.76	0.337504	0.337504
77.4856	5977.41	0.338363	0.338363
77.5956	5982.59	0.339247	0.339247
77.7056	5987.98	0.340175	0.340175
77.8056	5993.52	0.340919	0.340919
77.9156	5998.98	0.341824	0.341824
78.0256	6003.35	0.342815	0.342815
78.1256	6007.07	0.343533	0.343533
78.2356	6012.12	0.344445	0.344445
78.3456	6018.65	0.345345	0.345345
78.4556	6022.83	0.346239	0.346239
78.5556	6027.32	0.347034	0.347034
78.6656	6032.58	0.347909	0.347909
78.7756	6037.02	0.348808	0.348808
78.8756	6042.93	0.349628	0.349628
78.9856	6048.01	0.350599	0.350599
79.0956	6054.14	0.351452	0.351452
79.2056	6058.26	0.352453	0.352453
79.3056	6062.29	0.353208	0.353208
79.4156	6068.35	0.354084	0.354084
79.5256	6072.18	0.355015	0.355015
79.6256	6076.38	0.355868	0.355868
79.7356	6080.55	0.356719	0.356719
79.8456	6085.68	0.357575	0.357575
79.9556	6091.5	0.358413	0.358413
80.0556	6096.1	0.359287	0.359287
80.1656	6101.53	0.360153	0.360153
80.2756	6107.43	0.361016	0.361016
80.3756	6113.42	0.361952	0.361952
80.4856	6117.52	0.3628	0.3628
80.5956	6122.83	0.363752	0.363752
80.7056	6127.56	0.364664	0.364664
80.8056	6131.74	0.365533	0.365533
80.9156	6135.93	0.366381	0.366381
81.0256	6139.63	0.367264	0.367264
81.1256	6144.6	0.368051	0.368051
81.2356	6150.1	0.368959	0.368959
81.3456	6155.63	0.36986	0.36986
81.4456	6160.68	0.370644	0.370644
81.5556	6165.61	0.371616	0.371616
81.6656	6170.76	0.372473	0.372473
81.7756	6176.06	0.373375	0.373375
81.8756	6180.62	0.374219	0.374219
81.9856	6185.59	0.375116	0.375116
82.0956	6190.34	0.375969	0.375969
82.1956	6194.09	0.376827	0.376827
82.3056	6198.58	0.377653	0.377653
82.4156	6204.21	0.378625	0.378625
82.5256	6209.49	0.379527	0.379527
82.6256	6213.93	0.380329	0.380329
82.7356	6218.63	0.381188	0.381188
82.8456	6223.23	0.382104	0.382104
82.9456	6228.24	0.382995	0.382995
83.0556	6234.18	0.383812	0.383812
83.1656	6239.31	0.384751	0.384751
83.2756	6244.07	0.385648	0.385648
83.3756	6248.47	0.386457	0.386457
83.4856	6252.3	0.387364	0.387364
83.5956	6257.44	0.388184	0.388184
83.6956	6261.72	0.389011	0.389011
83.8056	6266.96	0.389977	0.389977
83.9156	6271.98	0.390779	0.390779
84.0256	6277.06	0.391713	0.391713
84.1256	6281.34	0.392501	0.392501
84.2356	6286.43	0.393399	0.393399
84.3456	6290.89	0.394304	0.394304
84.4456	6296.3	0.395073	0.395073
84.5556	6301.23	0.396067	0.396067
84.6656	6305.36	0.396941	0.396941
84.7756	6309.93	0.39784	0.39784
84.8756	6315.13	0.398555	0.398555
84.9856	6320.36	0.399539	0.399539
85.0956	6324.3	0.400428	0.400428
85.1956	6328.94	0.401181	0.401181
85.3056	6334.51	0.402064	0.402064
85.4156	6339.51	0.403076	0.403076
85.5256	6344.58	0.403971	0.403971
85.6256	6349.49	0.404721	0.404721
85.7356	6354.35	0.405645	0.405645
85.8456	6359.11	0.406603	0.406603
85.9456	6363.74	0.407429	0.407429
86.0556	6369.26	0.408401	0.408401
86.1656	6373.46	0.409201	0.409201
86.2756	6377.72	0.410112	0.410112
86.3756	6382.1	0.410991	0.410991
86.4856	6386.86	0.411892	0.411892
86.5956	6391.17	0.412681	0.412681
86.6956	6395.54	0.413548	0.413548
86.8056	6400.51	0.414447	0.414447
86.9156	6405.17	0.415427	0.415427
87.0156	6410.48	0.416027	0.416027
87.1256	6415.96	0.416987	0.416987
87.2356	6420.69	0.417975	0.417975
87.3456	6425.92	0.418753	0.418753
87.4456	6430.42	0.419584	0.419584
87.5556	6435.57	0.420571	0.420571
87.6656	6439.65	0.421484	0.421484
87.7656	6442.46	0.422217	0.422217
87.8756	6447.86	0.423132	0.423132
87.9856	6452.67	0.424008	0.424008
88.0956	6457.17	0.424919	0.424919
88.1956	6461.91	0.425669	0.425669
88.3056	6466.34	0.426595	0.426595
88.4156	6472.33	0.427479	0.427479
88.5156	6477.25	0.428405	0.428405
88.6256	6482.32	0.429237	0.429237
88.7356	6487.47	0.430207	0.430207
88.8456	6490.44	0.430985	0.430985
88.9456	6493.91	0.431899	0.431899
89.0556	6499.38	0.432684	0.432684
89.1656	6502.85	0.433548	0.433548
89.2656	6508.77	0.434357	0.434357
89.3756	6513.34	0.435275	0.435275
89.4856	6518	0.436111	0.436111
89.5956	6523.64	0.436972	0.436972
89.6956	6528.96	0.437837	0.437837
89.8056	6533.81	0.438765	0.438765
89.9156	6538.66	0.439735	0.439735
90.0156	6542.53	0.440464	0.440464
90.1256	6548.09	0.441388	0.441388
90.2356	6552.47	0.442297	0.442297
90.3456	6556.97	0.443135	0.443135
90.4456	6561.95	0.444003	0.444003
90.5556	6565.21	0.444895	0.444895
90.6656	6570.81	0.44568	0.44568
90.7656	6575.4	0.446543	0.446543
90.8756	6580.47	0.447437	0.447437
90.9856	6585.25	0.448331	0.448331
91.0956	6591.48	0.449203	0.449203
91.1956	6595.02	0.450024	0.450024
91.3056	6599.78	0.450865	0.450865
91.4056	6604.53	0.451699	0.451699
91.5156	6608.67	0.45266	0.45266
91.6256	6613.5	0.453468	0.453468
91.7356	6618.19	0.45448	0.45448
91.8356	6622.57	0.455189	0.455189
91.9456	6627.22	0.456047	0.456047
92.0556	6631.76	0.456996	0.456996
92.1556	6635.58	0.457819	0.457819
92.2656	6641.5	0.458655	0.458655
92.3756	6646.7	0.459671	0.459671
92.4856	6651.74	0.46048	0.46048
92.5856	6656.57	0.461304	0.461304
92.6956	6660.52	0.462284	0.462284
92.8056	6665.5	0.463067	0.463067
92.9056	6670.97	0.463927	0.463927
93.0156	6675.51	0.464905	0.464905
93.1256	6679.2	0.465729	0.465729
93.2356	6683.82	0.466619	0.466619
93.3356	6688.45	0.467512	0.467512
93.4456	6693.3	0.468381	0.468381
93.5556	6697.85	0.469236	0.469236
93.6556	6701.23	0.469956	0.469956
93.7656	6706.76	0.470916	0.470916
93.8756	6711.26	0.471835	0.471835
93.9856	6716.23	0.472692	0.472692
94.0856	6721.06	0.473448	0.473448
94.1956	6725.94	0.474401	0.474401
94.3056	6732.13	0.475411	0.475411
94.4056	6735.69	0.476145	0.476145
94.5156	6738.97	0.477015	0.477015
94.6256	6743.79	0.477923	0.477923
94.7356	6748.78	0.478848	0.478848
94.8356	6753.47	0.479627	0.479627
94.9456	6757.72	0.480523	0.480523
95.0556	6762.23	0.481384	0.481384
95.1556	6766.6	0.482259	0.482259
95.2656	6773.28	0.48312	0.48312
95.3756	6777.7	0.484065	0.484065
95.4856	6782.29	0.484911	0.484911
95.5856	6786.3	0.485845	0.485845
95.6956	6792	0.486707	0.486707
95.8056	6796.15	0.487632	0.487632
95.9056	6800.14	0.488447	0.488447
96.0156	6805.07	0.489355	0.489355
96.1256	6809	0.490308	0.490308
96.2356	6813.67	0.491108	0.491108
96.3356	6818.23	0.491967	0.491967
96.4456	6822.98	0.492865	0.492865
96.5556	6828.53	0.493803	0.493803
96.6556	6833.18	0.494543	0.494543
96.7656	6837.85	0.495545	0.495545
96.8756	6842.58	0.496407	0.496407
96.9756	6846.26	0.497276	0.497276
97.0856	6851.37	0.498151	0.498151
97.1956	6856.91	0.499031	0.499031
97.3056	6860.72	0.500005	0.500005
97.4056	6864.41	0.500799	0.500799
97.5156	6869	0.501641	0.501641
97.6256	6873.86	0.502536	0.502536
97.7256	6879.06	0.503448	0.503448
97.8356	6884.16	0.504341	0.504341
97.9456	6889.33	0.505217	0.505217
98.0556	6893.87	0.506135	0.506135
98.1556	6898.4	0.506972	0.506972
98.2656	6902.16	0.507895	0.507895
98.3756	6907.96	0.508757	0.508757
98.4756	6911.65	0.509593	0.509593
98.5856	6915.47	0.510557	0.510557
98.6956	6920.58	0.511409	0.511409
98.8056	6925.71	0.512352	0.512352
98.9056	6930.75	0.513191	0.513191
99.0156	6934.92	0.514053	0.514053
99.1256	6939.22	0.515013	0.515013
99.2256	6942.83	0.515735	0.515735
99.3356	6948.61	0.516711	0.516711
99.4456	6953.86	0.517637	0.517637
99.5556	6959.03	0.518512	0.518512
99.6556	6962.38	0.519293	0.519293
99.7656	6966.97	0.520271	0.520271
99.8756	6971.29	0.521045	0.521045
99.9756	6974.99	0.52198	0.52198
100.086	6980.41	0.522883	0.522883
100.196	6984.86	0.5238	0.5238
100.306	6989.66	0.524724	0.524724
100.406	6993.91	0.525505	0.525505
100.516	6999.43	0.526375	0.526375
100.626	7004.23	0.527365	0.527365
100.726	7008.32	0.528104	0.528104
100.836	7012.87	0.52898	0.52898
100.946	7017.74	0.530025	0.530025
101.056	7021.88	0.530841	0.530841
101.156	7026.04	0.531631	0.531631
101.266	7031.75	0.532643	0.532643
101.376	7036.29	0.533468	0.533468
101.476	7040.49	0.534336	0.534336
101.586	7045.15	0.535267	0.535267
101.696	7049.15	0.536105	0.536105
101.796	7053.94	0.536915	0.536915
101.906	7058.95	0.537905	0.537905
102.016	7063.13	0.538787	0.538787
102.126	7067.49	0.539713	0.539713
102.226	7072.45	0.540563	0.540563
102.336	7076.66	0.541323	0.541323
102.446	7082.23	0.542335	0.542335
102.546	7086.18	0.543152	0.543152
102.656	7090.69	0.543987	0.543987
102.766	7095.44	0.544936	0.544936
102.876	7100.13	0.545827	0.545827
102.976	7104	0.546641	0.546641
103.086	7109.14	0.547608	0.547608
103.196	7113.53	0.548425	0.548425
103.296	7117.44	0.549252	0.549252
103.406	7122.3	0.550188	0.550188
103.516	7127.53	0.551017	0.551017
103.626	7132.42	0.552024	0.552024
103.726	7136.28	0.5528	0.5528
103.836	7141.22	0.553694	0.553694
103.946	7147.31	0.554663	0.554663
104.046	7151.37	0.555496	0.555496
104.156	7156.01	0.556355	0.556355
104.266	7160.73	0.557297	0.557297
104.376	7164.46	0.55814	0.55814
104.476	7169.05	0.558989	0.558989
104.586	7173.26	0.55986	0.55986
104.696	7177.65	0.560737	0.560737
104.796	7182.35	0.561612	0.561612
104.906	7186.43	0.562485	0.562485
105.016	7191.81	0.563367	0.563367
105.126	7197	0.564331	0.564331
105.226	7200.58	0.565111	0.565111
105.336	7206.47	0.565971	0.565971
105.446	7210.64	0.56696	0.56696
105.546	7213.49	0.567745	0.567745
105.656	7217.95	0.568541	0.568541
105.766	7222.85	0.569507	0.569507
105.876	7228.41	0.570368	0.570368
105.976	7232.95	0.571148	0.571148
106.086	7237.72	0.572123	0.572123
106.196	7242.59	0.572979	0.572979
106.296	7246.8	0.573792	0.573792
106.406	7251.27	0.574749	0.574749
106.516	7255.85	0.575593	0.575593
106.616	7261.19	0.576396	0.576396
106.726	7264.72	0.577343	0.577343
106.836	7268.76	0.578211	0.578211
106.936	7272.92	0.578999	0.578999
107.046	7277.99	0.579975	0.579975
107.156	7283.32	0.580873	0.580873
107.266	7288.35	0.581748	0.581748
107.366	7292.25	0.582655	0.582655
107.476	7296.9	0.583436	0.583436
107.586	7302.67	0.58444	0.58444
107.686	7305.26	0.585322	0.585322
107.796	7310.45	0.586132	0.586132
107.906	7315.08	0.587015	0.587015
108.016	7318.66	0.588001	0.588001
108.116	7323.47	0.588663	0.588663
108.226	7328.63	0.589633	0.589633
108.336	7332.97	0.590561	0.590561
108.436	7336.44	0.591292	0.591292
108.546	7342.47	0.592307	0.592307
108.656	7346.71	0.593149	0.593149
108.766	7351.02	0.594099	0.594099
108.866	7355.44	0.594897	0.594897
108.976	7360.42	0.595763	0.595763
109.086	7364.69	0.596684	0.596684
109.186	7368.55	0.597484	0.597484
109.296	7374.03	0.598463	0.598463
109.406	7379.07	0.599291	0.599291
109.516	7382.77	0.600301	0.600301
109.616	7387.64	0.601016	0.601016
109.726	7393.13	0.601959	0.601959
109.836	7397.71	0.602952	0.602952
109.936	7402.31	0.603761	0.603761
110.046	7404.07	0.604583	0.604583
110.156	7408.4	0.605548	0.605548
110.266	7413.85	0.606345	0.606345
110.366	7418.02	0.607157	0.607157
110.476	7423.42	0.608084	0.608084
110.586	7427.47	0.608947	0.608947
110.686	7431.34	0.609764	0.609764
110.796	7437.54	0.610679	0.610679
110.906	7442.21	0.61158	0.61158
111.016	7446.92	0.612552	0.612552
111.116	7451.11	0.613385	0.613385
111.226	7455.24	0.614144	0.614144
111.336	7460.2	0.615232	0.615232
111.436	7464.36	0.615975	0.615975
111.546	7469.16	0.616848	0.616848
111.656	7474.49	0.617827	0.617827
111.756	7478.89	0.618659	0.618659
111.866	7483.03	0.619585	0.619585
111.976	7488.44	0.620477	0.620477
112.086	7494.13	0.621377	0.621377
112.186	7498.03	0.622207	0.622207
112.296	7503.49	0.623168	0.623168
112.406	7505.68	0.624053	0.624053
112.506	7510	0.624915	0.624915
112.616	7514.9	0.625821	0.625821
112.726	7519.17	0.626693	0.626693
112.836	7524.45	0.627616	0.627616
112.936	7529.18	0.628477	0.628477
113.046	7533.82	0.629291	0.629291
113.156	7538.56	0.630297	0.630297
113.256	7542.47	0.631083	0.631083
113.366	7546.29	0.632001	0.632001
113.476	7551.81	0.632949	0.632949
113.586	7556.83	0.633764	0.633764
113.686	7560.62	0.634584	0.634584
113.796	7565.53	0.635531	0.635531
113.906	7569.96	0.636404	0.636404
114.006	7574.73	0.637216	0.637216
114.116	7578.6	0.638135	0.638135
114.226	7583.86	0.638949	0.638949
114.336	7588.51	0.639936	0.639936
114.436	7591.74	0.640777	0.640777
114.546	7597.26	0.641604	0.641604
114.656	7602.73	0.642573	0.642573
114.756	7606.57	0.6434	0.6434
114.866	7611.57	0.644293	0.644293
114.976	7615.75	0.645208	0.645208
115.086	7620.47	0.646126	0.646126
115.186	7624.18	0.646933	0.646933
115.296	7629.55	0.647749	0.647749
115.406	7633.91	0.648764	0.648764
115.506	7638.09	0.649552	0.649552
115.616	7643.02	0.650365	0.650365
115.726	7647.3	0.651353	0.651353
115.836	7651.73	0.652209	0.652209
115.936	7655.48	0.653007	0.653007
116.046	7659.72	0.653897	0.653897
116.156	7664.83	0.654721	0.654721
116.256	7670.1	0.65558	0.65558
116.366	7674.94	0.656513	0.656513
116.476	7679.58	0.657379	0.657379
116.576	7683.8	0.658219	0.658219
116.686	7688.79	0.659111	0.659111
116.796	7693.67	0.659995	0.659995
116.906	7697.23	0.660959	0.660959
117.006	7702.39	0.661707	0.661707
117.116	7706.58	0.662641	0.662641
117.226	7711.33	0.663519	0.663519
117.326	7716.01	0.664329	0.664329
117.436	7720.95	0.665199	0.665199
117.546	7725.86	0.666153	0.666153
117.656	7729.68	0.667004	0.667004
117.756	7735.42	0.667871	0.667871
117.866	7739.9	0.668751	0.668751
117.976	7744.28	0.66968	0.66968
118.076	7747.93	0.670499	0.670499
118.186	7752.29	0.671417	0.671417
118.296	7757.95	0.672333	0.672333
118.406	7761.95	0.673277	0.673277
118.506	7766.14	0.674016	0.674016
118.616	7770.55	0.674976	0.674976
118.726	7774.74	0.675839	0.675839
118.826	7778.96	0.676579	0.676579
118.936	7784.73	0.677564	0.677564
119.046	7788.55	0.678421	0.678421
119.156	7792.35	0.679312	0.679312
119.256	7797.29	0.680145	0.680145
119.366	7802.18	0.680996	0.680996
119.476	7806.7	0.681944	0.681944
119.576	7811.05	0.682785	0.682785
119.686	7815.01	0.683669	0.683669
119.796	7819.04	0.684572	0.684572
119.906	7824.47	0.685443	0.685443
120.006	7827.56	0.686277	0.686277
120.116	7833.4	0.687244	0.687244
120.226	7838.25	0.688047	0.688047
120.326	7842.61	0.688929	0.688929
120.436	7848.16	0.689901	0.689901
120.546	7853.33	0.690799	0.690799
120.656	7858.85	0.6917	0.6917
120.756	7862.41	0.692567	0.692567
120.866	7866.18	0.693445	0.693445
120.976	7870.34	0.694402	0.694402
121.076	7874.11	0.695149	0.695149
121.186	7879.08	0.696056	0.696056
121.296	7884.11	0.697051	0.697051
121.406	7888.6	0.697881	0.697881
121.506	7892.96	0.698641	0.698641
121.616	7897.29	0.699685	0.699685
121.716	7901.76	0.700469	0.700469
121.826	7907.4	0.701348	0.701348
121.936	7911.53	0.7023	0.7023
122.046	7916.13	0.703247	0.703247
122.146	7919.96	0.704041	0.704041
122.256	7924.31	0.704896	0.704896
122.366	7929.82	0.705865	0.705865
122.466	7934.5	0.706632	0.706632
122.576	7938.73	0.707647	0.707647
122.686	7943.23	0.708456	0.708456
122.796	7947.92	0.709421	0.709421
122.896	7952.31	0.710289	0.710289
123.006	7957.95	0.71118	0.71118
123.116	7962.69	0.712117	0.712117
123.216	7966.23	0.712877	0.712877
123.326	7971.55	0.713769	0.713769
123.436	7976.19	0.714729	0.714729
123.546	7980.78	0.715645	0.715645
123.646	7984.72	0.716464	0.716464
123.756	7989.7	0.717379	0.717379
123.866	7994.01	0.71834	0.71834
123.966	7998.83	0.719169	0.719169
124.076	8002.83	0.720036	0.720036
124.186	8006.6	0.721001	0.721001
124.296	8011.72	0.721775	0.721775
124.396	8016.46	0.722701	0.722701
124.506	8020.54	0.723595	0.723595
124.616	8025.84	0.724412	0.724412
124.716	8030.44	0.725304	0.725304
124.826	8035.97	0.726289	0.726289
124.936	8040.9	0.727116	0.727116
125.046	8045.79	0.72814	0.72814
125.146	8049.23	0.728915	0.728915
125.256	8053.16	0.729792	0.729792
125.366	8057.78	0.730777	0.730777
125.466	8062.19	0.731569	0.731569
125.576	8066.36	0.732439	0.732439
125.686	8071.57	0.733447	0.733447
125.796	8076.61	0.734241	0.734241
125.896	8080.97	0.735139	0.735139
126.006	8085.97	0.736129	0.736129
126.116	8090.67	0.736925	0.736925
126.216	8094.97	0.737824	0.737824
126.326	8100.3	0.738749	0.738749
126.436	8104.42	0.739628	0.739628
126.536	8108.06	0.740493	0.740493
126.646	8112.52	0.741359	0.741359
126.756	8117.17	0.742305	0.742305
126.866	8121.95	0.743185	0.743185
126.966	8125.69	0.743979	0.743979
127.076	8131.69	0.744869	0.744869
127.186	8136.61	0.745871	0.745871
127.286	8141.09	0.746607	0.746607
127.396	8145.57	0.747544	0.747544
127.506	8150.57	0.748524	0.748524
127.616	8155.28	0.749332	0.749332
127.716	8159.57	0.750225	0.750225
127.826	8164.75	0.751176	0.751176
127.936	8168.64	0.752029	0.752029
128.036	8172.56	0.752891	0.752891
128.146	8177.25	0.753802	0.753802
128.256	8182.08	0.754669	0.754669
128.366	8186.69	0.755555	0.755555
128.466	8191.71	0.756392	0.756392
128.576	8196.79	0.757217	0.757217
128.686	8202.09	0.75822	0.75822
128.786	8206.34	0.758979	0.758979
128.896	8210.64	0.759991	0.759991
129.006	8215.43	0.760836	0.760836
129.116	8220.12	0.761728	0.761728
129.216	8224.12	0.762631	0.762631
129.326	8228.84	0.763512	0.763512
129.436	8233.17	0.764396	0.764396
129.536	8237.21	0.765272	0.765272
129.646	8242.01	0.766087	0.766087
129.756	8246.76	0.767009	0.767009
129.866	8251.43	0.767908	0.767908
129.966	8255.94	0.768701	0.768701
130.076	8260.92	0.769664	0.769664
130.186	8265.07	0.770543	0.770543
130.286	8269.72	0.771372	0.771372
130.396	8273.43	0.772303	0.772303
130.506	8279.51	0.773181	0.773181
130.616	8284.09	0.7742	0.7742
130.716	8288.05	0.775051	0.775051
130.826	8293.06	0.775768	0.775768
130.936	8297.52	0.776915	0.776915
131.036	8302.52	0.777655	0.777655
131.146	8307.1	0.778518	0.778518
131.256	8309.67	0.779607	0.779607
131.366	8315.5	0.7803	0.7803
131.466	8320.16	0.781166	0.781166
131.576	8325.63	0.782164	0.782164
131.686	8330.8	0.782911	0.782911
131.786	8334.76	0.783861	0.783861
131.896	8339.83	0.784828	0.784828
132.006	8344.78	0.785651	0.785651
132.106	8348.29	0.786579	0.786579
132.216	8353.25	0.787507	0.787507
132.326	8357.26	0.788353	0.788353
132.436	8361.75	0.789308	0.789308
132.536	8366.67	0.790153	0.790153
132.646	8371.28	0.790935	0.790935
132.756	8376.26	0.791955	0.791955
132.856	8380.68	0.792757	0.792757
132.966	8385.33	0.793635	0.793635
133.076	8390.95	0.794629	0.794629
133.186	8396.56	0.795492	0.795492
133.286	8401.11	0.796356	0.796356
133.396	8405.79	0.797321	0.797321
133.506	8408.76	0.798207	0.798207
133.606	8413.21	0.799053	0.799053
133.716	8417.62	0.800003	0.800003
133.826	8422.57	0.800845	0.800845
133.936	8427.57	0.801817	0.801817
134.036	8432.27	0.802653	0.802653
134.146	8438.27	0.803625	0.803625
134.256	8443.79	0.804507	0.804507
134.356	8448.01	0.805355	0.805355
134.466	8452.47	0.806305	0.806305
134.576	8457.79	0.807231	0.807231
134.686	8462.19	0.808135	0.808135
134.786	8465.99	0.808992	0.808992
134.896	8470.46	0.809951	0.809951
135.006	8473.68	0.810772	0.810772
135.106	8478.23	0.811648	0.811648
135.216	8484.22	0.812527	0.812527
135.326	8487.85	0.813452	0.813452
135.436	8493.2	0.814381	0.814381
135.536	8498.06	0.815188	0.815188
135.646	8503.26	0.816121	0.816121
135.756	8508.46	0.817064	0.817064
135.856	8512.21	0.817856	0.817856
135.966	8517.77	0.818823	0.818823
136.076	8522.01	0.819736	0.819736
136.186	8526	0.820609	0.820609
136.286	8530.37	0.821444	0.821444
136.396	8535.2	0.82236	0.82236
136.496	8540.01	0.82314	0.82314
136.606	8544.18	0.824099	0.824099
136.716	8549.24	0.825007	0.825007
136.826	8554.7	0.825909	0.825909
136.926	8559.46	0.826743	0.826743
137.036	8564.41	0.827732	0.827732
137.146	8568.97	0.828615	0.828615
137.246	8573.85	0.829515	0.829515
137.356	8578.74	0.830436	0.830436
137.466	8583.5	0.831357	0.831357
137.576	8588.03	0.832236	0.832236
137.676	8591.39	0.833111	0.833111
137.786	8596.36	0.833981	0.833981
137.896	8601.23	0.834979	0.834979
137.996	8605.84	0.835737	0.835737
138.106	8610.03	0.836677	0.836677
138.216	8615.26	0.837541	0.837541
138.326	8620.42	0.838463	0.838463
138.426	8624.68	0.839319	0.839319
138.536	8629.2	0.840183	0.840183
138.646	8634.36	0.841111	0.841111
138.746	8638.18	0.841913	0.841913
138.856	8643.46	0.842899	0.842899
138.966	8648.63	0.843699	0.843699
139.076	8653.25	0.844684	0.844684
139.176	8656.8	0.845495	0.845495
139.286	8661.83	0.846477	0.846477
139.396	8666.51	0.847345	0.847345
139.496	8671.22	0.848168	0.848168
139.606	8677.21	0.849036	0.849036
139.716	8681.87	0.850045	0.850045
139.826	8687.24	0.850891	0.850891
139.926	8691.01	0.851708	0.851708
140.036	8696.12	0.852699	0.852699
140.146	8700.47	0.853561	0.853561
140.246	8704.36	0.854466	0.854466
140.356	8709.24	0.855333	0.855333
140.466	8713.15	0.856259	0.856259
140.576	8717.91	0.857155	0.857155
140.676	8721.35	0.857988	0.857988
140.786	8727.27	0.858835	0.858835
140.896	8732.13	0.859836	0.859836
140.996	8737.02	0.860589	0.860589
141.106	8741.77	0.861479	0.861479
141.216	8747.08	0.862415	0.862415
141.326	8752.77	0.863327	0.863327
141.426	8757.3	0.864224	0.864224
141.536	8761.78	0.865075	0.865075
141.646	8766.34	0.866033	0.866033
141.746	8770.01	0.866815	0.866815
141.856	8776.69	0.867791	0.867791
141.966	8780.26	0.868636	0.868636
142.066	8784.2	0.869492	0.869492
142.176	8789.29	0.870379	0.870379
142.286	8794.29	0.871305	0.871305
142.396	8800.24	0.872256	0.872256
142.496	8805.09	0.873177	0.873177
142.606	8809.76	0.874047	0.874047
142.716	8814.5	0.875003	0.875003
142.816	8818.27	0.875832	0.875832
142.926	8824.54	0.87676	0.87676
143.036	8828.53	0.877709	0.877709
143.146	8831.79	0.878565	0.878565
143.246	8836	0.879461	0.879461
143.356	8840.1	0.880365	0.880365
143.466	8846.05	0.881227	0.881227
143.566	8851.06	0.88208	0.88208
143.676	8855.91	0.882947	0.882947
143.786	8861.79	0.883945	0.883945
143.896	8866.37	0.884895	0.884895
143.996	8871.32	0.88568	0.88568
144.106	8876.86	0.886645	0.886645
144.216	8880.46	0.887564	0.887564
144.316	8884.9	0.888423	0.888423
144.426	8889.1	0.889248	0.889248
144.536	8893.38	0.890244	0.890244
144.646	8898.24	0.891117	0.891117
144.746	8902.39	0.891935	0.891935
144.856	8907.89	0.892948	0.892948
144.966	8913	0.893788	0.893788
145.066	8917.59	0.894621	0.894621
145.176	8923.84	0.895556	0.895556
145.286	8928.58	0.896479	0.896479
145.396	8933.73	0.897392	0.897392
145.496	8937	0.898237	0.898237
145.606	8942.6	0.899183	0.899183
145.716	8946.68	0.900061	0.900061
145.816	8949.95	0.900901	0.900901
145.926	8954.95	0.901795	0.901795
146.036	8959.51	0.902727	0.902727
146.146	8964.38	0.903681	0.903681
146.246	8969.28	0.904461	0.904461
146.356	8974.55	0.905377	0.905377
146.466	8980.34	0.906284	0.906284
146.566	8984.8	0.907071	0.907071
146.676	8990.01	0.908043	0.908043
146.786	8994.34	0.908949	0.908949
146.886	8998.98	0.909796	0.909796
146.996	9003.5	0.910729	0.910729
147.106	9007.27	0.911615	0.911615
147.216	9011.79	0.912537	0.912537
147.316	9016.62	0.913396	0.913396
147.426	9021.14	0.914297	0.914297
147.536	9026.36	0.915156	0.915156
147.636	9031.04	0.916052	0.916052
147.746	9035.5	0.916965	0.916965
147.856	9040.75	0.917824	0.917824
147.966	9046.06	0.918801	0.918801
148.066	9051.7	0.919563	0.919563
148.176	9055.6	0.9205	0.9205
148.286	9059.98	0.921433	0.921433
148.386	9064.8	0.922199	0.922199
148.496	9069.99	0.923149	0.923149
148.606	9074.15	0.924119	0.924119
148.716	9079.31	0.924983	0.924983
148.816	9083.08	0.925823	0.925823
148.926	9088.33	0.926715	0.926715
149.036	9094.12	0.927689	0.927689
149.136	9098.77	0.928556	0.928556
149.246	9104.11	0.929447	0.929447
149.356	9108.62	0.93034	0.93034
149.466	9114.44	0.931353	0.931353
149.566	9118.49	0.932127	0.932127
149.676	9123.5	0.933037	0.933037
149.786	9128.13	0.93398	0.93398
149.886	9131.81	0.934788	0.934788
149.996	9137.18	0.935751	0.935751
150.106	9140.81	0.936603	0.936603
150.216	9145.88	0.93754	0.93754
150.316	9149.86	0.938432	0.938432
150.426	9155.1	0.939305	0.939305
150.536	9160.87	0.940248	0.940248
150.636	9166.23	0.941067	0.941067
150.746	9171.53	0.941996	0.941996
150.856	9176.54	0.942979	0.942979
150.966	9181.85	0.943851	0.943851
151.066	9185.63	0.944727	0.944727
151.176	9190.04	0.945685	0.945685
151.286	9193.39	0.946577	0.946577
151.386	9198.49	0.947339	0.947339
151.496	9203.33	0.948327	0.948327
151.606	9208.01	0.949195	0.949195
151.706	9213.08	0.949989	0.949989
151.816	9217.96	0.950921	0.950921
151.926	9223.32	0.951837	0.951837
152.026	9229.11	0.952692	0.952692
152.136	9234.32	0.953681	0.953681
152.246	9238.65	0.954521	0.954521
152.356	9241.41	0.955513	0.955513
152.456	9245.48	0.956281	0.956281
152.566	9251.53	0.957171	0.957171
152.676	9255.38	0.958088	0.958088
152.776	9260.4	0.958872	0.958872
152.886	9265.06	0.959852	0.959852
152.996	9269.44	0.960721	0.960721
153.106	9275.85	0.961632	0.961632
153.206	9280.7	0.962431	0.962431
153.316	9286.95	0.9634	0.9634
153.426	9291.39	0.96434	0.96434
153.526	9295.79	0.965215	0.965215
153.636	9301.1	0.966089	0.966089
153.746	9305.66	0.967075	0.967075
153.856	9310.8	0.968047	0.968047
153.956	9314.7	0.968765	0.968765
154.066	9318.18	0.969679	0.969679
154.176	9324.29	0.970645	0.970645
154.276	9328.79	0.971491	0.971491
154.386	9334.29	0.972305	0.972305
154.496	9339.34	0.973304	0.973304
154.606	9345.53	0.974191	0.974191
154.706	9350.05	0.975093	0.975093
154.816	9354.14	0.976061	0.976061
154.926	9359.11	0.976887	0.976887
155.026	9362.98	0.97776	0.97776
155.136	9368.04	0.978657	0.978657
155.246	9372.28	0.979589	0.979589
155.356	9377.61	0.980424	0.980424
155.456	9381.83	0.981304	0.981304
155.566	9386.54	0.982221	0.982221
155.676	9391.14	0.983088	0.983088
155.776	9396.13	0.983973	0.983973
155.886	9401.91	0.984897	0.984897
155.996	9407.5	0.985815	0.985815
156.106	9413.29	0.986784	0.986784
156.206	9417.37	0.987645	0.987645
156.316	9422.92	0.988565	0.988565
156.426	9427.66	0.989456	0.989456
156.526	9431.63	0.990336	0.990336
156.636	9435.85	0.9912	0.9912
156.746	9441.12	0.99214	0.99214
156.846	9446.35	0.992973	0.992973
156.956	9451.09	0.993936	0.993936
157.066	9455.17	0.994823	0.994823
157.176	9459.76	0.995809	0.995809
157.276	9465.17	0.996631	0.996631
157.386	9469.43	0.997463	0.997463
157.496	9474.91	0.998452	0.998452
157.596	9479.34	0.999235	0.999235
157.706	9484.12	1.00021	1.00021
157.816	9489.54	1.00117	1.00117
157.926	9494.44	1.00197	1.00197
158.026	9498.28	1.00288	1.00288
158.136	9503.38	1.00375	1.00375
158.246	9508.64	1.00467	1.00467
158.346	9513.13	1.00553	1.00553
158.456	9517.59	1.00641	1.00641
158.566	9522.51	1.00733	1.00733
158.676	9528.45	1.00826	1.00826
158.776	9534.22	1.00908	1.00908
158.886	9539.64	1.01004	1.01004
158.996	9544.71	1.01098	1.01098
159.096	9549.07	1.0118	1.0118
159.206	9553.92	1.01275	1.01275
159.316	9558.27	1.01372	1.01372
159.426	9563.54	1.01462	1.01462
159.526	9567.49	1.01541	1.01541
159.636	9572.01	1.0164	1.0164
159.746	9577.3	1.01742	1.01742
159.846	9582.22	1.01824	1.01824
159.956	9587.59	1.01907	1.01907
160.066	9592.13	1.02	1.02
160.176	9597.87	1.02093	1.02093
160.276	9602.33	1.02179	1.02179
160.386	9607.45	1.02259	1.02259
160.496	9611.78	1.02362	1.02362
160.596	9616.93	1.0245	1.0245
160.706	9622.1	1.02534	1.02534
160.816	9626.06	1.02632	1.02632
160.926	9630.94	1.02711	1.02711
161.026	9635.48	1.02807	1.02807
161.136	9639.97	1.02893	1.02893
161.246	9646.08	1.02977	1.02977
161.346	9651.37	1.03071	1.03071
161.456	9657.01	1.03171	1.03171
161.566	9662.17	1.0325	1.0325
161.666	9666.33	1.03339	1.03339
161.776	9671.94	1.03433	1.03433
161.886	9676.73	1.03518	1.03518
161.996	9680.99	1.03626	1.03626
162.096	9685.54	1.03699	1.03699
162.206	9690.48	1.03785	1.03785
162.316	9694.95	1.03884	1.03884
162.416	9700.32	1.03967	1.03967
162.526	9704.97	1.04052	1.04052
162.636	9710.28	1.0415	1.0415
162.746	9715.6	1.04235	1.04235
162.846	9719.74	1.04322	1.04322
162.956	9727.56	1.04426	1.04426
163.066	9733.03	1.04506	1.04506
163.166	9735.78	1.04597	1.04597
163.276	9741.25	1.04686	1.04686
163.386	9745.73	1.04772	1.04772
163.496	9750.82	1.0487	1.0487
163.596	9754.79	1.04945	1.04945
163.706	9759.24	1.05042	1.05042
163.816	9765.39	1.05136	1.05136
163.916	9770.06	1.05215	1.05215
164.026	9775	1.05305	1.05305
164.136	9781.77	1.0541	1.0541
164.246	9786.04	1.05486	1.05486
164.346	9790.09	1.05577	1.05577
164.456	9795.76	1.05672	1.05672
164.566	9800.38	1.05757	1.05757
164.666	9805.78	1.05853	1.05853
164.776	9810.76	1.05928	1.05928
164.886	9815.56	1.06025	1.06025
164.996	9820.67	1.06123	1.06123
165.096	9825.78	1.06198	1.06198
165.206	9830.1	1.063	1.063
165.316	9835.82	1.06386	1.06386
165.416	9840.16	1.06465	1.06465
165.526	9845.23	1.06574	1.06574
165.636	9849.43	1.0665	1.0665
165.746	9854.97	1.0674	1.0674
165.846	9859.47	1.06841	1.06841
165.956	9864.82	1.06913	1.06913
166.066	9869.11	1.0701	1.0701
166.166	9874.25	1.07101	1.07101
166.276	9879.26	1.07188	1.07188
166.386	9884.43	1.07277	1.07277
166.496	9889.73	1.07369	1.07369
166.596	9894.07	1.07445	1.07445
166.706	9898.84	1.07547	1.07547
166.806	9904.04	1.07626	1.07626
166.916	9908.88	1.07708	1.07708
167.026	9914.32	1.07814	1.07814
167.136	9920.3	1.07897	1.07897
167.236	9925.28	1.07986	1.07986
167.346	9929.67	1.08078	1.08078
167.456	9935.77	1.08168	1.08168
167.556	9939.79	1.08253	1.08253
167.666	9944.51	1.08347	1.08347
167.776	9949.34	1.08437	1.08437
167.886	9954.35	1.0853	1.0853
167.986	9958.8	1.08612	1.08612
168.096	9964.34	1.08702	1.08702
168.206	9968.88	1.08795	1.08795
168.306	9973.62	1.08881	1.08881
168.416	9978.61	1.0897	1.0897
168.526	9984.33	1.0907	1.0907
168.636	9989.7	1.09167	1.09167
168.736	9994.27	1.09245	1.09245
168.846	9998.73	1.09339	1.09339
168.956	10003.9	1.09428	1.09428
169.056	10007	1.0951	1.0951
169.166	10013.3	1.09597	1.09597
169.276	10018.2	1.09689	1.09689
169.386	10023.8	1.09777	1.09777
169.486	10028.8	1.0986	1.0986
169.596	10034.6	1.09955	1.09955
169.706	10039.8	1.10045	1.10045
169.806	10044.2	1.1013	1.1013
169.916	10049.7	1.1022	1.1022
170.026	10055.6	1.10315	1.10315
170.136	10060.3	1.10409	1.10409
170.236	10065.1	1.10486	1.10486
170.346	10069.7	1.10582	1.10582
170.456	10074.3	1.10677	1.10677
170.556	10079.1	1.10757	1.10757
170.666	10083.7	1.10842	1.10842
170.776	10089.3	1.10939	1.10939
170.886	10094.9	1.11032	1.11032
170.986	10099.8	1.11114	1.11114
171.096	10104.7	1.11208	1.11208
171.206	10109.2	1.11298	1.11298
171.306	10113.2	1.11381	1.11381
171.416	10118.6	1.11468	1.11468
171.526	10124.1	1.11559	1.11559
171.626	10129.2	1.11649	1.11649
171.736	10134.7	1.11736	1.11736
171.846	10139.6	1.11828	1.11828
171.956	10145.3	1.11915	1.11915
172.056	10149.6	1.12006	1.12006
172.166	10154.4	1.12097	1.12097
172.276	10160.1	1.12187	1.12187
172.376	10164.4	1.12261	1.12261
172.486	10169.4	1.12371	1.12371
172.596	10174.6	1.12447	1.12447
172.706	10179.5	1.12548	1.12548
172.806	10185.3	1.12634	1.12634
172.916	10190.4	1.12723	1.12723
173.026	10194.9	1.12809	1.12809
173.126	10199.6	1.12902	1.12902
173.236	10205.9	1.12986	1.12986
173.346	10210.9	1.13081	1.13081
173.456	10216.3	1.13173	1.13173
173.556	10218.3	1.13252	1.13252
173.666	10223.6	1.1335	1.1335
173.776	10228.9	1.13431	1.13431
173.876	10233.7	1.13517	1.13517
173.986	10238.8	1.13616	1.13616
174.096	10243.2	1.13703	1.13703
174.206	10249.1	1.13787	1.13787
174.306	10254.7	1.13876	1.13876
174.416	10259.8	1.13965	1.13965
174.526	10265	1.1406	1.1406
174.626	10269.9	1.14142	1.14142
174.736	10274.7	1.14228	1.14228
174.846	10279.6	1.14322	1.14322
174.956	10285.3	1.14419	1.14419
175.056	10290.3	1.14498	1.14498
175.166	10297.1	1.14595	1.14595
175.276	10300.5	1.14685	1.14685
175.376	10305.6	1.14764	1.14764
175.486	10310.8	1.14869	1.14869
175.596	10317.1	1.14948	1.14948
175.706	10322.4	1.15046	1.15046
175.806	10327.5	1.15134	1.15134
175.916	10330.7	1.15222	1.15222
176.026	10336.2	1.15312	1.15312
176.126	10341.3	1.15399	1.15399
176.236	10346	1.15491	1.15491
176.346	10351.6	1.15582	1.15582
176.456	10356.6	1.15672	1.15672
176.556	10361.4	1.15757	1.15757
176.666	10366.3	1.15854	1.15854
176.776	10371.5	1.15944	1.15944
176.876	10375.9	1.16025	1.16025
176.986	10381.3	1.16117	1.16117
177.096	10386.9	1.16212	1.16212
177.196	10391.6	1.16292	1.16292
177.306	10396.6	1.16389	1.16389
177.416	10402.1	1.16481	1.16481
177.526	10407.3	1.16569	1.16569
177.626	10411.9	1.16658	1.16658
177.736	10417.8	1.16748	1.16748
177.846	10423.4	1.1684	1.1684
177.946	10427.1	1.16922	1.16922
178.056	10432.9	1.17011	1.17011
178.166	10438.1	1.17102	1.17102
178.276	10444.2	1.17206	1.17206
178.376	10449	1.17282	1.17282
178.486	10453.9	1.17377	1.17377
178.596	10458.9	1.17471	1.17471
178.696	10463.5	1.17551	1.17551
178.806	10468.9	1.17648	1.17648
178.916	10473.7	1.17733	1.17733
179.026	10479	1.17826	1.17826
179.126	10484	1.17913	1.17913
179.236	10488.9	1.18002	1.18002
179.346	10493.4	1.18096	1.18096
179.446	10499.1	1.18182	1.18182
179.556	10503.5	1.18269	1.18269
179.666	10509.3	1.18364	1.18364
179.776	10515.4	1.18453	1.18453
179.876	10520	1.18537	1.18537
179.986	10524	1.18635	1.18635
180.096	10529.8	1.18713	1.18713
180.196	10535.2	1.18804	1.18804
180.306	10541.2	1.1889	1.1889
180.416	10545.5	1.1898	1.1898
180.526	10551.1	1.19078	1.19078
180.626	10555.5	1.19156	1.19156
180.736	10560.4	1.19246	1.19246
180.846	10566.5	1.19334	1.19334
180.946	10570.9	1.19421	1.19421
181.056	10576.6	1.19512	1.19512
181.166	10582.1	1.19602	1.19602
181.276	10588.1	1.19692	1.19692
181.376	10592.1	1.19775	1.19775
181.486	10597.9	1.19865	1.19865
181.586	10602.1	1.19945	1.19945
181.696	10607.3	1.20045	1.20045
181.806	10612.8	1.20128	1.20128
181.916	10617.7	1.20227	1.20227
182.016	10622	1.20305	1.20305
182.126	10627.1	1.20396	1.20396
182.236	10632.2	1.20487	1.20487
182.336	10637	1.20565	1.20565
182.446	10643	1.20657	1.20657
182.556	10648.1	1.20751	1.20751
182.666	10653.7	1.20843	1.20843
182.766	10659.2	1.20925	1.20925
182.876	10664	1.21019	1.21019
182.986	10669.1	1.21102	1.21102
183.086	10674.5	1.21191	1.21191
183.196	10678.2	1.21277	1.21277
183.306	10683.7	1.21366	1.21366
183.416	10688.8	1.2146	1.2146
183.516	10694.2	1.2154	1.2154
183.626	10700.5	1.21637	1.21637
183.736	10705.6	1.21724	1.21724
183.836	10710.7	1.2181	1.2181
183.946	10716.4	1.21897	1.21897
184.056	10720.9	1.21994	1.21994
184.166	10728	1.22084	1.22084
184.266	10732	1.22165	1.22165
184.376	10736.9	1.22258	1.22258
184.486	10742.6	1.22346	1.22346
184.586	10746.5	1.22433	1.22433
184.696	10752.1	1.22525	1.22525
184.806	10757.7	1.22616	1.22616
184.916	10761.9	1.22705	1.22705
185.016	10767.4	1.22791	1.22791
185.126	10772.9	1.22874	1.22874
185.236	10779.3	1.22978	1.22978
185.336	10784.4	1.2306	1.2306
185.446	10788.7	1.23144	1.23144
185.556	10794.2	1.23243	1.23243
185.666	10799	1.23329	1.23329
185.766	10804.4	1.23411	1.23411
185.876	10810	1.2351	1.2351
185.986	10815.1	1.23599	1.23599
186.086	10819.8	1.23681	1.23681
186.196	10825.5	1.23779	1.23779
186.306	10830.9	1.23864	1.23864
186.416	10836.7	1.23965	1.23965
186.516	10841.8	1.24044	1.24044
186.626	10846.8	1.24138	1.24138
186.736	10851.5	1.24229	1.24229
186.836	10857.5	1.24313	1.24313
186.946	10862.8	1.24409	1.24409
187.056	10868.1	1.24498	1.24498
187.156	10873.1	1.2458	1.2458
187.266	10879	1.24676	1.24676
187.376	10884	1.24768	1.24768
187.486	10889	1.24862	1.24862
187.586	10893.4	1.24945	1.24945
187.696	10898.4	1.25028	1.25028
187.806	10903.4	1.2513	1.2513
187.906	10909.1	1.25207	1.25207
188.016	10914.6	1.25298	1.25298
188.126	10919.7	1.25388	1.25388
188.236	10925	1.2548	1.2548
188.336	10930.1	1.25565	1.25565
188.446	10936.7	1.25658	1.25658
188.556	10941.6	1.25752	1.25752
188.656	10946	1.25828	1.25828
188.766	10951.6	1.25926	1.25926
188.876	10956	1.26014	1.26014
188.986	10961.3	1.26105	1.26105
189.086	10966	1.26187	1.26187
189.196	10972.9	1.26277	1.26277
189.306	10978.7	1.26376	1.26376
189.406	10983.9	1.26461	1.26461
189.516	10988.2	1.26547	1.26547
189.626	10994.1	1.26649	1.26649
189.736	10999.1	1.26736	1.26736
189.836	11004.3	1.26821	1.26821
189.946	11009	1.26918	1.26918
190.056	11015.3	1.27003	1.27003
190.156	11019.4	1.27085	1.27085
190.266	11024.5	1.27187	1.27187
190.376	11029.6	1.27272	1.27272
190.486	11034.5	1.27364	1.27364
190.586	11039.9	1.2745	1.2745
190.696	11046.1	1.27531	1.27531
190.806	11051.1	1.27629	1.27629
190.906	11056.6	1.27719	1.27719
191.016	11062.5	1.27803	1.27803
191.126	11067.5	1.27901	1.27901
191.236	11073.4	1.27992	1.27992
191.336	11077.7	1.28075	1.28075
191.446	11082.4	1.28171	1.28171
191.486	11084.6	1.28201	1.28201
191.586	11079.6	1.28274	1.28274
191.696	11049.5	1.28324	1.28324
191.806	11012	1.28342	1.28342
191.906	10967.9	1.28334	1.28334
192.016	10917.5	1.28319	1.28319
192.126	10868.9	1.28304	1.28304
192.226	10826.3	1.28277	1.28277
192.336	10779.5	1.28258	1.28258
192.446	10732.9	1.28232	1.28232
192.556	10685.6	1.28199	1.28199
192.656	10642	1.28169	1.28169
192.766	10593.5	1.28134	1.28134
192.876	10544.8	1.28103	1.28103
192.976	10500.1	1.28072	1.28072
193.086	10450.4	1.2803	1.2803
193.196	10398.7	1.27994	1.27994
193.306	10347.6	1.27954	1.27954
193.406	10301	1.27921	1.27921
193.516	10248.9	1.27883	1.27883
193.626	10195.9	1.27834	1.27834
193.726	10148.2	1.27803	1.27803
193.836	10095.6	1.27754	1.27754
193.946	10043.2	1.27725	1.27725
194.056	9990.27	1.27672	1.27672
194.156	9941.86	1.27636	1.27636
194.266	9889.27	1.27602	1.27602
194.376	9836.92	1.27552	1.27552
194.476	9789.14	1.27508	1.27508
194.586	9737.55	1.27476	1.27476
194.696	9684.64	1.27433	1.27433
194.806	9632.49	1.27396	1.27396
194.906	9584.21	1.27354	1.27354
195.016	9531.8	1.27309	1.27309
195.126	9479.39	1.27268	1.27268
195.226	9431.77	1.27231	1.27231
195.336	9378.83	1.27181	1.27181
195.446	9326.36	1.27148	1.27148
195.556	9275.27	1.27101	1.27101
195.656	9227.11	1.27062	1.27062
195.766	9175.64	1.27018	1.27018
195.876	9123.71	1.26981	1.26981
195.976	9076.74	1.26943	1.26943
196.086	9025.71	1.26895	1.26895
196.196	8973.33	1.26857	1.26857
196.306	8921.74	1.26792	1.26792
196.406	8875.24	1.26769	1.26769
196.516	8823.17	1.26727	1.26727
196.616	8776.47	1.26687	1.26687
196.726	8724.94	1.26644	1.26644
196.836	8673.57	1.26593	1.26593
196.946	8621.13	1.26548	1.26548
197.046	8575.07	1.26508	1.26508
197.156	8524.16	1.26458	1.26458
197.266	8473.47	1.26424	1.26424
197.366	8427.85	1.26383	1.26383
197.476	8377.16	1.26337	1.26337
197.586	8326.29	1.26286	1.26286
197.696	8275.88	1.26255	1.26255
197.796	8229.76	1.26209	1.26209
197.906	8178.48	1.26156	1.26156
198.016	8127.91	1.26121	1.26121
198.116	8081.23	1.26088	1.26088
198.226	8030.63	1.26028	1.26028
198.336	7981.26	1.25993	1.25993
198.446	7930.94	1.25955	1.25955
198.546	7886.38	1.25907	1.25907
198.656	7836.79	1.25866	1.25866
198.766	7788.23	1.25817	1.25817
198.866	7744.54	1.25789	1.25789
198.976	7694.26	1.2573	1.2573
199.086	7645.04	1.2568	1.2568
199.196	7594.98	1.25627	1.25627
199.296	7548.6	1.25626	1.25626
199.406	7499.32	1.25568	1.25568
199.516	7449.48	1.25508	1.25508
199.616	7405.1	1.2547	1.2547
199.726	7356.6	1.2542	1.2542
199.836	7307.85	1.25372	1.25372
199.946	7259.69	1.25321	1.25321
200.046	7215.19	1.2529	1.2529
200.156	7166.66	1.25243	1.25243
200.266	7117.69	1.25208	1.25208
200.366	7072.32	1.25161	1.25161
200.476	7024.66	1.25113	1.25113
200.586	6976.04	1.25081	1.25081
200.696	6927.82	1.25031	1.25031
200.796	6884.54	1.24989	1.24989
200.906	6836.63	1.24946	1.24946
201.016	6788.48	1.24894	1.24894
201.116	6744.94	1.24856	1.24856
201.226	6697.73	1.24818	1.24818
201.336	6649.88	1.24752	1.24752
201.446	6602.85	1.24717	1.24717
201.546	6558.98	1.24669	1.24669
201.656	6511	1.24628	1.24628
201.766	6462.97	1.24586	1.24586
201.866	6420.22	1.2454	1.2454
201.976	6372	1.24498	1.24498
202.086	6325.34	1.24447	1.24447
202.186	6281.65	1.24401	1.24401
202.296	6234.84	1.24366	1.24366
202.406	6187.12	1.24312	1.24312
202.516	6140.28	1.24272	1.24272
202.616	6096.47	1.2422	1.2422
202.726	6049.75	1.24175	1.24175
202.836	6003.22	1.2413	1.2413
202.936	5961.53	1.24083	1.24083
203.046	5914.87	1.24043	1.24043
203.156	5868.22	1.2399	1.2399
203.266	5821.53	1.23951	1.23951
203.366	5779.34	1.23891	1.23891
203.476	5734.22	1.23855	1.23855
203.586	5686.9	1.23813	1.23813
203.686	5644.93	1.2376	1.2376
203.796	5599	1.23716	1.23716
203.906	5552.65	1.23665	1.23665
204.016	5506.97	1.23615	1.23615
204.116	5465.78	1.23575	1.23575
204.226	5420.53	1.23523	1.23523
204.336	5375.5	1.23476	1.23476
204.436	5334.22	1.23442	1.23442
204.546	5289.53	1.23385	1.23385
204.656	5244.28	1.23342	1.23342
204.766	5198.97	1.233	1.233
204.866	5157.9	1.23239	1.23239
204.976	5112.61	1.23197	1.23197
205.086	5067.17	1.2315	1.2315
205.186	5025.01	1.23103	1.23103
205.296	4980.14	1.23059	1.23059
205.406	4935.48	1.23013	1.23013
205.516	4892.29	1.22966	1.22966
205.616	4851.01	1.22914	1.22914
205.726	4806.42	1.22876	1.22876
205.836	4762.75	1.22823	1.22823
205.936	4722.29	1.22781	1.22781
206.046	4678.01	1.22739	1.22739
206.156	4633.65	1.22679	1.22679
206.266	4589.58	1.22629	1.22629
206.366	4548.2	1.22597	1.22597
206.476	4504.89	1.22539	1.22539
206.586	4461.86	1.2249	1.2249
206.686	4422.45	1.22455	1.22455
206.796	4379.06	1.224	1.224
206.906	4336.09	1.22358	1.22358
207.006	4296.12	1.22308	1.22308
207.116	4253.44	1.22255	1.22255
207.226	4210.11	1.22213	1.22213
207.336	4166.06	1.22157	1.22157
207.436	4127.9	1.2211	1.2211
207.546	4085.25	1.22068	1.22068
207.656	4042.58	1.22011	1.22011
207.756	4003.33	1.21966	1.21966
207.866	3961.4	1.21919	1.21919
207.976	3918.79	1.21867	1.21867
208.086	3876.79	1.21823	1.21823
208.186	3839.59	1.21781	1.21781
208.296	3797.01	1.21723	1.21723
208.406	3755.08	1.21676	1.21676
208.506	3717.36	1.21633	1.21633
208.616	3675.09	1.2158	1.2158
208.726	3634.69	1.21533	1.21533
208.836	3593.67	1.21479	1.21479
208.936	3556.17	1.21437	1.21437
209.046	3515.59	1.2139	1.2139
209.156	3474.12	1.21334	1.21334
209.256	3437.81	1.21292	1.21292
209.366	3397.75	1.21245	1.21245
209.476	3356.95	1.21187	1.21187
209.586	3316.25	1.21144	1.21144
209.686	3278.61	1.21092	1.21092
209.796	3239.29	1.21045	1.21045
209.906	3200.92	1.21	1.21
210.006	3164.45	1.2095	1.2095
210.116	3124.06	1.20903	1.20903
210.226	3084.81	1.20846	1.20846
210.336	3045.04	1.20799	1.20799
210.436	3009.14	1.2074	1.2074
210.546	2969.48	1.20704	1.20704
210.656	2930.29	1.20642	1.20642
210.756	2894.23	1.20601	1.20601
210.866	2855.33	1.20552	1.20552
210.976	2817.01	1.20504	1.20504
211.086	2778	1.20459	1.20459
211.186	2742.42	1.204	1.204
211.296	2703.92	1.20358	1.20358
211.406	2665.83	1.20304	1.20304
211.506	2632.25	1.20245	1.20245
211.616	2594.51	1.202	1.202
211.726	2557.52	1.20145	1.20145
211.826	2522.3	1.20089	1.20089
211.936	2484.91	1.20054	1.20054
212.046	2447.75	1.19992	1.19992
212.146	2413.27	1.19944	1.19944
212.256	2376.89	1.19902	1.19902
212.366	2340.33	1.19844	1.19844
212.476	2303	1.19799	1.19799
212.576	2269.77	1.19746	1.19746
212.686	2233.91	1.19682	1.19682
212.796	2197.06	1.19644	1.19644
212.896	2163.92	1.19584	1.19584
213.006	2127.53	1.19542	1.19542
213.116	2091.98	1.19486	1.19486
213.226	2055.69	1.19429	1.19429
213.326	2023.31	1.19396	1.19396
213.436	1986.86	1.19318	1.19318
213.546	1951.8	1.19286	1.19286
213.646	1919.59	1.19238	1.19238
213.756	1884.86	1.19165	1.19165
213.866	1850.2	1.19138	1.19138
213.976	1815.69	1.1907	1.1907
214.076	1784.81	1.19023	1.19023
214.186	1750.53	1.18982	1.18982
214.296	1717.11	1.18924	1.18924
214.396	1686.39	1.18886	1.18886
214.506	1652.67	1.1882	1.1882
214.616	1619.36	1.18775	1.18775
214.726	1586.98	1.18703	1.18703
214.826	1557.5	1.18647	1.18647
214.936	1525.42	1.18613	1.18613
215.046	1493.45	1.18537	1.18537
215.146	1464.72	1.18502	1.18502
215.256	1433	1.18453	1.18453
215.366	1401.09	1.18386	1.18386
215.476	1369.22	1.1836	1.1836
215.576	1340.66	1.18292	1.18292
215.686	1309.41	1.18226	1.18226
215.796	1279.27	1.18195	1.18195
215.896	1250.94	1.1812	1.1812
216.006	1219.7	1.1807	1.1807
216.116	1190.11	1.18024	1.18024
216.226	1160.27	1.17955	1.17955
216.326	1133.39	1.17908	1.17908
216.436	1104.03	1.17851	1.17851
216.546	1074.42	1.17798	1.17798
216.646	1049.16	1.17742	1.17742
216.756	1019.53	1.17688	1.17688
216.866	991.4	1.17613	1.17613
216.966	966.65	1.17591	1.17591
217.076	939.134	1.17504	1.17504
217.186	911.963	1.17462	1.17462
217.296	884.978	1.174	1.174
217.396	860.728	1.17339	1.17339
217.506	834.228	1.17301	1.17301
217.616	808.681	1.17223	1.17223
217.716	784.947	1.17178	1.17178
217.826	759.556	1.17122	1.17122
217.936	734.134	1.17054	1.17054
218.046	708.9	1.16985	1.16985
218.146	685.822	1.16955	1.16955
218.256	661.697	1.16875	1.16875
218.366	637.556	1.16816	1.16816
218.466	615.931	1.16751	1.16751
218.576	592.416	1.16692	1.16692
218.686	569.213	1.16617	1.16617
218.796	545.572	1.16561	1.16561
218.896	525.556	1.16509	1.16509
219.006	502.627	1.16432	1.16432
219.116	480.533	1.16373	1.16373
219.216	460.588	1.16317	1.16317
219.326	439.306	1.16249	1.16249
219.436	418.713	1.16176	1.16176
219.546	398.33	1.16117	1.16117
219.646	379.431	1.16053	1.16053
219.756	360.439	1.15997	1.15997
219.866	340.642	1.15909	1.15909
219.966	323.548	1.15858	1.15858
220.076	304.744	1.15789	1.15789
220.186	286.783	1.15711	1.15711
220.296	268.963	1.15635	1.15635
220.396	252.322	1.15573	1.15573
220.506	234.853	1.15499	1.15499
220.616	218.095	1.15415	1.15415
220.716	203.275	1.15351	1.15351
220.826	187.705	1.15269	1.15269
220.936	172.681	1.15195	1.15195
221.046	158.205	1.15103	1.15103
221.146	145.314	1.15027	1.15027
221.256	131.564	1.14938	1.14938
221.366	118.275	1.14854	1.14854
221.466	106.189	1.14772	1.14772
221.576	93.9117	1.14679	1.14679
221.686	82.1032	1.14596	1.14596
221.786	71.4235	1.14508	1.14508
221.896	60.0251	1.14413	1.14413
222.006	49.2321	1.1433	1.1433
222.006	49.2321	1.1433	1.1433
222.016	48.3571	1.14324	1.14324
222.046	45.7165	1.14298	1.14298
222.246	42.8617	1.14259	1.14259
222.256	42.901	1.14259	1.14259
