# Supplementary material for: Benchmark dataset of the effect of grain size on strength in the single-phase FCC CrCoNi medium entropy alloy
Source: Data Brief. 2019 Oct 1;27:104592. doi: 10.1016/j.dib.2019.104592 (PMC6812030; doi:10.1016/j.dib.2019.104592)
Supplement: Multimedia component 1 [file mmc1.zip › Compression_Tests/293K/CrCoNi_1173K_20min_293K.xlsx]

## Sheet: CrCoNi_1173K_20min_293K
Name	CrCoNi-900C-10m-4µm
Diameter	4.01	mm
Sample height	7.96	mm
Gage length	8	mm
Speed ​​during measurement	0.48	mm/min
Time	Force	Crosshead Displacement	Crosshead Displacement
s	N	mm	mm
30.4442	213.915	0	0
30.5242	214.018	-4.39808e-05	-4.39808e-05
30.5542	214.033	-4.39792e-05	-4.39792e-05
30.5542	214.033	-4.39792e-05	-4.39792e-05
30.6542	214.073	-4.69701e-05	-4.69701e-05
30.7642	213.978	-4.29808e-05	-4.29808e-05
30.8742	215.298	-2.98413e-06	-2.98413e-06
30.9742	226.731	0.000214881	0.000214881
31.0842	242.973	0.000858969	0.000858969
31.1942	259.395	0.00150002	0.00150002
31.2942	276.145	0.00217283	0.00217283
31.4042	294.591	0.00294769	0.00294769
31.5142	313.464	0.00356299	0.00356299
31.6142	331.37	0.00425083	0.00425083
31.7242	351.05	0.00492663	0.00492663
31.8342	371.339	0.00564093	0.00564093
31.9342	390.05	0.00623268	0.00623268
32.0442	411.456	0.00693197	0.00693197
32.1542	432.87	0.00759596	0.00759596
32.2642	454.753	0.00824672	0.00824672
32.3642	474.839	0.008887	0.008887
32.4742	497.62	0.00954897	0.00954897
32.5842	520.401	0.0101429	0.0101429
32.6842	541.143	0.0108268	0.0108268
32.7942	565.206	0.011421	0.011421
32.9042	588.643	0.0120518	0.0120518
33.0142	612.847	0.0127397	0.0127397
33.1142	635.753	0.0132518	0.0132518
33.2242	661.315	0.0138669	0.0138669
33.3342	686.628	0.0145109	0.0145109
33.4342	710.55	0.015111	0.015111
33.5442	737.19	0.015663	0.015663
33.6542	763.737	0.0163189	0.0163189
33.7642	790.972	0.016884	0.016884
33.8642	815.503	0.0174488	0.0174488
33.9742	841.847	0.0180049	0.0180049
34.0842	869.722	0.0185969	0.0185969
34.1842	895.112	0.0191486	0.0191486
34.2942	922.972	0.019733	0.019733
34.4042	951.472	0.0202788	0.0202788
34.5142	980.112	0.0208749	0.0208749
34.6142	1006.72	0.021369	0.021369
34.7242	1035.33	0.0218948	0.0218948
34.8342	1065.94	0.0224849	0.0224849
34.9342	1094.02	0.0230159	0.0230159
35.0442	1124.13	0.0235719	0.0235719
35.1542	1154.35	0.0241089	0.0241089
35.2642	1184.89	0.0246926	0.0246926
35.3642	1213.75	0.025163	0.025163
35.4742	1245.49	0.0256848	0.0256848
35.5842	1276.3	0.0262439	0.0262439
35.6842	1305.67	0.0267279	0.0267279
35.7942	1338.13	0.0272829	0.0272829
35.9042	1370.67	0.0278518	0.0278518
36.0142	1404.91	0.0284189	0.0284189
36.1142	1434.85	0.0289248	0.0289248
36.2242	1467.55	0.0294358	0.0294358
36.3342	1501.66	0.0299867	0.0299867
36.4342	1532.32	0.0304768	0.0304768
36.5442	1566.49	0.0309509	0.0309509
36.6542	1601.74	0.0315468	0.0315468
36.7542	1632.8	0.0319748	0.0319748
36.8642	1666.82	0.0325399	0.0325399
36.9742	1702.13	0.0330669	0.0330669
37.0842	1737.43	0.033559	0.033559
37.1842	1769.58	0.0341369	0.0341369
37.2942	1805.3	0.0345409	0.0345409
37.4042	1841.21	0.0351637	0.0351637
37.5042	1873.36	0.0356009	0.0356009
37.6142	1909.72	0.0360359	0.0360359
37.7242	1945.94	0.0366319	0.0366319
37.8342	1982.77	0.037141	0.037141
37.9342	2016.24	0.0375409	0.0375409
38.0442	2052.94	0.0381158	0.0381158
38.1542	2090.63	0.038564	0.038564
38.2542	2124.68	0.0390159	0.0390159
38.3642	2161.28	0.039604	0.039604
38.4742	2199.47	0.0400078	0.0400078
38.5842	2237.16	0.0406037	0.0406037
38.6842	2271.3	0.041069	0.041069
38.7942	2309.02	0.041488	0.041488
38.9042	2348.25	0.042099	0.042099
39.0042	2383.25	0.0425529	0.0425529
39.1142	2422.3	0.0429879	0.0429879
39.2242	2460.38	0.043596	0.043596
39.3342	2501.38	0.0440189	0.0440189
39.4342	2536.08	0.0444729	0.0444729
39.5442	2575.02	0.0450798	0.0450798
39.6542	2613.89	0.045469	0.045469
39.7542	2648.52	0.0459369	0.0459369
39.8642	2687.53	0.0464599	0.0464599
39.9742	2726.78	0.0469369	0.0469369
40.0842	2766.6	0.047464	0.047464
40.1842	2802.3	0.047877	0.047877
40.2942	2843.18	0.0483849	0.0483849
40.4042	2883.44	0.0488989	0.0488989
40.5042	2919.36	0.0493559	0.0493559
40.6142	2959.46	0.0498236	0.0498236
40.7242	3000.07	0.0503748	0.0503748
40.8342	3040.18	0.050809	0.050809
40.9342	3075.49	0.0512406	0.0512406
41.0442	3115.27	0.0517559	0.0517559
41.1542	3155.89	0.0522558	0.0522558
41.2542	3192.69	0.0527	0.0527
41.3642	3233.49	0.0531729	0.0531729
41.4742	3274.54	0.053667	0.053667
41.5742	3312.59	0.054117	0.054117
41.6842	3353.65	0.0546268	0.0546268
41.7942	3394.7	0.0550908	0.0550908
41.9042	3436.12	0.0555639	0.0555639
42.0042	3473.98	0.0560239	0.0560239
42.1142	3515.42	0.0565398	0.0565398
42.2242	3556.4	0.0570159	0.0570159
42.3242	3593.61	0.0574709	0.0574709
42.4342	3635.33	0.057941	0.057941
42.5442	3676.76	0.0584549	0.0584549
42.6542	3718.65	0.058932	0.058932
42.7542	3756.84	0.0593648	0.0593648
42.8642	3798.72	0.0598829	0.0598829
42.9742	3840.61	0.0603729	0.0603729
43.0742	3877.03	0.060783	0.060783
43.1842	3917.86	0.0612349	0.0612349
43.2942	3959.92	0.0617239	0.0617239
43.4042	4001.33	0.0622048	0.0622048
43.5042	4039.89	0.0626639	0.0626639
43.6142	4081.14	0.0631359	0.0631359
43.7242	4122.92	0.0635968	0.0635968
43.8242	4160.79	0.0640838	0.0640838
43.9342	4203.17	0.0645468	0.0645468
44.0442	4244.37	0.0650809	0.0650809
44.1542	4286.11	0.0655108	0.0655108
44.2542	4323.48	0.0659349	0.0659349
44.3642	4365.04	0.0664549	0.0664549
44.4742	4407.31	0.0669549	0.0669549
44.5742	4444.89	0.0673849	0.0673849
44.6842	4486.51	0.0678877	0.0678877
44.7942	4529.03	0.068289	0.068289
44.9042	4570.19	0.0688509	0.0688509
45.0042	4609.25	0.0693028	0.0693028
45.1142	4652.33	0.0697707	0.0697707
45.2242	4693.95	0.070253	0.070253
45.3242	4732.58	0.0707668	0.0707668
45.4342	4771.26	0.071161	0.071161
45.5442	4812.42	0.0716318	0.0716318
45.6542	4852.67	0.0721409	0.0721409
45.7542	4890.01	0.072555	0.072555
45.8642	4930.65	0.0730708	0.0730708
45.9742	4971.29	0.0735509	0.0735509
46.0742	5008.03	0.0740118	0.0740118
46.1842	5049.01	0.0745329	0.0745329
46.2942	5090.19	0.075016	0.075016
46.4042	5130.53	0.0755188	0.0755188
46.5042	5166.86	0.075996	0.075996
46.6142	5206.16	0.076476	0.076476
46.7142	5241.47	0.0769685	0.0769685
46.8242	5281.36	0.077408	0.077408
46.9342	5320.85	0.077931	0.077931
47.0442	5360.74	0.078469	0.078469
47.1442	5396.02	0.0789049	0.0789049
47.2542	5434.69	0.0794238	0.0794238
47.3642	5474.61	0.0799919	0.0799919
47.4642	5509.94	0.0804279	0.0804279
47.5742	5548.77	0.0809707	0.0809707
47.6842	5587.8	0.081497	0.081497
47.7942	5625.22	0.0820149	0.0820149
47.8942	5658.41	0.0826087	0.0826087
48.0042	5695.68	0.083033	0.083033
48.1142	5732.66	0.083613	0.083613
48.2142	5764.77	0.0840768	0.0840768
48.3242	5800.97	0.0846569	0.0846569
48.4342	5836.22	0.0852398	0.0852398
48.5442	5871.46	0.0857639	0.0857639
48.6442	5901.47	0.0862638	0.0862638
48.7542	5935.65	0.086869	0.086869
48.8642	5967.9	0.0874349	0.0874349
48.9642	5997.41	0.0879809	0.0879809
49.0742	6028.33	0.088568	0.088568
49.1842	6057.38	0.0891646	0.0891646
49.2942	6085.9	0.0897769	0.0897769
49.3942	6111.24	0.0903548	0.0903548
49.5042	6137.57	0.0909988	0.0909988
49.6142	6162.85	0.091653	0.091653
49.7142	6183.19	0.092304	0.092304
49.8242	6204.35	0.0929557	0.0929557
49.9342	6225.29	0.093655	0.093655
50.0442	6244.97	0.09438	0.09438
50.1442	6260.68	0.0950068	0.0950068
50.2542	6277.15	0.095811	0.095811
50.3642	6292.12	0.096463	0.096463
50.4642	6303.22	0.0971759	0.0971759
50.5742	6314.92	0.0979639	0.0979639
50.6842	6325.08	0.0987518	0.0987518
50.7942	6333.75	0.099521	0.099521
50.8942	6339.55	0.100268	0.100268
51.0042	6346.35	0.101043	0.101043
51.1142	6351.84	0.101852	0.101852
51.2142	6355.63	0.10262	0.10262
51.3242	6359.42	0.103348	0.103348
51.4342	6364.29	0.104253	0.104253
51.5342	6367.1	0.104917	0.104917
51.6442	6371.38	0.105756	0.105756
51.7542	6374.57	0.106577	0.106577
51.8642	6377.55	0.107413	0.107413
51.9642	6380.75	0.108165	0.108165
52.0742	6384.27	0.109056	0.109056
52.1842	6386.4	0.109855	0.109855
52.2842	6388.61	0.110668	0.110668
52.3942	6391.69	0.111549	0.111549
52.5042	6393.43	0.11238	0.11238
52.6142	6395.24	0.113277	0.113277
52.7142	6397.9	0.114	0.114
52.8242	6400.04	0.114884	0.114884
52.9342	6402.98	0.115815	0.115815
53.0342	6404.93	0.116568	0.116568
53.1442	6408.36	0.11746	0.11746
53.2542	6410.44	0.118385	0.118385
53.3642	6412.83	0.119295	0.119295
53.4642	6415.03	0.12008	0.12008
53.5742	6417.98	0.121029	0.121029
53.6842	6421.01	0.121916	0.121916
53.7842	6423.37	0.122756	0.122756
53.8942	6426.87	0.123684	0.123684
54.0042	6429.77	0.124516	0.124516
54.1142	6433.41	0.125476	0.125476
54.2142	6437.53	0.126305	0.126305
54.3242	6442.12	0.127173	0.127173
54.4342	6446.71	0.128073	0.128073
54.5342	6451.1	0.128968	0.128968
54.6442	6456.37	0.129797	0.129797
54.7542	6460.81	0.130713	0.130713
54.8642	6466.44	0.131563	0.131563
54.9642	6471.76	0.1324	0.1324
55.0742	6477.24	0.133319	0.133319
55.1842	6482.83	0.13412	0.13412
55.2842	6488.39	0.134975	0.134975
55.3942	6494.32	0.13584	0.13584
55.5042	6500.72	0.136755	0.136755
55.6142	6507.07	0.137648	0.137648
55.7142	6514.28	0.138435	0.138435
55.8242	6521.04	0.139292	0.139292
55.9342	6526.78	0.140219	0.140219
56.0342	6534.18	0.141033	0.141033
56.1442	6540.63	0.141924	0.141924
56.2542	6547.13	0.142799	0.142799
56.3642	6553.42	0.143667	0.143667
56.4642	6558.67	0.144461	0.144461
56.5742	6566.5	0.145297	0.145297
56.6842	6573.26	0.146187	0.146187
56.7842	6578.6	0.146992	0.146992
56.8942	6586.34	0.147865	0.147865
57.0042	6593.34	0.148688	0.148688
57.1042	6600.48	0.149577	0.149577
57.2142	6607.49	0.150409	0.150409
57.3242	6613.43	0.151295	0.151295
57.4342	6621.3	0.152213	0.152213
57.5342	6627.6	0.152973	0.152973
57.6442	6634.3	0.15388	0.15388
57.7542	6641.94	0.154753	0.154753
57.8542	6648.47	0.155521	0.155521
57.9642	6655.08	0.1564	0.1564
58.0742	6663.68	0.157368	0.157368
58.1842	6670.45	0.15822	0.15822
58.2842	6676.45	0.159001	0.159001
58.3942	6684.97	0.159912	0.159912
58.5042	6691.61	0.160812	0.160812
58.6042	6697.38	0.161621	0.161621
58.7142	6704.43	0.162476	0.162476
58.8242	6712.06	0.163339	0.163339
58.9342	6719.59	0.164284	0.164284
59.0342	6725.93	0.165024	0.165024
59.1442	6733.53	0.165919	0.165919
59.2542	6740.18	0.166823	0.166823
59.3542	6746.75	0.167591	0.167591
59.4642	6753.55	0.16846	0.16846
59.5742	6760.82	0.169387	0.169387
59.6842	6767.66	0.170216	0.170216
59.7842	6774.46	0.171029	0.171029
59.8942	6781.69	0.171929	0.171929
60.0042	6789.44	0.172783	0.172783
60.1042	6795.75	0.173572	0.173572
60.2142	6802.95	0.174512	0.174512
60.3242	6811.1	0.175371	0.175371
60.4342	6817.75	0.176253	0.176253
60.5342	6824.08	0.17708	0.17708
60.6442	6831.55	0.177911	0.177911
60.7542	6838.18	0.178797	0.178797
60.8542	6845.12	0.179597	0.179597
60.9642	6851.91	0.180428	0.180428
61.0742	6859.38	0.181339	0.181339
61.1842	6866.61	0.182199	0.182199
61.2842	6873.41	0.183001	0.183001
61.3942	6880.29	0.183844	0.183844
61.4942	6887.35	0.184685	0.184685
61.6042	6894.34	0.185564	0.185564
61.7142	6901.54	0.186379	0.186379
61.8242	6908.44	0.187288	0.187288
61.9242	6915.11	0.188089	0.188089
62.0342	6921.86	0.188948	0.188948
62.1442	6928.8	0.189841	0.189841
62.2442	6934.65	0.190604	0.190604
62.3542	6941.17	0.191441	0.191441
62.4642	6949.17	0.192327	0.192327
62.5742	6956.87	0.193188	0.193188
62.6742	6963.27	0.193957	0.193957
62.7842	6970.02	0.194907	0.194907
62.8942	6977.5	0.195716	0.195716
62.9942	6983.43	0.196487	0.196487
63.1042	6991.19	0.197431	0.197431
63.2142	6998.41	0.198279	0.198279
63.3242	7004.45	0.199137	0.199137
63.4242	7011.2	0.199924	0.199924
63.5342	7017.47	0.200785	0.200785
63.6442	7025.14	0.201661	0.201661
63.7442	7031.82	0.202436	0.202436
63.8542	7038.89	0.203271	0.203271
63.9642	7046.2	0.204244	0.204244
64.0742	7054.25	0.205053	0.205053
64.1742	7059.92	0.205812	0.205812
64.2842	7066.58	0.206808	0.206808
64.3942	7073.61	0.207653	0.207653
64.4942	7079.61	0.208435	0.208435
64.6042	7086.74	0.209299	0.209299
64.7142	7093.88	0.21016	0.21016
64.8242	7100.1	0.211087	0.211087
64.9242	7105.91	0.211852	0.211852
65.0342	7113.43	0.212732	0.212732
65.1442	7120.43	0.213577	0.213577
65.2442	7126.62	0.21442	0.21442
65.3542	7134.38	0.215264	0.215264
65.4642	7140.53	0.216121	0.216121
65.5742	7147.49	0.217027	0.217027
65.6742	7154.66	0.217764	0.217764
65.7842	7161.6	0.218693	0.218693
65.8942	7168.88	0.219519	0.219519
65.9942	7175.11	0.220281	0.220281
66.1042	7180.43	0.221211	0.221211
66.2142	7188.49	0.222065	0.222065
66.3242	7195.09	0.222947	0.222947
66.4242	7201.32	0.223743	0.223743
66.5342	7208.46	0.224583	0.224583
66.6442	7214.14	0.225484	0.225484
66.7442	7220.85	0.226235	0.226235
66.8542	7228.1	0.227119	0.227119
66.9642	7235.79	0.228019	0.228019
67.0642	7242.51	0.228851	0.228851
67.1742	7248.87	0.229691	0.229691
67.2842	7256.01	0.230591	0.230591
67.3942	7262.94	0.231465	0.231465
67.4942	7268.02	0.232303	0.232303
67.6042	7274.56	0.233123	0.233123
67.7142	7280.57	0.233964	0.233964
67.8142	7287.19	0.234805	0.234805
67.9242	7293.87	0.235659	0.235659
68.0342	7300.54	0.236532	0.236532
68.1442	7307.63	0.237436	0.237436
68.2442	7313.19	0.238191	0.238191
68.3542	7320.65	0.239049	0.239049
68.4642	7327.68	0.239971	0.239971
68.5642	7333.6	0.240703	0.240703
68.6742	7340.29	0.241624	0.241624
68.7842	7347.59	0.242516	0.242516
68.8942	7352.78	0.24338	0.24338
68.9942	7358.56	0.244149	0.244149
69.1042	7365.78	0.245004	0.245004
69.2142	7372.42	0.245941	0.245941
69.3142	7378.42	0.246669	0.246669
69.4242	7385.79	0.247564	0.247564
69.5342	7393.16	0.248467	0.248467
69.6442	7399.84	0.249367	0.249367
69.7442	7405.98	0.250149	0.250149
69.8542	7412.86	0.251061	0.251061
69.9642	7419.15	0.25194	0.25194
70.0642	7424.78	0.252724	0.252724
70.1742	7431.08	0.253633	0.253633
70.2842	7437.43	0.254491	0.254491
70.3942	7443.38	0.255352	0.255352
70.4942	7449.42	0.256155	0.256155
70.6042	7457.33	0.257043	0.257043
70.7142	7462.74	0.257912	0.257912
70.8142	7468.68	0.258653	0.258653
70.9242	7475.62	0.259595	0.259595
71.0342	7482.96	0.26046	0.26046
71.1442	7489.17	0.261353	0.261353
71.2442	7494.83	0.262092	0.262092
71.3542	7501.24	0.262967	0.262967
71.4642	7507.13	0.263825	0.263825
71.5642	7512.92	0.264597	0.264597
71.6742	7519.11	0.265464	0.265464
71.7842	7526.26	0.266328	0.266328
71.8842	7532.2	0.267147	0.267147
71.9942	7538.04	0.26802	0.26802
72.1042	7544.94	0.26888	0.26888
72.2142	7553.01	0.269769	0.269769
72.3142	7558.57	0.270629	0.270629
72.4242	7564.89	0.271443	0.271443
72.5342	7571.36	0.272356	0.272356
72.6342	7577.65	0.273217	0.273217
72.7442	7584.35	0.273995	0.273995
72.8542	7589.52	0.274939	0.274939
72.9642	7595.36	0.275769	0.275769
73.0642	7601.66	0.276537	0.276537
73.1742	7608.12	0.277497	0.277497
73.2842	7614.21	0.278297	0.278297
73.3842	7620.45	0.279105	0.279105
73.4942	7626.59	0.280003	0.280003
73.6042	7633.25	0.280869	0.280869
73.7142	7639.84	0.281764	0.281764
73.8142	7645.56	0.282635	0.282635
73.9242	7651.47	0.283409	0.283409
74.0342	7658.94	0.284341	0.284341
74.1342	7664.06	0.285171	0.285171
74.2442	7670.22	0.285976	0.285976
74.3542	7677.05	0.2869	0.2869
74.4642	7683.08	0.287729	0.287729
74.5642	7688.25	0.288528	0.288528
74.6742	7695.14	0.28944	0.28944
74.7842	7701.03	0.290289	0.290289
74.8842	7707.1	0.291067	0.291067
74.9942	7714.44	0.292028	0.292028
75.1042	7720.06	0.292836	0.292836
75.2142	7727.27	0.293792	0.293792
75.3142	7732.55	0.294579	0.294579
75.4242	7739.07	0.295391	0.295391
75.5342	7745.57	0.296356	0.296356
75.6342	7750.89	0.297161	0.297161
75.7442	7755.94	0.297961	0.297961
75.8542	7762.32	0.298889	0.298889
75.9642	7768.88	0.299712	0.299712
76.0642	7774.89	0.300573	0.300573
76.1742	7780.16	0.301407	0.301407
76.2842	7785.81	0.302245	0.302245
76.3842	7791.19	0.303104	0.303104
76.4942	7796.76	0.303952	0.303952
76.6042	7803.87	0.304805	0.304805
76.7042	7809.48	0.305632	0.305632
76.8142	7816.12	0.306565	0.306565
76.9242	7821.75	0.307407	0.307407
77.0242	7825.99	0.308207	0.308207
77.1342	7832.49	0.309065	0.309065
77.2442	7839.65	0.309944	0.309944
77.3542	7844.74	0.310907	0.310907
77.4542	7850.74	0.311587	0.311587
77.5642	7856.8	0.312485	0.312485
77.6742	7862.53	0.313395	0.313395
77.7742	7868.75	0.314115	0.314115
77.8842	7875.7	0.315053	0.315053
77.9942	7882.25	0.315923	0.315923
78.1042	7888.29	0.316824	0.316824
78.2042	7893.25	0.317608	0.317608
78.3142	7899.84	0.318519	0.318519
78.4242	7904.65	0.319356	0.319356
78.5242	7908.88	0.320169	0.320169
78.6342	7915.73	0.321089	0.321089
78.7442	7920.55	0.321891	0.321891
78.8542	7927	0.32286	0.32286
78.9542	7933.66	0.323601	0.323601
79.0642	7939.62	0.324449	0.324449
79.1742	7946.23	0.325392	0.325392
79.2742	7951.83	0.326123	0.326123
79.3842	7958.05	0.327044	0.327044
79.4942	7965.42	0.328031	0.328031
79.6042	7970.69	0.328825	0.328825
79.7042	7975.66	0.329628	0.329628
79.8142	7980.85	0.330539	0.330539
79.9242	7986.28	0.331396	0.331396
80.0242	7991.4	0.332192	0.332192
80.1342	7997.63	0.333097	0.333097
80.2442	8004.06	0.333907	0.333907
80.3542	8010.12	0.334899	0.334899
80.4542	8016.04	0.335632	0.335632
80.5642	8022.03	0.336548	0.336548
80.6742	8028.44	0.337484	0.337484
80.7742	8033.54	0.338213	0.338213
80.8842	8038.86	0.339159	0.339159
80.9942	8044.79	0.340016	0.340016
81.1042	8050.05	0.340857	0.340857
81.2042	8055.43	0.341713	0.341713
81.3142	8061.99	0.342557	0.342557
81.4242	8067.31	0.343401	0.343401
81.5242	8071.98	0.344252	0.344252
81.6342	8079.14	0.345119	0.345119
81.7442	8084.75	0.346001	0.346001
81.8442	8090.34	0.346884	0.346884
81.9542	8096.93	0.347687	0.347687
82.0642	8102.94	0.348667	0.348667
82.1742	8108.5	0.349552	0.349552
82.2742	8113.6	0.350299	0.350299
82.3842	8119.37	0.351263	0.351263
82.4942	8124.89	0.352103	0.352103
82.5942	8129.64	0.352911	0.352911
82.7042	8135.42	0.35384	0.35384
82.8142	8141.9	0.354708	0.354708
82.9242	8147.03	0.355579	0.355579
83.0242	8152.88	0.356395	0.356395
83.1342	8159.19	0.357279	0.357279
83.2442	8164.82	0.358188	0.358188
83.3442	8170.57	0.359007	0.359007
83.4542	8176.58	0.359911	0.359911
83.5642	8182.21	0.360835	0.360835
83.6742	8187.29	0.361689	0.361689
83.7742	8192.52	0.362499	0.362499
83.8842	8198.9	0.363403	0.363403
83.9942	8204.11	0.364299	0.364299
84.0942	8208.7	0.365081	0.365081
84.2042	8213.87	0.365984	0.365984
84.3142	8220.42	0.366863	0.366863
84.4242	8226.89	0.367743	0.367743
84.5242	8232.38	0.368581	0.368581
84.6342	8239.48	0.369536	0.369536
84.7442	8244.37	0.370389	0.370389
84.8442	8249.91	0.371232	0.371232
84.9542	8255.12	0.372088	0.372088
85.0642	8261	0.373027	0.373027
85.1742	8266.08	0.373921	0.373921
85.2742	8270.97	0.374727	0.374727
85.3842	8275.62	0.375637	0.375637
85.4942	8280.71	0.376505	0.376505
85.5942	8285.87	0.377275	0.377275
85.7042	8291.49	0.378155	0.378155
85.8142	8297.53	0.379077	0.379077
85.9242	8304.1	0.379964	0.379964
86.0242	8309.22	0.380825	0.380825
86.1342	8315.29	0.381636	0.381636
86.2442	8320.91	0.382612	0.382612
86.3442	8325.56	0.383429	0.383429
86.4542	8331.17	0.384312	0.384312
86.5642	8336.43	0.385181	0.385181
86.6642	8340.65	0.385981	0.385981
86.7742	8345.31	0.386879	0.386879
86.8842	8350.97	0.387743	0.387743
86.9942	8356.07	0.388619	0.388619
87.0942	8362.13	0.389444	0.389444
87.2042	8367.39	0.390368	0.390368
87.3142	8373.15	0.391193	0.391193
87.4142	8379.28	0.392043	0.392043
87.5242	8384.85	0.392973	0.392973
87.6342	8389.97	0.393828	0.393828
87.7442	8393.25	0.394772	0.394772
87.8442	8398.26	0.395499	0.395499
87.9542	8403.44	0.396359	0.396359
88.0642	8408.67	0.397325	0.397325
88.1642	8413.2	0.397991	0.397991
88.2742	8418.64	0.398914	0.398914
88.3842	8424.24	0.399787	0.399787
88.4942	8430.12	0.400647	0.400647
88.5942	8435.37	0.401481	0.401481
88.7042	8442.45	0.402349	0.402349
88.8142	8447.72	0.403268	0.403268
88.9142	8452.54	0.404165	0.404165
89.0242	8457.71	0.404972	0.404972
89.1342	8463.58	0.405908	0.405908
89.2442	8468.54	0.406807	0.406807
89.3442	8472.64	0.407583	0.407583
89.4542	8477.81	0.408481	0.408481
89.5642	8483.01	0.409339	0.409339
89.6642	8488.62	0.410193	0.410193
89.7742	8493.83	0.411091	0.411091
89.8842	8499.84	0.411925	0.411925
89.9942	8505.67	0.412809	0.412809
90.0942	8509.98	0.413715	0.413715
90.2042	8516.14	0.414619	0.414619
90.3142	8521.88	0.415481	0.415481
90.4142	8526.14	0.416293	0.416293
90.5242	8530.83	0.417184	0.417184
90.6342	8536.41	0.418063	0.418063
90.7442	8542.08	0.41894	0.41894
90.8442	8546.06	0.419877	0.419877
90.9542	8551.29	0.42062	0.42062
91.0642	8555.85	0.421607	0.421607
91.1642	8561.51	0.422344	0.422344
91.2742	8567.95	0.423193	0.423193
91.3842	8573.29	0.424173	0.424173
91.4942	8578.85	0.425052	0.425052
91.5942	8583.75	0.425793	0.425793
91.7042	8589.59	0.426732	0.426732
91.8042	8594.36	0.427551	0.427551
91.9142	8599.49	0.428464	0.428464
92.0242	8604.33	0.429381	0.429381
92.1342	8610.28	0.430148	0.430148
92.2342	8615.65	0.431107	0.431107
92.3442	8620.83	0.431973	0.431973
92.4542	8625.81	0.432803	0.432803
92.5542	8630.06	0.43366	0.43366
92.6642	8635.06	0.434519	0.434519
92.7742	8640.37	0.435404	0.435404
92.8842	8646.68	0.436285	0.436285
92.9842	8651.87	0.437033	0.437033
93.0942	8657.24	0.438055	0.438055
93.2042	8662.5	0.438839	0.438839
93.3042	8667.36	0.439589	0.439589
93.4142	8672.1	0.440609	0.440609
93.5242	8677.97	0.441435	0.441435
93.6342	8683.25	0.442355	0.442355
93.7342	8688.36	0.443145	0.443145
93.8442	8693.5	0.443984	0.443984
93.9542	8699.22	0.444877	0.444877
94.0542	8703.68	0.445733	0.445733
94.1642	8710.37	0.446537	0.446537
94.2742	8715.63	0.447489	0.447489
94.3842	8720.83	0.44836	0.44836
94.4842	8726.79	0.449181	0.449181
94.5942	8732.11	0.450112	0.450112
94.7042	8736.79	0.450944	0.450944
94.8042	8742.27	0.451775	0.451775
94.9142	8746.42	0.452685	0.452685
95.0242	8751.7	0.453508	0.453508
95.1342	8756.62	0.454401	0.454401
95.2342	8762.07	0.455247	0.455247
95.3442	8767.74	0.456091	0.456091
95.4542	8773.63	0.457017	0.457017
95.5542	8779.9	0.457856	0.457856
95.6642	8784.49	0.458723	0.458723
95.7742	8788.68	0.459584	0.459584
95.8842	8795.07	0.460475	0.460475
95.9842	8799.39	0.461292	0.461292
96.0942	8805.38	0.462227	0.462227
96.2042	8809.73	0.463028	0.463028
96.3042	8814.43	0.463836	0.463836
96.4142	8819.8	0.464779	0.464779
96.5242	8825.06	0.465587	0.465587
96.6242	8830.44	0.46636	0.46636
96.7342	8836.35	0.467356	0.467356
96.8442	8841.98	0.468151	0.468151
96.9542	8847.86	0.469121	0.469121
97.0542	8853.04	0.469959	0.469959
97.1642	8857.65	0.470727	0.470727
97.2742	8863.84	0.471713	0.471713
97.3742	8867.83	0.472508	0.472508
97.4842	8872.37	0.473363	0.473363
97.5942	8877.78	0.474256	0.474256
97.7042	8882.72	0.475135	0.475135
97.8042	8888.5	0.475943	0.475943
97.9142	8894.07	0.476851	0.476851
98.0242	8899.35	0.477704	0.477704
98.1242	8904.34	0.478601	0.478601
98.2342	8909.2	0.479404	0.479404
98.3442	8915.37	0.480317	0.480317
98.4542	8921.33	0.481248	0.481248
98.5542	8925.86	0.482016	0.482016
98.6642	8931.32	0.482976	0.482976
98.7742	8936.21	0.483813	0.483813
98.8742	8940.79	0.484595	0.484595
98.9842	8946.45	0.485517	0.485517
99.0942	8950.95	0.486377	0.486377
99.2042	8956.95	0.487257	0.487257
99.3042	8961.52	0.488093	0.488093
99.4142	8967.57	0.488984	0.488984
99.5242	8974.23	0.489904	0.489904
99.6242	8978.64	0.490719	0.490719
99.7342	8983.13	0.491596	0.491596
99.8442	8988.57	0.492487	0.492487
99.9542	8994.06	0.493392	0.493392
100.054	8999.31	0.494239	0.494239
100.164	9005.16	0.495121	0.495121
100.274	9010.02	0.496028	0.496028
100.374	9014.95	0.496847	0.496847
100.484	9019.93	0.497703	0.497703
100.594	9025.61	0.498655	0.498655
100.704	9031.18	0.499481	0.499481
100.804	9035.85	0.500335	0.500335
100.914	9041.67	0.501244	0.501244
101.024	9046.02	0.502111	0.502111
101.124	9051.3	0.502957	0.502957
101.234	9056.92	0.503871	0.503871
101.344	9062.52	0.504752	0.504752
101.454	9067.46	0.505676	0.505676
101.554	9073.12	0.506485	0.506485
101.664	9077.8	0.507372	0.507372
101.774	9083.76	0.508297	0.508297
101.874	9087.99	0.509108	0.509108
101.984	9093.4	0.509957	0.509957
102.094	9099.02	0.510889	0.510889
102.194	9103.72	0.511699	0.511699
102.304	9109.59	0.512563	0.512563
102.414	9114.58	0.513516	0.513516
102.524	9120.39	0.514381	0.514381
102.624	9125.26	0.515243	0.515243
102.734	9131.21	0.516172	0.516172
102.844	9136.94	0.517049	0.517049
102.944	9141.84	0.517939	0.517939
103.054	9146.68	0.518735	0.518735
103.164	9151.91	0.519652	0.519652
103.274	9156.77	0.520573	0.520573
103.374	9161.67	0.521336	0.521336
103.484	9167.02	0.522284	0.522284
103.594	9172.62	0.523137	0.523137
103.694	9177.17	0.523919	0.523919
103.804	9182.83	0.524909	0.524909
103.914	9188.7	0.525747	0.525747
104.024	9194	0.526651	0.526651
104.124	9198.71	0.527503	0.527503
104.234	9203.99	0.528355	0.528355
104.344	9210.24	0.529312	0.529312
104.444	9212.96	0.53012	0.53012
104.554	9219	0.530936	0.530936
104.664	9224.76	0.531853	0.531853
104.774	9230.04	0.532799	0.532799
104.874	9234.69	0.53352	0.53352
104.984	9239.9	0.534492	0.534492
105.094	9246.36	0.535361	0.535361
105.194	9251.34	0.536188	0.536188
105.304	9256.42	0.537123	0.537123
105.414	9261.92	0.537935	0.537935
105.524	9267.6	0.538888	0.538888
105.624	9271.76	0.539729	0.539729
105.734	9276.52	0.540568	0.540568
105.844	9282.26	0.541483	0.541483
105.944	9288.25	0.542295	0.542295
106.054	9293.07	0.543187	0.543187
106.164	9298.55	0.544124	0.544124
106.274	9305.18	0.545005	0.545005
106.374	9308.6	0.545801	0.545801
106.484	9313.59	0.546743	0.546743
106.584	9317.02	0.547547	0.547547
106.694	9323.67	0.548451	0.548451
106.804	9329.26	0.549301	0.549301
106.914	9333.81	0.550219	0.550219
107.014	9339.28	0.550992	0.550992
107.124	9345.18	0.551909	0.551909
107.234	9349.79	0.552792	0.552792
107.334	9354.41	0.553589	0.553589
107.444	9360.05	0.554528	0.554528
107.554	9366	0.555412	0.555412
107.664	9371.73	0.556268	0.556268
107.764	9375.52	0.557112	0.557112
107.874	9380.35	0.558	0.558
107.984	9387.15	0.558908	0.558908
108.084	9391.63	0.559724	0.559724
108.194	9397.21	0.560656	0.560656
108.304	9402.5	0.561528	0.561528
108.414	9407.49	0.56242	0.56242
108.514	9412.77	0.563292	0.563292
108.624	9418.3	0.564113	0.564113
108.734	9424.07	0.565055	0.565055
108.834	9429.02	0.565952	0.565952
108.944	9431.68	0.566764	0.566764
109.054	9437.22	0.567648	0.567648
109.164	9443.35	0.568581	0.568581
109.264	9447.93	0.569336	0.569336
109.374	9453.55	0.570229	0.570229
109.484	9458.95	0.571147	0.571147
109.584	9463.88	0.571908	0.571908
109.694	9470.24	0.572865	0.572865
109.804	9475.39	0.573703	0.573703
109.914	9480.48	0.574584	0.574584
110.014	9485.03	0.575435	0.575435
110.124	9490.71	0.576337	0.576337
110.234	9495.79	0.577197	0.577197
110.334	9501.03	0.578032	0.578032
110.444	9506.51	0.578897	0.578897
110.554	9511.51	0.579752	0.579752
110.664	9516.22	0.580687	0.580687
110.764	9521.03	0.581437	0.581437
110.874	9527.59	0.582321	0.582321
110.984	9533.3	0.583268	0.583268
111.084	9538.36	0.584056	0.584056
111.194	9544.02	0.584943	0.584943
111.304	9548.11	0.585871	0.585871
111.414	9553.5	0.586713	0.586713
111.514	9558.09	0.58756	0.58756
111.624	9563.36	0.588497	0.588497
111.734	9568.47	0.589316	0.589316
111.834	9574.17	0.590168	0.590168
111.944	9579.63	0.59108	0.59108
112.054	9584.61	0.591941	0.591941
112.154	9589.21	0.592763	0.592763
112.264	9594.35	0.593633	0.593633
112.374	9599.55	0.594507	0.594507
112.484	9606.01	0.595437	0.595437
112.584	9610.21	0.596229	0.596229
112.694	9615.49	0.597127	0.597127
112.804	9621.44	0.598003	0.598003
112.904	9625.53	0.598804	0.598804
113.014	9631.56	0.599732	0.599732
113.124	9636.39	0.600616	0.600616
113.234	9641.88	0.601564	0.601564
113.334	9645.96	0.602333	0.602333
113.444	9652.69	0.60322	0.60322
113.554	9657.94	0.604187	0.604187
113.654	9662.69	0.60494	0.60494
113.764	9668.49	0.605855	0.605855
113.874	9673.22	0.606791	0.606791
113.984	9678.11	0.607613	0.607613
114.084	9682.87	0.608459	0.608459
114.194	9687.73	0.609375	0.609375
114.304	9693.9	0.610231	0.610231
114.404	9698.84	0.611102	0.611102
114.514	9703.82	0.611993	0.611993
114.624	9708.87	0.612868	0.612868
114.734	9713.2	0.613763	0.613763
114.834	9718.3	0.614633	0.614633
114.944	9723.5	0.615423	0.615423
115.054	9729.21	0.616341	0.616341
115.154	9736.01	0.617197	0.617197
115.264	9740.93	0.618041	0.618041
115.374	9746.2	0.618976	0.618976
115.484	9751.3	0.619825	0.619825
115.584	9756.08	0.620677	0.620677
115.694	9761.95	0.621575	0.621575
115.804	9766.56	0.622471	0.622471
115.904	9772.34	0.623296	0.623296
116.014	9776.85	0.624177	0.624177
116.124	9782.73	0.625091	0.625091
116.234	9788.41	0.625993	0.625993
116.334	9793.05	0.626791	0.626791
116.444	9798.26	0.627697	0.627697
116.554	9803.85	0.628592	0.628592
116.654	9809.58	0.629516	0.629516
116.764	9814.31	0.630325	0.630325
116.874	9820.1	0.631248	0.631248
116.974	9824.79	0.632047	0.632047
117.084	9829.86	0.633008	0.633008
117.194	9835.79	0.633869	0.633869
117.304	9840.16	0.634735	0.634735
117.404	9843.94	0.635641	0.635641
117.514	9849.99	0.636428	0.636428
117.624	9854.52	0.637364	0.637364
117.724	9859.7	0.638181	0.638181
117.834	9866.46	0.639043	0.639043
117.944	9871.68	0.639972	0.639972
118.054	9876.32	0.640877	0.640877
118.154	9881.57	0.641717	0.641717
118.264	9886.73	0.642589	0.642589
118.374	9892.28	0.643477	0.643477
118.474	9897.76	0.644299	0.644299
118.584	9901.77	0.645183	0.645183
118.694	9907.43	0.646068	0.646068
118.804	9912.55	0.646959	0.646959
118.904	9916.88	0.6478	0.6478
119.014	9923.02	0.648673	0.648673
119.124	9929.17	0.649548	0.649548
119.224	9933.94	0.650433	0.650433
119.334	9939.08	0.651339	0.651339
119.444	9944.62	0.652183	0.652183
119.554	9951.38	0.653129	0.653129
119.654	9956.37	0.654035	0.654035
119.764	9960.5	0.654857	0.654857
119.874	9965.34	0.655807	0.655807
119.974	9969.01	0.656544	0.656544
120.084	9975.23	0.657465	0.657465
120.194	9980	0.658377	0.658377
120.304	9985.23	0.659177	0.659177
120.404	9990.52	0.660048	0.660048
120.514	9995.4	0.660963	0.660963
120.624	10001.6	0.661827	0.661827
120.724	10006.5	0.662687	0.662687
120.834	10011.6	0.663472	0.663472
120.944	10016.9	0.664477	0.664477
121.054	10021.8	0.665328	0.665328
121.154	10027	0.666111	0.666111
121.264	10032.4	0.667049	0.667049
121.374	10037.5	0.667924	0.667924
121.474	10042	0.668751	0.668751
121.584	10048.1	0.669671	0.669671
121.694	10053.3	0.670587	0.670587
121.794	10058.8	0.671341	0.671341
121.904	10064.3	0.6723	0.6723
122.014	10069.6	0.673169	0.673169
122.114	10074	0.673923	0.673923
122.224	10079.6	0.674913	0.674913
122.334	10084.4	0.675757	0.675757
122.444	10090.1	0.676647	0.676647
122.544	10094.6	0.677471	0.677471
122.654	10100.2	0.678361	0.678361
122.764	10105.2	0.679307	0.679307
122.864	10110.5	0.680113	0.680113
122.974	10114.4	0.680948	0.680948
123.084	10119.7	0.681871	0.681871
123.194	10125.5	0.682721	0.682721
123.294	10130.7	0.683561	0.683561
123.404	10135.9	0.684451	0.684451
123.514	10141.7	0.685331	0.685331
123.614	10146.5	0.68614	0.68614
123.724	10151.3	0.687047	0.687047
123.834	10157.3	0.687923	0.687923
123.944	10163.2	0.688816	0.688816
124.044	10167.1	0.689648	0.689648
124.154	10172.4	0.690577	0.690577
124.264	10177.1	0.691425	0.691425
124.364	10181.4	0.692196	0.692196
124.474	10187.7	0.693147	0.693147
124.584	10193.6	0.694064	0.694064
124.694	10199.2	0.694913	0.694913
124.794	10202.7	0.695717	0.695717
124.904	10208.6	0.6967	0.6967
125.014	10214.8	0.697567	0.697567
125.114	10219.8	0.698372	0.698372
125.224	10225.4	0.699299	0.699299
125.334	10230.4	0.700148	0.700148
125.444	10234.8	0.701117	0.701117
125.544	10239.5	0.701868	0.701868
125.654	10243.9	0.702765	0.702765
125.764	10248.6	0.703693	0.703693
125.864	10253.9	0.704455	0.704455
125.974	10260.7	0.705381	0.705381
126.084	10267	0.706283	0.706283
126.194	10272.2	0.707167	0.707167
126.294	10276.9	0.70806	0.70806
126.404	10281.8	0.708913	0.708913
126.514	10287.1	0.709829	0.709829
126.614	10292.4	0.710697	0.710697
126.724	10298	0.711555	0.711555
126.834	10302.7	0.712484	0.712484
126.934	10306.6	0.713297	0.713297
127.044	10311.5	0.714161	0.714161
127.154	10317.3	0.715109	0.715109
127.264	10323	0.715964	0.715964
127.364	10328.2	0.716797	0.716797
127.474	10333.7	0.717683	0.717683
127.584	10339.3	0.71862	0.71862
127.684	10344.9	0.719407	0.719407
127.794	10349.3	0.720331	0.720331
127.904	10355.3	0.7213	0.7213
128.014	10360.1	0.722179	0.722179
128.114	10364.1	0.723	0.723
128.224	10369.7	0.723861	0.723861
128.334	10375.1	0.724791	0.724791
128.434	10378.8	0.725583	0.725583
128.544	10384.2	0.726489	0.726489
128.654	10390.3	0.727368	0.727368
128.764	10395.6	0.728304	0.728304
128.864	10400.3	0.729157	0.729157
128.974	10405.6	0.729988	0.729988
129.084	10410.8	0.730912	0.730912
129.184	10416	0.731705	0.731705
129.294	10421.8	0.732651	0.732651
129.404	10427.1	0.733539	0.733539
129.514	10432.1	0.734432	0.734432
129.614	10436.3	0.735228	0.735228
129.724	10441.9	0.736177	0.736177
129.834	10447.5	0.737075	0.737075
129.934	10452.7	0.737891	0.737891
130.044	10457.5	0.738784	0.738784
130.154	10461.4	0.739659	0.739659
130.264	10468	0.740592	0.740592
130.364	10473	0.741389	0.741389
130.474	10479.4	0.742295	0.742295
130.584	10484.5	0.743244	0.743244
130.684	10489.7	0.743995	0.743995
130.794	10494.7	0.744921	0.744921
130.904	10500.4	0.745879	0.745879
131.014	10505	0.746692	0.746692
131.114	10510.3	0.747552	0.747552
131.224	10514.6	0.748436	0.748436
131.334	10519.8	0.749259	0.749259
131.434	10523.9	0.750091	0.750091
131.544	10530.2	0.751049	0.751049
131.654	10536	0.751856	0.751856
131.754	10540.8	0.752755	0.752755
131.864	10546.1	0.753612	0.753612
131.974	10552.1	0.754489	0.754489
132.084	10557.9	0.755377	0.755377
132.184	10562.1	0.756233	0.756233
132.294	10568.6	0.757156	0.757156
132.404	10572.9	0.75802	0.75802
132.504	10577.9	0.758853	0.758853
132.614	10582.8	0.759755	0.759755
132.724	10588.1	0.760636	0.760636
132.834	10593.9	0.761489	0.761489
132.934	10598.8	0.762308	0.762308
133.044	10605	0.763236	0.763236
133.154	10610.8	0.764128	0.764128
133.254	10616	0.764937	0.764937
133.364	10621	0.765879	0.765879
133.474	10626.9	0.766788	0.766788
133.584	10631.7	0.767687	0.767687
133.684	10635.9	0.768528	0.768528
133.794	10641.4	0.769383	0.769383
133.904	10645.9	0.770324	0.770324
134.004	10651.1	0.771139	0.771139
134.114	10656.4	0.772015	0.772015
134.224	10660.8	0.772949	0.772949
134.334	10666.8	0.773769	0.773769
134.434	10672.7	0.774616	0.774616
134.544	10678	0.77558	0.77558
134.654	10682.2	0.776407	0.776407
134.754	10688.2	0.77726	0.77726
134.864	10694.2	0.778164	0.778164
134.974	10698.7	0.779109	0.779109
135.084	10703.5	0.779927	0.779927
135.184	10708.6	0.780797	0.780797
135.294	10713.7	0.781681	0.781681
135.404	10719.3	0.782507	0.782507
135.504	10724.3	0.783389	0.783389
135.614	10729.9	0.784281	0.784281
135.724	10736	0.785207	0.785207
135.834	10741.1	0.786053	0.786053
135.934	10746.7	0.786941	0.786941
136.044	10752	0.787809	0.787809
136.154	10757.8	0.788741	0.788741
136.254	10761.9	0.789551	0.789551
136.364	10767.1	0.790453	0.790453
136.474	10771.9	0.791369	0.791369
136.584	10777.8	0.792236	0.792236
136.684	10782.2	0.793083	0.793083
136.794	10787	0.793937	0.793937
136.894	10792.1	0.794781	0.794781
137.004	10797.9	0.795691	0.795691
137.114	10803.1	0.796584	0.796584
137.224	10808.7	0.797515	0.797515
137.324	10814.6	0.798348	0.798348
137.434	10819.5	0.799235	0.799235
137.544	10825.2	0.800175	0.800175
137.644	10829.8	0.801011	0.801011
137.754	10835	0.80186	0.80186
137.864	10839.9	0.80286	0.80286
137.974	10845	0.803675	0.803675
138.074	10849.4	0.804484	0.804484
138.184	10855	0.805447	0.805447
138.294	10860.8	0.8063	0.8063
138.394	10866.6	0.807156	0.807156
138.504	10871.9	0.808072	0.808072
138.614	10877.6	0.808977	0.808977
138.724	10882.6	0.809929	0.809929
138.824	10888	0.810792	0.810792
138.934	10893.3	0.811619	0.811619
139.044	10899.6	0.812583	0.812583
139.144	10903.4	0.813493	0.813493
139.254	10907.7	0.814296	0.814296
139.364	10913.5	0.815239	0.815239
139.474	10918	0.816112	0.816112
139.574	10922.7	0.816912	0.816912
139.684	10928.1	0.817909	0.817909
139.794	10933.8	0.818757	0.818757
139.894	10939.4	0.81954	0.81954
140.004	10945.4	0.820535	0.820535
140.114	10951.4	0.821432	0.821432
140.224	10957.2	0.822277	0.822277
140.324	10961.5	0.8232	0.8232
140.434	10966.8	0.824033	0.824033
140.544	10972.5	0.824977	0.824977
140.644	10976.2	0.825791	0.825791
140.754	10983.5	0.826681	0.826681
140.864	10987.2	0.827645	0.827645
140.974	10992.8	0.828528	0.828528
141.074	10997.6	0.829312	0.829312
141.184	11002.3	0.830196	0.830196
141.294	11009	0.831171	0.831171
141.394	11015.6	0.831983	0.831983
141.504	11021.5	0.832927	0.832927
141.614	11026.4	0.833832	0.833832
141.714	11031.3	0.834649	0.834649
141.824	11037	0.835645	0.835645
141.934	11041.6	0.836455	0.836455
142.044	11046.2	0.837417	0.837417
142.144	11050.5	0.838275	0.838275
142.254	11054.6	0.839075	0.839075
142.364	11061.5	0.839991	0.839991
142.464	11066.3	0.840827	0.840827
142.574	11072.9	0.841689	0.841689
142.684	11079	0.842671	0.842671
142.794	11084.9	0.843516	0.843516
142.894	11089.1	0.844391	0.844391
143.004	11096.5	0.84532	0.84532
143.114	11101.2	0.846272	0.846272
143.214	11104.8	0.84704	0.84704
143.324	11109.6	0.847921	0.847921
143.434	11114.5	0.848853	0.848853
143.544	11119.5	0.849703	0.849703
143.644	11124.7	0.850532	0.850532
143.754	11130.3	0.851477	0.851477
143.864	11135.9	0.852359	0.852359
143.964	11141.4	0.853192	0.853192
144.074	11147.4	0.854109	0.854109
144.184	11153.9	0.855043	0.855043
144.294	11158.4	0.855903	0.855903
144.394	11162.2	0.856764	0.856764
144.504	11167.3	0.857672	0.857672
144.614	11173.1	0.858525	0.858525
144.714	11177.7	0.859417	0.859417
144.824	11183.5	0.860288	0.860288
144.934	11189	0.861156	0.861156
145.044	11193.8	0.862085	0.862085
145.144	11198.5	0.862871	0.862871
145.254	11204.3	0.863745	0.863745
145.364	11210.4	0.864673	0.864673
145.464	11215.6	0.865543	0.865543
145.574	11221.6	0.866403	0.866403
145.684	11226.5	0.867331	0.867331
145.794	11232.2	0.868211	0.868211
145.894	11236.8	0.869075	0.869075
146.004	11240.6	0.869916	0.869916
146.114	11245.8	0.870804	0.870804
146.214	11251.6	0.871671	0.871671
146.324	11256.9	0.872493	0.872493
146.434	11262.5	0.873433	0.873433
146.544	11267.7	0.874297	0.874297
146.644	11272.4	0.875101	0.875101
146.754	11278.6	0.876011	0.876011
146.864	11284.2	0.876921	0.876921
146.964	11289.7	0.877752	0.877752
147.074	11293.9	0.878685	0.878685
147.184	11299.2	0.879588	0.879588
147.284	11305.4	0.880391	0.880391
147.394	11309.9	0.881328	0.881328
147.504	11315.1	0.882231	0.882231
147.614	11320.5	0.883075	0.883075
147.714	11324.9	0.883912	0.883912
147.824	11330.6	0.884797	0.884797
147.934	11336.8	0.885679	0.885679
148.034	11342.2	0.886565	0.886565
148.144	11348.2	0.887401	0.887401
148.254	11353.5	0.888351	0.888351
148.364	11360	0.889289	0.889289
148.464	11364.1	0.890065	0.890065
148.574	11369.5	0.890992	0.890992
148.684	11374.5	0.891879	0.891879
148.784	11379.3	0.892769	0.892769
148.894	11384.2	0.89366	0.89366
149.004	11388.3	0.894493	0.894493
149.114	11394.3	0.8954	0.8954
149.214	11399.5	0.896237	0.896237
149.324	11405.4	0.897153	0.897153
149.434	11411.6	0.898039	0.898039
149.534	11417	0.898864	0.898864
149.644	11422.6	0.899749	0.899749
149.754	11429.2	0.900677	0.900677
149.864	11433.6	0.901625	0.901625
149.964	11438.7	0.902443	0.902443
150.074	11444	0.903329	0.903329
150.184	11448.3	0.904197	0.904197
150.284	11452.7	0.905023	0.905023
150.394	11458.4	0.90594	0.90594
150.504	11464	0.906781	0.906781
150.614	11469.9	0.907739	0.907739
150.714	11474.6	0.908571	0.908571
150.824	11480.9	0.909391	0.909391
150.934	11486.9	0.910427	0.910427
151.034	11492.1	0.911321	0.911321
151.144	11498.2	0.912015	0.912015
151.254	11501.7	0.913065	0.913065
151.364	11506.5	0.913793	0.913793
151.464	11511.1	0.914769	0.914769
151.574	11516.3	0.915641	0.915641
151.674	11521.3	0.916337	0.916337
151.784	11526.9	0.917392	0.917392
151.894	11532.3	0.918176	0.918176
152.004	11537.7	0.919029	0.919029
152.104	11544.5	0.92006	0.92006
152.214	11551.2	0.920816	0.920816
152.324	11556.4	0.921687	0.921687
152.424	11561.3	0.922638	0.922638
152.534	11566.6	0.923503	0.923503
152.644	11573.4	0.924423	0.924423
152.754	11578	0.925405	0.925405
152.854	11583.1	0.926165	0.926165
152.964	11586.9	0.927035	0.927035
153.074	11592	0.927948	0.927948
153.174	11598	0.928723	0.928723
153.284	11603.2	0.929661	0.929661
153.394	11609	0.930607	0.930607
153.504	11615	0.931475	0.931475
153.604	11619.3	0.932372	0.932372
153.714	11625.1	0.933225	0.933225
153.824	11630.7	0.934119	0.934119
153.924	11635.4	0.935008	0.935008
154.034	11640.6	0.935836	0.935836
154.144	11646	0.936781	0.936781
154.254	11651.6	0.937715	0.937715
154.354	11656	0.938515	0.938515
154.464	11661.1	0.939425	0.939425
154.574	11667.1	0.940319	0.940319
154.674	11672.5	0.941175	0.941175
154.784	11679	0.942107	0.942107
154.894	11684.7	0.94296	0.94296
155.004	11690.3	0.943903	0.943903
155.104	11695.4	0.944768	0.944768
155.214	11701.2	0.945681	0.945681
155.324	11706.7	0.946649	0.946649
155.424	11711.4	0.947452	0.947452
155.534	11716.1	0.94832	0.94832
155.644	11721.8	0.949243	0.949243
155.754	11727	0.950172	0.950172
155.854	11731.8	0.950915	0.950915
155.964	11737.4	0.951872	0.951872
156.074	11742.5	0.952795	0.952795
156.174	11747.3	0.953551	0.953551
156.284	11753.6	0.954483	0.954483
156.394	11760.4	0.955429	0.955429
156.504	11765.3	0.956281	0.956281
156.604	11769.7	0.957104	0.957104
156.714	11775.1	0.958003	0.958003
156.824	11780.4	0.958889	0.958889
156.924	11785.2	0.959725	0.959725
157.034	11790.6	0.960593	0.960593
157.144	11796.4	0.961437	0.961437
157.244	11801.8	0.962336	0.962336
157.354	11806.8	0.963223	0.963223
157.464	11812.3	0.964071	0.964071
157.574	11818.4	0.965089	0.965089
157.674	11825.5	0.965868	0.965868
157.784	11830.9	0.966769	0.966769
157.894	11836	0.967725	0.967725
157.994	11842.4	0.96844	0.96844
158.104	11847.6	0.969524	0.969524
158.214	11851.6	0.970367	0.970367
158.324	11857.8	0.971244	0.971244
158.424	11861.8	0.972055	0.972055
158.534	11867.3	0.973033	0.973033
158.644	11872.9	0.973887	0.973887
158.744	11878.2	0.974745	0.974745
158.854	11883.8	0.975628	0.975628
158.964	11889.5	0.976594	0.976594
159.074	11895.8	0.977477	0.977477
159.174	11901.3	0.978235	0.978235
159.284	11906.2	0.979353	0.979353
159.394	11911.4	0.980061	0.980061
159.494	11917.1	0.980979	0.980979
159.604	11922.5	0.981916	0.981916
159.714	11926.7	0.982717	0.982717
159.824	11932.6	0.983699	0.983699
159.924	11937.4	0.984539	0.984539
160.034	11943	0.985399	0.985399
160.144	11948.6	0.986308	0.986308
160.244	11955.2	0.987121	0.987121
160.354	11960.4	0.988005	0.988005
160.464	11967	0.989009	0.989009
160.574	11971.6	0.989827	0.989827
160.674	11977.4	0.990703	0.990703
160.784	11984.2	0.991677	0.991677
160.894	11988.4	0.992576	0.992576
160.994	11992.8	0.993415	0.993415
161.104	11998.1	0.994271	0.994271
161.214	12003.9	0.995181	0.995181
161.324	12009.5	0.996127	0.996127
161.424	12013.8	0.996951	0.996951
161.534	12020.7	0.997828	0.997828
161.644	12026.3	0.998805	0.998805
161.744	12030.6	0.999593	0.999593
161.854	12037.1	1.00054	1.00054
161.964	12043.4	1.00145	1.00145
162.064	12047.2	1.00228	1.00228
162.174	12053.2	1.00322	1.00322
162.284	12057.9	1.00416	1.00416
162.394	12063.3	1.005	1.005
162.494	12068.6	1.00589	1.00589
162.604	12073.9	1.0068	1.0068
162.714	12080.2	1.00764	1.00764
162.814	12085.5	1.0086	1.0086
162.924	12090.7	1.00949	1.00949
163.034	12097.7	1.01035	1.01035
163.144	12102.8	1.01131	1.01131
163.244	12107.1	1.01216	1.01216
163.354	12113.4	1.01298	1.01298
163.464	12118.4	1.01396	1.01396
163.564	12124.3	1.01481	1.01481
163.674	12129.9	1.01571	1.01571
163.784	12135	1.01666	1.01666
163.894	12141.2	1.0175	1.0175
163.994	12145.8	1.01839	1.01839
164.104	12151.2	1.01932	1.01932
164.214	12157.4	1.02021	1.02021
164.314	12162.9	1.02104	1.02104
164.424	12167.8	1.02197	1.02197
164.534	12173.6	1.02286	1.02286
164.644	12178.5	1.02378	1.02378
164.744	12183.9	1.02462	1.02462
164.854	12190.3	1.02558	1.02558
164.964	12195.8	1.02648	1.02648
165.064	12200.6	1.02726	1.02726
165.174	12206.5	1.02819	1.02819
165.284	12211	1.0291	1.0291
165.394	12216.4	1.03	1.03
165.494	12221.4	1.03088	1.03088
165.604	12227.8	1.03171	1.03171
165.714	12233.3	1.03269	1.03269
165.814	12238.5	1.03353	1.03353
165.924	12245.1	1.03437	1.03437
166.034	12250.1	1.03533	1.03533
166.144	12255.7	1.03621	1.03621
166.244	12261.3	1.03706	1.03706
166.354	12267.7	1.03804	1.03804
166.464	12271.9	1.03891	1.03891
166.564	12277.3	1.03967	1.03967
166.674	12283	1.04068	1.04068
166.784	12288	1.04147	1.04147
166.884	12292.9	1.04233	1.04233
166.994	12298.2	1.04326	1.04326
167.104	12304.7	1.04416	1.04416
167.204	12309.9	1.04501	1.04501
167.314	12315.7	1.04589	1.04589
167.424	12322	1.04676	1.04676
167.534	12327.4	1.04774	1.04774
167.634	12331.4	1.04852	1.04852
167.744	12337.6	1.0494	1.0494
167.854	12343.2	1.05039	1.05039
167.954	12347.8	1.05115	1.05115
168.064	12352.3	1.05204	1.05204
168.174	12359.2	1.05297	1.05297
168.284	12365.2	1.05379	1.05379
168.384	12370.2	1.0547	1.0547
168.494	12376.3	1.0556	1.0556
168.604	12382.6	1.05648	1.05648
168.704	12387.9	1.05736	1.05736
168.814	12393.3	1.05827	1.05827
168.924	12399.2	1.05916	1.05916
169.034	12404.8	1.06009	1.06009
169.134	12409.8	1.06088	1.06088
169.244	12414.9	1.06181	1.06181
169.354	12420.4	1.06271	1.06271
169.454	12426.1	1.06348	1.06348
169.564	12431.4	1.06447	1.06447
169.674	12437.4	1.06532	1.06532
169.784	12443.5	1.06624	1.06624
169.884	12448	1.06705	1.06705
169.994	12454.6	1.06796	1.06796
170.104	12458.6	1.0689	1.0689
170.204	12463.8	1.06968	1.06968
170.314	12469.7	1.07057	1.07057
170.424	12474.3	1.07149	1.07149
170.534	12480.9	1.07239	1.07239
170.634	12486.2	1.0732	1.0732
170.744	12491.5	1.07409	1.07409
170.854	12497.5	1.07504	1.07504
170.954	12503.1	1.07582	1.07582
171.064	12508.7	1.07676	1.07676
171.174	12514.6	1.0776	1.0776
171.284	12519.7	1.07855	1.07855
171.384	12524.8	1.07939	1.07939
171.494	12530.3	1.08025	1.08025
171.604	12535.9	1.08116	1.08116
171.704	12541.3	1.08199	1.08199
171.814	12547.6	1.08296	1.08296
171.924	12553.1	1.08377	1.08377
172.024	12558	1.08466	1.08466
172.134	12564.4	1.08561	1.08561
172.244	12570.4	1.08642	1.08642
172.354	12575.8	1.08742	1.08742
172.454	12578	1.08825	1.08825
172.564	12584	1.08909	1.08909
172.674	12590.3	1.09002	1.09002
172.774	12595.3	1.09084	1.09084
172.884	12601.3	1.09167	1.09167
172.994	12606.4	1.09264	1.09264
173.104	12611.9	1.09348	1.09348
173.204	12617.9	1.09428	1.09428
173.314	12624.7	1.09525	1.09525
173.424	12630.6	1.09613	1.09613
173.524	12634.8	1.09703	1.09703
173.634	12640.6	1.09786	1.09786
173.744	12646.6	1.09875	1.09875
173.854	12651.9	1.09969	1.09969
173.954	12657.2	1.10051	1.10051
174.064	12662.7	1.10138	1.10138
174.174	12668.1	1.10228	1.10228
174.274	12674.1	1.10314	1.10314
174.384	12680.7	1.10403	1.10403
174.494	12686.9	1.10494	1.10494
174.604	12692.5	1.10581	1.10581
174.704	12698.5	1.10667	1.10667
174.814	12702.7	1.1076	1.1076
174.924	12708.5	1.10847	1.10847
175.024	12713.8	1.10931	1.10931
175.134	12719.1	1.11023	1.11023
175.244	12725	1.1111	1.1111
175.354	12730.8	1.11204	1.11204
175.454	12735.8	1.11284	1.11284
175.564	12740.8	1.11373	1.11373
175.674	12746.9	1.11466	1.11466
175.774	12752.2	1.11544	1.11544
175.884	12758.6	1.11636	1.11636
175.994	12764.7	1.11732	1.11732
176.104	12770.1	1.11818	1.11818
176.204	12774.7	1.119	1.119
176.314	12781	1.11992	1.11992
176.424	12786.1	1.12083	1.12083
176.524	12792	1.12166	1.12166
176.634	12797.8	1.12251	1.12251
176.744	12803.7	1.12347	1.12347
176.844	12808.1	1.12432	1.12432
176.954	12814.2	1.12515	1.12515
177.064	12820	1.12611	1.12611
177.174	12825.6	1.12699	1.12699
177.274	12831.8	1.12782	1.12782
177.384	12836.7	1.12879	1.12879
177.494	12842.1	1.12959	1.12959
177.594	12848	1.13047	1.13047
177.704	12852.8	1.1314	1.1314
177.814	12858.8	1.13225	1.13225
177.924	12864.9	1.13317	1.13317
178.024	12869.9	1.13406	1.13406
178.134	12875.3	1.13491	1.13491
178.244	12880.3	1.13583	1.13583
178.344	12885.9	1.13664	1.13664
178.454	12891.3	1.13753	1.13753
178.564	12896.7	1.13851	1.13851
178.674	12903.6	1.13937	1.13937
178.774	12908.7	1.14014	1.14014
178.884	12915.1	1.14119	1.14119
178.994	12920.3	1.14197	1.14197
179.094	12926.3	1.14282	1.14282
179.204	12932	1.14376	1.14376
179.314	12937.6	1.14466	1.14466
179.424	12942.9	1.14557	1.14557
179.524	12946.9	1.14644	1.14644
179.634	12952.3	1.14727	1.14727
179.744	12959.1	1.14828	1.14828
179.844	12964.4	1.1491	1.1491
179.954	12970.2	1.14994	1.14994
180.064	12975.4	1.15094	1.15094
180.174	12981.5	1.15178	1.15178
180.274	12987.9	1.15268	1.15268
180.384	12993.8	1.1536	1.1536
180.494	12998.9	1.15448	1.15448
180.594	13003.6	1.15537	1.15537
180.704	13010.1	1.15628	1.15628
180.814	13015.4	1.15719	1.15719
180.924	13019.9	1.15808	1.15808
181.024	13025	1.15891	1.15891
181.134	13030.7	1.15975	1.15975
181.244	13036.7	1.16073	1.16073
181.344	13043.1	1.16154	1.16154
181.454	13050.5	1.1625	1.1625
181.564	13055	1.16339	1.16339
181.674	13061.1	1.16428	1.16428
181.774	13065.9	1.16511	1.16511
181.884	13071.5	1.16601	1.16601
181.984	13077.3	1.16686	1.16686
182.094	13082.3	1.16775	1.16775
182.204	13087.7	1.16868	1.16868
182.314	13093	1.16956	1.16956
182.414	13098.4	1.17039	1.17039
182.524	13105	1.17133	1.17133
182.634	13110.8	1.17222	1.17222
182.734	13116.3	1.17305	1.17305
182.844	13122.5	1.17396	1.17396
182.954	13127.6	1.17486	1.17486
183.064	13135.8	1.17581	1.17581
183.164	13140.7	1.17661	1.17661
183.274	13145.1	1.17757	1.17757
183.384	13151.2	1.17847	1.17847
183.484	13155.4	1.17926	1.17926
183.594	13161.9	1.1802	1.1802
183.704	13167.4	1.18111	1.18111
183.814	13173.1	1.182	1.182
183.914	13178.3	1.1828	1.1828
184.024	13184.3	1.18372	1.18372
184.134	13191.5	1.18466	1.18466
184.234	13196.6	1.18547	1.18547
184.344	13201.9	1.18635	1.18635
184.454	13208.1	1.1873	1.1873
184.564	13213.7	1.1882	1.1882
184.664	13218.4	1.18903	1.18903
184.774	13225.6	1.18991	1.18991
184.884	13230.7	1.19087	1.19087
184.984	13236	1.19165	1.19165
185.094	13242	1.19255	1.19255
185.204	13248.1	1.19349	1.19349
185.314	13253.5	1.19435	1.19435
185.414	13260	1.19517	1.19517
185.524	13265.8	1.19614	1.19614
185.634	13270.8	1.19698	1.19698
185.734	13276.8	1.19781	1.19781
185.844	13282.3	1.19881	1.19881
185.954	13288.8	1.19958	1.19958
186.064	13294.1	1.2006	1.2006
186.164	13300	1.20139	1.20139
186.274	13304.8	1.20225	1.20225
186.384	13311	1.20318	1.20318
186.484	13315.9	1.20398	1.20398
186.594	13321.3	1.20489	1.20489
186.704	13327.7	1.20583	1.20583
186.804	13332.8	1.20658	1.20658
186.914	13338.3	1.20752	1.20752
187.024	13344.6	1.20842	1.20842
187.134	13350.7	1.20934	1.20934
187.234	13355.9	1.21018	1.21018
187.344	13362.9	1.21107	1.21107
187.454	13368.4	1.21198	1.21198
187.554	13373.6	1.21281	1.21281
187.664	13378.6	1.21368	1.21368
187.774	13383.9	1.21458	1.21458
187.884	13389.5	1.21548	1.21548
187.984	13395.5	1.21627	1.21627
188.094	13402.2	1.2172	1.2172
188.204	13408.1	1.21809	1.21809
188.304	13412.6	1.2189	1.2189
188.414	13418.8	1.21981	1.21981
188.524	13425.1	1.22073	1.22073
188.634	13431.2	1.22162	1.22162
188.734	13436.5	1.22245	1.22245
188.844	13442.3	1.22336	1.22336
188.954	13447.9	1.22422	1.22422
189.054	13452.6	1.22509	1.22509
189.164	13458.5	1.226	1.226
189.274	13463	1.22683	1.22683
189.384	13468.8	1.22777	1.22777
189.484	13474.6	1.22858	1.22858
189.594	13481.5	1.22942	1.22942
189.704	13487.7	1.23036	1.23036
189.804	13493.4	1.2312	1.2312
189.914	13499.4	1.23204	1.23204
190.024	13504.9	1.23305	1.23305
190.134	13510.9	1.23389	1.23389
190.234	13516.7	1.23471	1.23471
190.344	13522	1.23566	1.23566
190.454	13527.8	1.23655	1.23655
190.554	13532.3	1.23733	1.23733
190.664	13538.5	1.23825	1.23825
190.774	13545	1.23915	1.23915
190.884	13550.4	1.24007	1.24007
190.984	13556.7	1.24091	1.24091
191.094	13562.5	1.2418	1.2418
191.204	13569	1.2427	1.2427
191.304	13573.5	1.24357	1.24357
191.414	13580.3	1.24446	1.24446
191.524	13585.3	1.24531	1.24531
191.634	13591.5	1.24632	1.24632
191.734	13597.1	1.24711	1.24711
191.844	13602.8	1.24797	1.24797
191.954	13608.5	1.24893	1.24893
192.054	13613.2	1.24973	1.24973
192.164	13619.3	1.25059	1.25059
192.274	13626.8	1.25156	1.25156
192.374	13633.5	1.25237	1.25237
192.484	13637.3	1.25326	1.25326
192.594	13643.2	1.25419	1.25419
192.704	13650.1	1.255	1.255
192.804	13655.5	1.2559	1.2559
192.914	13660.8	1.25682	1.25682
193.024	13665.8	1.25766	1.25766
193.124	13672.1	1.25848	1.25848
193.234	13677.8	1.25939	1.25939
193.344	13684.3	1.26036	1.26036
193.454	13689.6	1.26127	1.26127
193.554	13694.4	1.262	1.262
193.664	13698.8	1.26289	1.26289
193.774	13705.8	1.26385	1.26385
193.874	13711.9	1.26466	1.26466
193.984	13719	1.26554	1.26554
194.094	13725.2	1.26652	1.26652
194.204	13731.6	1.26736	1.26736
194.304	13736.7	1.26831	1.26831
194.414	13742.9	1.26912	1.26912
194.524	13748.6	1.27008	1.27008
194.624	13753.9	1.27094	1.27094
194.734	13758.1	1.27176	1.27176
194.844	13764.8	1.27271	1.27271
194.954	13770.5	1.27356	1.27356
195.054	13776.2	1.2744	1.2744
195.164	13781.8	1.27534	1.27534
195.274	13787.4	1.27617	1.27617
195.374	13792.9	1.27712	1.27712
195.484	13800.3	1.27799	1.27799
195.594	13806.5	1.27893	1.27893
195.704	13812.5	1.27979	1.27979
195.804	13818	1.28064	1.28064
195.914	13822.8	1.28165	1.28165
196.024	13827.8	1.28243	1.28243
196.124	13833.7	1.28332	1.28332
196.234	13840.2	1.28423	1.28423
196.344	13846	1.28509	1.28509
196.454	13852.7	1.28608	1.28608
196.554	13859.3	1.28688	1.28688
196.664	13865.1	1.28776	1.28776
196.764	13870.4	1.28872	1.28872
196.874	13876.5	1.28955	1.28955
196.984	13883.1	1.29045	1.29045
197.094	13888.6	1.29148	1.29148
197.174	13892.8	1.29212	1.29212
197.284	13883.3	1.29279	1.29279
197.384	13854.5	1.29327	1.29327
197.494	13813.2	1.2935	1.2935
197.604	13761.7	1.29337	1.29337
197.714	13708.5	1.29329	1.29329
197.814	13661.9	1.29316	1.29316
197.924	13613.2	1.2929	1.2929
198.034	13563	1.29267	1.29267
198.134	13518.7	1.29244	1.29244
198.244	13470.6	1.29217	1.29217
198.354	13421.3	1.29196	1.29196
198.464	13371.7	1.29156	1.29156
198.564	13326.7	1.29133	1.29133
198.674	13276.2	1.29104	1.29104
198.784	13224.8	1.2906	1.2906
198.884	13179.6	1.29038	1.29038
198.994	13127.3	1.29	1.29
199.104	13075.4	1.28962	1.28962
199.214	13022.5	1.28933	1.28933
199.314	12973.4	1.28886	1.28886
199.424	12921.5	1.2885	1.2885
199.534	12868.5	1.28818	1.28818
199.634	12819.6	1.28776	1.28776
199.744	12766	1.28745	1.28745
199.854	12713	1.28699	1.28699
199.964	12658.5	1.28663	1.28663
200.064	12610.1	1.28629	1.28629
200.174	12557.4	1.28586	1.28586
200.284	12503	1.28547	1.28547
200.384	12454.4	1.28514	1.28514
200.494	12400.4	1.28471	1.28471
200.604	12347.1	1.28429	1.28429
200.714	12291.9	1.2839	1.2839
200.814	12241.5	1.28341	1.28341
200.924	12187.5	1.28315	1.28315
201.034	12133.6	1.2827	1.2827
201.134	12085.9	1.28229	1.28229
201.244	12033.4	1.28197	1.28197
201.354	11980.8	1.28152	1.28152
201.464	11928.9	1.28114	1.28114
201.564	11881	1.28081	1.28081
201.674	11828.9	1.28037	1.28037
201.774	11780.8	1.27998	1.27998
201.884	11727.1	1.27961	1.27961
201.994	11673.6	1.27912	1.27912
202.104	11620.6	1.27876	1.27876
202.204	11572.5	1.27837	1.27837
202.314	11521	1.27793	1.27793
202.424	11467.5	1.27752	1.27752
202.524	11420.3	1.27717	1.27717
202.634	11368	1.2767	1.2767
202.744	11315.8	1.27634	1.27634
202.854	11264.7	1.2759	1.2759
202.954	11217.8	1.27554	1.27554
203.064	11165.5	1.27513	1.27513
203.174	11113.2	1.27473	1.27473
203.274	11064.6	1.27432	1.27432
203.384	11011.1	1.27386	1.27386
203.494	10959.5	1.27344	1.27344
203.604	10907.5	1.27307	1.27307
203.704	10859.5	1.27266	1.27266
203.814	10807.5	1.27224	1.27224
203.924	10755.9	1.27178	1.27178
204.024	10710.6	1.27141	1.27141
204.134	10658.6	1.27103	1.27103
204.244	10608.3	1.27062	1.27062
204.354	10556.7	1.27013	1.27013
204.454	10510.6	1.2698	1.2698
204.564	10459.5	1.26935	1.26935
204.674	10407.5	1.26892	1.26892
204.774	10361.7	1.26853	1.26853
204.884	10310.9	1.26814	1.26814
204.994	10260.1	1.26767	1.26767
205.104	10209.1	1.26728	1.26728
205.204	10162.9	1.26686	1.26686
205.314	10112.6	1.26646	1.26646
205.424	10063.3	1.26607	1.26607
205.524	10018.3	1.26567	1.26567
205.634	9967.95	1.26518	1.26518
205.744	9916.99	1.26485	1.26485
205.854	9866.74	1.26432	1.26432
205.954	9820.42	1.26398	1.26398
206.064	9769.83	1.2635	1.2635
206.174	9719.89	1.26309	1.26309
206.274	9673.83	1.26277	1.26277
206.384	9624.7	1.26226	1.26226
206.494	9575.33	1.2619	1.2619
206.604	9525.08	1.26143	1.26143
206.704	9479.14	1.26107	1.26107
206.814	9429.65	1.26063	1.26063
206.924	9380.31	1.26018	1.26018
207.024	9335.56	1.2598	1.2598
207.134	9285.84	1.2594	1.2594
207.244	9236.78	1.25892	1.25892
207.344	9191.74	1.25851	1.25851
207.454	9141.53	1.25815	1.25815
207.564	9092.49	1.2577	1.2577
207.674	9042.9	1.25724	1.25724
207.774	8997.9	1.25688	1.25688
207.884	8948.31	1.2564	1.2564
207.994	8899.18	1.25597	1.25597
208.094	8854.71	1.2556	1.2556
208.204	8805.65	1.25516	1.25516
208.314	8756.65	1.25475	1.25475
208.424	8708.15	1.25426	1.25426
208.524	8663.84	1.2539	1.2539
208.634	8614.74	1.25344	1.25344
208.744	8566.03	1.25302	1.25302
208.844	8521.09	1.25259	1.25259
208.954	8472.84	1.25215	1.25215
209.064	8422.74	1.25171	1.25171
209.174	8374.43	1.25128	1.25128
209.274	8330.31	1.25086	1.25086
209.384	8280.99	1.25038	1.25038
209.494	8232.34	1.24994	1.24994
209.594	8188.46	1.24959	1.24959
209.704	8140.71	1.24913	1.24913
209.814	8092.46	1.24861	1.24861
209.924	8044.84	1.24823	1.24823
210.024	8000.52	1.24779	1.24779
210.134	7953.52	1.2474	1.2474
210.244	7905.46	1.24692	1.24692
210.344	7861.15	1.24648	1.24648
210.454	7813.15	1.24606	1.24606
210.564	7766.06	1.24557	1.24557
210.674	7717.56	1.24515	1.24515
210.774	7675.43	1.24472	1.24472
210.884	7627.31	1.24428	1.24428
210.994	7580.71	1.2438	1.2438
211.094	7538.49	1.24341	1.24341
211.204	7491.4	1.24294	1.24294
211.314	7444.74	1.24254	1.24254
211.424	7397.21	1.24205	1.24205
211.524	7354.62	1.24162	1.24162
211.634	7308.31	1.24119	1.24119
211.744	7258.77	1.24072	1.24072
211.844	7216.06	1.24032	1.24032
211.954	7169.4	1.23986	1.23986
212.064	7121.9	1.2394	1.2394
212.164	7079.9	1.23894	1.23894
212.274	7033.34	1.23853	1.23853
212.384	6986.93	1.23804	1.23804
212.494	6941.21	1.23763	1.23763
212.594	6898.81	1.23722	1.23722
212.704	6852.99	1.23673	1.23673
212.814	6805.27	1.23629	1.23629
212.914	6762.96	1.23588	1.23588
213.024	6717.56	1.2354	1.2354
213.134	6671.62	1.23499	1.23499
213.244	6625.9	1.2345	1.2345
213.344	6584.68	1.23405	1.23405
213.454	6538.49	1.23366	1.23366
213.564	6492.65	1.23312	1.23312
213.664	6451.65	1.23272	1.23272
213.774	6406.4	1.23233	1.23233
213.884	6361.15	1.23176	1.23176
213.994	6316.37	1.23136	1.23136
214.094	6274.06	1.23096	1.23096
214.204	6228.46	1.23041	1.23041
214.314	6183.63	1.23002	1.23002
214.414	6142.26	1.2296	1.2296
214.524	6097.2	1.22908	1.22908
214.634	6051.79	1.22873	1.22873
214.744	6006.85	1.22816	1.22816
214.844	5965.23	1.22779	1.22779
214.954	5920.77	1.22734	1.22734
215.064	5875.06	1.22679	1.22679
215.164	5833.68	1.22642	1.22642
215.274	5789.6	1.2259	1.2259
215.384	5745.67	1.22545	1.22545
215.494	5701.34	1.22504	1.22504
215.594	5660.95	1.22452	1.22452
215.704	5616.56	1.22416	1.22416
215.814	5573.23	1.22368	1.22368
215.914	5532.54	1.22319	1.22319
216.024	5488.21	1.2228	1.2228
216.134	5443.34	1.22227	1.22227
216.244	5399.68	1.22183	1.22183
216.344	5359.92	1.22142	1.22142
216.454	5316.2	1.22088	1.22088
216.564	5273.2	1.22049	1.22049
216.664	5233.31	1.22006	1.22006
216.774	5191.46	1.21951	1.21951
216.884	5148.32	1.21909	1.21909
216.984	5108.71	1.21868	1.21868
217.094	5065.91	1.21817	1.21817
217.204	5021.85	1.21772	1.21772
217.304	4982.54	1.2173	1.2173
217.414	4938.51	1.21678	1.21678
217.524	4893.76	1.21634	1.21634
217.634	4850.83	1.21577	1.21577
217.734	4811.71	1.21533	1.21533
217.844	4768.6	1.21494	1.21494
217.954	4727.49	1.21441	1.21441
218.054	4689.27	1.21402	1.21402
218.164	4646.52	1.21349	1.21349
218.274	4603.76	1.21304	1.21304
218.384	4560.8	1.21257	1.21257
218.484	4522.48	1.21209	1.21209
218.594	4479.37	1.21154	1.21154
218.704	4437.85	1.21116	1.21116
218.804	4398.77	1.21069	1.21069
218.914	4356.85	1.21019	1.21019
219.024	4315.87	1.20978	1.20978
219.134	4274.65	1.2092	1.2092
219.234	4236.48	1.20882	1.20882
219.344	4195.04	1.20835	1.20835
219.454	4154.32	1.20782	1.20782
219.554	4116.3	1.2074	1.2074
219.664	4074.62	1.20691	1.20691
219.774	4032.83	1.20638	1.20638
219.884	3991.88	1.20592	1.20592
219.984	3955.48	1.20545	1.20545
220.094	3913.32	1.20495	1.20495
220.204	3872.33	1.2045	1.2045
220.304	3835.35	1.20402	1.20402
220.414	3794.8	1.20351	1.20351
220.524	3753.71	1.20306	1.20306
220.634	3714.38	1.20253	1.20253
220.734	3678.05	1.20209	1.20209
220.844	3637.38	1.20161	1.20161
220.954	3597.32	1.20112	1.20112
221.054	3560.57	1.20068	1.20068
221.164	3520.99	1.20016	1.20016
221.274	3480.94	1.19967	1.19967
221.384	3442.21	1.19916	1.19916
221.484	3405.96	1.19874	1.19874
221.594	3366.9	1.19827	1.19827
221.704	3327.71	1.19772	1.19772
221.804	3293.19	1.19728	1.19728
221.914	3253.38	1.19682	1.19682
222.024	3214.24	1.19627	1.19627
222.124	3178.89	1.19581	1.19581
222.234	3139.84	1.19534	1.19534
222.344	3103.11	1.19488	1.19488
222.454	3065.13	1.19437	1.19437
222.554	3029.89	1.19389	1.19389
222.664	2991.42	1.1934	1.1934
222.774	2952.41	1.19292	1.19292
222.874	2918.8	1.19241	1.19241
222.984	2880.72	1.19193	1.19193
223.094	2842.02	1.19141	1.19141
223.204	2804.09	1.19095	1.19095
223.304	2770.06	1.19048	1.19048
223.414	2732.52	1.18991	1.18991
223.524	2695.33	1.18948	1.18948
223.624	2661.25	1.18896	1.18896
223.734	2625.61	1.18842	1.18842
223.844	2588.5	1.18797	1.18797
223.954	2552.05	1.1874	1.1874
224.054	2518.59	1.18694	1.18694
224.164	2482.33	1.18644	1.18644
224.274	2445.33	1.18586	1.18586
224.374	2412.42	1.18546	1.18546
224.484	2376.08	1.18492	1.18492
224.594	2339.99	1.18438	1.18438
224.704	2304.91	1.18392	1.18392
224.804	2272.58	1.18344	1.18344
224.914	2237.41	1.18289	1.18289
225.024	2201.99	1.18242	1.18242
225.124	2170.2	1.18194	1.18194
225.234	2134.89	1.1814	1.1814
225.344	2099.3	1.18082	1.18082
225.454	2064.78	1.18037	1.18037
225.554	2033.02	1.17991	1.17991
225.664	1998.1	1.17935	1.17935
225.774	1963	1.1788	1.1788
225.874	1931.69	1.17833	1.17833
225.984	1898.19	1.17779	1.17779
226.094	1864.53	1.17729	1.17729
226.204	1830.14	1.17674	1.17674
226.304	1800.33	1.17627	1.17627
226.414	1767.63	1.17573	1.17573
226.524	1735.22	1.17524	1.17524
226.624	1704.74	1.17466	1.17466
226.734	1671.94	1.17419	1.17419
226.844	1639.79	1.17369	1.17369
226.944	1610.63	1.17316	1.17316
227.054	1578.54	1.17267	1.17267
227.164	1547.16	1.17206	1.17206
227.274	1515.07	1.17162	1.17162
227.374	1487.12	1.1711	1.1711
227.484	1455.63	1.17049	1.17049
227.594	1425.38	1.17004	1.17004
227.694	1397.65	1.16944	1.16944
227.804	1367.52	1.16898	1.16898
227.914	1336.71	1.1684	1.1684
228.024	1306.2	1.16782	1.16782
228.124	1278.95	1.16741	1.16741
228.234	1249.37	1.16679	1.16679
228.344	1219.63	1.16622	1.16622
228.444	1192.4	1.16574	1.16574
228.554	1163.16	1.16518	1.16518
228.664	1134.87	1.16459	1.16459
228.774	1106.57	1.16406	1.16406
228.874	1080.73	1.16353	1.16353
228.984	1052.76	1.16295	1.16295
229.094	1024.88	1.16245	1.16245
229.194	999.165	1.16184	1.16184
229.304	972.79	1.1613	1.1613
229.414	946.086	1.16075	1.16075
229.524	919.149	1.16016	1.16016
229.624	895.305	1.15963	1.15963
229.734	869.055	1.15907	1.15907
229.844	843.43	1.15848	1.15848
229.944	820.274	1.15796	1.15796
230.054	795.055	1.15734	1.15734
230.164	769.477	1.15674	1.15674
230.274	744.571	1.15616	1.15616
230.374	722.118	1.1556	1.1556
230.484	697.321	1.155	1.155
230.594	672.79	1.15439	1.15439
230.694	651.321	1.1538	1.1538
230.804	627.477	1.15319	1.15319
230.914	604.024	1.15261	1.15261
231.024	581.415	1.15193	1.15193
231.124	560.477	1.15138	1.15138
231.234	537.626	1.15075	1.15075
231.344	515.766	1.15011	1.15011
231.444	495.665	1.14947	1.14947
231.554	473.571	1.14884	1.14884
231.664	452.711	1.1482	1.1482
231.774	431.063	1.14754	1.14754
231.874	412.459	1.14693	1.14693
231.984	391.998	1.14628	1.14628
232.084	374.209	1.1457	1.1457
232.194	354.935	1.14506	1.14506
232.304	335.795	1.14438	1.14438
232.414	316.943	1.14372	1.14372
232.514	300.17	1.14306	1.14306
232.624	282.506	1.14241	1.14241
232.734	264.693	1.14173	1.14173
232.834	248.873	1.141	1.141
232.944	231.349	1.14036	1.14036
233.054	214.732	1.13958	1.13958
233.164	199.06	1.13879	1.13879
233.264	185.349	1.13812	1.13812
233.374	170.779	1.13735	1.13735
233.484	156.099	1.13659	1.13659
233.584	143.56	1.13583	1.13583
233.694	130.443	1.135	1.135
233.804	117.146	1.13419	1.13419
233.914	104.748	1.13338	1.13338
234.014	93.4586	1.13256	1.13256
234.124	81.4743	1.13168	1.13168
234.234	69.2946	1.13087	1.13087
234.334	59.0016	1.13014	1.13014
234.434	49.5993	1.12942	1.12942
234.444	48.7126	1.12938	1.12938
234.474	46.1735	1.12916	1.12916
234.674	42.3261	1.12863	1.12863
234.684	42.3343	1.12864	1.12864
