# Supplementary material for: Benchmark dataset of the effect of grain size on strength in the single-phase FCC CrCoNi medium entropy alloy
Source: Data Brief. 2019 Oct 1;27:104592. doi: 10.1016/j.dib.2019.104592 (PMC6812030; doi:10.1016/j.dib.2019.104592)
Supplement: Multimedia component 1 [file mmc1.zip › Compression_Tests/293K/CrCoNi_1173K_30min_293K.xlsx]

## Sheet: CrCoNi_1173K_30min_293K
Name	CrCoNi-800C-15m-3,5µm
Diameter	4.04	mm
Sample height	7.98	mm
Gage length	8	mm
Speed ​​during measurement	0.48	mm/min
Time	Force	Crosshead Displacement	Crosshead Displacement
s	N	mm	mm
32.4661	57.4755	0	0
32.5461	57.3736	-2.99513e-06	-2.99513e-06
32.5761	57.3497	-1.00809e-06	-1.00809e-06
32.5761	57.3497	-1.00809e-06	-1.00809e-06
32.6761	57.3733	-1.10142e-05	-1.10142e-05
32.7861	57.1689	-1.30049e-05	-1.30049e-05
32.8961	61.7686	2.29879e-05	2.29879e-05
32.9961	77.2295	0.000467966	0.000467966
33.1061	93.8154	0.00109198	0.00109198
33.2161	110.925	0.00169292	0.00169292
33.3161	125.214	0.00246778	0.00246778
33.4261	138.94	0.00323095	0.00323095
33.5361	151.778	0.00402452	0.00402452
33.6361	162.325	0.00469877	0.00469877
33.7461	173.649	0.00551893	0.00551893
33.8561	185.138	0.00630762	0.00630762
33.9661	195.989	0.00708796	0.00708796
34.0661	206.259	0.00779881	0.00779881
34.1761	217.645	0.00863089	0.00863089
34.2861	229.266	0.00942292	0.00942292
34.3861	239.977	0.0101485	0.0101485
34.4961	251.786	0.0109289	0.0109289
34.6061	263.302	0.0117488	0.0117488
34.7161	275.341	0.0125519	0.0125519
34.8161	286.427	0.0132597	0.0132597
34.9261	298.161	0.0140439	0.0140439
35.0361	310.052	0.0147796	0.0147796
35.1361	321.153	0.0155435	0.0155435
35.2461	333.825	0.0162745	0.0162745
35.3561	346.692	0.0170747	0.0170747
35.4661	359.841	0.017876	0.017876
35.5661	371.63	0.0185719	0.0185719
35.6761	385.239	0.0194288	0.0194288
35.7861	399.606	0.0201929	0.0201929
35.8861	412.653	0.0208879	0.0208879
35.9961	427.013	0.0217028	0.0217028
36.1061	439.981	0.0224638	0.0224638
36.2161	454.591	0.0231869	0.0231869
36.3161	467.974	0.0238759	0.0238759
36.4261	483.091	0.0246076	0.0246076
36.5361	498.2	0.0253787	0.0253787
36.6361	512.036	0.0260448	0.0260448
36.7461	527.849	0.0268149	0.0268149
36.8561	544.192	0.0275526	0.0275526
36.9661	561.349	0.0283317	0.0283317
37.0661	576.739	0.0289926	0.0289926
37.1761	593.505	0.0297598	0.0297598
37.2861	610.489	0.0305109	0.0305109
37.3861	626.802	0.0312037	0.0312037
37.4961	644.145	0.0319519	0.0319519
37.6061	661.239	0.0327148	0.0327148
37.7161	679.247	0.0334568	0.0334568
37.8161	694.427	0.0340969	0.0340969
37.9261	712.575	0.0348109	0.0348109
38.0361	731.067	0.0355318	0.0355318
38.1361	747.567	0.0362626	0.0362626
38.2461	766.7	0.0369757	0.0369757
38.3561	785.091	0.0376969	0.0376969
38.4661	803.583	0.0384398	0.0384398
38.5661	820.089	0.0391406	0.0391406
38.6761	838.839	0.0398788	0.0398788
38.7761	855.722	0.040533	0.040533
38.8861	874.152	0.0411928	0.0411928
38.9961	892.831	0.0419846	0.0419846
39.1061	911.105	0.042733	0.042733
39.2061	927.98	0.0433426	0.0433426
39.3161	945.87	0.0441749	0.0441749
39.4261	964.238	0.0448069	0.0448069
39.5261	981.347	0.0455348	0.0455348
39.6361	999.831	0.0462629	0.0462629
39.7461	1018.78	0.0469639	0.0469639
39.8561	1037.32	0.047748	0.047748
39.9561	1054.4	0.048596	0.048596
40.0661	1073.03	0.049255	0.049255
40.1761	1091.8	0.0499968	0.0499968
40.2761	1107.85	0.0506906	0.0506906
40.3861	1125.98	0.0514012	0.0514012
40.4961	1144.14	0.0523347	0.0523347
40.6061	1162.82	0.0529368	0.0529368
40.7061	1179.35	0.0535238	0.0535238
40.8161	1197.52	0.054411	0.054411
40.9261	1215.87	0.0551	0.0551
41.0261	1232.35	0.0557582	0.0557582
41.1361	1251.11	0.0565556	0.0565556
41.2461	1269.6	0.0572628	0.0572628
41.3561	1287.9	0.0581795	0.0581795
41.4561	1304.78	0.0587868	0.0587868
41.5661	1323.89	0.0594208	0.0594208
41.6761	1342.16	0.0603329	0.0603329
41.7761	1358.72	0.0610229	0.0610229
41.8861	1378.03	0.0617049	0.0617049
41.9961	1396.1	0.0624566	0.0624566
42.1061	1415.8	0.0631879	0.0631879
42.2061	1432.46	0.0639407	0.0639407
42.3161	1451.89	0.064704	0.064704
42.4261	1471.46	0.065355	0.065355
42.5261	1489.24	0.0661508	0.0661508
42.6361	1508.86	0.0669369	0.0669369
42.7461	1528.55	0.0676238	0.0676238
42.8561	1549.3	0.0684005	0.0684005
42.9561	1567.39	0.0691649	0.0691649
43.0661	1586.96	0.069915	0.069915
43.1761	1607.43	0.0706269	0.0706269
43.2761	1625.21	0.0713269	0.0713269
43.3861	1645.14	0.0720608	0.0720608
43.4961	1665.27	0.0728667	0.0728667
43.5961	1684.53	0.0735199	0.0735199
43.7061	1705.26	0.0742288	0.0742288
43.8161	1726.48	0.0750719	0.0750719
43.9261	1747.82	0.0757718	0.0757718
44.0261	1767.19	0.0764158	0.0764158
44.1361	1788.11	0.0772288	0.0772288
44.2461	1809.81	0.0779717	0.0779717
44.3461	1829.14	0.0786359	0.0786359
44.4561	1850.79	0.0793349	0.0793349
44.5661	1871.95	0.0800969	0.0800969
44.6761	1893.56	0.0808807	0.0808807
44.7761	1913.9	0.0815169	0.0815169
44.8861	1936.3	0.082167	0.082167
44.9961	1959.39	0.0830348	0.0830348
45.0961	1979.82	0.083675	0.083675
45.2061	2003.89	0.0843406	0.0843406
45.3161	2028.34	0.0850929	0.0850929
45.4261	2051.87	0.0858508	0.0858508
45.5261	2074.01	0.0865289	0.0865289
45.6361	2099.04	0.0871955	0.0871955
45.7461	2124.23	0.0878806	0.0878806
45.8461	2147.59	0.0885369	0.0885369
45.9561	2174.6	0.0892159	0.0892159
46.0661	2201.14	0.0898107	0.0898107
46.1761	2230.15	0.0905368	0.0905368
46.2761	2256.29	0.0910999	0.0910999
46.3861	2285.57	0.0917919	0.0917919
46.4961	2315.51	0.0923789	0.0923789
46.5961	2343.21	0.0929635	0.0929635
46.7061	2375.89	0.0936558	0.0936558
46.8161	2406.93	0.0942548	0.0942548
46.9261	2438.62	0.0948789	0.0948789
47.0261	2467.09	0.095369	0.095369
47.1361	2498.5	0.0960187	0.0960187
47.2461	2532.29	0.0966089	0.0966089
47.3461	2562.06	0.0971447	0.0971447
47.4561	2595.28	0.097689	0.097689
47.5661	2628.73	0.0983909	0.0983909
47.6761	2661.51	0.0989359	0.0989359
47.7761	2693.26	0.0994609	0.0994609
47.8861	2728.18	0.100061	0.100061
47.9961	2762.45	0.100647	0.100647
48.0961	2794.1	0.101119	0.101119
48.2061	2829.93	0.101653	0.101653
48.3161	2864.64	0.102189	0.102189
48.4261	2900.43	0.102776	0.102776
48.5261	2933.42	0.103359	0.103359
48.6361	2969	0.103843	0.103843
48.7461	3004.94	0.104432	0.104432
48.8461	3038.14	0.104948	0.104948
48.9561	3073.88	0.105456	0.105456
49.0661	3111.67	0.106053	0.106053
49.1661	3145.64	0.106603	0.106603
49.2761	3181.3	0.107068	0.107068
49.3861	3217.83	0.107743	0.107743
49.4961	3254.75	0.108301	0.108301
49.5961	3289.16	0.108717	0.108717
49.7061	3325.77	0.109229	0.109229
49.8161	3362.82	0.109761	0.109761
49.9161	3396.07	0.110384	0.110384
50.0261	3433.52	0.110733	0.110733
50.1361	3470.82	0.111283	0.111283
50.2461	3507.42	0.111775	0.111775
50.3461	3540.74	0.112452	0.112452
50.4561	3578.08	0.112875	0.112875
50.5661	3615.61	0.113293	0.113293
50.6661	3649.64	0.113932	0.113932
50.7761	3688.03	0.114503	0.114503
50.8861	3725.75	0.114985	0.114985
50.9961	3763.42	0.115357	0.115357
51.0961	3798.05	0.116037	0.116037
51.2061	3837.1	0.116536	0.116536
51.3161	3874.47	0.117037	0.117037
51.4161	3908.36	0.117429	0.117429
51.5261	3946.3	0.118067	0.118067
51.6361	3983.61	0.118672	0.118672
51.7461	4021.03	0.119067	0.119067
51.8461	4055.66	0.119463	0.119463
51.9561	4092.86	0.120087	0.120087
52.0661	4129.85	0.120597	0.120597
52.1661	4164.27	0.121008	0.121008
52.2761	4201.89	0.121665	0.121665
52.3861	4239.47	0.122083	0.122083
52.4961	4277.53	0.122697	0.122697
52.5961	4310.94	0.123089	0.123089
52.7061	4347.57	0.123597	0.123597
52.8161	4383.19	0.124217	0.124217
52.9161	4416.14	0.124617	0.124617
53.0261	4453.55	0.125144	0.125144
53.1361	4490.19	0.125716	0.125716
53.2461	4526.22	0.126175	0.126175
53.3461	4559.63	0.126709	0.126709
53.4561	4596.82	0.127167	0.127167
53.5561	4629.08	0.127727	0.127727
53.6661	4664.89	0.128175	0.128175
53.7761	4700.13	0.12878	0.12878
53.8861	4734.35	0.129367	0.129367
53.9861	4765.44	0.129748	0.129748
54.0961	4798.36	0.130416	0.130416
54.2061	4831.85	0.130989	0.130989
54.3061	4861.42	0.13154	0.13154
54.4161	4894.13	0.132001	0.132001
54.5261	4925.86	0.132651	0.132651
54.6361	4957.14	0.133141	0.133141
54.7361	4984.49	0.133733	0.133733
54.8461	5013.41	0.134315	0.134315
54.9561	5041.67	0.134955	0.134955
55.0561	5067.11	0.135425	0.135425
55.1661	5093.13	0.13608	0.13608
55.2761	5119.7	0.136679	0.136679
55.3861	5145.31	0.137309	0.137309
55.4861	5166.86	0.137905	0.137905
55.5961	5191.14	0.138553	0.138553
55.7061	5213.68	0.139204	0.139204
55.8061	5234.92	0.139812	0.139812
55.9161	5257.03	0.140615	0.140615
56.0261	5280.16	0.140848	0.140848
56.1361	5302.2	0.141452	0.141452
56.2361	5323.57	0.14346	0.14346
56.3461	5345.7	0.143569	0.143569
56.4561	5367.01	0.144003	0.144003
56.5561	5387.44	0.143121	0.143121
56.6661	5407.98	0.145547	0.145547
56.7761	5427.99	0.146451	0.146451
56.8861	5448.23	0.147127	0.147127
56.9861	5464.35	0.146383	0.146383
57.0961	5482.35	0.148541	0.148541
57.2061	5497.9	0.148732	0.148732
57.3061	5513.24	0.149089	0.149089
57.4161	5530.27	0.149817	0.149817
57.5261	5546.39	0.150764	0.150764
57.6361	5561.42	0.152058	0.152058
57.7361	5575.3	0.152093	0.152093
57.8461	5589.02	0.152688	0.152688
57.9561	5601.64	0.153727	0.153727
58.0561	5611.9	0.154871	0.154871
58.1661	5623.08	0.15458	0.15458
58.2761	5632.95	0.156283	0.156283
58.3861	5640.56	0.156453	0.156453
58.4861	5647.05	0.157757	0.157757
58.5961	5653.5	0.157664	0.157664
58.7061	5659.39	0.15954	0.15954
58.8061	5663.7	0.159896	0.159896
58.9161	5667.64	0.160847	0.160847
59.0261	5669.64	0.1614	0.1614
59.1261	5672.57	0.162903	0.162903
59.2361	5674.1	0.163496	0.163496
59.3461	5675.02	0.164292	0.164292
59.4561	5674.93	0.164817	0.164817
59.5561	5675.77	0.166389	0.166389
59.6661	5675.57	0.167061	0.167061
59.7761	5676.58	0.167941	0.167941
59.8761	5678.19	0.168791	0.168791
59.9861	5679.3	0.169825	0.169825
60.0961	5682.3	0.170697	0.170697
60.2061	5685.03	0.17157	0.17157
60.3061	5687.58	0.172255	0.172255
60.4161	5690.99	0.173505	0.173505
60.5261	5694.29	0.174223	0.174223
60.6261	5698.16	0.175157	0.175157
60.7361	5702.07	0.175889	0.175889
60.8461	5706.78	0.177187	0.177187
60.9561	5710.25	0.177936	0.177936
61.0561	5715.39	0.178859	0.178859
61.1661	5720.19	0.17952	0.17952
61.2761	5724.79	0.1806	0.1806
61.3761	5729.38	0.181363	0.181363
61.4861	5735.02	0.182305	0.182305
61.5961	5739.63	0.18322	0.18322
61.7061	5744.77	0.184184	0.184184
61.8061	5749.85	0.184923	0.184923
61.9161	5755.24	0.185809	0.185809
62.0261	5760.71	0.186832	0.186832
62.1261	5765.35	0.187581	0.187581
62.2361	5770.6	0.188603	0.188603
62.3461	5775.93	0.189499	0.189499
62.4561	5781.06	0.190363	0.190363
62.5561	5786.15	0.191164	0.191164
62.6661	5792	0.192219	0.192219
62.7761	5798.12	0.193051	0.193051
62.8761	5802.65	0.193863	0.193863
62.9861	5807.82	0.194773	0.194773
63.0961	5812.62	0.195653	0.195653
63.2061	5818.34	0.196612	0.196612
63.3061	5824.07	0.197305	0.197305
63.4161	5829.27	0.198269	0.198269
63.5261	5836.13	0.199125	0.199125
63.6261	5841.01	0.199955	0.199955
63.7361	5846.8	0.200847	0.200847
63.8461	5852.29	0.201761	0.201761
63.9461	5858.03	0.202649	0.202649
64.0561	5865.2	0.203521	0.203521
64.1661	5871.15	0.204324	0.204324
64.2761	5877.19	0.205245	0.205245
64.3761	5882.55	0.206124	0.206124
64.4861	5888.43	0.207024	0.207024
64.5961	5893.68	0.207927	0.207927
64.6961	5899.95	0.208659	0.208659
64.8061	5906.56	0.209596	0.209596
64.9161	5912.67	0.210485	0.210485
65.0261	5919.79	0.211291	0.211291
65.1261	5925.36	0.212307	0.212307
65.2361	5931.4	0.213099	0.213099
65.3461	5936.4	0.213971	0.213971
65.4461	5943	0.215055	0.215055
65.5561	5948.81	0.215595	0.215595
65.6661	5954.31	0.216623	0.216623
65.7761	5961.14	0.217543	0.217543
65.8761	5966.75	0.218148	0.218148
65.9861	5971.96	0.219178	0.219178
66.0961	5978.86	0.219935	0.219935
66.1961	5985.11	0.22078	0.22078
66.3061	5991.73	0.221719	0.221719
66.4161	5997.74	0.222571	0.222571
66.5261	6004.1	0.223409	0.223409
66.6261	6009.55	0.22434	0.22434
66.7361	6016.18	0.225127	0.225127
66.8461	6021.66	0.226005	0.226005
66.9461	6027.16	0.226897	0.226897
67.0561	6033.99	0.227707	0.227707
67.1661	6039.99	0.228632	0.228632
67.2761	6047.16	0.229419	0.229419
67.3761	6052.62	0.23026	0.23026
67.4861	6058.59	0.231167	0.231167
67.5961	6065.18	0.231992	0.231992
67.6961	6070.32	0.232777	0.232777
67.8061	6077.66	0.23372	0.23372
67.9161	6085.01	0.234595	0.234595
68.0261	6090.16	0.235495	0.235495
68.1261	6095.17	0.236291	0.236291
68.2361	6101.1	0.237183	0.237183
68.3461	6106.9	0.238033	0.238033
68.4461	6112.58	0.23884	0.23884
68.5561	6119.18	0.239724	0.239724
68.6661	6125.54	0.240571	0.240571
68.7661	6131.82	0.241428	0.241428
68.8761	6137.98	0.242299	0.242299
68.9861	6145.25	0.243153	0.243153
69.0861	6149.66	0.243969	0.243969
69.1961	6156.44	0.244821	0.244821
69.3061	6162.02	0.245768	0.245768
69.4161	6168.47	0.246617	0.246617
69.5161	6173.88	0.247413	0.247413
69.6261	6180.42	0.248296	0.248296
69.7361	6186.71	0.249208	0.249208
69.8361	6192.86	0.250005	0.250005
69.9461	6199.08	0.250885	0.250885
70.0561	6205.37	0.25184	0.25184
70.1661	6212.15	0.252675	0.252675
70.2661	6217.6	0.253416	0.253416
70.3761	6223.74	0.254351	0.254351
70.4861	6229.75	0.255263	0.255263
70.5861	6235.28	0.256004	0.256004
70.6961	6242.35	0.256945	0.256945
70.8061	6248.51	0.257856	0.257856
70.9161	6254.53	0.258724	0.258724
71.0161	6260.17	0.259601	0.259601
71.1261	6266.01	0.260441	0.260441
71.2361	6272.03	0.261304	0.261304
71.3361	6277.33	0.262239	0.262239
71.4461	6284.01	0.262976	0.262976
71.5561	6289.09	0.263846	0.263846
71.6661	6295.58	0.264905	0.264905
71.7661	6301.51	0.265589	0.265589
71.8761	6307.76	0.266508	0.266508
71.9861	6314.19	0.267428	0.267428
72.0861	6320.42	0.268193	0.268193
72.1961	6326.94	0.269184	0.269184
72.3061	6331.89	0.270107	0.270107
72.4161	6337.88	0.270845	0.270845
72.5161	6343.33	0.271701	0.271701
72.6261	6349.68	0.272668	0.272668
72.7361	6355.74	0.273465	0.273465
72.8361	6361.55	0.274319	0.274319
72.9461	6368.1	0.275211	0.275211
73.0561	6373.69	0.276084	0.276084
73.1661	6379.94	0.277019	0.277019
73.2661	6385.91	0.277856	0.277856
73.3761	6391.89	0.278717	0.278717
73.4861	6398.58	0.279679	0.279679
73.5861	6404.12	0.280503	0.280503
73.6961	6411.23	0.281368	0.281368
73.8061	6415.31	0.282364	0.282364
73.9061	6420.77	0.283172	0.283172
74.0161	6426.04	0.283913	0.283913
74.1261	6431.99	0.284912	0.284912
74.2361	6437.67	0.285744	0.285744
74.3361	6444.7	0.286523	0.286523
74.4461	6450.95	0.287528	0.287528
74.5561	6456.17	0.288389	0.288389
74.6561	6461.65	0.289107	0.289107
74.7661	6468.08	0.290128	0.290128
74.8761	6473.95	0.290916	0.290916
74.9861	6480.59	0.291879	0.291879
75.0861	6485.47	0.292669	0.292669
75.1961	6490.46	0.293537	0.293537
75.3061	6496.38	0.294471	0.294471
75.4061	6501.41	0.295228	0.295228
75.5161	6508.18	0.296128	0.296128
75.6261	6515.07	0.297088	0.297088
75.7361	6520.53	0.297959	0.297959
75.8361	6526.89	0.298768	0.298768
75.9461	6533.21	0.299704	0.299704
76.0561	6538.42	0.300615	0.300615
76.1561	6543.48	0.301428	0.301428
76.2661	6549.53	0.302291	0.302291
76.3761	6555.69	0.303236	0.303236
76.4861	6561.9	0.304151	0.304151
76.5861	6566.84	0.304905	0.304905
76.6961	6571.75	0.30584	0.30584
76.8061	6577.97	0.306673	0.306673
76.9061	6583.39	0.307472	0.307472
77.0161	6589.37	0.308343	0.308343
77.1261	6596.23	0.309283	0.309283
77.2361	6601.45	0.310176	0.310176
77.3361	6606.63	0.310941	0.310941
77.4461	6612.61	0.311785	0.311785
77.5561	6618.64	0.312731	0.312731
77.6561	6624.52	0.313545	0.313545
77.7661	6630.28	0.314392	0.314392
77.8761	6635.22	0.315372	0.315372
77.9861	6641.19	0.316173	0.316173
78.0861	6646.51	0.317023	0.317023
78.1961	6653.11	0.317919	0.317919
78.3061	6658.76	0.318787	0.318787
78.4061	6661.8	0.319567	0.319567
78.5161	6668.33	0.320439	0.320439
78.6261	6675.58	0.321313	0.321313
78.7261	6680.73	0.322175	0.322175
78.8361	6687.4	0.32304	0.32304
78.9461	6693.38	0.323971	0.323971
79.0561	6698.56	0.324824	0.324824
79.1561	6704.47	0.325684	0.325684
79.2661	6709.66	0.326597	0.326597
79.3761	6715.46	0.32738	0.32738
79.4761	6720.1	0.328321	0.328321
79.5861	6725.8	0.329185	0.329185
79.6961	6731.74	0.330019	0.330019
79.8061	6737.04	0.330943	0.330943
79.9061	6742.13	0.331744	0.331744
80.0161	6748.88	0.332599	0.332599
80.1261	6753.94	0.333576	0.333576
80.2261	6759.51	0.334321	0.334321
80.3361	6765.98	0.335197	0.335197
80.4461	6771.79	0.336155	0.336155
80.5561	6777.48	0.33696	0.33696
80.6561	6782.2	0.337824	0.337824
80.7661	6787.45	0.338725	0.338725
80.8761	6793.18	0.339572	0.339572
80.9761	6798.47	0.340435	0.340435
81.0861	6804.35	0.341321	0.341321
81.1961	6810.42	0.3422	0.3422
81.3061	6816.76	0.343064	0.343064
81.4061	6821.96	0.343907	0.343907
81.5161	6828.96	0.344835	0.344835
81.6261	6834.12	0.345741	0.345741
81.7261	6839.7	0.346628	0.346628
81.8361	6844.9	0.347475	0.347475
81.9461	6850.48	0.348353	0.348353
82.0561	6856.08	0.349277	0.349277
82.1561	6860.78	0.350031	0.350031
82.2661	6866.19	0.350976	0.350976
82.3761	6872.02	0.351851	0.351851
82.4761	6876.78	0.35264	0.35264
82.5861	6882.32	0.353559	0.353559
82.6961	6888.86	0.354412	0.354412
82.8061	6894.32	0.355305	0.355305
82.9061	6899.24	0.356148	0.356148
83.0161	6905.62	0.357033	0.357033
83.1261	6911.2	0.357931	0.357931
83.2261	6916.34	0.358707	0.358707
83.3361	6921.32	0.359612	0.359612
83.4461	6926.74	0.360531	0.360531
83.5561	6933.69	0.361409	0.361409
83.6561	6938.42	0.362231	0.362231
83.7661	6943.53	0.363161	0.363161
83.8662	6948.57	0.363966	0.363966
83.9761	6955.51	0.364916	0.364916
84.0861	6960.6	0.365764	0.365764
84.1961	6966.57	0.36664	0.36664
84.2961	6971.6	0.367489	0.367489
84.4061	6977.32	0.368372	0.368372
84.5161	6982.67	0.369213	0.369213
84.6162	6988.32	0.370167	0.370167
84.7261	6993.36	0.370953	0.370953
84.8361	6998.32	0.371851	0.371851
84.9461	7004.36	0.37268	0.37268
85.0461	7009.91	0.373544	0.373544
85.1561	7014.27	0.374457	0.374457
85.2661	7019.71	0.375293	0.375293
85.3662	7025.85	0.376125	0.376125
85.4761	7030.7	0.377001	0.377001
85.5861	7037.53	0.377949	0.377949
85.6961	7042.23	0.378776	0.378776
85.7961	7047.19	0.379605	0.379605
85.9061	7053.37	0.380513	0.380513
86.0161	7058.71	0.381448	0.381448
86.1162	7064.12	0.382171	0.382171
86.2261	7068.91	0.383096	0.383096
86.3361	7074.51	0.38406	0.38406
86.4461	7079.59	0.384928	0.384928
86.5461	7085.09	0.385688	0.385688
86.6561	7090.59	0.386581	0.386581
86.7661	7097.45	0.387491	0.387491
86.8662	7101.8	0.388309	0.388309
86.9761	7107.96	0.389152	0.389152
87.0861	7113.67	0.390136	0.390136
87.1961	7118.98	0.391055	0.391055
87.2961	7123.74	0.391776	0.391776
87.4061	7129.11	0.392741	0.392741
87.5161	7134.17	0.393612	0.393612
87.6162	7138.79	0.394332	0.394332
87.7261	7143.67	0.395374	0.395374
87.8361	7149.73	0.396208	0.396208
87.9461	7156.28	0.397084	0.397084
88.0461	7160.88	0.397984	0.397984
88.1561	7165.97	0.398696	0.398696
88.2661	7172.36	0.399656	0.399656
88.3662	7177.6	0.400556	0.400556
88.4761	7183.68	0.401345	0.401345
88.5861	7188.94	0.402336	0.402336
88.6861	7193.8	0.403161	0.403161
88.7961	7198.63	0.404019	0.404019
88.9061	7203.64	0.40496	0.40496
89.0161	7211	0.405749	0.405749
89.1161	7214.69	0.406595	0.406595
89.2261	7219.18	0.407587	0.407587
89.3361	7224.75	0.408381	0.408381
89.4361	7229.84	0.409137	0.409137
89.5461	7236.03	0.410103	0.410103
89.6561	7242.03	0.411045	0.411045
89.7661	7247.87	0.411896	0.411896
89.8661	7253.17	0.41268	0.41268
89.9761	7257.91	0.413633	0.413633
90.0861	7264.85	0.414593	0.414593
90.1861	7267.82	0.415348	0.415348
90.2961	7272.98	0.416253	0.416253
90.4061	7278.09	0.41712	0.41712
90.5161	7282.57	0.417996	0.417996
90.6161	7287.57	0.418736	0.418736
90.7261	7293.45	0.41964	0.41964
90.8361	7298.93	0.420548	0.420548
90.9361	7304.81	0.421323	0.421323
91.0461	7310.5	0.422241	0.422241
91.1561	7316.11	0.423136	0.423136
91.2661	7322.15	0.42408	0.42408
91.3661	7326.66	0.424873	0.424873
91.4761	7332.05	0.425713	0.425713
91.5861	7336.43	0.426659	0.426659
91.6861	7340.59	0.427495	0.427495
91.7961	7346.09	0.428297	0.428297
91.9061	7350.99	0.429259	0.429259
92.0161	7357.37	0.430039	0.430039
92.1161	7361.8	0.430871	0.430871
92.2261	7367.89	0.431821	0.431821
92.3361	7373.69	0.432684	0.432684
92.4361	7378.4	0.433493	0.433493
92.5461	7384.21	0.434457	0.434457
92.6561	7389.06	0.435285	0.435285
92.7661	7394.04	0.436165	0.436165
92.8661	7398.42	0.436984	0.436984
92.9761	7404.23	0.437843	0.437843
93.0861	7408.88	0.438828	0.438828
93.1861	7415.19	0.439676	0.439676
93.2961	7419.85	0.440461	0.440461
93.4061	7424.54	0.441452	0.441452
93.5161	7429.79	0.442219	0.442219
93.6161	7435.2	0.443035	0.443035
93.7261	7441.02	0.444072	0.444072
93.8361	7446.91	0.444839	0.444839
93.9361	7452.42	0.445683	0.445683
94.0461	7456.8	0.446643	0.446643
94.1561	7462.06	0.447512	0.447512
94.2561	7466.05	0.448348	0.448348
94.3661	7471.04	0.449176	0.449176
94.4761	7477.13	0.450069	0.450069
94.5861	7481.86	0.451003	0.451003
94.6861	7487.14	0.451796	0.451796
94.7961	7492.88	0.452676	0.452676
94.9061	7497.72	0.453579	0.453579
95.0061	7502.62	0.454381	0.454381
95.1161	7508.45	0.455337	0.455337
95.2261	7514.39	0.456111	0.456111
95.3361	7519.14	0.457132	0.457132
95.4361	7523.48	0.457975	0.457975
95.5461	7529.56	0.458725	0.458725
95.6561	7535.17	0.459743	0.459743
95.7561	7538.27	0.460531	0.460531
95.8661	7544.61	0.461312	0.461312
95.9761	7549.83	0.462328	0.462328
96.0861	7554.5	0.463141	0.463141
96.1861	7559.9	0.463975	0.463975
96.2961	7565.08	0.464904	0.464904
96.4061	7570.65	0.465731	0.465731
96.5061	7575.71	0.46664	0.46664
96.6161	7581.15	0.467628	0.467628
96.7261	7586.44	0.468364	0.468364
96.8361	7591.57	0.469499	0.469499
96.9361	7596.16	0.470185	0.470185
97.0461	7601.31	0.470949	0.470949
97.1561	7605.97	0.4719	0.4719
97.2561	7609.88	0.472709	0.472709
97.3661	7615.22	0.473531	0.473531
97.4761	7619.95	0.474468	0.474468
97.5861	7625.35	0.475331	0.475331
97.6861	7631.2	0.476297	0.476297
97.7961	7637	0.477351	0.477351
97.9061	7642.6	0.477909	0.477909
98.0061	7647.91	0.478763	0.478763
98.1161	7652.98	0.479871	0.479871
98.2261	7658.11	0.480564	0.480564
98.3361	7662.97	0.481725	0.481725
98.4361	7666.8	0.482453	0.482453
98.5461	7671.38	0.483181	0.483181
98.6462	7675.71	0.484195	0.484195
98.7561	7681.01	0.485024	0.485024
98.8661	7687.14	0.485787	0.485787
98.9761	7693.14	0.486847	0.486847
99.0761	7697.26	0.487579	0.487579
99.1861	7703.02	0.488452	0.488452
99.2961	7708.02	0.489397	0.489397
99.3962	7713.97	0.490181	0.490181
99.5061	7718.37	0.491187	0.491187
99.6161	7721.73	0.491997	0.491997
99.7261	7726.72	0.492839	0.492839
99.8261	7732.1	0.493717	0.493717
99.9361	7736.83	0.49448	0.49448
100.046	7741.9	0.495496	0.495496
100.146	7745.93	0.496311	0.496311
100.256	7751.83	0.497084	0.497084
100.366	7758.39	0.498065	0.498065
100.476	7763.44	0.498987	0.498987
100.576	7769.05	0.499749	0.499749
100.686	7773.72	0.500733	0.500733
100.796	7779.22	0.501503	0.501503
100.896	7783.2	0.502448	0.502448
101.006	7788.29	0.503373	0.503373
101.116	7792.3	0.50418	0.50418
101.226	7796.65	0.505127	0.505127
101.326	7800.76	0.505889	0.505889
101.436	7806.52	0.506733	0.506733
101.546	7812.35	0.50772	0.50772
101.646	7817.56	0.508452	0.508452
101.756	7823.06	0.509405	0.509405
101.866	7827.65	0.510368	0.510368
101.976	7832.79	0.511237	0.511237
102.076	7837.87	0.512005	0.512005
102.186	7843.08	0.512936	0.512936
102.296	7847.72	0.513867	0.513867
102.396	7852.49	0.514651	0.514651
102.506	7858.8	0.515553	0.515553
102.616	7862.94	0.516433	0.516433
102.726	7867.07	0.517388	0.517388
102.826	7871.81	0.518169	0.518169
102.936	7877.63	0.519025	0.519025
103.046	7883.03	0.519981	0.519981
103.146	7887.94	0.520775	0.520775
103.256	7893.96	0.521608	0.521608
103.366	7899.19	0.522552	0.522552
103.476	7904.05	0.523468	0.523468
103.576	7908.99	0.524263	0.524263
103.686	7914.66	0.525167	0.525167
103.796	7918.56	0.5261	0.5261
103.896	7922.92	0.526931	0.526931
104.006	7928.24	0.527835	0.527835
104.116	7933.93	0.528604	0.528604
104.216	7938.33	0.529541	0.529541
104.326	7942.19	0.530377	0.530377
104.436	7947.26	0.531181	0.531181
104.546	7952.73	0.532137	0.532137
104.646	7958.6	0.533001	0.533001
104.756	7963.76	0.533895	0.533895
104.866	7968.22	0.534732	0.534732
104.966	7973.57	0.535564	0.535564
105.076	7979.23	0.536467	0.536467
105.186	7983.28	0.537404	0.537404
105.296	7988.6	0.538247	0.538247
105.396	7992.43	0.539077	0.539077
105.506	7997.79	0.540011	0.540011
105.616	8002.88	0.540812	0.540812
105.716	8007.39	0.541684	0.541684
105.826	8013.8	0.542609	0.542609
105.936	8019.69	0.543432	0.543432
106.046	8024.82	0.544475	0.544475
106.146	8029.73	0.545153	0.545153
106.256	8033.87	0.546084	0.546084
106.366	8039.65	0.547037	0.547037
106.466	8044.23	0.547805	0.547805
106.576	8049.26	0.548775	0.548775
106.686	8054.11	0.549655	0.549655
106.796	8057.96	0.550477	0.550477
106.896	8063.29	0.551349	0.551349
107.006	8067.77	0.552209	0.552209
107.116	8073.64	0.55308	0.55308
107.216	8079	0.553944	0.553944
107.326	8084.22	0.554841	0.554841
107.436	8089.3	0.555729	0.555729
107.546	8094.09	0.55662	0.55662
107.646	8099.23	0.557443	0.557443
107.756	8103.48	0.55836	0.55836
107.866	8108.85	0.55926	0.55926
107.966	8112.35	0.560055	0.560055
108.076	8117.79	0.560927	0.560927
108.186	8123.39	0.561824	0.561824
108.296	8128.31	0.562721	0.562721
108.396	8132.44	0.563537	0.563537
108.506	8138.92	0.564435	0.564435
108.616	8143.81	0.565264	0.565264
108.716	8148.86	0.56614	0.56614
108.826	8153.66	0.567104	0.567104
108.936	8159.34	0.567848	0.567848
109.036	8163.86	0.568773	0.568773
109.146	8168.73	0.569624	0.569624
109.256	8173.57	0.570543	0.570543
109.366	8178.86	0.571424	0.571424
109.466	8182.07	0.572177	0.572177
109.576	8188.26	0.5731	0.5731
109.686	8193.01	0.573985	0.573985
109.786	8197.59	0.574767	0.574767
109.896	8203.25	0.575701	0.575701
110.006	8207.86	0.576569	0.576569
110.116	8213.37	0.577437	0.577437
110.216	8219.26	0.578301	0.578301
110.326	8223.18	0.579203	0.579203
110.436	8227.63	0.580091	0.580091
110.536	8232.23	0.580845	0.580845
110.646	8236.33	0.581744	0.581744
110.756	8242.38	0.58268	0.58268
110.866	8246.68	0.583505	0.583505
110.966	8252.22	0.584305	0.584305
111.076	8257.11	0.585213	0.585213
111.186	8261.67	0.586096	0.586096
111.286	8267.52	0.586925	0.586925
111.396	8273.43	0.587873	0.587873
111.506	8278.67	0.588759	0.588759
111.616	8283.34	0.589692	0.589692
111.716	8287.28	0.590503	0.590503
111.826	8292.31	0.591287	0.591287
111.936	8297.73	0.592317	0.592317
112.036	8302.24	0.593109	0.593109
112.146	8306.86	0.593929	0.593929
112.256	8312.58	0.594857	0.594857
112.366	8316.86	0.595724	0.595724
112.466	8322	0.596555	0.596555
112.576	8327.25	0.597451	0.597451
112.686	8331.7	0.59838	0.59838
112.786	8336.56	0.599208	0.599208
112.896	8341.68	0.60008	0.60008
113.006	8346.1	0.600943	0.600943
113.116	8351.27	0.601835	0.601835
113.216	8355.79	0.602696	0.602696
113.326	8361.57	0.603588	0.603588
113.436	8366.59	0.604467	0.604467
113.536	8370.62	0.605239	0.605239
113.646	8376.14	0.606225	0.606225
113.756	8380.35	0.607037	0.607037
113.856	8385.25	0.607839	0.607839
113.966	8390.52	0.608805	0.608805
114.076	8395.26	0.609644	0.609644
114.176	8400.39	0.610489	0.610489
114.286	8405.5	0.611379	0.611379
114.396	8410.86	0.612223	0.612223
114.506	8416.15	0.613231	0.613231
114.606	8420.99	0.614013	0.614013
114.716	8425.76	0.614912	0.614912
114.826	8430.15	0.615883	0.615883
114.926	8434.33	0.616667	0.616667
115.036	8440.7	0.617543	0.617543
115.146	8445.56	0.618487	0.618487
115.256	8450.61	0.619344	0.619344
115.356	8455.77	0.620161	0.620161
115.466	8460.09	0.621043	0.621043
115.576	8465.08	0.621901	0.621901
115.676	8469.78	0.622803	0.622803
115.786	8475.14	0.623688	0.623688
115.896	8480.48	0.624549	0.624549
116.006	8485.37	0.625452	0.625452
116.106	8489.04	0.626295	0.626295
116.216	8493.69	0.627181	0.627181
116.326	8498.76	0.628095	0.628095
116.426	8502.95	0.628869	0.628869
116.536	8508.38	0.629787	0.629787
116.646	8513.6	0.630681	0.630681
116.756	8519.23	0.631573	0.631573
116.856	8524.27	0.632441	0.632441
116.966	8529.02	0.633295	0.633295
117.076	8533.91	0.634268	0.634268
117.176	8538.62	0.635024	0.635024
117.286	8543.79	0.635956	0.635956
117.396	8548.87	0.636852	0.636852
117.506	8553.74	0.6378	0.6378
117.606	8557.25	0.638601	0.638601
117.716	8563.58	0.639527	0.639527
117.826	8567.64	0.640435	0.640435
117.926	8573.05	0.641273	0.641273
118.036	8578.1	0.642157	0.642157
118.146	8583.04	0.643048	0.643048
118.256	8587.52	0.643993	0.643993
118.356	8591.48	0.644831	0.644831
118.466	8597.29	0.645695	0.645695
118.576	8601.88	0.646552	0.646552
118.676	8606.26	0.647371	0.647371
118.786	8611.36	0.648299	0.648299
118.896	8617.74	0.649281	0.649281
118.996	8620.88	0.650056	0.650056
119.106	8626.11	0.650944	0.650944
119.216	8632	0.651869	0.651869
119.326	8636.07	0.65266	0.65266
119.426	8641.24	0.653507	0.653507
119.536	8645.9	0.654443	0.654443
119.646	8650.28	0.655281	0.655281
119.746	8656.07	0.656161	0.656161
119.856	8660.64	0.656968	0.656968
119.966	8665.85	0.657921	0.657921
120.076	8670.7	0.65884	0.65884
120.176	8675.02	0.659632	0.659632
120.286	8680.22	0.660513	0.660513
120.396	8686.38	0.661475	0.661475
120.496	8691.03	0.662303	0.662303
120.606	8697.03	0.663199	0.663199
120.716	8700.23	0.664147	0.664147
120.826	8703.66	0.664923	0.664923
120.926	8709.21	0.665833	0.665833
121.036	8713.59	0.66668	0.66668
121.146	8719.24	0.667597	0.667597
121.246	8723.12	0.668403	0.668403
121.356	8728.17	0.669293	0.669293
121.466	8734.85	0.670211	0.670211
121.576	8739.48	0.671056	0.671056
121.676	8743.94	0.671909	0.671909
121.786	8748.97	0.672868	0.672868
121.896	8752.35	0.673713	0.673713
121.996	8758.46	0.674577	0.674577
122.106	8763.7	0.675457	0.675457
122.216	8769.27	0.676404	0.676404
122.326	8773.91	0.677269	0.677269
122.426	8778.5	0.678076	0.678076
122.536	8783.07	0.679011	0.679011
122.646	8788.5	0.679915	0.679915
122.746	8793.88	0.680716	0.680716
122.856	8798.73	0.681704	0.681704
122.966	8804.1	0.682604	0.682604
123.076	8808.95	0.683509	0.683509
123.176	8813.01	0.684387	0.684387
123.286	8817.83	0.685187	0.685187
123.396	8823	0.686177	0.686177
123.496	8827.25	0.686981	0.686981
123.606	8832.74	0.687849	0.687849
123.716	8837.37	0.688813	0.688813
123.816	8842.3	0.689644	0.689644
123.926	8846.94	0.690555	0.690555
124.036	8851.82	0.691415	0.691415
124.146	8857.01	0.692353	0.692353
124.246	8861.6	0.693172	0.693172
124.356	8866.44	0.694071	0.694071
124.466	8871.21	0.694967	0.694967
124.566	8875.93	0.69582	0.69582
124.676	8881.09	0.696683	0.696683
124.786	8885.92	0.697573	0.697573
124.896	8891.78	0.698481	0.698481
124.996	8895.92	0.699285	0.699285
125.106	8900.76	0.700224	0.700224
125.216	8905.64	0.701099	0.701099
125.316	8911.08	0.701939	0.701939
125.426	8915.67	0.702837	0.702837
125.536	8921.04	0.70378	0.70378
125.646	8925.61	0.704664	0.704664
125.746	8930.32	0.705427	0.705427
125.856	8935.23	0.706338	0.706338
125.966	8940.2	0.7073	0.7073
126.066	8944.36	0.708011	0.708011
126.176	8949.38	0.708889	0.708889
126.286	8954.77	0.709893	0.709893
126.396	8958.95	0.710712	0.710712
126.496	8964.22	0.711517	0.711517
126.606	8969.63	0.712508	0.712508
126.716	8973.66	0.713271	0.713271
126.816	8978.18	0.714159	0.714159
126.926	8984.17	0.715064	0.715064
127.036	8989	0.715905	0.715905
127.146	8993.45	0.716904	0.716904
127.246	8997.57	0.717667	0.717667
127.356	9003.34	0.718541	0.718541
127.466	9008.85	0.719476	0.719476
127.566	9013.35	0.72022	0.72022
127.676	9018.17	0.721155	0.721155
127.786	9023.29	0.722065	0.722065
127.896	9027.93	0.722889	0.722889
127.996	9031.72	0.723792	0.723792
128.106	9037.61	0.724685	0.724685
128.216	9043.15	0.725547	0.725547
128.316	9047.68	0.726459	0.726459
128.426	9053.1	0.727281	0.727281
128.536	9058.58	0.728273	0.728273
128.646	9063.09	0.729159	0.729159
128.746	9068.18	0.730005	0.730005
128.856	9072.91	0.730884	0.730884
128.956	9076.54	0.731733	0.731733
129.066	9081.83	0.732507	0.732507
129.176	9086.27	0.733541	0.733541
129.286	9091.6	0.734404	0.734404
129.386	9095.57	0.735123	0.735123
129.496	9101.07	0.736087	0.736087
129.606	9106.73	0.736985	0.736985
129.706	9111.41	0.737785	0.737785
129.816	9115.85	0.738727	0.738727
129.926	9121.84	0.73964	0.73964
130.036	9127.26	0.740556	0.740556
130.136	9130.55	0.741422	0.741422
130.246	9137.27	0.742248	0.742248
130.356	9140.9	0.743189	0.743189
130.456	9145.13	0.744021	0.744021
130.566	9150.28	0.744887	0.744887
130.676	9154.95	0.745765	0.745765
130.786	9160.45	0.746699	0.746699
130.886	9165.49	0.747484	0.747484
130.996	9170.32	0.748467	0.748467
131.106	9176.3	0.749288	0.749288
131.206	9180.41	0.750143	0.750143
131.316	9186	0.751107	0.751107
131.426	9190.96	0.751933	0.751933
131.536	9195.44	0.752909	0.752909
131.636	9199.38	0.753739	0.753739
131.746	9204.21	0.754647	0.754647
131.856	9208.61	0.755464	0.755464
131.956	9213.39	0.75638	0.75638
132.066	9218.51	0.757156	0.757156
132.176	9225.28	0.758108	0.758108
132.286	9229.61	0.758993	0.758993
132.386	9234.16	0.759788	0.759788
132.496	9239.32	0.760741	0.760741
132.606	9244.47	0.761623	0.761623
132.706	9248.5	0.762439	0.762439
132.816	9253.39	0.763325	0.763325
132.926	9257.96	0.764201	0.764201
133.036	9264.41	0.765144	0.765144
133.136	9268.51	0.766	0.766
133.246	9273.1	0.766823	0.766823
133.356	9278.38	0.767717	0.767717
133.456	9283.41	0.768532	0.768532
133.566	9288.1	0.769456	0.769456
133.676	9293.05	0.770353	0.770353
133.776	9297.71	0.771184	0.771184
133.886	9302.8	0.772048	0.772048
133.996	9307.44	0.772997	0.772997
134.106	9312.36	0.773824	0.773824
134.206	9317.42	0.774629	0.774629
134.316	9322.11	0.77563	0.77563
134.426	9328.08	0.776449	0.776449
134.526	9331.82	0.777267	0.777267
134.636	9336.68	0.778224	0.778224
134.746	9341.02	0.779076	0.779076
134.856	9346.02	0.779932	0.779932
134.956	9350.8	0.780736	0.780736
135.066	9354.87	0.781613	0.781613
135.176	9360.38	0.782549	0.782549
135.276	9365.93	0.783317	0.783317
135.386	9370.75	0.784213	0.784213
135.496	9375.26	0.785085	0.785085
135.606	9381.47	0.786027	0.786027
135.706	9386.54	0.786868	0.786868
135.816	9390.8	0.787721	0.787721
135.926	9395.52	0.788607	0.788607
136.026	9399.54	0.789461	0.789461
136.136	9404.4	0.790324	0.790324
136.246	9409.78	0.791185	0.791185
136.356	9414.47	0.792041	0.792041
136.456	9420.6	0.792901	0.792901
136.566	9424.96	0.79382	0.79382
136.676	9429.9	0.794657	0.794657
136.776	9434.67	0.795485	0.795485
136.886	9439.86	0.796409	0.796409
136.996	9445.4	0.797257	0.797257
137.106	9450.52	0.798196	0.798196
137.206	9454.12	0.799003	0.799003
137.316	9458.85	0.799857	0.799857
137.426	9463.72	0.800791	0.800791
137.526	9467.6	0.801564	0.801564
137.636	9471.31	0.802409	0.802409
137.746	9477.29	0.803376	0.803376
137.856	9483.67	0.804175	0.804175
137.956	9488.77	0.805065	0.805065
138.066	9493.87	0.805932	0.805932
138.176	9499.21	0.8068	0.8068
138.276	9503.2	0.807664	0.807664
138.386	9508.79	0.808568	0.808568
138.496	9513.17	0.809389	0.809389
138.606	9518.47	0.810345	0.810345
138.706	9522.6	0.811179	0.811179
138.816	9527.25	0.811985	0.811985
138.926	9532.51	0.812901	0.812901
139.026	9537.29	0.8138	0.8138
139.136	9542.18	0.814601	0.814601
139.246	9547.67	0.815537	0.815537
139.346	9552.82	0.816401	0.816401
139.456	9558.03	0.817253	0.817253
139.566	9562.56	0.818255	0.818255
139.676	9567.87	0.819045	0.819045
139.776	9572.42	0.819908	0.819908
139.886	9577.02	0.820856	0.820856
139.996	9581.62	0.821679	0.821679
140.096	9586.8	0.822531	0.822531
140.206	9590.93	0.823428	0.823428
140.316	9595.88	0.824291	0.824291
140.426	9601.68	0.825272	0.825272
140.526	9605.65	0.826024	0.826024
140.636	9611.71	0.82694	0.82694
140.746	9616.5	0.827919	0.827919
140.846	9620.71	0.828683	0.828683
140.956	9625.41	0.829561	0.829561
141.066	9630.75	0.830485	0.830485
141.176	9636.12	0.831358	0.831358
141.276	9642.17	0.832248	0.832248
141.386	9645.61	0.833105	0.833105
141.496	9650.26	0.834015	0.834015
141.596	9655.89	0.834851	0.834851
141.706	9660.63	0.835756	0.835756
141.816	9665.71	0.836668	0.836668
141.926	9668.69	0.837528	0.837528
142.026	9673.87	0.838432	0.838432
142.136	9679.56	0.839224	0.839224
142.246	9684.79	0.840104	0.840104
142.346	9690.72	0.841012	0.841012
142.456	9694.67	0.841909	0.841909
142.566	9700.44	0.842853	0.842853
142.676	9705.1	0.843711	0.843711
142.776	9709.77	0.844549	0.844549
142.886	9714.48	0.845485	0.845485
142.996	9718.21	0.84634	0.84634
143.096	9722.94	0.847135	0.847135
143.206	9729.23	0.848108	0.848108
143.316	9734.15	0.848932	0.848932
143.426	9739.69	0.849857	0.849857
143.526	9744.78	0.850775	0.850775
143.636	9749.24	0.851573	0.851573
143.736	9754.13	0.852419	0.852419
143.846	9759.97	0.853367	0.853367
143.956	9764.53	0.854251	0.854251
144.066	9770.68	0.855216	0.855216
144.166	9774.34	0.856033	0.856033
144.276	9778.38	0.856933	0.856933
144.386	9783.84	0.857827	0.857827
144.486	9789.06	0.858695	0.858695
144.596	9793.64	0.85958	0.85958
144.706	9799.09	0.8605	0.8605
144.816	9804.49	0.861404	0.861404
144.916	9809.38	0.86224	0.86224
145.026	9815.64	0.863196	0.863196
145.136	9820.1	0.864104	0.864104
145.236	9825.71	0.864977	0.864977
145.346	9830.28	0.865879	0.865879
145.456	9834.92	0.866768	0.866768
145.566	9839.37	0.867721	0.867721
145.666	9843.17	0.868568	0.868568
145.776	9849.04	0.869429	0.869429
145.886	9853.62	0.870431	0.870431
145.986	9857.36	0.871183	0.871183
146.096	9862.73	0.872099	0.872099
146.206	9868.93	0.872975	0.872975
146.316	9873.84	0.873903	0.873903
146.416	9878.54	0.874709	0.874709
146.526	9883.48	0.87564	0.87564
146.636	9888.71	0.876508	0.876508
146.736	9893.18	0.877379	0.877379
146.846	9898.13	0.8783	0.8783
146.956	9903.08	0.879141	0.879141
147.066	9907.88	0.880068	0.880068
147.166	9912.78	0.880903	0.880903
147.276	9917.31	0.881805	0.881805
147.386	9922.3	0.882692	0.882692
147.486	9927.57	0.883497	0.883497
147.596	9933.49	0.884437	0.884437
147.706	9938.62	0.885339	0.885339
147.816	9944.29	0.886231	0.886231
147.916	9948.67	0.887079	0.887079
148.026	9954.04	0.887972	0.887972
148.136	9957.91	0.888903	0.888903
148.236	9962.33	0.889708	0.889708
148.346	9966.72	0.890607	0.890607
148.456	9972.87	0.891537	0.891537
148.566	9977.9	0.892441	0.892441
148.666	9981.85	0.893252	0.893252
148.776	9987.15	0.894125	0.894125
148.886	9992.39	0.895085	0.895085
148.986	9997.26	0.895864	0.895864
149.096	10002.2	0.896752	0.896752
149.206	10007.5	0.897728	0.897728
149.306	10012.2	0.898472	0.898472
149.416	10017.4	0.899417	0.899417
149.526	10023.1	0.900345	0.900345
149.636	10027.6	0.901191	0.901191
149.736	10032.1	0.902085	0.902085
149.846	10036.4	0.903005	0.903005
149.956	10041.1	0.903853	0.903853
150.056	10045.9	0.904737	0.904737
150.166	10052.1	0.905625	0.905625
150.276	10058	0.906564	0.906564
150.386	10063	0.907473	0.907473
150.486	10067.8	0.908271	0.908271
150.596	10073.1	0.909225	0.909225
150.706	10078.3	0.910153	0.910153
150.806	10082.3	0.910933	0.910933
150.916	10087.8	0.911881	0.911881
151.026	10092.8	0.912821	0.912821
151.136	10096.4	0.913672	0.913672
151.236	10101.1	0.914501	0.914501
151.346	10106.7	0.915424	0.915424
151.456	10113	0.916295	0.916295
151.556	10116.2	0.917169	0.917169
151.666	10121.2	0.918089	0.918089
151.776	10127.3	0.918951	0.918951
151.886	10132.6	0.919985	0.919985
151.986	10137.5	0.920723	0.920723
152.096	10142.9	0.921655	0.921655
152.206	10148	0.922597	0.922597
152.306	10152.2	0.923351	0.923351
152.416	10156.4	0.924272	0.924272
152.526	10163.2	0.92528	0.92528
152.636	10167.2	0.926104	0.926104
152.736	10171.5	0.926989	0.926989
152.846	10177	0.927883	0.927883
152.956	10181.2	0.928745	0.928745
153.056	10187.3	0.929652	0.929652
153.166	10193	0.930543	0.930543
153.276	10197.9	0.931465	0.931465
153.386	10203.3	0.932451	0.932451
153.486	10207.4	0.93322	0.93322
153.596	10213.6	0.934185	0.934185
153.706	10218	0.935125	0.935125
153.806	10221.6	0.935947	0.935947
153.916	10226.9	0.936845	0.936845
154.026	10231.2	0.937749	0.937749
154.126	10235.3	0.938548	0.938548
154.236	10241.3	0.939464	0.939464
154.346	10246.9	0.94038	0.94038
154.456	10252.9	0.941292	0.941292
154.556	10257.8	0.942104	0.942104
154.666	10263.3	0.94302	0.94302
154.776	10269.5	0.944	0.944
154.876	10273.6	0.944811	0.944811
154.986	10277.8	0.945736	0.945736
155.096	10281.7	0.946664	0.946664
155.206	10287.3	0.947589	0.947589
155.306	10291.9	0.948384	0.948384
155.416	10296.1	0.949276	0.949276
155.526	10301.6	0.950201	0.950201
155.626	10307	0.950979	0.950979
155.736	10312.6	0.951911	0.951911
155.846	10318.1	0.952828	0.952828
155.956	10323	0.953819	0.953819
156.056	10327.4	0.95464	0.95464
156.166	10334	0.955489	0.955489
156.276	10337.7	0.956471	0.956471
156.376	10342.2	0.957229	0.957229
156.486	10346.9	0.958181	0.958181
156.596	10351.8	0.959007	0.959007
156.706	10357.4	0.959963	0.959963
156.806	10361.4	0.960749	0.960749
156.916	10366.5	0.961635	0.961635
157.026	10371.6	0.962585	0.962585
157.126	10376.4	0.963352	0.963352
157.236	10382.7	0.964272	0.964272
157.346	10387.9	0.965176	0.965176
157.456	10393.3	0.966151	0.966151
157.556	10397.2	0.96694	0.96694
157.666	10401.8	0.967859	0.967859
157.776	10406.4	0.968717	0.968717
157.876	10410.4	0.969628	0.969628
157.986	10416.2	0.970439	0.970439
158.096	10420.9	0.971315	0.971315
158.206	10426.8	0.972241	0.972241
158.306	10432	0.973008	0.973008
158.416	10436.1	0.973943	0.973943
158.526	10442	0.97482	0.97482
158.626	10446.5	0.975627	0.975627
158.736	10452.9	0.976571	0.976571
158.846	10457.3	0.977471	0.977471
158.946	10461.6	0.97824	0.97824
159.056	10466.9	0.979197	0.979197
159.166	10472.7	0.980113	0.980113
159.266	10476.4	0.980883	0.980883
159.376	10481.4	0.98184	0.98184
159.486	10486.6	0.982679	0.982679
159.596	10491.9	0.983609	0.983609
159.696	10497	0.984388	0.984388
159.806	10502.4	0.985275	0.985275
159.916	10508.3	0.986228	0.986228
160.016	10512.8	0.987029	0.987029
160.126	10517.8	0.987952	0.987952
160.236	10523.4	0.988855	0.988855
160.346	10528.3	0.989763	0.989763
160.446	10532.9	0.990589	0.990589
160.556	10538	0.991476	0.991476
160.666	10542.6	0.992376	0.992376
160.766	10546.4	0.99322	0.99322
160.876	10551.2	0.994105	0.994105
160.986	10556.8	0.994963	0.994963
161.096	10562.1	0.995936	0.995936
161.196	10567.2	0.996743	0.996743
161.306	10573.5	0.997627	0.997627
161.416	10578.6	0.998596	0.998596
161.516	10583.6	0.999336	0.999336
161.626	10589.3	1.00033	1.00033
161.736	10593.8	1.00126	1.00126
161.846	10598.8	1.00211	1.00211
161.946	10603.5	1.00299	1.00299
162.056	10607.2	1.00385	1.00385
162.166	10612.8	1.00474	1.00474
162.266	10617.3	1.00563	1.00563
162.376	10623.2	1.00649	1.00649
162.486	10628.3	1.00743	1.00743
162.596	10635.1	1.00839	1.00839
162.696	10639.6	1.00919	1.00919
162.806	10645.1	1.0101	1.0101
162.916	10650.7	1.0111	1.0111
163.016	10654.2	1.01187	1.01187
163.126	10657.2	1.01277	1.01277
163.236	10662.8	1.01368	1.01368
163.346	10667.3	1.01454	1.01454
163.446	10672	1.0154	1.0154
163.556	10677.5	1.01629	1.01629
163.666	10682	1.01714	1.01714
163.766	10687.6	1.01798	1.01798
163.876	10693.6	1.01893	1.01893
163.986	10700.2	1.01979	1.01979
164.086	10705.2	1.02068	1.02068
164.196	10709.9	1.02159	1.02159
164.306	10715.7	1.02251	1.02251
164.416	10720.4	1.02351	1.02351
164.516	10725.1	1.02425	1.02425
164.626	10730.1	1.02516	1.02516
164.736	10734.2	1.02607	1.02607
164.836	10739	1.02689	1.02689
164.946	10744.2	1.0278	1.0278
165.056	10749.6	1.02872	1.02872
165.166	10756.1	1.0296	1.0296
165.266	10760.8	1.03047	1.03047
165.376	10765.7	1.03146	1.03146
165.486	10770.7	1.03223	1.03223
165.586	10775.9	1.03316	1.03316
165.696	10781.2	1.03412	1.03412
165.806	10785.6	1.03491	1.03491
165.916	10790.5	1.03592	1.03592
166.016	10795.9	1.03669	1.03669
166.126	10800.5	1.03758	1.03758
166.236	10805.7	1.03848	1.03848
166.336	10809.7	1.03926	1.03926
166.446	10815.8	1.04027	1.04027
166.556	10821.3	1.04108	1.04108
166.666	10827	1.04201	1.04201
166.766	10832	1.04293	1.04293
166.876	10837.5	1.04379	1.04379
166.986	10843.3	1.04471	1.04471
167.086	10847.5	1.04559	1.04559
167.196	10852.8	1.04642	1.04642
167.306	10857.7	1.04744	1.04744
167.416	10862.4	1.04834	1.04834
167.516	10867.9	1.04909	1.04909
167.626	10872.6	1.05008	1.05008
167.736	10877.7	1.05093	1.05093
167.836	10882.5	1.05177	1.05177
167.946	10887.1	1.05272	1.05272
168.056	10893	1.05356	1.05356
168.166	10898.9	1.05452	1.05452
168.266	10902.5	1.05542	1.05542
168.376	10907.9	1.05622	1.05622
168.486	10913.6	1.05716	1.05716
168.586	10917.7	1.05806	1.05806
168.696	10922.9	1.05888	1.05888
168.806	10927.5	1.05983	1.05983
168.906	10932.2	1.06064	1.06064
169.016	10937.9	1.06153	1.06153
169.126	10943.1	1.06246	1.06246
169.236	10948.4	1.06335	1.06335
169.336	10953.2	1.0642	1.0642
169.446	10959.8	1.06514	1.06514
169.556	10965	1.06605	1.06605
169.656	10969.7	1.06692	1.06692
169.766	10975.7	1.0679	1.0679
169.876	10982	1.06874	1.06874
169.986	10986	1.06967	1.06967
170.086	10991.2	1.07059	1.07059
170.196	10995.5	1.07139	1.07139
170.306	11000.1	1.07238	1.07238
170.406	11004.9	1.07316	1.07316
170.516	11010.1	1.07407	1.07407
170.626	11016.7	1.07498	1.07498
170.736	11022.7	1.07594	1.07594
170.836	11027.8	1.07673	1.07673
170.946	11033	1.07766	1.07766
171.056	11038	1.07858	1.07858
171.156	11042.6	1.07941	1.07941
171.266	11047.8	1.08033	1.08033
171.376	11053.2	1.08126	1.08126
171.486	11058.4	1.08213	1.08213
171.586	11062.3	1.08303	1.08303
171.696	11067.5	1.08387	1.08387
171.806	11073	1.08479	1.08479
171.906	11078.2	1.08567	1.08567
172.016	11083.9	1.08652	1.08652
172.126	11088.9	1.08746	1.08746
172.236	11095.5	1.08842	1.08842
172.336	11100.9	1.08919	1.08919
172.446	11105.2	1.09016	1.09016
172.556	11111.4	1.09106	1.09106
172.656	11116.1	1.09189	1.09189
172.766	11119.6	1.0928	1.0928
172.876	11125	1.0937	1.0937
172.986	11131.2	1.09467	1.09467
173.086	11135.6	1.09552	1.09552
173.196	11141.8	1.09641	1.09641
173.306	11146.6	1.09728	1.09728
173.406	11151.5	1.09817	1.09817
173.516	11156.2	1.09907	1.09907
173.626	11161.6	1.09997	1.09997
173.736	11168.3	1.10092	1.10092
173.836	11172.3	1.10178	1.10178
173.946	11177.8	1.10268	1.10268
174.046	11182.3	1.10351	1.10351
174.156	11187	1.10438	1.10438
174.266	11192.7	1.10534	1.10534
174.376	11197.8	1.10626	1.10626
174.476	11202.4	1.1071	1.1071
174.586	11208.2	1.10798	1.10798
174.696	11213	1.10885	1.10885
174.796	11219.7	1.1098	1.1098
174.906	11224.1	1.1107	1.1107
175.016	11229.5	1.11154	1.11154
175.126	11235.6	1.11256	1.11256
175.226	11239.4	1.11335	1.11335
175.336	11244.5	1.11426	1.11426
175.446	11250.8	1.11522	1.11522
175.546	11256.1	1.11606	1.11606
175.656	11261.1	1.11702	1.11702
175.766	11265.8	1.11789	1.11789
175.876	11271.1	1.1188	1.1188
175.976	11276.1	1.11972	1.11972
176.086	11281.9	1.12061	1.12061
176.196	11286.5	1.1215	1.1215
176.296	11290.5	1.12244	1.12244
176.406	11296.8	1.12329	1.12329
176.516	11301.5	1.1242	1.1242
176.626	11307	1.12513	1.12513
176.726	11312.4	1.12597	1.12597
176.836	11318.3	1.12692	1.12692
176.946	11323.1	1.12784	1.12784
177.046	11327	1.12862	1.12862
177.156	11332.4	1.12961	1.12961
177.266	11337.6	1.13048	1.13048
177.376	11343.9	1.13147	1.13147
177.476	11348	1.13223	1.13223
177.586	11353.5	1.13315	1.13315
177.696	11360.1	1.13418	1.13418
177.796	11364.1	1.13492	1.13492
177.906	11370	1.13587	1.13587
178.016	11374.7	1.1368	1.1368
178.126	11381.6	1.1378	1.1378
178.226	11386.1	1.13857	1.13857
178.336	11391	1.13955	1.13955
178.446	11396	1.14041	1.14041
178.546	11401.9	1.14124	1.14124
178.656	11407.1	1.14221	1.14221
178.766	11411.9	1.14304	1.14304
178.866	11416	1.14389	1.14389
178.976	11421.8	1.14488	1.14488
179.086	11427	1.14575	1.14575
179.196	11432.2	1.14667	1.14667
179.296	11437.5	1.1475	1.1475
179.406	11442.9	1.14837	1.14837
179.516	11447.6	1.14933	1.14933
179.616	11451.9	1.15014	1.15014
179.726	11457.4	1.15109	1.15109
179.836	11462.3	1.15198	1.15198
179.946	11467.4	1.15285	1.15285
180.046	11473.3	1.15372	1.15372
180.156	11478.6	1.15462	1.15462
180.266	11484.4	1.15553	1.15553
180.366	11489.6	1.15638	1.15638
180.476	11495.3	1.15731	1.15731
180.586	11500.4	1.15823	1.15823
180.696	11505.7	1.15913	1.15913
180.796	11511	1.15996	1.15996
180.906	11516.5	1.16087	1.16087
181.016	11521.1	1.16183	1.16183
181.116	11525.5	1.16261	1.16261
181.226	11531.2	1.1635	1.1635
181.336	11537.3	1.16445	1.16445
181.446	11542.6	1.16534	1.16534
181.546	11547.6	1.16617	1.16617
181.656	11553.3	1.16712	1.16712
181.766	11558.2	1.16795	1.16795
181.866	11561.4	1.16883	1.16883
181.976	11567.3	1.16976	1.16976
182.086	11572.5	1.1706	1.1706
182.196	11577.6	1.17154	1.17154
182.296	11582.8	1.17231	1.17231
182.406	11589.3	1.17324	1.17324
182.516	11593.3	1.17415	1.17415
182.616	11599.3	1.1749	1.1749
182.726	11604.9	1.17589	1.17589
182.836	11610.1	1.17678	1.17678
182.946	11615.7	1.17769	1.17769
183.046	11620.2	1.17852	1.17852
183.156	11625.6	1.17939	1.17939
183.266	11630.7	1.18033	1.18033
183.366	11636.1	1.18112	1.18112
183.476	11642	1.18202	1.18202
183.586	11647.7	1.18296	1.18296
183.696	11652.1	1.1839	1.1839
183.796	11657.1	1.18467	1.18467
183.906	11664.2	1.18562	1.18562
184.016	11669	1.18651	1.18651
184.116	11674.8	1.18734	1.18734
184.226	11677.7	1.18829	1.18829
184.336	11682.3	1.18909	1.18909
184.436	11687.8	1.18992	1.18992
184.546	11692.9	1.19084	1.19084
184.656	11698.8	1.19171	1.19171
184.766	11704.5	1.19264	1.19264
184.866	11708.6	1.1934	1.1934
184.976	11714.9	1.19432	1.19432
185.086	11720.9	1.19518	1.19518
185.186	11726.2	1.19605	1.19605
185.296	11731	1.19692	1.19692
185.406	11735.9	1.19786	1.19786
185.516	11742.3	1.19875	1.19875
185.616	11746.6	1.19955	1.19955
185.726	11752.6	1.20052	1.20052
185.836	11758	1.20144	1.20144
185.936	11762.5	1.20224	1.20224
186.046	11767.6	1.20317	1.20317
186.156	11774.3	1.20411	1.20411
186.266	11780.1	1.20499	1.20499
186.366	11785.1	1.20587	1.20587
186.476	11791	1.20677	1.20677
186.586	11796	1.20767	1.20767
186.686	11800.8	1.20857	1.20857
186.796	11805.5	1.20943	1.20943
186.906	11811.6	1.21038	1.21038
187.016	11817.7	1.21132	1.21132
187.116	11822	1.21205	1.21205
187.226	11828	1.21301	1.21301
187.336	11832.6	1.21403	1.21403
187.436	11837.8	1.21477	1.21477
187.546	11843.4	1.21571	1.21571
187.656	11848	1.21662	1.21662
187.766	11853.5	1.21749	1.21749
187.866	11859.2	1.21843	1.21843
187.976	11864.5	1.21928	1.21928
188.086	11870.2	1.22018	1.22018
188.186	11875.1	1.22107	1.22107
188.296	11880.3	1.22197	1.22197
188.406	11885.7	1.2229	1.2229
188.516	11891.7	1.22379	1.22379
188.616	11895.8	1.22462	1.22462
188.726	11902.4	1.22557	1.22557
188.826	11907.6	1.22633	1.22633
188.936	11912.8	1.22722	1.22722
189.046	11918.9	1.22824	1.22824
189.156	11923.8	1.22909	1.22909
189.256	11928.3	1.22991	1.22991
189.366	11933.3	1.23087	1.23087
189.476	11939.2	1.23178	1.23178
189.576	11944.3	1.23257	1.23257
189.686	11949	1.23355	1.23355
189.796	11954.7	1.23442	1.23442
189.906	11960.5	1.23541	1.23541
190.006	11965.2	1.23614	1.23614
190.116	11969.8	1.23702	1.23702
190.226	11975.2	1.238	1.238
190.326	11980	1.23882	1.23882
190.436	11986.9	1.23968	1.23968
190.546	11992.7	1.24065	1.24065
190.656	11998.1	1.24151	1.24151
190.756	12002.9	1.24236	1.24236
190.866	12008.5	1.24326	1.24326
190.976	12014.2	1.24416	1.24416
191.076	12019	1.24501	1.24501
191.186	12024.4	1.24598	1.24598
191.296	12030.1	1.24688	1.24688
191.406	12035.2	1.24776	1.24776
191.506	12040.3	1.24864	1.24864
191.616	12046.1	1.24952	1.24952
191.726	12051.6	1.2505	1.2505
191.826	12056.3	1.25128	1.25128
191.936	12063	1.25218	1.25218
192.046	12068.2	1.25318	1.25318
192.156	12073.9	1.25403	1.25403
192.256	12078.7	1.25487	1.25487
192.366	12083.4	1.25583	1.25583
192.476	12089.5	1.25667	1.25667
192.576	12094.4	1.25749	1.25749
192.686	12098.9	1.25848	1.25848
192.796	12104.1	1.25931	1.25931
192.906	12109.5	1.26024	1.26024
193.006	12114.6	1.26109	1.26109
193.116	12120.9	1.26195	1.26195
193.226	12126.5	1.26287	1.26287
193.326	12130.8	1.26373	1.26373
193.436	12137	1.26461	1.26461
193.546	12143.1	1.26557	1.26557
193.656	12148.1	1.26649	1.26649
193.756	12154.1	1.26727	1.26727
193.866	12158.9	1.26819	1.26819
193.976	12163.7	1.26907	1.26907
194.076	12168.9	1.26994	1.26994
194.186	12174.6	1.27084	1.27084
194.296	12181.1	1.27177	1.27177
194.396	12185.5	1.27262	1.27262
194.506	12191.7	1.2735	1.2735
194.616	12196.8	1.27442	1.27442
194.726	12202.4	1.27536	1.27536
194.826	12208.2	1.27616	1.27616
194.936	12214	1.27711	1.27711
195.046	12218.4	1.27801	1.27801
195.146	12224.2	1.27883	1.27883
195.256	12229.7	1.2798	1.2798
195.366	12235	1.28072	1.28072
195.476	12240.4	1.2816	1.2816
195.576	12244.8	1.28248	1.28248
195.686	12250.3	1.28335	1.28335
195.796	12256.8	1.28428	1.28428
195.896	12261.9	1.28512	1.28512
196.006	12268.1	1.28605	1.28605
196.116	12273.2	1.28698	1.28698
196.226	12278.8	1.28787	1.28787
196.326	12284.1	1.2887	1.2887
196.436	12288	1.28962	1.28962
196.546	12294.4	1.29056	1.29056
196.646	12299.8	1.29139	1.29139
196.756	12305.9	1.29233	1.29233
196.866	12311.4	1.29323	1.29323
196.976	12317.9	1.2941	1.2941
197.076	12322.9	1.29502	1.29502
197.186	12328.7	1.29593	1.29593
197.296	12334.1	1.29681	1.29681
197.396	12338.9	1.29771	1.29771
197.506	12344.2	1.29859	1.29859
197.616	12350.6	1.2995	1.2995
197.726	12355.4	1.3005	1.3005
197.826	12361.2	1.30126	1.30126
197.936	12366.6	1.30221	1.30221
198.046	12372	1.30316	1.30316
198.146	12376.1	1.30397	1.30397
198.256	12382.4	1.30489	1.30489
198.366	12387.2	1.30577	1.30577
198.476	12393	1.30672	1.30672
198.576	12397.3	1.30752	1.30752
198.686	12403.3	1.30848	1.30848
198.796	12409.7	1.30931	1.30931
198.896	12414.2	1.31024	1.31024
199.006	12420.8	1.31113	1.31113
199.116	12426.2	1.31203	1.31203
199.216	12431.8	1.31292	1.31292
199.326	12437.2	1.31379	1.31379
199.436	12442.6	1.31471	1.31471
199.546	12447.5	1.31562	1.31562
199.646	12451.7	1.31645	1.31645
199.756	12457.6	1.31732	1.31732
199.866	12463	1.31827	1.31827
199.966	12469.6	1.31903	1.31903
200.076	12474.7	1.31997	1.31997
200.186	12481.2	1.32094	1.32094
200.296	12487.1	1.32181	1.32181
200.396	12492.4	1.32266	1.32266
200.506	12497.7	1.32358	1.32358
200.616	12503	1.32445	1.32445
200.716	12507.5	1.32529	1.32529
200.826	12512.8	1.32623	1.32623
200.936	12517.8	1.32708	1.32708
201.046	12523.5	1.32803	1.32803
201.146	12527.1	1.32878	1.32878
201.256	12533.5	1.3297	1.3297
201.366	12539.4	1.33064	1.33064
201.466	12545.8	1.33142	1.33142
201.576	12551.1	1.33232	1.33232
201.686	12556.7	1.33324	1.33324
201.796	12562.9	1.33414	1.33414
201.896	12567.7	1.33498	1.33498
202.006	12573.5	1.33589	1.33589
202.116	12578.8	1.33678	1.33678
202.216	12583.1	1.33766	1.33766
202.326	12588	1.33851	1.33851
202.436	12594	1.33945	1.33945
202.546	12600.4	1.34029	1.34029
202.646	12606.1	1.34112	1.34112
202.756	12611.1	1.3421	1.3421
202.866	12617.4	1.34295	1.34295
202.966	12623.4	1.34381	1.34381
203.076	12627.9	1.34472	1.34472
203.186	12634.1	1.34559	1.34559
203.296	12639.1	1.34656	1.34656
203.396	12644.3	1.34738	1.34738
203.506	12649.6	1.34824	1.34824
203.616	12654.4	1.34914	1.34914
203.716	12659.3	1.34992	1.34992
203.826	12665.5	1.35087	1.35087
203.936	12671.7	1.35177	1.35177
204.036	12676.9	1.35254	1.35254
204.146	12682.6	1.35349	1.35349
204.256	12687.8	1.35441	1.35441
204.356	12692.4	1.35518	1.35518
204.466	12698.1	1.35614	1.35614
204.576	12704.6	1.35703	1.35703
204.686	12710.6	1.35797	1.35797
204.786	12716.3	1.35881	1.35881
204.896	12720.2	1.35968	1.35968
205.006	12726.4	1.3606	1.3606
205.106	12731.7	1.36145	1.36145
205.216	12736.9	1.36234	1.36234
205.326	12742.7	1.36328	1.36328
205.436	12746	1.36413	1.36413
205.536	12751.8	1.36491	1.36491
205.646	12759.2	1.36591	1.36591
205.756	12766.8	1.36682	1.36682
205.856	12771.7	1.36763	1.36763
205.966	12776.8	1.36858	1.36858
206.076	12782.7	1.36952	1.36952
206.186	12788.6	1.37038	1.37038
206.286	12793.7	1.37129	1.37129
206.396	12798.6	1.37218	1.37218
206.506	12803.3	1.37305	1.37305
206.606	12808.8	1.37391	1.37391
206.716	12814.2	1.37482	1.37482
206.826	12819.4	1.37569	1.37569
206.826	12819.4	1.37569	1.37569
206.936	12812.4	1.37652	1.37652
207.036	12783.7	1.37688	1.37688
207.146	12751.8	1.37709	1.37709
207.256	12708.4	1.37712	1.37712
207.356	12662.7	1.37699	1.37699
207.466	12612.4	1.37685	1.37685
207.576	12564.7	1.3766	1.3766
207.686	12518.3	1.37638	1.37638
207.786	12475.4	1.37618	1.37618
207.896	12428.2	1.37584	1.37584
208.006	12380.5	1.37556	1.37556
208.106	12336.5	1.37528	1.37528
208.216	12287.4	1.37486	1.37486
208.326	12236.5	1.37458	1.37458
208.436	12185.7	1.37422	1.37422
208.536	12138.9	1.37378	1.37378
208.646	12088.1	1.37349	1.37349
208.756	12038.6	1.37305	1.37305
208.856	11991.1	1.37271	1.37271
208.966	11938.8	1.37233	1.37233
209.076	11887.2	1.37188	1.37188
209.176	11839.2	1.37148	1.37148
209.286	11787.8	1.37112	1.37112
209.396	11733.8	1.37063	1.37063
209.506	11680.8	1.37023	1.37023
209.606	11631.1	1.36981	1.36981
209.716	11577.3	1.36938	1.36938
209.826	11525	1.36889	1.36889
209.926	11476	1.36856	1.36856
210.036	11422.5	1.36811	1.36811
210.146	11370.1	1.36763	1.36763
210.256	11317.1	1.36725	1.36725
210.356	11270.1	1.36684	1.36684
210.466	11217.9	1.36642	1.36642
210.576	11164.1	1.36595	1.36595
210.676	11116	1.36555	1.36555
210.786	11062.4	1.36509	1.36509
210.896	11008.5	1.36463	1.36463
211.006	10954.7	1.36422	1.36422
211.106	10906.8	1.36382	1.36382
211.216	10853.3	1.3633	1.3633
211.326	10800.7	1.3629	1.3629
211.426	10752.5	1.36251	1.36251
211.536	10700.7	1.36195	1.36195
211.646	10648.7	1.36164	1.36164
211.756	10596.6	1.36109	1.36109
211.856	10549.9	1.36069	1.36069
211.966	10497.3	1.36036	1.36036
212.076	10445.3	1.35975	1.35975
212.176	10398.5	1.35943	1.35943
212.286	10346.8	1.35898	1.35898
212.396	10295	1.35846	1.35846
212.506	10243.2	1.35808	1.35808
212.606	10196.5	1.35767	1.35767
212.716	10145	1.35719	1.35719
212.826	10093.3	1.35676	1.35676
212.926	10046.8	1.35633	1.35633
213.036	9997.39	1.3559	1.3559
213.146	9946.27	1.35548	1.35548
213.256	9895.55	1.35495	1.35495
213.356	9848.73	1.35457	1.35457
213.466	9797.73	1.35415	1.35415
213.576	9745.39	1.35368	1.35368
213.676	9698.77	1.35322	1.35322
213.786	9648.52	1.35278	1.35278
213.896	9598.35	1.35235	1.35235
213.996	9552.63	1.35194	1.35194
214.106	9501.92	1.35143	1.35143
214.216	9450.98	1.35097	1.35097
214.326	9400.79	1.35052	1.35052
214.426	9355.67	1.3501	1.3501
214.536	9305.45	1.3496	1.3496
214.646	9255.67	1.34915	1.34915
214.746	9210.51	1.34877	1.34877
214.856	9160.51	1.34821	1.34821
214.966	9109.54	1.34777	1.34777
215.076	9059.26	1.34729	1.34729
215.176	9014.98	1.34689	1.34689
215.286	8965.2	1.34644	1.34644
215.396	8915.04	1.34592	1.34592
215.496	8869.23	1.34555	1.34555
215.606	8820.38	1.34502	1.34502
215.716	8770.95	1.34454	1.34454
215.826	8721.92	1.34406	1.34406
215.926	8677.67	1.34363	1.34363
216.036	8628.54	1.34314	1.34314
216.146	8579.2	1.34267	1.34267
216.246	8534.35	1.34222	1.34222
216.356	8485.42	1.34178	1.34178
216.466	8435.42	1.34135	1.34135
216.576	8386.13	1.34079	1.34079
216.676	8341.63	1.34039	1.34039
216.786	8293.01	1.33993	1.33993
216.896	8243.45	1.33941	1.33941
216.996	8198.95	1.33898	1.33898
217.106	8150.2	1.3385	1.3385
217.216	8100.95	1.33798	1.33798
217.326	8053.38	1.33754	1.33754
217.426	8009.54	1.33707	1.33707
217.536	7961.26	1.3366	1.3366
217.646	7913.67	1.33613	1.33613
217.746	7869.7	1.33567	1.33567
217.856	7821.92	1.3352	1.3352
217.966	7774.67	1.33468	1.33468
218.076	7726.26	1.33421	1.33421
218.176	7681.7	1.33378	1.33378
218.286	7635.23	1.33328	1.33328
218.396	7587.17	1.33277	1.33277
218.496	7544.17	1.33235	1.33235
218.606	7497.76	1.33191	1.33191
218.716	7450.6	1.33134	1.33134
218.826	7402.85	1.3309	1.3309
218.926	7360.67	1.33044	1.33044
219.036	7313.02	1.32995	1.32995
219.136	7269.77	1.32948	1.32948
219.246	7221.14	1.32903	1.32903
219.356	7173.64	1.32844	1.32844
219.466	7126.42	1.32803	1.32803
219.566	7082.67	1.32753	1.32753
219.676	7036.27	1.32702	1.32702
219.786	6990.3	1.32658	1.32658
219.886	6948.2	1.32611	1.32611
219.996	6901.95	1.32561	1.32561
220.106	6855.2	1.32513	1.32513
220.216	6809.3	1.32464	1.32464
220.316	6767.11	1.32422	1.32422
220.426	6719.8	1.32368	1.32368
220.536	6673.7	1.32318	1.32318
220.636	6632.52	1.32275	1.32275
220.746	6586.77	1.32223	1.32223
220.856	6541.3	1.32177	1.32177
220.966	6495.6	1.32127	1.32127
221.066	6453.69	1.3208	1.3208
221.176	6407.91	1.32031	1.32031
221.286	6363.56	1.31979	1.31979
221.386	6322.1	1.31932	1.31932
221.496	6277.5	1.31887	1.31887
221.606	6231.35	1.31836	1.31836
221.716	6185.28	1.31785	1.31785
221.816	6145.14	1.31739	1.31739
221.926	6100.44	1.31685	1.31685
222.036	6055.52	1.31635	1.31635
222.136	6014.24	1.31591	1.31591
222.246	5968.7	1.31536	1.31536
222.356	5924.24	1.3149	1.3149
222.466	5879.61	1.31436	1.31436
222.566	5837.94	1.31388	1.31388
222.676	5792.28	1.31342	1.31342
222.786	5748.5	1.31287	1.31287
222.886	5707.85	1.31237	1.31237
222.996	5664.25	1.3119	1.3119
223.106	5620.55	1.31139	1.31139
223.216	5575.95	1.3109	1.3109
223.316	5536.53	1.31041	1.31041
223.426	5492.75	1.30988	1.30988
223.536	5449.27	1.3094	1.3094
223.636	5408.36	1.3089	1.3089
223.746	5364.25	1.30836	1.30836
223.856	5320.53	1.30787	1.30787
223.956	5281.33	1.30736	1.30736
224.066	5236.97	1.30686	1.30686
224.176	5195.97	1.30633	1.30633
224.286	5152.61	1.30576	1.30576
224.386	5114.36	1.30537	1.30537
224.496	5070.99	1.30481	1.30481
224.606	5027.92	1.30426	1.30426
224.706	4988.47	1.30386	1.30386
224.816	4944.53	1.30326	1.30326
224.926	4901.33	1.30274	1.30274
225.036	4857.71	1.30224	1.30224
225.136	4818.31	1.30174	1.30174
225.246	4775.46	1.30116	1.30116
225.356	4732.39	1.30069	1.30069
225.456	4695.41	1.30022	1.30022
225.566	4653.35	1.29966	1.29966
225.676	4611.05	1.29918	1.29918
225.786	4567.74	1.29858	1.29858
225.886	4529.52	1.29812	1.29812
225.996	4486.88	1.29759	1.29759
226.106	4444.64	1.29705	1.29705
226.206	4407.08	1.29654	1.29654
226.316	4364.96	1.29601	1.29601
226.426	4322.88	1.29552	1.29552
226.536	4282.1	1.29492	1.29492
226.636	4243.74	1.29444	1.29444
226.746	4203.33	1.29395	1.29395
226.856	4162.86	1.2934	1.2934
226.956	4125.33	1.29293	1.29293
227.066	4083.52	1.29231	1.29231
227.176	4043.08	1.29185	1.29185
227.286	4001.64	1.29128	1.29128
227.386	3964.58	1.29074	1.29074
227.496	3923.88	1.29025	1.29025
227.606	3883.38	1.28966	1.28966
227.706	3846.14	1.28917	1.28917
227.816	3806.39	1.28864	1.28864
227.926	3765.49	1.28803	1.28803
228.036	3725.06	1.2875	1.2875
228.136	3689.38	1.28707	1.28707
228.246	3650	1.28644	1.28644
228.356	3609.78	1.28591	1.28591
228.456	3573.39	1.28541	1.28541
228.566	3533.71	1.28486	1.28486
228.676	3494.25	1.2843	1.2843
228.786	3455.91	1.28373	1.28373
228.886	3419.85	1.28322	1.28322
228.996	3381.1	1.2827	1.2827
229.106	3342.74	1.28216	1.28216
229.206	3307.12	1.28165	1.28165
229.316	3268.31	1.28105	1.28105
229.426	3230.57	1.28049	1.28049
229.526	3194.98	1.27997	1.27997
229.636	3157.17	1.27946	1.27946
229.746	3118.26	1.27887	1.27887
229.856	3082.65	1.27835	1.27835
229.956	3048.24	1.27781	1.27781
230.066	3009.93	1.27721	1.27721
230.176	2972.92	1.27669	1.27669
230.276	2938.29	1.27615	1.27615
230.386	2900.87	1.27558	1.27558
230.496	2863.92	1.275	1.275
230.606	2826.32	1.2744	1.2744
230.706	2792.51	1.27392	1.27392
230.816	2755.56	1.27334	1.27334
230.926	2718.31	1.27273	1.27273
231.026	2685.7	1.27223	1.27223
231.136	2648.79	1.27167	1.27167
231.246	2614.34	1.27105	1.27105
231.356	2577.81	1.2705	1.2705
231.456	2544.99	1.26996	1.26996
231.566	2508.93	1.26939	1.26939
231.676	2473.84	1.26882	1.26882
231.776	2441.45	1.2683	1.2683
231.886	2405.7	1.26769	1.26769
231.996	2369.57	1.26716	1.26716
232.106	2334.59	1.26652	1.26652
232.206	2302.15	1.26594	1.26594
232.316	2268.34	1.26542	1.26542
232.426	2233.4	1.26485	1.26485
232.526	2202.35	1.26426	1.26426
232.636	2168.38	1.26373	1.26373
232.746	2133.67	1.2631	1.2631
232.856	2099.37	1.26258	1.26258
232.956	2068.67	1.26204	1.26204
233.066	2034.96	1.26139	1.26139
233.176	2000.74	1.26084	1.26084
233.276	1969.49	1.26033	1.26033
233.386	1935.82	1.2597	1.2597
233.496	1902.23	1.25911	1.25911
233.606	1869.93	1.25848	1.25848
233.706	1839.88	1.25802	1.25802
233.816	1807.28	1.25743	1.25743
233.916	1777.89	1.25682	1.25682
234.026	1745.97	1.2563	1.2563
234.136	1714	1.25572	1.25572
234.246	1681.81	1.25502	1.25502
234.346	1653.73	1.25453	1.25453
234.456	1621.84	1.25395	1.25395
234.566	1590.56	1.2533	1.2533
234.666	1562.36	1.2528	1.2528
234.776	1531.76	1.25221	1.25221
234.886	1501.59	1.25164	1.25164
234.996	1471.48	1.25104	1.25104
235.096	1444.58	1.25047	1.25047
235.206	1415.23	1.24992	1.24992
235.316	1385.73	1.24931	1.24931
235.416	1358.83	1.2487	1.2487
235.526	1329.64	1.24814	1.24814
235.636	1300.26	1.24755	1.24755
235.746	1272.5	1.24686	1.24686
235.846	1246.81	1.24636	1.24636
235.956	1218.19	1.2457	1.2457
236.066	1189.22	1.2451	1.2451
236.166	1164.47	1.24456	1.24456
236.276	1136.78	1.2439	1.2439
236.386	1109.48	1.24329	1.24329
236.496	1081.76	1.24261	1.24261
236.596	1057.01	1.24207	1.24207
236.706	1030.17	1.24145	1.24145
236.816	1003.94	1.24078	1.24078
236.916	980.03	1.24023	1.24023
237.026	954.514	1.2396	1.2396
237.136	929.514	1.23894	1.23894
237.246	903.998	1.23833	1.23833
237.346	881.202	1.23777	1.23777
237.456	855.827	1.2371	1.2371
237.566	830.67	1.23648	1.23648
237.666	809.248	1.23592	1.23592
237.776	784.827	1.23519	1.23519
237.886	761.061	1.23461	1.23461
237.996	737.686	1.23396	1.23396
238.096	715.577	1.23336	1.23336
238.206	691.78	1.23276	1.23276
238.316	669.311	1.23203	1.23203
238.416	648.905	1.23152	1.23152
238.526	626.272	1.23088	1.23088
238.636	604.131	1.23016	1.23016
238.746	582.053	1.22957	1.22957
238.846	562.506	1.22891	1.22891
238.956	540.743	1.22821	1.22821
239.066	519.383	1.22756	1.22756
239.166	499.969	1.22691	1.22691
239.276	478.633	1.22624	1.22624
239.386	457.946	1.22553	1.22553
239.486	439.899	1.22486	1.22486
239.596	420.133	1.22419	1.22419
239.706	401.305	1.22353	1.22353
239.816	381.399	1.22275	1.22275
239.916	364.266	1.22211	1.22211
240.026	345.579	1.22143	1.22143
240.136	327.743	1.22067	1.22067
240.236	311.055	1.22	1.22
240.346	293.547	1.2193	1.2193
240.456	275.516	1.2185	1.2185
240.566	258.516	1.21772	1.21772
240.666	243.399	1.217	1.217
240.776	226.813	1.21625	1.21625
240.886	211.313	1.21548	1.21548
240.986	197.204	1.21473	1.21473
241.096	182.571	1.21396	1.21396
241.206	167.875	1.21311	1.21311
241.316	153.766	1.21224	1.21224
241.416	141.219	1.21145	1.21145
241.526	128.133	1.21054	1.21054
241.636	115.282	1.20963	1.20963
241.736	104.383	1.20878	1.20878
241.846	92.727	1.20785	1.20785
241.956	81.2895	1.20699	1.20699
242.066	69.3598	1.20616	1.20616
242.166	59.5746	1.2054	1.2054
242.276	49.6176	1.20457	1.20457
242.276	49.6176	1.20457	1.20457
242.286	48.6879	1.20451	1.20451
242.316	46.2739	1.20433	1.20433
242.456	43.3719	1.20396	1.20396
242.466	43.3876	1.20395	1.20395
