# Supplementary material for: Benchmark dataset of the effect of grain size on strength in the single-phase FCC CrCoNi medium entropy alloy
Source: Data Brief. 2019 Oct 1;27:104592. doi: 10.1016/j.dib.2019.104592 (PMC6812030; doi:10.1016/j.dib.2019.104592)
Supplement: Multimedia component 1 [file mmc1.zip › Compression_Tests/293K/CrCoNi_1173K_45min_293K.xlsx]

## Sheet: CrCoNi_1173K_45min_293K
Name	CrCoNi-900C-45m-11µm
Diameter	3.96	mm
Sample height	7.96	mm
Gage length	8	mm
Speed ​​during measurement	0.48	mm/min
Time	Force	Crosshead Displacement	Crosshead Displacement
s	N	mm	mm
30.584	181.261	0	0
30.664	181.3	2.39993e-05	2.39993e-05
30.694	181.277	1.20187e-05	1.20187e-05
30.694	181.277	1.20187e-05	1.20187e-05
30.804	181.339	9.99219e-06	9.99219e-06
30.9041	181.143	1.5425e-09	1.5425e-09
31.014	182.116	-3.98864e-06	-3.98864e-06
31.124	193.483	0.000473638	0.000473638
31.224	205.757	0.00100984	0.00100984
31.334	219.265	0.00173392	0.00173392
31.444	234.577	0.00254383	0.00254383
31.554	250.46	0.00339689	0.00339689
31.654	264.788	0.00414075	0.00414075
31.764	281.038	0.00499668	0.00499668
31.874	296.702	0.00568593	0.00568593
31.974	312.179	0.00645769	0.00645769
32.084	329.101	0.00732553	0.00732553
32.194	346.585	0.00800169	0.00800169
32.304	364.499	0.00876177	0.00876177
32.404	380.296	0.00950754	0.00950754
32.514	399.319	0.0102688	0.0102688
32.624	417.851	0.0110287	0.0110287
32.724	435.351	0.0117089	0.0117089
32.834	454.468	0.0124449	0.0124449
32.944	474.397	0.0132099	0.0132099
33.054	494.194	0.0139478	0.0139478
33.154	512.905	0.0146198	0.0146198
33.264	533.397	0.0153205	0.0153205
33.374	554.812	0.0160799	0.0160799
33.474	574.999	0.0167286	0.0167286
33.584	597.718	0.0174079	0.0174079
33.694	620.272	0.018204	0.018204
33.804	643.819	0.0188859	0.0188859
33.904	665.304	0.0194938	0.0194938
34.014	688.804	0.0202456	0.0202456
34.124	713.085	0.020877	0.020877
34.224	735.507	0.0215279	0.0215279
34.334	759.741	0.0222755	0.0222755
34.444	785.007	0.0228756	0.0228756
34.554	810.101	0.0235617	0.0235617
34.654	833.335	0.0242518	0.0242518
34.764	859.694	0.0247959	0.0247959
34.874	886.554	0.025494	0.025494
34.974	910.507	0.0261596	0.0261596
35.084	937.726	0.0267169	0.0267169
35.194	965.226	0.0274407	0.0274407
35.304	992.319	0.028014	0.028014
35.404	1018.38	0.0285889	0.0285889
35.514	1046.38	0.0293039	0.0293039
35.624	1073.82	0.0298959	0.0298959
35.724	1099.94	0.0304437	0.0304437
35.834	1128.99	0.0311327	0.0311327
35.944	1158.02	0.0317289	0.0317289
36.044	1185.92	0.0323328	0.0323328
36.154	1216.24	0.0329899	0.0329899
36.264	1246.99	0.0335659	0.0335659
36.374	1278.33	0.0341759	0.0341759
36.474	1306.44	0.0347839	0.0347839
36.584	1338.22	0.0354049	0.0354049
36.694	1370.74	0.0360079	0.0360079
36.794	1399.38	0.036537	0.036537
36.904	1431.88	0.0371569	0.0371569
37.014	1464.5	0.037734	0.037734
37.124	1497.25	0.0383119	0.0383119
37.224	1527.81	0.038856	0.038856
37.334	1560.74	0.0394768	0.0394768
37.444	1594.92	0.0400049	0.0400049
37.544	1625.81	0.04059	0.04059
37.654	1659.75	0.041236	0.041236
37.764	1696	0.0417849	0.0417849
37.874	1730.45	0.0423168	0.0423168
37.974	1762.28	0.0428518	0.0428518
38.084	1796.69	0.0434559	0.0434559
38.194	1831.78	0.0440359	0.0440359
38.294	1864.25	0.0445159	0.0445159
38.404	1899.66	0.0450719	0.0450719
38.514	1935.8	0.0456518	0.0456518
38.624	1972.38	0.0461918	0.0461918
38.724	2005.52	0.0466996	0.0466996
38.834	2043.66	0.0472769	0.0472769
38.944	2080.34	0.0478358	0.0478358
39.044	2113.47	0.048364	0.048364
39.154	2151.09	0.048866	0.048866
39.264	2188.58	0.0494517	0.0494517
39.374	2225.81	0.0500818	0.0500818
39.474	2260.75	0.050481	0.050481
39.584	2298.59	0.0511077	0.0511077
39.694	2337.19	0.0516419	0.0516419
39.794	2371.74	0.0520758	0.0520758
39.904	2411.16	0.0527339	0.0527339
40.014	2449.02	0.0531768	0.0531768
40.124	2489.09	0.053788	0.053788
40.224	2523.92	0.0542528	0.0542528
40.334	2561.99	0.054784	0.054784
40.444	2601.64	0.0553298	0.0553298
40.544	2636.41	0.055849	0.055849
40.654	2675.38	0.05628	0.05628
40.764	2714.33	0.056908	0.056908
40.874	2754.38	0.057416	0.057416
40.974	2790.7	0.05784	0.05784
41.084	2830.63	0.0585088	0.0585088
41.1841	2866.08	0.058924	0.058924
41.294	2906.34	0.0594258	0.0594258
41.404	2945.17	0.0599636	0.0599636
41.514	2985.13	0.0604379	0.0604379
41.614	3021.47	0.0609219	0.0609219
41.724	3062.16	0.0614998	0.0614998
41.834	3102.55	0.0619807	0.0619807
41.9341	3138.75	0.062417	0.062417
42.044	3179.59	0.0629758	0.0629758
42.154	3221.08	0.063532	0.063532
42.264	3261.98	0.0640369	0.0640369
42.364	3298.59	0.064494	0.064494
42.474	3338.98	0.0650048	0.0650048
42.584	3379.52	0.0655938	0.0655938
42.6841	3415.69	0.0660099	0.0660099
42.794	3456.38	0.0664769	0.0664769
42.904	3496.2	0.0671258	0.0671258
43.014	3536.64	0.067541	0.067541
43.114	3573	0.0680018	0.0680018
43.224	3614.72	0.0685297	0.0685297
43.334	3655.09	0.06904	0.06904
43.4341	3691.72	0.0694939	0.0694939
43.544	3731.98	0.0700779	0.0700779
43.654	3771.78	0.0705238	0.0705238
43.764	3811.55	0.0710458	0.0710458
43.864	3847.13	0.071596	0.071596
43.974	3886.94	0.0719968	0.0719968
44.084	3927.2	0.072528	0.072528
44.1841	3963.25	0.0730198	0.0730198
44.294	4003.53	0.073509	0.073509
44.404	4043.33	0.074046	0.074046
44.514	4083.28	0.074553	0.074553
44.614	4118.84	0.074988	0.074988
44.724	4159.47	0.0755558	0.0755558
44.834	4198.19	0.0760596	0.0760596
44.9341	4233.61	0.0765159	0.0765159
45.044	4272.13	0.077032	0.077032
45.154	4310.08	0.0775409	0.0775409
45.264	4349.19	0.0780999	0.0780999
45.364	4382.47	0.0785526	0.0785526
45.474	4420.83	0.0790957	0.0790957
45.584	4458.11	0.0796448	0.0796448
45.6841	4491.47	0.0801058	0.0801058
45.794	4528.45	0.0806848	0.0806848
45.904	4563.31	0.0811819	0.0811819
46.004	4596.48	0.0816699	0.0816699
46.114	4630.62	0.0821529	0.0821529
46.224	4664.79	0.0827436	0.0827436
46.334	4698.13	0.0832938	0.0832938
46.434	4727.57	0.0837809	0.0837809
46.544	4758.42	0.0843555	0.0843555
46.654	4789.56	0.084918	0.084918
46.754	4816.4	0.085456	0.085456
46.864	4845.35	0.0860899	0.0860899
46.974	4874.21	0.0866939	0.0866939
47.084	4902.81	0.0873777	0.0873777
47.184	4926.01	0.087906	0.087906
47.294	4952.92	0.0884618	0.0884618
47.404	4978.93	0.0892	0.0892
47.504	5001.88	0.0897859	0.0897859
47.614	5026.51	0.090372	0.090372
47.724	5050.21	0.0910529	0.0910529
47.834	5073.2	0.091696	0.091696
47.934	5093.84	0.092317	0.092317
48.044	5114.03	0.0930008	0.0930008
48.154	5134.2	0.0936997	0.0936997
48.254	5149.95	0.0942898	0.0942898
48.364	5166.52	0.0950255	0.0950255
48.474	5182.21	0.0957329	0.0957329
48.584	5195.93	0.0965049	0.0965049
48.684	5206.67	0.0971757	0.0971757
48.794	5215.19	0.0979217	0.0979217
48.904	5221.49	0.0986768	0.0986768
49.004	5227.51	0.0994448	0.0994448
49.114	5230.83	0.100294	0.100294
49.224	5232.68	0.101102	0.101102
49.334	5232.89	0.101976	0.101976
49.434	5231.38	0.102742	0.102742
49.544	5229.83	0.1036	0.1036
49.654	5228.14	0.104509	0.104509
49.754	5227.04	0.105286	0.105286
49.864	5225.22	0.106162	0.106162
49.974	5223.39	0.107104	0.107104
50.084	5222.79	0.107944	0.107944
50.184	5222.52	0.108776	0.108776
50.294	5222.08	0.109678	0.109678
50.404	5220.97	0.110594	0.110594
50.504	5220.94	0.111466	0.111466
50.614	5219.6	0.112368	0.112368
50.724	5219.85	0.11331	0.11331
50.834	5221.17	0.114234	0.114234
50.934	5222.5	0.115122	0.115122
51.044	5224.1	0.115992	0.115992
51.154	5226.46	0.116881	0.116881
51.254	5229.88	0.117746	0.117746
51.364	5232.59	0.11865	0.11865
51.474	5235.23	0.119546	0.119546
51.574	5239.04	0.120341	0.120341
51.684	5242.13	0.121237	0.121237
51.794	5246.81	0.122165	0.122165
51.904	5251.4	0.123038	0.123038
52.004	5255.27	0.123854	0.123854
52.114	5260.82	0.12475	0.12475
52.224	5265.03	0.125677	0.125677
52.324	5269.1	0.126504	0.126504
52.434	5275.39	0.12741	0.12741
52.544	5279.83	0.128254	0.128254
52.654	5284.01	0.129242	0.129242
52.754	5289.33	0.13005	0.13005
52.864	5295.45	0.130874	0.130874
52.974	5300.23	0.131903	0.131903
53.074	5305.78	0.132673	0.132673
53.184	5310.66	0.133545	0.133545
53.294	5315.84	0.134481	0.134481
53.404	5322.26	0.135368	0.135368
53.504	5326.79	0.136216	0.136216
53.614	5331.87	0.137156	0.137156
53.724	5337.33	0.137981	0.137981
53.824	5343.12	0.138858	0.138858
53.934	5348.86	0.139821	0.139821
54.044	5354.16	0.140597	0.140597
54.154	5360.47	0.141576	0.141576
54.254	5365.52	0.142365	0.142365
54.364	5371.52	0.143216	0.143216
54.474	5378.92	0.144208	0.144208
54.574	5385.06	0.144968	0.144968
54.684	5390.54	0.145878	0.145878
54.794	5396.93	0.146777	0.146777
54.904	5403.23	0.14768	0.14768
55.004	5408.64	0.148454	0.148454
55.114	5415.12	0.149422	0.149422
55.224	5422.25	0.150233	0.150233
55.324	5427.15	0.151096	0.151096
55.434	5433.9	0.15199	0.15199
55.544	5440.16	0.152889	0.152889
55.654	5446.29	0.153758	0.153758
55.754	5452.91	0.154532	0.154532
55.864	5459.32	0.155464	0.155464
55.9641	5466.05	0.156317	0.156317
56.074	5472.66	0.157146	0.157146
56.184	5479.03	0.158082	0.158082
56.294	5485.48	0.15897	0.15897
56.394	5490.88	0.159754	0.159754
56.504	5497.83	0.160637	0.160637
56.614	5504.36	0.161542	0.161542
56.7141	5510.02	0.162349	0.162349
56.824	5516.18	0.163208	0.163208
56.934	5522.57	0.164105	0.164105
57.044	5528.61	0.164904	0.164904
57.144	5535.72	0.165849	0.165849
57.254	5542.6	0.166648	0.166648
57.364	5549.3	0.167566	0.167566
57.4641	5555.8	0.168354	0.168354
57.574	5562.34	0.169248	0.169248
57.684	5568	0.170168	0.170168
57.794	5575.24	0.171034	0.171034
57.894	5580.79	0.171849	0.171849
58.004	5587.45	0.172732	0.172732
58.114	5593.42	0.173653	0.173653
58.2141	5599.28	0.174393	0.174393
58.324	5606.6	0.175325	0.175325
58.434	5613.23	0.17622	0.17622
58.544	5619.99	0.177056	0.177056
58.644	5626.47	0.17785	0.17785
58.754	5632.54	0.178806	0.178806
58.864	5641.44	0.17969	0.17969
58.9641	5646.69	0.180517	0.180517
59.074	5652.27	0.181394	0.181394
59.184	5658.74	0.182258	0.182258
59.294	5665.03	0.183169	0.183169
59.394	5670.64	0.183938	0.183938
59.504	5677.16	0.184853	0.184853
59.614	5683.6	0.185665	0.185665
59.7141	5690.39	0.186497	0.186497
59.824	5695.64	0.187405	0.187405
59.934	5703.62	0.18826	0.18826
60.044	5710.8	0.189157	0.189157
60.144	5715.52	0.189982	0.189982
60.254	5722.42	0.190854	0.190854
60.364	5728.85	0.191765	0.191765
60.4641	5734.43	0.192506	0.192506
60.574	5741.38	0.193477	0.193477
60.684	5748.56	0.194341	0.194341
60.794	5753.77	0.195189	0.195189
60.894	5760.19	0.195994	0.195994
61.004	5766.59	0.196917	0.196917
61.114	5772.65	0.197782	0.197782
61.214	5779.56	0.198556	0.198556
61.324	5785.23	0.199454	0.199454
61.434	5791.87	0.200389	0.200389
61.534	5797.48	0.201165	0.201165
61.644	5804.34	0.202097	0.202097
61.754	5810.93	0.202972	0.202972
61.864	5816.3	0.203862	0.203862
61.964	5822.88	0.20466	0.20466
62.074	5829.19	0.205565	0.205565
62.184	5835.3	0.206462	0.206462
62.284	5840.37	0.207248	0.207248
62.394	5846.02	0.208189	0.208189
62.504	5852.32	0.208998	0.208998
62.614	5858.72	0.209897	0.209897
62.714	5865.29	0.210718	0.210718
62.824	5872.06	0.211626	0.211626
62.934	5878.66	0.212508	0.212508
63.034	5883.79	0.21327	0.21327
63.144	5890.02	0.214212	0.214212
63.254	5896.63	0.215072	0.215072
63.364	5902.04	0.21603	0.21603
63.464	5908.01	0.216861	0.216861
63.574	5913.38	0.217728	0.217728
63.684	5919.57	0.21858	0.21858
63.784	5925.4	0.219444	0.219444
63.894	5931.52	0.22028	0.22028
64.004	5937.95	0.221173	0.221173
64.114	5944.47	0.222061	0.222061
64.214	5949.97	0.222832	0.222832
64.324	5955.82	0.223776	0.223776
64.434	5961.59	0.224622	0.224622
64.534	5967.16	0.225418	0.225418
64.644	5973.3	0.226413	0.226413
64.754	5978.54	0.227253	0.227253
64.864	5984.68	0.228121	0.228121
64.964	5989.84	0.22892	0.22892
65.074	5995.74	0.229778	0.229778
65.184	6001.01	0.230696	0.230696
65.284	6007.04	0.231448	0.231448
65.394	6013.57	0.232276	0.232276
65.504	6020.29	0.233234	0.233234
65.614	6026.16	0.234114	0.234114
65.714	6031.5	0.234924	0.234924
65.824	6037.41	0.235754	0.235754
65.934	6043.99	0.236722	0.236722
66.034	6049.03	0.237525	0.237525
66.144	6054.38	0.238378	0.238378
66.254	6059.93	0.23928	0.23928
66.354	6064.75	0.240078	0.240078
66.464	6071.22	0.240961	0.240961
66.574	6077.4	0.241873	0.241873
66.684	6083.65	0.242809	0.242809
66.784	6088.58	0.243522	0.243522
66.894	6095.58	0.244532	0.244532
67.004	6101.61	0.245341	0.245341
67.104	6106.41	0.246164	0.246164
67.214	6112.51	0.247089	0.247089
67.324	6119.21	0.247976	0.247976
67.434	6124.24	0.248889	0.248889
67.534	6129.27	0.249688	0.249688
67.644	6134.78	0.250485	0.250485
67.754	6139.89	0.251422	0.251422
67.854	6145.33	0.252352	0.252352
67.964	6152.09	0.253042	0.253042
68.074	6157.79	0.253974	0.253974
68.184	6164.06	0.254894	0.254894
68.284	6169.35	0.255673	0.255673
68.394	6174.07	0.256524	0.256524
68.504	6180.79	0.2574	0.2574
68.604	6186.34	0.258198	0.258198
68.714	6193.18	0.259134	0.259134
68.824	6198.32	0.260016	0.260016
68.934	6202.9	0.260848	0.260848
69.034	6209.33	0.261757	0.261757
69.144	6214.29	0.262492	0.262492
69.254	6220.74	0.263437	0.263437
69.354	6226.96	0.264274	0.264274
69.464	6230.47	0.265113	0.265113
69.574	6236.86	0.266003	0.266003
69.684	6243.65	0.266894	0.266894
69.784	6249.05	0.267649	0.267649
69.894	6255.79	0.268622	0.268622
70.004	6260.8	0.269486	0.269486
70.104	6266.62	0.270254	0.270254
70.214	6272.42	0.271237	0.271237
70.324	6278.33	0.272041	0.272041
70.434	6283.21	0.27301	0.27301
70.534	6287.78	0.273736	0.273736
70.644	6293.64	0.27461	0.27461
70.754	6299.58	0.275562	0.275562
70.854	6304.01	0.276317	0.276317
70.964	6310.14	0.27715	0.27715
71.074	6316.18	0.278102	0.278102
71.174	6321.22	0.278956	0.278956
71.284	6327.61	0.279809	0.279809
71.394	6334.28	0.280746	0.280746
71.4941	6338.3	0.281473	0.281473
71.604	6344.52	0.282392	0.282392
71.714	6349.84	0.283277	0.283277
71.824	6355.27	0.284154	0.284154
71.924	6360.49	0.285001	0.285001
72.034	6366.49	0.28592	0.28592
72.144	6372.35	0.28672	0.28672
72.2441	6377.61	0.287605	0.287605
72.354	6384.21	0.288436	0.288436
72.464	6389.67	0.289372	0.289372
72.574	6396.22	0.290281	0.290281
72.674	6401.12	0.29107	0.29107
72.784	6407.04	0.292025	0.292025
72.894	6412.74	0.292937	0.292937
72.9941	6417.15	0.293714	0.293714
73.104	6422.84	0.294644	0.294644
73.214	6427.36	0.295513	0.295513
73.324	6433.82	0.296334	0.296334
73.424	6439.08	0.297264	0.297264
73.534	6443.5	0.298069	0.298069
73.644	6449.25	0.298945	0.298945
73.7441	6455.11	0.299873	0.299873
73.854	6460.68	0.300601	0.300601
73.964	6466.72	0.301636	0.301636
74.074	6472.36	0.302568	0.302568
74.174	6477.4	0.303198	0.303198
74.284	6482.94	0.304263	0.304263
74.394	6487.91	0.305072	0.305072
74.4941	6492.8	0.305757	0.305757
74.604	6498.16	0.306873	0.306873
74.714	6504.1	0.307586	0.307586
74.824	6510.44	0.308512	0.308512
74.924	6515.57	0.309389	0.309389
75.034	6522.64	0.310137	0.310137
75.144	6528.68	0.311124	0.311124
75.2441	6533.66	0.312021	0.312021
75.354	6538.76	0.312769	0.312769
75.464	6544.48	0.313737	0.313737
75.574	6550.14	0.314736	0.314736
75.674	6554.5	0.315534	0.315534
75.784	6559.79	0.316261	0.316261
75.894	6565.3	0.317259	0.317259
75.9941	6571.4	0.318048	0.318048
76.104	6575.78	0.318906	0.318906
76.214	6580.99	0.319954	0.319954
76.314	6587.12	0.320658	0.320658
76.424	6592.68	0.321465	0.321465
76.534	6598.25	0.322533	0.322533
76.644	6604.21	0.323273	0.323273
76.744	6608.52	0.324061	0.324061
76.854	6614.68	0.325096	0.325096
76.964	6619.68	0.325921	0.325921
77.064	6625.38	0.326714	0.326714
77.174	6629.96	0.327637	0.327637
77.284	6635.5	0.328486	0.328486
77.394	6641.61	0.329446	0.329446
77.494	6646.08	0.330164	0.330164
77.604	6651.76	0.331105	0.331105
77.714	6657.27	0.332042	0.332042
77.814	6663.32	0.332824	0.332824
77.924	6668.29	0.333701	0.333701
78.034	6674.82	0.334658	0.334658
78.144	6679.38	0.335572	0.335572
78.244	6684.89	0.33642	0.33642
78.354	6689.87	0.337261	0.337261
78.464	6695.68	0.338136	0.338136
78.564	6700.12	0.339017	0.339017
78.674	6704.85	0.339862	0.339862
78.784	6710.19	0.340717	0.340717
78.894	6715.53	0.34159	0.34159
78.994	6720.96	0.342414	0.342414
79.104	6725.73	0.343377	0.343377
79.214	6731.92	0.344205	0.344205
79.314	6736.48	0.344968	0.344968
79.424	6742.76	0.346026	0.346026
79.534	6749.19	0.346881	0.346881
79.644	6754.21	0.34771	0.34771
79.744	6758.91	0.34859	0.34859
79.854	6763.51	0.349445	0.349445
79.964	6769.07	0.350412	0.350412
80.064	6775.2	0.351174	0.351174
80.174	6779.84	0.352142	0.352142
80.284	6784.64	0.352961	0.352961
80.394	6789.57	0.35387	0.35387
80.494	6794.91	0.354649	0.354649
80.604	6801.44	0.355545	0.355545
80.714	6807.41	0.356526	0.356526
80.814	6812.06	0.357326	0.357326
80.924	6817.42	0.358232	0.358232
81.034	6821.98	0.359121	0.359121
81.134	6827.8	0.35995	0.35995
81.244	6832.66	0.36082	0.36082
81.354	6837.28	0.361762	0.361762
81.464	6842.95	0.362682	0.362682
81.564	6847.15	0.363432	0.363432
81.674	6852.39	0.364298	0.364298
81.784	6858.54	0.365158	0.365158
81.884	6863.1	0.366076	0.366076
81.994	6869.48	0.366889	0.366889
82.104	6875.66	0.367941	0.367941
82.214	6880.29	0.368716	0.368716
82.314	6886.04	0.36957	0.36957
82.424	6891.53	0.370501	0.370501
82.534	6895.57	0.371493	0.371493
82.634	6900.14	0.372248	0.372248
82.744	6905.29	0.373076	0.373076
82.854	6910.33	0.373989	0.373989
82.964	6915.74	0.374896	0.374896
83.064	6921.21	0.375754	0.375754
83.174	6926.8	0.37663	0.37663
83.284	6932.42	0.37753	0.37753
83.384	6937.09	0.378368	0.378368
83.494	6942.74	0.379332	0.379332
83.604	6948.22	0.380121	0.380121
83.714	6952.93	0.381064	0.381064
83.814	6957.11	0.381888	0.381888
83.924	6962.8	0.38278	0.38278
84.034	6968.02	0.383669	0.383669
84.134	6973.48	0.384494	0.384494
84.244	6979.3	0.385462	0.385462
84.354	6983.96	0.386292	0.386292
84.464	6988.68	0.387245	0.387245
84.564	6993.89	0.388016	0.388016
84.674	7000.73	0.388921	0.388921
84.784	7006.02	0.389895	0.389895
84.884	7011.01	0.390637	0.390637
84.994	7016.13	0.3915	0.3915
85.104	7020.57	0.392445	0.392445
85.214	7026.01	0.393416	0.393416
85.314	7030.33	0.394202	0.394202
85.424	7035.3	0.394956	0.394956
85.534	7040.56	0.39599	0.39599
85.634	7045.56	0.39679	0.39679
85.744	7051.07	0.397501	0.397501
85.854	7056.66	0.398603	0.398603
85.964	7061.08	0.399494	0.399494
86.064	7066.35	0.400097	0.400097
86.174	7072.28	0.401253	0.401253
86.2741	7077.8	0.402096	0.402096
86.384	7082.48	0.40275	0.40275
86.494	7086.72	0.403903	0.403903
86.604	7092.94	0.404608	0.404608
86.704	7097.16	0.405393	0.405393
86.814	7102.16	0.406426	0.406426
86.924	7106.9	0.407177	0.407177
87.0241	7111.91	0.408066	0.408066
87.134	7117.06	0.409064	0.409064
87.244	7122.96	0.409816	0.409816
87.354	7128.35	0.410829	0.410829
87.454	7132.92	0.411642	0.411642
87.564	7137.99	0.412434	0.412434
87.674	7143.97	0.413417	0.413417
87.7741	7149.51	0.414217	0.414217
87.884	7154.89	0.415218	0.415218
87.994	7159.51	0.416028	0.416028
88.104	7164.58	0.416932	0.416932
88.204	7170.43	0.417929	0.417929
88.314	7173.79	0.41874	0.41874
88.424	7178.61	0.419509	0.419509
88.5241	7183.59	0.420397	0.420397
88.634	7188.62	0.421308	0.421308
88.744	7195.42	0.422114	0.422114
88.854	7200.26	0.423028	0.423028
88.954	7205.1	0.423862	0.423862
89.064	7211.02	0.424785	0.424785
89.174	7215.96	0.42569	0.42569
89.2741	7220.16	0.426485	0.426485
89.384	7225.37	0.427354	0.427354
89.494	7229.61	0.428273	0.428273
89.604	7234.47	0.429129	0.429129
89.704	7239.51	0.430061	0.430061
89.814	7244.43	0.430936	0.430936
89.924	7249.75	0.431761	0.431761
90.0241	7254.36	0.432565	0.432565
90.134	7259.86	0.433576	0.433576
90.244	7265.91	0.434437	0.434437
90.354	7270.73	0.435256	0.435256
90.454	7275.96	0.436133	0.436133
90.564	7279.91	0.437014	0.437014
90.674	7284.27	0.437897	0.437897
90.7741	7289.02	0.438678	0.438678
90.884	7293.8	0.439528	0.439528
90.994	7299.07	0.440426	0.440426
91.094	7303.76	0.441236	0.441236
91.204	7308.51	0.442108	0.442108
91.314	7315.22	0.443018	0.443018
91.424	7320.59	0.443837	0.443837
91.524	7325.36	0.444662	0.444662
91.634	7331.25	0.445726	0.445726
91.744	7336.2	0.446524	0.446524
91.844	7341.24	0.447327	0.447327
91.954	7345.82	0.448276	0.448276
92.064	7350.48	0.449072	0.449072
92.174	7355.44	0.449976	0.449976
92.274	7360.11	0.45081	0.45081
92.384	7364.56	0.451657	0.451657
92.494	7370.68	0.452749	0.452749
92.594	7374.99	0.45334	0.45334
92.704	7380.39	0.45415	0.45415
92.814	7386.08	0.45514	0.45514
92.924	7391.32	0.455993	0.455993
93.024	7396.05	0.456905	0.456905
93.134	7401.09	0.457792	0.457792
93.244	7405.66	0.458693	0.458693
93.344	7410.66	0.459488	0.459488
93.454	7415.38	0.46041	0.46041
93.564	7420.51	0.461334	0.461334
93.674	7425.05	0.462269	0.462269
93.774	7430.04	0.46306	0.46306
93.884	7434.55	0.463989	0.463989
93.994	7440.6	0.464797	0.464797
94.094	7445.67	0.465658	0.465658
94.204	7451.36	0.466581	0.466581
94.314	7456.36	0.467412	0.467412
94.424	7461.19	0.468385	0.468385
94.524	7466.58	0.469228	0.469228
94.634	7471.52	0.470109	0.470109
94.744	7476.86	0.471041	0.471041
94.844	7480.35	0.471859	0.471859
94.954	7485.6	0.472682	0.472682
95.064	7491.38	0.473709	0.473709
95.174	7495.79	0.474556	0.474556
95.274	7500.12	0.475348	0.475348
95.384	7504.81	0.476305	0.476305
95.494	7510.14	0.477181	0.477181
95.594	7514.7	0.477881	0.477881
95.704	7520.4	0.47888	0.47888
95.814	7526	0.47977	0.47977
95.924	7531.38	0.480669	0.480669
96.024	7535.18	0.481433	0.481433
96.134	7540.35	0.482309	0.482309
96.244	7545.5	0.48329	0.48329
96.344	7550.97	0.484078	0.484078
96.454	7555.36	0.484978	0.484978
96.564	7559.76	0.485862	0.485862
96.664	7564.32	0.486708	0.486708
96.774	7569.6	0.487617	0.487617
96.884	7575.12	0.488482	0.488482
96.994	7580.87	0.489368	0.489368
97.094	7585.36	0.490225	0.490225
97.204	7589.88	0.491206	0.491206
97.314	7595.1	0.492033	0.492033
97.414	7600.6	0.492898	0.492898
97.524	7605.58	0.493778	0.493778
97.634	7610.16	0.494706	0.494706
97.744	7614.83	0.49561	0.49561
97.844	7618.66	0.496408	0.496408
97.954	7624.5	0.497349	0.497349
98.064	7629.37	0.498242	0.498242
98.164	7634.24	0.49905	0.49905
98.274	7640.07	0.499953	0.499953
98.384	7645.46	0.500914	0.500914
98.494	7649.71	0.501745	0.501745
98.594	7654.96	0.502553	0.502553
98.704	7659.3	0.503588	0.503588
98.814	7664.07	0.504448	0.504448
98.914	7669.03	0.505348	0.505348
99.024	7673.33	0.506154	0.506154
99.134	7678.22	0.507078	0.507078
99.244	7683.06	0.50802	0.50802
99.344	7688.14	0.508773	0.508773
99.454	7693	0.509692	0.509692
99.564	7699.08	0.510581	0.510581
99.664	7703.19	0.511482	0.511482
99.774	7708.56	0.512388	0.512388
99.884	7714.03	0.513221	0.513221
99.994	7719.19	0.514126	0.514126
100.094	7724.13	0.51503	0.51503
100.204	7728.1	0.51598	0.51598
100.314	7732.68	0.516746	0.516746
100.414	7737.36	0.517586	0.517586
100.524	7742.07	0.51862	0.51862
100.634	7747.29	0.519452	0.519452
100.744	7752.69	0.520373	0.520373
100.844	7756.65	0.521154	0.521154
100.954	7762.57	0.522096	0.522096
101.054	7767.14	0.522982	0.522982
101.164	7772.5	0.523785	0.523785
101.274	7777.75	0.524713	0.524713
101.384	7782.34	0.525672	0.525672
101.484	7786.59	0.526477	0.526477
101.594	7790.5	0.527322	0.527322
101.704	7794.41	0.528237	0.528237
101.804	7799.24	0.529056	0.529056
101.914	7804.01	0.530008	0.530008
102.024	7809.52	0.53091	0.53091
102.134	7815.47	0.531729	0.531729
102.234	7819.54	0.53265	0.53265
102.344	7825.35	0.533558	0.533558
102.454	7829.68	0.534406	0.534406
102.554	7834.08	0.535289	0.535289
102.664	7839.25	0.536165	0.536165
102.774	7843.83	0.537118	0.537118
102.884	7849.54	0.53797	0.53797
102.984	7854.37	0.53876	0.53876
103.094	7859.25	0.539782	0.539782
103.204	7863.57	0.540669	0.540669
103.304	7868.65	0.54141	0.54141
103.414	7873.17	0.542369	0.542369
103.524	7878.13	0.543229	0.543229
103.634	7884.54	0.544201	0.544201
103.734	7888.65	0.545067	0.545067
103.844	7893.85	0.545846	0.545846
103.954	7899.16	0.546882	0.546882
104.054	7903.03	0.547754	0.547754
104.164	7908.44	0.54857	0.54857
104.274	7913.03	0.54947	0.54947
104.384	7918.13	0.550433	0.550433
104.484	7922.55	0.55125	0.55125
104.594	7928	0.55212	0.55212
104.704	7932.27	0.552965	0.552965
104.804	7936.95	0.553836	0.553836
104.914	7941.8	0.554798	0.554798
105.024	7946.52	0.55559	0.55559
105.134	7951.34	0.556548	0.556548
105.234	7957.39	0.557418	0.557418
105.344	7962.12	0.558313	0.558313
105.454	7967.29	0.55916	0.55916
105.554	7971.98	0.560082	0.560082
105.664	7977.86	0.561032	0.561032
105.774	7982.07	0.561905	0.561905
105.884	7987.01	0.562752	0.562752
105.984	7990.82	0.563624	0.563624
106.094	7996.29	0.56457	0.56457
106.204	8001.36	0.56555	0.56555
106.304	8005.72	0.566269	0.566269
106.414	8010.47	0.567193	0.567193
106.524	8015.21	0.568053	0.568053
106.624	8020.07	0.568904	0.568904
106.734	8025.54	0.569884	0.569884
106.844	8030.11	0.570717	0.570717
106.954	8035.3	0.571644	0.571644
107.054	8039.87	0.572353	0.572353
107.164	8044.34	0.573406	0.573406
107.274	8048.54	0.574148	0.574148
107.374	8052.26	0.575077	0.575077
107.484	8057.75	0.57582	0.57582
107.594	8063.31	0.576802	0.576802
107.704	8068.78	0.577662	0.577662
107.804	8073.39	0.578456	0.578456
107.914	8078.89	0.579386	0.579386
108.024	8083.29	0.580288	0.580288
108.124	8088.57	0.58112	0.58112
108.234	8093.28	0.58201	0.58201
108.344	8098.34	0.582982	0.582982
108.454	8102.96	0.583833	0.583833
108.554	8107.42	0.584744	0.584744
108.664	8112.41	0.585521	0.585521
108.774	8117.71	0.586473	0.586473
108.874	8122.78	0.587265	0.587265
108.984	8127.46	0.588196	0.588196
109.094	8132.89	0.588976	0.588976
109.204	8137.73	0.589984	0.589984
109.304	8142.19	0.590812	0.590812
109.414	8145.87	0.59171	0.59171
109.524	8150.92	0.592509	0.592509
109.624	8156.19	0.593293	0.593293
109.734	8160.27	0.594256	0.594256
109.844	8166.42	0.59506	0.59506
109.954	8171.16	0.595972	0.595972
110.054	8175.46	0.596768	0.596768
110.164	8180.8	0.597725	0.597725
110.274	8186.09	0.598592	0.598592
110.374	8190.03	0.599442	0.599442
110.484	8195.55	0.600316	0.600316
110.594	8200.12	0.601286	0.601286
110.704	8204.61	0.602194	0.602194
110.804	8209.75	0.603028	0.603028
110.914	8215.19	0.603873	0.603873
111.024	8220.31	0.604797	0.604797
111.124	8225.08	0.605617	0.605617
111.234	8229.11	0.606486	0.606486
111.344	8234.45	0.607413	0.607413
111.444	8239.49	0.608234	0.608234
111.554	8244.38	0.609145	0.609145
111.664	8249.79	0.610044	0.610044
111.774	8252.34	0.610892	0.610892
111.874	8257.2	0.61175	0.61175
111.984	8263.08	0.612656	0.612656
112.094	8267.74	0.613588	0.613588
112.194	8272.21	0.614396	0.614396
112.304	8276.6	0.615337	0.615337
112.414	8282.37	0.616229	0.616229
112.524	8287.88	0.617068	0.617068
112.624	8292.55	0.617905	0.617905
112.734	8297.35	0.618858	0.618858
112.844	8302.71	0.619742	0.619742
112.944	8306.42	0.620542	0.620542
113.054	8311.14	0.621466	0.621466
113.164	8316.66	0.622416	0.622416
113.274	8321.47	0.623289	0.623289
113.374	8326.33	0.624074	0.624074
113.484	8330.77	0.625017	0.625017
113.594	8336.05	0.625998	0.625998
113.694	8340.97	0.626717	0.626717
113.804	8346.08	0.627697	0.627697
113.914	8351.35	0.628662	0.628662
114.024	8356.89	0.629549	0.629549
114.124	8360.51	0.630361	0.630361
114.234	8364.71	0.631216	0.631216
114.344	8370.81	0.632193	0.632193
114.444	8375.04	0.633048	0.633048
114.554	8379.6	0.633945	0.633945
114.664	8384.95	0.634844	0.634844
114.774	8389.61	0.635729	0.635729
114.874	8394.18	0.636568	0.636568
114.984	8398.98	0.637512	0.637512
115.094	8403.83	0.63837	0.63837
115.194	8408.28	0.639178	0.639178
115.304	8414.08	0.640086	0.640086
115.414	8419.1	0.64105	0.64105
115.524	8423.56	0.64193	0.64193
115.624	8427.9	0.642792	0.642792
115.734	8433.38	0.643608	0.643608
115.844	8439.14	0.644558	0.644558
115.944	8443.81	0.645357	0.645357
116.054	8448.49	0.646305	0.646305
116.164	8452.4	0.647202	0.647202
116.264	8459.13	0.648021	0.648021
116.374	8463.87	0.648937	0.648937
116.484	8468.43	0.64982	0.64982
116.584	8472.3	0.650665	0.650665
116.694	8477.15	0.65159	0.65159
116.804	8482.2	0.652557	0.652557
116.914	8487.4	0.653378	0.653378
117.014	8491.42	0.654265	0.654265
117.124	8496.85	0.65512	0.65512
117.234	8501.6	0.656078	0.656078
117.334	8506.41	0.656748	0.656748
117.444	8511.02	0.657784	0.657784
117.554	8515.19	0.658598	0.658598
117.664	8520.16	0.659428	0.659428
117.764	8525	0.66022	0.66022
117.874	8530.44	0.661181	0.661181
117.984	8535.17	0.66208	0.66208
118.084	8540.43	0.662924	0.662924
118.194	8545.02	0.663857	0.663857
118.304	8549.84	0.664638	0.664638
118.414	8554.42	0.665612	0.665612
118.514	8559.5	0.666392	0.666392
118.624	8564.29	0.667316	0.667316
118.734	8569.83	0.668154	0.668154
118.834	8573.73	0.669025	0.669025
118.944	8578.74	0.669865	0.669865
119.054	8584.67	0.670868	0.670868
119.164	8588.57	0.671765	0.671765
119.264	8593.81	0.672524	0.672524
119.374	8599.21	0.673505	0.673505
119.484	8604.52	0.67443	0.67443
119.584	8609.92	0.675248	0.675248
119.694	8613.7	0.676036	0.676036
119.804	8618.98	0.67711	0.67711
119.914	8622.73	0.677901	0.677901
120.014	8628.35	0.678777	0.678777
120.124	8632.41	0.679656	0.679656
120.234	8636.7	0.680545	0.680545
120.334	8641.17	0.681329	0.681329
120.444	8646.4	0.682248	0.682248
120.554	8651.13	0.683118	0.683118
120.664	8657.2	0.684078	0.684078
120.764	8661.8	0.68488	0.68488
120.874	8666.7	0.685781	0.685781
120.984	8672.02	0.686752	0.686752
121.084	8676.2	0.687576	0.687576
121.194	8681.74	0.688517	0.688517
121.304	8687.33	0.689346	0.689346
121.404	8690.47	0.690236	0.690236
121.514	8695.2	0.691166	0.691166
121.624	8700.09	0.69206	0.69206
121.734	8705.27	0.692937	0.692937
121.834	8710.28	0.693729	0.693729
121.944	8715.3	0.694632	0.694632
122.054	8720.46	0.695556	0.695556
122.154	8724.97	0.696362	0.696362
122.264	8729.34	0.697301	0.697301
122.374	8736.4	0.698192	0.698192
122.484	8741.23	0.699173	0.699173
122.584	8744.71	0.700057	0.700057
122.694	8749.51	0.700898	0.700898
122.804	8753.84	0.70181	0.70181
122.904	8758.07	0.702642	0.702642
123.014	8763.36	0.703536	0.703536
123.124	8768.83	0.704496	0.704496
123.234	8774.37	0.705358	0.705358
123.334	8778.6	0.706198	0.706198
123.444	8783.78	0.707189	0.707189
123.554	8789.31	0.708058	0.708058
123.654	8792.94	0.708857	0.708857
123.764	8797.96	0.709844	0.709844
123.874	8803.13	0.710646	0.710646
123.984	8808.68	0.711681	0.711681
124.084	8813.59	0.712476	0.712476
124.194	8818.15	0.71338	0.71338
124.304	8822.93	0.714316	0.714316
124.404	8827.21	0.715116	0.715116
124.514	8831.99	0.716068	0.716068
124.624	8836.86	0.717017	0.717017
124.734	8843.44	0.717853	0.717853
124.834	8847.76	0.71866	0.71866
124.944	8852.05	0.719758	0.719758
125.054	8856.14	0.720549	0.720549
125.154	8861.88	0.721432	0.721432
125.264	8866.78	0.722346	0.722346
125.374	8870.94	0.723241	0.723241
125.484	8876.14	0.724193	0.724193
125.584	8880.38	0.724961	0.724961
125.694	8885.82	0.725853	0.725853
125.804	8890.56	0.726757	0.726757
125.904	8894.16	0.727601	0.727601
126.014	8900.18	0.728524	0.728524
126.124	8904.37	0.729452	0.729452
126.224	8908.95	0.730113	0.730113
126.334	8914.23	0.731237	0.731237
126.444	8919.63	0.732044	0.732044
126.554	8924.8	0.732948	0.732948
126.654	8930.65	0.733792	0.733792
126.764	8935.09	0.734738	0.734738
126.874	8938.89	0.735649	0.735649
126.974	8943.61	0.736484	0.736484
127.084	8948.15	0.737342	0.737342
127.194	8953.13	0.738284	0.738284
127.304	8958.05	0.739292	0.739292
127.404	8962.74	0.739944	0.739944
127.514	8968.63	0.740941	0.740941
127.624	8973.45	0.741816	0.741816
127.724	8978.22	0.74265	0.74265
127.834	8983.44	0.743565	0.743565
127.944	8988	0.74448	0.74448
128.054	8993.22	0.74542	0.74542
128.154	8998.22	0.746273	0.746273
128.264	9002.48	0.747128	0.747128
128.374	9007.19	0.748092	0.748092
128.474	9011.21	0.74886	0.74886
128.584	9015.74	0.749818	0.749818
128.694	9020.05	0.750664	0.750664
128.804	9026.1	0.751509	0.751509
128.904	9031.03	0.752394	0.752394
129.014	9036.01	0.753249	0.753249
129.124	9041.5	0.754245	0.754245
129.224	9046.31	0.75502	0.75502
129.334	9051.38	0.755957	0.755957
129.444	9056	0.75682	0.75682
129.554	9061.15	0.757758	0.757758
129.654	9065.29	0.75852	0.75852
129.764	9070.15	0.759476	0.759476
129.874	9074.38	0.760406	0.760406
129.974	9079.14	0.76117	0.76117
130.084	9084.89	0.762064	0.762064
130.194	9091.22	0.762986	0.762986
130.304	9095.73	0.764016	0.764016
130.404	9100.6	0.764701	0.764701
130.514	9106.14	0.765652	0.765652
130.624	9110.21	0.766553	0.766553
130.724	9114.98	0.767457	0.767457
130.834	9119.75	0.768288	0.768288
130.944	9123.76	0.769204	0.769204
131.054	9129.73	0.770149	0.770149
131.154	9134.09	0.770973	0.770973
131.264	9138.53	0.771854	0.771854
131.364	9143.4	0.772689	0.772689
131.474	9148.32	0.773616	0.773616
131.584	9152.89	0.77451	0.77451
131.694	9158.93	0.775464	0.775464
131.794	9163.05	0.776313	0.776313
131.904	9168.25	0.777177	0.777177
132.014	9173.39	0.778102	0.778102
132.114	9177.38	0.778944	0.778944
132.224	9183.03	0.779874	0.779874
132.334	9188.07	0.780742	0.780742
132.444	9193.12	0.781756	0.781756
132.544	9197.26	0.782553	0.782553
132.654	9202.79	0.783354	0.783354
132.764	9207.62	0.784372	0.784372
132.864	9211.89	0.785248	0.785248
132.974	9214.81	0.785988	0.785988
133.084	9221.08	0.787004	0.787004
133.194	9226.51	0.787932	0.787932
133.294	9231.93	0.788709	0.788709
133.404	9237.58	0.789728	0.789728
133.514	9241.27	0.790574	0.790574
133.614	9246.63	0.791374	0.791374
133.724	9251.79	0.792432	0.792432
133.834	9256.86	0.793288	0.793288
133.944	9261.41	0.794204	0.794204
134.044	9265.07	0.795048	0.795048
134.154	9270.33	0.795905	0.795905
134.264	9275.17	0.79692	0.79692
134.364	9279.81	0.797658	0.797658
134.474	9285.26	0.798565	0.798565
134.584	9289.94	0.799534	0.799534
134.694	9295.13	0.800349	0.800349
134.794	9300.4	0.801283	0.801283
134.904	9305.59	0.80216	0.80216
135.014	9310.52	0.803062	0.803062
135.114	9315.03	0.804023	0.804023
135.224	9319.58	0.804841	0.804841
135.334	9323.73	0.805761	0.805761
135.444	9329.43	0.806756	0.806756
135.544	9334	0.807516	0.807516
135.654	9339.48	0.808386	0.808386
135.764	9344.76	0.809396	0.809396
135.864	9350.15	0.810188	0.810188
135.974	9355.17	0.811145	0.811145
136.084	9360.67	0.812112	0.812112
136.184	9365.04	0.812917	0.812917
136.294	9370.76	0.813885	0.813885
136.404	9375.33	0.814796	0.814796
136.514	9380.26	0.815685	0.815685
136.614	9385.67	0.81661	0.81661
136.724	9389.25	0.81753	0.81753
136.834	9393.9	0.818382	0.818382
136.934	9398.36	0.819272	0.819272
137.044	9402.79	0.82013	0.82013
137.154	9408.15	0.821057	0.821057
137.264	9414.03	0.82199	0.82199
137.364	9419.28	0.822845	0.822845
137.474	9424.15	0.823741	0.823741
137.584	9429.46	0.82465	0.82465
137.684	9433.12	0.825494	0.825494
137.794	9438.55	0.82638	0.82638
137.904	9443.07	0.82737	0.82737
138.014	9447.58	0.82816	0.82816
138.114	9452.26	0.829053	0.829053
138.224	9457.54	0.829925	0.829925
138.334	9463.14	0.830872	0.830872
138.434	9467.78	0.831689	0.831689
138.544	9473.42	0.83265	0.83265
138.654	9478.34	0.833532	0.833532
138.764	9483.84	0.834478	0.834478
138.864	9488.8	0.835369	0.835369
138.974	9493.73	0.836302	0.836302
139.084	9499.55	0.837141	0.837141
139.184	9503.23	0.838026	0.838026
139.294	9507.34	0.83894	0.83894
139.404	9512.57	0.839821	0.839821
139.514	9518.09	0.840688	0.840688
139.614	9522.03	0.84147	0.84147
139.724	9526.78	0.842412	0.842412
139.834	9532.25	0.843358	0.843358
139.934	9536.45	0.84411	0.84411
140.044	9542.32	0.845061	0.845061
140.154	9547.5	0.845966	0.845966
140.264	9552.32	0.846872	0.846872
140.364	9557	0.84767	0.84767
140.474	9562.25	0.848629	0.848629
140.584	9568.03	0.849509	0.849509
140.684	9571.96	0.850381	0.850381
140.794	9576.63	0.851302	0.851302
140.904	9581.49	0.85224	0.85224
141.014	9586.85	0.853058	0.853058
141.114	9590.98	0.853845	0.853845
141.224	9596.91	0.854877	0.854877
141.334	9602.68	0.855746	0.855746
141.434	9607.18	0.85656	0.85656
141.544	9613.02	0.857508	0.857508
141.654	9618.04	0.858417	0.858417
141.754	9622.35	0.859278	0.859278
141.864	9627.3	0.860192	0.860192
141.974	9632.21	0.861108	0.861108
142.084	9636.83	0.862032	0.862032
142.184	9641.39	0.862896	0.862896
142.294	9645.36	0.863724	0.863724
142.404	9650.98	0.864722	0.864722
142.504	9655.16	0.865473	0.865473
142.614	9660.31	0.866373	0.866373
142.724	9665.74	0.867285	0.867285
142.834	9671.08	0.868197	0.868197
142.934	9676.35	0.869125	0.869125
143.044	9682.65	0.869922	0.869922
143.154	9687.38	0.870901	0.870901
143.254	9691.93	0.87177	0.87177
143.364	9696.57	0.872662	0.872662
143.474	9700.63	0.87351	0.87351
143.584	9707.19	0.874509	0.874509
143.684	9710.87	0.875338	0.875338
143.794	9715.9	0.876228	0.876228
143.904	9720.82	0.877189	0.877189
144.004	9725.2	0.878068	0.878068
144.114	9733.17	0.878985	0.878985
144.224	9737.35	0.879944	0.879944
144.334	9743.44	0.88078	0.88078
144.434	9748.28	0.881704	0.881704
144.544	9754.28	0.88268	0.88268
144.654	9759.05	0.883586	0.883586
144.754	9761.84	0.884416	0.884416
144.864	9766.42	0.885386	0.885386
144.974	9771.48	0.886268	0.886268
145.084	9775.71	0.88717	0.88717
145.184	9780.59	0.888056	0.888056
145.294	9787.14	0.888906	0.888906
145.404	9792.2	0.889932	0.889932
145.504	9797.08	0.890712	0.890712
145.614	9802.91	0.891646	0.891646
145.724	9808.41	0.892596	0.892596
145.834	9814.94	0.893598	0.893598
145.934	9818.11	0.894376	0.894376
146.044	9822.19	0.895322	0.895322
146.144	9826.57	0.896173	0.896173
146.254	9831.4	0.897013	0.897013
146.364	9836.34	0.898013	0.898013
146.474	9841.04	0.898866	0.898866
146.574	9846.13	0.899717	0.899717
146.684	9852.32	0.90066	0.90066
146.794	9857.13	0.901585	0.901585
146.894	9862.68	0.902418	0.902418
147.004	9867.69	0.903356	0.903356
147.114	9872.62	0.90427	0.90427
147.224	9877.51	0.905246	0.905246
147.324	9881.69	0.906061	0.906061
147.434	9886.68	0.906993	0.906993
147.544	9891.2	0.907829	0.907829
147.644	9896.48	0.908706	0.908706
147.754	9901.9	0.909617	0.909617
147.864	9906.04	0.910558	0.910558
147.974	9911.49	0.911505	0.911505
148.074	9915.99	0.912251	0.912251
148.184	9921.79	0.913249	0.913249
148.294	9927.44	0.914068	0.914068
148.394	9932.64	0.915004	0.915004
148.504	9936.87	0.915964	0.915964
148.614	9942.39	0.91672	0.91672
148.724	9947.75	0.917872	0.917872
148.824	9951.04	0.918616	0.918616
148.934	9955.39	0.919357	0.919357
149.044	9960.66	0.920568	0.920568
149.144	9965.46	0.921248	0.921248
149.254	9971.33	0.922012	0.922012
149.364	9976.65	0.923178	0.923178
149.474	9981.47	0.923876	0.923876
149.574	9986.79	0.924705	0.924705
149.684	9992.1	0.925842	0.925842
149.794	9997.3	0.926505	0.926505
149.894	10001.6	0.927524	0.927524
150.004	10006.3	0.928457	0.928457
150.114	10011.7	0.929213	0.929213
150.224	10017.4	0.930332	0.930332
150.324	10021.4	0.931065	0.931065
150.434	10026.6	0.932022	0.932022
150.544	10031.4	0.932974	0.932974
150.644	10035.9	0.933792	0.933792
150.754	10041.7	0.934675	0.934675
150.864	10047.5	0.935674	0.935674
150.974	10052.8	0.936506	0.936506
151.074	10057.5	0.937376	0.937376
151.184	10063.7	0.938318	0.938318
151.294	10068.9	0.939316	0.939316
151.394	10073.5	0.940159	0.940159
151.504	10077.8	0.941061	0.941061
151.614	10082.4	0.942008	0.942008
151.714	10086.6	0.94281	0.94281
151.824	10091	0.943786	0.943786
151.934	10095.8	0.944652	0.944652
152.044	10101.2	0.945566	0.945566
152.144	10106.8	0.946292	0.946292
152.254	10113.1	0.947337	0.947337
152.364	10118.2	0.948192	0.948192
152.464	10122.1	0.949018	0.949018
152.574	10128.9	0.949982	0.949982
152.684	10133.9	0.950854	0.950854
152.794	10139.9	0.95184	0.95184
152.894	10144.4	0.95268	0.95268
153.004	10148.1	0.95359	0.95359
153.114	10153.1	0.954542	0.954542
153.214	10157.7	0.955344	0.955344
153.324	10162.1	0.95617	0.95617
153.434	10167.6	0.957142	0.957142
153.544	10173.2	0.958033	0.958033
153.644	10178	0.958946	0.958946
153.754	10184.3	0.959838	0.959838
153.864	10190.5	0.960692	0.960692
153.964	10194.1	0.961601	0.961601
154.074	10198.7	0.96252	0.96252
154.184	10201.9	0.963386	0.963386
154.294	10207.4	0.964246	0.964246
154.394	10212	0.965104	0.965104
154.504	10217.4	0.966022	0.966022
154.614	10222.2	0.966936	0.966936
154.714	10227.3	0.967732	0.967732
154.824	10233.9	0.968674	0.968674
154.934	10239	0.96952	0.96952
155.044	10244.8	0.970522	0.970522
155.144	10249.6	0.971318	0.971318
155.254	10254.8	0.972266	0.972266
155.364	10260.1	0.97319	0.97319
155.464	10264.8	0.974041	0.974041
155.574	10270.3	0.97494	0.97494
155.684	10274.6	0.975892	0.975892
155.794	10279.3	0.97686	0.97686
155.894	10284	0.977654	0.977654
156.004	10289.5	0.978533	0.978533
156.114	10295	0.979533	0.979533
156.214	10300.3	0.980352	0.980352
156.324	10305.9	0.981228	0.981228
156.434	10310.5	0.982284	0.982284
156.534	10315.4	0.982998	0.982998
156.644	10320.1	0.983872	0.983872
156.754	10325.4	0.984797	0.984797
156.864	10330.5	0.985789	0.985789
156.964	10334.7	0.986573	0.986573
157.074	10340.8	0.98745	0.98745
157.184	10345	0.988449	0.988449
157.284	10349.8	0.989208	0.989208
157.394	10354.2	0.99014	0.99014
157.504	10360.7	0.991054	0.991054
157.614	10366.3	0.991966	0.991966
157.714	10370.7	0.992733	0.992733
157.824	10377	0.993748	0.993748
157.934	10381.8	0.994681	0.994681
158.034	10387.2	0.995564	0.995564
158.144	10391.9	0.996401	0.996401
158.254	10397.4	0.997385	0.997385
158.364	10401.3	0.998344	0.998344
158.464	10406.4	0.99923	0.99923
158.574	10411.6	1.0001	1.0001
158.684	10417.1	1.00104	1.00104
158.784	10421.2	1.00188	1.00188
158.894	10426.5	1.0028	1.0028
159.004	10431.8	1.00363	1.00363
159.114	10437.1	1.00454	1.00454
159.214	10441.8	1.00545	1.00545
159.324	10447.3	1.00639	1.00639
159.434	10452.7	1.00732	1.00732
159.534	10457.5	1.00806	1.00806
159.644	10462.5	1.00904	1.00904
159.754	10467.8	1.00994	1.00994
159.864	10472.5	1.01089	1.01089
159.964	10477	1.01176	1.01176
160.074	10482.6	1.01258	1.01258
160.184	10487.4	1.01359	1.01359
160.284	10492.8	1.01441	1.01441
160.394	10497.9	1.01526	1.01526
160.504	10505	1.01628	1.01628
160.614	10510.7	1.0171	1.0171
160.714	10515.1	1.01799	1.01799
160.824	10520.4	1.01898	1.01898
160.934	10525.7	1.01993	1.01993
161.034	10529.9	1.02074	1.02074
161.144	10535.4	1.02174	1.02174
161.254	10540.2	1.02255	1.02255
161.354	10545.3	1.0235	1.0235
161.464	10551.3	1.02437	1.02437
161.574	10555.3	1.02527	1.02527
161.674	10560.6	1.02617	1.02617
161.784	10565.8	1.02697	1.02697
161.894	10571.5	1.02798	1.02798
162.004	10577.7	1.029	1.029
162.104	10581.5	1.02972	1.02972
162.214	10586.8	1.03074	1.03074
162.324	10591.8	1.03164	1.03164
162.424	10597	1.03244	1.03244
162.534	10600.9	1.03338	1.03338
162.644	10605.2	1.03426	1.03426
162.754	10610.5	1.03521	1.03521
162.854	10614.7	1.03608	1.03608
162.964	10621.3	1.03691	1.03691
163.074	10627.5	1.0379	1.0379
163.174	10632.4	1.03866	1.03866
163.284	10638.1	1.03958	1.03958
163.394	10644	1.04052	1.04052
163.504	10649.1	1.04151	1.04151
163.604	10654.9	1.04235	1.04235
163.714	10659.1	1.04329	1.04329
163.824	10664.1	1.04416	1.04416
163.924	10668.8	1.04499	1.04499
164.034	10673.6	1.04591	1.04591
164.144	10679.3	1.04681	1.04681
164.254	10684.5	1.04781	1.04781
164.354	10689.4	1.0486	1.0486
164.464	10695.2	1.04951	1.04951
164.574	10700.5	1.05038	1.05038
164.674	10705.9	1.05129	1.05129
164.784	10712.4	1.05221	1.05221
164.894	10716.8	1.05311	1.05311
165.004	10721.9	1.05402	1.05402
165.104	10726.1	1.05486	1.05486
165.214	10731.3	1.05575	1.05575
165.324	10737.3	1.05665	1.05665
165.424	10741.4	1.05744	1.05744
165.534	10747.4	1.05846	1.05846
165.644	10752.8	1.05931	1.05931
165.754	10758.2	1.06022	1.06022
165.854	10763.8	1.0611	1.0611
165.964	10768.6	1.06197	1.06197
166.074	10773.7	1.06288	1.06288
166.174	10779.4	1.06377	1.06377
166.284	10783.7	1.06464	1.06464
166.394	10789.5	1.06556	1.06556
166.494	10795	1.06644	1.06644
166.604	10799.7	1.06736	1.06736
166.714	10805.1	1.06828	1.06828
166.824	10810.6	1.06914	1.06914
166.924	10815.2	1.06995	1.06995
167.034	10820.7	1.07094	1.07094
167.144	10826.5	1.07183	1.07183
167.244	10831.5	1.07267	1.07267
167.354	10835.9	1.0736	1.0736
167.464	10841.4	1.0745	1.0745
167.574	10846.6	1.07548	1.07548
167.674	10851.5	1.0763	1.0763
167.784	10856.4	1.07715	1.07715
167.894	10862.4	1.0781	1.0781
167.994	10867.3	1.07893	1.07893
168.104	10872.7	1.07993	1.07993
168.214	10877.4	1.08078	1.08078
168.324	10882.7	1.08168	1.08168
168.424	10886.9	1.08253	1.08253
168.534	10892.9	1.08337	1.08337
168.644	10899	1.0843	1.0843
168.744	10903.6	1.08525	1.08525
168.854	10910.5	1.08609	1.08609
168.964	10915.6	1.08704	1.08704
169.074	10920.2	1.08793	1.08793
169.174	10926.8	1.08885	1.08885
169.284	10930.8	1.08972	1.08972
169.394	10936.3	1.0907	1.0907
169.494	10940.6	1.09157	1.09157
169.604	10946.4	1.09242	1.09242
169.714	10951.7	1.09342	1.09342
169.824	10956.5	1.09419	1.09419
169.924	10960.9	1.0951	1.0951
170.034	10965.9	1.09606	1.09606
170.144	10971.5	1.09686	1.09686
170.244	10977.2	1.09776	1.09776
170.354	10982.4	1.09871	1.09871
170.464	10987.8	1.09956	1.09956
170.574	10993.4	1.10053	1.10053
170.674	10997.7	1.10137	1.10137
170.784	11001.7	1.10223	1.10223
170.894	11006.8	1.10317	1.10317
170.994	11013.1	1.10403	1.10403
171.104	11019.2	1.10488	1.10488
171.214	11025.1	1.10586	1.10586
171.314	11030.4	1.10667	1.10667
171.424	11035.8	1.10758	1.10758
171.534	11041	1.10858	1.10858
171.644	11046.4	1.10953	1.10953
171.744	11051.6	1.1103	1.1103
171.854	11057.1	1.11127	1.11127
171.964	11062.4	1.11223	1.11223
172.064	11067.4	1.11299	1.11299
172.174	11072.3	1.11394	1.11394
172.284	11078	1.11483	1.11483
172.394	11083.1	1.11578	1.11578
172.494	11088.3	1.11664	1.11664
172.604	11093.4	1.1175	1.1175
172.714	11100.2	1.11846	1.11846
172.814	11103.9	1.11929	1.11929
172.924	11107.9	1.12021	1.12021
173.034	11114.2	1.12117	1.12117
173.144	11119.2	1.122	1.122
173.244	11124.2	1.12291	1.12291
173.354	11129.3	1.12377	1.12377
173.464	11134	1.12466	1.12466
173.564	11139.8	1.12561	1.12561
173.674	11145.4	1.1264	1.1264
173.784	11151.2	1.1274	1.1274
173.894	11156.7	1.12833	1.12833
173.994	11161.6	1.12919	1.12919
174.104	11166.8	1.13	1.13
174.214	11171.6	1.13101	1.13101
174.314	11177.3	1.13178	1.13178
174.424	11183.1	1.13277	1.13277
174.534	11187.8	1.13363	1.13363
174.644	11193.5	1.13455	1.13455
174.744	11198.3	1.1355	1.1355
174.854	11204.3	1.13632	1.13632
174.964	11209.6	1.13731	1.13731
175.064	11214.8	1.13812	1.13812
175.174	11220.3	1.13903	1.13903
175.284	11223.8	1.13991	1.13991
175.394	11229.2	1.14081	1.14081
175.494	11234.4	1.14165	1.14165
175.604	11239	1.14256	1.14256
175.714	11244.8	1.14342	1.14342
175.814	11249.7	1.14432	1.14432
175.924	11255.6	1.14525	1.14525
176.034	11261.8	1.14615	1.14615
176.144	11267.4	1.14708	1.14708
176.244	11272.3	1.14789	1.14789
176.354	11277.5	1.14883	1.14883
176.454	11283.6	1.14964	1.14964
176.564	11287.7	1.15064	1.15064
176.674	11292.9	1.1515	1.1515
176.784	11298.7	1.15245	1.15245
176.884	11303.7	1.15327	1.15327
176.994	11308.6	1.15419	1.15419
177.104	11313.7	1.1551	1.1551
177.204	11319.5	1.15595	1.15595
177.314	11325.3	1.15693	1.15693
177.424	11331.5	1.15786	1.15786
177.534	11338	1.15878	1.15878
177.634	11341.8	1.15969	1.15969
177.744	11346.5	1.16054	1.16054
177.854	11352.4	1.1615	1.1615
177.954	11356.7	1.16229	1.16229
178.064	11362.1	1.16322	1.16322
178.174	11368.4	1.16416	1.16416
178.284	11373.2	1.16513	1.16513
178.384	11377.9	1.16591	1.16591
178.494	11383.5	1.16684	1.16684
178.604	11389.6	1.16776	1.16776
178.704	11394	1.16855	1.16855
178.814	11400.4	1.16953	1.16953
178.924	11404.9	1.17044	1.17044
179.034	11410.8	1.17134	1.17134
179.134	11416.1	1.17221	1.17221
179.244	11421.4	1.17311	1.17311
179.354	11427.1	1.17403	1.17403
179.454	11432.2	1.17486	1.17486
179.564	11437.5	1.1758	1.1758
179.674	11442.9	1.1767	1.1767
179.784	11448.4	1.17761	1.17761
179.884	11453.8	1.17847	1.17847
179.994	11459.3	1.17938	1.17938
180.104	11464.9	1.18031	1.18031
180.204	11469.9	1.18119	1.18119
180.314	11474.9	1.1821	1.1821
180.424	11480.9	1.18304	1.18304
180.534	11485.3	1.18391	1.18391
180.634	11490.6	1.1848	1.1848
180.744	11496.3	1.18568	1.18568
180.854	11502.4	1.18659	1.18659
180.954	11506.8	1.18748	1.18748
181.064	11511.3	1.1884	1.1884
181.174	11517.4	1.18924	1.18924
181.274	11521.9	1.19012	1.19012
181.384	11526.9	1.19104	1.19104
181.494	11532.9	1.1919	1.1919
181.604	11538.7	1.19282	1.19282
181.704	11543.9	1.19362	1.19362
181.814	11549.5	1.19453	1.19453
181.924	11555.1	1.19546	1.19546
182.024	11560.8	1.19633	1.19633
182.134	11565.5	1.19719	1.19719
182.244	11571.4	1.1981	1.1981
182.354	11577.1	1.19903	1.19903
182.454	11582	1.19984	1.19984
182.564	11587.2	1.20073	1.20073
182.674	11592.2	1.20173	1.20173
182.774	11598.2	1.20246	1.20246
182.884	11604	1.20343	1.20343
182.994	11609.7	1.20438	1.20438
183.104	11614.9	1.20527	1.20527
183.204	11619.8	1.2061	1.2061
183.314	11625.8	1.20703	1.20703
183.424	11631.2	1.20796	1.20796
183.524	11635.8	1.20891	1.20891
183.634	11640.8	1.20974	1.20974
183.744	11646.7	1.21072	1.21072
183.854	11650.9	1.21162	1.21162
183.954	11656.2	1.21237	1.21237
184.064	11662.2	1.21332	1.21332
184.174	11668.7	1.21421	1.21421
184.274	11673.3	1.21503	1.21503
184.384	11678.8	1.21596	1.21596
184.494	11684.6	1.21689	1.21689
184.604	11689.7	1.21777	1.21777
184.704	11694.9	1.21861	1.21861
184.814	11700.7	1.21954	1.21954
184.924	11705.9	1.22041	1.22041
185.024	11711	1.22128	1.22128
185.134	11716.8	1.2222	1.2222
185.244	11722.8	1.22313	1.22313
185.354	11728.6	1.22407	1.22407
185.454	11733.1	1.22488	1.22488
185.564	11739.3	1.2258	1.2258
185.674	11745.2	1.22672	1.22672
185.774	11749.8	1.22756	1.22756
185.884	11756.8	1.22848	1.22848
185.994	11762.1	1.22941	1.22941
186.104	11766.7	1.2303	1.2303
186.204	11771.7	1.2312	1.2312
186.314	11776.1	1.23203	1.23203
186.424	11781.9	1.23296	1.23296
186.524	11787.3	1.23386	1.23386
186.634	11792.8	1.23471	1.23471
186.744	11798.2	1.23565	1.23565
186.844	11803.4	1.23656	1.23656
186.954	11809.2	1.23738	1.23738
187.064	11815.6	1.23834	1.23834
187.174	11820.9	1.23925	1.23925
187.274	11826.3	1.2401	1.2401
187.384	11830.8	1.24103	1.24103
187.494	11836.2	1.24188	1.24188
187.594	11842.7	1.24278	1.24278
187.704	11847.8	1.24372	1.24372
187.814	11852.8	1.24465	1.24465
187.924	11858.4	1.24554	1.24554
188.024	11864.4	1.24638	1.24638
188.134	11869.4	1.24735	1.24735
188.244	11876.1	1.24829	1.24829
188.344	11881.1	1.24911	1.24911
188.454	11886	1.25002	1.25002
188.564	11891.6	1.25096	1.25096
188.674	11897.8	1.25187	1.25187
188.774	11902.4	1.2527	1.2527
188.884	11908.2	1.25362	1.25362
188.994	11914.1	1.25455	1.25455
189.094	11919.3	1.25538	1.25538
189.204	11924.2	1.25634	1.25634
189.314	11929.7	1.25726	1.25726
189.424	11934.5	1.25813	1.25813
189.524	11941.2	1.25907	1.25907
189.634	11946.3	1.25988	1.25988
189.744	11951.3	1.26087	1.26087
189.844	11956.8	1.26174	1.26174
189.954	11962.2	1.26262	1.26262
190.064	11967.4	1.26354	1.26354
190.174	11973.7	1.26442	1.26442
190.274	11979.5	1.2653	1.2653
190.384	11984.5	1.26623	1.26623
190.494	11989.8	1.26712	1.26712
190.594	11994.8	1.26795	1.26795
190.704	12000	1.26896	1.26896
190.814	12005.5	1.26984	1.26984
190.924	12011.2	1.27073	1.27073
191.024	12016.7	1.27156	1.27156
191.134	12022.8	1.27251	1.27251
191.234	12027.7	1.27335	1.27335
191.344	12033.3	1.27424	1.27424
191.454	12039.4	1.27514	1.27514
191.564	12045	1.27605	1.27605
191.664	12049.8	1.27702	1.27702
191.774	12054.9	1.27789	1.27789
191.884	12060.3	1.27875	1.27875
191.984	12065.4	1.27962	1.27962
192.094	12069.9	1.28052	1.28052
192.204	12075.3	1.28148	1.28148
192.314	12081.4	1.28231	1.28231
192.414	12087.2	1.28313	1.28313
192.524	12093.2	1.28411	1.28411
192.634	12099.9	1.28505	1.28505
192.734	12103.8	1.28581	1.28581
192.844	12109.7	1.28676	1.28676
192.954	12115.3	1.28772	1.28772
193.064	12121.4	1.28866	1.28866
193.164	12126.3	1.28948	1.28948
193.274	12131.1	1.29035	1.29035
193.384	12135.8	1.29126	1.29126
193.484	12141.6	1.29216	1.29216
193.594	12147.7	1.29306	1.29306
193.704	12154.1	1.29396	1.29396
193.814	12159.9	1.29484	1.29484
193.914	12165.6	1.29576	1.29576
194.024	12170.6	1.29668	1.29668
194.134	12176	1.29756	1.29756
194.234	12181.8	1.29834	1.29834
194.344	12187.1	1.29934	1.29934
194.454	12192.2	1.30022	1.30022
194.564	12198.2	1.30116	1.30116
194.664	12202.9	1.30198	1.30198
194.774	12207.9	1.30289	1.30289
194.884	12213.5	1.30382	1.30382
194.984	12219.2	1.30463	1.30463
195.094	12224.5	1.30554	1.30554
195.204	12231.2	1.30645	1.30645
195.314	12236.1	1.3074	1.3074
195.414	12241.3	1.30814	1.30814
195.524	12246.8	1.30911	1.30911
195.634	12252.6	1.31004	1.31004
195.734	12258.4	1.31084	1.31084
195.844	12264.1	1.31178	1.31178
195.954	12268.8	1.31269	1.31269
196.064	12275	1.31362	1.31362
196.164	12280.4	1.31439	1.31439
196.274	12286.2	1.31537	1.31537
196.384	12291.5	1.31629	1.31629
196.484	12294.8	1.31706	1.31706
196.594	12302.1	1.31795	1.31795
196.704	12308.6	1.31889	1.31889
196.804	12314.8	1.31975	1.31975
196.914	12320.8	1.32067	1.32067
197.024	12326.3	1.3216	1.3216
197.134	12331.7	1.32246	1.32246
197.234	12337.9	1.32334	1.32334
197.344	12343.9	1.32428	1.32428
197.454	12349.5	1.3252	1.3252
197.554	12353.1	1.32601	1.32601
197.664	12358.4	1.32698	1.32698
197.774	12364.1	1.32782	1.32782
197.884	12370.1	1.32876	1.32876
197.984	12374.3	1.32957	1.32957
198.094	12380.7	1.33054	1.33054
198.204	12386.1	1.33142	1.33142
198.304	12392	1.33215	1.33215
198.414	12398.3	1.33314	1.33314
198.524	12404.2	1.33411	1.33411
198.634	12410.6	1.33494	1.33494
198.734	12414.5	1.33576	1.33576
198.844	12418.9	1.33673	1.33673
198.954	12425.5	1.33758	1.33758
199.054	12430.6	1.33842	1.33842
199.164	12436.7	1.33934	1.33934
199.274	12442.6	1.34023	1.34023
199.384	12449.5	1.34122	1.34122
199.484	12455	1.34195	1.34195
199.594	12460.7	1.34293	1.34293
199.704	12466.9	1.34391	1.34391
199.804	12472.1	1.34466	1.34466
199.914	12477.5	1.34562	1.34562
200.024	12483.3	1.34655	1.34655
200.134	12488.3	1.34742	1.34742
200.234	12492.3	1.34829	1.34829
200.344	12497.9	1.3492	1.3492
200.454	12503.5	1.35005	1.35005
200.554	12508.8	1.35095	1.35095
200.664	12514.2	1.35179	1.35179
200.774	12521.1	1.35268	1.35268
200.884	12527.4	1.35364	1.35364
200.984	12532.5	1.35457	1.35457
201.094	12538	1.35543	1.35543
201.204	12543.4	1.35628	1.35628
201.304	12548.8	1.35723	1.35723
201.414	12553.7	1.35816	1.35816
201.524	12559	1.35897	1.35897
201.624	12564.5	1.35978	1.35978
201.734	12570	1.36073	1.36073
201.844	12576.1	1.3616	1.3616
201.954	12581.9	1.36244	1.36244
202.054	12587.7	1.36334	1.36334
202.164	12594.5	1.36426	1.36426
202.274	12599.9	1.36517	1.36517
202.374	12606	1.36599	1.36599
202.484	12611.3	1.36697	1.36697
202.594	12617.1	1.36787	1.36787
202.704	12622.4	1.36876	1.36876
202.804	12627.5	1.3696	1.3696
202.914	12633.3	1.37049	1.37049
203.024	12638.7	1.37145	1.37145
203.124	12643.8	1.37226	1.37226
203.234	12649.7	1.37313	1.37313
203.344	12654.7	1.37406	1.37406
203.454	12660.8	1.37501	1.37501
203.554	12666.6	1.37579	1.37579
203.664	12672.7	1.37672	1.37672
203.774	12678.5	1.37759	1.37759
203.874	12684.1	1.3785	1.3785
203.984	12690.3	1.37938	1.37938
204.094	12695.7	1.38031	1.38031
204.204	12701.7	1.38131	1.38131
204.304	12706.9	1.38212	1.38212
204.414	12712.4	1.383	1.383
204.524	12717.2	1.38391	1.38391
204.624	12722.9	1.3848	1.3848
204.734	12728.8	1.38572	1.38572
204.844	12735.6	1.38663	1.38663
204.954	12741.4	1.38753	1.38753
205.054	12746.8	1.38842	1.38842
205.164	12753	1.38931	1.38931
205.274	12758.7	1.39026	1.39026
205.374	12764.5	1.39112	1.39112
205.484	12769.8	1.39204	1.39204
205.594	12776	1.39298	1.39298
205.704	12781	1.3939	1.3939
205.804	12786	1.39475	1.39475
205.914	12791.2	1.39565	1.39565
206.024	12797.2	1.39656	1.39656
206.124	12802.3	1.39735	1.39735
206.234	12808.4	1.39834	1.39834
206.344	12813.9	1.39922	1.39922
206.444	12819.5	1.40004	1.40004
206.554	12826.4	1.40103	1.40103
206.664	12831.9	1.40189	1.40189
206.764	12837.7	1.40273	1.40273
206.874	12842.7	1.40369	1.40369
206.984	12848.2	1.40458	1.40458
207.094	12854.9	1.40552	1.40552
207.194	12859.1	1.40632	1.40632
207.304	12864.9	1.40722	1.40722
207.414	12870.7	1.40816	1.40816
207.514	12876.1	1.40898	1.40898
207.624	12882.7	1.40988	1.40988
207.734	12888.8	1.41082	1.41082
207.844	12895.5	1.41182	1.41182
207.944	12900.2	1.41258	1.41258
208.054	12905.5	1.41354	1.41354
208.164	12912.2	1.41444	1.41444
208.264	12916.4	1.41526	1.41526
208.374	12921.8	1.4162	1.4162
208.484	12926.8	1.41706	1.41706
208.594	12931.5	1.41798	1.41798
208.694	12937.5	1.41884	1.41884
208.804	12942.9	1.41972	1.41972
208.914	12948.3	1.42065	1.42065
209.014	12954.8	1.42149	1.42149
209.124	12961.3	1.42236	1.42236
209.234	12967.4	1.42337	1.42337
209.344	12973.9	1.42422	1.42422
209.444	12979.1	1.42514	1.42514
209.554	12984.1	1.42608	1.42608
209.664	12988.5	1.42693	1.42693
209.764	12993.8	1.42776	1.42776
209.874	12999.4	1.42869	1.42869
209.984	13004.6	1.4296	1.4296
210.094	13012.1	1.43058	1.43058
210.194	13016.7	1.43136	1.43136
210.304	13023.5	1.4323	1.4323
210.414	13030.5	1.43322	1.43322
210.514	13035.3	1.43401	1.43401
210.624	13042	1.43499	1.43499
210.734	13046.8	1.43596	1.43596
210.844	13052.1	1.43682	1.43682
210.944	13056.7	1.43762	1.43762
211.054	13062.7	1.4386	1.4386
211.164	13068.9	1.43951	1.43951
211.264	13074.3	1.44028	1.44028
211.374	13080	1.44126	1.44126
211.484	13086.1	1.4421	1.4421
211.584	13091.3	1.44294	1.44294
211.694	13097.4	1.44383	1.44383
211.804	13104.8	1.44483	1.44483
211.914	13110.4	1.44578	1.44578
212.014	13115.9	1.44655	1.44655
212.124	13121.6	1.44742	1.44742
212.234	13127.6	1.4484	1.4484
212.334	13131.4	1.44926	1.44926
212.444	13136.9	1.4501	1.4501
212.554	13143.7	1.45104	1.45104
212.664	13148.9	1.45194	1.45194
212.764	13154.1	1.45278	1.45278
212.874	13160.5	1.45369	1.45369
212.984	13166.6	1.45461	1.45461
213.084	13172.3	1.45544	1.45544
213.194	13178.2	1.45636	1.45636
213.304	13184.4	1.45727	1.45727
213.414	13191.5	1.45814	1.45814
213.514	13195.9	1.45906	1.45906
213.624	13202.1	1.45998	1.45998
213.734	13207.3	1.46082	1.46082
213.834	13211.7	1.4617	1.4617
213.944	13217.8	1.46259	1.46259
214.054	13223.2	1.46349	1.46349
214.164	13229.3	1.46442	1.46442
214.264	13234.9	1.46518	1.46518
214.374	13241	1.46616	1.46616
214.484	13247.7	1.46706	1.46706
214.584	13252.7	1.46787	1.46787
214.694	13259.1	1.46881	1.46881
214.804	13266	1.46975	1.46975
214.914	13271.9	1.47067	1.47067
215.014	13276.8	1.47146	1.47146
215.124	13282.2	1.47235	1.47235
215.234	13287.8	1.47326	1.47326
215.334	13291.8	1.47403	1.47403
215.444	13297.3	1.47496	1.47496
215.554	13303	1.47586	1.47586
215.664	13310	1.47673	1.47673
215.764	13316.3	1.47767	1.47767
215.874	13322.3	1.47853	1.47853
215.984	13329	1.47949	1.47949
216.084	13334.6	1.48025	1.48025
216.194	13339.9	1.48124	1.48124
216.304	13346.4	1.48214	1.48214
216.404	13351.8	1.48295	1.48295
216.514	13356.8	1.48389	1.48389
216.624	13362.1	1.48479	1.48479
216.734	13367.8	1.48563	1.48563
216.834	13373.2	1.48661	1.48661
216.944	13379.9	1.48742	1.48742
217.054	13385.5	1.48834	1.48834
217.154	13391.2	1.48923	1.48923
217.264	13398.9	1.49011	1.49011
217.374	13405.5	1.49104	1.49104
217.484	13411.5	1.49196	1.49196
217.584	13414.5	1.49283	1.49283
217.694	13419.3	1.49366	1.49366
217.804	13424.6	1.49459	1.49459
217.904	13430.5	1.49546	1.49546
218.014	13436.7	1.4963	1.4963
218.124	13442.6	1.49724	1.49724
218.234	13448.5	1.49817	1.49817
218.334	13455	1.49898	1.49898
218.444	13461.4	1.49993	1.49993
218.554	13467.8	1.50083	1.50083
218.654	13474	1.50171	1.50171
218.764	13479.7	1.50265	1.50265
218.874	13486.5	1.50351	1.50351
218.984	13492.9	1.50441	1.50441
219.084	13497.3	1.50528	1.50528
219.194	13502.7	1.50619	1.50619
219.304	13507.8	1.50718	1.50718
219.404	13513.2	1.50796	1.50796
219.514	13519.8	1.50887	1.50887
219.624	13525.4	1.50978	1.50978
219.734	13533.1	1.5108	1.5108
219.834	13539.1	1.51156	1.51156
219.944	13544.5	1.51255	1.51255
220.024	13548.5	1.51318	1.51318
220.134	13540.7	1.514	1.514
220.244	13508.2	1.51443	1.51443
220.344	13468	1.51451	1.51451
220.454	13415.5	1.5144	1.5144
220.564	13362.6	1.5143	1.5143
220.674	13311.7	1.51409	1.51409
220.774	13267.4	1.5139	1.5139
220.884	13219.4	1.51364	1.51364
220.994	13171.6	1.51329	1.51329
221.094	13127.7	1.51306	1.51306
221.204	13079.7	1.51284	1.51284
221.314	13029.5	1.51243	1.51243
221.414	12983	1.51214	1.51214
221.524	12932.7	1.51179	1.51179
221.634	12880.9	1.51136	1.51136
221.744	12829.3	1.51104	1.51104
221.844	12780.2	1.5107	1.5107
221.954	12727.1	1.51024	1.51024
222.064	12673.7	1.50987	1.50987
222.164	12624.5	1.50951	1.50951
222.274	12572.6	1.50906	1.50906
222.384	12519.3	1.5086	1.5086
222.494	12465.7	1.50819	1.50819
222.594	12416.8	1.50792	1.50792
222.704	12363.1	1.50746	1.50746
222.814	12310.3	1.50699	1.50699
222.914	12262.7	1.5067	1.5067
223.024	12208.4	1.50627	1.50627
223.134	12154	1.50575	1.50575
223.244	12099	1.50537	1.50537
223.344	12050.7	1.50496	1.50496
223.454	11997.4	1.50458	1.50458
223.564	11943.2	1.50415	1.50415
223.664	11894.2	1.50378	1.50378
223.774	11841.8	1.50326	1.50326
223.884	11787.7	1.50295	1.50295
223.994	11735.8	1.50239	1.50239
224.094	11686.2	1.50207	1.50207
224.204	11631.7	1.50169	1.50169
224.314	11578.1	1.50114	1.50114
224.414	11528.7	1.50078	1.50078
224.524	11476.4	1.50042	1.50042
224.634	11422.5	1.49993	1.49993
224.744	11367.3	1.49951	1.49951
224.844	11319	1.49913	1.49913
224.954	11266.1	1.49864	1.49864
225.064	11213.4	1.49823	1.49823
225.164	11166.8	1.49783	1.49783
225.274	11114.5	1.4974	1.4974
225.384	11061.8	1.49697	1.49697
225.494	11009.8	1.49644	1.49644
225.594	10961.6	1.49612	1.49612
225.704	10908.4	1.49563	1.49563
225.814	10855.6	1.49517	1.49517
225.914	10807.3	1.49488	1.49488
226.024	10754.6	1.4943	1.4943
226.134	10702.5	1.49392	1.49392
226.244	10649.6	1.49349	1.49349
226.344	10602.4	1.493	1.493
226.454	10551.2	1.49258	1.49258
226.554	10503.3	1.49224	1.49224
226.664	10452.8	1.49178	1.49178
226.774	10400.8	1.49135	1.49135
226.884	10349.1	1.49086	1.49086
226.984	10302.6	1.49043	1.49043
227.094	10251.8	1.49008	1.49008
227.204	10198.8	1.48949	1.48949
227.304	10150.4	1.48908	1.48908
227.414	10098	1.48875	1.48875
227.524	10046.4	1.48813	1.48813
227.634	9995.34	1.48773	1.48773
227.734	9949.27	1.48738	1.48738
227.844	9899.34	1.48691	1.48691
227.954	9849.37	1.48649	1.48649
228.054	9803.96	1.48605	1.48605
228.164	9754.02	1.48561	1.48561
228.274	9702.21	1.48519	1.48519
228.384	9651.27	1.48474	1.48474
228.484	9604.24	1.48432	1.48432
228.594	9553.43	1.4839	1.4839
228.704	9501.93	1.48339	1.48339
228.804	9455.81	1.48303	1.48303
228.914	9404.56	1.48249	1.48249
229.024	9354.87	1.48206	1.48206
229.134	9306.09	1.48164	1.48164
229.234	9260.24	1.48119	1.48119
229.344	9210.27	1.48069	1.48069
229.454	9161.06	1.48023	1.48023
229.554	9115.4	1.47991	1.47991
229.664	9064.99	1.47941	1.47941
229.774	9014.15	1.47894	1.47894
229.884	8964.06	1.47851	1.47851
229.984	8917.74	1.47808	1.47808
230.094	8867.43	1.4776	1.4776
230.204	8817.84	1.47709	1.47709
230.304	8773.02	1.47669	1.47669
230.414	8723.37	1.47629	1.47629
230.524	8674.74	1.47583	1.47583
230.634	8626.09	1.47535	1.47535
230.734	8581.68	1.47496	1.47496
230.844	8532.96	1.47444	1.47444
230.954	8483.71	1.47396	1.47396
231.054	8438.27	1.4736	1.4736
231.164	8387.56	1.4731	1.4731
231.274	8337.81	1.47258	1.47258
231.374	8293.28	1.47215	1.47215
231.484	8244.47	1.47176	1.47176
231.594	8195.88	1.47135	1.47135
231.704	8147.47	1.47078	1.47078
231.804	8103.72	1.4704	1.4704
231.914	8056.16	1.4699	1.4699
232.024	8007.91	1.46943	1.46943
232.124	7963.78	1.46893	1.46893
232.234	7915.59	1.4685	1.4685
232.344	7866.28	1.46806	1.46806
232.454	7817.72	1.46759	1.46759
232.554	7774.28	1.46712	1.46712
232.664	7727	1.46664	1.46664
232.774	7678.16	1.46626	1.46626
232.874	7633.5	1.46582	1.46582
232.984	7585.66	1.46535	1.46535
233.094	7538.13	1.46489	1.46489
233.204	7491	1.46431	1.46431
233.304	7448	1.46393	1.46393
233.414	7398.34	1.46351	1.46351
233.524	7351.81	1.46292	1.46292
233.624	7308.47	1.46253	1.46253
233.734	7261.19	1.46207	1.46207
233.844	7214.09	1.46152	1.46152
233.954	7165.84	1.46117	1.46117
234.054	7121.31	1.46069	1.46069
234.164	7074.72	1.46018	1.46018
234.274	7026.84	1.45978	1.45978
234.374	6983.81	1.4593	1.4593
234.484	6936.31	1.45885	1.45885
234.594	6890.31	1.45834	1.45834
234.704	6843.69	1.45785	1.45785
234.804	6800.81	1.45745	1.45745
234.914	6755.41	1.45694	1.45694
235.024	6708.56	1.45639	1.45639
235.124	6665.88	1.45605	1.45605
235.234	6618.75	1.45553	1.45553
235.344	6571.16	1.45496	1.45496
235.454	6523.5	1.45447	1.45447
235.554	6480.34	1.45407	1.45407
235.664	6433.34	1.45354	1.45354
235.774	6386.38	1.45298	1.45298
235.874	6344.78	1.45259	1.45259
235.984	6299.16	1.45216	1.45216
236.094	6253.72	1.45162	1.45162
236.204	6208.36	1.45117	1.45117
236.304	6167.28	1.4508	1.4508
236.414	6120.52	1.45018	1.45018
236.524	6074.93	1.44983	1.44983
236.624	6032.55	1.44929	1.44929
236.734	5986.83	1.44882	1.44882
236.844	5941.11	1.44832	1.44832
236.944	5898.71	1.44786	1.44786
237.054	5853.55	1.44733	1.44733
237.164	5809.08	1.44682	1.44682
237.274	5764.88	1.44632	1.44632
237.374	5724.88	1.44594	1.44594
237.484	5679.65	1.44543	1.44543
237.594	5635.86	1.44492	1.44492
237.694	5595.24	1.44448	1.44448
237.804	5550.15	1.44393	1.44393
237.914	5504.18	1.44344	1.44344
238.024	5458.46	1.44291	1.44291
238.124	5416.43	1.44245	1.44245
238.234	5372.24	1.44198	1.44198
238.344	5327.18	1.44149	1.44149
238.444	5287.05	1.44094	1.44094
238.554	5243.08	1.44045	1.44045
238.664	5200.88	1.43998	1.43998
238.774	5159	1.43951	1.43951
238.874	5119.41	1.43906	1.43906
238.984	5075.22	1.43858	1.43858
239.094	5031.9	1.43809	1.43809
239.194	4992.43	1.43751	1.43751
239.304	4947.69	1.43708	1.43708
239.414	4904.49	1.43648	1.43648
239.524	4861.65	1.43598	1.43598
239.624	4822.69	1.43561	1.43561
239.734	4779.9	1.43509	1.43509
239.844	4737.94	1.43451	1.43451
239.944	4699.33	1.43405	1.43405
240.054	4656.19	1.43356	1.43356
240.164	4613.79	1.43304	1.43304
240.274	4571.36	1.43253	1.43253
240.374	4532.13	1.43209	1.43209
240.484	4488.82	1.4316	1.4316
240.594	4446.58	1.43098	1.43098
240.694	4406.54	1.4305	1.4305
240.804	4364.21	1.43002	1.43002
240.914	4321.47	1.4294	1.4294
241.024	4279.25	1.42892	1.42892
241.124	4240.65	1.42843	1.42843
241.234	4197.99	1.42791	1.42791
241.334	4160.04	1.42744	1.42744
241.444	4118.12	1.42695	1.42695
241.554	4076.55	1.42631	1.42631
241.664	4036.15	1.4258	1.4258
241.764	3999.05	1.42543	1.42543
241.874	3958.09	1.42482	1.42482
241.984	3916.52	1.42432	1.42432
242.084	3878.73	1.42377	1.42377
242.194	3838.37	1.42332	1.42332
242.304	3797.94	1.42285	1.42285
242.414	3757.93	1.4223	1.4223
242.514	3720.54	1.42173	1.42173
242.624	3680.29	1.42132	1.42132
242.734	3639.65	1.42075	1.42075
242.834	3603.35	1.42019	1.42019
242.944	3563.79	1.41973	1.41973
243.054	3524.41	1.4192	1.4192
243.164	3483.9	1.41865	1.41865
243.264	3447.59	1.41819	1.41819
243.374	3407.24	1.41755	1.41755
243.484	3367.74	1.4171	1.4171
243.584	3330.68	1.4166	1.4166
243.694	3289.93	1.41602	1.41602
[truncated: 125 more rows]
