# Supplementary material for: Benchmark dataset of the effect of grain size on strength in the single-phase FCC CrCoNi medium entropy alloy
Source: Data Brief. 2019 Oct 1;27:104592. doi: 10.1016/j.dib.2019.104592 (PMC6812030; doi:10.1016/j.dib.2019.104592)
Supplement: Multimedia component 1 [file mmc1.zip › Compression_Tests/293K/CrCoNi_1173K_60min_293K.xlsx]

## Sheet: CrCoNi_1173K_60min_293K
Name	CrCoNi-900C-60m-14µm
Diameter	4.01	mm
Sample height	7.96	mm
Gage length	8	mm
Speed ​​during measurement	0.48	mm/min
Time	Force	Crosshead Displacement	Crosshead Displacement
s	N	mm	mm
30.6595	224.03	0	0
30.7395	224.14	-1.09984e-05	-1.09984e-05
30.7695	224.218	-5.00813e-06	-5.00813e-06
30.7695	224.218	-5.00813e-06	-5.00813e-06
30.8695	224.337	1.00161e-06	1.00161e-06
30.9795	224.297	-6.9906e-06	-6.9906e-06
31.0895	228.005	2.689e-05	2.689e-05
31.1895	242.169	0.000448891	0.000448891
31.2995	257.755	0.00105996	0.00105996
31.4095	275.052	0.00173874	0.00173874
31.5195	293.013	0.00249881	0.00249881
31.6195	309.435	0.00326366	0.00326366
31.7295	327.966	0.00388683	0.00388683
31.8395	346.81	0.0047387	0.0047387
31.9395	364.786	0.00539894	0.00539894
32.0495	383.958	0.00605197	0.00605197
32.1595	404.771	0.00686274	0.00686274
32.2695	425.302	0.007493	0.007493
32.3695	444.138	0.008099	0.008099
32.4795	465.154	0.00891586	0.00891586
32.5895	487.005	0.00947296	0.00947296
32.6895	506.521	0.0101439	0.0101439
32.7995	529.106	0.0109628	0.0109628
32.9095	551.778	0.011436	0.011436
33.0095	571.755	0.012143	0.012143
33.1195	595.192	0.0128307	0.0128307
33.2295	618.473	0.013381	0.013381
33.3395	641.973	0.0141108	0.0141108
33.4395	664.395	0.0147926	0.0147926
33.5495	689.286	0.0153229	0.0153229
33.6595	714.583	0.0160689	0.0160689
33.7595	737.942	0.0165848	0.0165848
33.8695	763.895	0.017395	0.017395
33.9795	789.505	0.0185545	0.0185545
34.0895	816.458	0.0185011	0.0185011
34.1895	840.13	0.019043	0.019043
34.2995	866.692	0.020092	0.020092
34.4095	893.77	0.0204208	0.0204208
34.5095	918.13	0.0207518	0.0207518
34.6195	945.911	0.021661	0.021661
34.7295	973.833	0.02222	0.02222
34.8395	1002.13	0.0229594	0.0229594
34.9395	1027.77	0.02322	0.02322
35.0495	1056.96	0.0239629	0.0239629
35.1595	1086.52	0.024656	0.024656
35.2595	1113.63	0.0251048	0.0251048
35.3695	1142.65	0.0255987	0.0255987
35.4795	1172.83	0.026361	0.026361
35.5895	1202.27	0.0268968	0.0268968
35.6895	1229.94	0.0274229	0.0274229
35.7995	1260.29	0.0279108	0.0279108
35.9095	1290.86	0.028509	0.028509
36.0095	1318.99	0.029096	0.029096
36.1195	1351.02	0.0295709	0.0295709
36.2295	1382.86	0.0301959	0.0301959
36.3395	1416.24	0.0308148	0.0308148
36.4395	1445.49	0.0313729	0.0313729
36.5495	1478.3	0.0318396	0.0318396
36.6595	1511.02	0.032481	0.032481
36.7595	1541.27	0.0329479	0.0329479
36.8695	1574.72	0.0336789	0.0336789
36.9795	1609.05	0.0340989	0.0340989
37.0895	1642.52	0.034656	0.034656
37.1895	1673.55	0.0351638	0.0351638
37.2995	1707.77	0.0358479	0.0358479
37.4095	1742.83	0.036348	0.036348
37.5095	1774.97	0.0368008	0.0368008
37.6195	1809.93	0.0374078	0.0374078
37.7295	1845.48	0.0379329	0.0379329
37.8295	1877.15	0.0385188	0.0385188
37.9395	1913.14	0.0389408	0.0389408
38.0495	1948.87	0.0395369	0.0395369
38.1595	1985.43	0.040088	0.040088
38.2595	2018.82	0.0406268	0.0406268
38.3695	2055.86	0.041069	0.041069
38.4795	2091.76	0.0416389	0.0416389
38.5795	2125.56	0.04216	0.04216
38.6895	2162.31	0.0427039	0.0427039
38.7995	2199	0.0432049	0.0432049
38.9095	2235.95	0.0437119	0.0437119
39.0095	2269.07	0.0442569	0.0442569
39.1195	2307.01	0.0448159	0.0448159
39.2295	2345.15	0.0453439	0.0453439
39.3295	2379.62	0.0457888	0.0457888
39.4395	2417.78	0.0464748	0.0464748
39.5495	2456.34	0.0469328	0.0469328
39.6595	2495.97	0.0475067	0.0475067
39.7595	2530.17	0.0479149	0.0479149
39.8695	2568.65	0.0485388	0.0485388
39.9795	2606.76	0.0490608	0.0490608
40.0795	2640.89	0.049473	0.049473
40.1895	2678.61	0.0500228	0.0500228
40.2995	2717.2	0.0505889	0.0505889
40.4095	2756.01	0.051068	0.051068
40.5095	2791.53	0.0515847	0.0515847
40.6195	2830.81	0.0521718	0.0521718
40.7295	2870.04	0.052619	0.052619
40.8295	2905.82	0.0531487	0.0531487
40.9395	2944.76	0.053697	0.053697
41.0495	2983.79	0.054176	0.054176
41.1595	3023.17	0.0548048	0.0548048
41.2595	3057.68	0.0552959	0.0552959
41.3695	3096.31	0.0557278	0.0557278
41.4795	3135.76	0.056312	0.056312
41.5795	3171.5	0.0567918	0.0567918
41.6895	3210.36	0.0573547	0.0573547
41.7995	3250.26	0.057855	0.057855
41.9095	3290.23	0.058452	0.058452
42.0095	3326.03	0.0589608	0.0589608
42.1195	3365.31	0.0594428	0.0594428
42.2295	3405.11	0.0600206	0.0600206
42.3295	3440.73	0.0605129	0.0605129
42.4395	3480.45	0.061029	0.061029
42.5495	3519.12	0.0615838	0.0615838
42.6595	3558.23	0.062079	0.062079
42.7595	3593.73	0.0625908	0.0625908
42.8695	3633.59	0.0631848	0.0631848
42.9695	3669.31	0.0636249	0.0636249
43.0795	3709.18	0.0641598	0.0641598
43.1895	3748.2	0.0647247	0.0647247
43.2995	3787.72	0.065257	0.065257
43.3995	3821.67	0.065724	0.065724
43.5095	3861.2	0.066329	0.066329
43.6195	3899.61	0.06678	0.06678
43.7195	3934.75	0.0672676	0.0672676
43.8295	3973.82	0.067855	0.067855
43.9395	4013.47	0.068288	0.068288
44.0495	4051.79	0.0689477	0.0689477
44.1495	4087.42	0.069383	0.069383
44.2595	4126.5	0.0698609	0.0698609
44.3695	4165.53	0.0704626	0.0704626
44.4695	4200.93	0.0709609	0.0709609
44.5795	4239.42	0.071413	0.071413
44.6895	4277.11	0.0720328	0.0720328
44.7995	4315.68	0.072471	0.072471
44.8995	4350.5	0.0729649	0.0729649
45.0095	4388.97	0.0735509	0.0735509
45.1195	4427.9	0.074055	0.074055
45.2195	4461.53	0.0745709	0.0745709
45.3295	4500	0.075061	0.075061
45.4395	4538.12	0.0756798	0.0756798
45.5495	4575.86	0.0761518	0.0761518
45.6495	4609.97	0.0766559	0.0766559
45.7595	4644.4	0.077203	0.077203
45.8695	4680.78	0.0777638	0.0777638
45.9695	4712.98	0.0781989	0.0781989
46.0795	4748.42	0.0787597	0.0787597
46.1895	4782.48	0.0793329	0.0793329
46.2995	4816.93	0.0798478	0.0798478
46.3995	4847.45	0.0804166	0.0804166
46.5095	4880.32	0.0809929	0.0809929
46.6195	4913.37	0.0815228	0.0815228
46.7195	4941.28	0.0821268	0.0821268
46.8295	4971.64	0.082729	0.082729
46.9395	5000.32	0.083315	0.083315
47.0495	5027.79	0.0840069	0.0840069
47.1495	5052.73	0.0845669	0.0845669
47.2595	5080.12	0.0852045	0.0852045
47.3695	5104.82	0.0857958	0.0857958
47.4695	5127.14	0.0864079	0.0864079
47.5795	5151.29	0.0871306	0.0871306
47.6895	5174.9	0.087776	0.087776
47.7895	5194.82	0.0884166	0.0884166
47.8995	5215.75	0.0891728	0.0891728
48.0095	5236.4	0.0899269	0.0899269
48.1195	5253.43	0.0906318	0.0906318
48.2195	5266.66	0.0913429	0.0913429
48.3295	5278.3	0.0920849	0.0920849
48.4395	5288.72	0.0929467	0.0929467
48.5395	5295.05	0.0936386	0.0936386
48.6495	5299.37	0.0944719	0.0944719
48.7595	5299.83	0.0954487	0.0954487
48.8695	5295.36	0.0962586	0.0962586
48.9695	5289.43	0.0971169	0.0971169
49.0795	5280.43	0.098063	0.098063
49.1895	5270.64	0.0989957	0.0989957
49.2895	5262.63	0.0999009	0.0999009
49.3995	5254.09	0.100748	0.100748
49.5095	5248.82	0.101656	0.101656
49.6195	5244.96	0.102597	0.102597
49.7195	5242.37	0.103389	0.103389
49.8295	5241.16	0.104237	0.104237
49.9395	5240.44	0.105119	0.105119
50.0395	5240.46	0.105964	0.105964
50.1495	5240.32	0.106881	0.106881
50.2595	5241.16	0.107727	0.107727
50.3695	5242.7	0.108547	0.108547
50.4695	5242.8	0.109466	0.109466
50.5795	5244.23	0.110304	0.110304
50.6895	5245.03	0.111191	0.111191
50.7895	5245.12	0.111997	0.111997
50.8995	5246.18	0.112897	0.112897
51.0095	5245.95	0.113811	0.113811
51.1195	5246.41	0.114729	0.114729
51.2195	5247.13	0.115557	0.115557
51.3295	5247.39	0.116512	0.116512
51.4395	5246.85	0.117403	0.117403
51.5395	5246.84	0.118319	0.118319
51.6495	5247.27	0.119167	0.119167
51.7595	5247.73	0.120049	0.120049
51.8695	5249.18	0.121027	0.121027
51.9695	5251.2	0.121831	0.121831
52.0795	5252.73	0.122811	0.122811
52.1895	5254.3	0.123649	0.123649
52.2895	5256.36	0.124544	0.124544
52.3995	5259.44	0.125505	0.125505
52.5095	5261.69	0.126383	0.126383
52.6195	5264.42	0.127313	0.127313
52.7195	5267.79	0.128205	0.128205
52.8295	5270.4	0.129107	0.129107
52.9395	5274.66	0.13006	0.13006
53.0395	5278.66	0.130885	0.130885
53.1495	5283.65	0.131856	0.131856
53.2595	5289.39	0.132796	0.132796
53.3595	5294.08	0.133616	0.133616
53.4695	5300.96	0.134585	0.134585
53.5795	5307.32	0.135475	0.135475
53.6895	5314.33	0.136359	0.136359
53.7895	5320.76	0.137205	0.137205
53.8995	5326.68	0.138124	0.138124
54.0095	5334.73	0.139001	0.139001
54.1095	5340.99	0.139823	0.139823
54.2195	5347.37	0.140669	0.140669
54.3295	5354.55	0.141543	0.141543
54.4395	5361.77	0.142413	0.142413
54.5395	5368.42	0.143201	0.143201
54.6495	5376.51	0.14416	0.14416
54.7595	5384.21	0.144956	0.144956
54.8595	5390.54	0.145745	0.145745
54.9695	5398.49	0.146735	0.146735
55.0795	5405.33	0.147612	0.147612
55.1895	5412.94	0.148468	0.148468
55.2895	5419.54	0.149237	0.149237
55.3995	5426.18	0.150105	0.150105
55.5095	5432.69	0.151055	0.151055
55.6095	5440.14	0.151759	0.151759
55.7195	5447	0.152643	0.152643
55.8295	5454.56	0.153547	0.153547
55.9395	5462.29	0.154409	0.154409
56.0395	5468.4	0.155228	0.155228
56.1495	5476.12	0.156079	0.156079
56.2595	5482.78	0.156967	0.156967
56.3595	5490.72	0.157836	0.157836
56.4695	5497.42	0.15872	0.15872
56.5795	5504.08	0.159575	0.159575
56.6895	5511.42	0.160453	0.160453
56.7895	5516.71	0.161295	0.161295
56.8995	5524.57	0.162124	0.162124
57.0095	5531.18	0.162969	0.162969
57.1095	5537.72	0.163787	0.163787
57.2195	5545.86	0.16478	0.16478
57.3295	5552.42	0.165545	0.165545
57.4395	5560.93	0.166433	0.166433
57.5395	5567.53	0.167285	0.167285
57.6495	5573.18	0.168108	0.168108
57.7495	5580.61	0.168931	0.168931
57.8595	5587.35	0.169883	0.169883
57.9695	5594.32	0.170683	0.170683
58.0795	5602.57	0.1716	0.1716
58.1795	5608.5	0.172401	0.172401
58.2895	5615.22	0.173285	0.173285
58.3995	5622.39	0.174187	0.174187
58.4995	5628.77	0.174951	0.174951
58.6095	5636.58	0.175861	0.175861
58.7195	5644.15	0.176749	0.176749
58.8295	5650.96	0.177699	0.177699
58.9295	5656.94	0.178435	0.178435
59.0395	5663.85	0.179403	0.179403
59.1495	5671.47	0.180249	0.180249
59.2495	5679.94	0.181123	0.181123
59.3595	5685.03	0.181929	0.181929
59.4695	5692.54	0.182855	0.182855
59.5795	5698.19	0.183761	0.183761
59.6795	5705.5	0.184543	0.184543
59.7895	5712.4	0.185395	0.185395
59.8995	5718.7	0.186245	0.186245
59.9995	5725.32	0.187104	0.187104
60.1095	5731.2	0.187941	0.187941
60.2195	5738.91	0.188777	0.188777
60.3295	5746.45	0.189647	0.189647
60.4295	5752.32	0.190499	0.190499
60.5395	5759.53	0.19136	0.19136
60.6495	5767.16	0.192288	0.192288
60.7495	5773.66	0.193049	0.193049
60.8595	5780.24	0.193979	0.193979
60.9695	5786.25	0.194853	0.194853
61.0795	5793.08	0.195699	0.195699
61.1795	5799.28	0.196515	0.196515
61.2895	5805.94	0.197392	0.197392
61.3995	5812.7	0.198279	0.198279
61.4995	5819.95	0.198995	0.198995
61.6095	5826.3	0.199929	0.199929
61.7195	5833.16	0.200761	0.200761
61.8295	5840.92	0.201684	0.201684
61.9295	5846.91	0.20244	0.20244
62.0395	5853.27	0.203368	0.203368
62.1495	5859.96	0.204219	0.204219
62.2495	5867.24	0.205079	0.205079
62.3595	5873.15	0.205905	0.205905
62.4695	5879.64	0.206843	0.206843
62.5795	5885.75	0.207664	0.207664
62.6795	5891.41	0.208476	0.208476
62.7895	5898.34	0.209365	0.209365
62.8995	5906.35	0.210245	0.210245
62.9995	5912.29	0.210975	0.210975
63.1095	5919.66	0.211877	0.211877
63.2195	5926.17	0.21288	0.21288
63.3195	5931.34	0.213585	0.213585
63.4295	5938.72	0.214417	0.214417
63.5395	5945.59	0.215235	0.215235
63.6495	5951.78	0.216319	0.216319
63.7495	5957.24	0.21704	0.21704
63.8595	5963.91	0.21755	0.21755
63.9695	5970.64	0.219052	0.219052
64.0695	5976.21	0.220016	0.220016
64.1795	5982.97	0.220197	0.220197
64.2895	5990.49	0.221165	0.221165
64.3995	5997.93	0.222611	0.222611
64.4995	6003.79	0.223252	0.223252
64.6095	6008.83	0.223664	0.223664
64.7195	6015.74	0.224441	0.224441
64.8195	6021.15	0.226159	0.226159
64.9295	6028.31	0.226601	0.226601
65.0395	6034.84	0.226989	0.226989
65.1495	6041.12	0.228329	0.228329
65.2495	6046.74	0.22938	0.22938
65.3595	6052.51	0.230413	0.230413
65.4695	6059.2	0.230463	0.230463
65.5695	6065.97	0.231697	0.231697
65.6795	6071.93	0.233143	0.233143
65.7895	6077.3	0.233285	0.233285
65.8995	6084.93	0.23384	0.23384
65.9995	6090.14	0.235399	0.235399
66.1095	6096.95	0.236423	0.236423
66.2195	6103.33	0.236944	0.236944
66.3195	6108.67	0.237489	0.237489
66.4295	6115.42	0.238604	0.238604
66.5395	6122.93	0.239848	0.239848
66.6495	6128.01	0.240231	0.240231
66.7495	6133.98	0.240945	0.240945
66.8595	6138.97	0.242252	0.242252
66.9695	6144.25	0.243034	0.243034
67.0695	6151.25	0.243511	0.243511
67.1795	6158.14	0.244419	0.244419
67.2895	6165.42	0.245588	0.245588
67.3995	6171.15	0.246572	0.246572
67.4995	6176.48	0.247084	0.247084
67.6095	6183.53	0.247964	0.247964
67.7195	6189.93	0.249175	0.249175
67.8195	6195.28	0.249907	0.249907
67.9295	6199.96	0.250743	0.250743
68.0395	6205.82	0.251372	0.251372
68.1395	6211.66	0.252411	0.252411
68.2495	6217.54	0.253344	0.253344
68.3595	6223.76	0.25406	0.25406
68.4695	6230.67	0.2549	0.2549
68.5695	6235.64	0.255815	0.255815
68.6795	6242.27	0.256764	0.256764
68.7895	6248.85	0.257528	0.257528
68.8895	6254.03	0.258347	0.258347
68.9995	6260.3	0.259283	0.259283
69.1095	6266.58	0.260252	0.260252
69.2195	6271.68	0.260981	0.260981
69.3195	6276.97	0.261795	0.261795
69.4295	6283.57	0.262793	0.262793
69.5395	6289.43	0.263607	0.263607
69.6395	6295.11	0.264324	0.264324
69.7495	6300.81	0.265231	0.265231
69.8595	6308.17	0.266213	0.266213
69.9695	6314.6	0.2671	0.2671
70.0695	6319.95	0.267848	0.267848
70.1795	6325.9	0.268747	0.268747
70.2895	6331.32	0.269743	0.269743
70.3895	6336.31	0.2705	0.2705
70.4995	6342.88	0.271352	0.271352
70.6095	6348.36	0.272244	0.272244
70.7195	6353.76	0.27318	0.27318
70.8195	6358.98	0.273935	0.273935
70.9295	6365.27	0.274775	0.274775
71.0395	6370.14	0.275692	0.275692
71.1395	6375.77	0.276545	0.276545
71.2495	6382.41	0.277411	0.277411
71.3595	6388.65	0.278253	0.278253
71.4695	6395.22	0.279233	0.279233
71.5695	6400.27	0.280016	0.280016
71.6795	6406.5	0.280917	0.280917
71.7895	6410.91	0.281752	0.281752
71.8895	6415.74	0.282627	0.282627
71.9995	6421.99	0.283469	0.283469
72.1095	6427.77	0.284377	0.284377
72.2195	6433.6	0.285229	0.285229
72.3195	6439.45	0.286061	0.286061
72.4295	6445.33	0.286957	0.286957
72.5395	6451.92	0.287835	0.287835
72.6395	6457.02	0.288623	0.288623
72.7495	6462.22	0.289573	0.289573
72.8595	6468.5	0.290453	0.290453
72.9595	6474.29	0.291263	0.291263
73.0695	6480.05	0.292187	0.292187
73.1795	6485.07	0.293069	0.293069
73.2795	6490.12	0.293887	0.293887
73.3895	6495.33	0.294796	0.294796
73.4995	6501.79	0.295701	0.295701
73.6095	6507.39	0.296457	0.296457
73.7095	6512.91	0.297308	0.297308
73.8195	6519.17	0.29824	0.29824
73.9295	6524.08	0.299059	0.299059
74.0295	6529.74	0.299907	0.299907
74.1395	6535.88	0.300815	0.300815
74.2495	6540.9	0.301671	0.301671
74.3595	6546.63	0.302575	0.302575
74.4595	6552.28	0.303343	0.303343
74.5695	6558.03	0.3042	0.3042
74.6795	6563.5	0.305223	0.305223
74.7795	6568.28	0.305948	0.305948
74.8895	6574.4	0.306745	0.306745
74.9995	6580.21	0.307822	0.307822
75.1095	6585.75	0.30864	0.30864
75.2095	6591.49	0.30942	0.30942
75.3195	6597.35	0.310281	0.310281
75.4295	6603.56	0.311285	0.311285
75.5295	6608.79	0.312089	0.312089
75.6395	6613.35	0.312944	0.312944
75.7495	6619.23	0.313768	0.313768
75.8595	6625.23	0.314679	0.314679
75.9595	6629.83	0.315544	0.315544
76.0695	6635.11	0.316383	0.316383
76.1795	6640.73	0.317244	0.317244
76.2795	6645.24	0.31802	0.31802
76.3895	6651	0.318935	0.318935
76.4995	6656.33	0.319859	0.319859
76.6095	6661.84	0.320701	0.320701
76.7095	6667.64	0.321488	0.321488
76.8195	6674.09	0.322404	0.322404
76.9295	6679.18	0.323325	0.323325
77.0295	6684.98	0.324063	0.324063
77.1395	6690.17	0.325077	0.325077
77.2495	6695.57	0.325879	0.325879
77.3595	6700.68	0.326717	0.326717
77.4595	6705.6	0.327641	0.327641
77.5695	6712.24	0.328487	0.328487
77.6795	6716.6	0.329381	0.329381
77.7795	6721.8	0.330298	0.330298
77.8895	6727.9	0.331043	0.331043
77.9995	6733.5	0.332009	0.332009
78.0995	6738.7	0.332816	0.332816
78.2095	6744.92	0.333661	0.333661
78.3195	6750.92	0.334647	0.334647
78.4295	6756.33	0.335467	0.335467
78.5295	6760.68	0.336284	0.336284
78.6395	6766.77	0.337208	0.337208
78.7495	6770.52	0.338083	0.338083
78.8495	6775.54	0.338848	0.338848
78.9595	6780.41	0.339831	0.339831
79.0695	6785.79	0.340661	0.340661
79.1795	6791.95	0.341533	0.341533
79.2795	6797.13	0.342357	0.342357
79.3895	6802.83	0.343205	0.343205
79.4995	6809.64	0.344136	0.344136
79.5995	6814.02	0.344952	0.344952
79.7095	6820.04	0.345828	0.345828
79.8195	6826.18	0.346785	0.346785
79.9295	6831.31	0.347657	0.347657
80.0295	6835.64	0.348459	0.348459
80.1395	6840.38	0.349349	0.349349
80.2495	6846.16	0.350225	0.350225
80.3495	6850.99	0.351056	0.351056
80.4595	6855.89	0.351947	0.351947
80.5695	6861.89	0.352803	0.352803
80.6795	6867.85	0.353737	0.353737
80.7795	6873.41	0.354481	0.354481
80.8895	6878.93	0.355427	0.355427
80.9995	6884.5	0.356303	0.356303
81.0995	6889.39	0.357129	0.357129
81.2095	6894.01	0.358068	0.358068
81.3195	6899.36	0.358921	0.358921
81.4295	6904.54	0.359881	0.359881
81.5295	6908.93	0.360668	0.360668
81.6395	6914.88	0.361544	0.361544
81.7495	6920.22	0.362473	0.362473
81.8495	6925.11	0.363267	0.363267
81.9595	6931.32	0.364099	0.364099
82.0695	6935.97	0.36504	0.36504
82.1795	6942.48	0.365952	0.365952
82.2795	6948.03	0.366736	0.366736
82.3895	6953.26	0.367727	0.367727
82.4995	6958.57	0.368609	0.368609
82.5995	6963.06	0.369419	0.369419
82.7095	6968.47	0.370357	0.370357
82.8195	6972.91	0.3712	0.3712
82.9195	6977.83	0.372007	0.372007
83.0295	6983.35	0.372913	0.372913
83.1395	6988.48	0.373787	0.373787
83.2495	6994.87	0.37464	0.37464
83.3495	6999.5	0.375562	0.375562
83.4595	7005.23	0.376376	0.376376
83.5695	7010.55	0.377371	0.377371
83.6695	7015.36	0.378255	0.378255
83.7795	7021.1	0.378996	0.378996
83.8895	7026.36	0.379973	0.379973
83.9995	7031.77	0.380841	0.380841
84.0995	7036.76	0.381592	0.381592
84.2095	7041.63	0.382576	0.382576
84.3195	7047.49	0.383411	0.383411
84.4195	7051.62	0.384239	0.384239
84.5295	7056.89	0.3852	0.3852
84.6395	7061.89	0.386	0.386
84.7495	7068.04	0.386976	0.386976
84.8495	7073.01	0.387763	0.387763
84.9595	7079.07	0.388635	0.388635
85.0695	7084.1	0.389589	0.389589
85.1695	7089.95	0.390408	0.390408
85.2795	7095.12	0.391328	0.391328
85.3895	7100.67	0.392236	0.392236
85.4995	7105.68	0.393115	0.393115
85.5995	7110.02	0.393941	0.393941
85.7095	7115.25	0.394828	0.394828
85.8195	7118.81	0.395707	0.395707
85.9195	7124.19	0.396488	0.396488
86.0295	7129.61	0.397375	0.397375
86.1395	7134.66	0.39822	0.39822
86.2495	7141.19	0.399169	0.399169
86.3495	7146.67	0.399995	0.399995
86.4595	7152.79	0.400829	0.400829
86.5695	7157.98	0.401764	0.401764
86.6695	7162.18	0.40258	0.40258
86.7795	7168.54	0.403437	0.403437
86.8895	7173.56	0.404387	0.404387
86.9995	7176.73	0.405248	0.405248
87.0995	7181.66	0.405969	0.405969
87.2095	7186.67	0.406937	0.406937
87.3195	7192.41	0.407769	0.407769
87.4195	7197.76	0.408544	0.408544
87.5295	7202.82	0.409515	0.409515
87.6395	7209.78	0.410331	0.410331
87.7495	7216.18	0.411327	0.411327
87.8495	7220.29	0.412148	0.412148
87.9595	7225.6	0.412973	0.412973
88.0595	7227.99	0.41384	0.41384
88.1695	7233.03	0.414724	0.414724
88.2795	7238.7	0.415567	0.415567
88.3895	7243.29	0.416493	0.416493
88.4895	7248.73	0.417315	0.417315
88.5995	7253.5	0.418171	0.418171
88.7095	7258.31	0.419103	0.419103
88.8095	7264.33	0.419845	0.419845
88.9195	7269.97	0.420716	0.420716
89.0295	7276.06	0.421716	0.421716
89.1395	7280.91	0.422496	0.422496
89.2395	7286.24	0.423359	0.423359
89.3495	7291.56	0.424263	0.424263
89.4595	7296.19	0.425128	0.425128
89.5595	7301.19	0.426009	0.426009
89.6695	7305.84	0.426948	0.426948
89.7795	7310.45	0.427736	0.427736
89.8895	7315.96	0.428668	0.428668
89.9895	7321.06	0.429477	0.429477
90.0995	7326.87	0.430305	0.430305
90.2095	7332.45	0.431281	0.431281
90.3095	7337.45	0.432055	0.432055
90.4195	7341.8	0.432929	0.432929
90.5295	7347.53	0.433893	0.433893
90.6395	7353.41	0.434716	0.434716
90.7395	7357.06	0.435577	0.435577
90.8495	7362.15	0.436469	0.436469
90.9595	7367.68	0.437356	0.437356
91.0595	7372.82	0.43814	0.43814
91.1695	7376.35	0.439081	0.439081
91.2795	7381.84	0.439895	0.439895
91.3895	7387.02	0.440853	0.440853
91.4895	7392.63	0.44162	0.44162
91.5995	7398.2	0.442568	0.442568
91.7095	7403.67	0.443459	0.443459
91.8095	7408.67	0.444259	0.444259
91.9195	7413.97	0.445155	0.445155
92.0295	7419.14	0.446076	0.446076
92.1395	7424.76	0.446983	0.446983
92.2395	7428.76	0.447796	0.447796
92.3495	7433.44	0.448689	0.448689
92.4595	7438.57	0.449548	0.449548
92.5595	7443.77	0.450387	0.450387
92.6695	7449.71	0.451236	0.451236
92.7795	7453.71	0.452169	0.452169
92.8795	7457.79	0.45292	0.45292
92.9895	7463.65	0.453889	0.453889
93.0995	7468.91	0.454707	0.454707
93.2095	7474.63	0.455643	0.455643
93.3095	7479.43	0.45646	0.45646
93.4195	7484.83	0.457293	0.457293
93.5295	7489.75	0.458239	0.458239
93.6295	7494.79	0.459143	0.459143
93.7395	7499.55	0.459944	0.459944
93.8495	7504.32	0.460731	0.460731
93.9595	7509.01	0.461636	0.461636
94.0595	7514.39	0.462575	0.462575
94.1695	7518.72	0.463493	0.463493
94.2795	7524.2	0.4642	0.4642
94.3795	7529.36	0.465088	0.465088
94.4895	7535.59	0.466024	0.466024
94.5995	7540.79	0.46696	0.46696
94.7095	7545.66	0.467792	0.467792
94.8095	7551.59	0.468547	0.468547
94.9195	7557.16	0.469665	0.469665
95.0295	7561.51	0.470403	0.470403
95.1295	7566.26	0.471193	0.471193
95.2395	7569.84	0.472152	0.472152
95.3495	7574.73	0.473036	0.473036
95.4595	7580.27	0.473995	0.473995
95.5595	7584.9	0.474739	0.474739
95.6695	7590.63	0.475596	0.475596
95.7795	7596.13	0.476596	0.476596
95.8795	7600.82	0.477373	0.477373
95.9895	7605.65	0.478212	0.478212
96.0995	7611.4	0.479231	0.479231
96.2095	7615.96	0.4801	0.4801
96.3095	7620.9	0.480908	0.480908
96.4195	7625.85	0.481787	0.481787
96.5295	7630.26	0.482632	0.482632
96.6295	7635.39	0.483513	0.483513
96.7395	7640.56	0.484365	0.484365
96.8495	7645.29	0.485295	0.485295
96.9595	7650.86	0.486153	0.486153
97.0595	7655.62	0.486981	0.486981
97.1695	7661.29	0.487856	0.487856
97.2795	7667.14	0.48874	0.48874
97.3795	7671.15	0.489603	0.489603
97.4895	7676.05	0.490503	0.490503
97.5995	7682.79	0.491424	0.491424
97.7095	7686.06	0.492264	0.492264
97.8095	7690.85	0.493115	0.493115
97.9195	7696.14	0.49408	0.49408
98.0295	7700.98	0.494875	0.494875
98.1295	7705.86	0.495663	0.495663
98.2395	7710.61	0.496647	0.496647
98.3495	7716.29	0.497512	0.497512
98.4495	7720.46	0.498296	0.498296
98.5595	7725.71	0.499253	0.499253
98.6695	7732.32	0.500103	0.500103
98.7795	7737.48	0.501057	0.501057
98.8795	7741	0.501911	0.501911
98.9895	7746.03	0.502796	0.502796
99.0995	7750.28	0.503683	0.503683
99.1995	7754.37	0.504561	0.504561
99.3095	7760.75	0.505415	0.505415
99.4195	7765.23	0.506312	0.506312
99.5295	7771.43	0.507196	0.507196
99.6295	7775.43	0.508027	0.508027
99.7395	7780.87	0.508967	0.508967
99.8495	7786.41	0.509815	0.509815
99.9495	7790.16	0.510661	0.510661
100.059	7794.08	0.511619	0.511619
100.169	7799.94	0.512492	0.512492
100.279	7804.52	0.513387	0.513387
100.379	7810.04	0.514287	0.514287
100.489	7815.5	0.515115	0.515115
100.599	7819.5	0.516081	0.516081
100.699	7824.64	0.516912	0.516912
100.809	7829.62	0.517759	0.517759
100.919	7834.64	0.518749	0.518749
101.029	7840.56	0.519616	0.519616
101.129	7844.8	0.52049	0.52049
101.239	7849.52	0.521328	0.521328
101.349	7854.44	0.522281	0.522281
101.449	7859.12	0.523136	0.523136
101.559	7863.99	0.523967	0.523967
101.669	7869.35	0.524869	0.524869
101.779	7874.73	0.525807	0.525807
101.879	7879.63	0.526623	0.526623
101.989	7884.32	0.527492	0.527492
102.099	7889.42	0.528407	0.528407
102.199	7893.88	0.529275	0.529275
102.309	7899.12	0.530096	0.530096
102.419	7903.35	0.531035	0.531035
102.529	7908.59	0.531919	0.531919
102.629	7914.38	0.532703	0.532703
102.739	7918.97	0.533709	0.533709
102.839	7923.56	0.534464	0.534464
102.949	7929	0.535339	0.535339
103.059	7933.88	0.536363	0.536363
103.169	7940.22	0.537168	0.537168
103.269	7944.26	0.538032	0.538032
103.379	7948.88	0.538961	0.538961
103.489	7953.31	0.539788	0.539788
103.589	7958.79	0.540633	0.540633
103.699	7964.42	0.541593	0.541593
103.809	7968.41	0.542388	0.542388
103.919	7973.65	0.543349	0.543349
104.019	7977.76	0.544175	0.544175
104.129	7983.22	0.545012	0.545012
104.239	7988.69	0.545943	0.545943
104.339	7993.32	0.546776	0.546776
104.449	7998.48	0.547659	0.547659
104.559	8003.29	0.548561	0.548561
104.669	8008.19	0.54948	0.54948
104.769	8011.97	0.550273	0.550273
104.879	8016.83	0.551438	0.551438
104.989	8022.1	0.552049	0.552049
105.089	8027.12	0.552815	0.552815
105.199	8032.18	0.553852	0.553852
105.309	8037.98	0.554668	0.554668
105.419	8043.54	0.555559	0.555559
105.519	8047.41	0.556333	0.556333
105.629	8053.26	0.557417	0.557417
105.739	8058.19	0.558227	0.558227
105.839	8063.07	0.559033	0.559033
105.949	8067.67	0.559864	0.559864
106.059	8072.42	0.560943	0.560943
106.169	8077.53	0.561785	0.561785
106.269	8082.39	0.562541	0.562541
106.379	8087.69	0.563488	0.563488
106.489	8092.28	0.564421	0.564421
106.589	8097.34	0.565269	0.565269
106.699	8101.98	0.566079	0.566079
106.809	8106.98	0.567012	0.567012
106.919	8111.31	0.567919	0.567919
107.019	8116.92	0.56878	0.56878
107.129	8121.27	0.569607	0.569607
107.239	8126.44	0.570505	0.570505
107.339	8131.65	0.571356	0.571356
107.449	8136.66	0.572288	0.572288
107.559	8141.7	0.573104	0.573104
107.669	8146.57	0.574045	0.574045
107.769	8151.71	0.574845	0.574845
107.879	8156.09	0.575747	0.575747
107.989	8161.64	0.576595	0.576595
108.089	8165.95	0.577487	0.577487
108.199	8171.57	0.578423	0.578423
108.309	8176.28	0.579264	0.579264
108.409	8180.94	0.580073	0.580073
108.519	8186.21	0.580911	0.580911
108.629	8191.73	0.58192	0.58192
108.739	8195.78	0.582709	0.582709
108.839	8201.55	0.583552	0.583552
108.949	8206.82	0.584517	0.584517
109.059	8211.57	0.585396	0.585396
109.159	8216.23	0.586192	0.586192
109.269	8218.66	0.587037	0.587037
109.379	8224.23	0.587901	0.587901
109.489	8229.71	0.588827	0.588827
109.589	8235.17	0.589636	0.589636
109.699	8240.42	0.590492	0.590492
109.809	8244.28	0.591443	0.591443
109.909	8249.49	0.592252	0.592252
110.019	8255.66	0.593097	0.593097
110.129	8260.35	0.594064	0.594064
110.239	8264.56	0.594897	0.594897
110.339	8269.66	0.595756	0.595756
110.449	8274.26	0.596699	0.596699
110.559	8280.33	0.597453	0.597453
110.659	8284.11	0.598377	0.598377
110.769	8289.65	0.599276	0.599276
110.879	8295.19	0.6001	0.6001
110.989	8299.33	0.601037	0.601037
111.089	8305.14	0.601893	0.601893
111.199	8310.27	0.602755	0.602755
111.309	8315.51	0.603753	0.603753
111.409	8320.39	0.604496	0.604496
111.519	8325.72	0.605457	0.605457
111.629	8329.71	0.606401	0.606401
111.739	8334.87	0.607223	0.607223
111.839	8340	0.608075	0.608075
111.949	8343.76	0.60904	0.60904
112.059	8348.89	0.609833	0.609833
112.159	8353.63	0.610764	0.610764
112.269	8359.36	0.611649	0.611649
112.379	8363.65	0.612492	0.612492
112.489	8368.92	0.613453	0.613453
112.589	8373.53	0.614264	0.614264
112.699	8378.5	0.615117	0.615117
112.809	8383.88	0.616057	0.616057
112.909	8389.26	0.616935	0.616935
113.019	8393.99	0.617733	0.617733
113.129	8399.12	0.618745	0.618745
113.229	8402.85	0.619488	0.619488
113.339	8408.03	0.620428	0.620428
113.449	8412.71	0.621341	0.621341
113.559	8418.35	0.622207	0.622207
113.659	8422.22	0.623039	0.623039
113.769	8428	0.623997	0.623997
113.879	8433.26	0.624885	0.624885
113.979	8438.34	0.625679	0.625679
114.089	8443.42	0.626627	0.626627
114.199	8449	0.627521	0.627521
114.309	8453.53	0.628412	0.628412
114.409	8458.45	0.629257	0.629257
114.519	8462.83	0.630089	0.630089
114.629	8468.41	0.631035	0.631035
114.729	8472.55	0.631856	0.631856
114.839	8477.96	0.632716	0.632716
114.949	8482.62	0.633651	0.633651
115.059	8487.31	0.634556	0.634556
115.159	8491.73	0.635316	0.635316
115.269	8496.7	0.636243	0.636243
115.379	8502.18	0.637117	0.637117
115.479	8507.38	0.637955	0.637955
115.589	8512.19	0.638873	0.638873
115.699	8516.98	0.639757	0.639757
115.809	8522.78	0.640667	0.640667
115.909	8527.33	0.641511	0.641511
116.019	8532.26	0.642341	0.642341
116.129	8537.61	0.643328	0.643328
116.229	8542.57	0.644099	0.644099
116.339	8546.37	0.645033	0.645033
116.449	8551.78	0.645905	0.645905
116.559	8557	0.646755	0.646755
116.659	8561.69	0.647697	0.647697
116.769	8567.09	0.648517	0.648517
116.879	8572.45	0.649476	0.649476
116.979	8578.31	0.650357	0.650357
117.089	8582.48	0.651193	0.651193
117.199	8586.76	0.652115	0.652115
117.309	8591.79	0.653035	0.653035
117.409	8596.64	0.653767	0.653767
117.519	8602.01	0.654739	0.654739
117.629	8606.58	0.65568	0.65568
117.729	8611.64	0.656397	0.656397
117.839	8616.59	0.657387	0.657387
117.949	8621.04	0.658281	0.658281
118.049	8624.39	0.658995	0.658995
118.159	8631.62	0.660044	0.660044
118.269	8635.83	0.660808	0.660808
118.369	8640.33	0.661643	0.661643
118.479	8646.17	0.662632	0.662632
118.589	8651.05	0.663395	0.663395
118.699	8656.51	0.664355	0.664355
118.799	8661.46	0.665231	0.665231
118.909	8665.38	0.666075	0.666075
119.019	8669.96	0.666972	0.666972
119.119	8673.93	0.667807	0.667807
119.229	8680	0.668639	0.668639
119.339	8685.4	0.669547	0.669547
119.449	8690.69	0.670476	0.670476
119.549	8695.05	0.67128	0.67128
119.659	8701.09	0.672176	0.672176
119.769	8705.07	0.673113	0.673113
119.869	8711.29	0.673899	0.673899
119.979	8715.42	0.674831	0.674831
120.089	8719.76	0.675729	0.675729
120.199	8725.4	0.676597	0.676597
120.299	8728.9	0.677461	0.677461
120.409	8734.28	0.678311	0.678311
120.519	8738.64	0.67918	0.67918
120.619	8743.88	0.68	0.68
120.729	8748.65	0.680876	0.680876
120.839	8753.8	0.681792	0.681792
120.949	8760.66	0.682717	0.682717
121.049	8765.07	0.683523	0.683523
121.159	8769.43	0.684387	0.684387
121.269	8775.01	0.685383	0.685383
121.369	8778.69	0.686103	0.686103
121.479	8784.04	0.686991	0.686991
121.589	8788.87	0.687911	0.687911
121.699	8794.09	0.688819	0.688819
121.799	8798.46	0.689676	0.689676
121.909	8803.62	0.690549	0.690549
122.019	8809.38	0.691435	0.691435
122.119	8813.45	0.692229	0.692229
122.229	8818.97	0.693148	0.693148
122.339	8824	0.693993	0.693993
122.449	8828.58	0.694975	0.694975
122.549	8833.48	0.695757	0.695757
122.659	8839.11	0.696668	0.696668
122.769	8843.99	0.697609	0.697609
122.869	8847.68	0.698372	0.698372
122.979	8853.97	0.699316	0.699316
123.089	8858.51	0.700191	0.700191
123.189	8862.73	0.701063	0.701063
123.299	8867.38	0.701999	0.701999
123.409	8872.07	0.702845	0.702845
123.519	8877	0.703775	0.703775
123.619	8881.6	0.704547	0.704547
123.729	8887.47	0.705511	0.705511
123.839	8892.74	0.706337	0.706337
123.939	8897.65	0.707181	0.707181
124.049	8902.14	0.708116	0.708116
124.159	8908.32	0.709033	0.709033
124.269	8914.08	0.709961	0.709961
124.369	8917.41	0.710747	0.710747
124.479	8922.41	0.711677	0.711677
124.589	8926.88	0.712559	0.712559
124.689	8931.33	0.713437	0.713437
124.799	8936.44	0.714231	0.714231
124.909	8942.74	0.715193	0.715193
125.019	8947.39	0.716116	0.716116
125.119	8951.54	0.716919	0.716919
125.229	8956.7	0.717853	0.717853
125.339	8962.58	0.718768	0.718768
125.439	8967.05	0.719584	0.719584
125.549	8971.96	0.720493	0.720493
125.659	8977.07	0.721399	0.721399
125.769	8982.05	0.722311	0.722311
125.869	8985.82	0.723137	0.723137
125.979	8990.57	0.723983	0.723983
126.089	8994.72	0.724964	0.724964
126.189	8999.39	0.725749	0.725749
126.299	9006.09	0.726603	0.726603
126.409	9011.16	0.727576	0.727576
126.519	9016.47	0.728455	0.728455
126.619	9021.76	0.729257	0.729257
126.729	9026.67	0.730224	0.730224
126.839	9030.91	0.731052	0.731052
126.939	9036.13	0.731917	0.731917
127.049	9040.84	0.732885	0.732885
127.159	9046.14	0.733725	0.733725
127.269	9050.28	0.734679	0.734679
127.369	9055.08	0.7355	0.7355
127.479	9060.8	0.736403	0.736403
127.589	9065.69	0.737295	0.737295
127.689	9070.59	0.738152	0.738152
127.799	9076.13	0.739083	0.739083
127.909	9080.78	0.740013	0.740013
128.009	9087	0.740835	0.740835
128.119	9091.19	0.74172	0.74172
128.229	9096.12	0.742693	0.742693
128.339	9101.04	0.743577	0.743577
128.439	9105.31	0.744373	0.744373
128.549	9110.46	0.745303	0.745303
128.659	9115.14	0.746224	0.746224
128.759	9119.29	0.747023	0.747023
128.869	9125.36	0.747931	0.747931
128.979	9130.02	0.748819	0.748819
129.089	9135.31	0.749767	0.749767
129.189	9140.52	0.750548	0.750548
129.299	9145.04	0.751491	0.751491
129.409	9150.07	0.752352	0.752352
129.509	9154.93	0.753221	0.753221
129.619	9159.84	0.754124	0.754124
129.729	9165.51	0.755024	0.755024
129.839	9170.14	0.755877	0.755877
129.939	9174.48	0.756731	0.756731
130.049	9180.23	0.757672	0.757672
130.159	9184.86	0.758459	0.758459
130.259	9189.81	0.759323	0.759323
130.369	9193.42	0.760279	0.760279
130.479	9198.42	0.761069	0.761069
130.589	9204.67	0.762001	0.762001
130.689	9209.17	0.762799	0.762799
130.799	9214.9	0.76374	0.76374
130.909	9220.39	0.764599	0.764599
131.009	9224.55	0.765424	0.765424
131.119	9230.11	0.766348	0.766348
131.229	9235.21	0.767261	0.767261
131.339	9239.84	0.768196	0.768196
131.439	9244.38	0.768976	0.768976
131.549	9249.03	0.769876	0.769876
131.659	9253.77	0.770775	0.770775
131.759	9258.61	0.771569	0.771569
131.869	9264.17	0.772467	0.772467
131.979	9269.36	0.773408	0.773408
132.089	9274.68	0.774309	0.774309
132.189	9279.84	0.775095	0.775095
132.299	9285.05	0.776032	0.776032
132.409	9289.69	0.776913	0.776913
132.509	9294.65	0.777764	0.777764
132.619	9300.19	0.778665	0.778665
132.729	9304.1	0.779609	0.779609
132.839	9308.78	0.780445	0.780445
132.939	9313.52	0.781275	0.781275
133.049	9318.96	0.782232	0.782232
133.149	9324.44	0.783013	0.783013
133.259	9329.99	0.783967	0.783967
133.369	9335.45	0.784872	0.784872
133.479	9340.87	0.785899	0.785899
133.579	9346.04	0.786655	0.786655
133.689	9350.87	0.787637	0.787637
133.799	9355.8	0.788527	0.788527
133.899	9360.71	0.789353	0.789353
134.009	9365.46	0.790365	0.790365
134.119	9369.87	0.791188	0.791188
134.229	9373.89	0.792093	0.792093
134.329	9378.95	0.792929	0.792929
134.439	9384.6	0.793824	0.793824
134.549	9388.97	0.794765	0.794765
134.649	9393.4	0.795539	0.795539
134.759	9398.81	0.796437	0.796437
134.869	9404.78	0.797399	0.797399
134.979	9410.32	0.798316	0.798316
135.079	9414.67	0.799129	0.799129
135.189	9419.73	0.800015	0.800015
135.299	9424.69	0.801007	0.801007
135.399	9428.41	0.801815	0.801815
135.509	9433.7	0.802673	0.802673
135.619	9438.83	0.803595	0.803595
135.729	9443.75	0.804512	0.804512
135.829	9448.61	0.805328	0.805328
135.939	9454.62	0.806279	0.806279
136.049	9460.1	0.807191	0.807191
136.149	9465.28	0.807999	0.807999
136.259	9470.49	0.80902	0.80902
136.369	9475.57	0.809867	0.809867
136.479	9480.4	0.810765	0.810765
136.579	9485.75	0.811668	0.811668
136.689	9489.69	0.812508	0.812508
136.799	9494.52	0.813483	0.813483
136.899	9499.69	0.814291	0.814291
137.009	9504.8	0.815201	0.815201
137.119	9509.31	0.816127	0.816127
137.229	9515.03	0.817065	0.817065
137.329	9520.26	0.817876	0.817876
137.439	9525.29	0.818831	0.818831
137.549	9530.24	0.819772	0.819772
137.649	9534.4	0.820549	0.820549
137.759	9540.02	0.821439	0.821439
137.869	9545.38	0.822417	0.822417
137.969	9549.64	0.823175	0.823175
138.079	9555.31	0.82414	0.82414
138.189	9560.08	0.825093	0.825093
138.299	9564.42	0.825948	0.825948
138.399	9569.61	0.826796	0.826796
138.509	9574.39	0.827709	0.827709
138.619	9579.85	0.828576	0.828576
138.719	9586.14	0.829467	0.829467
138.829	9590.55	0.830373	0.830373
138.939	9596.1	0.831263	0.831263
139.049	9602	0.832225	0.832225
139.149	9606.44	0.833073	0.833073
139.259	9611.07	0.833976	0.833976
139.369	9616.75	0.834943	0.834943
139.469	9620.75	0.835737	0.835737
139.579	9625.6	0.836621	0.836621
139.689	9630.73	0.837576	0.837576
139.799	9634.68	0.838451	0.838451
139.899	9639.71	0.83928	0.83928
140.009	9645.08	0.8402	0.8402
140.119	9650.3	0.841051	0.841051
140.219	9655.09	0.841913	0.841913
140.329	9660.82	0.842837	0.842837
140.439	9666.54	0.843676	0.843676
140.549	9672.08	0.844667	0.844667
140.649	9676.66	0.845496	0.845496
140.759	9681.78	0.846392	0.846392
140.869	9686.41	0.847343	0.847343
140.969	9690.7	0.848153	0.848153
141.079	9696.93	0.849027	0.849027
141.189	9701.35	0.850016	0.850016
141.299	9706.25	0.850837	0.850837
141.399	9710.89	0.8517	0.8517
141.509	9715.84	0.852591	0.852591
141.619	9722.13	0.853492	0.853492
141.719	9728.08	0.854396	0.854396
141.829	9734.13	0.855323	0.855323
141.939	9738.44	0.856149	0.856149
142.049	9744.48	0.857124	0.857124
142.149	9749.09	0.857969	0.857969
142.259	9753.03	0.858868	0.858868
142.369	9757.31	0.85978	0.85978
142.469	9761.54	0.860589	0.860589
142.579	9766.36	0.861525	0.861525
142.689	9772.63	0.862455	0.862455
142.799	9777.95	0.863316	0.863316
142.899	9783.91	0.864111	0.864111
143.009	9790.02	0.865092	0.865092
143.119	9794.72	0.865985	0.865985
143.219	9799.22	0.866805	0.866805
143.329	9805.41	0.867731	0.867731
143.439	9810.16	0.868648	0.868648
143.539	9813.74	0.869505	0.869505
143.649	9818.83	0.870429	0.870429
143.759	9823.6	0.871273	0.871273
143.869	9828.55	0.872229	0.872229
143.969	9832.56	0.873041	0.873041
144.079	9838.7	0.873883	0.873883
144.189	9843.96	0.874844	0.874844
144.289	9849.8	0.875687	0.875687
144.399	9855.29	0.876612	0.876612
144.509	9860.77	0.877508	0.877508
144.619	9865.59	0.878427	0.878427
144.719	9870.04	0.879256	0.879256
144.829	9874.41	0.880223	0.880223
144.939	9878.83	0.881139	0.881139
145.039	9882.94	0.881885	0.881885
145.149	9889.55	0.882868	0.882868
145.259	9894.81	0.883764	0.883764
145.369	9900.28	0.884648	0.884648
145.469	9904.42	0.885499	0.885499
145.579	9911.19	0.886433	0.886433
145.689	9916.31	0.887317	0.887317
145.789	9921.8	0.888167	0.888167
145.899	9926.43	0.889083	0.889083
146.009	9931.49	0.889996	0.889996
146.119	9936.25	0.890849	0.890849
146.219	9940.51	0.891715	0.891715
146.329	9945.4	0.892608	0.892608
146.439	9949.96	0.893476	0.893476
146.539	9954.71	0.894344	0.894344
146.649	9959.88	0.895224	0.895224
146.759	9965.99	0.896131	0.896131
146.869	9971.13	0.897075	0.897075
146.969	9975.73	0.897872	0.897872
147.079	9981.75	0.89882	0.89882
147.189	9986.59	0.899701	0.899701
147.289	9991.76	0.900493	0.900493
147.399	9996.22	0.901441	0.901441
147.509	10001.8	0.902329	0.902329
147.619	10007.5	0.903312	0.903312
147.719	10012.2	0.904123	0.904123
147.829	10016.5	0.905005	0.905005
147.929	10020.8	0.905848	0.905848
148.039	10026.2	0.906752	0.906752
148.149	10032.2	0.907659	0.907659
148.259	10037	0.908528	0.908528
148.359	10042	0.909408	0.909408
148.469	10047.9	0.910332	0.910332
148.579	10053.4	0.911241	0.911241
148.679	10058.8	0.912143	0.912143
148.789	10064.1	0.912967	0.912967
148.899	10069.2	0.913935	0.913935
149.009	10074	0.91484	0.91484
149.109	10078.6	0.915643	0.915643
149.219	10082.4	0.916631	0.916631
149.329	10086.6	0.917463	0.917463
149.429	10091.9	0.918209	0.918209
149.539	10097.5	0.919228	0.919228
149.649	10103.2	0.920053	0.920053
149.759	10109.6	0.921027	0.921027
149.859	10114.6	0.921931	0.921931
149.969	10119.6	0.922708	0.922708
150.079	10125.6	0.923733	0.923733
150.179	10130.6	0.924545	0.924545
150.289	10135.6	0.925389	0.925389
150.399	10140.2	0.926423	0.926423
150.509	10144.1	0.927291	0.927291
150.609	10149.3	0.928076	0.928076
150.719	10154.1	0.929043	0.929043
150.829	10159.8	0.929915	0.929915
150.929	10165	0.930751	0.930751
151.039	10169.3	0.931693	0.931693
151.149	10175.8	0.932568	0.932568
151.259	10181.5	0.933543	0.933543
151.359	10186.9	0.934403	0.934403
151.469	10191.7	0.935268	0.935268
151.579	10194.9	0.936199	0.936199
151.679	10199.4	0.937085	0.937085
151.789	10204.3	0.937911	0.937911
151.899	10209.2	0.93884	0.93884
152.009	10215.5	0.939717	0.939717
152.109	10219.6	0.940483	0.940483
152.219	10225.6	0.941507	0.941507
152.329	10231.7	0.942368	0.942368
152.429	10237	0.943235	0.943235
152.539	10242.5	0.944221	0.944221
152.649	10248.1	0.945087	0.945087
152.759	10253.4	0.946025	0.946025
152.859	10258.9	0.946873	0.946873
152.969	10263.5	0.947793	0.947793
153.079	10268.7	0.948753	0.948753
153.179	10272.8	0.949624	0.949624
153.289	10277.2	0.950447	0.950447
153.399	10282	0.951419	0.951419
153.499	10288.3	0.952239	0.952239
153.609	10293.7	0.953125	0.953125
153.719	10299.9	0.954069	0.954069
153.829	10305.2	0.954995	0.954995
153.929	10309.1	0.955815	0.955815
154.039	10314.6	0.956713	0.956713
154.149	10321.5	0.957708	0.957708
154.249	10324.7	0.958443	0.958443
154.359	10330.2	0.959436	0.959436
154.469	10335.1	0.960273	0.960273
154.579	10340.8	0.961308	0.961308
154.679	10344.4	0.962052	0.962052
154.789	10349.8	0.962929	0.962929
154.899	10354.6	0.96392	0.96392
154.999	10360.5	0.964669	0.964669
155.109	10365.2	0.965597	0.965597
155.219	10371	0.96654	0.96654
155.329	10377.8	0.967427	0.967427
155.429	10381.9	0.968272	0.968272
155.539	10388.3	0.969231	0.969231
155.649	10393.5	0.970111	0.970111
155.749	10397.1	0.971041	0.971041
155.859	10401.5	0.971848	0.971848
155.969	10407.1	0.972808	0.972808
156.079	10413.6	0.973684	0.973684
156.179	10417.6	0.974564	0.974564
156.289	10422.5	0.975475	0.975475
156.399	10427.4	0.976356	0.976356
156.499	10432.6	0.977221	0.977221
156.609	10438.4	0.978128	0.978128
156.719	10443.6	0.979017	0.979017
156.829	10449.1	0.979935	0.979935
156.929	10453.5	0.980841	0.980841
157.039	10458.6	0.98166	0.98166
157.149	10464.2	0.982603	0.982603
157.249	10468.3	0.983417	0.983417
157.359	10474.2	0.984303	0.984303
157.469	10479.7	0.985255	0.985255
157.579	10484.3	0.986141	0.986141
157.679	10489	0.986959	0.986959
157.789	10494.8	0.987871	0.987871
157.899	10500.8	0.988763	0.988763
157.999	10507.2	0.989619	0.989619
158.109	10512.1	0.990567	0.990567
158.219	10517.6	0.991488	0.991488
158.319	10522.8	0.992293	0.992293
158.429	10528.2	0.993317	0.993317
158.539	10532.9	0.994137	0.994137
158.649	10537.9	0.995084	0.995084
158.749	10542.6	0.995932	0.995932
158.859	10547.9	0.996859	0.996859
158.969	10553.6	0.997793	0.997793
159.069	10558.6	0.998644	0.998644
159.179	10564.2	0.999483	0.999483
159.289	10569.8	1.00052	1.00052
159.399	10575.2	1.00139	1.00139
159.499	10580.1	1.00223	1.00223
159.609	10585.6	1.00329	1.00329
159.719	10590.3	1.00404	1.00404
159.819	10595.6	1.00496	1.00496
159.929	10600.3	1.00589	1.00589
160.039	10605.3	1.00674	1.00674
160.149	10610	1.00774	1.00774
160.249	10615.5	1.00854	1.00854
160.359	10620.2	1.00945	1.00945
160.469	10627	1.01044	1.01044
160.569	10631.7	1.01124	1.01124
160.679	10637.5	1.01218	1.01218
160.789	10643.7	1.01312	1.01312
160.899	10648.9	1.01405	1.01405
160.999	10653.6	1.0149	1.0149
161.109	10660	1.01586	1.01586
161.219	10664.2	1.01674	1.01674
161.319	10668.8	1.01765	1.01765
161.429	10673.4	1.01855	1.01855
161.539	10678.2	1.01944	1.01944
161.649	10684.8	1.02032	1.02032
161.749	10689.2	1.02124	1.02124
161.859	10695.5	1.02215	1.02215
161.969	10701	1.02303	1.02303
162.069	10705.3	1.02389	1.02389
162.179	10712.1	1.02483	1.02483
162.289	10717.8	1.02573	1.02573
162.399	10721.3	1.0267	1.0267
162.499	10726.9	1.02751	1.02751
162.609	10731.5	1.0284	1.0284
162.719	10737.6	1.02941	1.02941
162.819	10741.9	1.03012	1.03012
162.929	10746.9	1.03112	1.03112
163.039	10752.8	1.032	1.032
163.139	10758.2	1.03278	1.03278
163.249	10763.7	1.03379	1.03379
163.359	10770	1.03469	1.03469
163.459	10775	1.03555	1.03555
163.569	10779.2	1.03652	1.03652
163.679	10785.2	1.03731	1.03731
163.789	10789.8	1.03838	1.03838
163.889	10795.9	1.03923	1.03923
163.999	10801	1.04	1.04
164.109	10805.9	1.04106	1.04106
164.209	10811.6	1.04196	1.04196
164.319	10816.4	1.04274	1.04274
164.429	10821.2	1.04371	1.04371
164.539	10827.7	1.04454	1.04454
164.639	10832.4	1.04539	1.04539
164.749	10837.7	1.0464	1.0464
164.859	10841.8	1.04725	1.04725
164.959	10847.5	1.04805	1.04805
165.069	10853.6	1.04905	1.04905
165.179	10858.5	1.04993	1.04993
165.289	10863.3	1.05078	1.05078
165.389	10868.9	1.05165	1.05165
165.499	10874.7	1.05257	1.05257
165.609	10879.7	1.05348	1.05348
165.709	10884.1	1.05428	1.05428
165.819	10890.1	1.05519	1.05519
165.929	10894.6	1.0561	1.0561
166.039	10900.3	1.05706	1.05706
166.139	10905.9	1.05779	1.05779
166.249	10911.3	1.05878	1.05878
166.359	10916.6	1.05969	1.05969
166.459	10922.3	1.0605	1.0605
166.569	10928.5	1.06148	1.06148
166.679	10935.1	1.06234	1.06234
166.789	10939	1.06327	1.06327
166.889	10944.2	1.0642	1.0642
166.999	10948.9	1.06502	1.06502
167.109	10954.6	1.06596	1.06596
167.209	10959	1.06679	1.06679
167.319	10964.5	1.06763	1.06763
167.429	10969.3	1.06857	1.06857
167.539	10974.4	1.06948	1.06948
167.639	10979.9	1.07028	1.07028
167.749	10985.8	1.07118	1.07118
167.859	10990.9	1.07212	1.07212
167.959	10995.8	1.07287	1.07287
168.069	11001.1	1.07383	1.07383
168.179	11005.6	1.0747	1.0747
168.279	11010.1	1.0755	1.0755
168.389	11016.7	1.07641	1.07641
168.499	11022.8	1.07738	1.07738
168.609	11028.5	1.07824	1.07824
168.709	11033.1	1.07902	1.07902
168.819	11040.2	1.08002	1.08002
168.929	11044.8	1.08089	1.08089
169.029	11049.2	1.08171	1.08171
169.139	11055.5	1.08264	1.08264
169.249	11061.3	1.08356	1.08356
169.359	11066.7	1.08452	1.08452
169.459	11071.7	1.08539	1.08539
169.569	11076.3	1.08618	1.08618
169.679	11081.7	1.08713	1.08713
169.779	11086.5	1.088	1.088
169.889	11093	1.08883	1.08883
169.999	11098.3	1.08978	1.08978
170.109	11103.9	1.09069	1.09069
170.209	11108.7	1.09154	1.09154
170.319	11113.6	1.09242	1.09242
170.429	11117.9	1.09334	1.09334
170.529	11123.8	1.09415	1.09415
170.639	11129.2	1.0951	1.0951
170.749	11134.1	1.09599	1.09599
170.859	11140.2	1.09691	1.09691
170.959	11144.8	1.09773	1.09773
171.069	11151.1	1.09867	1.09867
171.179	11156.5	1.0995	1.0995
171.279	11161.2	1.10033	1.10033
171.389	11167.1	1.10132	1.10132
171.499	11173.3	1.10216	1.10216
171.609	11177.5	1.10313	1.10313
171.709	11182.9	1.10391	1.10391
171.819	11188.7	1.10484	1.10484
171.929	11194.3	1.10575	1.10575
172.029	11199.4	1.10654	1.10654
172.139	11204.4	1.10745	1.10745
172.249	11209.8	1.10836	1.10836
172.359	11215.9	1.10927	1.10927
172.459	11221.2	1.11007	1.11007
172.569	11226.9	1.11099	1.11099
172.679	11231.8	1.11191	1.11191
172.779	11235.1	1.1128	1.1128
172.889	11240.6	1.1136	1.1136
172.999	11245.3	1.11452	1.11452
173.099	11251.1	1.11535	1.11535
173.209	11257.2	1.1162	1.1162
173.319	11262.2	1.11714	1.11714
173.429	11268	1.11799	1.11799
173.529	11273.4	1.1188	1.1188
173.639	11279.3	1.11975	1.11975
173.749	11284.8	1.12061	1.12061
173.849	11288.5	1.12144	1.12144
173.959	11294.5	1.12237	1.12237
174.069	11300.5	1.12324	1.12324
174.179	11305.4	1.12419	1.12419
174.279	11311.1	1.12499	1.12499
174.389	11316.9	1.12589	1.12589
174.499	11321.1	1.12684	1.12684
174.599	11327	1.12762	1.12762
174.709	11333.2	1.12856	1.12856
174.819	11339.2	1.12951	1.12951
174.929	11345.5	1.13036	1.13036
175.029	11350.6	1.13125	1.13125
175.139	11355.1	1.13218	1.13218
175.249	11360.2	1.13303	1.13303
175.349	11365.2	1.134	1.134
175.459	11370.3	1.13484	1.13484
175.569	11375.7	1.1357	1.1357
175.679	11381.5	1.13668	1.13668
175.779	11387.7	1.13745	1.13745
175.889	11392.3	1.1384	1.1384
175.999	11398.3	1.13933	1.13933
176.099	11402.9	1.14008	1.14008
176.209	11408.4	1.14104	1.14104
176.319	11414.8	1.14197	1.14197
176.429	11420.3	1.14285	1.14285
176.529	11425.6	1.14372	1.14372
176.639	11430.6	1.14461	1.14461
176.749	11436.6	1.14559	1.14559
176.849	11442.2	1.14639	1.14639
176.959	11447.2	1.14735	1.14735
177.069	11452.3	1.14822	1.14822
177.179	11457.3	1.14916	1.14916
177.279	11463.6	1.15006	1.15006
177.389	11468.8	1.15091	1.15091
177.499	11475.1	1.15189	1.15189
177.599	11479.9	1.15267	1.15267
177.709	11485.3	1.15367	1.15367
177.819	11490.4	1.15459	1.15459
177.929	11496.2	1.15554	1.15554
178.029	11501	1.1563	1.1563
178.139	11506.2	1.15724	1.15724
178.239	11511.4	1.15813	1.15813
178.349	11517.4	1.15899	1.15899
178.459	11522.5	1.15995	1.15995
178.569	11527.5	1.16082	1.16082
178.669	11531.7	1.16167	1.16167
178.779	11538	1.16259	1.16259
178.889	11543.7	1.16348	1.16348
178.989	11550.5	1.16436	1.16436
179.099	11555.4	1.16529	1.16529
179.209	11560.8	1.16619	1.16619
179.319	11565.8	1.16709	1.16709
179.419	11572	1.16799	1.16799
179.529	11577.7	1.16894	1.16894
179.639	11582.8	1.16975	1.16975
179.739	11588.5	1.17066	1.17066
179.849	11593.9	1.17157	1.17157
179.959	11598.9	1.17245	1.17245
180.069	11604.4	1.1734	1.1734
180.169	11609.6	1.17419	1.17419
180.279	11615.8	1.17515	1.17515
180.389	11621.9	1.17615	1.17615
180.489	11626.9	1.17693	1.17693
180.599	11632.4	1.17786	1.17786
180.709	11638	1.1788	1.1788
180.819	11643.4	1.17966	1.17966
180.919	11648.2	1.18057	1.18057
181.029	11655.3	1.18149	1.18149
181.139	11660	1.18246	1.18246
181.239	11664.6	1.18326	1.18326
181.349	11669.8	1.18408	1.18408
181.459	11675.2	1.18507	1.18507
181.569	11680.8	1.18597	1.18597
181.669	11686.4	1.18677	1.18677
181.779	11692.3	1.18772	1.18772
181.889	11698.3	1.18869	1.18869
181.989	11703.1	1.18939	1.18939
182.099	11708.6	1.19042	1.19042
182.209	11715.1	1.19126	1.19126
182.319	11720.2	1.19211	1.19211
182.419	11724.3	1.19302	1.19302
182.529	11730.3	1.19399	1.19399
182.639	11735.6	1.19479	1.19479
182.739	11741.1	1.19566	1.19566
182.849	11747.7	1.19664	1.19664
182.959	11753	1.19752	1.19752
183.059	11759.2	1.19826	1.19826
183.169	11763.8	1.19929	1.19929
183.279	11769.5	1.20018	1.20018
183.389	11776.6	1.20113	1.20113
183.489	11781.2	1.20197	1.20197
183.599	11786.5	1.20283	1.20283
183.709	11791.9	1.20371	1.20371
183.809	11796.1	1.20461	1.20461
183.919	11802.7	1.20542	1.20542
184.029	11807.3	1.2064	1.2064
184.139	11813.1	1.20727	1.20727
184.239	11819.3	1.2081	1.2081
184.349	11824.3	1.20905	1.20905
184.459	11830.8	1.20994	1.20994
184.559	11836.4	1.21076	1.21076
184.669	11841.4	1.21171	1.21171
184.779	11847.2	1.21263	1.21263
184.889	11852.4	1.21348	1.21348
184.989	11857.9	1.21438	1.21438
185.099	11864.1	1.21529	1.21529
185.209	11869.3	1.21623	1.21623
185.309	11874.7	1.21702	1.21702
185.419	11880	1.21802	1.21802
185.529	11885.5	1.21885	1.21885
185.639	11892.7	1.21978	1.21978
185.739	11898.6	1.22069	1.22069
185.849	11903.9	1.22162	1.22162
185.959	11908.3	1.22248	1.22248
186.059	11914.3	1.22334	1.22334
186.169	11919.9	1.22424	1.22424
186.279	11925.3	1.22513	1.22513
186.389	11930.8	1.2261	1.2261
186.489	11935.8	1.22688	1.22688
186.599	11941.3	1.22785	1.22785
186.709	11947	1.22871	1.22871
186.809	11952.1	1.22956	1.22956
186.919	11957.7	1.2305	1.2305
187.029	11963.6	1.23137	1.23137
187.139	11967.9	1.2323	1.2323
187.239	11974.1	1.23312	1.23312
187.349	11980.5	1.234	1.234
187.459	11986.7	1.23496	1.23496
187.559	11991.5	1.2358	1.2358
187.669	11998.8	1.23668	1.23668
187.779	12003.7	1.23766	1.23766
187.889	12008.9	1.2385	1.2385
187.989	12013.7	1.23935	1.23935
188.099	12019.1	1.24029	1.24029
188.209	12024.6	1.2412	1.2412
188.309	12029.9	1.24199	1.24199
188.419	12036.8	1.24301	1.24301
188.529	12041.8	1.24382	1.24382
188.629	12047	1.24472	1.24472
188.739	12052.8	1.24565	1.24565
188.849	12058.7	1.24647	1.24647
188.959	12065.1	1.24759	1.24759
189.059	12069.8	1.24833	1.24833
189.169	12075	1.24913	1.24913
189.279	12080.6	1.25031	1.25031
189.379	12085.7	1.25098	1.25098
189.489	12090	1.25185	1.25185
189.599	12095.2	1.2528	1.2528
189.709	12101.4	1.25361	1.25361
189.809	12107.1	1.25446	1.25446
189.919	12113.8	1.25544	1.25544
190.029	12120.1	1.25621	1.25621
190.129	12124.7	1.25716	1.25716
190.239	12130.6	1.25804	1.25804
190.349	12136.3	1.25894	1.25894
190.459	12141.9	1.25989	1.25989
190.559	12146.7	1.26068	1.26068
190.669	12152.3	1.26157	1.26157
190.779	12157.8	1.26255	1.26255
190.879	12163.1	1.26334	1.26334
190.989	12168.7	1.26416	1.26416
191.099	12174.5	1.26522	1.26522
191.209	12180.8	1.26598	1.26598
191.309	12187.2	1.26687	1.26687
191.419	12192.3	1.26785	1.26785
191.529	12198.2	1.26869	1.26869
191.629	12203	1.26957	1.26957
191.739	12208.9	1.2705	1.2705
191.849	12213.9	1.27136	1.27136
191.959	12219.1	1.27224	1.27224
192.059	12225.3	1.27314	1.27314
192.169	12230.1	1.274	1.274
192.279	12235	1.27492	1.27492
192.379	12241.4	1.27573	1.27573
192.489	12247	1.2767	1.2767
192.599	12252.5	1.27761	1.27761
192.709	12258.9	1.27851	1.27851
192.809	12263.7	1.27935	1.27935
192.919	12269.7	1.2803	1.2803
193.019	12274.6	1.2811	1.2811
193.129	12281.1	1.28202	1.28202
193.239	12287	1.28292	1.28292
193.349	12291.9	1.28383	1.28383
193.449	12297.1	1.28467	1.28467
193.559	12304.5	1.28559	1.28559
193.669	12309.3	1.28659	1.28659
193.769	12315.1	1.28732	1.28732
193.879	12321.1	1.2883	1.2883
193.989	12326.8	1.28925	1.28925
194.099	12332.6	1.29016	1.29016
194.199	12337.7	1.29098	1.29098
194.309	12344.9	1.2919	1.2919
194.419	12350.2	1.29282	1.29282
194.519	12355.2	1.2937	1.2937
194.629	12361.8	1.29463	1.29463
194.739	12367.2	1.29554	1.29554
194.849	12372.6	1.29644	1.29644
194.949	12377.3	1.29731	1.29731
195.059	12382.3	1.29825	1.29825
195.169	12388.1	1.29907	1.29907
195.269	12393.8	1.29997	1.29997
195.379	12399.4	1.30092	1.30092
195.489	12405.8	1.30176	1.30176
195.599	12410.7	1.30269	1.30269
195.699	12417	1.30354	1.30354
195.809	12422.7	1.30442	1.30442
195.919	12429.5	1.30542	1.30542
196.019	12434.4	1.30624	1.30624
196.129	12440.5	1.3071	1.3071
196.239	12444.8	1.30812	1.30812
196.349	12450.7	1.30891	1.30891
196.449	12455.7	1.30973	1.30973
196.559	12462.3	1.31077	1.31077
196.669	12468	1.31156	1.31156
196.769	12473.6	1.3124	1.3124
196.879	12480.7	1.31343	1.31343
196.989	12486.8	1.31422	1.31422
197.099	12492.8	1.31528	1.31528
197.199	12497.6	1.31613	1.31613
197.309	12503.6	1.31696	1.31696
197.419	12508.8	1.31799	1.31799
197.519	12514	1.31877	1.31877
197.629	12518.9	1.31969	1.31969
197.739	12524.3	1.32066	1.32066
197.849	12530	1.32145	1.32145
197.949	12535.4	1.32232	1.32232
198.059	12540.7	1.32329	1.32329
198.169	12547.1	1.32406	1.32406
198.269	12553.2	1.32501	1.32501
198.379	12558.9	1.32596	1.32596
198.489	12565.1	1.32675	1.32675
198.589	12570.4	1.32769	1.32769
198.699	12575.7	1.32857	1.32857
198.809	12581	1.32942	1.32942
198.919	12586.7	1.33045	1.33045
199.019	12591.8	1.33121	1.33121
199.129	12597.7	1.332	1.332
199.239	12603.1	1.33304	1.33304
199.339	12608.8	1.33374	1.33374
199.449	12614.9	1.33467	1.33467
199.559	12621.4	1.33565	1.33565
199.669	12628.1	1.33648	1.33648
199.699	12630	1.33682	1.33682
199.809	12621.9	1.33756	1.33756
199.919	12589.7	1.33795	1.33795
200.019	12551.4	1.3381	1.3381
200.129	12499.7	1.33806	1.33806
200.239	12447.1	1.33793	1.33793
200.339	12402.3	1.33778	1.33778
200.449	12354.3	1.33751	1.33751
200.559	12307	1.33728	1.33728
200.669	12260	1.33707	1.33707
200.769	12216.2	1.33667	1.33667
200.879	12167.7	1.33648	1.33648
200.989	12119	1.33619	1.33619
201.089	12073.5	1.33582	1.33582
201.199	12022.9	1.33556	1.33556
201.309	11971.6	1.33513	1.33513
201.419	11920	1.33484	1.33484
201.519	11872.8	1.33454	1.33454
201.629	11820.7	1.33411	1.33411
201.739	11768.5	1.33375	1.33375
201.839	11720.7	1.33331	1.33331
201.949	11667.7	1.333	1.333
202.059	11613.2	1.3325	1.3325
202.169	11560.6	1.33212	1.33212
202.269	11511.6	1.33182	1.33182
202.379	11457.3	1.33133	1.33133
202.489	11402	1.33095	1.33095
202.589	11352.3	1.33052	1.33052
202.699	11298	1.33009	1.33009
202.809	11243.1	1.32978	1.32978
202.919	11188.9	1.32925	1.32925
203.019	11139.3	1.32885	1.32885
203.129	11086	1.32847	1.32847
203.239	11031.9	1.32807	1.32807
203.339	10982	1.32768	1.32768
203.449	10928.2	1.32725	1.32725
203.559	10875.8	1.32686	1.32686
203.659	10828.2	1.3264	1.3264
203.769	10774.9	1.32598	1.32598
203.879	10722	1.32557	1.32557
203.989	10668.4	1.32518	1.32518
204.089	10619.6	1.32489	1.32489
204.199	10566.7	1.32429	1.32429
204.309	10513.7	1.32391	1.32391
204.409	10465.3	1.32354	1.32354
204.519	10412.7	1.32302	1.32302
204.629	10360.1	1.32262	1.32262
204.739	10308.2	1.32222	1.32222
204.839	10260.8	1.32189	1.32189
204.949	10208.6	1.32136	1.32136
205.059	10156.1	1.32102	1.32102
205.159	10108.3	1.32052	1.32052
205.269	10055.5	1.32006	1.32006
205.379	10003.8	1.31979	1.31979
205.489	9949.99	1.31921	1.31921
205.589	9901.46	1.31879	1.31879
205.699	9848.9	1.31849	1.31849
205.809	9796.49	1.31788	1.31788
205.909	9752.65	1.3175	1.3175
206.019	9699.99	1.31728	1.31728
206.129	9648.71	1.31658	1.31658
206.239	9597.43	1.31632	1.31632
206.339	9551.84	1.31596	1.31596
206.449	9501.52	1.3153	1.3153
206.559	9449.74	1.31508	1.31508
206.659	9402.96	1.31465	1.31465
206.769	9351.81	1.31397	1.31397
206.879	9300.31	1.31383	1.31383
206.989	9249.34	1.3131	1.3131
207.089	9202.46	1.31276	1.31276
207.199	9151.43	1.31256	1.31256
207.309	9101.59	1.31166	1.31166
207.409	9055.46	1.3115	1.3115
207.519	9005.18	1.31122	1.31122
207.629	8955.84	1.3105	1.3105
207.739	8905.09	1.31041	1.31041
207.839	8859.59	1.30977	1.30977
207.949	8809.12	1.30917	1.30917
208.049	8762.35	1.30919	1.30919
208.159	8711.53	1.30841	1.30841
208.269	8661.91	1.30795	1.30795
208.379	8611.72	1.30774	1.30774
208.479	8565.66	1.30699	1.30699
208.589	8516.03	1.30673	1.30673
208.699	8467.19	1.30637	1.30637
208.799	8420.66	1.30566	1.30566
208.909	8371.53	1.30547	1.30547
209.019	8323.28	1.30503	1.30503
209.129	8273.5	1.30445	1.30445
209.229	8229.94	1.30423	1.30423
209.339	8179.78	1.30341	1.30341
209.449	8130.75	1.30324	1.30324
209.549	8085.75	1.30298	1.30298
209.659	8036.5	1.30198	1.30198
209.769	7988	1.30198	1.30198
209.879	7939.72	1.3013	1.3013
209.979	7895.53	1.30072	1.30072
210.089	7846.35	1.3007	1.3007
210.199	7799.41	1.29987	1.29987
210.299	7757.13	1.29947	1.29947
210.409	7708.06	1.29928	1.29928
210.519	7660.06	1.29857	1.29857
210.629	7610.47	1.29821	1.29821
210.729	7566.53	1.29785	1.29785
210.839	7518.44	1.29717	1.29717
210.949	7470.13	1.29687	1.29687
211.049	7426.85	1.29647	1.29647
211.159	7378.78	1.29587	1.29587
211.269	7331.88	1.29555	1.29555
211.379	7283.13	1.29498	1.29498
211.479	7239.44	1.29452	1.29452
211.589	7191.6	1.29414	1.29414
211.699	7143.35	1.29355	1.29355
211.799	7100.35	1.29314	1.29314
211.909	7052.69	1.29282	1.29282
212.019	7005.41	1.29213	1.29213
212.129	6957.1	1.29181	1.29181
212.229	6914.22	1.2914	1.2914
212.339	6867.25	1.29078	1.29078
212.449	6819.47	1.2904	1.2904
212.549	6775.72	1.28997	1.28997
212.659	6729.16	1.28933	1.28933
212.769	6681.53	1.289	1.289
212.879	6634.16	1.2884	1.2884
212.979	6592.53	1.28794	1.28794
213.089	6546.02	1.28766	1.28766
213.199	6499.52	1.28694	1.28694
213.299	6456.83	1.28659	1.28659
213.409	6409.99	1.2862	1.2862
213.519	6363.49	1.28554	1.28554
213.619	6320.9	1.28522	1.28522
213.729	6274.37	1.28479	1.28479
213.839	6227.83	1.28411	1.28411
213.949	6181.08	1.28379	1.28379
214.049	6139.12	1.2834	1.2834
214.159	6091.49	1.28267	1.28267
214.269	6046.12	1.28235	1.28235
214.369	6004.37	1.28188	1.28188
214.479	5958.77	1.28136	1.28136
214.589	5913.68	1.28094	1.28094
214.699	5867.52	1.28031	1.28031
214.799	5825.49	1.27995	1.27995
214.909	5780.21	1.27949	1.27949
215.019	5734.27	1.27885	1.27885
215.119	5692.55	1.27848	1.27848
215.229	5647.18	1.27803	1.27803
215.339	5600.83	1.27744	1.27744
215.449	5556.3	1.27707	1.27707
215.549	5515.43	1.27656	1.27656
215.659	5470.18	1.27605	1.27605
215.769	5426.79	1.27562	1.27562
215.869	5386.05	1.27513	1.27513
215.979	5341.49	1.27463	1.27463
216.089	5297.48	1.2742	1.2742
216.199	5251.94	1.27365	1.27365
216.299	5212.44	1.27313	1.27313
216.409	5168.65	1.27273	1.27273
216.519	5123.29	1.27208	1.27208
216.619	5083.21	1.27162	1.27162
216.729	5038.69	1.27126	1.27126
216.839	4995.52	1.27063	1.27063
216.949	4951.62	1.27021	1.27021
217.049	4911.63	1.26978	1.26978
217.159	4868.79	1.26922	1.26922
217.269	4825.62	1.26876	1.26876
217.369	4786.44	1.26828	1.26828
217.479	4743.18	1.26778	1.26778
217.589	4699.19	1.26727	1.26727
217.699	4656.01	1.26677	1.26677
217.799	4616.79	1.2663	1.2663
217.909	4573.29	1.26584	1.26584
218.019	4531.02	1.26531	1.26531
218.119	4492.87	1.26488	1.26488
218.229	4449.36	1.26439	1.26439
218.339	4407.53	1.26377	1.26377
218.439	4369.23	1.26334	1.26334
218.549	4327.45	1.26294	1.26294
218.659	4285.22	1.26229	1.26229
218.769	4243.09	1.26189	1.26189
218.869	4204.25	1.26139	1.26139
218.979	4162.75	1.26091	1.26091
219.089	4120.9	1.26034	1.26034
219.189	4082.31	1.25993	1.25993
219.299	4041.44	1.25944	1.25944
219.409	3999.69	1.25889	1.25889
219.519	3958.08	1.25836	1.25836
219.619	3918.94	1.25787	1.25787
219.729	3877.97	1.25735	1.25735
219.839	3836.55	1.25683	1.25683
219.939	3799.36	1.25639	1.25639
220.049	3758.53	1.25584	1.25584
220.159	3718.34	1.25534	1.25534
220.269	3677.83	1.25479	1.25479
220.369	3640.76	1.25438	1.25438
220.479	3600.44	1.25382	1.25382
220.589	3559.83	1.25336	1.25336
220.689	3523.14	1.25286	1.25286
220.799	3482.55	1.25226	1.25226
220.909	3441.51	1.25181	1.25181
221.019	3401.44	1.25126	1.25126
221.119	3365.41	1.25077	1.25077
221.229	3325.87	1.25022	1.25022
221.339	3286.75	1.24971	1.24971
221.439	3250.16	1.24925	1.24925
221.549	3211.55	1.24868	1.24868
221.659	3172.22	1.24812	1.24812
221.769	3133.64	1.24768	1.24768
221.869	3097.69	1.24711	1.24711
221.979	3058.36	1.24662	1.24662
222.089	3019.17	1.24607	1.24607
222.189	2983.09	1.24556	1.24556
222.299	2943.55	1.24501	1.24501
222.409	2904.8	1.24447	1.24447
222.519	2866.06	1.24383	1.24383
222.619	2831.87	1.24342	1.24342
222.729	2794.31	1.2429	1.2429
222.839	2756.56	1.24226	1.24226
222.939	2721.53	1.24186	1.24186
223.049	2683.53	1.2413	1.2413
223.159	2646.55	1.24078	1.24078
223.259	2613.32	1.24027	1.24027
223.369	2575.55	1.23971	1.23971
223.479	2537.94	1.23917	1.23917
223.579	2504.32	1.2387	1.2387
223.689	2467.62	1.23811	1.23811
223.799	2430.48	1.23756	1.23756
223.909	2394.74	1.23706	1.23706
224.009	2361.57	1.23651	1.23651
224.119	2325.71	1.23598	1.23598
224.229	2289.41	1.23543	1.23543
224.329	2256.48	1.23494	1.23494
224.439	2220.07	1.23442	1.23442
224.549	2184.32	1.23382	1.23382
224.659	2149.41	1.23332	1.23332
224.759	2116.66	1.23285	1.23285
224.869	2081.38	1.23222	1.23222
224.979	2046.33	1.2317	1.2317
225.079	2014.88	1.23116	1.23116
225.189	1979.52	1.23063	1.23063
225.299	1945.8	1.23011	1.23011
225.409	1911.93	1.22958	1.22958
225.509	1881.16	1.22904	1.22904
225.619	1847.41	1.22848	1.22848
225.729	1813.43	1.22796	1.22796
225.829	1782.83	1.22742	1.22742
225.939	1750.35	1.22687	1.22687
226.049	1717.49	1.22634	1.22634
226.159	1684.18	1.22577	1.22577
226.259	1654.94	1.22527	1.22527
226.369	1622.9	1.22475	1.22475
226.479	1590.94	1.22417	1.22417
226.579	1562.49	1.2237	1.2237
226.689	1530.21	1.22308	1.22308
226.799	1499.02	1.22253	1.22253
226.909	1467.62	1.22197	1.22197
227.009	1440.1	1.22144	1.22144
227.119	1410.88	1.2209	1.2209
227.229	1379.52	1.22026	1.22026
227.329	1352.35	1.21982	1.21982
227.439	1321.44	1.2192	1.2192
227.549	1291.57	1.21864	1.21864
227.659	1262.77	1.21805	1.21805
227.759	1235.37	1.21752	1.21752
227.869	1206.07	1.21694	1.21694
227.979	1176.71	1.21629	1.21629
228.079	1150.85	1.21578	1.21578
228.189	1122.85	1.21526	1.21526
228.299	1095.21	1.21462	1.21462
228.399	1069.35	1.21407	1.21407
228.509	1042.05	1.21348	1.21348
228.619	1014.33	1.21291	1.21291
228.729	986.817	1.21227	1.21227
228.829	962.848	1.21169	1.21169
228.939	936.567	1.21113	1.21113
229.049	910.098	1.21052	1.21052
229.149	886.161	1.20998	1.20998
229.259	860.255	1.20924	1.20924
229.369	834.489	1.2087	1.2087
229.479	810.27	1.20813	1.20813
229.579	787.239	1.20749	1.20749
229.689	763.02	1.20693	1.20693
229.799	738.255	1.20631	1.20631
229.899	716.63	1.20571	1.20571
230.009	692.286	1.20514	1.20514
230.119	668.239	1.20447	1.20447
230.229	644.989	1.20381	1.20381
230.329	623.661	1.20327	1.20327
230.439	600.473	1.20263	1.20263
230.549	577.723	1.20195	1.20195
230.649	557.059	1.20144	1.20144
230.759	534.778	1.20073	1.20073
230.869	512.934	1.20011	1.20011
230.979	491.387	1.1994	1.1994
231.079	472.551	1.19886	1.19886
231.189	451.473	1.19816	1.19816
231.299	430.434	1.19746	1.19746
231.399	411.989	1.19684	1.19684
231.509	391.481	1.19619	1.19619
231.619	372.036	1.19553	1.19553
231.729	352.13	1.19475	1.19475
231.829	334.528	1.19411	1.19411
231.939	315.747	1.19343	1.19343
232.049	297.161	1.1927	1.1927
232.149	281.044	1.19205	1.19205
232.259	263.176	1.19134	1.19134
232.369	246.176	1.1906	1.1906
232.479	228.653	1.18991	1.18991
232.579	214.044	1.18919	1.18919
232.689	197.856	1.18835	1.18835
232.799	182.059	1.18758	1.18758
232.899	168.731	1.18682	1.18682
233.009	153.942	1.18594	1.18594
233.119	139.733	1.1851	1.1851
233.219	127.647	1.18426	1.18426
233.329	114.835	1.18334	1.18334
233.439	101.78	1.18245	1.18245
233.549	90.0301	1.1815	1.1815
233.649	79.4989	1.18064	1.18064
233.759	67.1356	1.17976	1.17976
233.869	56.4715	1.17893	1.17893
233.939	49.577	1.17838	1.17838
233.949	48.6434	1.17826	1.17826
233.979	46.0301	1.17809	1.17809
234.139	42.9239	1.17768	1.17768
234.149	43.0343	1.17769	1.17769
