# Supplementary material for: Benchmark dataset of the effect of grain size on strength in the single-phase FCC CrCoNi medium entropy alloy
Source: Data Brief. 2019 Oct 1;27:104592. doi: 10.1016/j.dib.2019.104592 (PMC6812030; doi:10.1016/j.dib.2019.104592)
Supplement: Multimedia component 1 [file mmc1.zip › Compression_Tests/293K/CrCoNi_1273K_180min_293K.xlsx]

## Sheet: CrCoNi_1273K_180min_293K
Name	CrCoNi-1000C-180m-46µm
Diameter	4.06	mm
Sample height	7.96	mm
Gage length	8	mm
Speed ​​during measurement	0.48	mm/min
Time	Force	Crosshead Displacement	Crosshead Displacement
s	N	mm	mm
30.126	209.512	0	0
30.206	209.347	-2.19718e-05	-2.19718e-05
30.236	209.284	-2.79918e-05	-2.79918e-05
30.236	209.284	-2.79918e-05	-2.79918e-05
30.346	209.37	-1.60263e-05	-1.60263e-05
30.446	209.19	-2.29656e-05	-2.29656e-05
30.556	212.419	2.09002e-05	2.09002e-05
30.666	226.743	0.000536957	0.000536957
30.766	240.938	0.00107197	0.00107197
30.876	257.149	0.00180081	0.00180081
30.986	274.621	0.00254497	0.00254497
31.086	291.207	0.00328574	0.00328574
31.196	309.84	0.00401995	0.00401995
31.306	328.988	0.00483391	0.00483391
31.406	346.66	0.00550601	0.00550601
31.516	366.222	0.00621388	0.00621388
31.626	386.488	0.00695393	0.00695393
31.736	407.465	0.00770888	0.00770888
31.836	425.84	0.00832793	0.00832793
31.946	447.261	0.00914368	0.00914368
32.056	468.246	0.00977686	0.00977686
32.156	487.769	0.0103488	0.0103488
32.266	509.16	0.0112119	0.0112119
32.376	531.121	0.011762	0.011762
32.486	554.433	0.0125197	0.0125197
32.586	575.105	0.0131119	0.0131119
32.696	598.73	0.0137928	0.0137928
32.806	622.355	0.01447	0.01447
32.906	644.371	0.015108	0.015108
33.016	668.933	0.0157566	0.0157566
33.126	694.246	0.0164556	0.0164556
33.236	720.761	0.0170799	0.0170799
33.336	743.011	0.0177089	0.0177089
33.446	768.761	0.0183175	0.0183175
33.556	794.918	0.0189316	0.0189316
33.656	817.98	0.01952	0.01952
33.766	844.308	0.020112	0.020112
33.876	872.152	0.0208157	0.0208157
33.986	898.964	0.021352	0.021352
34.086	924.293	0.0220038	0.0220038
34.196	952.871	0.0226459	0.0226459
34.306	980.808	0.0231888	0.0231888
34.406	1006.9	0.0237979	0.0237979
34.516	1036.01	0.024412	0.024412
34.626	1064.01	0.0250419	0.0250419
34.736	1094.14	0.025637	0.025637
34.836	1120.57	0.0261889	0.0261889
34.946	1150.06	0.026842	0.026842
35.056	1180.54	0.0274658	0.0274658
35.156	1208.01	0.027989	0.027989
35.266	1239.18	0.028582	0.028582
35.376	1270.42	0.0292568	0.0292568
35.486	1300.56	0.029818	0.029818
35.586	1330.76	0.0303725	0.0303725
35.696	1362.51	0.0309898	0.0309898
35.806	1394.67	0.0315876	0.0315876
35.906	1423.89	0.032116	0.032116
36.016	1456.1	0.0326878	0.0326878
36.126	1489.08	0.033301	0.033301
36.226	1518.99	0.033796	0.033796
36.336	1552.27	0.0343639	0.0343639
36.446	1586.53	0.0349837	0.0349837
36.556	1619.75	0.0355689	0.0355689
36.656	1650.97	0.0360648	0.0360648
36.766	1685	0.0366737	0.0366737
36.876	1719.19	0.037249	0.037249
36.976	1751.02	0.0377889	0.0377889
37.086	1784.8	0.03829	0.03829
37.196	1819.67	0.038892	0.038892
37.306	1855.27	0.0394518	0.0394518
37.406	1886.75	0.0399448	0.0399448
37.516	1921.31	0.040513	0.040513
37.626	1956.89	0.0410218	0.0410218
37.726	1989.17	0.0415999	0.0415999
37.836	2024.35	0.0421459	0.0421459
37.946	2060.2	0.042684	0.042684
38.056	2095.33	0.0432569	0.0432569
38.156	2127.08	0.0437839	0.0437839
38.266	2162.6	0.044374	0.044374
38.376	2197.89	0.0448699	0.0448699
38.476	2230.36	0.045401	0.045401
38.586	2265.03	0.0459359	0.0459359
38.696	2300.7	0.0465059	0.0465059
38.806	2336.08	0.0470299	0.0470299
38.906	2368.13	0.047598	0.047598
39.016	2403.2	0.0482198	0.0482198
39.126	2436.95	0.0486378	0.0486378
39.226	2469.2	0.049252	0.049252
39.336	2503	0.049742	0.049742
39.446	2537.69	0.050316	0.050316
39.556	2572.38	0.0509459	0.0509459
39.656	2603.99	0.0514219	0.0514219
39.766	2636.91	0.0519858	0.0519858
39.876	2669.99	0.0526	0.0526
39.976	2701.25	0.053094	0.053094
40.086	2734.97	0.0537286	0.0537286
40.196	2768.2	0.054345	0.054345
40.306	2800.92	0.0548439	0.0548439
40.406	2830.53	0.0554488	0.0554488
40.516	2863.02	0.056128	0.056128
40.626	2895.41	0.0565938	0.0565938
40.726	2924.22	0.0572016	0.0572016
40.836	2955.83	0.0578449	0.0578449
40.946	2987.72	0.0583777	0.0583777
41.046	3016.89	0.0589929	0.0589929
41.156	3047.89	0.059537	0.059537
41.266	3078.36	0.0602007	0.0602007
41.376	3109.09	0.0608368	0.0608368
41.476	3135.82	0.0614089	0.0614089
41.586	3164.87	0.0619568	0.0619568
41.696	3193.39	0.0625898	0.0625898
41.796	3219.25	0.0631239	0.0631239
41.906	3246.62	0.0637918	0.0637918
42.016	3274.14	0.0644458	0.0644458
42.126	3301.57	0.0650878	0.0650878
42.226	3324.93	0.0657019	0.0657019
42.336	3350.39	0.0663559	0.0663559
42.446	3373.64	0.0670078	0.0670078
42.546	3394.27	0.0676957	0.0676957
42.656	3415.25	0.0684138	0.0684138
42.766	3435.5	0.0690648	0.0690648
42.876	3453.74	0.0698447	0.0698447
42.976	3468.54	0.0705637	0.0705637
43.086	3483.25	0.0712518	0.0712518
43.196	3496.97	0.072041	0.072041
43.296	3509.45	0.0727999	0.0727999
43.406	3520.63	0.0735919	0.0735919
43.516	3530.85	0.0744728	0.0744728
43.626	3539.23	0.0752599	0.0752599
43.726	3544.56	0.07607	0.07607
43.836	3550.72	0.0769256	0.0769256
43.946	3555.99	0.077782	0.077782
44.046	3559.37	0.0785697	0.0785697
44.156	3561.53	0.0795358	0.0795358
44.266	3563.58	0.0804456	0.0804456
44.376	3563.38	0.081394	0.081394
44.476	3564.36	0.0822726	0.0822726
44.586	3564.07	0.08315	0.08315
44.696	3564.22	0.0841778	0.0841778
44.796	3564.96	0.0850459	0.0850459
44.906	3566.02	0.0859848	0.0859848
45.016	3566.88	0.086938	0.086938
45.126	3569.63	0.0878718	0.0878718
45.226	3572.21	0.0887158	0.0887158
45.336	3576.34	0.0896676	0.0896676
45.446	3580.17	0.0905898	0.0905898
45.546	3583.95	0.0914097	0.0914097
45.656	3589.2	0.0923	0.0923
45.766	3595.01	0.09319	0.09319
45.876	3600.89	0.0941356	0.0941356
45.976	3605.99	0.0949406	0.0949406
46.086	3609.91	0.0958177	0.0958177
46.186	3614.7	0.0966129	0.0966129
46.296	3620.89	0.0974688	0.0974688
46.406	3627.22	0.0983695	0.0983695
46.516	3633.99	0.0991566	0.0991566
46.616	3640.14	0.100028	0.100028
46.726	3645.58	0.100884	0.100884
46.836	3652.47	0.101734	0.101734
46.936	3659.38	0.102534	0.102534
47.046	3666.43	0.103378	0.103378
47.156	3672.86	0.104253	0.104253
47.266	3679.3	0.105224	0.105224
47.366	3685.6	0.105926	0.105926
47.476	3692.79	0.106753	0.106753
47.586	3699.77	0.107742	0.107742
47.686	3706.16	0.108481	0.108481
47.796	3712.73	0.109361	0.109361
47.906	3720.03	0.11019	0.11019
48.016	3726.59	0.1111	0.1111
48.116	3733.47	0.111928	0.111928
48.226	3741.28	0.112718	0.112718
48.336	3747.88	0.11361	0.11361
48.436	3754.67	0.1145	0.1145
48.546	3761.18	0.115288	0.115288
48.656	3768.1	0.116182	0.116182
48.766	3776.05	0.117013	0.117013
48.866	3781.66	0.117824	0.117824
48.976	3788.28	0.118758	0.118758
49.086	3796.08	0.119525	0.119525
49.186	3802.34	0.120409	0.120409
49.296	3808.4	0.121325	0.121325
49.406	3815.92	0.122136	0.122136
49.516	3822.51	0.123004	0.123004
49.616	3829.39	0.123842	0.123842
49.726	3836.34	0.124698	0.124698
49.836	3842.94	0.125574	0.125574
49.936	3849.53	0.126441	0.126441
50.046	3856.61	0.127288	0.127288
50.156	3863.39	0.128196	0.128196
50.266	3870.71	0.128958	0.128958
50.366	3876.59	0.129765	0.129765
50.476	3883.43	0.130642	0.130642
50.586	3890.51	0.13157	0.13157
50.686	3897.22	0.132328	0.132328
50.796	3903.75	0.133234	0.133234
50.906	3910.81	0.134086	0.134086
51.006	3917.27	0.134925	0.134925
51.116	3924.26	0.135805	0.135805
51.226	3930.94	0.136634	0.136634
51.336	3938.09	0.137675	0.137675
51.436	3943.93	0.138333	0.138333
51.546	3950.42	0.13923	0.13923
51.656	3957.98	0.140216	0.140216
51.756	3963.79	0.140936	0.140936
51.866	3970.15	0.141796	0.141796
51.976	3976.68	0.142688	0.142688
52.086	3983.19	0.143565	0.143565
52.186	3989.2	0.144354	0.144354
52.296	3996.32	0.145236	0.145236
52.406	4003.63	0.14608	0.14608
52.506	4009.14	0.146964	0.146964
52.616	4016.36	0.147864	0.147864
52.726	4023.96	0.14877	0.14877
52.836	4030.41	0.149658	0.149658
52.936	4036.38	0.150532	0.150532
53.046	4042.5	0.15138	0.15138
53.156	4048.69	0.152269	0.152269
53.256	4054.32	0.153029	0.153029
53.366	4061.25	0.153949	0.153949
53.476	4067.53	0.154908	0.154908
53.586	4074.77	0.15575	0.15575
53.686	4080.75	0.156622	0.156622
53.796	4087.11	0.157528	0.157528
53.906	4094.05	0.158404	0.158404
54.006	4100.35	0.159262	0.159262
54.116	4106.15	0.160122	0.160122
54.226	4112.82	0.161025	0.161025
54.336	4119.14	0.16188	0.16188
54.436	4125.19	0.162797	0.162797
54.546	4130.48	0.163578	0.163578
54.656	4136.98	0.164536	0.164536
54.756	4142.23	0.165296	0.165296
54.866	4148.37	0.16614	0.16614
54.976	4155.48	0.167046	0.167046
55.086	4162.22	0.16794	0.16794
55.186	4167.5	0.168746	0.168746
55.296	4174.2	0.16968	0.16968
55.406	4180.14	0.170549	0.170549
55.506	4186.03	0.171392	0.171392
55.616	4192.55	0.172268	0.172268
55.726	4198.29	0.173169	0.173169
55.836	4203.63	0.174048	0.174048
55.936	4209.08	0.1749	0.1749
56.046	4215.45	0.175706	0.175706
56.156	4222.65	0.176632	0.176632
56.256	4227.98	0.177476	0.177476
56.366	4234.47	0.178374	0.178374
56.476	4240.79	0.179224	0.179224
56.576	4245.86	0.179969	0.179969
56.686	4253.08	0.180946	0.180946
56.796	4259.67	0.181824	0.181824
56.906	4264.92	0.182672	0.182672
57.006	4271.32	0.183561	0.183561
57.116	4276.14	0.18436	0.18436
57.226	4281.8	0.18526	0.18526
57.326	4287.34	0.186118	0.186118
57.436	4293.25	0.186941	0.186941
57.546	4299.47	0.187929	0.187929
57.656	4305.79	0.18869	0.18869
57.756	4311.49	0.189518	0.189518
57.866	4318.5	0.190514	0.190514
57.976	4323.26	0.191365	0.191365
58.076	4328.63	0.192148	0.192148
58.186	4335.05	0.193101	0.193101
58.296	4340.61	0.193913	0.193913
58.406	4346.74	0.194812	0.194812
58.506	4352.56	0.195737	0.195737
58.616	4358.23	0.196466	0.196466
58.726	4364.63	0.19743	0.19743
58.826	4369.2	0.198246	0.198246
58.936	4374.73	0.199066	0.199066
59.046	4382.01	0.20003	0.20003
59.156	4387.49	0.200912	0.200912
59.256	4392.8	0.20171	0.20171
59.366	4398.77	0.20266	0.20266
59.476	4404.19	0.203517	0.203517
59.576	4409.16	0.204325	0.204325
59.686	4415.66	0.20531	0.20531
59.796	4421.53	0.2061	0.2061
59.906	4426.92	0.207033	0.207033
60.006	4432.11	0.207858	0.207858
60.116	4437.77	0.20871	0.20871
60.226	4442.71	0.209593	0.209593
60.326	4448.44	0.210394	0.210394
60.436	4453.54	0.211332	0.211332
60.546	4459.54	0.212206	0.212206
60.656	4465.9	0.213045	0.213045
60.756	4470.82	0.213898	0.213898
60.866	4476.53	0.214776	0.214776
60.966	4482.03	0.215625	0.215625
61.076	4487.99	0.216498	0.216498
61.186	4494.23	0.217465	0.217465
61.296	4499.28	0.218354	0.218354
61.396	4503.97	0.21917	0.21917
61.506	4508.29	0.220061	0.220061
61.616	4513.96	0.220942	0.220942
61.716	4519.73	0.221734	0.221734
61.826	4525.73	0.222638	0.222638
61.936	4531.08	0.223569	0.223569
62.046	4536.4	0.224501	0.224501
62.146	4542.31	0.225312	0.225312
62.256	4547.47	0.22614	0.22614
62.366	4552.66	0.227076	0.227076
62.466	4558.28	0.227913	0.227913
62.576	4563.26	0.228764	0.228764
62.686	4567.98	0.229652	0.229652
62.796	4573.67	0.230565	0.230565
62.896	4579.17	0.231426	0.231426
63.006	4583.33	0.232281	0.232281
63.116	4589.33	0.233153	0.233153
63.216	4594.8	0.234024	0.234024
63.326	4600.53	0.234865	0.234865
63.436	4606.06	0.235828	0.235828
63.546	4611.05	0.236569	0.236569
63.646	4616.45	0.237472	0.237472
63.756	4621.71	0.238454	0.238454
63.866	4627.35	0.239286	0.239286
63.966	4631.84	0.240072	0.240072
64.076	4636.77	0.241026	0.241026
64.186	4641.49	0.241913	0.241913
64.296	4647.55	0.242756	0.242756
64.396	4652.64	0.243592	0.243592
64.506	4658.27	0.24447	0.24447
64.616	4663.9	0.245442	0.245442
64.716	4669.3	0.24623	0.24623
64.826	4674.05	0.247136	0.247136
64.936	4679.49	0.248058	0.248058
65.046	4684.34	0.24899	0.24899
65.146	4689.26	0.249773	0.249773
65.256	4693.71	0.250604	0.250604
65.366	4699.62	0.251557	0.251557
65.466	4703.85	0.252396	0.252396
65.576	4708.49	0.253224	0.253224
65.686	4714.85	0.25414	0.25414
65.796	4720.26	0.255034	0.255034
65.896	4723.98	0.255857	0.255857
66.006	4730.02	0.256745	0.256745
66.116	4735.64	0.257649	0.257649
66.216	4739.59	0.25847	0.25847
66.326	4745.05	0.259381	0.259381
66.436	4749.94	0.260213	0.260213
66.536	4754.63	0.26104	0.26104
66.646	4760.12	0.261974	0.261974
66.756	4764.24	0.262828	0.262828
66.866	4769.95	0.26382	0.26382
66.966	4774.17	0.264624	0.264624
67.076	4779.72	0.265498	0.265498
67.186	4785.15	0.266396	0.266396
67.286	4788.08	0.267181	0.267181
67.396	4793.53	0.268021	0.268021
67.506	4799.89	0.269017	0.269017
67.616	4804.94	0.269877	0.269877
67.716	4810.18	0.270713	0.270713
67.826	4815.22	0.2717	0.2717
67.936	4820	0.272498	0.272498
68.036	4825.35	0.273361	0.273361
68.146	4829.96	0.274266	0.274266
68.256	4834.22	0.275132	0.275132
68.366	4838.6	0.276029	0.276029
68.466	4843.2	0.276952	0.276952
68.576	4848.84	0.277774	0.277774
68.686	4853.2	0.278688	0.278688
68.786	4858.1	0.279522	0.279522
68.896	4863.2	0.280445	0.280445
69.006	4867.94	0.281294	0.281294
69.116	4873.52	0.282234	0.282234
69.216	4878.35	0.28303	0.28303
69.326	4883.68	0.283993	0.283993
69.436	4888.41	0.284846	0.284846
69.536	4892.17	0.285705	0.285705
69.646	4897.41	0.286624	0.286624
69.756	4902.09	0.287518	0.287518
69.866	4908.12	0.288408	0.288408
69.966	4912.04	0.289182	0.289182
70.076	4917.33	0.290201	0.290201
70.186	4923.43	0.291069	0.291069
70.286	4928.2	0.29185	0.29185
70.396	4931.73	0.292846	0.292846
70.506	4937.18	0.293726	0.293726
70.616	4942.62	0.294697	0.294697
70.716	4947.15	0.295648	0.295648
70.826	4951.42	0.296424	0.296424
70.936	4956.16	0.297278	0.297278
71.036	4959.95	0.298224	0.298224
71.146	4964.73	0.299021	0.299021
71.256	4970.19	0.299892	0.299892
71.356	4973.91	0.300824	0.300824
71.466	4979.16	0.301665	0.301665
71.576	4984.62	0.302514	0.302514
71.686	4989.85	0.303465	0.303465
71.786	4994.05	0.304277	0.304277
71.896	4998.31	0.305231	0.305231
72.006	5003.68	0.3061	0.3061
72.106	5007.91	0.306833	0.306833
72.216	5011.79	0.307764	0.307764
72.326	5016.32	0.308797	0.308797
72.436	5021.5	0.309674	0.309674
72.536	5026.32	0.310505	0.310505
72.646	5031.1	0.31134	0.31134
72.756	5035.92	0.312249	0.312249
72.856	5041.1	0.31307	0.31307
72.966	5046.42	0.313969	0.313969
73.076	5050.9	0.315044	0.315044
73.186	5055.26	0.315848	0.315848
73.286	5060.05	0.316598	0.316598
73.396	5066.32	0.317581	0.317581
73.506	5070.54	0.318468	0.318468
73.606	5073.16	0.319318	0.319318
73.716	5077.67	0.320189	0.320189
73.826	5083.45	0.321118	0.321118
73.936	5087.86	0.322032	0.322032
74.036	5091.37	0.322894	0.322894
74.146	5096.08	0.323732	0.323732
74.256	5101.2	0.324678	0.324678
74.356	5105.42	0.325448	0.325448
74.466	5110.8	0.32636	0.32636
74.576	5115.5	0.32727	0.32727
74.686	5120.15	0.328149	0.328149
74.786	5124.83	0.32904	0.32904
74.896	5130.16	0.329941	0.329941
75.006	5133.72	0.330828	0.330828
75.106	5138.47	0.331685	0.331685
75.216	5143.1	0.332568	0.332568
75.326	5147.39	0.333469	0.333469
75.436	5152.24	0.334376	0.334376
75.536	5156.64	0.33517	0.33517
75.646	5161.81	0.336113	0.336113
75.756	5166.87	0.337086	0.337086
75.856	5171.31	0.337853	0.337853
75.966	5175.92	0.338814	0.338814
76.076	5179.85	0.339705	0.339705
76.176	5185.51	0.340558	0.340558
76.286	5190.2	0.341473	0.341473
76.396	5193.92	0.342382	0.342382
76.496	5197.39	0.343196	0.343196
76.606	5201.78	0.344097	0.344097
76.716	5206.01	0.344933	0.344933
76.826	5211.35	0.345901	0.345901
76.926	5214.58	0.346696	0.346696
77.036	5218.63	0.347601	0.347601
77.146	5223.14	0.348496	0.348496
77.246	5228.16	0.34933	0.34933
77.356	5234.27	0.35028	0.35028
77.466	5237.77	0.351229	0.351229
77.576	5241.95	0.352088	0.352088
77.676	5246.43	0.352918	0.352918
77.786	5250.6	0.353841	0.353841
77.896	5255.8	0.35479	0.35479
77.996	5259.42	0.355621	0.355621
78.106	5263.54	0.356493	0.356493
78.216	5268.8	0.357332	0.357332
78.326	5273.38	0.358329	0.358329
78.426	5278.41	0.359181	0.359181
78.536	5283.07	0.359982	0.359982
78.646	5287.65	0.360938	0.360938
78.746	5292.53	0.361797	0.361797
78.856	5296.48	0.362712	0.362712
78.966	5301.34	0.363674	0.363674
79.076	5305.33	0.364497	0.364497
79.176	5308.93	0.365364	0.365364
79.286	5312.95	0.366245	0.366245
79.396	5317.13	0.36712	0.36712
79.496	5321.77	0.367957	0.367957
79.606	5326.49	0.368814	0.368814
79.716	5331.6	0.369794	0.369794
79.826	5336.53	0.370716	0.370716
79.926	5340.35	0.371512	0.371512
80.036	5346.1	0.37243	0.37243
80.146	5350.95	0.37343	0.37343
80.246	5355.46	0.374242	0.374242
80.356	5358.97	0.37516	0.37516
80.466	5363.29	0.376066	0.376066
80.576	5367.25	0.376933	0.376933
80.676	5371.21	0.377797	0.377797
80.786	5374.81	0.378718	0.378718
80.896	5381.12	0.37955	0.37955
80.996	5385.44	0.380361	0.380361
81.106	5390.67	0.381374	0.381374
81.216	5396.62	0.382294	0.382294
81.316	5399.76	0.383072	0.383072
81.426	5404.33	0.384026	0.384026
81.536	5408.07	0.384933	0.384933
81.646	5412.21	0.385828	0.385828
81.746	5415.5	0.386604	0.386604
81.856	5420.13	0.387544	0.387544
81.966	5424.74	0.388426	0.388426
82.066	5430.1	0.389229	0.389229
82.176	5433.85	0.390149	0.390149
82.286	5438.38	0.391061	0.391061
82.396	5443.24	0.391966	0.391966
82.496	5447.48	0.392792	0.392792
82.606	5452.14	0.393712	0.393712
82.716	5456.5	0.394596	0.394596
82.816	5461.26	0.395429	0.395429
82.926	5465.67	0.396338	0.396338
83.036	5469.27	0.397176	0.397176
83.146	5473.39	0.398224	0.398224
83.246	5477.48	0.39896	0.39896
83.356	5482.04	0.399809	0.399809
83.466	5486.3	0.400805	0.400805
83.566	5490.65	0.401588	0.401588
83.676	5494.4	0.402466	0.402466
83.786	5499.28	0.403412	0.403412
83.896	5504.57	0.40426	0.40426
83.996	5508.68	0.405162	0.405162
84.106	5513.18	0.406053	0.406053
84.216	5517.72	0.406962	0.406962
84.316	5520.71	0.40782	0.40782
84.426	5525.38	0.408712	0.408712
84.536	5530.74	0.409626	0.409626
84.646	5534.09	0.410561	0.410561
84.746	5538.39	0.411378	0.411378
84.856	5543.25	0.412217	0.412217
84.966	5547.67	0.413181	0.413181
85.066	5551.73	0.414017	0.414017
85.176	5556.53	0.414826	0.414826
85.286	5561.46	0.415809	0.415809
85.396	5565.63	0.416694	0.416694
85.496	5571.08	0.417512	0.417512
85.606	5574.46	0.418494	0.418494
85.716	5578.8	0.419353	0.419353
85.816	5583.36	0.420204	0.420204
85.926	5588.01	0.421212	0.421212
86.036	5591.7	0.42197	0.42197
86.136	5594.27	0.422836	0.422836
86.246	5598.81	0.423742	0.423742
86.356	5603.95	0.424569	0.424569
86.466	5607.93	0.425557	0.425557
86.566	5613.15	0.426364	0.426364
86.676	5617.68	0.427208	0.427208
86.786	5622.57	0.428185	0.428185
86.886	5627.12	0.428976	0.428976
86.996	5631.08	0.429908	0.429908
87.106	5635.43	0.430866	0.430866
87.216	5639.75	0.431753	0.431753
87.316	5643.21	0.432581	0.432581
87.426	5646.73	0.433462	0.433462
87.536	5651.6	0.434366	0.434366
87.636	5655.27	0.435216	0.435216
87.746	5659.99	0.436134	0.436134
87.856	5664.26	0.436985	0.436985
87.966	5669.72	0.437977	0.437977
88.066	5674.39	0.43875	0.43875
88.176	5679.95	0.439664	0.439664
88.286	5683.76	0.440586	0.440586
88.386	5687.06	0.441396	0.441396
88.496	5688.9	0.442282	0.442282
88.606	5693.71	0.44314	0.44314
88.716	5697.86	0.443992	0.443992
88.816	5702.37	0.444842	0.444842
88.926	5706.59	0.44571	0.44571
89.036	5711.33	0.446598	0.446598
89.136	5715.65	0.447366	0.447366
89.246	5720.49	0.448288	0.448288
89.356	5725.75	0.449242	0.449242
89.466	5730.25	0.450153	0.450153
89.566	5733.99	0.450988	0.450988
89.676	5738.22	0.451858	0.451858
89.786	5742.72	0.452725	0.452725
89.886	5747.15	0.45361	0.45361
89.996	5750.67	0.45448	0.45448
90.106	5754.73	0.455373	0.455373
90.216	5758.59	0.456301	0.456301
90.316	5763.71	0.457069	0.457069
90.426	5768.05	0.457964	0.457964
90.536	5772.73	0.458925	0.458925
90.636	5776.87	0.459664	0.459664
90.746	5780.92	0.460654	0.460654
90.856	5785.21	0.461546	0.461546
90.966	5790.05	0.462404	0.462404
91.066	5793.67	0.463328	0.463328
91.176	5798.16	0.464162	0.464162
91.276	5801.53	0.464969	0.464969
91.386	5806.23	0.465909	0.465909
91.496	5810.15	0.466758	0.466758
91.606	5814.99	0.46768	0.46768
91.706	5818.14	0.468541	0.468541
91.816	5823.4	0.469341	0.469341
91.926	5828.12	0.470326	0.470326
92.026	5832.4	0.471153	0.471153
92.136	5837.21	0.472008	0.472008
92.246	5841.33	0.472994	0.472994
92.356	5845.79	0.473878	0.473878
92.456	5850.07	0.474686	0.474686
92.566	5854.5	0.475664	0.475664
92.676	5857.77	0.476537	0.476537
92.776	5862.56	0.477341	0.477341
92.886	5867.07	0.478316	0.478316
92.996	5872.19	0.479161	0.479161
93.106	5875.81	0.480146	0.480146
93.206	5879.39	0.480894	0.480894
93.316	5884.36	0.481769	0.481769
93.426	5888.46	0.482772	0.482772
93.526	5892.92	0.483646	0.483646
93.636	5896.83	0.484438	0.484438
93.746	5900.43	0.485388	0.485388
93.856	5904.77	0.486313	0.486313
93.956	5909.28	0.487121	0.487121
94.066	5913.91	0.488042	0.488042
94.176	5917.71	0.488905	0.488905
94.276	5921.89	0.489761	0.489761
94.386	5926.2	0.49068	0.49068
94.496	5930.3	0.491592	0.491592
94.606	5934.91	0.492502	0.492502
94.706	5938.8	0.493318	0.493318
94.816	5945.22	0.494236	0.494236
94.926	5949.24	0.495154	0.495154
95.026	5953.43	0.495998	0.495998
95.136	5957.58	0.496922	0.496922
95.246	5961.88	0.497884	0.497884
95.356	5965.71	0.49874	0.49874
95.456	5969.48	0.499596	0.499596
95.566	5974.26	0.500529	0.500529
95.676	5977.57	0.501476	0.501476
95.776	5981.36	0.502285	0.502285
95.886	5985.39	0.503149	0.503149
95.996	5990.94	0.504113	0.504113
96.096	5994.97	0.504966	0.504966
96.206	5999.35	0.505894	0.505894
96.316	6003.51	0.506796	0.506796
96.426	6008.03	0.507716	0.507716
96.526	6011.97	0.508553	0.508553
96.636	6016.76	0.50948	0.50948
96.746	6021.51	0.510393	0.510393
96.846	6024.88	0.511246	0.511246
96.956	6028.08	0.512181	0.512181
97.066	6032.94	0.513058	0.513058
97.176	6036.5	0.513981	0.513981
97.276	6041.41	0.514802	0.514802
97.386	6046.15	0.515724	0.515724
97.496	6049.99	0.516697	0.516697
97.596	6055.15	0.517493	0.517493
97.706	6059.27	0.518377	0.518377
97.816	6062.65	0.519397	0.519397
97.926	6067.84	0.52029	0.52029
98.026	6071.68	0.521096	0.521096
98.136	6075.23	0.522034	0.522034
98.246	6079.81	0.522908	0.522908
98.346	6083.27	0.523766	0.523766
98.456	6087.84	0.524644	0.524644
98.566	6092.84	0.525565	0.525565
98.676	6096.91	0.526486	0.526486
98.776	6101.24	0.527346	0.527346
98.886	6106	0.528228	0.528228
98.996	6109.64	0.529158	0.529158
99.096	6114.65	0.530053	0.530053
99.206	6118.62	0.530886	0.530886
99.316	6121.9	0.53185	0.53185
99.426	6126.16	0.532758	0.532758
99.526	6129.65	0.533564	0.533564
99.636	6134.2	0.534464	0.534464
99.746	6138.01	0.535318	0.535318
99.846	6142.23	0.53619	0.53619
99.956	6147.06	0.537105	0.537105
100.066	6151.03	0.537929	0.537929
100.176	6157.18	0.538904	0.538904
100.276	6159.9	0.539864	0.539864
100.386	6163.81	0.540621	0.540621
100.496	6168.67	0.541666	0.541666
100.596	6172.5	0.542405	0.542405
100.706	6177.09	0.543378	0.543378
100.816	6181.97	0.544312	0.544312
100.926	6186.32	0.545166	0.545166
101.026	6190.22	0.54607	0.54607
101.136	6194.79	0.546941	0.546941
101.246	6198.92	0.547837	0.547837
101.346	6201.91	0.548746	0.548746
101.456	6207.47	0.549622	0.549622
101.566	6211.04	0.550485	0.550485
101.666	6214.55	0.551433	0.551433
101.776	6219.36	0.552202	0.552202
101.886	6223.33	0.55313	0.55313
101.996	6228.11	0.554174	0.554174
102.096	6231.74	0.554868	0.554868
102.206	6236.82	0.55587	0.55587
102.316	6240.97	0.556754	0.556754
102.416	6244.73	0.55757	0.55757
102.526	6248.86	0.558511	0.558511
102.636	6253.49	0.559393	0.559393
102.746	6258.89	0.560352	0.560352
102.846	6261.59	0.561172	0.561172
102.956	6266.11	0.562062	0.562062
103.066	6270.15	0.562912	0.562912
103.166	6274.87	0.563785	0.563785
103.276	6279.56	0.564694	0.564694
103.386	6283.19	0.565638	0.565638
103.496	6288.68	0.566553	0.566553
103.596	6292.05	0.567473	0.567473
103.706	6296.43	0.568324	0.568324
103.816	6300.13	0.569226	0.569226
103.916	6304.16	0.57005	0.57005
104.026	6308.01	0.570902	0.570902
104.136	6312.8	0.571834	0.571834
104.246	6317.7	0.572752	0.572752
104.346	6320.44	0.573566	0.573566
104.456	6325.34	0.574449	0.574449
104.566	6330.17	0.575409	0.575409
104.666	6333.56	0.576196	0.576196
104.776	6337.96	0.577033	0.577033
104.886	6342.97	0.578104	0.578104
104.996	6346.93	0.578888	0.578888
105.096	6350.23	0.579688	0.579688
105.206	6354.23	0.580629	0.580629
105.316	6358.63	0.581516	0.581516
105.416	6362.61	0.582302	0.582302
105.526	6367.06	0.583269	0.583269
105.636	6372.28	0.58411	0.58411
105.746	6376.95	0.585072	0.585072
105.846	6380.52	0.58594	0.58594
105.956	6384.49	0.586761	0.586761
106.056	6388.53	0.587632	0.587632
106.166	6393.26	0.58856	0.58856
106.276	6398	0.589497	0.589497
106.386	6401.81	0.590381	0.590381
106.486	6404.85	0.591169	0.591169
106.596	6410.57	0.59216	0.59216
106.706	6414.12	0.593054	0.593054
106.806	6418.1	0.593821	0.593821
106.916	6422.62	0.594774	0.594774
107.026	6427.23	0.59565	0.59565
107.136	6432.21	0.596609	0.596609
107.236	6435.12	0.597426	0.597426
107.346	6439.33	0.59833	0.59833
107.456	6442.98	0.599273	0.599273
107.556	6446.62	0.600021	0.600021
107.666	6451.5	0.600916	0.600916
107.776	6455.95	0.601844	0.601844
107.886	6460.9	0.602774	0.602774
107.986	6464.77	0.603617	0.603617
108.096	6468.66	0.604525	0.604525
108.206	6473.47	0.605474	0.605474
108.306	6477.73	0.606305	0.606305
108.416	6481.18	0.607212	0.607212
108.526	6485.16	0.608141	0.608141
108.636	6489.81	0.609014	0.609014
108.736	6494.35	0.609837	0.609837
108.846	6498.08	0.610818	0.610818
108.956	6502.51	0.611722	0.611722
109.056	6506.94	0.612528	0.612528
109.166	6511.58	0.61353	0.61353
109.276	6516.93	0.614449	0.614449
109.386	6520.65	0.615352	0.615352
109.486	6524.99	0.616249	0.616249
109.596	6527.47	0.617074	0.617074
109.706	6531.62	0.618036	0.618036
109.806	6535.53	0.618878	0.618878
109.916	6539.85	0.619764	0.619764
110.026	6544.74	0.620678	0.620678
110.136	6548.6	0.621557	0.621557
110.236	6552.47	0.622444	0.622444
110.346	6557.76	0.623372	0.623372
110.456	6563.02	0.624284	0.624284
110.556	6566.78	0.625117	0.625117
110.666	6570.59	0.626013	0.626013
110.776	6573.92	0.62692	0.62692
110.886	6578.96	0.627801	0.627801
110.986	6583.62	0.62869	0.62869
111.096	6587.43	0.629549	0.629549
111.206	6592.07	0.63056	0.63056
111.306	6595.5	0.631366	0.631366
111.416	6599.96	0.632226	0.632226
111.526	6604.53	0.633253	0.633253
111.626	6609.49	0.633968	0.633968
111.736	6613.91	0.63498	0.63498
111.846	6618.43	0.635842	0.635842
111.956	6621.91	0.636826	0.636826
112.056	6625.56	0.637668	0.637668
112.166	6630.04	0.638505	0.638505
112.276	6635.03	0.639414	0.639414
112.376	6637.87	0.640312	0.640312
112.486	6642.93	0.641225	0.641225
112.596	6647.66	0.642077	0.642077
112.706	6652.89	0.643065	0.643065
112.806	6656.28	0.643884	0.643884
112.916	6659.79	0.64478	0.64478
113.026	6664.29	0.64576	0.64576
113.126	6668.79	0.646492	0.646492
113.236	6672.68	0.647489	0.647489
113.346	6676.99	0.648357	0.648357
113.456	6681.43	0.649279	0.649279
113.556	6685.34	0.650137	0.650137
113.666	6689.63	0.651001	0.651001
113.776	6694.53	0.651938	0.651938
113.876	6698.7	0.652825	0.652825
113.986	6701.94	0.653686	0.653686
114.096	6706.28	0.654574	0.654574
114.206	6711.76	0.65556	0.65556
114.306	6715.78	0.656338	0.656338
114.416	6719.94	0.657264	0.657264
114.526	6724.26	0.65819	0.65819
114.626	6727.76	0.65899	0.65899
114.736	6731.99	0.659977	0.659977
114.846	6736.23	0.660746	0.660746
114.956	6741.2	0.661774	0.661774
115.056	6744.44	0.662577	0.662577
115.166	6749.36	0.66349	0.66349
115.276	6753.81	0.66434	0.66434
115.376	6756.77	0.665261	0.665261
115.486	6761.07	0.6661	0.6661
115.596	6766.38	0.667036	0.667036
115.706	6769.76	0.667916	0.667916
115.806	6774.48	0.668716	0.668716
115.916	6779.28	0.669742	0.669742
116.026	6783.6	0.670526	0.670526
116.126	6786.81	0.67136	0.67136
116.236	6791.42	0.672386	0.672386
116.346	6796.81	0.673212	0.673212
116.446	6800.52	0.674052	0.674052
116.556	6804.28	0.675008	0.675008
116.666	6809.36	0.675882	0.675882
116.776	6813.12	0.676842	0.676842
116.876	6816.89	0.677617	0.677617
116.986	6821.34	0.678554	0.678554
117.096	6826.76	0.67955	0.67955
117.196	6830.44	0.680296	0.680296
117.306	6835.74	0.681194	0.681194
117.416	6840.34	0.682154	0.682154
117.526	6844.43	0.683061	0.683061
117.626	6848.06	0.683828	0.683828
117.736	6852.3	0.684841	0.684841
117.846	6856.62	0.685714	0.685714
117.946	6860.63	0.68654	0.68654
118.056	6864.08	0.687557	0.687557
118.166	6868.45	0.688358	0.688358
118.276	6872.77	0.689317	0.689317
118.376	6877.34	0.690205	0.690205
118.486	6881.87	0.691062	0.691062
118.596	6886.39	0.691998	0.691998
118.696	6891.01	0.692958	0.692958
118.806	6895.09	0.693733	0.693733
118.916	6899.52	0.694721	0.694721
119.026	6903.29	0.695629	0.695629
119.126	6908.63	0.696473	0.696473
119.236	6911.94	0.697461	0.697461
119.346	6916.25	0.698317	0.698317
119.446	6919.82	0.699154	0.699154
119.556	6924.5	0.700065	0.700065
119.666	6929.78	0.701009	0.701009
119.776	6933.65	0.701902	0.701902
119.876	6938.96	0.702828	0.702828
119.986	6942.64	0.703714	0.703714
120.096	6947.23	0.704684	0.704684
120.196	6951.82	0.705622	0.705622
120.306	6956.39	0.70644	0.70644
120.416	6959.8	0.707417	0.707417
120.526	6963.99	0.708386	0.708386
120.626	6967.55	0.709148	0.709148
120.736	6971.82	0.710138	0.710138
120.846	6976.58	0.711036	0.711036
120.946	6980.09	0.711834	0.711834
121.056	6984.46	0.712808	0.712808
121.166	6989.12	0.713634	0.713634
121.266	6993.41	0.714533	0.714533
121.376	6998.61	0.715612	0.715612
121.486	7002.32	0.716309	0.716309
121.586	7006.77	0.717316	0.717316
121.696	7010.94	0.718221	0.718221
121.806	7015.21	0.719049	0.719049
121.916	7019.59	0.720069	0.720069
122.016	7022.7	0.720838	0.720838
122.126	7027.74	0.721783	0.721783
122.236	7032.23	0.722749	0.722749
122.336	7036.58	0.723472	0.723472
122.446	7040.75	0.724458	0.724458
122.556	7044.93	0.72545	0.72545
122.666	7049.7	0.726288	0.726288
122.766	7053.9	0.727142	0.727142
122.876	7057.74	0.728022	0.728022
122.986	7062.12	0.728988	0.728988
123.086	7065.95	0.72987	0.72987
123.196	7071.26	0.730772	0.730772
123.306	7075.2	0.731658	0.731658
123.416	7079.56	0.732714	0.732714
123.516	7083.8	0.733382	0.733382
123.626	7087.34	0.734369	0.734369
123.736	7092.22	0.735312	0.735312
123.836	7095.82	0.73614	0.73614
123.946	7099.67	0.737092	0.737092
124.056	7104.66	0.73791	0.73791
124.166	7109.6	0.738894	0.738894
124.266	7113.94	0.739774	0.739774
124.376	7118.29	0.740582	0.740582
124.486	7122.49	0.74161	0.74161
124.586	7127.62	0.742398	0.742398
124.696	7131.48	0.743356	0.743356
124.806	7135.38	0.744312	0.744312
124.916	7139.69	0.745238	0.745238
125.016	7142.81	0.746053	0.746053
125.126	7147.47	0.747008	0.747008
125.236	7152.89	0.747864	0.747864
125.336	7158.51	0.748689	0.748689
125.446	7162.23	0.749578	0.749578
125.556	7166	0.75054	0.75054
125.666	7171.11	0.75149	0.75149
125.766	7175.04	0.752234	0.752234
125.876	7179.85	0.753213	0.753213
125.986	7183.88	0.754164	0.754164
126.086	7187.55	0.754956	0.754956
126.196	7190.59	0.755846	0.755846
126.306	7195.52	0.756726	0.756726
126.406	7200.07	0.757621	0.757621
126.516	7202.99	0.75852	0.75852
126.626	7208.53	0.759346	0.759346
126.736	7213.5	0.760316	0.760316
126.836	7218.71	0.761194	0.761194
126.946	7222.43	0.762108	0.762108
127.056	7227.39	0.763028	0.763028
127.156	7231.24	0.763834	0.763834
127.266	7235.93	0.764744	0.764744
127.376	7240.53	0.765684	0.765684
127.486	7244.04	0.766616	0.766616
127.586	7247.9	0.767462	0.767462
127.696	7251.46	0.768314	0.768314
127.806	7256.59	0.769301	0.769301
127.906	7260.8	0.770169	0.770169
128.016	7265.79	0.771029	0.771029
128.126	7269.23	0.771978	0.771978
128.236	7274.79	0.772949	0.772949
128.336	7279.68	0.773774	0.773774
128.446	7283.98	0.774689	0.774689
128.556	7287.54	0.775666	0.775666
128.656	7291.52	0.776473	0.776473
128.766	7295.57	0.77743	0.77743
128.876	7300.47	0.778316	0.778316
128.986	7304.22	0.779232	0.779232
129.086	7308.18	0.780074	0.780074
129.196	7312.96	0.781004	0.781004
129.306	7318.16	0.781914	0.781914
129.406	7321.63	0.782754	0.782754
129.516	7326.1	0.783658	0.783658
129.626	7330.56	0.784613	0.784613
129.736	7334.67	0.785637	0.785637
129.836	7339.8	0.7864	0.7864
129.946	7343.84	0.787406	0.787406
130.056	7347.54	0.78823	0.78823
130.156	7351.73	0.789137	0.789137
130.266	7355.69	0.790032	0.790032
130.376	7360.87	0.790896	0.790896
130.486	7365.81	0.791896	0.791896
130.586	7369.81	0.792742	0.792742
130.696	7375.14	0.793644	0.793644
130.806	7377.88	0.794613	0.794613
130.906	7382.88	0.795404	0.795404
131.016	7386.81	0.796388	0.796388
131.126	7392.01	0.79736	0.79736
131.226	7397.5	0.79814	0.79814
131.336	7400.9	0.799108	0.799108
131.446	7405.96	0.80008	0.80008
131.556	7409.67	0.800957	0.800957
131.656	7413.47	0.801872	0.801872
131.766	7417.67	0.802782	0.802782
131.876	7421.68	0.803694	0.803694
131.976	7425.27	0.804582	0.804582
132.086	7429.9	0.805433	0.805433
132.196	7434.96	0.806417	0.806417
132.306	7439.65	0.807258	0.807258
132.406	7443.64	0.808192	0.808192
132.516	7448.25	0.80913	0.80913
132.626	7452.91	0.810065	0.810065
132.726	7458.08	0.810997	0.810997
132.836	7461.97	0.811834	0.811834
132.946	7465.92	0.812822	0.812822
133.056	7470.88	0.813794	0.813794
133.156	7474.61	0.814532	0.814532
133.266	7479.13	0.81548	0.81548
133.376	7483.45	0.816508	0.816508
133.476	7487.59	0.817265	0.817265
133.586	7492.46	0.818215	0.818215
133.696	7497.81	0.819161	0.819161
133.806	7502.76	0.820048	0.820048
133.906	7506.68	0.821044	0.821044
134.016	7510.95	0.821844	0.821844
134.126	7516.17	0.822832	0.822832
134.226	7519.48	0.823776	0.823776
134.336	7524.07	0.824632	0.824632
134.446	7528.06	0.825617	0.825617
134.556	7532.03	0.826521	0.826521
134.656	7536.4	0.827344	0.827344
134.766	7540.86	0.828309	0.828309
134.876	7544.88	0.829224	0.829224
134.976	7549.07	0.829988	0.829988
135.086	7554.58	0.831015	0.831015
135.196	7559.55	0.831936	0.831936
135.306	7564.1	0.832785	0.832785
135.406	7568.08	0.833714	0.833714
135.516	7572.44	0.834569	0.834569
135.626	7576.59	0.83552	0.83552
135.726	7579.89	0.836344	0.836344
135.836	7584.68	0.837237	0.837237
135.946	7589.72	0.838309	0.838309
136.056	7593.81	0.839142	0.839142
136.156	7598	0.839901	0.839901
136.266	7602.56	0.840964	0.840964
136.366	7607.49	0.841766	0.841766
136.476	7612.56	0.842646	0.842646
136.586	7617.07	0.843728	0.843728
136.696	7621.06	0.844488	0.844488
136.796	7625.71	0.845378	0.845378
136.906	7630.6	0.846361	0.846361
137.016	7634.99	0.847274	0.847274
137.116	7638.7	0.848073	0.848073
137.226	7642.58	0.849046	0.849046
137.336	7647.44	0.849928	0.849928
137.446	7651.65	0.850868	0.850868
137.546	7654.97	0.851725	0.851725
137.656	7660.88	0.852616	0.852616
137.766	7665.27	0.853586	0.853586
137.866	7668.77	0.854441	0.854441
137.976	7673.96	0.855289	0.855289
138.086	7678.38	0.856297	0.856297
138.196	7683.66	0.85718	0.85718
138.296	7687.08	0.85803	0.85803
138.406	7692.44	0.858966	0.858966
138.516	7696.18	0.859913	0.859913
138.616	7700.17	0.860738	0.860738
138.726	7704.79	0.861616	0.861616
138.836	7708.9	0.862641	0.862641
138.946	7713.74	0.863478	0.863478
139.046	7718.02	0.864345	0.864345
139.156	7723.84	0.865282	0.865282
139.266	7727.87	0.866216	0.866216
139.366	7731.72	0.867074	0.867074
139.476	7736.82	0.867966	0.867966
139.586	7741.01	0.868966	0.868966
139.696	7745.58	0.869837	0.869837
139.796	7749.4	0.870674	0.870674
139.906	7753.53	0.871666	0.871666
140.016	7758.51	0.872526	0.872526
140.116	7762.03	0.873366	0.873366
140.226	7766.16	0.87436	0.87436
140.336	7770.98	0.87526	0.87526
140.446	7775.3	0.876168	0.876168
140.546	7779.46	0.87702	0.87702
140.656	7784.82	0.877985	0.877985
140.766	7789.39	0.878881	0.878881
140.866	7793.11	0.879844	0.879844
140.976	7797.88	0.880629	0.880629
141.086	7801.93	0.881657	0.881657
141.186	7805.62	0.882474	0.882474
141.296	7809.67	0.883345	0.883345
141.406	7815.68	0.884355	0.884355
141.516	7819.24	0.885246	0.885246
141.616	7822.7	0.886106	0.886106
141.726	7827.2	0.887084	0.887084
141.836	7831.53	0.887922	0.887922
141.936	7837.31	0.888792	0.888792
142.046	7842.72	0.889801	0.889801
142.156	7847.32	0.890658	0.890658
142.266	7852.34	0.891654	0.891654
142.366	7855.85	0.892508	0.892508
142.476	7860.73	0.893418	0.893418
142.586	7864.78	0.894422	0.894422
142.686	7867.79	0.895177	0.895177
142.796	7872.14	0.896132	0.896132
142.906	7876.59	0.89711	0.89711
143.016	7881.19	0.897982	0.897982
143.116	7886.46	0.898778	0.898778
143.226	7891.18	0.899748	0.899748
143.336	7896.08	0.900617	0.900617
143.436	7900.95	0.901525	0.901525
143.546	7905.73	0.902516	0.902516
143.656	7910.34	0.903385	0.903385
143.766	7914.95	0.904348	0.904348
143.866	7918.61	0.905182	0.905182
143.976	7922.34	0.906122	0.906122
144.086	7926.47	0.907008	0.907008
144.186	7931.07	0.907845	0.907845
144.296	7934.6	0.908794	0.908794
144.406	7940.37	0.909666	0.909666
144.516	7944.74	0.910628	0.910628
144.616	7949.13	0.91153	0.91153
144.726	7954.39	0.912376	0.912376
144.836	7959.18	0.913344	0.913344
144.936	7963.73	0.914177	0.914177
145.046	7967.87	0.915177	0.915177
145.156	7971.79	0.916054	0.916054
145.266	7975.6	0.91695	0.91695
145.366	7979.99	0.917758	0.917758
145.476	7984.41	0.918668	0.918668
145.586	7990.04	0.919628	0.919628
145.686	7992.99	0.920398	0.920398
145.796	7998.35	0.92137	0.92137
145.906	8003.13	0.922254	0.922254
146.016	8007.65	0.923248	0.923248
146.116	8013.01	0.924054	0.924054
146.226	8018.36	0.925049	0.925049
146.336	8022.84	0.925986	0.925986
146.436	8026.03	0.926766	0.926766
146.546	8030.39	0.927728	0.927728
146.656	8034.22	0.928654	0.928654
146.756	8038.07	0.929486	0.929486
146.866	8043.44	0.930404	0.930404
146.976	8047.2	0.931333	0.931333
147.086	8052.2	0.932208	0.932208
147.186	8056.82	0.933084	0.933084
147.296	8061.13	0.933986	0.933986
147.406	8066.25	0.934876	0.934876
147.506	8070.46	0.935793	0.935793
147.616	8075.18	0.93672	0.93672
147.726	8079.73	0.937618	0.937618
147.836	8084.07	0.938554	0.938554
147.936	8089.15	0.93942	0.93942
148.046	8093.3	0.940382	0.940382
148.156	8097.08	0.941276	0.941276
148.256	8101.39	0.942078	0.942078
148.366	8105.62	0.943098	0.943098
148.476	8110.46	0.943972	0.943972
148.586	8115.28	0.944893	0.944893
148.686	8120.17	0.945792	0.945792
148.796	8125.8	0.946673	0.946673
148.906	8130.02	0.94763	0.94763
149.006	8134.84	0.948498	0.948498
149.116	8139.28	0.949409	0.949409
149.226	8143.94	0.950337	0.950337
149.336	8147.91	0.951268	0.951268
149.436	8152.11	0.952129	0.952129
149.546	8156.71	0.95308	0.95308
149.656	8159.58	0.953918	0.953918
149.756	8163.92	0.954749	0.954749
149.866	8168.43	0.955662	0.955662
149.976	8173.77	0.956522	0.956522
150.086	8179.85	0.957534	0.957534
150.186	8184.36	0.958336	0.958336
150.296	8188.81	0.959246	0.959246
150.406	8194.16	0.960258	0.960258
150.506	8198.86	0.961022	0.961022
150.616	8203.63	0.96206	0.96206
150.726	8208.2	0.962961	0.962961
150.836	8211.95	0.963876	0.963876
150.936	8214.87	0.964736	0.964736
151.046	8219.65	0.965589	0.965589
151.146	8223.55	0.966441	0.966441
151.256	8228.88	0.967346	0.967346
151.366	8233.84	0.968329	0.968329
151.476	8238.69	0.969196	0.969196
151.576	8244.19	0.97007	0.97007
151.686	8248.35	0.971088	0.971088
151.796	8253.58	0.971972	0.971972
151.896	8257	0.972828	0.972828
152.006	8259.31	0.973692	0.973692
152.116	8264.64	0.974617	0.974617
152.226	8268.65	0.975576	0.975576
152.326	8273.82	0.976321	0.976321
152.436	8278.3	0.97727	0.97727
152.546	8283.25	0.978237	0.978237
152.646	8286.97	0.979017	0.979017
152.756	8293.22	0.979945	0.979945
152.866	8298.76	0.980928	0.980928
152.976	8303.19	0.981848	0.981848
153.076	8307.47	0.98267	0.98267
153.186	8312.51	0.983676	0.983676
153.296	8317.34	0.984534	0.984534
153.396	8321.08	0.98547	0.98547
153.506	8325.28	0.986342	0.986342
153.616	8329.25	0.987256	0.987256
153.726	8333.47	0.988197	0.988197
153.826	8338.41	0.989008	0.989008
153.936	8343.78	0.989981	0.989981
154.046	8348.76	0.990848	0.990848
154.146	8353.2	0.991737	0.991737
154.256	8357.98	0.992692	0.992692
154.366	8362.52	0.993612	0.993612
154.476	8367.4	0.994505	0.994505
154.576	8371.6	0.995372	0.995372
154.686	8376.07	0.996342	0.996342
154.796	8380.77	0.997277	0.997277
154.896	8384.74	0.998074	0.998074
155.006	8389.31	0.999004	0.999004
155.116	8393.68	1.00001	1.00001
155.226	8397.64	1.00085	1.00085
155.326	8403.24	1.00167	1.00167
155.436	8408.42	1.0026	1.0026
155.546	8414.06	1.00362	1.00362
155.646	8418.34	1.00438	1.00438
155.756	8422.79	1.00537	1.00537
155.866	8427.88	1.0063	1.0063
155.976	8432.75	1.00731	1.00731
156.076	8437.59	1.00814	1.00814
156.186	8441.06	1.00904	1.00904
156.296	8445.74	1.00993	1.00993
156.396	8450.39	1.01082	1.01082
156.506	8455.03	1.01175	1.01175
156.616	8459.86	1.01262	1.01262
156.716	8462.96	1.01345	1.01345
156.826	8468.72	1.01446	1.01446
156.936	8473.14	1.01536	1.01536
157.046	8477.7	1.01629	1.01629
157.146	8481.89	1.01707	1.01707
157.256	8487.31	1.01803	1.01803
157.366	8491.46	1.01902	1.01902
157.466	8496.48	1.01982	1.01982
157.576	8500.58	1.02065	1.02065
157.686	8504.9	1.02167	1.02167
157.796	8509.89	1.02256	1.02256
157.896	8514.17	1.02343	1.02343
158.006	8519.13	1.02429	1.02429
158.116	8524.02	1.02527	1.02527
158.216	8528.37	1.02614	1.02614
158.326	8533.86	1.02703	1.02703
158.436	8538.93	1.02799	1.02799
158.546	8544.63	1.0289	1.0289
158.646	8548.29	1.02974	1.02974
158.756	8553.07	1.03074	1.03074
158.866	8557.32	1.03165	1.03165
158.966	8561.98	1.03248	1.03248
159.076	8565.62	1.03351	1.03351
159.186	8570.04	1.03435	1.03435
159.296	8575.61	1.03527	1.03527
159.396	8579.38	1.03614	1.03614
159.506	8584.58	1.03701	1.03701
159.616	8590.12	1.03799	1.03799
159.716	8594.5	1.03878	1.03878
159.826	8599.46	1.03972	1.03972
159.936	8603.9	1.04064	1.04064
160.046	8608.68	1.04157	1.04157
160.146	8612.73	1.04239	1.04239
160.256	8618.42	1.04331	1.04331
160.366	8621.9	1.04423	1.04423
160.466	8626.24	1.04513	1.04513
160.576	8630.75	1.04602	1.04602
160.686	8634.86	1.04688	1.04688
160.796	8640.25	1.04788	1.04788
160.896	8646.3	1.0487	1.0487
161.006	8650.45	1.04962	1.04962
161.116	8656.61	1.05056	1.05056
161.216	8661.63	1.05143	1.05143
161.326	8665.26	1.05236	1.05236
161.436	8670.19	1.05329	1.05329
161.536	8674.04	1.05413	1.05413
161.646	8678.74	1.05503	1.05503
161.756	8683.38	1.056	1.056
161.866	8687.67	1.05688	1.05688
161.966	8692.15	1.05768	1.05768
162.076	8696.65	1.05865	1.05865
162.186	8701.96	1.05962	1.05962
162.286	8706.59	1.06036	1.06036
162.396	8711.36	1.06135	1.06135
162.506	8715.56	1.06231	1.06231
162.616	8721.63	1.06318	1.06318
162.716	8725.78	1.06412	1.06412
162.826	8730.15	1.06492	1.06492
162.936	8734.82	1.06587	1.06587
163.036	8737.86	1.0668	1.0668
163.146	8743.72	1.0676	1.0676
163.256	8748.41	1.06859	1.06859
163.366	8753.44	1.06949	1.06949
163.466	8757.82	1.07028	1.07028
163.576	8762.98	1.07129	1.07129
163.686	8768.42	1.07215	1.07215
163.786	8774.02	1.07299	1.07299
163.896	8777.32	1.07404	1.07404
164.006	8782.35	1.07484	1.07484
164.116	8786.51	1.07585	1.07585
164.216	8791.95	1.07668	1.07668
164.326	8796.47	1.07759	1.07759
164.436	8800.63	1.07857	1.07857
164.536	8805.5	1.07935	1.07935
164.646	8810.75	1.08028	1.08028
164.756	8815.24	1.08125	1.08125
164.866	8820.3	1.08219	1.08219
164.966	8824.9	1.083	1.083
165.076	8829.65	1.08396	1.08396
165.186	8833.4	1.08485	1.08485
165.286	8838.72	1.08574	1.08574
165.396	8843.21	1.0866	1.0866
165.506	8848.2	1.08754	1.08754
165.616	8852.81	1.08847	1.08847
165.716	8856.93	1.0894	1.0894
165.826	8862.22	1.09026	1.09026
165.936	8866.91	1.09124	1.09124
166.036	8870.81	1.09211	1.09211
166.146	8875.85	1.09298	1.09298
166.256	8880.61	1.09386	1.09386
166.356	8884.72	1.0947	1.0947
166.466	8890.25	1.09568	1.09568
166.576	8895.41	1.09658	1.09658
166.676	8901.5	1.09751	1.09751
166.786	8905.59	1.0984	1.0984
166.896	8909.76	1.09933	1.09933
167.006	8915.7	1.10029	1.10029
167.106	8919.56	1.10115	1.10115
167.216	8924.58	1.10202	1.10202
167.326	8928.22	1.10293	1.10293
167.426	8933.67	1.1038	1.1038
167.536	8938.06	1.10471	1.10471
167.646	8943.29	1.10562	1.10562
167.756	8947.47	1.10658	1.10658
167.856	8951.42	1.10743	1.10743
167.966	8956.07	1.10829	1.10829
168.076	8961.11	1.10919	1.10919
168.176	8966.27	1.11008	1.11008
168.286	8971.56	1.11103	1.11103
168.396	8976.07	1.11193	1.11193
168.506	8980.86	1.11286	1.11286
168.606	8984.3	1.11369	1.11369
168.716	8989.19	1.11465	1.11465
168.826	8994.19	1.11551	1.11551
168.926	8998.9	1.11632	1.11632
169.036	9004.72	1.11732	1.11732
169.146	9008.94	1.11821	1.11821
169.256	9015.11	1.11915	1.11915
169.356	9019.4	1.12005	1.12005
169.466	9023.73	1.12092	1.12092
169.576	9028.57	1.12194	1.12194
169.676	9033.34	1.12275	1.12275
169.786	9038.01	1.12358	1.12358
169.896	9042.35	1.12466	1.12466
170.006	9047.7	1.12549	1.12549
170.106	9052.13	1.12635	1.12635
170.216	9057.17	1.12733	1.12733
170.326	9062.49	1.1282	1.1282
170.426	9067.2	1.12914	1.12914
170.536	9071.95	1.13007	1.13007
170.646	9076.27	1.13091	1.13091
170.756	9079.81	1.13192	1.13192
170.856	9085.56	1.13271	1.13271
170.966	9090.27	1.13362	1.13362
171.076	9094.88	1.13461	1.13461
171.176	9099.83	1.13538	1.13538
171.286	9105.35	1.13636	1.13636
171.396	9110.43	1.13736	1.13736
171.496	9114.47	1.13812	1.13812
171.606	9119.36	1.13907	1.13907
171.716	9124.53	1.14	1.14
171.826	9129.26	1.14088	1.14088
171.926	9134.41	1.14183	1.14183
172.036	9138.2	1.14262	1.14262
172.146	9143.77	1.1436	1.1436
172.246	9147.84	1.14452	1.14452
172.356	9152.99	1.14538	1.14538
172.466	9158.07	1.14631	1.14631
172.576	9162.47	1.14728	1.14728
172.676	9167.86	1.14807	1.14807
172.786	9173.63	1.14903	1.14903
172.896	9177.81	1.15002	1.15002
172.996	9182.71	1.15077	1.15077
173.106	9185.69	1.15175	1.15175
173.216	9189.94	1.15266	1.15266
173.326	9195.28	1.15355	1.15355
173.426	9200.04	1.1544	1.1544
173.536	9205.2	1.15535	1.15535
173.646	9209.24	1.15622	1.15622
173.746	9214.21	1.1571	1.1571
173.856	9220.28	1.15796	1.15796
173.966	9224.9	1.15898	1.15898
174.076	9230.06	1.15987	1.15987
174.176	9234.41	1.16067	1.16067
174.286	9238.77	1.16163	1.16163
174.396	9244.46	1.16255	1.16255
174.496	9249.19	1.16337	1.16337
174.606	9254.16	1.16431	1.16431
174.716	9259.03	1.16525	1.16525
174.826	9263.54	1.16614	1.16614
174.926	9268.17	1.16702	1.16702
175.036	9273.92	1.16792	1.16792
175.146	9278.96	1.16887	1.16887
175.246	9283.9	1.16979	1.16979
175.356	9289.04	1.1706	1.1706
175.466	9293.86	1.17163	1.17163
175.576	9298.49	1.17249	1.17249
175.676	9302.54	1.17333	1.17333
175.786	9307.96	1.17437	1.17437
175.896	9312.36	1.17527	1.17527
175.996	9316.9	1.17604	1.17604
176.106	9322.58	1.17707	1.17707
176.216	9327.41	1.17799	1.17799
176.316	9331.6	1.17874	1.17874
176.426	9336.31	1.17972	1.17972
176.536	9341.24	1.18063	1.18063
176.646	9346.58	1.18153	1.18153
176.746	9350.8	1.18241	1.18241
176.856	9356.17	1.1833	1.1833
176.966	9361.24	1.18425	1.18425
177.066	9365.78	1.1852	1.1852
177.176	9370.8	1.18599	1.18599
177.286	9376.26	1.18694	1.18694
177.396	9381.04	1.18791	1.18791
177.496	9384.6	1.18868	1.18868
177.606	9390.39	1.18968	1.18968
177.716	9395.92	1.19057	1.19057
177.816	9400.18	1.19141	1.19141
177.926	9405.52	1.19237	1.19237
178.036	9410.39	1.19326	1.19326
178.146	9415.4	1.1942	1.1942
178.246	9420.2	1.19507	1.19507
178.356	9424.86	1.19593	1.19593
178.466	9429.46	1.19683	1.19683
178.566	9434.22	1.19771	1.19771
178.676	9439.63	1.1986	1.1986
178.786	9443.85	1.19955	1.19955
178.896	9448.15	1.20042	1.20042
178.996	9452.63	1.20121	1.20121
179.106	9458.24	1.20221	1.20221
179.216	9463.66	1.2031	1.2031
179.316	9468.68	1.20388	1.20388
179.426	9473.91	1.2049	1.2049
179.536	9478.11	1.2058	1.2058
179.646	9483.28	1.20672	1.20672
179.746	9488.43	1.20758	1.20758
179.856	9494.08	1.20848	1.20848
179.966	9498.29	1.20939	1.20939
180.066	9502.8	1.21032	1.21032
180.176	9507.39	1.21115	1.21115
180.286	9512.4	1.21209	1.21209
180.396	9517.68	1.21308	1.21308
180.496	9521.76	1.21389	1.21389
180.606	9527.64	1.21477	1.21477
180.716	9533.34	1.21574	1.21574
180.816	9537.63	1.21651	1.21651
180.926	9543.7	1.21747	1.21747
181.036	9548.96	1.21841	1.21841
181.146	9553.84	1.21935	1.21935
181.246	9557.12	1.22016	1.22016
181.356	9562.56	1.22113	1.22113
181.456	9566.85	1.22191	1.22191
181.566	9571.35	1.22285	1.22285
181.676	9576.36	1.22382	1.22382
181.786	9581.04	1.22469	1.22469
181.886	9585.32	1.22555	1.22555
181.996	9591.18	1.22646	1.22646
182.106	9596.73	1.22737	1.22737
182.206	9600.87	1.22821	1.22821
182.316	9605.84	1.22917	1.22917
182.426	9611.37	1.23007	1.23007
182.536	9616.16	1.23101	1.23101
182.636	9621.57	1.23182	1.23182
182.746	9625.79	1.23273	1.23273
182.856	9630.8	1.2337	1.2337
182.956	9634.45	1.2345	1.2345
183.066	9639.84	1.23535	1.23535
183.176	9646.06	1.23634	1.23634
183.286	9651.37	1.23726	1.23726
183.386	9655.26	1.23807	1.23807
183.496	9661.32	1.23905	1.23905
183.606	9665.89	1.23993	1.23993
183.706	9671.58	1.24079	1.24079
183.816	9676.2	1.24174	1.24174
183.926	9680.28	1.24261	1.24261
184.036	9685.53	1.24358	1.24358
184.136	9690.33	1.24447	1.24447
184.246	9694.57	1.24534	1.24534
184.356	9700.32	1.24625	1.24625
184.456	9704.33	1.24707	1.24707
184.566	9709.8	1.24803	1.24803
184.676	9714.83	1.24894	1.24894
184.786	9720.9	1.24986	1.24986
184.886	9726.3	1.25075	1.25075
184.996	9731.34	1.25167	1.25167
185.106	9736.55	1.25261	1.25261
185.206	9740.15	1.25339	1.25339
185.316	9745.61	1.25432	1.25432
185.426	9750.74	1.25524	1.25524
185.536	9755.83	1.25624	1.25624
185.636	9760.21	1.25699	1.25699
185.746	9766.77	1.25798	1.25798
185.856	9772.38	1.25896	1.25896
185.956	9775.71	1.25972	1.25972
186.066	9781.78	1.26072	1.26072
186.176	9786.76	1.26159	1.26159
186.276	9790.88	1.26253	1.26253
186.386	9796.2	1.26349	1.26349
186.496	9800.92	1.26438	1.26438
186.606	9806.91	1.26528	1.26528
186.706	9811.1	1.26614	1.26614
186.816	9816.46	1.26706	1.26706
186.926	9821.2	1.26803	1.26803
187.026	9825.79	1.26883	1.26883
187.136	9831.1	1.2698	1.2698
187.246	9835.17	1.27066	1.27066
187.356	9840.75	1.2717	1.2717
187.456	9844.58	1.27253	1.27253
187.566	9849.98	1.27337	1.27337
187.676	9856.02	1.2744	1.2744
187.776	9860.4	1.27527	1.27527
187.886	9865.7	1.27618	1.27618
187.996	9871.36	1.27709	1.27709
188.106	9877.29	1.27807	1.27807
188.206	9881.32	1.27891	1.27891
188.316	9885.9	1.27985	1.27985
188.426	9891.1	1.2807	1.2807
188.526	9895.27	1.28161	1.28161
188.636	9900.4	1.2826	1.2826
188.746	9905.21	1.28345	1.28345
188.856	9911.88	1.28444	1.28444
188.956	9915.96	1.28526	1.28526
189.066	9920.71	1.28624	1.28624
189.176	9925.85	1.28715	1.28715
189.276	9931.03	1.28797	1.28797
189.386	9936.85	1.28889	1.28889
189.496	9941.84	1.28989	1.28989
189.606	9946.57	1.29081	1.29081
189.706	9950.31	1.29161	1.29161
189.816	9955.43	1.29258	1.29258
189.926	9959.43	1.29353	1.29353
190.026	9964.08	1.29428	1.29428
190.136	9970.39	1.29518	1.29518
190.246	9975.68	1.29612	1.29612
190.356	9981.54	1.29707	1.29707
190.456	9985.72	1.29791	1.29791
190.566	9991.05	1.29884	1.29884
190.676	9997.44	1.29982	1.29982
190.776	10001.2	1.30063	1.30063
190.886	10006.6	1.30156	1.30156
190.996	10011.1	1.30249	1.30249
191.106	10016.2	1.30343	1.30343
191.206	10020.1	1.3042	1.3042
191.316	10026	1.30522	1.30522
191.426	10031.5	1.30607	1.30607
191.526	10036.3	1.30686	1.30686
191.636	10042	1.30794	1.30794
191.746	10048.3	1.30876	1.30876
191.846	10053.1	1.30971	1.30971
191.956	10058.1	1.31057	1.31057
192.066	10062.5	1.31147	1.31147
192.176	10067.4	1.31248	1.31248
192.276	10072.5	1.31324	1.31324
192.386	10077.4	1.31422	1.31422
192.496	10082.2	1.3151	1.3151
192.596	10086.1	1.31598	1.31598
192.706	10091.5	1.31686	1.31686
192.816	10097.4	1.31787	1.31787
192.926	10102.5	1.31873	1.31873
193.026	10107.7	1.31966	1.31966
193.136	10112.4	1.32049	1.32049
193.246	10117.6	1.32141	1.32141
193.346	10122.5	1.3223	1.3223
193.456	10128.7	1.32317	1.32317
193.566	10133.8	1.32417	1.32417
193.676	10139.3	1.32499	1.32499
193.776	10142.3	1.32587	1.32587
193.886	10148.3	1.3268	1.3268
193.996	10154.2	1.32772	1.32772
194.096	10158.5	1.32846	1.32846
194.206	10163.5	1.32951	1.32951
194.316	10165.9	1.33031	1.33031
194.426	10172.9	1.33132	1.33132
194.526	10178.5	1.33207	1.33207
194.636	10184.6	1.33299	1.33299
194.746	10190.6	1.334	1.334
194.846	10194.9	1.33479	1.33479
194.956	10200.4	1.3357	1.3357
195.066	10205.1	1.33662	1.33662
195.176	10210.7	1.33761	1.33761
195.276	10215.6	1.3384	1.3384
195.386	10219.5	1.33937	1.33937
195.496	10224.4	1.34024	1.34024
195.596	10229.7	1.34111	1.34111
195.706	10235.2	1.34202	1.34202
195.816	10240.6	1.34295	1.34295
195.926	10245	1.34384	1.34384
196.026	10250.1	1.34474	1.34474
196.136	10256.8	1.34559	1.34559
196.236	10261.9	1.34642	1.34642
196.346	10266.5	1.3474	1.3474
196.456	10271.8	1.3483	1.3483
196.566	10276	1.3492	1.3492
196.666	10281.2	1.35002	1.35002
196.776	10286.1	1.35095	1.35095
196.886	10292	1.35192	1.35192
196.986	10296.7	1.35275	1.35275
197.096	10301.7	1.35372	1.35372
197.206	10308.3	1.35466	1.35466
197.316	10313.5	1.35553	1.35553
197.416	10319	1.35647	1.35647
197.526	10323.9	1.3574	1.3574
197.636	10328.8	1.35826	1.35826
197.736	10334	1.35914	1.35914
197.846	10339.3	1.36018	1.36018
197.956	10343.6	1.36096	1.36096
198.066	10348.4	1.36196	1.36196
198.166	10352.3	1.36279	1.36279
198.266	10357.5	1.3636	1.3636
198.376	10348.5	1.36434	1.36434
198.476	10320.9	1.36474	1.36474
198.586	10282	1.36488	1.36488
198.696	10232.8	1.36481	1.36481
198.796	10187	1.36464	1.36464
198.906	10140.2	1.36441	1.36441
199.016	10093.1	1.36419	1.36419
199.126	10047	1.36384	1.36384
199.226	10003.8	1.36363	1.36363
199.336	9955.38	1.36326	1.36326
199.446	9906.78	1.36293	1.36293
199.546	9861.85	1.36264	1.36264
199.656	9810.81	1.3622	1.3622
199.766	9758.94	1.3618	1.3618
199.876	9707.5	1.36137	1.36137
199.976	9660.91	1.361	1.361
200.086	9608.72	1.36051	1.36051
200.196	9556.22	1.36017	1.36017
200.296	9508.91	1.35972	1.35972
200.406	9456.97	1.35929	1.35929
200.516	9404.97	1.35885	1.35885
200.626	9351.41	1.3584	1.3584
200.726	9302.94	1.35804	1.35804
200.836	9249.91	1.35755	1.35755
200.946	9197.03	1.35709	1.35709
201.046	9148.91	1.35669	1.35669
201.156	9095.94	1.35626	1.35626
201.266	9042.45	1.35574	1.35574
201.366	8994.92	1.35538	1.35538
201.476	8941.45	1.3549	1.3549
201.586	8889.99	1.35446	1.35446
201.696	8837.64	1.354	1.354
201.796	8789.86	1.35361	1.35361
201.906	8736.58	1.35315	1.35315
202.016	8684.36	1.3527	1.3527
202.116	8636.27	1.35225	1.35225
202.226	8582.89	1.35179	1.35179
202.336	8530.67	1.35138	1.35138
202.446	8477.08	1.35086	1.35086
202.546	8429.14	1.35048	1.35048
202.656	8379.7	1.35003	1.35003
202.766	8328.3	1.34954	1.34954
202.866	8281.11	1.34914	1.34914
202.976	8230.11	1.34871	1.34871
203.086	8178.55	1.34815	1.34815
203.196	8128.45	1.34784	1.34784
203.296	8081.95	1.34737	1.34737
203.406	8029.61	1.34687	1.34687
203.516	7978.45	1.34647	1.34647
203.616	7931.14	1.34602	1.34602
203.726	7879.86	1.34549	1.34549
203.836	7829.64	1.34508	1.34508
203.946	7779.11	1.34459	1.34459
204.046	7733.42	1.34415	1.34415
204.156	7682.55	1.34373	1.34373
204.266	7632.52	1.34324	1.34324
204.366	7587.3	1.34285	1.34285
204.476	7537.58	1.3423	1.3423
204.586	7486.42	1.34188	1.34188
204.696	7435.27	1.3414	1.3414
204.796	7388.39	1.34095	1.34095
204.906	7337.86	1.34048	1.34048
205.016	7287.49	1.34002	1.34002
205.116	7242.17	1.33956	1.33956
205.226	7191.64	1.33914	1.33914
205.336	7141.61	1.33862	1.33862
205.446	7091.74	1.33807	1.33807
205.546	7047.2	1.33775	1.33775
205.656	6997.27	1.33717	1.33717
205.766	6948.42	1.33674	1.33674
205.866	6904.24	1.33636	1.33636
205.976	6854.39	1.33576	1.33576
206.086	6804.67	1.33522	1.33522
206.196	6755.27	1.33494	1.33494
206.296	6710.32	1.33433	1.33433
206.406	6662.19	1.3338	1.3338
206.506	6617.22	1.33321	1.33321
206.616	6569.1	1.33272	1.33272
206.726	6520.01	1.33227	1.33227
206.836	6471.13	1.33194	1.33194
206.936	6428.41	1.33165	1.33165
207.046	6379.63	1.33114	1.33114
207.156	6331.57	1.33075	1.33075
207.256	6287.69	1.33014	1.33014
207.366	6238.54	1.32979	1.32979
207.476	6191.32	1.32927	1.32927
207.586	6142.38	1.3287	1.3287
207.686	6099.38	1.32833	1.32833
207.796	6051.19	1.32784	1.32784
207.906	6003.69	1.32743	1.32743
208.006	5960.94	1.32691	1.32691
208.116	5912.32	1.32656	1.32656
208.226	5864.19	1.32604	1.32604
208.336	5816.94	1.32552	1.32552
208.436	5774.07	1.32508	1.32508
208.546	5727.13	1.32458	1.32458
208.656	5680.07	1.32404	1.32404
208.756	5637.47	1.32359	1.32359
208.866	5589.91	1.32314	1.32314
208.976	5542.63	1.3226	1.3226
209.086	5495.6	1.32206	1.32206
209.186	5453.85	1.32167	1.32167
209.296	5405.85	1.32114	1.32114
209.406	5359.57	1.32067	1.32067
209.506	5317.63	1.32019	1.32019
209.616	5269.82	1.31972	1.31972
209.726	5224.54	1.31928	1.31928
209.836	5179.76	1.3187	1.3187
209.936	5138.26	1.31824	1.31824
210.046	5092.69	1.31776	1.31776
210.156	5046.16	1.3173	1.3173
210.256	5003.85	1.31679	1.31679
210.366	4958.18	1.31633	1.31633
210.476	4911.8	1.31573	1.31573
210.586	4865.93	1.31528	1.31528
210.686	4824.55	1.31482	1.31482
210.796	4779.22	1.3143	1.3143
210.906	4732.51	1.31377	1.31377
211.006	4690.94	1.31334	1.31334
211.116	4646.65	1.31284	1.31284
211.226	4601.15	1.31233	1.31233
211.326	4560.27	1.31187	1.31187
211.436	4515.47	1.31132	1.31132
211.546	4470.86	1.31081	1.31081
211.656	4426.28	1.31034	1.31034
211.756	4385.82	1.30974	1.30974
211.866	4340.67	1.30934	1.30934
211.976	4296.32	1.30883	1.30883
212.076	4255.19	1.30825	1.30825
212.186	4210.77	1.30776	1.30776
212.296	4167.47	1.30723	1.30723
212.406	4123.83	1.30661	1.30661
212.506	4085.03	1.30633	1.30633
212.616	4041.43	1.3058	1.3058
212.726	3997.75	1.30521	1.30521
212.826	3958.16	1.30479	1.30479
212.936	3915.14	1.30429	1.30429
213.046	3871.97	1.3037	1.3037
213.156	3829.21	1.3032	1.3032
213.256	3788.61	1.30259	1.30259
213.366	3745.58	1.30213	1.30213
213.476	3702.32	1.30174	1.30174
213.576	3664.13	1.3011	1.3011
213.686	3622.33	1.30071	1.30071
213.796	3579.64	1.30011	1.30011
213.906	3538.35	1.2996	1.2996
214.006	3499.85	1.29907	1.29907
214.116	3458.5	1.29849	1.29849
214.226	3417.33	1.298	1.298
214.326	3378	1.29755	1.29755
214.436	3336.97	1.29687	1.29687
214.546	3295.41	1.29644	1.29644
214.656	3253.88	1.29592	1.29592
214.756	3217.19	1.2954	1.2954
214.866	3176.24	1.29485	1.29485
214.976	3135.47	1.29425	1.29425
215.076	3098.39	1.29387	1.29387
215.186	3058.74	1.29325	1.29325
215.296	3018.61	1.29267	1.29267
215.406	2978.55	1.2922	1.2922
215.506	2942.1	1.29179	1.29179
215.616	2901.64	1.29118	1.29118
215.726	2861.68	1.29061	1.29061
215.826	2825.93	1.29014	1.29014
215.936	2787.07	1.28956	1.28956
216.046	2747.03	1.28898	1.28898
216.156	2707.28	1.28843	1.28843
216.256	2672	1.28792	1.28792
216.366	2633.35	1.28734	1.28734
216.476	2594.95	1.28682	1.28682
216.576	2559.29	1.28627	1.28627
216.686	2521.02	1.28569	1.28569
216.796	2482.7	1.28509	1.28509
216.896	2448.31	1.28465	1.28465
217.006	2410.67	1.28408	1.28408
217.116	2372.56	1.28342	1.28342
217.226	2335.29	1.28293	1.28293
217.326	2301.06	1.28238	1.28238
217.436	2264.21	1.28187	1.28187
217.546	2225.77	1.28117	1.28117
217.646	2191.13	1.28065	1.28065
217.756	2154.27	1.28011	1.28011
217.866	2117.45	1.2795	1.2795
217.976	2081.35	1.27896	1.27896
218.076	2048.35	1.27834	1.27834
218.186	2012.21	1.27788	1.27788
218.296	1975.45	1.27719	1.27719
218.396	1943.32	1.27672	1.27672
218.506	1907.87	1.27603	1.27603
218.616	1872.4	1.27557	1.27557
218.726	1836.51	1.27488	1.27488
218.826	1803.84	1.27437	1.27437
218.936	1768.68	1.27376	1.27376
219.046	1732.76	1.27312	1.27312
219.146	1701.56	1.27262	1.27262
219.256	1666.32	1.27191	1.27191
219.366	1632.48	1.27139	1.27139
219.476	1599.51	1.27071	1.27071
219.576	1568.38	1.27024	1.27024
219.686	1535.09	1.26964	1.26964
219.796	1501.48	1.26908	1.26908
219.896	1471.42	1.26839	1.26839
220.006	1438.74	1.26791	1.26791
220.116	1405.77	1.26727	1.26727
220.226	1373.59	1.26665	1.26665
220.326	1343.62	1.26605	1.26605
220.436	1312.04	1.26548	1.26548
220.546	1281.37	1.26487	1.26487
220.646	1253.07	1.26428	1.26428
220.756	1221.76	1.2637	1.2637
220.866	1191.37	1.26308	1.26308
220.976	1161.12	1.26249	1.26249
221.076	1133.9	1.26188	1.26188
221.186	1103.21	1.26131	1.26131
221.286	1075.92	1.26067	1.26067
221.396	1046.93	1.26009	1.26009
221.506	1018.21	1.25949	1.25949
221.616	988.604	1.25883	1.25883
221.716	962.963	1.25824	1.25824
221.826	934.573	1.25767	1.25767
221.936	906.635	1.25701	1.25701
222.036	882.416	1.25644	1.25644
222.146	854.51	1.25591	1.25591
222.256	827.385	1.25519	1.25519
222.366	801.448	1.25463	1.25463
222.466	777.057	1.25407	1.25407
222.576	750.229	1.25341	1.25341
222.686	725.213	1.25271	1.25271
222.786	702.229	1.25218	1.25218
222.896	676.479	1.25149	1.25149
223.006	652.463	1.2509	1.2509
223.116	628.026	1.25022	1.25022
223.216	606.51	1.24953	1.24953
223.326	583.354	1.24897	1.24897
223.436	560.401	1.24828	1.24828
223.536	538.987	1.24759	1.24759
223.646	516.049	1.24694	1.24694
223.756	493.705	1.24623	1.24623
223.866	472.213	1.24558	1.24558
223.966	452.596	1.24499	1.24499
224.076	430.995	1.24418	1.24418
224.186	409.135	1.2435	1.2435
224.286	389.94	1.24286	1.24286
224.396	369.455	1.24216	1.24216
224.506	348.838	1.24141	1.24141
224.616	328.784	1.24062	1.24062
224.716	311.487	1.23997	1.23997
224.826	292.151	1.23918	1.23918
224.936	273.643	1.23848	1.23848
225.036	256.799	1.23776	1.23776
225.146	238.307	1.23701	1.23701
225.256	220.784	1.23624	1.23624
225.366	203.729	1.23547	1.23547
225.466	188.557	1.23469	1.23469
225.576	172.721	1.23392	1.23392
225.686	157.635	1.23313	1.23313
225.786	143.69	1.23225	1.23225
225.896	129.893	1.2314	1.2314
226.006	116.127	1.23051	1.23051
226.116	103.502	1.22956	1.22956
226.216	93.0844	1.22862	1.22862
226.326	81.9439	1.22761	1.22761
226.436	70.9712	1.22654	1.22654
226.536	61.8267	1.22559	1.22559
226.646	52.4009	1.22443	1.22443
226.686	49.0415	1.22413	1.22413
226.696	48.2564	1.22405	1.22405
226.726	46.2212	1.2237	1.2237
226.886	43.8438	1.22317	1.22317
226.896	43.8993	1.22312	1.22312
