# Supplementary material for: Benchmark dataset of the effect of grain size on strength in the single-phase FCC CrCoNi medium entropy alloy
Source: Data Brief. 2019 Oct 1;27:104592. doi: 10.1016/j.dib.2019.104592 (PMC6812030; doi:10.1016/j.dib.2019.104592)
Supplement: Multimedia component 1 [file mmc1.zip › Compression_Tests/293K/CrCoNi_1273K_60min_293K.xlsx]

## Sheet: CrCoNi_1273K_60min_293K
Name	CrCoNi-1000C-60m-36µm
Diameter	4.02	mm
Sample height	7.98	mm
Gage length	8	mm
Speed ​​during measurement	0.48	mm/min
Time	Force	Crosshead Displacement	Crosshead Displacement
s	N	mm	mm
30.8575	198.57	0	0
30.9375	198.437	-3.09944e-06	-3.09944e-06
30.9675	198.303	-3.21046e-05	-3.21046e-05
30.9675	198.303	-3.21046e-05	-3.21046e-05
31.0675	198.295	-2.01389e-05	-2.01389e-05
31.1775	198.35	-3.60534e-05	-3.60534e-05
31.2775	200.732	-2.61078e-05	-2.61078e-05
31.3875	214.599	0.000520705	0.000520705
31.4975	228.849	0.00106557	0.00106557
31.6075	244.443	0.00176175	0.00176175
31.7075	258.373	0.00252159	0.00252159
31.8175	275.521	0.00327976	0.00327976
31.9275	292.67	0.00407274	0.00407274
32.0275	308.967	0.00481667	0.00481667
32.1375	327.404	0.00557281	0.00557281
32.2475	345.732	0.00628449	0.00628449
32.3575	364.646	0.00713946	0.00713946
32.4575	382.24	0.00779177	0.00779177
32.5675	401.943	0.00846042	0.00846042
32.6775	421.888	0.00924481	0.00924481
32.7775	440.201	0.00987579	0.00987579
32.8875	460.318	0.0106437	0.0106437
32.9975	481.185	0.0113207	0.0113207
33.1075	501.904	0.0119647	0.0119647
33.2075	521.888	0.0126697	0.0126697
33.3175	543.552	0.0134179	0.0134179
33.4275	566.771	0.0141246	0.0141246
33.5275	587.263	0.0147358	0.0147358
33.6375	610.56	0.0154277	0.0154277
33.7475	634.123	0.0161525	0.0161525
33.8575	657.576	0.0167698	0.0167698
33.9575	679.482	0.0174288	0.0174288
34.0675	703.763	0.0181398	0.0181398
34.1775	727.888	0.0187408	0.0187408
34.2775	750.232	0.0193598	0.0193598
34.3875	775.263	0.0200296	0.0200296
34.4975	800.592	0.0206838	0.0206838
34.6075	826.326	0.0213518	0.0213518
34.7075	850.138	0.0219699	0.0219699
34.8175	877.06	0.0225938	0.0225938
34.9275	903.951	0.0232569	0.0232569
35.0275	928.998	0.0238238	0.0238238
35.1375	956.826	0.0244659	0.0244659
35.2475	984.638	0.0251127	0.0251127
35.3575	1012.09	0.0256998	0.0256998
35.4575	1038.25	0.0262649	0.0262649
35.5675	1066.69	0.0269055	0.0269055
35.6775	1095.36	0.0275087	0.0275087
35.7775	1122.19	0.0280615	0.0280615
35.8875	1151.36	0.0287129	0.0287129
35.9975	1181.25	0.0292999	0.0292999
36.1075	1212.12	0.0299479	0.0299479
36.2075	1239.01	0.0304577	0.0304577
36.3175	1271.64	0.0311536	0.0311536
36.4275	1301.63	0.0317818	0.0317818
36.5275	1330.17	0.0322778	0.0322778
36.6375	1361.61	0.0329098	0.0329098
36.7475	1393.08	0.0335398	0.0335398
36.8475	1422.33	0.0340169	0.0340169
36.9575	1453.8	0.0346137	0.0346137
37.0675	1486.8	0.0352437	0.0352437
37.1775	1519.49	0.0357778	0.0357778
37.2775	1548.83	0.0363045	0.0363045
37.3875	1582.66	0.0369438	0.0369438
37.4975	1616.09	0.0374838	0.0374838
37.5975	1646.39	0.0380376	0.0380376
37.7075	1680.36	0.0386567	0.0386567
37.8175	1713.67	0.0391497	0.0391497
37.9275	1747.25	0.0398357	0.0398357
38.0275	1778.77	0.0402679	0.0402679
38.1375	1813.59	0.0408599	0.0408599
38.2475	1847.69	0.0414794	0.0414794
38.3475	1879.77	0.0419678	0.0419678
38.4575	1914.17	0.0425255	0.0425255
38.5675	1948.77	0.0431836	0.0431836
38.6775	1984.42	0.0436918	0.0436918
38.7775	2016.89	0.0441898	0.0441898
38.8875	2051.13	0.0448518	0.0448518
38.9975	2086.09	0.0453008	0.0453008
39.0975	2117.52	0.0458977	0.0458977
39.2075	2153.31	0.0464457	0.0464457
39.3175	2187.63	0.0470048	0.0470048
39.4275	2223.42	0.0475914	0.0475914
39.5275	2254.91	0.0481238	0.0481238
39.6375	2289.81	0.0486258	0.0486258
39.7475	2324.64	0.0492445	0.0492445
39.8475	2356.24	0.0498047	0.0498047
39.9575	2391.05	0.0503207	0.0503207
40.0675	2425.16	0.0508979	0.0508979
40.1775	2459.74	0.0514698	0.0514698
40.2775	2492.3	0.0520478	0.0520478
40.3875	2526.74	0.0526049	0.0526049
40.4975	2561.45	0.0531327	0.0531327
40.5975	2593.58	0.0536279	0.0536279
40.7075	2628.99	0.0543178	0.0543178
40.8175	2663	0.0547699	0.0547699
40.9275	2697.25	0.0553857	0.0553857
41.0275	2728.25	0.0558969	0.0558969
41.1375	2762.58	0.0564317	0.0564317
41.2475	2797.41	0.0570878	0.0570878
41.3475	2827.71	0.0575398	0.0575398
41.4575	2861.74	0.0581395	0.0581395
41.5675	2894.84	0.0587045	0.0587045
41.6675	2925.79	0.0591408	0.0591408
41.7775	2959.24	0.0597358	0.0597358
41.8875	2992.34	0.0603608	0.0603608
41.9975	3025.15	0.0608529	0.0608529
42.0975	3054.89	0.0613497	0.0613497
42.2075	3087.26	0.0620079	0.0620079
42.3175	3118.81	0.0624897	0.0624897
42.4175	3146.12	0.0630479	0.0630479
42.5275	3177.17	0.0635639	0.0635639
42.6375	3208.26	0.0641235	0.0641235
42.7475	3239.23	0.0647737	0.0647737
42.8475	3265.84	0.0652379	0.0652379
42.9575	3297.54	0.0658926	0.0658926
43.0675	3326.18	0.0664558	0.0664558
43.1675	3352.4	0.0669645	0.0669645
43.2775	3380.4	0.0675637	0.0675637
43.3875	3407.43	0.0681458	0.0681458
43.4975	3434.06	0.0687817	0.0687817
43.5975	3457.35	0.0693575	0.0693575
43.7075	3480.85	0.0699368	0.0699368
43.8175	3504.62	0.0705538	0.0705538
43.9175	3525.14	0.0711609	0.0711609
44.0275	3546.87	0.0717518	0.0717518
44.1375	3566.89	0.0724217	0.0724217
44.2475	3585.92	0.0730645	0.0730645
44.3475	3602.45	0.0736877	0.0736877
44.4575	3617.7	0.0743877	0.0743877
44.5675	3631.64	0.0750297	0.0750297
44.6675	3644.31	0.0757295	0.0757295
44.7775	3656.35	0.0764409	0.0764409
44.8875	3666.41	0.0771776	0.0771776
44.9975	3674.78	0.0780216	0.0780216
45.0975	3680.32	0.0786838	0.0786838
45.2075	3685.21	0.0794769	0.0794769
45.3175	3689	0.0803958	0.0803958
45.4175	3689.81	0.0811298	0.0811298
45.5275	3690	0.0820158	0.0820158
45.6375	3688.78	0.0830179	0.0830179
45.7475	3685.57	0.0837978	0.0837978
45.8475	3684.2	0.0847254	0.0847254
45.9575	3683.42	0.0857475	0.0857475
46.0675	3682.26	0.0865536	0.0865536
46.1675	3682.13	0.0874138	0.0874138
46.2775	3682.02	0.0883735	0.0883735
46.3875	3683.19	0.0892957	0.0892957
46.4875	3685.69	0.0901998	0.0901998
46.5975	3688.1	0.0910097	0.0910097
46.7075	3692.06	0.0919646	0.0919646
46.8075	3694.08	0.0928047	0.0928047
46.9175	3697.3	0.0936807	0.0936807
47.0275	3701.45	0.0946139	0.0946139
47.1375	3706.16	0.0954239	0.0954239
47.2375	3711.46	0.0961496	0.0961496
47.3475	3717.03	0.0970725	0.0970725
47.4575	3721.95	0.0979688	0.0979688
47.5575	3727.31	0.0987913	0.0987913
47.6675	3733.94	0.0996295	0.0996295
47.7775	3740.32	0.100529	0.100529
47.8875	3746.11	0.101456	0.101456
47.9875	3751.5	0.102212	0.102212
48.0975	3757.45	0.103059	0.103059
48.2075	3764.63	0.103906	0.103906
48.3075	3771.09	0.104685	0.104685
48.4175	3777.43	0.105669	0.105669
48.5275	3784.41	0.10643	0.10643
48.6375	3790.04	0.107309	0.107309
48.7375	3796.88	0.10816	0.10816
48.8475	3803.81	0.109024	0.109024
48.9575	3810.83	0.109901	0.109901
49.0575	3818.31	0.11073	0.11073
49.1675	3824.66	0.111584	0.111584
49.2775	3830.5	0.112542	0.112542
49.3875	3837.29	0.11329	0.11329
49.4875	3843.55	0.114078	0.114078
49.5975	3850.8	0.115064	0.115064
49.7075	3857.23	0.115824	0.115824
49.8075	3863.93	0.11664	0.11664
49.9175	3870.8	0.117603	0.117603
50.0275	3877.42	0.118353	0.118353
50.1375	3883.88	0.119258	0.119258
50.2375	3890.2	0.120099	0.120099
50.3475	3898.65	0.120885	0.120885
50.4575	3904.78	0.121887	0.121887
50.5575	3910.88	0.122648	0.122648
50.6675	3917.86	0.12344	0.12344
50.7775	3924.61	0.124377	0.124377
50.8875	3932.04	0.125165	0.125165
50.9875	3938.75	0.12592	0.12592
51.0975	3945.22	0.126845	0.126845
51.2075	3952.1	0.127663	0.127663
51.3075	3958.28	0.128438	0.128438
51.4175	3965.37	0.12935	0.12935
51.5275	3972.12	0.130138	0.130138
51.6275	3979.16	0.130938	0.130938
51.7375	3985.91	0.1319	0.1319
51.8475	3993.04	0.132668	0.132668
51.9575	3999.4	0.133625	0.133625
52.0575	4005.68	0.134378	0.134378
52.1675	4012.81	0.135209	0.135209
52.2775	4019.38	0.136142	0.136142
52.3775	4025.27	0.136896	0.136896
52.4875	4032.3	0.137686	0.137686
52.5975	4038.79	0.13864	0.13864
52.7075	4045.48	0.139457	0.139457
52.8075	4051.22	0.140218	0.140218
52.9175	4058.33	0.14112	0.14112
53.0275	4065.37	0.141966	0.141966
53.1275	4071.84	0.142765	0.142765
53.2375	4078.15	0.143648	0.143648
53.3475	4084.57	0.144452	0.144452
53.4575	4091.8	0.145417	0.145417
53.5575	4098.61	0.146156	0.146156
53.6675	4104.93	0.147002	0.147002
53.7775	4111.6	0.147921	0.147921
53.8775	4117.83	0.148697	0.148697
53.9875	4123.43	0.149578	0.149578
54.0975	4130.26	0.150384	0.150384
54.2075	4137.14	0.151261	0.151261
54.3075	4143.48	0.152165	0.152165
54.4175	4150.57	0.152917	0.152917
54.5275	4157.48	0.153896	0.153896
54.6275	4163.09	0.15461	0.15461
54.7375	4169.61	0.155506	0.155506
54.8475	4175.69	0.156438	0.156438
54.9575	4182.73	0.157246	0.157246
55.0575	4188.1	0.158097	0.158097
55.1675	4194.69	0.15896	0.15896
55.2775	4200.13	0.1598	0.1598
55.3775	4206.03	0.160613	0.160613
55.4875	4212.21	0.161488	0.161488
55.5975	4218.42	0.162301	0.162301
55.7075	4225.29	0.163269	0.163269
55.8075	4231.76	0.164081	0.164081
55.9175	4237.98	0.164916	0.164916
56.0275	4244.78	0.165849	0.165849
56.1275	4250.53	0.166612	0.166612
56.2375	4256.64	0.167525	0.167525
56.3475	4264.04	0.168419	0.168419
56.4475	4269.13	0.169226	0.169226
56.5575	4275.21	0.17003	0.17003
56.6675	4281.37	0.170969	0.170969
56.7775	4288.13	0.171888	0.171888
56.8775	4293.79	0.172593	0.172593
56.9875	4300.35	0.173572	0.173572
57.0975	4306.17	0.174384	0.174384
57.1975	4312.54	0.175216	0.175216
57.3075	4318.22	0.176134	0.176134
57.4175	4324.9	0.17696	0.17696
57.5275	4332.19	0.177913	0.177913
57.6275	4337.18	0.178725	0.178725
57.7375	4343.35	0.179541	0.179541
57.8475	4348.62	0.180486	0.180486
57.9475	4354.4	0.181325	0.181325
58.0575	4360.17	0.182237	0.182237
58.1675	4365.95	0.183089	0.183089
58.2775	4372.7	0.18386	0.18386
58.3775	4378.52	0.184774	0.184774
58.4875	4384.47	0.185701	0.185701
58.5975	4391.67	0.186408	0.186408
58.6975	4396.68	0.187214	0.187214
58.8075	4402.33	0.188241	0.188241
58.9175	4407.9	0.189118	0.189118
59.0275	4414.16	0.189907	0.189907
59.1275	4420.8	0.190705	0.190705
59.2375	4426.9	0.191582	0.191582
59.3475	4432.56	0.192521	0.192521
59.4475	4437.92	0.193269	0.193269
59.5575	4443.82	0.194125	0.194125
59.6675	4450	0.195046	0.195046
59.7775	4456.27	0.195909	0.195909
59.8775	4461.74	0.196738	0.196738
59.9875	4467.88	0.197648	0.197648
60.0975	4473.31	0.198465	0.198465
60.1975	4478.81	0.199333	0.199333
60.3075	4484.44	0.20021	0.20021
60.4175	4490.76	0.201057	0.201057
60.5275	4497.19	0.201938	0.201938
60.6275	4502.82	0.202772	0.202772
60.7375	4507.99	0.203652	0.203652
60.8475	4513.67	0.2045	0.2045
60.9475	4518.74	0.205301	0.205301
61.0575	4524.19	0.206248	0.206248
61.1675	4530.42	0.207025	0.207025
61.2775	4535.81	0.207901	0.207901
61.3775	4541.62	0.208734	0.208734
61.4875	4547.54	0.209681	0.209681
61.5875	4553.09	0.210466	0.210466
61.6975	4558.77	0.211331	0.211331
61.8075	4565.57	0.212209	0.212209
61.9175	4570.34	0.213213	0.213213
62.0175	4576.41	0.21395	0.21395
62.1275	4581.86	0.21482	0.21482
62.2375	4587.53	0.215734	0.215734
62.3375	4591.94	0.216452	0.216452
62.4475	4598.02	0.21744	0.21744
62.5575	4604.62	0.218269	0.218269
62.6675	4610.33	0.219185	0.219185
62.7675	4614.97	0.22002	0.22002
62.8775	4621.12	0.220872	0.220872
62.9875	4627.06	0.221778	0.221778
63.0875	4631.53	0.222636	0.222636
63.1975	4637.72	0.223416	0.223416
63.3075	4642.86	0.224386	0.224386
63.4175	4647.69	0.225309	0.225309
63.5175	4653.4	0.226009	0.226009
63.6275	4658.59	0.22694	0.22694
63.7375	4663.41	0.227726	0.227726
63.8375	4669.15	0.228498	0.228498
63.9475	4674.52	0.229513	0.229513
64.0575	4680.7	0.230346	0.230346
64.1675	4686.39	0.231258	0.231258
64.2675	4691.15	0.232032	0.232032
64.3775	4696.53	0.232948	0.232948
64.4875	4702.3	0.233873	0.233873
64.5875	4707.72	0.234601	0.234601
64.6975	4712.23	0.235544	0.235544
64.8075	4718.23	0.236403	0.236403
64.9175	4722.5	0.23725	0.23725
65.0175	4727.77	0.238104	0.238104
65.1275	4734.24	0.23897	0.23897
65.2375	4740.29	0.239912	0.239912
65.3375	4745.09	0.240658	0.240658
65.4475	4750.67	0.241582	0.241582
65.5575	4756.45	0.242494	0.242494
65.6675	4761.05	0.243397	0.243397
65.7675	4766.51	0.244205	0.244205
65.8775	4771.41	0.245124	0.245124
65.9875	4776.04	0.24604	0.24604
66.0875	4781.25	0.246888	0.246888
66.1975	4787.21	0.247738	0.247738
66.3075	4791.67	0.248597	0.248597
66.4075	4796.52	0.249461	0.249461
66.5175	4802.31	0.250364	0.250364
66.6275	4807.67	0.251255	0.251255
66.7375	4813.41	0.252128	0.252128
66.8375	4818.41	0.252977	0.252977
66.9475	4822.85	0.253803	0.253803
67.0575	4828.56	0.254686	0.254686
67.1575	4832.95	0.255541	0.255541
67.2675	4838.02	0.256358	0.256358
67.3775	4844.39	0.257324	0.257324
67.4875	4848.21	0.258177	0.258177
67.5875	4853.27	0.258944	0.258944
67.6975	4859.08	0.259929	0.259929
67.8075	4864.08	0.260789	0.260789
67.9075	4869.43	0.26158	0.26158
68.0175	4872.65	0.262454	0.262454
68.1275	4878.78	0.263329	0.263329
68.2375	4885.77	0.264244	0.264244
68.3375	4889.47	0.265045	0.265045
68.4475	4896.49	0.265977	0.265977
68.5575	4900.86	0.26684	0.26684
68.6575	4905.46	0.267684	0.267684
68.7675	4911	0.268565	0.268565
68.8775	4915.98	0.269484	0.269484
68.9875	4920.59	0.27039	0.27039
69.0875	4924.93	0.271178	0.271178
69.1975	4929.58	0.27205	0.27205
69.3075	4934.75	0.272993	0.272993
69.4075	4939.48	0.273788	0.273788
69.5175	4944.9	0.274685	0.274685
69.6275	4950.75	0.275526	0.275526
69.7375	4955.09	0.276465	0.276465
69.8375	4960.12	0.277253	0.277253
69.9475	4966.07	0.278202	0.278202
70.0575	4970.86	0.279064	0.279064
70.1575	4975.76	0.279883	0.279883
70.2675	4980.75	0.280758	0.280758
70.3775	4985.18	0.28168	0.28168
70.4875	4989.77	0.282562	0.282562
70.5875	4994.53	0.283365	0.283365
70.6975	5000	0.28428	0.28428
70.8075	5005.36	0.285213	0.285213
70.9075	5010.31	0.286045	0.286045
71.0175	5014.99	0.286953	0.286953
71.1275	5020.73	0.28786	0.28786
71.2375	5026.04	0.288812	0.288812
71.3375	5031.08	0.289706	0.289706
71.4475	5035.45	0.290482	0.290482
71.5575	5039.74	0.29147	0.29147
71.6575	5044.82	0.292349	0.292349
71.7675	5048.92	0.293068	0.293068
71.8775	5053.52	0.294064	0.294064
71.9775	5059.24	0.294861	0.294861
72.0875	5063.78	0.29577	0.29577
72.1975	5068.5	0.29662	0.29662
72.3075	5073.85	0.297522	0.297522
72.4075	5078.1	0.298344	0.298344
72.5175	5083.52	0.299285	0.299285
72.6275	5088.03	0.300068	0.300068
72.7275	5092.68	0.301	0.301
72.8375	5097.32	0.301888	0.301888
72.9475	5101.92	0.302733	0.302733
73.0575	5106.84	0.303689	0.303689
73.1575	5111.17	0.304469	0.304469
73.2675	5115.93	0.305328	0.305328
73.3775	5121.28	0.306312	0.306312
73.4775	5125.6	0.307078	0.307078
73.5875	5130.96	0.30794	0.30794
73.6975	5136.74	0.308902	0.308902
73.8075	5141.64	0.309771	0.309771
73.9075	5146.26	0.310659	0.310659
74.0175	5150.92	0.311494	0.311494
74.1275	5156	0.312427	0.312427
74.2275	5159.9	0.313304	0.313304
74.3375	5164.11	0.314089	0.314089
74.4475	5168.61	0.31502	0.31502
74.5575	5174.08	0.315958	0.315958
74.6575	5177.44	0.316745	0.316745
74.7675	5182.76	0.317605	0.317605
74.8775	5187.67	0.31857	0.31857
74.9775	5192.15	0.319308	0.319308
75.0875	5196.89	0.320258	0.320258
75.1975	5202.31	0.32118	0.32118
75.3075	5207.33	0.322005	0.322005
75.4075	5211.21	0.322865	0.322865
75.5175	5215.9	0.323836	0.323836
75.6275	5220.08	0.324654	0.324654
75.7275	5224.45	0.32556	0.32556
75.8375	5229.55	0.326428	0.326428
75.9475	5233.69	0.32732	0.32732
76.0575	5238.05	0.328263	0.328263
76.1575	5242.47	0.329049	0.329049
76.2675	5247.67	0.329914	0.329914
76.3675	5252.62	0.330772	0.330772
76.4775	5257.52	0.331701	0.331701
76.5875	5262.44	0.332598	0.332598
76.6975	5267.08	0.33354	0.33354
76.7975	5271.18	0.334296	0.334296
76.9075	5276.64	0.335253	0.335253
77.0175	5281.3	0.336201	0.336201
77.1175	5284.57	0.33705	0.33705
77.2275	5289.67	0.338028	0.338028
77.3375	5293.57	0.33885	0.33885
77.4475	5298.5	0.339692	0.339692
77.5475	5303.22	0.34066	0.34066
77.6575	5307.98	0.341492	0.341492
77.7675	5312.19	0.342294	0.342294
77.8675	5316.79	0.343156	0.343156
77.9775	5323.38	0.344122	0.344122
78.0875	5328.33	0.345017	0.345017
78.1975	5332.37	0.345884	0.345884
78.2975	5335.9	0.346783	0.346783
78.4075	5340.82	0.347601	0.347601
78.5175	5344.39	0.34844	0.34844
78.6175	5349.85	0.349268	0.349268
78.7275	5354.46	0.350226	0.350226
78.8375	5357.71	0.351069	0.351069
78.9475	5362.6	0.352038	0.352038
79.0475	5367.16	0.352801	0.352801
79.1575	5372.61	0.353775	0.353775
79.2675	5377.23	0.354724	0.354724
79.3675	5382.38	0.355522	0.355522
79.4775	5387.31	0.356503	0.356503
79.5875	5391.15	0.357317	0.357317
79.6975	5396.63	0.3583	0.3583
79.7975	5400.16	0.359125	0.359125
79.9075	5404.13	0.360004	0.360004
80.0175	5407.97	0.360877	0.360877
80.1175	5411.96	0.361728	0.361728
80.2275	5416.24	0.362557	0.362557
80.3375	5421.99	0.363525	0.363525
80.4475	5426.44	0.364322	0.364322
80.5475	5431.61	0.365193	0.365193
80.6575	5436.56	0.366204	0.366204
80.7675	5441.17	0.366988	0.366988
80.8675	5445.97	0.367945	0.367945
80.9775	5450.77	0.368853	0.368853
81.0875	5454	0.369692	0.369692
81.1975	5458.4	0.370702	0.370702
81.2975	5462.66	0.371489	0.371489
81.4075	5466.84	0.372285	0.372285
81.5175	5471.74	0.373304	0.373304
81.6175	5475.77	0.374085	0.374085
81.7275	5480.84	0.374946	0.374946
81.8375	5485.84	0.375944	0.375944
81.9375	5490.13	0.37676	0.37676
82.0475	5495.27	0.377701	0.377701
82.1575	5499.54	0.378577	0.378577
82.2675	5503.52	0.37952	0.37952
82.3675	5507.45	0.380286	0.380286
82.4775	5512.22	0.381318	0.381318
82.5875	5515.75	0.382072	0.382072
82.6875	5520.44	0.382894	0.382894
82.7975	5525.47	0.383853	0.383853
82.9075	5529.33	0.384721	0.384721
83.0175	5533.93	0.385676	0.385676
83.1175	5538.17	0.38644	0.38644
83.2275	5543.67	0.387358	0.387358
83.3375	5549.42	0.388284	0.388284
83.4375	5554.05	0.389205	0.389205
83.5475	5557.97	0.389973	0.389973
83.6575	5562.1	0.390945	0.390945
83.7675	5566.15	0.391825	0.391825
83.8675	5570.04	0.392609	0.392609
83.9775	5573.46	0.393568	0.393568
84.0875	5578.13	0.39443	0.39443
84.1875	5582.83	0.395253	0.395253
84.2975	5587.33	0.396133	0.396133
84.4075	5591.66	0.396991	0.396991
84.5175	5596.41	0.397898	0.397898
84.6175	5601.82	0.398746	0.398746
84.7275	5605.77	0.399616	0.399616
84.8375	5610.37	0.400501	0.400501
84.9375	5613.86	0.401344	0.401344
85.0475	5617.93	0.402245	0.402245
85.1575	5623.25	0.403154	0.403154
85.2675	5627.96	0.404058	0.404058
85.3675	5631.56	0.404841	0.404841
85.4775	5635.38	0.405821	0.405821
85.5875	5640.12	0.406596	0.406596
85.6875	5644.1	0.407482	0.407482
85.7975	5648.62	0.408409	0.408409
85.9075	5653.89	0.409288	0.409288
86.0175	5658.02	0.410221	0.410221
86.1175	5662.67	0.411026	0.411026
86.2275	5667.81	0.411997	0.411997
86.3375	5672	0.412876	0.412876
86.4375	5676.24	0.413745	0.413745
86.5475	5680.32	0.414632	0.414632
86.6575	5685.02	0.415569	0.415569
86.7575	5688.53	0.416391	0.416391
86.8675	5692.03	0.417286	0.417286
86.9775	5695.53	0.41817	0.41817
87.0875	5700.62	0.419073	0.419073
87.1875	5704.95	0.41987	0.41987
87.2975	5710.79	0.420791	0.420791
87.4075	5715.15	0.421669	0.421669
87.5075	5719.56	0.422475	0.422475
87.6175	5724.08	0.423408	0.423408
87.7275	5728.53	0.424321	0.424321
87.8375	5733.19	0.425266	0.425266
87.9375	5736.56	0.426064	0.426064
88.0475	5740.69	0.42695	0.42695
88.1575	5744.89	0.427832	0.427832
88.2575	5748.25	0.42868	0.42868
88.3675	5753.11	0.42963	0.42963
88.4775	5756.92	0.430441	0.430441
88.5875	5762.27	0.431346	0.431346
88.6875	5766.52	0.432217	0.432217
88.7975	5771.53	0.433157	0.433157
88.9075	5776.25	0.433974	0.433974
89.0075	5779.89	0.434815	0.434815
89.1175	5784.65	0.435745	0.435745
89.2275	5786.11	0.436617	0.436617
89.3375	5790.88	0.437472	0.437472
89.4375	5795.19	0.438308	0.438308
89.5475	5799.84	0.439252	0.439252
89.6575	5804.7	0.440076	0.440076
89.7575	5807.57	0.440885	0.440885
89.8675	5813	0.441868	0.441868
89.9775	5817.69	0.442662	0.442662
90.0875	5823.04	0.443589	0.443589
90.1875	5827.4	0.4444	0.4444
90.2975	5831.01	0.445334	0.445334
90.4075	5835.96	0.446265	0.446265
90.5075	5839.64	0.447072	0.447072
90.6175	5844.32	0.447992	0.447992
90.7275	5848.48	0.44888	0.44888
90.8375	5852.22	0.449756	0.449756
90.9375	5855.8	0.450575	0.450575
91.0475	5860.37	0.451444	0.451444
91.1575	5865.53	0.45234	0.45234
91.2575	5870.14	0.453181	0.453181
91.3675	5875.21	0.45408	0.45408
91.4775	5878.63	0.454949	0.454949
91.5775	5883.37	0.455881	0.455881
91.6875	5887.81	0.45667	0.45667
91.7975	5891.61	0.45768	0.45768
91.8975	5895.89	0.458546	0.458546
92.0075	5899.25	0.459401	0.459401
92.1175	5903.48	0.460277	0.460277
92.2275	5908.55	0.461224	0.461224
92.3275	5912.58	0.462029	0.462029
92.4375	5916.17	0.462858	0.462858
92.5475	5920.47	0.46378	0.46378
92.6475	5925.86	0.464653	0.464653
92.7575	5930.51	0.465544	0.465544
92.8675	5935.65	0.46652	0.46652
92.9775	5940.17	0.467397	0.467397
93.0775	5944.2	0.468232	0.468232
93.1875	5948.26	0.469185	0.469185
93.2975	5952.82	0.470156	0.470156
93.3975	5955.88	0.470858	0.470858
93.5075	5959.61	0.471729	0.471729
93.6175	5964.01	0.472792	0.472792
93.7275	5969.11	0.473669	0.473669
93.8275	5973.39	0.474417	0.474417
93.9375	5976.79	0.475329	0.475329
94.0475	5980.44	0.47618	0.47618
94.1475	5984.26	0.4771	0.4771
94.2575	5989.76	0.478034	0.478034
94.3675	5994.07	0.47882	0.47882
94.4775	5998.84	0.479689	0.479689
94.5775	6002.35	0.480646	0.480646
94.6875	6006.63	0.481469	0.481469
94.7975	6010.99	0.482328	0.482328
94.8975	6014.68	0.483197	0.483197
95.0075	6019.3	0.48411	0.48411
95.1175	6024.09	0.485017	0.485017
95.2275	6028.08	0.485848	0.485848
95.3275	6032.33	0.486653	0.486653
95.4375	6036.41	0.487732	0.487732
95.5475	6041.2	0.488424	0.488424
95.6475	6045.44	0.489321	0.489321
95.7575	6050.47	0.490298	0.490298
95.8675	6054.81	0.491205	0.491205
95.9775	6058.89	0.492109	0.492109
96.0775	6062.24	0.49295	0.49295
96.1875	6066.34	0.493937	0.493937
96.2975	6070.61	0.494774	0.494774
96.3975	6074.58	0.495604	0.495604
96.5075	6078.97	0.49651	0.49651
96.6175	6082.59	0.497333	0.497333
96.7175	6087.1	0.498264	0.498264
96.8275	6091.59	0.499204	0.499204
96.9375	6097.02	0.49996	0.49996
97.0475	6100.85	0.501073	0.501073
97.1475	6105.47	0.50178	0.50178
97.2575	6109.08	0.502659	0.502659
97.3675	6113.25	0.503612	0.503612
97.4675	6117.77	0.50446	0.50446
97.5775	6120.81	0.505378	0.505378
97.6875	6124.75	0.506204	0.506204
97.7975	6129.47	0.507239	0.507239
97.8975	6133.85	0.508112	0.508112
98.0075	6138.32	0.508965	0.508965
98.1175	6142.74	0.509922	0.509922
98.2175	6146.35	0.510746	0.510746
98.3275	6150.6	0.51165	0.51165
98.4375	6156.21	0.512696	0.512696
98.5475	6159.54	0.513362	0.513362
98.6475	6163.32	0.51432	0.51432
98.7575	6168.08	0.515372	0.515372
98.8675	6172.12	0.516082	0.516082
98.9675	6175.6	0.516909	0.516909
99.0775	6179.4	0.517886	0.517886
99.1875	6184.79	0.518782	0.518782
99.2975	6188.99	0.519662	0.519662
99.3975	6193.24	0.520453	0.520453
99.5075	6197.88	0.521466	0.521466
99.6175	6201.52	0.522385	0.522385
99.7175	6205.05	0.523234	0.523234
99.8275	6211.41	0.524121	0.524121
99.9375	6215.39	0.525043	0.525043
100.047	6218.67	0.525988	0.525988
100.147	6221.66	0.526796	0.526796
100.257	6225.7	0.527697	0.527697
100.367	6230.98	0.528576	0.528576
100.467	6234.93	0.5294	0.5294
100.577	6239.37	0.530384	0.530384
100.687	6243.52	0.531315	0.531315
100.797	6247.53	0.532098	0.532098
100.897	6252.39	0.532945	0.532945
101.007	6256.73	0.533873	0.533873
101.117	6260.64	0.53474	0.53474
101.217	6264.98	0.535643	0.535643
101.327	6269.1	0.536489	0.536489
101.437	6273.11	0.537454	0.537454
101.537	6277.36	0.53833	0.53833
101.647	6281.4	0.539129	0.539129
101.757	6285.32	0.540161	0.540161
101.867	6290.39	0.540953	0.540953
101.967	6294.08	0.541848	0.541848
102.077	6297.87	0.542764	0.542764
102.187	6302.55	0.543649	0.543649
102.287	6306.61	0.544464	0.544464
102.397	6310.49	0.545486	0.545486
102.507	6316.14	0.546386	0.546386
102.617	6319.8	0.547247	0.547247
102.717	6323.39	0.548127	0.548127
102.827	6326.74	0.549017	0.549017
102.937	6331.3	0.549864	0.549864
103.037	6335.75	0.550696	0.550696
103.147	6340.12	0.551704	0.551704
103.257	6344.02	0.552494	0.552494
103.367	6348.18	0.553436	0.553436
103.467	6352.53	0.554246	0.554246
103.577	6356.5	0.555208	0.555208
103.687	6360.87	0.556122	0.556122
103.787	6364.92	0.556908	0.556908
103.897	6368.97	0.557784	0.557784
104.007	6374.21	0.558832	0.558832
104.117	6378.19	0.559686	0.559686
104.217	6382.04	0.560478	0.560478
104.327	6386.41	0.561491	0.561491
104.437	6390.64	0.562381	0.562381
104.537	6394.79	0.563181	0.563181
104.647	6398.77	0.564049	0.564049
104.757	6402.22	0.564965	0.564965
104.867	6406.59	0.565952	0.565952
104.967	6410.6	0.56674	0.56674
105.077	6414.74	0.567646	0.567646
105.187	6419.23	0.568486	0.568486
105.287	6423.31	0.569424	0.569424
105.397	6428.38	0.570281	0.570281
105.507	6432.4	0.571126	0.571126
105.617	6436.83	0.572086	0.572086
105.717	6439.88	0.572926	0.572926
105.827	6443.32	0.573762	0.573762
105.937	6447.17	0.574666	0.574666
106.037	6451.99	0.5755	0.5755
106.147	6455.99	0.576482	0.576482
106.257	6460.36	0.577228	0.577228
106.367	6464.43	0.578219	0.578219
106.467	6469.01	0.579021	0.579021
106.577	6474.02	0.579966	0.579966
106.677	6476.93	0.580797	0.580797
106.787	6481.29	0.581717	0.581717
106.897	6486.02	0.582514	0.582514
107.007	6490.14	0.583618	0.583618
107.107	6494.44	0.58422	0.58422
107.217	6497.7	0.585155	0.585155
107.327	6502.29	0.58617	0.58617
107.427	6506.53	0.586953	0.586953
107.537	6510.97	0.587828	0.587828
107.647	6515.44	0.58883	0.58883
107.757	6520	0.589646	0.589646
107.857	6523.88	0.590583	0.590583
107.967	6526.92	0.591505	0.591505
108.077	6531.37	0.592222	0.592222
108.177	6535	0.593156	0.593156
108.287	6539.2	0.594036	0.594036
108.397	6543.52	0.594894	0.594894
108.507	6547.63	0.595774	0.595774
108.607	6552.14	0.596686	0.596686
108.717	6556.56	0.597458	0.597458
108.827	6560.98	0.598417	0.598417
108.927	6564.63	0.59916	0.59916
109.037	6569.03	0.600145	0.600145
109.147	6573.58	0.601081	0.601081
109.257	6576.75	0.601966	0.601966
109.357	6581.36	0.60277	0.60277
109.467	6586.22	0.603701	0.603701
109.577	6590.41	0.604638	0.604638
109.677	6594.74	0.605416	0.605416
109.787	6597.78	0.606384	0.606384
109.897	6602.72	0.607237	0.607237
110.007	6607.82	0.60822	0.60822
110.107	6610.85	0.608986	0.608986
110.217	6615.86	0.609953	0.609953
110.327	6618.34	0.610837	0.610837
110.427	6621.09	0.611681	0.611681
110.537	6626.24	0.61257	0.61257
110.647	6630.53	0.613461	0.613461
110.757	6634.88	0.6144	0.6144
110.857	6639.12	0.615202	0.615202
110.967	6642.82	0.616068	0.616068
111.077	6647.71	0.616961	0.616961
111.177	6652.02	0.617868	0.617868
111.287	6657.31	0.618765	0.618765
111.397	6660.81	0.619697	0.619697
111.497	6663.87	0.620453	0.620453
111.607	6668.56	0.621533	0.621533
111.717	6673.33	0.622306	0.622306
111.827	6677.06	0.623228	0.623228
111.927	6680.8	0.6241	0.6241
112.037	6685.25	0.624985	0.624985
112.147	6689.1	0.625924	0.625924
112.247	6693.57	0.626742	0.626742
112.357	6698.21	0.627675	0.627675
112.467	6703.04	0.628596	0.628596
112.577	6706.82	0.629536	0.629536
112.677	6710.29	0.630345	0.630345
112.787	6713.87	0.631348	0.631348
112.897	6717.64	0.632149	0.632149
112.997	6722.93	0.633	0.633
113.107	6726.15	0.633941	0.633941
113.217	6731.19	0.63484	0.63484
113.327	6735.21	0.635784	0.635784
113.427	6738.97	0.63658	0.63658
113.537	6742.65	0.637477	0.637477
113.647	6747.44	0.638393	0.638393
113.747	6750.74	0.639266	0.639266
113.857	6755.53	0.640176	0.640176
113.967	6760.07	0.641082	0.641082
114.077	6763.64	0.641992	0.641992
114.177	6767.77	0.642821	0.642821
114.287	6772.36	0.643773	0.643773
114.397	6776.13	0.644603	0.644603
114.497	6780.68	0.645513	0.645513
114.607	6784.34	0.646385	0.646385
114.717	6787.94	0.647324	0.647324
114.827	6792.73	0.6482	0.6482
114.927	6797.79	0.649032	0.649032
115.037	6801.74	0.650064	0.650064
115.147	6805.1	0.650872	0.650872
115.247	6808.74	0.651733	0.651733
115.357	6813.53	0.65263	0.65263
115.467	6817.77	0.653586	0.653586
115.577	6822.44	0.654517	0.654517
115.677	6826.34	0.655293	0.655293
115.787	6830.49	0.656252	0.656252
115.897	6834.74	0.657188	0.657188
115.997	6838.41	0.657972	0.657972
116.107	6842.11	0.658885	0.658885
116.217	6846	0.659778	0.659778
116.327	6850.38	0.66072	0.66072
116.427	6854.45	0.661532	0.661532
116.537	6858.68	0.662372	0.662372
116.647	6863.24	0.663438	0.663438
116.747	6866.57	0.664257	0.664257
116.857	6870.7	0.665093	0.665093
116.967	6875.47	0.666036	0.666036
117.067	6880.24	0.666844	0.666844
117.177	6883.95	0.667762	0.667762
117.287	6887.83	0.668717	0.668717
117.397	6892.81	0.669526	0.669526
117.497	6895.78	0.670388	0.670388
117.607	6899.98	0.671336	0.671336
117.717	6904.08	0.67221	0.67221
117.817	6908.82	0.673081	0.673081
117.927	6913.32	0.674037	0.674037
118.037	6917.53	0.674864	0.674864
118.147	6922.05	0.6759	0.6759
118.247	6925.95	0.676622	0.676622
118.357	6929.81	0.677551	0.677551
118.467	6934.32	0.678601	0.678601
118.567	6938.11	0.679274	0.679274
118.677	6941.64	0.680229	0.680229
118.787	6945.17	0.681221	0.681221
118.897	6949.5	0.682023	0.682023
118.997	6953.36	0.682889	0.682889
119.107	6957.52	0.683798	0.683798
119.217	6962.46	0.684698	0.684698
119.317	6966.76	0.685546	0.685546
119.427	6970.72	0.686435	0.686435
119.537	6975	0.687308	0.687308
119.647	6978.72	0.688347	0.688347
119.747	6982.98	0.689129	0.689129
119.857	6987.59	0.690024	0.690024
119.967	6990.94	0.6909	0.6909
120.067	6995.23	0.691798	0.691798
120.177	6999	0.692668	0.692668
120.287	7003.39	0.693608	0.693608
120.397	7007.47	0.694434	0.694434
120.497	7012.44	0.695337	0.695337
120.607	7016.82	0.69627	0.69627
120.717	7020.67	0.697224	0.697224
120.817	7023.9	0.698072	0.698072
120.927	7029.01	0.698986	0.698986
121.037	7034.52	0.699956	0.699956
121.147	7036.81	0.70082	0.70082
121.247	7041.15	0.701737	0.701737
121.357	7045.25	0.702592	0.702592
121.458	7048.36	0.703437	0.703437
121.567	7053.55	0.704402	0.704402
121.677	7056.66	0.705316	0.705316
121.787	7061.23	0.706224	0.706224
121.887	7065.08	0.707058	0.707058
121.997	7069.37	0.707984	0.707984
122.107	7074.76	0.70887	0.70887
122.208	7078.15	0.709788	0.709788
122.317	7082.36	0.710674	0.710674
122.427	7086.41	0.711642	0.711642
122.537	7090.49	0.712506	0.712506
122.637	7094.31	0.713364	0.713364
122.747	7098.04	0.714264	0.714264
122.857	7102.62	0.715205	0.715205
122.958	7106.69	0.716005	0.716005
123.067	7110.88	0.716948	0.716948
123.177	7115.45	0.717954	0.717954
123.287	7120.05	0.718826	0.718826
123.387	7124.14	0.719688	0.719688
123.497	7128.22	0.720661	0.720661
123.607	7131.95	0.721495	0.721495
123.708	7136.04	0.722421	0.722421
123.817	7140.18	0.723366	0.723366
123.927	7144.03	0.724198	0.724198
124.037	7149.32	0.725198	0.725198
124.137	7153.31	0.725997	0.725997
124.247	7157.21	0.726876	0.726876
124.357	7161.73	0.727757	0.727757
124.458	7164.87	0.728642	0.728642
124.567	7169.27	0.729631	0.729631
124.677	7173.75	0.730424	0.730424
124.787	7177.54	0.731354	0.731354
124.887	7182.13	0.732213	0.732213
124.997	7185.83	0.733108	0.733108
125.107	7189.84	0.734109	0.734109
125.208	7194.14	0.73488	0.73488
125.317	7199.69	0.735746	0.735746
125.427	7203.84	0.736752	0.736752
125.537	7207.78	0.737745	0.737745
125.637	7210.89	0.738596	0.738596
125.747	7214.69	0.739444	0.739444
125.857	7219.15	0.740389	0.740389
125.958	7223.04	0.741408	0.741408
126.067	7228.34	0.742228	0.742228
126.177	7232.88	0.743169	0.743169
126.287	7236.75	0.743957	0.743957
126.387	7241.15	0.744846	0.744846
126.497	7245.93	0.745776	0.745776
126.607	7250.05	0.74669	0.74669
126.707	7254.18	0.74759	0.74759
126.817	7257.23	0.748565	0.748565
126.927	7261.1	0.74945	0.74945
127.027	7264.82	0.750277	0.750277
127.137	7268.36	0.751162	0.751162
127.247	7271.91	0.75213	0.75213
127.357	7276.81	0.75294	0.75294
127.457	7281.6	0.753807	0.753807
127.567	7286.92	0.754673	0.754673
127.677	7290.61	0.755649	0.755649
127.777	7295.03	0.756504	0.756504
127.887	7298.93	0.757401	0.757401
127.997	7303.56	0.758308	0.758308
128.107	7307.41	0.759268	0.759268
128.207	7312.05	0.760077	0.760077
128.317	7315.88	0.760962	0.760962
128.427	7319.37	0.761852	0.761852
128.527	7323.7	0.762658	0.762658
128.637	7328.21	0.763652	0.763652
128.747	7332.49	0.764496	0.764496
128.857	7336.99	0.765401	0.765401
128.957	7341.69	0.766258	0.766258
129.067	7345.92	0.767241	0.767241
129.177	7349.35	0.768158	0.768158
129.277	7353.05	0.76897	0.76897
129.387	7357.94	0.769886	0.769886
129.497	7362.02	0.770873	0.770873
129.607	7366.57	0.771713	0.771713
129.707	7370.22	0.772518	0.772518
129.817	7373.36	0.773478	0.773478
129.927	7377.81	0.774377	0.774377
130.027	7382.21	0.775149	0.775149
130.137	7386.71	0.77611	0.77611
130.247	7391.46	0.777092	0.777092
130.357	7396.22	0.777943	0.777943
130.457	7398.76	0.778817	0.778817
130.567	7403.74	0.779749	0.779749
130.677	7407.58	0.780598	0.780598
130.777	7411.66	0.781583	0.781583
130.887	7416.29	0.782345	0.782345
130.997	7419.51	0.783298	0.783298
131.107	7424.54	0.784332	0.784332
131.207	7428.09	0.785113	0.785113
131.317	7432.66	0.785986	0.785986
131.427	7437.91	0.78689	0.78689
131.527	7440.68	0.787796	0.787796
131.637	7445.54	0.788726	0.788726
131.747	7449.81	0.789584	0.789584
131.847	7454.13	0.790358	0.790358
131.957	7459.11	0.791368	0.791368
132.067	7462.87	0.792301	0.792301
132.177	7467.26	0.793198	0.793198
132.277	7472.2	0.794056	0.794056
132.387	7475.92	0.79497	0.79497
132.497	7480.43	0.795915	0.795915
132.597	7483.4	0.796703	0.796703
132.707	7487.46	0.797648	0.797648
132.817	7491.63	0.798562	0.798562
132.927	7496.09	0.799536	0.799536
133.027	7500.73	0.800324	0.800324
133.137	7505.52	0.801246	0.801246
133.247	7508.46	0.802257	0.802257
133.347	7513.06	0.803071	0.803071
133.457	7518.53	0.803955	0.803955
133.567	7522.44	0.804906	0.804906
133.677	7526.91	0.805854	0.805854
133.777	7530.37	0.806679	0.806679
133.887	7534.42	0.807622	0.807622
133.997	7538.1	0.808494	0.808494
134.097	7543.02	0.809377	0.809377
134.207	7546.8	0.810365	0.810365
134.317	7552.13	0.811228	0.811228
134.427	7556.86	0.812115	0.812115
134.527	7561.02	0.813108	0.813108
134.637	7566.11	0.81393	0.81393
134.747	7570.02	0.814939	0.814939
134.847	7573.62	0.815768	0.815768
134.957	7578.47	0.816689	0.816689
135.067	7582.38	0.817677	0.817677
135.177	7586.13	0.818562	0.818562
135.277	7589.09	0.819465	0.819465
135.387	7593.57	0.820281	0.820281
135.497	7598.4	0.821288	0.821288
135.597	7602.64	0.822144	0.822144
135.707	7606.47	0.822954	0.822954
135.817	7611.54	0.82396	0.82396
135.927	7615.89	0.824786	0.824786
136.027	7620.53	0.82568	0.82568
136.137	7624.46	0.826698	0.826698
136.247	7628.59	0.827497	0.827497
136.347	7632.93	0.828422	0.828422
136.457	7637.15	0.829364	0.829364
136.567	7641.22	0.830192	0.830192
136.667	7644.79	0.831101	0.831101
136.777	7648.89	0.831977	0.831977
136.887	7653.33	0.832858	0.832858
136.988	7658.38	0.833754	0.833754
137.097	7663.29	0.834665	0.834665
137.207	7667.49	0.835605	0.835605
137.317	7671.59	0.836525	0.836525
137.417	7675.79	0.837404	0.837404
137.527	7680.65	0.838285	0.838285
137.637	7685.47	0.839248	0.839248
137.738	7689.25	0.840154	0.840154
137.847	7692.32	0.841016	0.841016
137.957	7696.84	0.841934	0.841934
138.067	7701.48	0.842894	0.842894
138.167	7705.26	0.843633	0.843633
138.277	7709.24	0.844636	0.844636
138.387	7714.1	0.845508	0.845508
138.488	7718.54	0.846337	0.846337
138.597	7722.23	0.847285	0.847285
138.707	7727.13	0.848168	0.848168
138.817	7731.58	0.849112	0.849112
138.917	7736.21	0.850009	0.850009
139.027	7740.17	0.850869	0.850869
139.137	7745.01	0.851855	0.851855
139.238	7748.19	0.852702	0.852702
139.347	7752.22	0.85349	0.85349
139.457	7756.52	0.85449	0.85449
139.567	7762.45	0.85544	0.85544
139.667	7765.53	0.856228	0.856228
139.777	7769.93	0.85723	0.85723
139.887	7775.22	0.858048	0.858048
139.988	7779.18	0.858963	0.858963
140.097	7783.4	0.859921	0.859921
140.207	7788.01	0.860746	0.860746
140.317	7791.23	0.861781	0.861781
140.417	7794.96	0.862592	0.862592
140.527	7799.1	0.863452	0.863452
140.637	7803.35	0.864444	0.864444
140.738	7807.48	0.865281	0.865281
140.847	7810.97	0.866121	0.866121
140.957	7814.94	0.8671	0.8671
141.067	7819.98	0.867949	0.867949
141.167	7823.8	0.868817	0.868817
141.277	7828.07	0.869744	0.869744
141.387	7833.11	0.870604	0.870604
141.488	7837.37	0.871477	0.871477
141.597	7843.09	0.872489	0.872489
141.707	7846.77	0.873342	0.873342
141.807	7851.42	0.874237	0.874237
141.917	7855.66	0.87514	0.87514
142.027	7858.97	0.876026	0.876026
142.137	7864.7	0.877034	0.877034
142.237	7868.27	0.87781	0.87781
142.347	7872.07	0.878756	0.878756
142.457	7876.68	0.879694	0.879694
142.557	7880.67	0.880496	0.880496
142.667	7885.66	0.881508	0.881508
142.777	7890.74	0.882404	0.882404
142.887	7896.06	0.883349	0.883349
142.987	7899.8	0.884273	0.884273
143.097	7903.53	0.885152	0.885152
143.207	7908.37	0.886144	0.886144
143.307	7912.43	0.886998	0.886998
143.417	7915.38	0.887858	0.887858
143.527	7919.75	0.888824	0.888824
143.637	7923.42	0.88972	0.88972
143.737	7927.75	0.890521	0.890521
143.847	7932.89	0.891529	0.891529
143.957	7937.83	0.892405	0.892405
144.057	7942.6	0.893268	0.893268
144.167	7947.41	0.894282	0.894282
144.277	7952.12	0.895134	0.895134
144.387	7957.21	0.896118	0.896118
144.487	7960.89	0.897024	0.897024
144.597	7965.39	0.897941	0.897941
144.707	7968.33	0.898834	0.898834
144.807	7972.5	0.899666	0.899666
144.917	7976.38	0.900639	0.900639
145.027	7980.59	0.901478	0.901478
145.137	7985.48	0.902436	0.902436
145.237	7990.44	0.90339	0.90339
145.347	7994.58	0.904186	0.904186
145.457	7999.8	0.905165	0.905165
145.557	8004.24	0.906052	0.906052
145.667	8008.7	0.9069	0.9069
145.777	8012.47	0.907896	0.907896
145.887	8016.91	0.908844	0.908844
145.987	8019.95	0.909636	0.909636
146.097	8024.72	0.910532	0.910532
146.207	8029.12	0.911485	0.911485
146.307	8033.74	0.91231	0.91231
146.417	8037.91	0.913262	0.913262
146.527	8042.31	0.914112	0.914112
146.627	8046.6	0.91498	0.91498
146.737	8051.39	0.915923	0.915923
146.847	8056.71	0.916905	0.916905
146.957	8060.94	0.917722	0.917722
147.057	8064.61	0.918664	0.918664
147.167	8068.55	0.919546	0.919546
147.277	8072.84	0.920414	0.920414
147.377	8076.78	0.921325	0.921325
147.487	8080.71	0.922161	0.922161
147.597	8085.08	0.923066	0.923066
147.707	8089.93	0.924044	0.924044
147.807	8094.23	0.924836	0.924836
147.917	8098.9	0.925753	0.925753
148.027	8102.79	0.92672	0.92672
148.127	8107.26	0.927448	0.927448
148.237	8112.71	0.928489	0.928489
148.347	8118.7	0.929482	0.929482
148.457	8122.27	0.930286	0.930286
148.557	8125.66	0.931243	0.931243
148.667	8130.44	0.932084	0.932084
148.777	8134.87	0.933016	0.933016
148.877	8138.54	0.93392	0.93392
148.987	8142.73	0.934714	0.934714
149.097	8147.5	0.935731	0.935731
149.207	8151.78	0.936605	0.936605
149.307	8156.4	0.937408	0.937408
149.417	8161.22	0.938417	0.938417
149.527	8166.2	0.939328	0.939328
149.627	8170.17	0.9402	0.9402
149.737	8174.97	0.941137	0.941137
149.847	8179.86	0.94209	0.94209
149.957	8184.87	0.942997	0.942997
150.057	8188.33	0.943852	0.943852
150.167	8192.52	0.944793	0.944793
150.277	8197.06	0.945704	0.945704
150.377	8199.62	0.946526	0.946526
150.487	8203.86	0.947484	0.947484
150.597	8209.05	0.94833	0.94833
150.707	8213.79	0.94936	0.94936
150.807	8218.46	0.950181	0.950181
150.917	8223.2	0.951073	0.951073
151.027	8227.8	0.952034	0.952034
151.127	8232.06	0.952836	0.952836
151.237	8237.35	0.953833	0.953833
151.347	8241.55	0.954701	0.954701
151.457	8245.93	0.955657	0.955657
151.557	8249.51	0.95649	0.95649
151.667	8253.08	0.9574	0.9574
151.767	8257.19	0.95821	0.95821
151.877	8262.21	0.959177	0.959177
151.987	8266.81	0.960084	0.960084
152.097	8271	0.96099	0.96099
152.197	8275.34	0.961873	0.961873
152.307	8281.67	0.962737	0.962737
152.417	8286.14	0.963708	0.963708
152.517	8290.89	0.96458	0.96458
152.627	8294.73	0.965464	0.965464
152.737	8296.99	0.966378	0.966378
152.847	8301.94	0.967294	0.967294
152.947	8306.01	0.968108	0.968108
153.057	8311.82	0.969089	0.969089
153.167	8315.55	0.969949	0.969949
153.267	8318.89	0.97072	0.97072
153.377	8324.59	0.971749	0.971749
153.487	8329.87	0.972561	0.972561
153.597	8335.11	0.973596	0.973596
153.697	8339.88	0.974466	0.974466
153.807	8343.54	0.975328	0.975328
153.917	8347.85	0.976314	0.976314
154.017	8352.46	0.977187	0.977187
154.127	8356.46	0.978054	0.978054
154.237	8361.06	0.979019	0.979019
154.347	8365.31	0.980012	0.980012
154.447	8368.77	0.980758	0.980758
154.557	8373.78	0.981677	0.981677
154.667	8378.64	0.982641	0.982641
154.767	8383.2	0.983422	0.983422
154.877	8388.77	0.984348	0.984348
154.987	8392.78	0.985296	0.985296
155.097	8397.01	0.986209	0.986209
155.197	8401.9	0.987145	0.987145
155.307	8406.17	0.987986	0.987986
155.417	8410.83	0.988974	0.988974
155.517	8414.75	0.989796	0.989796
155.627	8419.15	0.990673	0.990673
155.737	8423.47	0.991668	0.991668
155.847	8427.93	0.992556	0.992556
155.947	8431.87	0.993385	0.993385
156.057	8436.51	0.994306	0.994306
156.167	8442.78	0.995233	0.995233
156.267	8446.83	0.996025	0.996025
156.377	8452.68	0.99706	0.99706
156.487	8456.46	0.997948	0.997948
156.587	8461.33	0.998806	0.998806
156.697	8465.89	0.99977	0.99977
156.807	8470.42	1.00064	1.00064
156.917	8473.65	1.00169	1.00169
157.017	8477.97	1.00247	1.00247
157.127	8482.76	1.00335	1.00335
157.237	8487.38	1.00433	1.00433
157.337	8491.07	1.00512	1.00512
157.447	8496.06	1.00611	1.00611
157.557	8499.84	1.00703	1.00703
157.667	8505.42	1.00794	1.00794
157.767	8510.05	1.00876	1.00876
157.877	8514.21	1.00974	1.00974
157.987	8518.87	1.0106	1.0106
158.087	8523.21	1.01143	1.01143
158.197	8528.31	1.01239	1.01239
158.307	8531.9	1.01329	1.01329
158.417	8536.58	1.01428	1.01428
158.517	8540.67	1.01508	1.01508
158.627	8545.31	1.01602	1.01602
158.737	8549.73	1.01698	1.01698
158.837	8554.19	1.0178	1.0178
158.947	8558.58	1.01868	1.01868
159.057	8564.63	1.01969	1.01969
159.167	8569.58	1.02056	1.02056
159.267	8574.06	1.02148	1.02148
159.377	8578.75	1.02238	1.02238
159.487	8583.57	1.02332	1.02332
159.587	8587.69	1.02421	1.02421
159.697	8592.49	1.0251	1.0251
159.807	8595.93	1.02608	1.02608
159.917	8600.93	1.02703	1.02703
160.017	8604.59	1.02783	1.02783
160.127	8609.27	1.02871	1.02871
160.237	8614.49	1.02974	1.02974
160.337	8619.39	1.03049	1.03049
160.447	8624.32	1.03142	1.03142
160.557	8628.74	1.03235	1.03235
160.667	8633.64	1.03332	1.03332
160.767	8636.68	1.03424	1.03424
160.877	8641.23	1.03506	1.03506
160.987	8647.08	1.03604	1.03604
161.087	8650.6	1.03688	1.03688
161.197	8654.76	1.03779	1.03779
161.307	8659.24	1.03868	1.03868
161.417	8663.65	1.03967	1.03967
161.517	8669.8	1.04046	1.04046
161.627	8674.7	1.0414	1.0414
161.737	8678.89	1.04236	1.04236
161.837	8683.28	1.04316	1.04316
161.947	8688.94	1.0441	1.0441
162.057	8692.83	1.04503	1.04503
162.157	8697.27	1.04595	1.04595
162.267	8701.53	1.04673	1.04673
162.377	8706.21	1.04778	1.04778
162.487	8710.56	1.04863	1.04863
162.587	8713.46	1.04945	1.04945
162.697	8718.6	1.05051	1.05051
162.807	8723.5	1.05129	1.05129
162.907	8728.09	1.05213	1.05213
163.017	8733.36	1.05311	1.05311
163.127	8737.61	1.05398	1.05398
163.237	8742.01	1.05495	1.05495
163.337	8748.18	1.05584	1.05584
163.447	8751.45	1.05667	1.05667
163.557	8755.79	1.05775	1.05775
163.657	8760.03	1.05846	1.05846
163.767	8764.3	1.05931	1.05931
163.877	8769.85	1.06032	1.06032
163.987	8774.31	1.06116	1.06116
164.087	8778.43	1.06206	1.06206
164.197	8783.57	1.06304	1.06304
164.307	8788.73	1.06385	1.06385
164.407	8793.79	1.06484	1.06484
164.517	8797.64	1.06571	1.06571
164.627	8801.84	1.06654	1.06654
164.737	8807.21	1.06753	1.06753
164.837	8811.48	1.06838	1.06838
164.947	8816.27	1.06927	1.06927
165.057	8821.5	1.07025	1.07025
165.157	8825.83	1.07107	1.07107
165.267	8830	1.07201	1.07201
165.377	8834.71	1.07292	1.07292
165.487	8839.37	1.07385	1.07385
165.587	8843.7	1.07474	1.07474
165.697	8849.08	1.07565	1.07565
165.807	8853.36	1.07658	1.07658
165.907	8856.87	1.07742	1.07742
166.017	8861.63	1.07835	1.07835
166.127	8867.11	1.07926	1.07926
166.237	8872.33	1.0802	1.0802
166.337	8875.76	1.08102	1.08102
166.447	8880.64	1.08193	1.08193
166.548	8884.92	1.08274	1.08274
166.657	8890.27	1.08372	1.08372
166.767	8894.03	1.08464	1.08464
166.877	8898.47	1.0855	1.0855
166.977	8903.22	1.08638	1.08638
167.087	8907.8	1.08735	1.08735
167.197	8912.48	1.08818	1.08818
167.298	8917.68	1.08912	1.08912
167.407	8922.91	1.09001	1.09001
167.517	8927.32	1.09093	1.09093
167.627	8932.45	1.09186	1.09186
167.727	8937.38	1.09272	1.09272
167.837	8941.64	1.09372	1.09372
167.947	8945.86	1.09458	1.09458
168.048	8950.53	1.09548	1.09548
168.157	8954.91	1.09638	1.09638
168.267	8959.14	1.09728	1.09728
168.377	8963.93	1.09824	1.09824
168.477	8967.92	1.09913	1.09913
168.587	8972.46	1.09997	1.09997
168.697	8977.89	1.10089	1.10089
168.798	8982.92	1.10183	1.10183
168.907	8987.21	1.10266	1.10266
169.017	8992.62	1.1036	1.1036
169.127	8996.93	1.10451	1.10451
169.227	9001.09	1.10533	1.10533
169.337	9004.66	1.10627	1.10627
169.447	9009	1.10719	1.10719
169.548	9014.35	1.10799	1.10799
169.657	9018.76	1.10891	1.10891
169.767	9024.28	1.10984	1.10984
169.877	9029.12	1.11077	1.11077
169.977	9033.94	1.11157	1.11157
170.087	9038.48	1.11257	1.11257
170.197	9043.22	1.11351	1.11351
170.298	9048.26	1.11427	1.11427
170.407	9053.51	1.11531	1.11531
170.517	9057.09	1.11616	1.11616
170.627	9062.21	1.11711	1.11711
170.727	9066.08	1.11797	1.11797
170.837	9071.67	1.11884	1.11884
170.947	9075.71	1.11983	1.11983
171.048	9080.41	1.12066	1.12066
171.157	9085.21	1.12159	1.12159
171.267	9090.01	1.12254	1.12254
171.377	9095.02	1.12348	1.12348
171.477	9098.74	1.12432	1.12432
171.587	9104.13	1.12521	1.12521
171.697	9109.47	1.12615	1.12615
171.797	9112.69	1.12703	1.12703
171.907	9117.79	1.12787	1.12787
172.017	9121.93	1.12883	1.12883
172.117	9126.59	1.12973	1.12973
172.227	9132.27	1.13052	1.13052
172.337	9137.8	1.1316	1.1316
172.447	9142.11	1.1324	1.1324
172.547	9146.28	1.13326	1.13326
172.657	9150.86	1.13425	1.13425
172.767	9155.22	1.1351	1.1351
172.867	9160.32	1.13599	1.13599
172.977	9164.93	1.1369	1.1369
173.087	9170.22	1.13783	1.13783
173.197	9175.54	1.13874	1.13874
173.297	9179.69	1.13961	1.13961
173.407	9184.51	1.14049	1.14049
173.517	9189.08	1.14151	1.14151
173.617	9194.05	1.14228	1.14228
173.727	9198.99	1.14327	1.14327
173.837	9202.01	1.14418	1.14418
173.947	9206.45	1.14507	1.14507
174.047	9210.9	1.14591	1.14591
174.157	9215.46	1.1468	1.1468
174.267	9220.57	1.14772	1.14772
174.367	9225.19	1.14856	1.14856
174.477	9229.77	1.14954	1.14954
174.587	9235.35	1.15039	1.15039
174.697	9239.72	1.15134	1.15134
174.797	9245.15	1.15217	1.15217
174.907	9249.66	1.15312	1.15312
175.017	9254.46	1.15409	1.15409
175.117	9258.9	1.15484	1.15484
175.227	9263.74	1.15574	1.15574
175.337	9268.63	1.15677	1.15677
175.447	9273.43	1.1577	1.1577
175.547	9277.6	1.15847	1.15847
175.657	9281.47	1.15938	1.15938
175.767	9288.26	1.16038	1.16038
175.867	9292.96	1.16126	1.16126
175.977	9298.04	1.16214	1.16214
176.087	9303.78	1.16306	1.16306
176.197	9307.53	1.16408	1.16408
176.297	9311.98	1.16488	1.16488
176.407	9315.97	1.16581	1.16581
176.517	9321.08	1.16679	1.16679
176.617	9325.22	1.16759	1.16759
176.727	9330.6	1.1685	1.1685
176.837	9335.49	1.16944	1.16944
176.937	9339.96	1.17028	1.17028
177.047	9344.63	1.17122	1.17122
177.157	9349.42	1.17214	1.17214
177.267	9353.99	1.17308	1.17308
177.367	9358.4	1.17388	1.17388
177.477	9363.9	1.17486	1.17486
177.587	9368.74	1.17574	1.17574
177.687	9373.19	1.17661	1.17661
177.797	9378.53	1.17755	1.17755
177.907	9382.93	1.17843	1.17843
178.017	9388.75	1.17946	1.17946
178.117	9392.61	1.18025	1.18025
178.227	9397.47	1.18118	1.18118
178.337	9403.23	1.18222	1.18222
178.437	9407.89	1.18294	1.18294
178.547	9412.69	1.1839	1.1839
178.657	9418.01	1.18484	1.18484
178.767	9422.07	1.18578	1.18578
178.867	9426.42	1.18667	1.18667
178.977	9431.79	1.18754	1.18754
179.087	9436	1.18845	1.18845
179.187	9440.7	1.18933	1.18933
179.297	9445.28	1.19026	1.19026
179.407	9450.58	1.19113	1.19113
179.517	9455.52	1.19215	1.19215
179.617	9459.08	1.19296	1.19296
179.727	9463.9	1.19378	1.19378
179.837	9468.89	1.19474	1.19474
179.937	9473.14	1.19558	1.19558
180.047	9478.16	1.19656	1.19656
180.157	9484.28	1.19743	1.19743
180.267	9488.99	1.19832	1.19832
180.367	9493.3	1.19926	1.19926
180.477	9498.17	1.20002	1.20002
180.587	9503.35	1.20095	1.20095
180.687	9507.93	1.20191	1.20191
180.797	9513.05	1.20272	1.20272
180.907	9517.59	1.20366	1.20366
181.017	9521.56	1.20465	1.20465
181.117	9526.57	1.20539	1.20539
181.227	9531.7	1.20641	1.20641
181.337	9537.71	1.20731	1.20731
181.437	9541.58	1.20803	1.20803
181.547	9546.65	1.20906	1.20906
181.657	9551.93	1.20999	1.20999
181.757	9556.82	1.21072	1.21072
181.867	9562.75	1.21176	1.21176
181.977	9566.28	1.21272	1.21272
182.078	9571.36	1.21348	1.21348
182.187	9576.07	1.2145	1.2145
182.297	9579.83	1.2153	1.2153
182.407	9584.35	1.21622	1.21622
182.507	9589.26	1.21713	1.21713
182.617	9593.69	1.21798	1.21798
182.727	9599.15	1.2189	1.2189
182.828	9604.06	1.21975	1.21975
182.937	9610.03	1.22066	1.22066
183.047	9614.7	1.22164	1.22164
183.157	9619.17	1.22246	1.22246
183.257	9623.26	1.2233	1.2233
183.367	9629.39	1.22432	1.22432
183.477	9633.21	1.2252	1.2252
183.578	9636.85	1.22599	1.22599
183.687	9641.93	1.2269	1.2269
183.797	9647.48	1.22784	1.22784
183.907	9653.03	1.22875	1.22875
184.007	9658.47	1.22957	1.22957
184.117	9662.9	1.23048	1.23048
184.227	9667.74	1.23145	1.23145
184.328	9672.15	1.23224	1.23224
184.437	9678.29	1.2332	1.2332
184.547	9683.68	1.2341	1.2341
184.657	9687.49	1.23512	1.23512
184.757	9691.89	1.23589	1.23589
184.867	9695.99	1.23682	1.23682
184.977	9700.85	1.23773	1.23773
185.078	9705.88	1.23855	1.23855
185.187	9710.47	1.23954	1.23954
185.297	9716.04	1.24046	1.24046
185.407	9720.52	1.2413	1.2413
185.507	9726.29	1.24224	1.24224
185.617	9732.36	1.24309	1.24309
185.727	9736.7	1.24401	1.24401
185.828	9741.5	1.24486	1.24486
185.937	9746.25	1.2458	1.2458
186.047	9750.52	1.24673	1.24673
186.157	9756.5	1.24772	1.24772
186.257	9760.61	1.24844	1.24844
186.367	9764.88	1.24948	1.24948
186.477	9772.49	1.25041	1.25041
186.578	9776.3	1.25118	1.25118
186.687	9780.75	1.25216	1.25216
186.797	9786.65	1.25315	1.25315
186.897	9791.01	1.25394	1.25394
187.007	9795.16	1.25491	1.25491
187.117	9800.64	1.25576	1.25576
187.227	9806.03	1.25675	1.25675
187.327	9810.86	1.25763	1.25763
187.437	9815.41	1.25847	1.25847
187.547	9820.49	1.25939	1.25939
187.647	9825.06	1.26032	1.26032
187.757	9829.7	1.26116	1.26116
187.867	9835.27	1.26219	1.26219
187.977	9839.06	1.26304	1.26304
188.077	9844.11	1.26388	1.26388
188.187	9848.04	1.26482	1.26482
188.297	9853.55	1.26577	1.26577
188.397	9859.03	1.2665	1.2665
188.507	9864.19	1.26747	1.26747
188.617	9869.54	1.26848	1.26848
188.727	9874.87	1.26931	1.26931
188.827	9879.8	1.27016	1.27016
188.937	9884.53	1.27106	1.27106
189.047	9889.11	1.27214	1.27214
189.147	9893.54	1.2729	1.2729
189.257	9898.23	1.27382	1.27382
189.367	9903.07	1.27474	1.27474
189.477	9908.85	1.2756	1.2756
189.577	9913.9	1.27656	1.27656
189.687	9919.16	1.27752	1.27752
189.797	9923.52	1.27833	1.27833
189.897	9927.8	1.2793	1.2793
190.007	9933.51	1.28018	1.28018
190.117	9939.03	1.28103	1.28103
190.227	9943.91	1.28212	1.28212
190.327	9947.97	1.28293	1.28293
190.437	9952.55	1.28376	1.28376
190.547	9957.63	1.28478	1.28478
190.647	9961.65	1.28557	1.28557
190.757	9965.71	1.28648	1.28648
190.867	9972.15	1.28744	1.28744
190.977	9977.94	1.28822	1.28822
191.077	9982.64	1.28916	1.28916
191.187	9987.27	1.2901	1.2901
191.297	9993.55	1.29102	1.29102
191.397	9997.25	1.29185	1.29185
191.507	10002.2	1.29281	1.29281
191.617	10007.9	1.29371	1.29371
191.717	10012	1.29464	1.29464
191.827	10016.6	1.29549	1.29549
191.937	10021	1.29632	1.29632
192.047	10026.8	1.29739	1.29739
192.147	10031.7	1.29812	1.29812
192.257	10037.3	1.29905	1.29905
192.367	10042.2	1.30003	1.30003
192.467	10047.6	1.30084	1.30084
192.577	10052.8	1.30182	1.30182
192.687	10057.6	1.30272	1.30272
192.797	10062.9	1.30359	1.30359
192.897	10067.5	1.30455	1.30455
193.007	10071.6	1.30544	1.30544
193.117	10077.1	1.30632	1.30632
193.217	10081.4	1.30717	1.30717
193.327	10086.1	1.30807	1.30807
193.437	10090.6	1.30897	1.30897
193.547	10096.7	1.30994	1.30994
193.647	10101.2	1.3107	1.3107
193.757	10107.4	1.31165	1.31165
193.867	10112.2	1.3126	1.3126
193.967	10115.7	1.31336	1.31336
194.077	10121.2	1.31433	1.31433
194.187	10127.3	1.3153	1.3153
194.297	10132.6	1.31616	1.31616
194.397	10137.6	1.31709	1.31709
194.507	10141.7	1.3179	1.3179
194.617	10146.7	1.31879	1.31879
194.717	10151.8	1.31981	1.31981
194.827	10156.8	1.32062	1.32062
194.937	10162	1.32156	1.32156
195.047	10165.4	1.32253	1.32253
195.147	10170.6	1.32329	1.32329
195.257	10177	1.32423	1.32423
195.367	10182.3	1.32515	1.32515
195.467	10187.8	1.32593	1.32593
195.577	10192.3	1.32696	1.32696
195.687	10198.8	1.32787	1.32787
195.797	10203.7	1.32875	1.32875
195.897	10208.6	1.3296	1.3296
196.007	10213.3	1.33056	1.33056
196.117	10217.5	1.33144	1.33144
196.217	10221.2	1.33224	1.33224
196.327	10227.2	1.33323	1.33323
196.437	10231.9	1.33417	1.33417
196.547	10236.9	1.33497	1.33497
196.647	10242.4	1.33587	1.33587
196.757	10246.9	1.33696	1.33696
196.858	10251.8	1.33765	1.33765
196.967	10258.5	1.33852	1.33852
197.077	10263.9	1.3396	1.3396
197.187	10268.9	1.3403	1.3403
197.287	10272.3	1.34125	1.34125
197.397	10277.4	1.34224	1.34224
197.507	10282	1.34304	1.34304
197.608	10287	1.34399	1.34399
197.717	10292.7	1.34482	1.34482
197.827	10298.3	1.34572	1.34572
197.937	10304.6	1.34673	1.34673
198.037	10308.7	1.34748	1.34748
198.147	10314.8	1.34838	1.34838
198.257	10319.9	1.34938	1.34938
198.358	10324.3	1.35017	1.35017
198.467	10329.5	1.35119	1.35119
198.577	10334.1	1.35204	1.35204
198.687	10339.3	1.35295	1.35295
198.787	10343.2	1.35386	1.35386
198.897	10348.7	1.35475	1.35475
199.007	10353.9	1.35561	1.35561
199.108	10358	1.35646	1.35646
199.217	10362.6	1.35744	1.35744
199.327	10368.2	1.35833	1.35833
199.437	10373.7	1.35923	1.35923
199.537	10378.8	1.36002	1.36002
199.647	10384.3	1.36098	1.36098
199.757	10389.3	1.36196	1.36196
199.858	10394.2	1.36276	1.36276
199.967	10398	1.36364	1.36364
200.077	10403.7	1.36459	1.36459
200.187	10408.1	1.36547	1.36547
200.287	10413.1	1.3663	1.3663
200.397	10418.7	1.36724	1.36724
200.507	10425	1.36812	1.36812
200.608	10431.3	1.36906	1.36906
200.717	10435.8	1.3699	1.3699
200.827	10440.4	1.37081	1.37081
200.937	10445.8	1.37184	1.37184
201.037	10451.2	1.37255	1.37255
201.147	10456.3	1.37357	1.37357
201.257	10461.9	1.37447	1.37447
201.358	10465.5	1.37526	1.37526
201.467	10469.9	1.3762	1.3762
201.577	10475.9	1.37715	1.37715
201.677	10479.8	1.37796	1.37796
201.787	10484.7	1.37888	1.37888
201.897	10490.9	1.37976	1.37976
202.007	10496.2	1.38072	1.38072
202.107	10501	1.38158	1.38158
202.217	10506.7	1.38246	1.38246
202.327	10512	1.38337	1.38337
202.427	10516.7	1.38428	1.38428
202.537	10521.8	1.3852	1.3852
202.647	10528.2	1.38615	1.38615
202.757	10532.5	1.38705	1.38705
202.857	10537.7	1.38787	1.38787
202.967	10542.6	1.38878	1.38878
203.077	10547.7	1.38973	1.38973
203.177	10551.7	1.39058	1.39058
203.287	10557.7	1.39146	1.39146
203.397	10564.2	1.39247	1.39247
203.507	10568.6	1.39338	1.39338
203.607	10574.4	1.39421	1.39421
203.717	10579.3	1.39525	1.39525
203.827	10584.6	1.39608	1.39608
203.927	10590.2	1.39691	1.39691
204.037	10595.6	1.39792	1.39792
204.147	10599	1.39879	1.39879
204.257	10604.3	1.39972	1.39972
204.357	10608.5	1.4006	1.4006
204.467	10614.2	1.40148	1.40148
204.577	10619.7	1.40241	1.40241
204.677	10623.9	1.40323	1.40323
204.787	10631	1.40418	1.40418
204.897	10635.6	1.40516	1.40516
205.007	10641.2	1.40604	1.40604
205.107	10647.2	1.40681	1.40681
205.217	10652	1.40785	1.40785
205.327	10656.8	1.40871	1.40871
205.427	10661.5	1.40952	1.40952
205.537	10665.2	1.4105	1.4105
205.647	10673	1.4114	1.4114
205.757	10677	1.41234	1.41234
205.857	10680.8	1.41312	1.41312
205.967	10686.7	1.41406	1.41406
206.077	10691.5	1.415	1.415
206.177	10697.7	1.41583	1.41583
206.287	10704.1	1.41672	1.41672
206.397	10709.7	1.41769	1.41769
206.507	10715	1.4186	1.4186
206.607	10719.4	1.41945	1.41945
206.717	10725.1	1.42041	1.42041
206.827	10729.5	1.42128	1.42128
206.927	10733.4	1.42211	1.42211
207.037	10738.2	1.42307	1.42307
207.147	10743.1	1.42396	1.42396
207.247	10748.3	1.42473	1.42473
207.357	10753.8	1.4257	1.4257
207.467	10759.9	1.42658	1.42658
207.577	10766.1	1.42759	1.42759
207.677	10772.1	1.42843	1.42843
207.787	10776.8	1.42933	1.42933
207.897	10783.1	1.4303	1.4303
207.997	10787.9	1.43113	1.43113
208.107	10792.7	1.43205	1.43205
208.217	10796.8	1.43298	1.43298
208.327	10801.5	1.43387	1.43387
208.427	10806.4	1.43468	1.43468
208.537	10811.8	1.43564	1.43564
208.647	10817.1	1.43649	1.43649
208.747	10822.8	1.43739	1.43739
208.857	10828.9	1.43829	1.43829
208.967	10834.2	1.43923	1.43923
209.077	10839.8	1.44018	1.44018
209.177	10844.5	1.44103	1.44103
209.287	10849.2	1.4419	1.4419
209.397	10854.6	1.44284	1.44284
209.497	10859.6	1.44367	1.44367
209.607	10864.5	1.4446	1.4446
209.717	10869.4	1.44548	1.44548
209.827	10875.5	1.44642	1.44642
209.927	10880.1	1.44727	1.44727
210.037	10885.3	1.44814	1.44814
210.147	10891.2	1.44906	1.44906
210.247	10896.4	1.44994	1.44994
210.357	10902.4	1.45087	1.45087
210.467	10907.6	1.45178	1.45178
210.577	10913.1	1.45269	1.45269
210.677	10918.8	1.45355	1.45355
210.787	10923.1	1.4545	1.4545
210.897	10927.2	1.4554	1.4554
210.997	10931.6	1.45616	1.45616
211.107	10937.4	1.45717	1.45717
211.217	10943.1	1.45805	1.45805
211.327	10948.2	1.45893	1.45893
211.427	10953.6	1.45983	1.45983
211.537	10958.5	1.46069	1.46069
211.637	10964.1	1.46153	1.46153
211.747	10971	1.46252	1.46252
211.857	10976.5	1.4634	1.4634
211.967	10981.8	1.46439	1.46439
212.067	10985.5	1.46518	1.46518
212.177	10990.7	1.46599	1.46599
212.287	10996.8	1.46706	1.46706
212.387	11000.6	1.46783	1.46783
212.497	11005.1	1.46873	1.46873
212.607	11011.1	1.46969	1.46969
212.717	11017.6	1.47056	1.47056
212.817	11023.1	1.4714	1.4714
212.927	11028.3	1.47233	1.47233
213.037	11034.5	1.47321	1.47321
213.137	11039.2	1.47406	1.47406
213.247	11045.4	1.47501	1.47501
213.357	11050.3	1.4759	1.4759
213.467	11055.5	1.4768	1.4768
213.567	11060.9	1.4777	1.4777
213.677	11065.3	1.47854	1.47854
213.787	11071	1.47953	1.47953
213.887	11074.8	1.4803	1.4803
213.997	11079.7	1.48121	1.48121
214.107	11085.1	1.48213	1.48213
214.217	11091.1	1.48303	1.48303
214.317	11097.4	1.48388	1.48388
214.427	11103.3	1.48482	1.48482
214.537	11108.5	1.48571	1.48571
214.637	11114.1	1.48654	1.48654
214.747	11119.9	1.48751	1.48751
214.857	11124.9	1.4884	1.4884
214.967	11129.7	1.48935	1.48935
215.067	11133.8	1.49017	1.49017
215.177	11138.7	1.49109	1.49109
215.287	11144.5	1.492	1.492
215.387	11149.6	1.49281	1.49281
215.497	11154.9	1.4938	1.4938
215.607	11160.8	1.49466	1.49466
215.717	11166.7	1.49566	1.49566
215.817	11173.1	1.49646	1.49646
215.927	11179	1.4974	1.4974
216.037	11184.1	1.49833	1.49833
216.137	11188	1.49919	1.49919
216.247	11191.5	1.50006	1.50006
216.357	11197.6	1.50102	1.50102
216.467	11203	1.50183	1.50183
216.567	11208.8	1.50269	1.50269
216.677	11212.8	1.50369	1.50369
216.787	11218.4	1.50448	1.50448
216.887	11224.4	1.50536	1.50536
216.997	11230.2	1.50633	1.50633
217.107	11236.8	1.50718	1.50718
217.207	11241.9	1.50803	1.50803
217.317	11246.8	1.50903	1.50903
217.427	11252.9	1.50988	1.50988
217.537	11259.3	1.51088	1.51088
217.637	11263	1.51176	1.51176
217.747	11268	1.5126	1.5126
217.857	11273	1.51358	1.51358
217.957	11277.1	1.51439	1.51439
218.067	11283.9	1.51528	1.51528
218.177	11289.3	1.51617	1.51617
218.287	11295.3	1.51717	1.51717
218.387	11301.3	1.51798	1.51798
218.497	11306.3	1.51891	1.51891
218.607	11312.2	1.51988	1.51988
218.707	11316.9	1.52068	1.52068
218.817	11322	1.52165	1.52165
218.927	11327.3	1.52252	1.52252
219.037	11332.9	1.52343	1.52343
219.137	11338.4	1.5243	1.5243
219.247	11343.6	1.52522	1.52522
219.357	11348.9	1.52609	1.52609
219.457	11353	1.52696	1.52696
219.567	11359.9	1.52788	1.52788
219.677	11365.8	1.52878	1.52878
219.787	11371	1.5297	1.5297
219.887	11376.5	1.53052	1.53052
219.997	11383	1.53145	1.53145
220.107	11388.6	1.53238	1.53238
220.207	11394	1.53319	1.53319
220.317	11399.9	1.53414	1.53414
220.427	11404	1.53505	1.53505
220.537	11409.7	1.53601	1.53601
220.637	11415.3	1.5368	1.5368
220.747	11420.9	1.53773	1.53773
220.807	11423.4	1.53824	1.53824
220.917	11412.6	1.53896	1.53896
221.017	11384.1	1.53938	1.53938
221.127	11349.6	1.53959	1.53959
221.237	11302.1	1.53956	1.53956
221.347	11251.4	1.53945	1.53945
221.447	11207	1.53923	1.53923
221.557	11159.9	1.53908	1.53908
221.658	11117.1	1.53884	1.53884
221.767	11069.2	1.53851	1.53851
221.877	11020.5	1.53825	1.53825
221.987	10970.7	1.53797	1.53797
222.087	10925.1	1.53764	1.53764
222.197	10874	1.53728	1.53728
222.307	10823	1.53694	1.53694
222.408	10775.4	1.53663	1.53663
222.517	10722.8	1.53627	1.53627
222.627	10671	1.53577	1.53577
222.737	10618.9	1.53546	1.53546
222.837	10571.4	1.53514	1.53514
222.947	10518.3	1.53467	1.53467
223.057	10464.6	1.53432	1.53432
223.158	10415.5	1.5339	1.5339
223.267	10361	1.5335	1.5335
223.377	10307.5	1.5331	1.5331
223.487	10253.3	1.5326	1.5326
223.587	10204.5	1.53228	1.53228
223.697	10150.7	1.53188	1.53188
223.807	10097.2	1.53135	1.53135
223.908	10049.2	1.53104	1.53104
224.017	9995.74	1.53062	1.53062
224.127	9942.14	1.53013	1.53013
224.237	9889.8	1.52983	1.52983
224.337	9841.24	1.52938	1.52938
224.447	9787.05	1.52895	1.52895
224.557	9732.64	1.52861	1.52861
224.658	9683.17	1.52817	1.52817
224.767	9630.52	1.52775	1.52775
224.877	9576.61	1.52735	1.52735
224.987	9522.95	1.52684	1.52684
225.087	9474.74	1.52651	1.52651
225.197	9422.67	1.52605	1.52605
225.307	9370.61	1.5256	1.5256
225.408	9323.89	1.5253	1.5253
225.517	9271.95	1.52479	1.52479
225.627	9219.24	1.52437	1.52437
225.737	9166.86	1.524	1.524
225.837	9121.02	1.52356	1.52356
225.947	9069.08	1.52318	1.52318
226.057	9016.8	1.52272	1.52272
226.158	8969.33	1.52231	1.52231
226.267	8916.95	1.52193	1.52193
226.377	8864.64	1.52142	1.52142
226.487	8813.64	1.52105	1.52105
226.587	8766.11	1.52066	1.52066
226.697	8714.46	1.52019	1.52019
226.807	8663.43	1.51973	1.51973
226.907	8617.18	1.51935	1.51935
227.017	8566.21	1.51895	1.51895
227.127	8514.4	1.51848	1.51848
227.227	8467.33	1.51807	1.51807
227.337	8414.8	1.51768	1.51768
227.447	8363.02	1.51721	1.51721
227.557	8311.93	1.51672	1.51672
227.657	8265.02	1.51628	1.51628
227.767	8213.49	1.51589	1.51589
227.877	8162.36	1.51545	1.51545
227.977	8116.52	1.51501	1.51501
228.087	8065.3	1.51457	1.51457
228.197	8015.99	1.51418	1.51418
228.307	7966.11	1.5137	1.5137
228.407	7920.49	1.51328	1.51328
228.517	7870.86	1.51288	1.51288
228.627	7820.27	1.51236	1.51236
228.727	7775.9	1.51199	1.51199
228.837	7725.18	1.51157	1.51157
228.947	7674.24	1.51101	1.51101
229.057	7624.08	1.51066	1.51066
229.157	7578.86	1.51023	1.51023
229.267	7527.49	1.50969	1.50969
229.377	7478.02	1.50925	1.50925
229.477	7433.36	1.50883	1.50883
229.587	7385.11	1.5084	1.5084
229.697	7336.49	1.50798	1.50798
229.807	7287.08	1.50746	1.50746
229.907	7242.11	1.5071	1.5071
230.017	7193.36	1.50669	1.50669
230.127	7143.9	1.50617	1.50617
230.227	7097.96	1.5058	1.5058
230.337	7046.96	1.50531	1.50531
230.447	6996.77	1.50476	1.50476
230.557	6947.86	1.5044	1.5044
230.657	6903.77	1.50394	1.50394
230.767	6855.58	1.50345	1.50345
230.877	6807.36	1.50305	1.50305
230.977	6763.83	1.50253	1.50253
231.087	6716.71	1.50215	1.50215
231.197	6668.93	1.5017	1.5017
231.307	6620.08	1.50119	1.50119
231.407	6575.86	1.50084	1.50084
231.517	6526.8	1.50028	1.50028
231.627	6477.46	1.49978	1.49978
231.727	6432.8	1.49943	1.49943
231.837	6384.7	1.49894	1.49894
231.947	6336.77	1.49843	1.49843
232.047	6293.92	1.49806	1.49806
232.157	6247.2	1.49757	1.49757
232.267	6198.67	1.49716	1.49716
232.377	6151.39	1.49662	1.49662
232.477	6109.05	1.49621	1.49621
232.587	6061.27	1.49571	1.49571
232.697	6013.8	1.49524	1.49524
232.797	5970.27	1.49486	1.49486
232.907	5922.67	1.49429	1.49429
233.017	5875.02	1.49381	1.49381
233.127	5826.61	1.49343	1.49343
233.227	5784.23	1.49286	1.49286
233.337	5737.33	1.49242	1.49242
233.447	5690.95	1.49202	1.49202
233.547	5649.05	1.49152	1.49152
233.657	5602.61	1.4911	1.4911
233.767	5556.86	1.49059	1.49059
233.877	5511.31	1.49014	1.49014
233.977	5469.13	1.48975	1.48975
234.087	5421.84	1.48919	1.48919
234.197	5374.94	1.48868	1.48868
234.297	5332.63	1.48837	1.48837
234.407	5286.47	1.48773	1.48773
234.517	5240.22	1.48736	1.48736
234.627	5196.59	1.48679	1.48679
234.727	5155.48	1.4864	1.4864
234.837	5110.58	1.48596	1.48596
234.947	5066.25	1.48544	1.48544
235.047	5024.59	1.48498	1.48498
235.157	4979.66	1.48461	1.48461
235.267	4934.73	1.48397	1.48397
235.377	4888.98	1.48355	1.48355
235.477	4848.41	1.48318	1.48318
235.587	4802.84	1.48258	1.48258
235.697	4757.86	1.48217	1.48217
235.797	4716.36	1.48171	1.48171
235.907	4670.42	1.48115	1.48115
236.017	4626.28	1.4807	1.4807
236.127	4581.73	1.48016	1.48016
236.227	4541.77	1.47965	1.47965
236.337	4498.44	1.47933	1.47933
236.447	4452.73	1.47874	1.47874
236.547	4413.25	1.47828	1.47828
236.657	4369.66	1.47785	1.47785
236.767	4325.49	1.47734	1.47734
236.867	4285.83	1.47684	1.47684
236.977	4241.52	1.47637	1.47637
237.087	4198.1	1.47587	1.47587
237.188	4159.35	1.47548	1.47548
237.297	4115.54	1.47495	1.47495
237.407	4072.96	1.47443	1.47443
237.517	4029.26	1.47393	1.47393
237.617	3991.19	1.47351	1.47351
237.727	3949.05	1.47298	1.47298
237.837	3906.82	1.47244	1.47244
237.938	3869.07	1.47205	1.47205
238.047	3826.79	1.47149	1.47149
238.157	3783.6	1.47103	1.47103
238.267	3741.02	1.47047	1.47047
238.367	3702.63	1.47002	1.47002
238.477	3659.16	1.46949	1.46949
238.587	3617.43	1.46893	1.46893
238.688	3578.71	1.46856	1.46856
238.797	3537.22	1.46797	1.46797
238.907	3496.05	1.46749	1.46749
239.017	3455.9	1.46705	1.46705
239.117	3418.63	1.46652	1.46652
239.227	3378.02	1.4661	1.4661
239.337	3337.55	1.46555	1.46555
239.438	3300.79	1.46511	1.46511
239.547	3259.38	1.46459	1.46459
239.657	3217.65	1.46411	1.46411
239.767	3177.43	1.46348	1.46348
239.867	3140.58	1.46305	1.46305
239.977	3100.1	1.46259	1.46259
240.087	3060.27	1.46202	1.46202
240.188	3023.96	1.46155	1.46155
240.297	2985.77	1.46108	1.46108
240.407	2946.38	1.4606	1.4606
240.517	2906.83	1.46001	1.46001
240.617	2871.13	1.45952	1.45952
240.727	2832.58	1.45908	1.45908
240.837	2792.77	1.45846	1.45846
240.938	2756.91	1.45799	1.45799
241.047	2717.27	1.45755	1.45755
241.157	2677.4	1.45693	1.45693
241.267	2639.08	1.4564	1.4564
241.367	2604.36	1.45597	1.45597
241.477	2566.76	1.45539	1.45539
241.587	2528.86	1.45488	1.45488
241.688	2495.16	1.45443	1.45443
241.797	2458.04	1.45384	1.45384
241.907	2420.44	1.45338	1.45338
242.007	2386.55	1.45288	1.45288
242.117	2348.54	1.45232	1.45232
242.227	2311.38	1.45184	1.45184
242.337	2273.63	1.45125	1.45125
242.437	2240.77	1.45073	1.45073
242.547	2204.26	1.45029	1.45029
242.657	2167.52	1.44966	1.44966
242.757	2134.37	1.44922	1.44922
242.867	2099.6	1.44873	1.44873
242.977	2064.01	1.44814	1.44814
243.087	2027.55	1.44766	1.44766
243.187	1995.02	1.44715	1.44715
243.297	1959.69	1.44656	1.44656
243.407	1923.98	1.44605	1.44605
243.507	1891.68	1.44558	1.44558
243.617	1856.13	1.44499	1.44499
243.727	1820.1	1.44439	1.44439
243.837	1785.54	1.44382	1.44382
243.937	1754.49	1.44344	1.44344
[truncated: 77 more rows]
