# Supplementary material for: Benchmark dataset of the effect of grain size on strength in the single-phase FCC CrCoNi medium entropy alloy
Source: Data Brief. 2019 Oct 1;27:104592. doi: 10.1016/j.dib.2019.104592 (PMC6812030; doi:10.1016/j.dib.2019.104592)
Supplement: Multimedia component 1 [file mmc1.zip › Compression_Tests/293K/CrCoNi_1373K_30min_293K.xlsx]

## Sheet: CrCoNi_1373K_30min_293K
Name	CrCoNi-1100C-30m-56µm
Diameter	3.96	mm
Sample height	7.96	mm
Gage length	7.96	mm
Speed ​​during measurement	0.48	mm/min
Time	Force	Crosshead Displacement	Crosshead Displacement
s	N	mm	mm
30.6421	195.339	0	0
30.7221	195.127	1.94728e-06	1.94728e-06
30.7522	195.174	1.59246e-05	1.59246e-05
30.7522	195.174	1.59246e-05	1.59246e-05
30.8622	195.331	1.09401e-05	1.09401e-05
30.9721	195.433	1.94718e-06	1.94718e-06
31.0722	198.741	6.18926e-05	6.18926e-05
31.1822	212.124	0.000554823	0.000554823
31.2921	225.655	0.00129893	0.00129893
31.4021	240.6	0.00205376	0.00205376
31.5022	254.944	0.00283387	0.00283387
31.6122	270.756	0.00367548	0.00367548
31.7221	287.014	0.00447466	0.00447466
31.8222	302.03	0.00515773	0.00515773
31.9322	318.538	0.0059829	0.0059829
32.0421	335.858	0.00677063	0.00677063
32.1521	353.296	0.00749471	0.00749471
32.2522	370.046	0.00820782	0.00820782
32.3622	388.881	0.00894191	0.00894191
32.4721	408.327	0.00967076	0.00967076
32.5722	425.881	0.0103388	0.0103388
32.6822	445.671	0.0109828	0.0109828
32.7921	466.249	0.0117519	0.0117519
32.9021	486.999	0.0124757	0.0124757
33.0022	506.46	0.0130669	0.0130669
33.1122	527.842	0.0137709	0.0137709
33.2221	549.655	0.0144817	0.0144817
33.3222	570.163	0.0150439	0.0150439
33.4322	592.733	0.0157159	0.0157159
33.5421	615.577	0.0163917	0.0163917
33.6422	637.659	0.0169779	0.0169779
33.7522	661.269	0.0176496	0.0176496
33.8621	685.925	0.0183276	0.0183276
33.9721	711.909	0.0189258	0.0189258
34.0722	734.675	0.0195189	0.0195189
34.1822	760.894	0.0201578	0.0201578
34.2921	787.269	0.0207918	0.0207918
34.3922	810.69	0.0213098	0.0213098
34.5022	836.706	0.0219657	0.0219657
34.6121	863.69	0.0225219	0.0225219
34.7221	891.081	0.0231468	0.0231468
34.8222	915.925	0.0236999	0.0236999
34.9322	944.065	0.0242538	0.0242538
35.0421	972.519	0.0248698	0.0248698
35.1422	998.331	0.0253619	0.0253619
35.2522	1027.47	0.0260145	0.0260145
35.3621	1057.83	0.0265659	0.0265659
35.4721	1087.41	0.0271896	0.0271896
35.5722	1114.86	0.0276999	0.0276999
35.6822	1144.69	0.0283059	0.0283059
35.7921	1174.6	0.0287898	0.0287898
35.8922	1203.53	0.0293827	0.0293827
36.0022	1233.91	0.0299319	0.0299319
36.1121	1265.24	0.0304919	0.0304919
36.2221	1297.08	0.0311028	0.0311028
36.3222	1325.25	0.0315749	0.0315749
36.4322	1359.05	0.0322119	0.0322119
36.5421	1390.97	0.0327508	0.0327508
36.6422	1420.6	0.0333108	0.0333108
36.7522	1453.42	0.0338708	0.0338708
36.8621	1485.91	0.0344619	0.0344619
36.9721	1518.86	0.0350215	0.0350215
37.0722	1549.85	0.0355468	0.0355468
37.1822	1582.83	0.0360757	0.0360757
37.2921	1615.97	0.0366775	0.0366775
37.3922	1646.47	0.0371229	0.0371229
37.5022	1680.1	0.0377187	0.0377187
37.6121	1713.99	0.0383219	0.0383219
37.7221	1748.33	0.0388099	0.0388099
37.8222	1779.74	0.0394098	0.0394098
37.9322	1813.24	0.0399518	0.0399518
38.0421	1847.91	0.0404837	0.0404837
38.1422	1878.94	0.0410139	0.0410139
38.2522	1913.8	0.0415778	0.0415778
38.3621	1948.5	0.0421097	0.0421097
38.4721	1983.13	0.0427378	0.0427378
38.5722	2015.63	0.0432078	0.0432078
38.6821	2050.02	0.0438079	0.0438079
38.7921	2085.04	0.0444348	0.0444348
38.8922	2116.13	0.0448548	0.0448548
39.0021	2150.62	0.0454156	0.0454156
39.1121	2184.98	0.0459959	0.0459959
39.2122	2216.98	0.0465278	0.0465278
39.3222	2251.91	0.0471279	0.0471279
39.4321	2286.07	0.0476828	0.0476828
39.5421	2321.18	0.0482438	0.0482438
39.6422	2352.13	0.0487697	0.0487697
39.7521	2387.85	0.0493938	0.0493938
39.8621	2421.38	0.0499638	0.0499638
39.9622	2451.77	0.0505517	0.0505517
40.0722	2485.16	0.0510309	0.0510309
40.1821	2518.12	0.0516989	0.0516989
40.2921	2550.69	0.0522578	0.0522578
40.3922	2580.18	0.0527949	0.0527949
40.5021	2611.29	0.0534179	0.0534179
40.6121	2642.09	0.0539999	0.0539999
40.7122	2669.16	0.0545239	0.0545239
40.8222	2700.3	0.0551957	0.0551957
40.9321	2730.79	0.0558059	0.0558059
41.0421	2759.38	0.0563518	0.0563518
41.1422	2786.16	0.0570059	0.0570059
41.2521	2815.16	0.0575429	0.0575429
41.3621	2842.26	0.0582136	0.0582136
41.4622	2866.43	0.0587938	0.0587938
41.5722	2893.73	0.0593499	0.0593499
41.6821	2920.05	0.0600708	0.0600708
41.7921	2946.15	0.0606917	0.0606917
41.8922	2969.87	0.0612299	0.0612299
42.0021	2994.59	0.0619669	0.0619669
42.1121	3019.02	0.0626079	0.0626079
42.2122	3040.03	0.0632099	0.0632099
42.3222	3061.56	0.0639518	0.0639518
42.4321	3081.91	0.0646099	0.0646099
42.5421	3102.72	0.0653377	0.0653377
42.6422	3119.41	0.0660187	0.0660187
42.7521	3136.61	0.0666499	0.0666499
42.8621	3152.08	0.0674987	0.0674987
42.9622	3164.78	0.0681858	0.0681858
43.0722	3177.47	0.0689256	0.0689256
43.1821	3187.61	0.0697858	0.0697858
43.2921	3196.29	0.0705898	0.0705898
43.3922	3202.28	0.0713458	0.0713458
43.5021	3208.98	0.0722348	0.0722348
43.6022	3213.31	0.0729999	0.0729999
43.7122	3216.7	0.0738895	0.0738895
43.8221	3219.54	0.0748219	0.0748219
43.9321	3222.92	0.0756476	0.0756476
44.0322	3226.53	0.0765395	0.0765395
44.1422	3228.24	0.0773799	0.0773799
44.2521	3232.05	0.0782959	0.0782959
44.3522	3235.95	0.0791376	0.0791376
44.4622	3239.5	0.0799918	0.0799918
44.5721	3244.06	0.0808959	0.0808959
44.6821	3248.11	0.0818295	0.0818295
44.7822	3252.42	0.0825918	0.0825918
44.8922	3257.57	0.0834899	0.0834899
45.0021	3263.02	0.0844359	0.0844359
45.1022	3268.08	0.0852466	0.0852466
45.2122	3273.66	0.0861096	0.0861096
45.3221	3278.82	0.0869658	0.0869658
45.4321	3285.87	0.0878518	0.0878518
45.5322	3291.13	0.0886938	0.0886938
45.6422	3297.75	0.0896137	0.0896137
45.7521	3303.78	0.0904279	0.0904279
45.8522	3307.61	0.0912235	0.0912235
45.9622	3312.84	0.0921459	0.0921459
46.0721	3319.61	0.0929396	0.0929396
46.1821	3325.07	0.0938396	0.0938396
46.2822	3331.47	0.0946188	0.0946188
46.3922	3338.3	0.0955038	0.0955038
46.5021	3343.92	0.0963695	0.0963695
46.6022	3350.37	0.0971658	0.0971658
46.7122	3357.64	0.0979955	0.0979955
46.8221	3363.78	0.0989227	0.0989227
46.9321	3370.51	0.0997538	0.0997538
47.0322	3375.75	0.100528	0.100528
47.1422	3381.92	0.101488	0.101488
47.2521	3388.63	0.102263	0.102263
47.3522	3394.73	0.103111	0.103111
47.4622	3401.29	0.103994	0.103994
47.5721	3407.04	0.104772	0.104772
47.6821	3413.62	0.105703	0.105703
47.7822	3420.82	0.106488	0.106488
47.8922	3427.12	0.107335	0.107335
48.0021	3434.34	0.108252	0.108252
48.1022	3440.05	0.109075	0.109075
48.2122	3446.58	0.109935	0.109935
48.3221	3452.87	0.110794	0.110794
48.4321	3459.06	0.111662	0.111662
48.5322	3464.55	0.112495	0.112495
48.6421	3470.5	0.113359	0.113359
48.7521	3477.4	0.114203	0.114203
48.8522	3483.36	0.11499	0.11499
48.9622	3489.07	0.115891	0.115891
49.0721	3496.52	0.11675	0.11675
49.1722	3501.96	0.117558	0.117558
49.2822	3508.08	0.118452	0.118452
49.3921	3514.31	0.119258	0.119258
49.5021	3520.55	0.120252	0.120252
49.6022	3526.23	0.121003	0.121003
49.7122	3533.69	0.121906	0.121906
49.8221	3539.2	0.122728	0.122728
49.9222	3544.35	0.123486	0.123486
50.0322	3551.08	0.124432	0.124432
50.1421	3558.34	0.125308	0.125308
50.2521	3563.33	0.126172	0.126172
50.3522	3569.32	0.126955	0.126955
50.4622	3575.69	0.127899	0.127899
50.5721	3581.35	0.128675	0.128675
50.6722	3587.83	0.129531	0.129531
50.7822	3593.37	0.130454	0.130454
50.8921	3599.88	0.131294	0.131294
51.0021	3605.99	0.132214	0.132214
51.1022	3611.25	0.133024	0.133024
51.2122	3617.75	0.133884	0.133884
51.3221	3623.51	0.134779	0.134779
51.4222	3629.13	0.135655	0.135655
51.5322	3634.28	0.136446	0.136446
51.6421	3640.62	0.137367	0.137367
51.7521	3646.09	0.138275	0.138275
51.8522	3650.87	0.139006	0.139006
51.9622	3657.36	0.13993	0.13993
52.0721	3663.7	0.140796	0.140796
52.1722	3669.4	0.141596	0.141596
52.2822	3674.9	0.142503	0.142503
52.3921	3680.97	0.143426	0.143426
52.5021	3687.05	0.144248	0.144248
52.6022	3692.71	0.14508	0.14508
52.7122	3698.82	0.14597	0.14597
52.8221	3703.92	0.146805	0.146805
52.9222	3708.55	0.147668	0.147668
53.0322	3714.09	0.14856	0.14856
53.1421	3720.46	0.14949	0.14949
53.2521	3725.22	0.150328	0.150328
53.3522	3731.34	0.151152	0.151152
53.4622	3737.23	0.152104	0.152104
53.5721	3743.09	0.152967	0.152967
53.6722	3748.12	0.153775	0.153775
53.7821	3754.28	0.154742	0.154742
53.8921	3759.75	0.155624	0.155624
53.9922	3764.39	0.15644	0.15644
54.1022	3770.36	0.157382	0.157382
54.2121	3775.85	0.158238	0.158238
54.3221	3780.84	0.159068	0.159068
54.4222	3786.14	0.159958	0.159958
54.5321	3790.53	0.160779	0.160779
54.6421	3796.13	0.161667	0.161667
54.7422	3801.74	0.162511	0.162511
54.8522	3807.16	0.16341	0.16341
54.9621	3812.61	0.164331	0.164331
55.0721	3819.19	0.16519	0.16519
55.1722	3823.93	0.165987	0.165987
55.2821	3828.62	0.166931	0.166931
55.3921	3834.59	0.167795	0.167795
55.4922	3838.95	0.16865	0.16865
55.6022	3843.57	0.169519	0.169519
55.7121	3849.37	0.170394	0.170394
55.8221	3854.43	0.171306	0.171306
55.9222	3859.92	0.172118	0.172118
56.0321	3865.42	0.17302	0.17302
56.1421	3870.48	0.173908	0.173908
56.2422	3876.03	0.17476	0.17476
56.3522	3880.59	0.175651	0.175651
56.4621	3886.99	0.176534	0.176534
56.5721	3892.38	0.17749	0.17749
56.6722	3897.04	0.178278	0.178278
56.7821	3902.01	0.179166	0.179166
56.8921	3906.4	0.180087	0.180087
56.9922	3910.81	0.180851	0.180851
57.1022	3915.9	0.181782	0.181782
57.2121	3920.97	0.182648	0.182648
57.3221	3926.17	0.183523	0.183523
57.4222	3931.37	0.18438	0.18438
57.5321	3937.47	0.185258	0.185258
57.6421	3943.39	0.186131	0.186131
57.7422	3947.2	0.187002	0.187002
57.8522	3952.37	0.18784	0.18784
57.9621	3956.9	0.188783	0.188783
58.0721	3961.58	0.189642	0.189642
58.1722	3966.71	0.190426	0.190426
58.2821	3972.64	0.19142	0.19142
58.3921	3976.96	0.19227	0.19227
58.4922	3981.8	0.193088	0.193088
58.6022	3987.2	0.194011	0.194011
58.7121	3991.74	0.19481	0.19481
58.8122	3997.36	0.19571	0.19571
58.9222	4001.71	0.196615	0.196615
59.0321	4007.38	0.197511	0.197511
59.1322	4011.79	0.198358	0.198358
59.2422	4016.92	0.199255	0.199255
59.3521	4021.65	0.200143	0.200143
59.4621	4026.72	0.20101	0.20101
59.5622	4031.61	0.201898	0.201898
59.6722	4036.13	0.202767	0.202767
59.7821	4040.87	0.20362	0.20362
59.8822	4044.96	0.204521	0.204521
59.9922	4049.38	0.205318	0.205318
60.1021	4054.16	0.206262	0.206262
60.2121	4059.33	0.207123	0.207123
60.3122	4063.35	0.207954	0.207954
60.4222	4068.56	0.208878	0.208878
60.5321	4073.82	0.20973	0.20973
60.6322	4078.72	0.210604	0.210604
60.7422	4083.55	0.211534	0.211534
60.8521	4088.93	0.21243	0.21243
60.9621	4093.47	0.213354	0.213354
61.0622	4097.81	0.214179	0.214179
61.1722	4102.14	0.215028	0.215028
61.2821	4106.44	0.215944	0.215944
61.3822	4110.87	0.216759	0.216759
61.4922	4116.64	0.217654	0.217654
61.6021	4121.61	0.218582	0.218582
61.7121	4125.83	0.219466	0.219466
61.8122	4129.78	0.220298	0.220298
61.9222	4134.86	0.221227	0.221227
62.0321	4140.17	0.22211	0.22211
62.1322	4143.53	0.22293	0.22293
62.2422	4148.95	0.223875	0.223875
62.3521	4153.53	0.224763	0.224763
62.4621	4157.22	0.225638	0.225638
62.5622	4161.44	0.226426	0.226426
62.6722	4165.75	0.22736	0.22736
62.7821	4169.4	0.22822	0.22822
62.8822	4174.53	0.228967	0.228967
62.9922	4179.96	0.229975	0.229975
63.1021	4184.81	0.230815	0.230815
63.2121	4189.33	0.231698	0.231698
63.3122	4193.99	0.23261	0.23261
63.4222	4197.98	0.23341	0.23341
63.5321	4203	0.234364	0.234364
63.6322	4206.69	0.235223	0.235223
63.7422	4211.08	0.236039	0.236039
63.8521	4215.53	0.236972	0.236972
63.9522	4219.37	0.23783	0.23783
64.0622	4224.1	0.238644	0.238644
64.1721	4228.52	0.239568	0.239568
64.2821	4234.09	0.240555	0.240555
64.3822	4238.18	0.241258	0.241258
64.4922	4242.88	0.242278	0.242278
64.6021	4247.93	0.243112	0.243112
64.7022	4250.8	0.243926	0.243926
64.8122	4255.84	0.24489	0.24489
64.9221	4260.91	0.245826	0.245826
65.0321	4264.49	0.246631	0.246631
65.1322	4268.89	0.247504	0.247504
65.2422	4273.18	0.24839	0.24839
65.3521	4276.77	0.249297	0.249297
65.4522	4281.43	0.25003	0.25003
65.5622	4285.78	0.250975	0.250975
65.6721	4290.09	0.251941	0.251941
65.7821	4295.14	0.252819	0.252819
65.8822	4298.84	0.253647	0.253647
65.9922	4302.97	0.254486	0.254486
66.1021	4307.9	0.255462	0.255462
66.2022	4311.73	0.256292	0.256292
66.3122	4316.48	0.257082	0.257082
66.4221	4320.81	0.258004	0.258004
66.5321	4324.28	0.258944	0.258944
66.6322	4328.84	0.259739	0.259739
66.7422	4333.5	0.260647	0.260647
66.8521	4337.8	0.261494	0.261494
66.9522	4341.9	0.262362	0.262362
67.0622	4344.39	0.263212	0.263212
67.1721	4349.63	0.264148	0.264148
67.2821	4355	0.265082	0.265082
67.3822	4359.03	0.265883	0.265883
67.4922	4364.15	0.266792	0.266792
67.6021	4367.82	0.267672	0.267672
67.7022	4372.13	0.268517	0.268517
67.8122	4376.49	0.26945	0.26945
67.9221	4380.8	0.270342	0.270342
68.0321	4384.73	0.271288	0.271288
68.1322	4387.83	0.272126	0.272126
68.2422	4392.66	0.273056	0.273056
68.3521	4397.68	0.273982	0.273982
68.4522	4400.59	0.274715	0.274715
68.5622	4404.99	0.275723	0.275723
68.6721	4409.23	0.276574	0.276574
68.7722	4413.08	0.277324	0.277324
68.8822	4418.02	0.27825	0.27825
68.9921	4422.66	0.279232	0.279232
69.1021	4426.51	0.28009	0.28009
69.2022	4430.55	0.280939	0.280939
69.3121	4434.57	0.28184	0.28184
69.4221	4437.9	0.282668	0.282668
69.5222	4441.83	0.283544	0.283544
69.6322	4446.67	0.284432	0.284432
69.7421	4450.44	0.285303	0.285303
69.8521	4455.4	0.286258	0.286258
69.9522	4459.85	0.287088	0.287088
70.0621	4463.9	0.288024	0.288024
70.1721	4468.98	0.288944	0.288944
70.2722	4472.09	0.289802	0.289802
70.3822	4477.13	0.290694	0.290694
70.4921	4481.39	0.291646	0.291646
70.6021	4484.03	0.29252	0.29252
70.7022	4488.13	0.293346	0.293346
70.8121	4491.37	0.294323	0.294323
70.9221	4496.05	0.295168	0.295168
71.0222	4499.84	0.295984	0.295984
71.1322	4504.23	0.2969	0.2969
71.2421	4507.86	0.297782	0.297782
71.3521	4512.72	0.298747	0.298747
71.4522	4516.91	0.299516	0.299516
71.5621	4521.02	0.300432	0.300432
71.6721	4524.91	0.301322	0.301322
71.7722	4528.5	0.302187	0.302187
71.8822	4532.72	0.303026	0.303026
71.9921	4536.29	0.303991	0.303991
72.1021	4540.28	0.304899	0.304899
72.2022	4543.84	0.305722	0.305722
72.3121	4548.67	0.306596	0.306596
72.4221	4552.51	0.307486	0.307486
72.5222	4556.36	0.308312	0.308312
72.6322	4560.69	0.309303	0.309303
72.7421	4565.13	0.310116	0.310116
72.8521	4568.92	0.311015	0.311015
72.9522	4573.64	0.311956	0.311956
73.0621	4578.68	0.312756	0.312756
73.1721	4581.96	0.31374	0.31374
73.2722	4585.56	0.314539	0.314539
73.3822	4589.01	0.315438	0.315438
73.4921	4592.79	0.316367	0.316367
73.6021	4597.64	0.317273	0.317273
73.7022	4601.5	0.318103	0.318103
73.8121	4605.11	0.319023	0.319023
73.9122	4608.81	0.319828	0.319828
74.0222	4612.36	0.320698	0.320698
74.1321	4617.18	0.321652	0.321652
74.2421	4621.02	0.322562	0.322562
74.3422	4625.05	0.323421	0.323421
74.4522	4628.9	0.324301	0.324301
74.5621	4632.78	0.32517	0.32517
74.6622	4637.33	0.326123	0.326123
74.7722	4640.87	0.32694	0.32694
74.8821	4644.38	0.327913	0.327913
74.9921	4648.36	0.328758	0.328758
75.0922	4651.92	0.329607	0.329607
75.2022	4656.24	0.330504	0.330504
75.3121	4660.46	0.331452	0.331452
75.4122	4665.08	0.332264	0.332264
75.5222	4667.9	0.333168	0.333168
75.6321	4672.8	0.334124	0.334124
75.7421	4677.05	0.335008	0.335008
75.8422	4679.95	0.335859	0.335859
75.9522	4684.76	0.336782	0.336782
76.0621	4687.81	0.337726	0.337726
76.1622	4690.74	0.338576	0.338576
76.2722	4694.52	0.339395	0.339395
76.3821	4698.6	0.340321	0.340321
76.4921	4702.39	0.341247	0.341247
76.5922	4706.97	0.342031	0.342031
76.7022	4709.89	0.342966	0.342966
76.8121	4714.15	0.343802	0.343802
76.9122	4717.79	0.34468	0.34468
77.0222	4722.51	0.345639	0.345639
77.1321	4727.32	0.346474	0.346474
77.2421	4731.03	0.347502	0.347502
77.3422	4734.8	0.348287	0.348287
77.4522	4737.86	0.349159	0.349159
77.5621	4741.46	0.350103	0.350103
77.6622	4746.92	0.35096	0.35096
77.7722	4749.19	0.351832	0.351832
77.8821	4752.4	0.352834	0.352834
77.9921	4756.19	0.353615	0.353615
78.0922	4760.39	0.354496	0.354496
78.2022	4765.26	0.355499	0.355499
78.3121	4769.01	0.356344	0.356344
78.4122	4772.49	0.357176	0.357176
78.5222	4776.46	0.35819	0.35819
78.6321	4780.29	0.35905	0.35905
78.7322	4784.37	0.359929	0.359929
78.8422	4788.17	0.360815	0.360815
78.9521	4790.86	0.361728	0.361728
79.0621	4794.62	0.362687	0.362687
79.1622	4797.32	0.363371	0.363371
79.2722	4801.42	0.364366	0.364366
79.3821	4806.52	0.365214	0.365214
79.4822	4809.72	0.366015	0.366015
79.5922	4814.8	0.367038	0.367038
79.7021	4819.32	0.367871	0.367871
79.8121	4822.92	0.368843	0.368843
79.9122	4826.99	0.36972	0.36972
80.0222	4830.56	0.370576	0.370576
80.1321	4833.47	0.371508	0.371508
80.2322	4837	0.372402	0.372402
80.3422	4840.19	0.3732	0.3732
80.4521	4844.09	0.374168	0.374168
80.5621	4847.82	0.375092	0.375092
80.6622	4850.57	0.375896	0.375896
80.7722	4856.01	0.376826	0.376826
80.8821	4860.31	0.377686	0.377686
80.9822	4864.43	0.378583	0.378583
81.0922	4867.98	0.379506	0.379506
81.2021	4871.89	0.380428	0.380428
81.3121	4874.6	0.381375	0.381375
81.4122	4878.15	0.382172	0.382172
81.5222	4881.63	0.383106	0.383106
81.6321	4886	0.383991	0.383991
81.7322	4888.81	0.384755	0.384755
81.8422	4893.92	0.385738	0.385738
81.9521	4897.59	0.386615	0.386615
82.0621	4901.48	0.387543	0.387543
82.1622	4905.05	0.388348	0.388348
82.2722	4909.33	0.389263	0.389263
82.3821	4913.11	0.390222	0.390222
82.4822	4917.35	0.391052	0.391052
82.5922	4920.57	0.391915	0.391915
82.7021	4924.06	0.392827	0.392827
82.8121	4927.84	0.393827	0.393827
82.9122	4930.18	0.394591	0.394591
83.0222	4934.24	0.395468	0.395468
83.1321	4938.49	0.396395	0.396395
83.2322	4941.03	0.39721	0.39721
83.3422	4945.92	0.398071	0.398071
83.4521	4949.88	0.399011	0.399011
83.5621	4953.76	0.39988	0.39988
83.6622	4957.5	0.400746	0.400746
83.7721	4961.6	0.401676	0.401676
83.8821	4965.2	0.402519	0.402519
83.9822	4969.29	0.403408	0.403408
84.0921	4971.86	0.404364	0.404364
84.2021	4976.41	0.405234	0.405234
84.3022	4979.87	0.406063	0.406063
84.4122	4982.99	0.407002	0.407002
84.5221	4986.88	0.407867	0.407867
84.6321	4990.7	0.40886	0.40886
84.7322	4993.54	0.409599	0.409599
84.8421	4997.92	0.410522	0.410522
84.9521	5002.52	0.411557	0.411557
85.0522	5006.22	0.412315	0.412315
85.1622	5009.94	0.413179	0.413179
85.2721	5013.32	0.41417	0.41417
85.3821	5017.69	0.415083	0.415083
85.4822	5021.03	0.41595	0.41595
85.5921	5025.49	0.416846	0.416846
85.7021	5028.92	0.417831	0.417831
85.8022	5031.51	0.418615	0.418615
85.9122	5034.4	0.419606	0.419606
86.0221	5038.26	0.420427	0.420427
86.1321	5041.08	0.42127	0.42127
86.2322	5045.57	0.422186	0.422186
86.3421	5050.44	0.423039	0.423039
86.4521	5054.45	0.423964	0.423964
86.5522	5058.68	0.424778	0.424778
86.6622	5061.81	0.425707	0.425707
86.7721	5066.74	0.426679	0.426679
86.8821	5069.77	0.427571	0.427571
86.9822	5072.54	0.428322	0.428322
87.0921	5076.1	0.429318	0.429318
87.2021	5079.37	0.430208	0.430208
87.3022	5083.64	0.431019	0.431019
87.4122	5086.97	0.431934	0.431934
87.5221	5090.99	0.432819	0.432819
87.6321	5093.73	0.43368	0.43368
87.7322	5097.65	0.434535	0.434535
87.8421	5102.3	0.435426	0.435426
87.9521	5106.54	0.436428	0.436428
88.0522	5110.38	0.437287	0.437287
88.1622	5113.06	0.438155	0.438155
88.2721	5115.25	0.439047	0.439047
88.3821	5118.81	0.439906	0.439906
88.4822	5122.43	0.440712	0.440712
88.5921	5126.62	0.441648	0.441648
88.6922	5129.81	0.442444	0.442444
88.8022	5133.1	0.443323	0.443323
88.9121	5137.37	0.444224	0.444224
89.0221	5142.28	0.445126	0.445126
89.1222	5146.57	0.44602	0.44602
89.2322	5150.48	0.44691	0.44691
89.3421	5152.78	0.447811	0.447811
89.4422	5156.56	0.448642	0.448642
89.5522	5160.68	0.449508	0.449508
89.6621	5164.02	0.450459	0.450459
89.7721	5168.26	0.451356	0.451356
89.8722	5170.46	0.452134	0.452134
89.9822	5173.37	0.453075	0.453075
90.0921	5177.67	0.45396	0.45396
90.1922	5181.04	0.454738	0.454738
90.3022	5186.13	0.455703	0.455703
90.4121	5190.52	0.456587	0.456587
90.5221	5193.24	0.457528	0.457528
90.6222	5196.72	0.458359	0.458359
90.7322	5200.94	0.459231	0.459231
90.8421	5204.74	0.460171	0.460171
90.9422	5207.66	0.460974	0.460974
91.0522	5210.71	0.461915	0.461915
91.1621	5214.69	0.462828	0.462828
91.2721	5217.66	0.463728	0.463728
91.3722	5220.63	0.464547	0.464547
91.4822	5223.81	0.465444	0.465444
91.5921	5228.81	0.466367	0.466367
91.6922	5232.39	0.467162	0.467162
91.8022	5236.19	0.46807	0.46807
91.9121	5240.04	0.469035	0.469035
92.0221	5243.48	0.46995	0.46995
92.1222	5248.06	0.47081	0.47081
92.2322	5251.22	0.471686	0.471686
92.3421	5254.49	0.472619	0.472619
92.4422	5257.09	0.473523	0.473523
92.5522	5260.64	0.474335	0.474335
92.6621	5265.34	0.475227	0.475227
92.7721	5268.61	0.476152	0.476152
92.8722	5271.99	0.477036	0.477036
92.9822	5275.3	0.477918	0.477918
93.0921	5279.2	0.478772	0.478772
93.1922	5282.67	0.47966	0.47966
93.3022	5286.66	0.480604	0.480604
93.4121	5290.26	0.481463	0.481463
93.5221	5294.07	0.482394	0.482394
93.6222	5297.74	0.483232	0.483232
93.7321	5301.71	0.484126	0.484126
93.8421	5304.71	0.485054	0.485054
93.9422	5308.7	0.485846	0.485846
94.0522	5312.17	0.486735	0.486735
94.1621	5315.08	0.487701	0.487701
94.2622	5318.85	0.488466	0.488466
94.3722	5322.9	0.489381	0.489381
94.4821	5325.98	0.490331	0.490331
94.5921	5330.89	0.491204	0.491204
94.6922	5334.32	0.492028	0.492028
94.8022	5338.69	0.493011	0.493011
94.9121	5342.11	0.493858	0.493858
95.0122	5345.61	0.494806	0.494806
95.1222	5349.46	0.49571	0.49571
95.2321	5352.65	0.496603	0.496603
95.3421	5356.21	0.497544	0.497544
95.4422	5358.61	0.498348	0.498348
95.5522	5362.66	0.499316	0.499316
95.6621	5366.73	0.500157	0.500157
95.7622	5370.45	0.500975	0.500975
95.8722	5374.03	0.501958	0.501958
95.9821	5378.72	0.5029	0.5029
96.0921	5382.46	0.50377	0.50377
96.1922	5385.8	0.504631	0.504631
96.3022	5389.34	0.505594	0.505594
96.4121	5392.66	0.506515	0.506515
96.5122	5397.19	0.507328	0.507328
96.6222	5399.45	0.50823	0.50823
96.7321	5402.77	0.509195	0.509195
96.8421	5406.46	0.51009	0.51009
96.9422	5410.11	0.51088	0.51088
97.0522	5413.25	0.511814	0.511814
97.1621	5418.98	0.512747	0.512747
97.2622	5422.3	0.513627	0.513627
97.3722	5426.37	0.514498	0.514498
97.4821	5429.56	0.515383	0.515383
97.5921	5433.28	0.516379	0.516379
97.6922	5436.85	0.517166	0.517166
97.8022	5440.24	0.51809	0.51809
97.9121	5443.2	0.51903	0.51903
98.0122	5446.68	0.519892	0.519892
98.1222	5449.93	0.520759	0.520759
98.2321	5453.77	0.521762	0.521762
98.3421	5457.47	0.522584	0.522584
98.4422	5462.22	0.523475	0.523475
98.5522	5465.02	0.52441	0.52441
98.6621	5468.62	0.525235	0.525235
98.7622	5472.53	0.52613	0.52613
98.8721	5477.5	0.527119	0.527119
98.9821	5479.87	0.527991	0.527991
99.0822	5483.05	0.528823	0.528823
99.1922	5486.2	0.529736	0.529736
99.3021	5490.12	0.530622	0.530622
99.4121	5493.92	0.531583	0.531583
99.5122	5496.91	0.532372	0.532372
99.6221	5501.35	0.533256	0.533256
99.7321	5505.01	0.534222	0.534222
99.8322	5507.85	0.535034	0.535034
99.9422	5512.7	0.535951	0.535951
100.052	5515.83	0.536867	0.536867
100.162	5519.74	0.53779	0.53779
100.262	5523.58	0.538638	0.538638
100.372	5526.45	0.539519	0.539519
100.482	5530.35	0.540436	0.540436
100.582	5534.01	0.541298	0.541298
100.692	5538.17	0.542199	0.542199
100.802	5541.55	0.543115	0.543115
100.912	5546.03	0.544064	0.544064
101.012	5548.58	0.544867	0.544867
101.122	5552.73	0.545835	0.545835
101.232	5556.82	0.54669	0.54669
101.332	5560.42	0.547559	0.547559
101.442	5563.3	0.548462	0.548462
101.552	5567.27	0.549367	0.549367
101.662	5570.39	0.550323	0.550323
101.762	5574.5	0.551104	0.551104
101.872	5578.36	0.552074	0.552074
101.982	5581.91	0.552976	0.552976
102.082	5585.31	0.553758	0.553758
102.192	5589.09	0.554724	0.554724
102.302	5592.92	0.555664	0.555664
102.412	5596.14	0.556552	0.556552
102.512	5599.65	0.557382	0.557382
102.622	5603.12	0.558279	0.558279
102.732	5606.86	0.559211	0.559211
102.832	5610.77	0.560046	0.560046
102.942	5615.74	0.560948	0.560948
103.052	5618.64	0.561888	0.561888
103.162	5621.99	0.562802	0.562802
103.262	5626.62	0.563642	0.563642
103.372	5630.14	0.564606	0.564606
103.482	5633.38	0.565488	0.565488
103.582	5635.62	0.566294	0.566294
103.692	5640.45	0.567283	0.567283
103.802	5643.48	0.568136	0.568136
103.902	5647.09	0.568938	0.568938
104.012	5650.86	0.569948	0.569948
104.122	5653.99	0.570764	0.570764
104.222	5657.45	0.571602	0.571602
104.332	5661.94	0.572562	0.572562
104.442	5665.84	0.573426	0.573426
104.552	5669.05	0.57438	0.57438
104.652	5673.1	0.575171	0.575171
104.762	5675.74	0.576046	0.576046
104.872	5679.34	0.576981	0.576981
104.972	5682.7	0.577814	0.577814
105.082	5686.44	0.578656	0.578656
105.192	5690.5	0.579614	0.579614
105.302	5694.26	0.580483	0.580483
105.402	5697.41	0.581299	0.581299
105.512	5702.26	0.582248	0.582248
105.622	5706.16	0.583128	0.583128
105.722	5709.43	0.583986	0.583986
105.832	5713.18	0.584904	0.584904
105.942	5717.27	0.585818	0.585818
106.052	5720.75	0.586706	0.586706
106.152	5724.48	0.587521	0.587521
106.262	5726.79	0.588458	0.588458
106.372	5731.18	0.589327	0.589327
106.472	5734.97	0.590207	0.590207
106.582	5738.44	0.591059	0.591059
106.692	5742.17	0.591988	0.591988
106.802	5746.08	0.592896	0.592896
106.902	5749.25	0.593699	0.593699
107.012	5752.63	0.594643	0.594643
107.122	5756.38	0.595527	0.595527
107.222	5759.58	0.59637	0.59637
107.332	5763.45	0.597274	0.597274
107.442	5767.65	0.59819	0.59819
107.552	5770.7	0.599087	0.599087
107.652	5774.28	0.599935	0.599935
107.762	5777.78	0.600846	0.600846
107.872	5781.66	0.601744	0.601744
107.972	5785.92	0.602528	0.602528
108.082	5789.6	0.603548	0.603548
108.192	5793.09	0.604395	0.604395
108.302	5796.53	0.605287	0.605287
108.402	5800.63	0.606143	0.606143
108.512	5803.92	0.607062	0.607062
108.622	5808.36	0.607981	0.607981
108.722	5811.75	0.608839	0.608839
108.832	5814.55	0.609698	0.609698
108.942	5818.96	0.610666	0.610666
109.042	5822.71	0.6115	0.6115
109.152	5826.83	0.612344	0.612344
109.262	5830.56	0.61333	0.61333
109.372	5832.22	0.614243	0.614243
109.472	5835.55	0.614972	0.614972
109.582	5839.74	0.615962	0.615962
109.692	5843.54	0.616824	0.616824
109.792	5847.48	0.617696	0.617696
109.902	5850.66	0.618672	0.618672
110.012	5854.5	0.61949	0.61949
110.122	5859.33	0.620494	0.620494
110.222	5864.01	0.621303	0.621303
110.332	5867.05	0.622188	0.622188
110.442	5871.28	0.623169	0.623169
110.542	5873.7	0.623924	0.623924
110.652	5877.24	0.624844	0.624844
110.762	5881.58	0.6258	0.6258
110.872	5885.17	0.626678	0.626678
110.972	5888.85	0.627514	0.627514
111.082	5892.72	0.628508	0.628508
111.192	5896.05	0.629368	0.629368
111.292	5899.35	0.630251	0.630251
111.402	5903.25	0.631158	0.631158
111.512	5908.19	0.632078	0.632078
111.622	5912.47	0.633054	0.633054
111.722	5915.29	0.633871	0.633871
111.832	5918.25	0.634742	0.634742
111.942	5922.5	0.635747	0.635747
112.042	5925.65	0.636572	0.636572
112.152	5929.93	0.637427	0.637427
112.262	5933.66	0.638436	0.638436
112.372	5937.37	0.639295	0.639295
112.472	5941.65	0.64013	0.64013
112.582	5944.98	0.641052	0.641052
112.692	5948.17	0.641939	0.641939
112.792	5951.59	0.642758	0.642758
112.902	5955.28	0.643718	0.643718
113.012	5959.24	0.644612	0.644612
113.122	5962.96	0.645582	0.645582
113.222	5966.04	0.646406	0.646406
113.332	5970.61	0.647296	0.647296
113.442	5974.36	0.648283	0.648283
113.542	5977.97	0.64908	0.64908
113.652	5981.17	0.649944	0.649944
113.762	5984.94	0.650985	0.650985
113.862	5989.75	0.651767	0.651767
113.972	5993.5	0.652658	0.652658
114.082	5996.62	0.65365	0.65365
114.192	6000.48	0.654495	0.654495
114.292	6003.59	0.655336	0.655336
114.402	6007.19	0.656327	0.656327
114.512	6011.13	0.65715	0.65715
114.612	6014.65	0.658012	0.658012
114.722	6018.04	0.658946	0.658946
114.832	6022.04	0.659792	0.659792
114.942	6026.56	0.66078	0.66078
115.042	6029.46	0.661618	0.661618
115.152	6032.9	0.662446	0.662446
115.262	6036.56	0.663392	0.663392
115.362	6039.83	0.664264	0.664264
115.472	6043.11	0.665083	0.665083
115.582	6047.77	0.666027	0.666027
115.692	6052.47	0.666904	0.666904
115.792	6055.44	0.66776	0.66776
115.902	6058.63	0.66867	0.66867
116.012	6062.54	0.669579	0.669579
116.112	6066.45	0.670468	0.670468
116.222	6070.14	0.671362	0.671362
116.332	6074.47	0.672278	0.672278
116.442	6077.72	0.673162	0.673162
116.542	6081.2	0.674007	0.674007
116.652	6084.68	0.674874	0.674874
116.762	6089.27	0.67582	0.67582
116.862	6093.73	0.67664	0.67664
116.972	6096.47	0.677539	0.677539
117.082	6100.7	0.678492	0.678492
117.192	6105.21	0.679363	0.679363
117.292	6108.78	0.680292	0.680292
117.402	6112.08	0.68113	0.68113
117.512	6116.6	0.682042	0.682042
117.612	6119.23	0.682939	0.682939
117.722	6123	0.68386	0.68386
117.832	6126.48	0.684753	0.684753
117.942	6129.61	0.685683	0.685683
118.042	6133.58	0.68646	0.68646
118.152	6136.63	0.687376	0.687376
118.262	6141.21	0.688336	0.688336
118.362	6144.77	0.68908	0.68908
118.472	6148.57	0.69002	0.69002
118.582	6152.87	0.690939	0.690939
118.692	6157.06	0.691852	0.691852
118.792	6160.18	0.6927	0.6927
118.902	6164.63	0.693652	0.693652
119.002	6166.89	0.694518	0.694518
119.112	6170.59	0.695411	0.695411
119.222	6174.19	0.696284	0.696284
119.332	6179.51	0.697274	0.697274
119.432	6183.43	0.69814	0.69814
119.542	6187.27	0.699008	0.699008
119.652	6190.79	0.699943	0.699943
119.752	6194.7	0.700843	0.700843
119.862	6197.7	0.701712	0.701712
119.972	6202.4	0.702648	0.702648
120.082	6206.52	0.703556	0.703556
120.182	6209.24	0.704447	0.704447
120.292	6212.98	0.705395	0.705395
120.402	6216.02	0.706275	0.706275
120.502	6219.87	0.707114	0.707114
120.612	6223.49	0.708082	0.708082
120.722	6226.69	0.708934	0.708934
120.832	6231.78	0.709934	0.709934
120.932	6235.25	0.710748	0.710748
121.042	6238.98	0.71168	0.71168
121.152	6244.06	0.712675	0.712675
121.252	6245.91	0.713423	0.713423
121.362	6250.43	0.714388	0.714388
121.472	6253.84	0.715366	0.715366
121.582	6257.42	0.71619	0.71619
121.682	6261.41	0.717083	0.717083
121.792	6265.72	0.717996	0.717996
121.902	6268.88	0.718927	0.718927
122.002	6273.19	0.719812	0.719812
122.112	6277.02	0.72067	0.72067
122.222	6279.85	0.721612	0.721612
122.332	6284.82	0.722547	0.722547
122.432	6288.58	0.723437	0.723437
122.542	6292.13	0.724319	0.724319
122.652	6295.8	0.725279	0.725279
122.752	6299.03	0.726159	0.726159
122.862	6302.5	0.727054	0.727054
122.972	6306.34	0.727986	0.727986
123.082	6311.23	0.728954	0.728954
123.182	6313.8	0.72972	0.72972
123.292	6317.8	0.730675	0.730675
123.402	6321.32	0.731655	0.731655
123.502	6324.71	0.732428	0.732428
123.612	6328.44	0.733376	0.733376
123.722	6332.08	0.73429	0.73429
123.822	6336.02	0.735084	0.735084
123.932	6339.93	0.736043	0.736043
124.042	6344.19	0.736934	0.736934
124.152	6348.66	0.737927	0.737927
124.252	6352.39	0.738683	0.738683
124.362	6356.54	0.739688	0.739688
124.472	6359.82	0.740631	0.740631
124.572	6363.66	0.741424	0.741424
124.682	6366.78	0.742368	0.742368
124.792	6370.11	0.743332	0.743332
124.902	6374	0.744179	0.744179
125.002	6378.18	0.745067	0.745067
125.112	6382.34	0.746027	0.746027
125.222	6385.77	0.746863	0.746863
125.322	6389.17	0.747808	0.747808
125.432	6394.5	0.748716	0.748716
125.542	6397.69	0.749591	0.749591
125.652	6401.47	0.750582	0.750582
125.752	6405.23	0.751376	0.751376
125.862	6408.04	0.75234	0.75234
125.972	6412.11	0.75324	0.75324
126.072	6415.53	0.754062	0.754062
126.182	6418.83	0.754947	0.754947
126.292	6421.79	0.755894	0.755894
126.402	6426.91	0.756738	0.756738
126.502	6431.27	0.757582	0.757582
126.612	6435.94	0.758536	0.758536
126.722	6439.21	0.75945	0.75945
126.822	6442.65	0.760294	0.760294
126.932	6447.04	0.761219	0.761219
127.042	6450.29	0.762126	0.762126
127.152	6454.85	0.763056	0.763056
127.252	6457.73	0.763891	0.763891
127.362	6460.81	0.764763	0.764763
127.472	6464	0.765719	0.765719
127.572	6468.65	0.76652	0.76652
127.682	6472.9	0.767462	0.767462
127.792	6477.25	0.768434	0.768434
127.902	6481.45	0.769276	0.769276
128.002	6485.57	0.77019	0.77019
128.112	6488.84	0.77113	0.77113
128.222	6492.33	0.77206	0.77206
128.322	6496.14	0.772888	0.772888
128.432	6499.46	0.77385	0.77385
128.542	6503.3	0.774678	0.774678
128.652	6507.45	0.775679	0.775679
128.752	6511.56	0.776514	0.776514
128.862	6514.88	0.77736	0.77736
128.972	6518.34	0.778377	0.778377
129.072	6522.67	0.7792	0.7792
129.182	6526.3	0.780048	0.780048
129.292	6531.73	0.781063	0.781063
129.392	6534.62	0.781862	0.781862
129.502	6537.27	0.782731	0.782731
129.612	6541.18	0.783732	0.783732
129.722	6545.45	0.784566	0.784566
129.822	6549.64	0.785487	0.785487
129.932	6553.3	0.786382	0.786382
130.042	6556.06	0.7873	0.7873
130.142	6560.49	0.788182	0.788182
130.252	6564.46	0.789088	0.789088
130.362	6568.43	0.789999	0.789999
130.472	6572.37	0.790906	0.790906
130.572	6574.72	0.791723	0.791723
130.682	6579.45	0.792656	0.792656
130.792	6583.82	0.793574	0.793574
130.892	6588.32	0.794418	0.794418
131.002	6592.52	0.795414	0.795414
131.112	6595.64	0.7963	0.7963
131.222	6599.49	0.797228	0.797228
131.322	6603.55	0.798104	0.798104
131.432	6607.62	0.799042	0.799042
131.542	6611.19	0.799915	0.799915
131.642	6614.17	0.800776	0.800776
131.752	6617.4	0.801692	0.801692
131.862	6621.66	0.802603	0.802603
131.972	6625.81	0.80354	0.80354
132.072	6629.39	0.804398	0.804398
132.182	6633.33	0.805332	0.805332
132.292	6637.39	0.806239	0.806239
132.392	6641.75	0.807091	0.807091
132.502	6645.49	0.808038	0.808038
132.612	6650.5	0.80893	0.80893
132.722	6654.04	0.809943	0.809943
132.822	6656.88	0.810754	0.810754
132.932	6660.27	0.811716	0.811716
133.042	6664.03	0.812609	0.812609
133.142	6668.4	0.813435	0.813435
133.252	6671.74	0.814359	0.814359
133.362	6676.45	0.815331	0.815331
133.472	6681.71	0.816212	0.816212
133.572	6685.18	0.817115	0.817115
133.682	6689.34	0.818062	0.818062
133.782	6693.14	0.818874	0.818874
133.892	6696.88	0.819844	0.819844
134.002	6700.48	0.82076	0.82076
134.112	6704.08	0.821708	0.821708
134.212	6707.74	0.822542	0.822542
134.322	6711.58	0.823483	0.823483
134.432	6715.06	0.824378	0.824378
134.532	6718.85	0.82525	0.82525
134.642	6722.68	0.826201	0.826201
134.752	6726.42	0.827076	0.827076
134.862	6731.34	0.828006	0.828006
134.962	6735.1	0.828931	0.828931
135.072	6739.8	0.829799	0.829799
135.182	6743.54	0.830752	0.830752
135.282	6747.34	0.831632	0.831632
135.392	6750.68	0.832571	0.832571
135.502	6753.97	0.833432	0.833432
135.612	6757.79	0.834343	0.834343
135.712	6761.33	0.835259	0.835259
135.822	6765.14	0.836116	0.836116
135.932	6769.94	0.836996	0.836996
136.032	6772.65	0.837935	0.837935
136.142	6777.57	0.838854	0.838854
136.252	6781.69	0.839739	0.839739
136.362	6786.12	0.84073	0.84073
136.462	6789.3	0.84153	0.84153
136.572	6793.63	0.842464	0.842464
136.682	6798.76	0.843453	0.843453
136.782	6801.16	0.844192	0.844192
136.892	6804.54	0.845132	0.845132
137.002	6808.21	0.846146	0.846146
137.112	6812.15	0.84696	0.84696
137.212	6816.31	0.847835	0.847835
137.322	6819.89	0.848763	0.848763
137.432	6823.67	0.849678	0.849678
137.532	6827.46	0.850555	0.850555
137.642	6832.56	0.851422	0.851422
137.752	6836.58	0.852308	0.852308
137.862	6840.33	0.853332	0.853332
137.962	6843.8	0.854118	0.854118
138.072	6848.21	0.855007	0.855007
138.182	6852.71	0.856016	0.856016
138.282	6855.41	0.856804	0.856804
138.392	6859.69	0.85771	0.85771
138.502	6863.57	0.858676	0.858676
138.612	6867	0.859529	0.859529
138.712	6870.31	0.860422	0.860422
138.822	6875.58	0.861319	0.861319
138.932	6880.44	0.862208	0.862208
139.032	6883.79	0.863148	0.863148
139.142	6887.56	0.86406	0.86406
139.252	6891.75	0.864911	0.864911
139.352	6895.54	0.865858	0.865858
139.462	6900.11	0.866692	0.866692
139.572	6902.81	0.8677	0.8677
139.682	6906.77	0.868598	0.868598
139.782	6910.63	0.869394	0.869394
139.892	6914.38	0.870346	0.870346
140.002	6917.17	0.871262	0.871262
140.102	6921.88	0.872039	0.872039
140.212	6925.7	0.87295	0.87295
140.322	6930.09	0.873898	0.873898
140.432	6934	0.874846	0.874846
140.532	6938.16	0.875723	0.875723
140.642	6942.97	0.876651	0.876651
140.752	6947.15	0.87753	0.87753
140.852	6950.26	0.878426	0.878426
140.962	6954.82	0.879367	0.879367
141.072	6958.67	0.880274	0.880274
141.182	6963.37	0.881179	0.881179
141.282	6965.77	0.882066	0.882066
141.392	6970.1	0.883007	0.883007
141.502	6973.67	0.883882	0.883882
141.602	6977.43	0.884767	0.884767
141.712	6982.64	0.885695	0.885695
141.822	6986.9	0.886655	0.886655
141.932	6991.69	0.887602	0.887602
142.032	6994.91	0.888492	0.888492
142.142	6999.23	0.889418	0.889418
142.252	7003.27	0.890372	0.890372
142.352	7005.8	0.891147	0.891147
142.462	7009.71	0.892143	0.892143
142.572	7013.28	0.893004	0.893004
142.682	7016.38	0.893981	0.893981
142.782	7020.71	0.894754	0.894754
142.892	7024.54	0.895635	0.895635
143.002	7029.68	0.896628	0.896628
143.102	7034.13	0.897476	0.897476
143.212	7038.01	0.898376	0.898376
143.322	7042.36	0.899354	0.899354
143.432	7047.27	0.900262	0.900262
143.532	7051.03	0.901139	0.901139
143.642	7054.19	0.902084	0.902084
143.752	7057.29	0.902979	0.902979
143.852	7060.86	0.903819	0.903819
143.962	7064.61	0.904751	0.904751
144.072	7068.66	0.905622	0.905622
144.172	7073.34	0.906482	0.906482
144.282	7076.86	0.907451	0.907451
144.392	7082.63	0.90834	0.90834
144.502	7086.72	0.909315	0.909315
144.602	7090.5	0.910163	0.910163
144.712	7094	0.911036	0.911036
144.822	7097.28	0.912064	0.912064
144.922	7101.21	0.912828	0.912828
145.032	7104.64	0.913854	0.913854
145.142	7108.49	0.914675	0.914675
145.252	7113.04	0.915603	0.915603
145.352	7117.53	0.916492	0.916492
145.462	7120.95	0.917324	0.917324
145.572	7125.32	0.918355	0.918355
145.672	7128.69	0.919082	0.919082
145.782	7133.27	0.92009	0.92009
145.892	7137.99	0.920987	0.920987
146.002	7142.25	0.921915	0.921915
146.102	7146.49	0.922787	0.922787
146.212	7150.62	0.923687	0.923687
146.322	7154.26	0.924624	0.924624
146.422	7157.11	0.925503	0.925503
146.532	7161.44	0.926343	0.926343
146.642	7165.48	0.927323	0.927323
146.752	7169.42	0.928248	0.928248
146.852	7173.42	0.929047	0.929047
146.962	7177.68	0.930046	0.930046
147.072	7181.3	0.930904	0.930904
147.172	7185.61	0.931775	0.931775
147.282	7188.83	0.932758	0.932758
147.392	7194.17	0.933594	0.933594
147.502	7198.41	0.934567	0.934567
147.602	7201.78	0.935495	0.935495
147.712	7206.06	0.9363	0.9363
147.822	7210.07	0.937268	0.937268
147.922	7213.28	0.938124	0.938124
148.032	7217.24	0.939015	0.939015
148.142	7221.31	0.939972	0.939972
148.252	7225.22	0.940875	0.940875
148.352	7230.62	0.941723	0.941723
148.462	7234.44	0.942656	0.942656
148.572	7238.72	0.943568	0.943568
148.672	7242.2	0.944418	0.944418
148.782	7246.68	0.945384	0.945384
148.892	7251.06	0.946302	0.946302
148.992	7254.73	0.947162	0.947162
149.102	7258.39	0.948116	0.948116
149.212	7262.7	0.94905	0.94905
149.312	7266.09	0.949832	0.949832
149.422	7268.33	0.950798	0.950798
149.532	7273.01	0.951683	0.951683
149.642	7277.58	0.95258	0.95258
149.742	7281.77	0.953466	0.953466
149.852	7286.3	0.954364	0.954364
149.962	7291.53	0.955314	0.955314
150.062	7294.56	0.956168	0.956168
150.172	7298.93	0.957062	0.957062
150.282	7303.02	0.95801	0.95801
150.392	7307.28	0.958946	0.958946
150.492	7312.05	0.959799	0.959799
150.602	7314.91	0.960706	0.960706
150.712	7318.34	0.961658	0.961658
150.812	7322.22	0.962414	0.962414
150.922	7325.94	0.963347	0.963347
151.032	7330.29	0.964212	0.964212
151.142	7335.21	0.965227	0.965227
151.242	7338.6	0.966034	0.966034
151.352	7344.18	0.96697	0.96697
151.462	7347.98	0.967944	0.967944
151.562	7351.79	0.968743	0.968743
151.672	7355.07	0.969736	0.969736
151.782	7357.94	0.97061	0.97061
151.892	7362.23	0.971475	0.971475
151.992	7366.25	0.97237	0.97237
152.102	7370.94	0.973267	0.973267
152.212	7374.26	0.974184	0.974184
152.312	7378.44	0.975018	0.975018
152.422	7383.38	0.975926	0.975926
152.532	7388.34	0.97688	0.97688
152.642	7393.35	0.97786	0.97786
152.742	7397.79	0.978615	0.978615
152.852	7400.83	0.979591	0.979591
152.962	7404.67	0.980542	0.980542
153.062	7408.73	0.981423	0.981423
153.172	7413.1	0.982282	0.982282
153.282	7416.37	0.983258	0.983258
153.392	7420.19	0.984092	0.984092
153.492	7424.11	0.984989	0.984989
153.602	7427.67	0.985923	0.985923
153.712	7432.72	0.986771	0.986771
153.812	7436.48	0.987731	0.987731
153.922	7442.04	0.988626	0.988626
154.032	7445.9	0.9895	0.9895
154.132	7449.25	0.990462	0.990462
154.242	7453.64	0.99134	0.99134
154.352	7457.63	0.99224	0.99224
154.462	7462.1	0.993294	0.993294
154.562	7465.36	0.994044	0.994044
154.672	7469.95	0.994965	0.994965
154.782	7473.63	0.99597	0.99597
154.882	7477.72	0.996722	0.996722
154.992	7482.08	0.997683	0.997683
155.102	7486.36	0.998602	0.998602
155.212	7490.77	0.999514	0.999514
155.312	7494.59	1.0004	1.0004
155.422	7499.91	1.00132	1.00132
155.532	7504	1.00236	1.00236
155.632	7507.83	1.00316	1.00316
155.742	7511.56	1.00412	1.00412
155.852	7515.81	1.00502	1.00502
155.962	7519.19	1.00601	1.00601
156.062	7522.93	1.00682	1.00682
156.172	7527.37	1.00776	1.00776
156.282	7532.04	1.00869	1.00869
156.382	7534.83	1.00954	1.00954
156.492	7539.62	1.01053	1.01053
156.602	7544.61	1.01144	1.01144
156.712	7548.59	1.01237	1.01237
156.812	7552.2	1.01318	1.01318
156.922	7556.49	1.01415	1.01415
157.032	7560.75	1.01503	1.01503
157.132	7564.17	1.0159	1.0159
157.242	7568.2	1.01682	1.01682
157.352	7572.22	1.01776	1.01776
157.462	7576.44	1.01873	1.01873
157.562	7580.41	1.01951	1.01951
157.672	7584.87	1.02048	1.02048
157.782	7588.61	1.02139	1.02139
157.882	7592.57	1.02223	1.02223
157.992	7596.94	1.02311	1.02311
158.102	7602.65	1.02407	1.02407
158.212	7607.32	1.02499	1.02499
158.312	7610.96	1.02588	1.02588
158.422	7615.64	1.02681	1.02681
158.532	7619.94	1.02777	1.02777
158.632	7623.58	1.02863	1.02863
158.742	7627.51	1.02957	1.02957
158.852	7631.75	1.03048	1.03048
158.952	7634.45	1.03137	1.03137
159.062	7639.45	1.03228	1.03228
159.172	7643.58	1.03316	1.03316
159.282	7648.25	1.03414	1.03414
159.382	7652.19	1.03497	1.03497
159.492	7656.99	1.03598	1.03598
159.602	7661.5	1.03682	1.03682
159.702	7665.1	1.03771	1.03771
159.812	7668.65	1.03867	1.03867
159.922	7672.75	1.03957	1.03957
160.032	7677.8	1.04048	1.04048
160.132	7681.23	1.04132	1.04132
160.242	7685.29	1.04229	1.04229
160.352	7689.24	1.04315	1.04315
160.452	7693.34	1.04401	1.04401
160.562	7698.02	1.04488	1.04488
160.672	7703.51	1.04589	1.04589
160.782	7707	1.04677	1.04677
160.882	7712.3	1.04762	1.04762
160.992	7716.35	1.04861	1.04861
161.102	7720.73	1.04953	1.04953
161.202	7725.1	1.05036	1.05036
161.312	7728.11	1.05137	1.05137
161.422	7732.94	1.05228	1.05228
161.532	7737.07	1.05318	1.05318
161.632	7739.93	1.05408	1.05408
161.742	7744.96	1.0549	1.0549
161.852	7748.66	1.05591	1.05591
161.952	7753.06	1.05674	1.05674
162.062	7757.06	1.05759	1.05759
162.172	7761.52	1.05863	1.05863
162.282	7766.99	1.05949	1.05949
162.382	7771.44	1.06032	1.06032
162.492	7774.82	1.06131	1.06131
162.602	7778.64	1.06221	1.06221
162.702	7781.94	1.06305	1.06305
162.812	7785.94	1.06403	1.06403
162.922	7790.12	1.06489	1.06489
163.032	7793.55	1.06586	1.06586
163.132	7797.36	1.06671	1.06671
163.242	7802.63	1.0676	1.0676
163.352	7806.88	1.06854	1.06854
163.452	7811.76	1.0694	1.0694
163.562	7816.22	1.07032	1.07032
163.672	7819.59	1.07126	1.07126
163.782	7824.37	1.0722	1.0722
163.882	7827.76	1.07305	1.07305
163.992	7832.23	1.07399	1.07399
164.092	7836.47	1.07477	1.07477
164.202	7840.51	1.07578	1.07578
164.312	7845.14	1.07672	1.07672
164.422	7849.55	1.0777	1.0777
164.522	7853.71	1.07849	1.07849
164.632	7858.06	1.07944	1.07944
164.742	7862.45	1.08042	1.08042
164.842	7866.1	1.08122	1.08122
164.952	7869.72	1.08209	1.08209
165.062	7874.93	1.08313	1.08313
165.172	7879.11	1.08402	1.08402
165.272	7882.81	1.08482	1.08482
165.382	7887.34	1.08577	1.08577
165.492	7891.66	1.08669	1.08669
165.592	7895.95	1.08753	1.08753
165.702	7899.45	1.08851	1.08851
165.812	7904.15	1.08936	1.08936
165.922	7908.24	1.09031	1.09031
166.022	7911.88	1.09121	1.09121
166.132	7916.37	1.09208	1.09208
166.242	7921.27	1.09307	1.09307
166.342	7926.05	1.0939	1.0939
166.452	7930.27	1.09483	1.09483
166.562	7934.73	1.09582	1.09582
166.672	7938.21	1.09674	1.09674
166.772	7943.25	1.09755	1.09755
166.882	7947.33	1.09859	1.09859
166.992	7951.79	1.0995	1.0995
167.092	7955.2	1.10031	1.10031
167.202	7959.92	1.10125	1.10125
167.312	7963.85	1.10216	1.10216
167.422	7968.58	1.10311	1.10311
167.522	7971.66	1.10389	1.10389
167.632	7975.75	1.10483	1.10483
167.742	7981.02	1.10576	1.10576
167.842	7985.38	1.10659	1.10659
167.952	7989.59	1.10754	1.10754
168.062	7993.94	1.10845	1.10845
168.172	7997.8	1.10941	1.10941
168.272	8001.34	1.11022	1.11022
168.382	8005.82	1.11118	1.11118
168.492	8009.74	1.11205	1.11205
168.592	8014.37	1.11293	1.11293
168.702	8019.3	1.11387	1.11387
168.812	8023.3	1.11469	1.11469
168.912	8027.71	1.11556	1.11556
169.022	8033.16	1.11653	1.11653
169.132	8037.08	1.11743	1.11743
169.242	8041.22	1.11842	1.11842
169.342	8045.56	1.11922	1.11922
169.452	8050.46	1.1202	1.1202
169.562	8054.35	1.12118	1.12118
169.662	8058.19	1.12195	1.12195
169.772	8062.32	1.12288	1.12288
169.882	8067.06	1.12384	1.12384
169.992	8071.28	1.12473	1.12473
170.092	8075.47	1.12556	1.12556
170.202	8080.34	1.12657	1.12657
170.312	8084.73	1.12748	1.12748
170.412	8089.1	1.12832	1.12832
170.522	8092.36	1.12926	1.12926
170.632	8096.4	1.13016	1.13016
170.742	8101.42	1.13117	1.13117
170.842	8104.9	1.132	1.132
170.952	8109.03	1.13285	1.13285
171.062	8114.48	1.13384	1.13384
171.162	8118.35	1.13466	1.13466
171.272	8122.63	1.13563	1.13563
171.382	8128.09	1.13651	1.13651
171.492	8132.01	1.13745	1.13745
171.592	8136.35	1.13828	1.13828
171.702	8140.73	1.13924	1.13924
171.812	8144.04	1.14016	1.14016
171.912	8148.7	1.14103	1.14103
172.022	8152.74	1.14195	1.14195
172.132	8158.02	1.14289	1.14289
172.242	8162.76	1.14382	1.14382
172.342	8165.82	1.14464	1.14464
172.452	8171.55	1.14559	1.14559
172.562	8176.4	1.14653	1.14653
172.662	8179.93	1.14742	1.14742
172.772	8184.9	1.14831	1.14831
172.882	8186.3	1.14929	1.14929
172.992	8191.13	1.15017	1.15017
173.092	8195.81	1.15094	1.15094
173.202	8200.1	1.15189	1.15189
173.312	8204.58	1.15284	1.15284
173.412	8208.64	1.15367	1.15367
173.522	8213	1.15461	1.15461
173.632	8218.42	1.15549	1.15549
173.742	8222.64	1.15648	1.15648
173.842	8226.67	1.15736	1.15736
173.952	8230.98	1.15821	1.15821
174.062	8234.79	1.15916	1.15916
174.162	8239.22	1.16001	1.16001
174.272	8243.7	1.16092	1.16092
174.382	8248.62	1.16187	1.16187
174.482	8253.25	1.16275	1.16275
174.592	8257.21	1.16365	1.16365
174.702	8261.33	1.16462	1.16462
174.812	8267.04	1.16553	1.16553
174.912	8270.91	1.16638	1.16638
175.022	8275.61	1.16735	1.16735
175.132	8281.17	1.16829	1.16829
175.232	8284.75	1.16915	1.16915
175.342	8288.29	1.17008	1.17008
175.452	8292.69	1.17103	1.17103
175.562	8297.5	1.17196	1.17196
175.662	8301.16	1.1728	1.1728
175.772	8305.41	1.17371	1.17371
175.882	8310.85	1.17464	1.17464
175.982	8314.94	1.17551	1.17551
176.092	8319.32	1.17646	1.17646
176.202	8323.77	1.17734	1.17734
176.312	8327.7	1.17836	1.17836
176.412	8332.76	1.17915	1.17915
176.522	8337.28	1.18008	1.18008
176.632	8341.38	1.18104	1.18104
176.732	8346.15	1.18185	1.18185
176.842	8349.93	1.1828	1.1828
176.952	8354.34	1.18373	1.18373
177.062	8359.15	1.18469	1.18469
177.162	8363.91	1.18549	1.18549
177.272	8368.21	1.1865	1.1865
177.382	8372.32	1.18738	1.18738
177.482	8377.25	1.18825	1.18825
177.592	8382.05	1.18922	1.18922
177.702	8386.25	1.19011	1.19011
177.812	8390.01	1.19103	1.19103
177.912	8394.35	1.19193	1.19193
178.022	8398.96	1.19281	1.19281
178.132	8403.22	1.19375	1.19375
178.232	8407.4	1.19458	1.19458
178.342	8411.63	1.19551	1.19551
178.452	8416.95	1.19644	1.19644
178.562	8420.98	1.19734	1.19734
178.662	8424.42	1.19815	1.19815
178.772	8428.41	1.1991	1.1991
178.872	8433.08	1.19999	1.19999
178.982	8438.12	1.20081	1.20081
179.092	8445.01	1.20187	1.20187
179.202	8448.73	1.20271	1.20271
179.302	8452.53	1.20359	1.20359
179.412	8457.42	1.20452	1.20452
179.522	8461.82	1.20542	1.20542
179.622	8465.83	1.20633	1.20633
179.732	8470.45	1.20721	1.20721
179.842	8474.33	1.20815	1.20815
179.952	8478.58	1.20903	1.20903
180.052	8482.05	1.20991	1.20991
180.162	8488.29	1.21082	1.21082
180.272	8492.69	1.21177	1.21177
180.372	8497.35	1.21258	1.21258
180.482	8502.53	1.2136	1.2136
180.592	8506.62	1.21449	1.21449
180.702	8511.37	1.2154	1.2154
180.802	8516.08	1.21629	1.21629
180.912	8520.17	1.21723	1.21723
181.022	8524.1	1.21819	1.21819
181.122	8528.53	1.21898	1.21898
181.232	8532.64	1.21989	1.21989
181.342	8537.15	1.22085	1.22085
181.452	8541.06	1.22175	1.22175
181.552	8545.19	1.22256	1.22256
181.662	8549.3	1.2235	1.2235
181.772	8554.93	1.22441	1.22441
181.872	8559.46	1.22524	1.22524
181.982	8563.4	1.22619	1.22619
182.092	8568.84	1.22713	1.22713
182.202	8573.29	1.22804	1.22804
182.302	8576.78	1.22893	1.22893
182.412	8582.3	1.22976	1.22976
182.522	8585.38	1.23076	1.23076
182.622	8589.87	1.23154	1.23154
182.732	8594.16	1.23251	1.23251
182.842	8599.45	1.23338	1.23338
182.952	8605.22	1.23439	1.23439
183.052	8608.9	1.23512	1.23512
183.162	8613.56	1.23615	1.23615
183.272	8618.34	1.23712	1.23712
183.372	8622.55	1.23781	1.23781
183.482	8628.8	1.23906	1.23906
183.592	8632.23	1.23967	1.23967
183.702	8635.42	1.24085	1.24085
183.802	8639.79	1.24175	1.24175
183.912	8644.17	1.24238	1.24238
184.022	8649.35	1.24369	1.24369
184.122	8653.39	1.24438	1.24438
184.232	8657.54	1.24504	1.24504
184.342	8663.29	1.24632	1.24632
184.442	8667.4	1.24695	1.24695
184.552	8673.33	1.2479	1.2479
184.662	8678.76	1.24891	1.24891
184.772	8682.27	1.24975	1.24975
184.872	8686.05	1.2506	1.2506
184.982	8690.76	1.2517	1.2517
185.092	8694.76	1.2524	1.2524
185.192	8699.44	1.25331	1.25331
185.302	8704.05	1.25439	1.25439
185.412	8708.66	1.25511	1.25511
185.522	8713.29	1.25623	1.25623
185.622	8717.35	1.25701	1.25701
185.732	8722.39	1.25781	1.25781
185.842	8727.87	1.25896	1.25896
185.942	8731.95	1.25974	1.25974
186.052	8736.58	1.26057	1.26057
186.162	8741.01	1.26163	1.26163
186.272	8745.63	1.26243	1.26243
186.372	8750.11	1.26332	1.26332
186.482	8753.91	1.26438	1.26438
186.592	8760.38	1.26513	1.26513
186.692	8763.79	1.26611	1.26611
186.802	8768.64	1.26704	1.26704
186.912	8772.79	1.2679	1.2679
187.022	8777.03	1.269	1.269
187.122	8781.3	1.26972	1.26972
187.232	8785.73	1.27059	1.27059
187.342	8791.03	1.27169	1.27169
187.442	8795.43	1.27245	1.27245
187.552	8799.54	1.27338	1.27338
187.662	8804.51	1.27441	1.27441
187.772	8810.13	1.27524	1.27524
187.872	8814.38	1.27616	1.27616
187.982	8819.05	1.27702	1.27702
188.092	8823.64	1.27797	1.27797
188.192	8827.12	1.2789	1.2789
188.302	8831.81	1.27976	1.27976
188.412	8835.94	1.28071	1.28071
188.522	8841.62	1.28169	1.28169
188.622	8846.76	1.28255	1.28255
188.732	8850.41	1.2834	1.2834
188.842	8854.75	1.28439	1.28439
188.942	8859.88	1.28524	1.28524
189.052	8864.76	1.28615	1.28615
189.162	8869.64	1.28712	1.28712
189.262	8873.47	1.28799	1.28799
189.372	8877.07	1.28888	1.28888
189.482	8881.62	1.28983	1.28983
189.592	8886.86	1.29073	1.29073
189.692	8890.32	1.29158	1.29158
189.802	8895.56	1.29253	1.29253
189.912	8900.03	1.29342	1.29342
190.012	8904.99	1.29428	1.29428
190.122	8909.81	1.29517	1.29517
190.232	8915.23	1.29615	1.29615
190.342	8919.73	1.29706	1.29706
190.442	8924.47	1.29785	1.29785
190.552	8928.9	1.29894	1.29894
190.662	8933.26	1.29972	1.29972
190.762	8936.96	1.30063	1.30063
190.872	8941.54	1.3016	1.3016
190.982	8945.67	1.30239	1.30239
191.092	8951.1	1.30352	1.30352
191.192	8955.2	1.30431	1.30431
191.302	8960.91	1.30504	1.30504
191.412	8965.48	1.30625	1.30625
191.512	8971.38	1.30699	1.30699
191.622	8975.66	1.30786	1.30786
191.732	8979.38	1.30896	1.30896
191.842	8984.87	1.30965	1.30965
191.942	8988.59	1.31068	1.31068
192.052	8992.58	1.31155	1.31155
192.162	8998.09	1.31236	1.31236
192.262	9002	1.31338	1.31338
192.372	9006.52	1.31423	1.31423
192.482	9011.76	1.31508	1.31508
192.592	9016.6	1.31615	1.31615
192.692	9020.38	1.31687	1.31687
192.802	9025.84	1.3178	1.3178
192.912	9029.35	1.3189	1.3189
193.012	9034.48	1.31962	1.31962
193.122	9039.15	1.32046	1.32046
193.232	9044.33	1.32143	1.32143
193.342	9049.32	1.32224	1.32224
193.442	9053.37	1.32317	1.32317
193.552	9057.48	1.32419	1.32419
193.662	9062.56	1.3249	1.3249
193.762	9067.25	1.32593	1.32593
193.872	9072.22	1.32685	1.32685
193.982	9076.53	1.32763	1.32763
194.082	9079.45	1.32864	1.32864
194.192	9085.23	1.32941	1.32941
194.302	9091.03	1.33037	1.33037
194.402	9095.7	1.33132	1.33132
194.512	9101.84	1.33211	1.33211
194.622	9105.32	1.33313	1.33313
194.732	9110.91	1.33405	1.33405
194.832	9114.86	1.33475	1.33475
194.942	9119.84	1.33589	1.33589
195.052	9124.88	1.33678	1.33678
195.152	9128.4	1.33748	1.33748
195.262	9132.88	1.33857	1.33857
195.372	9137.02	1.33933	1.33933
195.482	9142.85	1.34034	1.34034
195.582	9146.73	1.34127	1.34127
195.692	9151.74	1.34202	1.34202
195.802	9156.74	1.34308	1.34308
195.902	9162.34	1.34395	1.34395
196.012	9166.67	1.34472	1.34472
196.122	9171.41	1.34576	1.34576
196.232	9176.27	1.3466	1.3466
196.332	9179.65	1.34743	1.34743
196.442	9184.21	1.34843	1.34843
196.552	9189.74	1.34926	1.34926
196.652	9194.21	1.3501	1.3501
196.762	9198.28	1.35111	1.35111
196.872	9203.61	1.35189	1.35189
196.982	9209.48	1.35294	1.35294
197.082	9213.9	1.35374	1.35374
197.192	9219.45	1.35472	1.35472
197.302	9224.65	1.35568	1.35568
197.402	9228.55	1.3565	1.3565
197.512	9233.04	1.35742	1.35742
197.622	9237.04	1.35838	1.35838
197.732	9242.58	1.35925	1.35925
197.832	9246.19	1.36017	1.36017
197.942	9251.07	1.36113	1.36113
198.052	9255.67	1.36192	1.36192
198.152	9259.83	1.36285	1.36285
198.262	9264.38	1.3637	1.3637
198.372	9270.25	1.36466	1.36466
198.482	9275.14	1.36563	1.36563
198.582	9279.78	1.36641	1.36641
198.692	9284.58	1.3673	1.3673
198.802	9289.25	1.36833	1.36833
198.902	9293.88	1.36907	1.36907
199.012	9298.18	1.36998	1.36998
199.122	9302.45	1.37097	1.37097
199.222	9307.04	1.37175	1.37175
199.332	9311.08	1.37271	1.37271
199.442	9315.98	1.37356	1.37356
199.552	9321.95	1.37449	1.37449
199.652	9327.45	1.37534	1.37534
199.762	9332.7	1.37626	1.37626
199.872	9337.43	1.37725	1.37725
199.972	9342.3	1.37812	1.37812
200.082	9346.75	1.37911	1.37911
200.192	9352.2	1.38001	1.38001
200.302	9355.58	1.3809	1.3809
200.402	9359.69	1.38191	1.38191
200.512	9364.66	1.38259	1.38259
200.622	9369.84	1.38381	1.38381
200.722	9374.37	1.38465	1.38465
200.832	9378.48	1.38523	1.38523
200.942	9383.65	1.3866	1.3866
201.052	9388.79	1.38723	1.38723
201.152	9394.14	1.38796	1.38796
201.262	9398.41	1.38927	1.38927
201.372	9404.12	1.38994	1.38994
201.472	9409.13	1.3909	1.3909
201.582	9413.54	1.39181	1.39181
201.692	9418.85	1.39272	1.39272
201.802	9423.44	1.39366	1.39366
201.902	9427.69	1.3944	1.3944
202.012	9433.21	1.39549	1.39549
202.122	9436.65	1.39628	1.39628
202.222	9441.74	1.39719	1.39719
202.332	9446.75	1.39816	1.39816
202.442	9453.45	1.39904	1.39904
202.552	9458.11	1.40005	1.40005
202.652	9462.59	1.4009	1.4009
202.762	9467.35	1.40178	1.40178
202.872	9472.67	1.40277	1.40277
202.972	9476.65	1.40365	1.40365
203.082	9481.15	1.40461	1.40461
203.192	9486.26	1.40546	1.40546
203.302	9490.93	1.40643	1.40643
203.402	9494.83	1.40725	1.40725
203.512	9498.77	1.40817	1.40817
203.622	9504.15	1.40903	1.40903
203.722	9509.08	1.40992	1.40992
203.832	9514.17	1.41082	1.41082
203.942	9519.33	1.41179	1.41179
204.042	9524.38	1.41259	1.41259
204.152	9529.59	1.41351	1.41351
204.262	9535.53	1.41451	1.41451
204.372	9539.98	1.41544	1.41544
204.472	9543.73	1.41623	1.41623
204.582	9547.75	1.41721	1.41721
204.692	9554.37	1.41819	1.41819
204.792	9556.96	1.41892	1.41892
204.902	9562.55	1.42001	1.42001
205.012	9567.36	1.42073	1.42073
205.122	9572.41	1.42174	1.42174
205.222	9578.77	1.42262	1.42262
205.332	9583.74	1.42345	1.42345
205.442	9589.56	1.42452	1.42452
205.542	9593.21	1.42529	1.42529
205.652	9597.8	1.42625	1.42625
205.762	9603.03	1.42728	1.42728
205.872	9607.02	1.42807	1.42807
205.972	9611	1.42891	1.42891
206.082	9615.02	1.42993	1.42993
206.192	9619.89	1.43075	1.43075
206.292	9624.84	1.43162	1.43162
206.402	9630.47	1.43258	1.43258
206.512	9636.04	1.43343	1.43343
206.622	9641.02	1.43443	1.43443
206.722	9646.49	1.4353	1.4353
206.832	9651.57	1.43617	1.43617
206.942	9657.77	1.43718	1.43718
207.042	9661.33	1.43805	1.43805
207.152	9665.64	1.43886	1.43886
207.262	9670.24	1.43985	1.43985
207.372	9674.22	1.44075	1.44075
207.472	9678.6	1.44155	1.44155
207.582	9685.57	1.44254	1.44254
207.692	9689.49	1.44341	1.44341
207.792	9694.67	1.44429	1.44429
207.902	9700.51	1.44516	1.44516
208.012	9704.92	1.44614	1.44614
208.122	9710.67	1.44699	1.44699
208.222	9714.32	1.44792	1.44792
208.332	9718.91	1.44877	1.44877
208.442	9724.71	1.4498	1.4498
208.542	9728.65	1.45062	1.45062
208.652	9734.26	1.4515	1.4515
208.762	9738.76	1.45241	1.45241
208.872	9744.56	1.45323	1.45323
208.972	9748.37	1.45414	1.45414
209.082	9753.64	1.4551	1.4551
209.182	9758.73	1.45589	1.45589
209.292	9763.87	1.45688	1.45688
209.402	9769.36	1.45777	1.45777
209.512	9775.38	1.4586	1.4586
209.612	9779.76	1.45964	1.45964
209.722	9784.71	1.46055	1.46055
209.832	9788.95	1.46133	1.46133
209.932	9792.3	1.46229	1.46229
210.042	9797.63	1.46322	1.46322
210.152	9802.73	1.46403	1.46403
210.262	9807.97	1.46505	1.46505
210.362	9812.66	1.46585	1.46585
210.472	9817.79	1.46666	1.46666
210.582	9822.59	1.4677	1.4677
210.682	9827.96	1.4685	1.4685
210.792	9833.11	1.46936	1.46936
210.902	9838.93	1.47037	1.47037
211.012	9842.53	1.47118	1.47118
211.112	9846.57	1.4721	1.4721
211.222	9852.99	1.47302	1.47302
211.232	9853.45	1.47305	1.47305
211.342	9843.23	1.47379	1.47379
211.452	9811.92	1.47432	1.47432
211.552	9773.41	1.47438	1.47438
211.662	9722.47	1.4743	1.4743
211.772	9672.16	1.47417	1.47417
211.882	9625.19	1.47392	1.47392
211.982	9582.34	1.47371	1.47371
212.092	9534.28	1.47345	1.47345
212.202	9487.16	1.4731	1.4731
212.302	9442.97	1.47286	1.47286
212.412	9394.66	1.47252	1.47252
212.522	9346.59	1.47212	1.47212
212.632	9298	1.47185	1.47185
212.732	9252.84	1.47147	1.47147
212.842	9202.03	1.47107	1.47107
212.952	9152.44	1.47073	1.47073
213.052	9105.34	1.47029	1.47029
213.162	9052.41	1.46999	1.46999
213.272	8999.63	1.46955	1.46955
213.382	8946.5	1.46905	1.46905
213.482	8897.25	1.46874	1.46874
213.592	8843.34	1.46824	1.46824
213.702	8791.41	1.46792	1.46792
213.802	8743.34	1.4675	1.4675
213.912	8692.03	1.46702	1.46702
214.022	8638.76	1.46668	1.46668
214.122	8591.67	1.46629	1.46629
214.232	8538.92	1.46583	1.46583
214.342	8487.01	1.46542	1.46542
214.442	8438.61	1.46506	1.46506
214.552	8385.01	1.46463	1.46463
214.662	8331.82	1.46419	1.46419
214.772	8278.79	1.46372	1.46372
214.872	8230.7	1.46336	1.46336
214.982	8178.26	1.46294	1.46294
215.092	8126.36	1.46247	1.46247
215.192	8079.39	1.46209	1.46209
215.302	8027.98	1.46173	1.46173
215.412	7976.79	1.46126	1.46126
215.522	7925.11	1.4608	1.4608
215.622	7879.01	1.46044	1.46044
215.732	7827.64	1.45999	1.45999
215.842	7776.82	1.45957	1.45957
215.942	7728.73	1.45915	1.45915
216.052	7676.86	1.45867	1.45867
216.162	7625.17	1.45827	1.45827
216.272	7573.42	1.4578	1.4578
216.372	7527.45	1.45741	1.45741
216.482	7476.57	1.45695	1.45695
216.592	7425.61	1.45658	1.45658
216.692	7380.61	1.45619	1.45619
216.802	7330.57	1.45571	1.45571
216.912	7279.73	1.45525	1.45525
217.022	7229.07	1.45483	1.45483
217.122	7182.64	1.45448	1.45448
217.232	7131.42	1.45395	1.45395
217.342	7080.67	1.45356	1.45356
217.442	7034.48	1.45316	1.45316
217.552	6983.61	1.4527	1.4527
217.662	6933.26	1.45224	1.45224
217.772	6883.04	1.45177	1.45177
217.872	6838.45	1.45136	1.45136
217.982	6788.57	1.45096	1.45096
218.092	6739.2	1.45048	1.45048
218.192	6693.14	1.45007	1.45007
218.302	6642.73	1.44966	1.44966
218.412	6593.92	1.4492	1.4492
218.522	6544.67	1.44871	1.44871
218.622	6499.29	1.44829	1.44829
218.732	6449.98	1.44785	1.44785
218.842	6401.04	1.44743	1.44743
218.942	6356.04	1.44698	1.44698
219.052	6306.36	1.4465	1.4465
219.162	6258.29	1.44607	1.44607
219.262	6213.45	1.44564	1.44564
219.372	6164.7	1.44517	1.44517
219.482	6116.76	1.44476	1.44476
219.592	6068.57	1.44428	1.44428
219.692	6026.07	1.44392	1.44392
219.802	5977.29	1.44344	1.44344
219.912	5929.07	1.44293	1.44293
220.012	5884.26	1.44251	1.44251
220.122	5835.01	1.44206	1.44206
220.232	5785.79	1.44158	1.44158
220.342	5737.2	1.4411	1.4411
220.442	5692.73	1.4407	1.4407
220.552	5644.7	1.44022	1.44022
220.662	5596.89	1.43976	1.43976
220.762	5554.7	1.43931	1.43931
220.872	5507.89	1.43886	1.43886
220.982	5460.57	1.43836	1.43836
221.092	5414.45	1.43796	1.43796
221.192	5371.04	1.4375	1.4375
221.302	5324.11	1.43703	1.43703
221.412	5275.82	1.43657	1.43657
221.512	5233.04	1.43611	1.43611
221.622	5187.17	1.43563	1.43563
221.732	5140.48	1.43518	1.43518
221.842	5094.14	1.43468	1.43468
221.942	5052.67	1.43425	1.43425
222.052	5007.71	1.43383	1.43383
222.162	4962.01	1.43333	1.43333
222.262	4920.51	1.43293	1.43293
222.372	4874.54	1.43245	1.43245
222.482	4829.29	1.43198	1.43198
222.592	4783.14	1.43148	1.43148
222.692	4740.82	1.43107	1.43107
222.802	4694.11	1.43049	1.43049
222.912	4647.61	1.43005	1.43005
223.012	4605.32	1.42964	1.42964
223.122	4559.28	1.4291	1.4291
223.232	4514.01	1.42863	1.42863
223.342	4469.61	1.42818	1.42818
223.442	4429.7	1.42768	1.42768
223.552	4385.29	1.42718	1.42718
223.662	4341.76	1.42679	1.42679
223.762	4300.42	1.42622	1.42622
223.872	4256.76	1.4258	1.4258
223.982	4211.91	1.42531	1.42531
224.082	4171.99	1.42484	1.42484
224.192	4128.18	1.42437	1.42437
224.302	4084.62	1.4239	1.4239
224.412	4039.94	1.4234	1.4234
224.512	4000.44	1.42299	1.42299
224.622	3957.23	1.42247	1.42247
224.732	3914.93	1.422	1.422
224.832	3875.32	1.42154	1.42154
224.942	3831.65	1.42102	1.42102
225.052	3788.83	1.42056	1.42056
225.162	3746.05	1.4201	1.4201
225.262	3706.94	1.41959	1.41959
225.372	3663.69	1.41909	1.41909
225.482	3619.91	1.41858	1.41858
225.582	3580.49	1.41809	1.41809
225.692	3537.85	1.4176	1.4176
225.802	3495.38	1.4171	1.4171
225.912	3452.77	1.41659	1.41659
226.012	3414.05	1.4162	1.4162
226.122	3372.76	1.41564	1.41564
226.232	3330.08	1.41516	1.41516
226.332	3292.49	1.41468	1.41468
226.442	3250.3	1.4141	1.4141
226.552	3210.23	1.41371	1.41371
226.662	3169.19	1.41316	1.41316
226.762	3131.76	1.41272	1.41272
226.872	3090.58	1.41224	1.41224
226.982	3049.94	1.41163	1.41163
227.082	3012.8	1.41121	1.41121
227.192	2972.44	1.41077	1.41077
227.302	2932.07	1.41019	1.41019
227.412	2891.57	1.40974	1.40974
227.512	2854.88	1.4092	1.4092
227.622	2814.63	1.40868	1.40868
227.732	2775.6	1.40825	1.40825
227.832	2739.9	1.40774	1.40774
227.942	2699.35	1.40716	1.40716
228.052	2660.49	1.40677	1.40677
228.162	2622.08	1.40615	1.40615
228.262	2586.73	1.40567	1.40567
228.372	2547.26	1.4052	1.4052
228.482	2507.13	1.40461	1.40461
228.582	2471.29	1.40417	1.40417
228.692	2431.91	1.40367	1.40367
228.802	2395.66	1.40316	1.40316
228.912	2357.73	1.40264	1.40264
229.012	2323.49	1.40214	1.40214
229.122	2285.71	1.40162	1.40162
229.222	2251.44	1.40114	1.40114
229.332	2214.54	1.40064	1.40064
229.442	2177.98	1.40011	1.40011
229.552	2139.57	1.39955	1.39955
229.652	2105.9	1.3991	1.3991
229.762	2068.68	1.39853	1.39853
229.872	2031.69	1.39804	1.39804
229.972	1998.84	1.3975	1.3975
230.082	1961.85	1.39698	1.39698
230.192	1925.99	1.39645	1.39645
230.302	1889.99	1.39591	1.39591
230.402	1857.68	1.39547	1.39547
230.512	1823.29	1.39496	1.39496
230.622	1787.65	1.39434	1.39434
230.722	1755.63	1.3939	1.3939
230.832	1720.52	1.39334	1.39334
230.942	1685.38	1.39272	1.39272
231.052	1649.79	1.39215	1.39215
231.152	1618.66	1.39168	1.39168
231.262	1583.8	1.39119	1.39119
231.372	1550.43	1.39058	1.39058
231.472	1519.79	1.39006	1.39006
231.582	1486.6	1.38954	1.38954
231.692	1453.37	1.38899	1.38899
231.802	1420.79	1.38837	1.38837
231.902	1391.44	1.38788	1.38788
232.012	1359.82	1.38735	1.38735
232.122	1327.65	1.38684	1.38684
232.222	1298.4	1.3863	1.3863
232.332	1266.18	1.3857	1.3857
232.442	1234.9	1.38515	1.38515
232.552	1204.07	1.3846	1.3846
232.652	1176.12	1.38406	1.38406
232.762	1145.24	1.38346	1.38346
232.872	1115.52	1.38294	1.38294
232.972	1087.24	1.38243	1.38243
233.082	1058.76	1.38189	1.38189
233.192	1029.65	1.38127	1.38127
233.302	999.429	1.38069	1.38069
233.402	973.476	1.38018	1.38018
233.512	944.898	1.37961	1.37961
233.622	915.726	1.37903	1.37903
233.722	890.664	1.37854	1.37854
233.832	862.773	1.37787	1.37787
233.942	835.71	1.37739	1.37739
234.042	811.723	1.3768	1.3768
234.152	785.457	1.37627	1.37627
234.262	758.504	1.3757	1.3757
234.372	732.364	1.37507	1.37507
234.472	708.895	1.37461	1.37461
234.582	682.989	1.37399	1.37399
234.692	657.989	1.37337	1.37337
234.792	635.082	1.37282	1.37282
234.902	610.364	1.3722	1.3722
235.012	586.067	1.37162	1.37162
235.122	561.989	1.37101	1.37101
235.222	540.129	1.37038	1.37038
235.332	517.082	1.36974	1.36974
235.442	493.848	1.36915	1.36915
235.542	473.426	1.36851	1.36851
235.652	451.043	1.36783	1.36783
235.762	428.957	1.36721	1.36721
235.872	407.52	1.36655	1.36655
235.972	387.668	1.3659	1.3659
236.082	366.856	1.36528	1.36528
236.192	346.371	1.36454	1.36454
236.292	327.957	1.36391	1.36391
236.402	308.059	1.36322	1.36322
236.512	288.551	1.36248	1.36248
236.622	269.801	1.36175	1.36175
236.722	253.364	1.36113	1.36113
236.832	235.629	1.36037	1.36037
236.942	217.504	1.3596	1.3596
237.042	202.168	1.35889	1.35889
237.152	185.215	1.35803	1.35803
237.262	169.645	1.35725	1.35725
237.372	154.793	1.35642	1.35642
237.472	141.403	1.35562	1.35562
237.582	127.942	1.35472	1.35472
237.692	114.371	1.35379	1.35379
237.792	102.473	1.35291	1.35291
237.902	90.7698	1.352	1.352
238.012	78.8167	1.35093	1.35093
238.122	67.4105	1.34994	1.34994
238.222	57.9573	1.34902	1.34902
238.322	49.1683	1.34803	1.34803
238.332	48.4378	1.3479	1.3479
238.362	46.2972	1.34765	1.34765
238.532	43.341	1.34706	1.34706
238.542	43.3569	1.34703	1.34703
