# Supplementary material for: Benchmark dataset of the effect of grain size on strength in the single-phase FCC CrCoNi medium entropy alloy
Source: Data Brief. 2019 Oct 1;27:104592. doi: 10.1016/j.dib.2019.104592 (PMC6812030; doi:10.1016/j.dib.2019.104592)
Supplement: Multimedia component 1 [file mmc1.zip › Compression_Tests/293K/CrCoNi_1473K_30240min_293K.xlsx]

## Sheet: CrCoNi_1473K_30240min_293K
Name	CrCoNi-1200C-3weeks-229µm
Diameter	3.96	mm
Sample height	7.98	mm
Gage length	8	mm
Speed ​​during measurement	0.48	mm/min
Time	Force	Crosshead Displacement	Crosshead Displacement
s	N	mm	mm
32.9263	193.006	0	0
33.0063	192.974	9.75425e-07	9.75425e-07
33.0363	192.857	-2.02458e-06	-2.02458e-06
33.0363	192.857	-2.02458e-06	-2.02458e-06
33.1363	192.88	-2.02458e-06	-2.02458e-06
33.2463	192.998	-2.02458e-06	-2.02458e-06
33.3563	194.954	5.96245e-06	5.96245e-06
33.4563	207.017	0.000365825	0.000365825
33.5663	220.845	0.000964971	0.000964971
33.6763	235.923	0.00169787	0.00169787
33.7863	251.853	0.0025259	0.0025259
33.8863	266.603	0.00326452	0.00326452
33.9963	283.884	0.00401983	0.00401983
34.1063	301.314	0.00478396	0.00478396
34.2063	318.251	0.00554595	0.00554595
34.3163	336.369	0.00628588	0.00628588
34.4263	355.087	0.00704882	0.00704882
34.5363	373.814	0.00768897	0.00768897
34.6363	391.408	0.00836395	0.00836395
34.7463	411.142	0.00908085	0.00908085
34.8563	431.079	0.00969668	0.00969668
34.9563	450.322	0.0103978	0.0103978
35.0663	471.658	0.0109769	0.0109769
35.1763	493.359	0.0116956	0.0116956
35.2763	512.906	0.0123169	0.0123169
35.3863	535.586	0.0129048	0.0129048
35.4963	557.836	0.0135756	0.0135756
35.5963	578.633	0.014258	0.014258
35.7063	602.82	0.0148684	0.0148684
35.8163	625.914	0.0155649	0.0155649
35.9263	649.43	0.0162157	0.0162157
36.0263	671.477	0.0167809	0.0167809
36.1363	695.57	0.01736	0.01736
36.2463	721.227	0.0177815	0.0177815
36.3463	744.367	0.0187779	0.0187779
36.4563	770.07	0.0191658	0.0191658
36.5663	796.258	0.0196722	0.0196722
36.6763	822.945	0.0203547	0.0203547
36.7763	846.945	0.0208942	0.0208942
36.8863	874.727	0.0214016	0.0214016
36.9963	901.148	0.022206	0.022206
37.0963	925.32	0.0226661	0.0226661
37.2063	953.195	0.0231015	0.0231015
37.3163	980.211	0.0239047	0.0239047
37.4263	1007.49	0.0247351	0.0247351
37.5263	1034.38	0.0248274	0.0248274
37.6363	1062.54	0.0255612	0.0255612
37.7463	1091.43	0.0264294	0.0264294
37.8463	1118.07	0.0265143	0.0265143
37.9563	1146.96	0.027341	0.027341
38.0663	1178.16	0.0281495	0.0281495
38.1763	1207.59	0.0286438	0.0286438
38.2763	1234.32	0.0289839	0.0289839
38.3863	1264.27	0.0298215	0.0298215
38.4963	1293.95	0.0303068	0.0303068
38.5963	1321.82	0.0306879	0.0306879
38.7063	1352.24	0.0314757	0.0314757
38.8163	1382.76	0.0319246	0.0319246
38.9263	1414.65	0.0323452	0.0323452
39.0263	1442.34	0.0331954	0.0331954
39.1363	1473.99	0.0336021	0.0336021
39.2463	1505.43	0.0339707	0.0339707
39.3463	1533.82	0.0348595	0.0348595
39.4563	1565.3	0.0352482	0.0352482
39.5663	1596.62	0.0356617	0.0356617
39.6763	1627.71	0.0360341	0.0360341
39.7763	1656.8	0.0369372	0.0369372
39.8863	1688.51	0.0372818	0.0372818
39.9963	1719.29	0.0377476	0.0377476
40.0963	1748.37	0.0386183	0.0386183
40.2063	1779.64	0.0389323	0.0389323
40.3163	1811.26	0.0394668	0.0394668
40.4163	1840.03	0.0402407	0.0402407
40.5263	1871.14	0.0405452	0.0405452
40.6363	1902.18	0.0411422	0.0411422
40.7463	1932.68	0.0419795	0.0419795
40.8463	1960.06	0.0421943	0.0421943
40.9563	1992.18	0.0428419	0.0428419
41.0663	2022.6	0.0436897	0.0436897
41.1663	2050.01	0.0439029	0.0439029
41.2763	2080.57	0.0445466	0.0445466
41.3863	2110.15	0.0454166	0.0454166
41.4963	2140.2	0.0461407	0.0461407
41.5963	2166.31	0.0463028	0.0463028
41.7063	2195.56	0.0471754	0.0471754
41.8163	2223.51	0.0478807	0.0478807
41.9163	2249.35	0.0480581	0.0480581
42.0263	2277.53	0.0489211	0.0489211
42.1363	2305.37	0.0496798	0.0496798
42.2463	2332.48	0.0500691	0.0500691
42.3463	2356.6	0.0507915	0.0507915
42.4563	2383.7	0.0514594	0.0514594
42.5663	2409.76	0.0519321	0.0519321
42.6663	2432	0.0526577	0.0526577
42.7763	2456.64	0.0534111	0.0534111
42.8863	2480.73	0.05379	0.05379
42.9963	2504.43	0.0542629	0.0542629
43.0963	2524.9	0.0552556	0.0552556
43.2063	2547.35	0.055738	0.055738
43.3163	2569.22	0.0562038	0.0562038
43.4163	2588.08	0.0572538	0.0572538
43.5263	2608.94	0.0577369	0.0577369
43.6363	2628.98	0.058258	0.058258
43.7463	2646	0.0590603	0.0590603
43.8463	2663.23	0.059729	0.059729
43.9563	2680.64	0.0603508	0.0603508
44.0663	2697.53	0.0611946	0.0611946
44.1663	2711.17	0.0618859	0.0618859
44.2763	2727.39	0.0625068	0.0625068
44.3863	2742.1	0.063385	0.063385
44.4963	2756.5	0.0644396	0.0644396
44.5963	2768.37	0.0647781	0.0647781
44.7063	2781.39	0.0657012	0.0657012
44.8163	2793.57	0.0667679	0.0667679
44.9163	2803.55	0.0671334	0.0671334
45.0263	2815.32	0.06814	0.06814
45.1363	2825.67	0.0691845	0.0691845
45.2363	2834.41	0.0695691	0.0695691
45.3463	2843.92	0.0706222	0.0706222
45.4563	2851.7	0.0716794	0.0716794
45.5663	2860.64	0.0725206	0.0725206
45.6663	2868.58	0.0731181	0.0731181
45.7763	2876.9	0.0742693	0.0742693
45.8863	2884.63	0.0751009	0.0751009
45.9863	2891.84	0.0756941	0.0756941
46.0963	2898.83	0.0767882	0.0767882
46.2063	2905.8	0.0776153	0.0776153
46.3163	2912.99	0.0782702	0.0782702
46.4163	2918.92	0.079366	0.079366
46.5263	2926.61	0.0801698	0.0801698
46.6363	2933.6	0.08083	0.08083
46.7363	2939.93	0.0819744	0.0819744
46.8463	2946.44	0.0827154	0.0827154
46.9563	2953.67	0.0833501	0.0833501
47.0663	2960.75	0.0842122	0.0842122
47.1663	2967.59	0.0853137	0.0853137
47.2763	2974.09	0.0858846	0.0858846
47.3863	2980.22	0.0867076	0.0867076
47.4863	2985.67	0.0878558	0.0878558
47.5963	2992.89	0.0885121	0.0885121
47.7063	2999.57	0.0893611	0.0893611
47.8163	3005.79	0.090346	0.090346
47.9163	3011.96	0.0910175	0.0910175
48.0263	3017.99	0.0919061	0.0919061
48.1363	3024.79	0.0929976	0.0929976
48.2363	3030.68	0.0936106	0.0936106
48.3463	3037.25	0.0944424	0.0944424
48.4563	3043.82	0.0956202	0.0956202
48.5663	3048.41	0.0967167	0.0967167
48.6663	3053.29	0.0970524	0.0970524
48.7763	3060.07	0.0981378	0.0981378
48.8863	3066	0.0990787	0.0990787
48.9863	3071.55	0.0995746	0.0995746
49.0963	3078.04	0.100692	0.100692
49.2063	3083.34	0.101663	0.101663
49.3163	3090.03	0.102402	0.102402
49.4163	3096.33	0.103258	0.103258
49.5263	3101.83	0.104213	0.104213
49.6363	3107.97	0.104923	0.104923
49.7363	3112.98	0.10581	0.10581
49.8463	3118.42	0.10676	0.10676
49.9563	3124.25	0.107481	0.107481
50.0663	3130.59	0.108179	0.108179
50.1663	3136.18	0.109242	0.109242
50.2763	3142.16	0.110005	0.110005
50.3763	3146.58	0.110876	0.110876
50.4863	3153.16	0.111785	0.111785
50.5963	3159.01	0.112562	0.112562
50.7063	3164.58	0.113352	0.113352
50.8063	3170.14	0.114426	0.114426
50.9163	3175.92	0.115121	0.115121
51.0263	3180.9	0.115997	0.115997
51.1263	3186.17	0.117013	0.117013
51.2363	3191.71	0.117702	0.117702
51.3463	3196.8	0.118487	0.118487
51.4563	3201.96	0.119469	0.119469
51.5563	3207.44	0.12034	0.12034
51.6663	3213.02	0.121052	0.121052
51.7763	3218.27	0.122083	0.122083
51.8763	3223.18	0.122972	0.122972
51.9863	3228.22	0.123726	0.123726
52.0963	3233.85	0.124639	0.124639
52.2063	3239.03	0.125804	0.125804
52.3063	3244.1	0.126202	0.126202
52.4163	3250.46	0.127384	0.127384
52.5263	3255.03	0.128405	0.128405
52.6263	3259.94	0.128933	0.128933
52.7363	3264.66	0.12995	0.12995
52.8463	3270.45	0.130996	0.130996
52.9563	3274.8	0.131942	0.131942
53.0563	3280	0.132538	0.132538
53.1663	3285.49	0.133592	0.133592
53.2763	3290.89	0.134579	0.134579
53.3763	3296.15	0.135216	0.135216
53.4863	3301.17	0.136221	0.136221
53.5963	3305.8	0.137156	0.137156
53.7063	3310.71	0.137868	0.137868
53.8063	3315.73	0.138898	0.138898
53.9163	3320.13	0.139724	0.139724
54.0263	3324.43	0.140448	0.140448
54.1263	3329.98	0.141573	0.141573
54.2363	3334.68	0.142453	0.142453
54.3463	3339.66	0.143048	0.143048
54.4563	3343.74	0.143726	0.143726
54.5563	3348.48	0.145024	0.145024
54.6663	3353.47	0.145616	0.145616
54.7763	3358.38	0.14647	0.14647
54.8763	3363.45	0.14754	0.14754
54.9863	3368.98	0.14827	0.14827
55.0963	3372.41	0.149185	0.149185
55.1963	3376.72	0.150034	0.150034
55.3063	3383.06	0.15083	0.15083
55.4163	3387.67	0.151816	0.151816
55.5263	3391.55	0.152686	0.152686
55.6263	3395.71	0.153538	0.153538
55.7363	3400.27	0.154576	0.154576
55.8463	3404.95	0.155424	0.155424
55.9463	3409.29	0.156184	0.156184
56.0563	3414.43	0.157146	0.157146
56.1663	3419.12	0.158025	0.158025
56.2763	3423.57	0.158985	0.158985
56.3763	3428.75	0.159784	0.159784
56.4863	3433.22	0.16069	0.16069
56.5963	3437.57	0.16166	0.16166
56.6963	3441.34	0.162486	0.162486
56.8063	3446.11	0.163348	0.163348
56.9163	3451.53	0.164282	0.164282
57.0263	3454.74	0.165197	0.165197
57.1263	3458.52	0.166025	0.166025
57.2363	3462.82	0.16689	0.16689
57.3463	3466.81	0.167813	0.167813
57.4463	3471.37	0.168786	0.168786
57.5563	3476.65	0.169628	0.169628
57.6663	3480.91	0.170592	0.170592
57.7763	3484.74	0.171534	0.171534
57.8763	3488.33	0.172356	0.172356
57.9863	3492.9	0.173166	0.173166
58.0963	3498.24	0.174069	0.174069
58.1963	3501.39	0.174984	0.174984
58.3063	3505.17	0.175804	0.175804
58.4163	3509.33	0.176764	0.176764
58.5263	3513.58	0.177701	0.177701
58.6263	3517.98	0.178533	0.178533
58.7363	3522.38	0.179366	0.179366
58.8463	3527.26	0.180362	0.180362
58.9463	3531.87	0.18116	0.18116
59.0563	3535.4	0.182066	0.182066
59.1663	3539.75	0.182966	0.182966
59.2763	3544.87	0.183869	0.183869
59.3763	3548.63	0.184778	0.184778
59.4863	3552.29	0.185709	0.185709
59.5963	3555.8	0.186514	0.186514
59.6963	3559.7	0.187362	0.187362
59.8063	3563.25	0.188282	0.188282
59.9163	3566.59	0.189202	0.189202
60.0263	3572.18	0.190093	0.190093
60.1263	3575.83	0.190916	0.190916
60.2363	3579.92	0.19185	0.19185
60.3463	3584.86	0.192754	0.192754
60.4463	3588.12	0.193662	0.193662
60.5563	3591.61	0.194553	0.194553
60.6663	3595.69	0.195357	0.195357
60.7663	3599.18	0.196273	0.196273
60.8763	3603.39	0.197153	0.197153
60.9863	3608.27	0.198001	0.198001
61.0963	3612.62	0.198973	0.198973
61.1963	3615.72	0.199872	0.199872
61.3063	3619.99	0.200693	0.200693
61.4163	3624.18	0.201596	0.201596
61.5163	3627.59	0.202489	0.202489
61.6263	3631.65	0.20338	0.20338
61.7363	3636.08	0.20434	0.20434
61.8463	3640.47	0.205236	0.205236
61.9463	3643.2	0.206081	0.206081
62.0563	3647.5	0.207013	0.207013
62.1663	3650.89	0.208005	0.208005
62.2663	3655.03	0.208639	0.208639
62.3763	3659.45	0.209682	0.209682
62.4863	3663.17	0.210518	0.210518
62.5963	3666.79	0.211545	0.211545
62.6963	3670.12	0.212293	0.212293
62.8063	3674.22	0.21301	0.21301
62.9163	3677.21	0.214057	0.214057
63.0163	3681.13	0.214989	0.214989
63.1263	3685.76	0.215707	0.215707
63.2363	3689.58	0.216746	0.216746
63.3463	3693.89	0.217856	0.217856
63.4463	3696.79	0.218398	0.218398
63.5563	3701.99	0.219424	0.219424
63.6663	3704.65	0.220523	0.220523
63.7663	3707.89	0.221056	0.221056
63.8763	3711.56	0.22213	0.22213
63.9863	3715.48	0.223296	0.223296
64.0963	3718.66	0.22414	0.22414
64.1963	3722.74	0.224781	0.224781
64.3063	3726.78	0.225968	0.225968
64.4163	3730.38	0.226845	0.226845
64.5163	3734.76	0.2274	0.2274
64.6263	3738.51	0.228612	0.228612
64.7363	3742.5	0.229475	0.229475
64.8463	3745.44	0.23016	0.23016
64.9463	3748.68	0.231266	0.231266
65.0563	3753.1	0.232092	0.232092
65.1563	3756.25	0.232868	0.232868
65.2663	3759.63	0.233922	0.233922
65.3763	3762.3	0.234762	0.234762
65.4863	3765.14	0.235308	0.235308
65.5863	3770.09	0.236541	0.236541
65.6963	3774.54	0.237316	0.237316
65.8063	3778.19	0.237909	0.237909
65.9063	3781.68	0.239155	0.239155
66.0163	3785.55	0.239994	0.239994
66.1263	3789.03	0.24061	0.24061
66.2363	3792.78	0.241484	0.241484
66.3363	3796.19	0.242565	0.242565
66.4463	3799.51	0.24325	0.24325
66.5563	3802.76	0.24415	0.24415
66.6563	3805.22	0.245149	0.245149
66.7663	3809.45	0.245873	0.245873
66.8763	3813.67	0.246824	0.246824
66.9863	3817.34	0.248	0.248
67.0863	3821.77	0.248538	0.248538
67.1963	3825.33	0.249543	0.249543
67.3063	3828.91	0.25069	0.25069
67.4063	3831.93	0.251242	0.251242
67.5163	3835.43	0.252174	0.252174
67.6263	3839.47	0.253385	0.253385
67.7363	3842.56	0.254432	0.254432
67.8363	3845.79	0.254866	0.254866
67.9463	3849.93	0.256065	0.256065
68.0563	3852.62	0.257069	0.257069
68.1563	3856.26	0.257511	0.257511
68.2663	3860.29	0.258684	0.258684
68.3763	3863.7	0.259728	0.259728
68.4863	3867.03	0.260426	0.260426
68.5863	3870.56	0.26139	0.26139
68.6963	3873.36	0.262292	0.262292
68.8063	3877.25	0.263069	0.263069
68.9063	3881.43	0.264051	0.264051
69.0163	3884.49	0.264936	0.264936
69.1263	3888.15	0.265692	0.265692
69.2363	3890.21	0.266353	0.266353
69.3363	3894.4	0.267604	0.267604
69.4463	3898.4	0.268342	0.268342
69.5563	3902.05	0.269057	0.269057
69.6563	3905.42	0.270268	0.270268
69.7663	3907.29	0.270985	0.270985
69.8763	3911.63	0.271656	0.271656
69.9863	3915.44	0.272681	0.272681
70.0863	3919.39	0.273598	0.273598
70.1963	3923.79	0.274341	0.274341
70.3063	3926.19	0.275442	0.275442
70.4063	3929.48	0.276277	0.276277
70.5163	3934.15	0.276998	0.276998
70.6263	3937.61	0.278091	0.278091
70.7263	3940.6	0.278914	0.278914
70.8363	3943.21	0.279747	0.279747
70.9463	3946.69	0.280801	0.280801
71.0563	3950.44	0.281932	0.281932
71.1563	3953.32	0.282319	0.282319
71.2663	3957.36	0.283465	0.283465
71.3763	3960.77	0.284611	0.284611
71.4763	3963.73	0.285038	0.285038
71.5863	3967.66	0.28615	0.28615
71.6963	3971.19	0.287241	0.287241
71.8063	3975.11	0.288189	0.288189
71.9063	3978.31	0.28881	0.28881
72.0163	3981.95	0.289934	0.289934
72.1263	3984.09	0.290833	0.290833
72.2263	3987.72	0.291562	0.291562
72.3363	3991.71	0.292619	0.292619
72.4463	3994.53	0.293447	0.293447
72.5563	3998.47	0.294138	0.294138
72.6563	4002.31	0.29538	0.29538
72.7663	4006.14	0.296164	0.296164
72.8763	4010.11	0.296828	0.296828
72.9763	4013.44	0.298107	0.298107
73.0863	4016.29	0.298903	0.298903
73.1963	4020.24	0.29956	0.29956
73.3063	4023.4	0.300374	0.300374
73.4063	4026.06	0.301552	0.301552
73.5163	4028.23	0.302221	0.302221
73.6263	4032.63	0.303036	0.303036
73.7263	4035.65	0.304153	0.304153
73.8363	4038.61	0.304817	0.304817
73.9463	4042.15	0.305691	0.305691
74.0563	4045.97	0.30683	0.30683
74.1563	4050.01	0.307473	0.307473
74.2663	4054.02	0.308402	0.308402
74.3763	4056.29	0.309505	0.309505
74.4763	4059.61	0.310141	0.310141
74.5863	4062.71	0.311027	0.311027
74.6963	4066.35	0.312176	0.312176
74.8063	4069.19	0.313255	0.313255
74.9063	4073.06	0.313759	0.313759
75.0163	4075.68	0.3148	0.3148
75.1263	4079.08	0.315761	0.315761
75.2263	4082.64	0.316449	0.316449
75.3363	4086.79	0.317517	0.317517
75.4463	4090.58	0.318542	0.318542
75.5463	4093.48	0.319101	0.319101
75.6563	4097.68	0.320253	0.320253
75.7663	4100.2	0.321224	0.321224
75.8763	4104.5	0.321975	0.321975
75.9763	4107.05	0.322921	0.322921
76.0863	4109.25	0.32392	0.32392
76.1963	4113.37	0.324652	0.324652
76.2963	4116.9	0.32563	0.32563
76.4063	4119.79	0.326572	0.326572
76.5163	4122.88	0.32731	0.32731
76.6263	4126.47	0.328085	0.328085
76.7263	4129.47	0.329108	0.329108
76.8363	4133.2	0.32989	0.32989
76.9463	4136.8	0.330764	0.330764
77.0463	4140.2	0.331538	0.331538
77.1563	4143.78	0.332568	0.332568
77.2663	4146.69	0.333489	0.333489
77.3763	4150.9	0.334397	0.334397
77.4763	4153.41	0.3353	0.3353
77.5863	4156.7	0.336118	0.336118
77.6963	4160	0.337072	0.337072
77.7963	4163.08	0.337917	0.337917
77.9063	4166.38	0.33875	0.33875
78.0163	4169.88	0.33976	0.33976
78.1263	4174.81	0.340788	0.340788
78.2263	4177.12	0.34144	0.34144
78.3363	4180.5	0.342496	0.342496
78.4463	4184.6	0.343458	0.343458
78.5463	4186.77	0.344164	0.344164
78.6563	4190.85	0.345185	0.345185
78.7663	4194.06	0.346215	0.346215
78.8763	4196.74	0.347067	0.347067
78.9763	4199.59	0.347885	0.347885
79.0863	4202.69	0.348901	0.348901
79.1963	4205.47	0.349834	0.349834
79.2963	4209.2	0.350517	0.350517
79.4063	4212.17	0.351703	0.351703
79.5163	4215.72	0.352451	0.352451
79.6263	4219.53	0.353129	0.353129
79.7263	4222.93	0.354343	0.354343
79.8363	4226.9	0.355139	0.355139
79.9463	4229.7	0.355962	0.355962
80.0463	4232.58	0.357032	0.357032
80.1563	4236.56	0.357912	0.357912
80.2663	4238.76	0.35857	0.35857
80.3663	4243.01	0.359834	0.359834
80.4763	4245.99	0.360609	0.360609
80.5863	4248.53	0.361248	0.361248
80.6863	4252.5	0.362404	0.362404
80.7963	4255.53	0.363221	0.363221
80.9063	4259.93	0.363954	0.363954
81.0163	4263.51	0.36474	0.36474
81.1163	4266.08	0.365778	0.365778
81.2263	4270.36	0.366701	0.366701
81.3363	4273.14	0.367484	0.367484
81.4363	4276.66	0.368428	0.368428
81.5463	4278.44	0.369328	0.369328
81.6563	4281.48	0.370144	0.370144
81.7663	4284.77	0.371164	0.371164
81.8663	4286.89	0.371845	0.371845
81.9763	4290.02	0.372797	0.372797
82.0863	4294.51	0.373733	0.373733
82.1863	4297.88	0.374561	0.374561
82.2963	4301.86	0.3755	0.3755
82.4063	4306.1	0.376508	0.376508
82.5163	4308.77	0.377325	0.377325
82.6163	4312.47	0.378242	0.378242
82.7263	4315.99	0.379181	0.379181
82.8363	4318.42	0.380074	0.380074
82.9363	4320.84	0.38087	0.38087
83.0463	4323.96	0.381877	0.381877
83.1563	4326.9	0.382693	0.382693
83.2663	4330.24	0.383657	0.383657
83.3663	4333.82	0.384526	0.384526
83.4763	4337.5	0.385258	0.385258
83.5863	4341.12	0.386332	0.386332
83.6863	4345.07	0.387205	0.387205
83.7963	4347.81	0.38802	0.38802
83.9063	4351.31	0.388977	0.388977
84.0163	4354.54	0.389898	0.389898
84.1163	4356.82	0.390668	0.390668
84.2263	4360.08	0.39168	0.39168
84.3363	4363.51	0.392526	0.392526
84.4363	4365.95	0.393328	0.393328
84.5463	4370.29	0.394306	0.394306
84.6563	4372.9	0.39519	0.39519
84.7663	4376.88	0.396161	0.396161
84.8663	4379.99	0.396952	0.396952
84.9763	4383.38	0.397849	0.397849
85.0863	4387.43	0.398765	0.398765
85.1863	4390.7	0.399666	0.399666
85.2963	4393.9	0.400458	0.400458
85.4063	4396.67	0.401449	0.401449
85.5063	4399.95	0.402274	0.402274
85.6163	4402.49	0.403222	0.403222
85.7263	4404.87	0.40405	0.40405
85.8363	4409.06	0.405006	0.405006
85.9363	4411.68	0.405801	0.405801
86.0463	4415.35	0.406725	0.406725
86.1563	4419.29	0.407634	0.407634
86.2563	4422.61	0.408446	0.408446
86.3663	4425.86	0.409385	0.409385
86.4763	4429.85	0.410372	0.410372
86.5863	4432.51	0.411264	0.411264
86.6863	4435.9	0.412133	0.412133
86.7963	4438.39	0.413076	0.413076
86.9063	4442.12	0.413948	0.413948
87.0063	4445.36	0.414818	0.414818
87.1163	4448.11	0.415676	0.415676
87.2263	4451.4	0.416616	0.416616
87.3363	4454.58	0.417528	0.417528
87.4363	4457.12	0.418334	0.418334
87.5463	4461.19	0.419252	0.419252
87.6563	4465.68	0.420213	0.420213
87.7563	4468.18	0.421066	0.421066
87.8663	4471.5	0.421896	0.421896
87.9763	4475.28	0.422868	0.422868
88.0863	4478.91	0.423754	0.423754
88.1863	4482.2	0.42466	0.42466
88.2963	4484.48	0.425508	0.425508
88.4063	4488.46	0.426464	0.426464
88.5063	4490.25	0.42737	0.42737
88.6163	4493.04	0.42823	0.42823
88.7263	4495.85	0.429124	0.429124
88.8363	4499.37	0.430026	0.430026
88.9363	4502.78	0.430832	0.430832
89.0463	4506.75	0.431756	0.431756
89.1563	4510.91	0.432645	0.432645
89.2563	4513.61	0.433433	0.433433
89.3663	4518.22	0.434521	0.434521
89.4763	4521	0.43532	0.43532
89.5863	4523.68	0.436318	0.436318
89.6863	4526.98	0.437106	0.437106
89.7963	4529.14	0.438002	0.438002
89.9063	4533.04	0.438987	0.438987
90.0063	4536.06	0.439893	0.439893
90.1163	4538.66	0.440589	0.440589
90.2263	4542.5	0.441622	0.441622
90.3263	4545.4	0.442454	0.442454
90.4363	4548.45	0.443332	0.443332
90.5463	4553.5	0.44422	0.44422
90.6563	4556.73	0.445186	0.445186
90.7563	4559.28	0.445982	0.445982
90.8663	4561.89	0.446912	0.446912
90.9763	4563.59	0.447745	0.447745
91.0763	4566.8	0.448609	0.448609
91.1863	4570.21	0.449514	0.449514
91.2963	4574.1	0.450344	0.450344
91.4063	4577.99	0.451321	0.451321
91.5063	4580.41	0.452061	0.452061
91.6163	4584.79	0.452965	0.452965
91.7263	4588.57	0.453876	0.453876
91.8263	4592.24	0.454712	0.454712
91.9363	4596.19	0.455596	0.455596
92.0463	4598.7	0.456617	0.456617
92.1563	4602.2	0.457476	0.457476
92.2563	4605.5	0.458298	0.458298
92.3663	4608.5	0.459257	0.459257
92.4763	4611.53	0.46015	0.46015
92.5763	4613.66	0.460952	0.460952
92.6863	4616.44	0.461848	0.461848
92.7963	4620.97	0.462744	0.462744
92.9063	4624.46	0.463696	0.463696
93.0063	4628.38	0.464513	0.464513
93.1163	4631.48	0.465436	0.465436
93.2263	4634.99	0.466298	0.466298
93.3263	4637.62	0.467214	0.467214
93.4363	4640.78	0.468061	0.468061
93.5463	4644.56	0.468953	0.468953
93.6563	4647.5	0.469964	0.469964
93.7563	4650.32	0.470716	0.470716
93.8663	4653.94	0.471693	0.471693
93.9763	4657.9	0.472565	0.472565
94.0763	4659.79	0.47338	0.47338
94.1863	4663.12	0.474341	0.474341
94.2963	4667.27	0.475226	0.475226
94.4063	4670.51	0.476066	0.476066
94.5063	4673.66	0.476964	0.476964
94.6163	4677.38	0.477836	0.477836
94.7263	4680.78	0.478782	0.478782
94.8263	4684.55	0.479661	0.479661
94.9363	4688.22	0.480502	0.480502
95.0463	4691.32	0.48154	0.48154
95.1563	4692.83	0.482396	0.482396
95.2563	4695.7	0.483205	0.483205
95.3663	4699.85	0.484209	0.484209
95.4663	4703.72	0.48504	0.48504
95.5763	4706.35	0.485917	0.485917
95.6863	4708.76	0.486818	0.486818
95.7963	4712.29	0.487684	0.487684
95.8963	4716.09	0.488581	0.488581
96.0063	4718.73	0.489481	0.489481
96.1163	4723.06	0.490346	0.490346
96.2163	4726.09	0.491241	0.491241
96.3263	4729.26	0.492124	0.492124
96.4363	4732.05	0.493017	0.493017
96.5463	4735.92	0.493968	0.493968
96.6463	4739.04	0.494788	0.494788
96.7563	4742.51	0.495694	0.495694
96.8663	4745.15	0.496666	0.496666
96.9663	4748.23	0.497433	0.497433
97.0763	4751.08	0.498386	0.498386
97.1863	4754.64	0.499288	0.499288
97.2963	4758.88	0.500217	0.500217
97.3963	4762.87	0.50107	0.50107
97.5063	4765.88	0.502008	0.502008
97.6163	4769.34	0.502925	0.502925
97.7163	4772	0.503741	0.503741
97.8263	4774.79	0.504705	0.504705
97.9363	4778.63	0.505625	0.505625
98.0463	4782.18	0.506608	0.506608
98.1463	4784.16	0.50747	0.50747
98.2563	4787.91	0.508292	0.508292
98.3663	4791.09	0.509314	0.509314
98.4663	4794.41	0.510133	0.510133
98.5763	4797.97	0.510982	0.510982
98.6863	4801.5	0.51194	0.51194
98.7963	4805.17	0.512892	0.512892
98.8963	4808.45	0.513706	0.513706
99.0063	4810.99	0.514676	0.514676
99.1163	4814.42	0.515608	0.515608
99.2163	4818.14	0.516381	0.516381
99.3263	4820.96	0.517338	0.517338
99.4363	4824.06	0.518274	0.518274
99.5463	4827.48	0.519142	0.519142
99.6463	4829.87	0.520029	0.520029
99.7563	4833.16	0.520945	0.520945
99.8663	4837.67	0.521842	0.521842
99.9663	4840.74	0.522756	0.522756
100.076	4844.89	0.523625	0.523625
100.186	4849.19	0.524674	0.524674
100.286	4850.67	0.525472	0.525472
100.396	4853.93	0.526401	0.526401
100.506	4857.43	0.527329	0.527329
100.616	4859.91	0.528238	0.528238
100.716	4863.58	0.529094	0.529094
100.826	4866.65	0.530056	0.530056
100.936	4870.1	0.530953	0.530953
101.036	4873.27	0.531722	0.531722
101.146	4876.76	0.53269	0.53269
101.256	4880.53	0.533578	0.533578
101.366	4883.77	0.53455	0.53455
101.466	4886.65	0.53539	0.53539
101.576	4891.32	0.536301	0.536301
101.686	4893.78	0.537244	0.537244
101.786	4897.04	0.538105	0.538105
101.896	4900.39	0.539	0.539
102.006	4903.28	0.539898	0.539898
102.116	4907.32	0.540834	0.540834
102.216	4909.92	0.541625	0.541625
102.326	4913.09	0.542585	0.542585
102.436	4916.54	0.543464	0.543464
102.536	4919.9	0.544268	0.544268
102.646	4924.11	0.545284	0.545284
102.756	4927.43	0.546184	0.546184
102.866	4930.42	0.547097	0.547097
102.966	4932.96	0.547925	0.547925
103.076	4936.33	0.548886	0.548886
103.186	4939.92	0.549768	0.549768
103.286	4944.14	0.550641	0.550641
103.396	4947	0.551542	0.551542
103.506	4950.04	0.552476	0.552476
103.616	4953.12	0.553437	0.553437
103.716	4956.55	0.554266	0.554266
103.826	4959.43	0.555093	0.555093
103.936	4964.16	0.556038	0.556038
104.036	4967.09	0.556969	0.556969
104.146	4969.73	0.55778	0.55778
104.256	4973.26	0.558728	0.558728
104.366	4976.63	0.559706	0.559706
104.466	4980.23	0.560485	0.560485
104.576	4983.42	0.561421	0.561421
104.686	4987.39	0.562361	0.562361
104.786	4990.08	0.563238	0.563238
104.896	4993.08	0.564109	0.564109
105.006	4996.72	0.565069	0.565069
105.116	4998.94	0.565909	0.565909
105.216	5002.95	0.566832	0.566832
105.326	5006.33	0.567756	0.567756
105.436	5009.56	0.568593	0.568593
105.536	5013.11	0.569478	0.569478
105.646	5016.67	0.570414	0.570414
105.756	5019.9	0.57132	0.57132
105.856	5023.23	0.572153	0.572153
105.966	5027.78	0.573066	0.573066
106.076	5031.14	0.574029	0.574029
106.186	5033.25	0.574916	0.574916
106.286	5036.46	0.575718	0.575718
106.396	5039.56	0.576748	0.576748
106.506	5043.38	0.5776	0.5776
106.606	5046.76	0.578433	0.578433
106.716	5049.48	0.579414	0.579414
106.826	5052.34	0.580205	0.580205
106.936	5056.46	0.581208	0.581208
107.036	5060.57	0.582038	0.582038
107.146	5063.94	0.582897	0.582897
107.256	5066.93	0.583824	0.583824
107.356	5069.88	0.584624	0.584624
107.466	5072.45	0.585542	0.585542
107.576	5075.35	0.586536	0.586536
107.686	5078.43	0.587293	0.587293
107.786	5082.44	0.588156	0.588156
107.896	5086.51	0.589129	0.589129
108.006	5090.04	0.589946	0.589946
108.106	5093.17	0.590805	0.590805
108.216	5096.3	0.591714	0.591714
108.326	5099.93	0.592577	0.592577
108.436	5103.76	0.593546	0.593546
108.536	5107.02	0.594476	0.594476
108.646	5110.51	0.595284	0.595284
108.756	5113.25	0.59625	0.59625
108.856	5116.52	0.597089	0.597089
108.966	5119.23	0.598006	0.598006
109.076	5123.23	0.598896	0.598896
109.186	5127.04	0.599802	0.599802
109.286	5129.81	0.600705	0.600705
109.396	5133.78	0.60156	0.60156
109.506	5136.98	0.602579	0.602579
109.606	5140.53	0.603386	0.603386
109.716	5143.18	0.604244	0.604244
109.826	5146.84	0.605204	0.605204
109.936	5149.5	0.606066	0.606066
110.036	5152.73	0.606772	0.606772
110.146	5156.13	0.607816	0.607816
110.246	5160.66	0.608662	0.608662
110.356	5163.42	0.609522	0.609522
110.466	5166.95	0.610461	0.610461
110.576	5170.12	0.611333	0.611333
110.676	5173.12	0.612169	0.612169
110.786	5176.94	0.613156	0.613156
110.896	5179.58	0.613993	0.613993
110.996	5182.97	0.61485	0.61485
111.106	5186.68	0.615853	0.615853
111.216	5190.59	0.616733	0.616733
111.326	5193.76	0.617654	0.617654
111.426	5197.3	0.618528	0.618528
111.536	5199.98	0.61944	0.61944
111.646	5204.03	0.620332	0.620332
111.746	5207.99	0.621208	0.621208
111.856	5211.16	0.622058	0.622058
111.966	5214.23	0.623046	0.623046
112.076	5215.93	0.624	0.624
112.176	5218.21	0.624726	0.624726
112.286	5222.31	0.625689	0.625689
112.396	5225.17	0.626629	0.626629
112.496	5229.18	0.627433	0.627433
112.606	5232.76	0.628432	0.628432
112.716	5235.09	0.629298	0.629298
112.826	5239.19	0.630108	0.630108
112.926	5243.19	0.631104	0.631104
113.036	5246.85	0.631917	0.631917
113.146	5249.81	0.632858	0.632858
113.246	5252.05	0.633652	0.633652
113.356	5255.61	0.63453	0.63453
113.466	5259.64	0.635457	0.635457
113.576	5262.74	0.63645	0.63645
113.676	5266.33	0.637238	0.637238
113.786	5270.53	0.638217	0.638217
113.896	5273.5	0.639137	0.639137
113.996	5277.59	0.639957	0.639957
114.106	5281.66	0.640932	0.640932
114.216	5284.65	0.641812	0.641812
114.326	5288.69	0.642764	0.642764
114.426	5291.12	0.643617	0.643617
114.536	5293.91	0.644468	0.644468
114.646	5298.13	0.645426	0.645426
114.746	5301.2	0.646309	0.646309
114.856	5304.8	0.647178	0.647178
114.966	5308.01	0.648156	0.648156
115.076	5312.05	0.64903	0.64903
115.176	5315.45	0.649892	0.649892
115.286	5317.94	0.650904	0.650904
115.396	5321.57	0.651824	0.651824
115.496	5324	0.652557	0.652557
115.606	5328.19	0.653542	0.653542
115.716	5331.93	0.654372	0.654372
115.816	5334.43	0.655216	0.655216
115.926	5338.26	0.656245	0.656245
116.036	5341.7	0.657069	0.657069
116.146	5344.83	0.658093	0.658093
116.246	5348.88	0.658873	0.658873
116.356	5352.34	0.659789	0.659789
116.466	5355.3	0.660678	0.660678
116.566	5358.35	0.661516	0.661516
116.676	5362.75	0.66248	0.66248
116.786	5365.8	0.663365	0.663365
116.896	5370.24	0.664354	0.664354
116.996	5372.91	0.665166	0.665166
117.106	5375.39	0.666037	0.666037
117.216	5379.98	0.66702	0.66702
117.316	5383.26	0.66782	0.66782
117.426	5386.22	0.668744	0.668744
117.536	5389.65	0.669678	0.669678
117.646	5393.6	0.670524	0.670524
117.746	5396.68	0.671376	0.671376
117.856	5399.67	0.672257	0.672257
117.966	5402.95	0.67319	0.67319
118.066	5405.92	0.673992	0.673992
118.176	5410.06	0.674945	0.674945
118.286	5413.68	0.675862	0.675862
118.396	5417.51	0.676817	0.676817
118.496	5419.97	0.677593	0.677593
118.606	5424.01	0.678529	0.678529
118.716	5427.76	0.679441	0.679441
118.816	5431.07	0.680318	0.680318
118.926	5434.6	0.68119	0.68119
119.036	5438.34	0.682122	0.682122
119.146	5441.53	0.68308	0.68308
119.246	5444.24	0.683854	0.683854
119.356	5448.93	0.684825	0.684825
119.466	5451.54	0.685737	0.685737
119.566	5455.24	0.686588	0.686588
119.676	5459.18	0.687485	0.687485
119.786	5463.9	0.688552	0.688552
119.896	5466.46	0.689336	0.689336
119.996	5469.83	0.690281	0.690281
120.106	5473.59	0.691164	0.691164
120.216	5477.04	0.692037	0.692037
120.316	5479.86	0.69294	0.69294
120.426	5483.66	0.69382	0.69382
120.536	5486.4	0.694769	0.694769
120.636	5489.13	0.695566	0.695566
120.746	5492.97	0.696496	0.696496
120.856	5496.18	0.697453	0.697453
120.966	5500.16	0.698386	0.698386
121.066	5504.35	0.699172	0.699172
121.176	5507.31	0.700174	0.700174
121.286	5511.45	0.701058	0.701058
121.386	5514.2	0.701912	0.701912
121.496	5517.98	0.702848	0.702848
121.606	5522.45	0.703762	0.703762
121.716	5524.31	0.704741	0.704741
121.816	5527.38	0.705525	0.705525
121.926	5531.16	0.706441	0.706441
122.036	5534.41	0.707462	0.707462
122.136	5537.95	0.70821	0.70821
122.246	5542.53	0.709142	0.709142
122.356	5545.74	0.710168	0.710168
122.466	5550.08	0.711122	0.711122
122.566	5552.69	0.711952	0.711952
122.676	5557.06	0.712882	0.712882
122.786	5560.72	0.713754	0.713754
122.886	5563.75	0.714692	0.714692
122.996	5566.93	0.715604	0.715604
123.106	5569.72	0.716473	0.716473
123.216	5573.35	0.717426	0.717426
123.316	5576.51	0.718286	0.718286
123.426	5579.43	0.719172	0.719172
123.536	5584.22	0.720165	0.720165
123.636	5587.12	0.720946	0.720946
123.746	5591.06	0.721926	0.721926
123.856	5595.48	0.722881	0.722881
123.966	5598.14	0.723745	0.723745
124.066	5601.82	0.724612	0.724612
124.176	5604.98	0.725569	0.725569
124.286	5608.04	0.726498	0.726498
124.386	5611.94	0.727346	0.727346
124.496	5615.69	0.728257	0.728257
124.606	5618.55	0.729204	0.729204
124.716	5622.75	0.730133	0.730133
124.816	5626.03	0.730938	0.730938
124.926	5629.6	0.731858	0.731858
125.036	5633.52	0.732853	0.732853
125.136	5636.75	0.733626	0.733626
125.246	5640.66	0.734636	0.734636
125.356	5644.42	0.735521	0.735521
125.456	5647.27	0.736418	0.736418
125.566	5651.07	0.737354	0.737354
125.676	5653.73	0.738265	0.738265
125.776	5657.23	0.73909	0.73909
125.886	5660.64	0.740001	0.740001
125.996	5664.07	0.740953	0.740953
126.106	5667.71	0.741861	0.741861
126.206	5670.64	0.74274	0.74274
126.316	5674.6	0.743674	0.743674
126.426	5677.58	0.744534	0.744534
126.526	5681.81	0.745413	0.745413
126.636	5685.63	0.746369	0.746369
126.746	5688.51	0.747256	0.747256
126.856	5693.2	0.748242	0.748242
126.956	5696.72	0.749059	0.749059
127.066	5700.88	0.749978	0.749978
127.176	5703.89	0.751016	0.751016
127.276	5706.76	0.751853	0.751853
127.386	5709.66	0.752685	0.752685
127.496	5713.26	0.753645	0.753645
127.606	5716.75	0.754561	0.754561
127.706	5720.98	0.755377	0.755377
127.816	5724.57	0.756309	0.756309
127.926	5728.27	0.757169	0.757169
128.026	5731.74	0.758064	0.758064
128.136	5735.53	0.759052	0.759052
128.246	5738.79	0.759914	0.759914
128.356	5742.12	0.760864	0.760864
128.456	5746.81	0.761686	0.761686
128.566	5750.02	0.762597	0.762597
128.676	5752.14	0.763541	0.763541
128.776	5755.48	0.764281	0.764281
128.886	5758.94	0.765256	0.765256
128.996	5761.51	0.766154	0.766154
129.106	5766.32	0.767073	0.767073
129.206	5770.2	0.767969	0.767969
129.316	5773.99	0.768821	0.768821
129.426	5777.3	0.769728	0.769728
129.526	5780.89	0.770672	0.770672
129.636	5785.07	0.771532	0.771532
129.746	5788.49	0.772437	0.772437
129.856	5791.96	0.77345	0.77345
129.956	5795.17	0.774262	0.774262
130.066	5798.17	0.775168	0.775168
130.176	5801.52	0.776102	0.776102
130.276	5805.24	0.776914	0.776914
130.386	5809.06	0.777833	0.777833
130.496	5812.65	0.778804	0.778804
130.596	5816.4	0.779616	0.779616
130.706	5820.57	0.780588	0.780588
130.816	5825.2	0.781606	0.781606
130.926	5827.35	0.782456	0.782456
131.026	5831.06	0.783336	0.783336
131.136	5834.7	0.784304	0.784304
131.246	5838.03	0.785152	0.785152
131.346	5840.88	0.786032	0.786032
131.456	5844.32	0.786934	0.786934
131.566	5848.03	0.787828	0.787828
131.676	5851.52	0.788822	0.788822
131.776	5855.09	0.789597	0.789597
131.886	5858.79	0.790577	0.790577
131.996	5863.16	0.791492	0.791492
132.096	5867.51	0.792297	0.792297
132.206	5870.07	0.793296	0.793296
132.316	5874.54	0.79424	0.79424
132.426	5877.79	0.7951	0.7951
132.526	5880.95	0.79599	0.79599
132.636	5884.83	0.7969	0.7969
132.746	5887.4	0.797828	0.797828
132.846	5892.26	0.798706	0.798706
132.956	5895.33	0.799566	0.799566
133.066	5899.83	0.800558	0.800558
133.176	5903.63	0.801493	0.801493
133.276	5904.19	0.802286	0.802286
133.386	5909.24	0.80327	0.80327
133.496	5913.51	0.804165	0.804165
133.596	5916.66	0.804977	0.804977
133.706	5921.88	0.805958	0.805958
133.816	5924.47	0.806924	0.806924
133.926	5928.35	0.807809	0.807809
134.026	5932.26	0.80875	0.80875
134.136	5935.65	0.809625	0.809625
134.246	5938.69	0.810576	0.810576
134.346	5941.19	0.811453	0.811453
134.456	5946.03	0.812308	0.812308
134.566	5949.73	0.813337	0.813337
134.676	5953.42	0.814145	0.814145
134.776	5956.58	0.815062	0.815062
134.886	5960.17	0.816025	0.816025
134.996	5963.45	0.816886	0.816886
135.096	5967.59	0.817773	0.817773
135.206	5971.63	0.818768	0.818768
135.316	5976.1	0.819576	0.819576
135.416	5978.23	0.820541	0.820541
135.526	5981.56	0.821437	0.821437
135.636	5984.98	0.822266	0.822266
135.746	5988.33	0.823366	0.823366
135.846	5992.66	0.824124	0.824124
135.956	5996.65	0.825009	0.825009
136.066	6000.38	0.826005	0.826005
136.166	6004.46	0.826801	0.826801
136.276	6008.75	0.82778	0.82778
136.386	6012.08	0.828765	0.828765
136.496	6015.98	0.82959	0.82959
136.596	6019.65	0.830593	0.830593
136.706	6023.49	0.831514	0.831514
136.816	6027.27	0.83238	0.83238
136.916	6030.01	0.833404	0.833404
137.026	6032.82	0.83415	0.83415
137.136	6036.81	0.835166	0.835166
137.246	6040.39	0.836161	0.836161
137.346	6043.74	0.836898	0.836898
137.456	6047.02	0.837857	0.837857
137.566	6051.13	0.838756	0.838756
137.666	6055.34	0.839549	0.839549
137.776	6058.74	0.840573	0.840573
137.886	6062.04	0.841465	0.841465
137.996	6066	0.842391	0.842391
138.096	6069.68	0.843342	0.843342
138.206	6072.86	0.844156	0.844156
138.316	6076.17	0.84508	0.84508
138.416	6080.05	0.845948	0.845948
138.526	6083.5	0.846821	0.846821
138.636	6087.69	0.847724	0.847724
138.746	6091.81	0.848706	0.848706
138.846	6095.65	0.84948	0.84948
138.956	6099.7	0.850481	0.850481
139.066	6103.4	0.851398	0.851398
139.166	6108	0.852269	0.852269
139.276	6111.53	0.853224	0.853224
139.386	6115.08	0.854078	0.854078
139.496	6118.32	0.855104	0.855104
139.596	6120.69	0.855933	0.855933
139.706	6123.85	0.856785	0.856785
139.816	6128.15	0.857728	0.857728
139.916	6131.23	0.858612	0.858612
140.026	6135.37	0.859539	0.859539
140.136	6138.72	0.860393	0.860393
140.246	6142.44	0.861361	0.861361
140.346	6145.88	0.862245	0.862245
140.456	6151	0.86316	0.86316
140.556	6153.93	0.863969	0.863969
140.666	6157.79	0.86496	0.86496
140.776	6161.44	0.865882	0.865882
140.886	6165.83	0.866793	0.866793
140.986	6168.73	0.867758	0.867758
141.096	6172.06	0.868521	0.868521
141.206	6176.2	0.8695	0.8695
141.306	6178.81	0.870349	0.870349
141.416	6182.78	0.871222	0.871222
141.526	6187.38	0.872185	0.872185
141.636	6192.03	0.873117	0.873117
141.736	6195.15	0.873954	0.873954
141.846	6199.13	0.874917	0.874917
141.956	6202.99	0.875853	0.875853
142.056	6205.69	0.876726	0.876726
142.166	6210.15	0.877628	0.877628
142.276	6214.07	0.878574	0.878574
142.386	6216.47	0.879505	0.879505
142.486	6219.88	0.880348	0.880348
142.596	6222.51	0.881289	0.881289
142.706	6226.47	0.88221	0.88221
142.806	6230.77	0.88309	0.88309
142.916	6234.16	0.883968	0.883968
143.026	6237.97	0.884845	0.884845
143.136	6242.88	0.885822	0.885822
143.236	6246.19	0.886681	0.886681
143.346	6251.01	0.887601	0.887601
143.456	6254.7	0.888557	0.888557
143.556	6257.91	0.889462	0.889462
143.666	6261.17	0.890368	0.890368
143.776	6264.98	0.89129	0.89129
143.886	6270.11	0.89223	0.89223
143.986	6272.46	0.893077	0.893077
144.096	6276.62	0.894033	0.894033
144.206	6279.89	0.894966	0.894966
144.306	6282.76	0.895796	0.895796
144.416	6287.63	0.896736	0.896736
144.526	6292.08	0.897664	0.897664
144.636	6295.73	0.898669	0.898669
144.736	6299.44	0.899494	0.899494
144.846	6302.44	0.900406	0.900406
144.956	6306.92	0.901388	0.901388
145.056	6310.2	0.902213	0.902213
145.166	6312.73	0.903146	0.903146
145.276	6316.84	0.904069	0.904069
145.376	6319.46	0.904928	0.904928
145.486	6323.51	0.905784	0.905784
145.596	6327.54	0.906729	0.906729
145.706	6331.88	0.907726	0.907726
145.806	6336.03	0.908514	0.908514
145.916	6340.54	0.909525	0.909525
146.026	6344.27	0.910413	0.910413
146.126	6349.14	0.911308	0.911308
146.236	6352.46	0.912242	0.912242
146.346	6355.65	0.913228	0.913228
146.456	6358.96	0.914125	0.914125
146.556	6361.61	0.915055	0.915055
146.666	6365.98	0.915969	0.915969
146.776	6368.73	0.916804	0.916804
146.876	6372.88	0.917745	0.917745
146.986	6377.24	0.918581	0.918581
147.096	6381.71	0.919556	0.919556
147.206	6385.12	0.920481	0.920481
147.306	6388.65	0.921326	0.921326
147.416	6393.14	0.922285	0.922285
147.526	6396.11	0.923176	0.923176
147.626	6399.42	0.924053	0.924053
147.736	6402.7	0.924981	0.924981
147.846	6406.25	0.925829	0.925829
147.956	6410.2	0.92686	0.92686
148.056	6414.49	0.927678	0.927678
148.166	6417.97	0.928546	0.928546
148.276	6421.54	0.929511	0.929511
148.376	6425.91	0.930401	0.930401
148.486	6429.76	0.931308	0.931308
148.596	6434.32	0.932224	0.932224
148.706	6438.56	0.933134	0.933134
148.806	6440.78	0.933994	0.933994
148.916	6444.42	0.934932	0.934932
149.026	6448.32	0.935837	0.935837
149.126	6451.63	0.936764	0.936764
149.236	6454.85	0.93768	0.93768
149.346	6459.02	0.938521	0.938521
149.456	6462.26	0.939549	0.939549
149.556	6466.18	0.940338	0.940338
149.666	6470.63	0.941254	0.941254
149.776	6474.35	0.942218	0.942218
149.876	6478.04	0.943057	0.943057
149.986	6482.48	0.944001	0.944001
150.096	6485.69	0.944908	0.944908
150.206	6489.54	0.945822	0.945822
150.306	6492.84	0.946701	0.946701
150.416	6497.45	0.947606	0.947606
150.526	6501.39	0.94856	0.94856
150.626	6504.49	0.949498	0.949498
150.736	6508.23	0.950332	0.950332
150.846	6512.36	0.951305	0.951305
150.946	6515.82	0.952137	0.952137
151.056	6519.85	0.953042	0.953042
151.166	6523.91	0.954014	0.954014
151.276	6528.6	0.954888	0.954888
151.376	6531.47	0.95576	0.95576
151.486	6535.99	0.956733	0.956733
151.596	6540.31	0.957577	0.957577
151.696	6543.64	0.958413	0.958413
151.806	6546.8	0.959377	0.959377
151.916	6551.12	0.960285	0.960285
152.026	6555.06	0.961305	0.961305
152.126	6557.22	0.962097	0.962097
152.236	6561.16	0.962972	0.962972
152.346	6565.08	0.963934	0.963934
152.446	6569.14	0.964785	0.964785
152.556	6573.68	0.965616	0.965616
152.666	6578.61	0.966681	0.966681
152.776	6581.89	0.967525	0.967525
152.876	6586	0.968402	0.968402
152.986	6590.22	0.969344	0.969344
153.096	6593.61	0.970246	0.970246
153.196	6598.01	0.97117	0.97117
153.306	6600.45	0.972089	0.972089
153.416	6603.26	0.972993	0.972993
153.526	6608.12	0.973925	0.973925
153.626	6610.92	0.974842	0.974842
153.736	6615.52	0.975698	0.975698
153.846	6619.73	0.976634	0.976634
153.946	6623.06	0.977456	0.977456
154.056	6627.6	0.978418	0.978418
154.166	6632.3	0.979412	0.979412
154.276	6637.03	0.980281	0.980281
154.376	6640.88	0.981148	0.981148
154.486	6641.48	0.982025	0.982025
154.596	6645.86	0.982954	0.982954
154.696	6649.06	0.983809	0.983809
154.806	6653.1	0.984768	0.984768
154.916	6656.72	0.985622	0.985622
155.026	6660.21	0.986604	0.986604
155.126	6664.99	0.987426	0.987426
155.236	6669.89	0.988302	0.988302
155.336	6674.35	0.98927	0.98927
155.446	6678.27	0.99015	0.99015
155.556	6681.37	0.991046	0.991046
155.666	6685.94	0.99196	0.99196
155.766	6689.86	0.992812	0.992812
155.876	6693.44	0.99376	0.99376
155.986	6696.57	0.994629	0.994629
156.086	6700.01	0.995508	0.995508
156.196	6703.14	0.996494	0.996494
156.306	6707.56	0.997309	0.997309
156.416	6712.45	0.99831	0.99831
156.516	6715.93	0.9992	0.9992
156.626	6721.22	1.00009	1.00009
156.736	6724.49	1.00111	1.00111
156.836	6727.97	1.00193	1.00193
156.946	6732	1.00281	1.00281
157.056	6735.89	1.00381	1.00381
157.166	6739.49	1.0047	1.0047
157.266	6742.88	1.00559	1.00559
157.376	6746.87	1.00652	1.00652
157.486	6751.57	1.00745	1.00745
157.586	6754.21	1.0083	1.0083
157.696	6758.41	1.00923	1.00923
157.806	6762.27	1.01015	1.01015
157.916	6767.08	1.01113	1.01113
158.016	6770.9	1.01193	1.01193
158.126	6775.5	1.01303	1.01303
158.236	6779.23	1.01384	1.01384
158.336	6782.54	1.01472	1.01472
158.446	6786.73	1.01569	1.01569
158.556	6790.91	1.01662	1.01662
158.666	6794.08	1.01756	1.01756
158.766	6798.09	1.01841	1.01841
158.876	6801.68	1.01936	1.01936
158.986	6806.28	1.02033	1.02033
159.086	6809.53	1.02114	1.02114
159.196	6812.46	1.02207	1.02207
159.306	6816.99	1.02306	1.02306
159.416	6821.39	1.02394	1.02394
159.516	6824.96	1.02477	1.02477
159.626	6830.33	1.02578	1.02578
159.736	6834.23	1.02667	1.02667
159.836	6837.52	1.0275	1.0275
159.946	6841.09	1.02848	1.02848
160.056	6844.76	1.0293	1.0293
160.166	6848.18	1.03034	1.03034
160.266	6852.1	1.03108	1.03108
160.376	6855.99	1.0321	1.0321
160.486	6859.6	1.03304	1.03304
160.586	6863.52	1.03377	1.03377
160.696	6867.57	1.03479	1.03479
160.806	6872.79	1.0357	1.0357
160.906	6876.92	1.03652	1.03652
161.016	6880.55	1.03752	1.03752
161.126	6884.58	1.03847	1.03847
161.236	6889.35	1.03941	1.03941
161.336	6892.27	1.04036	1.04036
161.446	6896.25	1.04118	1.04118
161.556	6899.75	1.0421	1.0421
161.656	6903.11	1.04305	1.04305
161.766	6907.22	1.04385	1.04385
161.876	6911.54	1.04487	1.04487
161.986	6915.76	1.0457	1.0457
162.086	6919.7	1.04663	1.04663
162.196	6923.87	1.04759	1.04759
162.306	6928.62	1.04846	1.04846
162.406	6931.46	1.04934	1.04934
162.516	6935.25	1.05038	1.05038
162.626	6939.56	1.05112	1.05112
162.736	6944.11	1.05218	1.05218
162.836	6947.1	1.0529	1.0529
162.946	6950.24	1.05393	1.05393
163.056	6955.15	1.05488	1.05488
163.156	6958.11	1.05563	1.05563
163.266	6963.02	1.05663	1.05663
163.376	6967.74	1.05759	1.05759
163.486	6971.69	1.05844	1.05844
163.586	6975.66	1.0594	1.0594
163.696	6979.46	1.06026	1.06026
163.806	6983.78	1.06124	1.06124
163.906	6986.99	1.06213	1.06213
164.016	6991.76	1.06303	1.06303
164.126	6995.32	1.06401	1.06401
164.236	7000.07	1.06496	1.06496
164.336	7002.76	1.06571	1.06571
164.446	7007.54	1.06663	1.06663
164.556	7012.4	1.06757	1.06757
164.656	7015.3	1.06844	1.06844
164.766	7020.12	1.06939	1.06939
164.876	7023.18	1.07032	1.07032
164.986	7027.5	1.07127	1.07127
165.086	7032.54	1.07213	1.07213
165.196	7035.76	1.07304	1.07304
165.306	7040.05	1.07396	1.07396
165.406	7043.04	1.07483	1.07483
165.516	7046.6	1.07578	1.07578
165.626	7051.29	1.07662	1.07662
165.726	7054.46	1.07745	1.07745
165.836	7059.1	1.07848	1.07848
165.946	7063.49	1.07934	1.07934
166.056	7066.89	1.0803	1.0803
166.156	7071.91	1.08118	1.08118
166.266	7076.28	1.08208	1.08208
166.376	7079.91	1.08309	1.08309
166.476	7083.86	1.08388	1.08388
166.586	7087.73	1.08482	1.08482
166.696	7092.35	1.08575	1.08575
166.806	7096.78	1.08679	1.08679
166.906	7100.4	1.0876	1.0876
167.016	7103.5	1.08844	1.08844
167.126	7107.7	1.08948	1.08948
167.226	7111.38	1.09026	1.09026
167.336	7115.44	1.09114	1.09114
167.446	7120.38	1.09214	1.09214
167.556	7124.37	1.09313	1.09313
167.656	7127.43	1.09388	1.09388
167.766	7131.74	1.09481	1.09481
167.876	7136.07	1.09583	1.09583
167.976	7139.77	1.09665	1.09665
168.086	7143.29	1.09763	1.09763
168.196	7148.26	1.09849	1.09849
168.306	7152.33	1.09941	1.09941
168.406	7156.87	1.10027	1.10027
168.516	7160.4	1.10116	1.10116
168.626	7164.38	1.1021	1.1021
168.726	7168.65	1.10298	1.10298
168.836	7172.13	1.10385	1.10385
168.946	7176.55	1.1049	1.1049
169.056	7181.4	1.10576	1.10576
169.156	7185.03	1.10668	1.10668
169.266	7188.86	1.10755	1.10755
169.376	7192.53	1.10847	1.10847
169.476	7197.51	1.10935	1.10935
169.586	7201.74	1.11035	1.11035
169.696	7205.4	1.11122	1.11122
169.806	7209.14	1.11214	1.11214
169.906	7213.37	1.11298	1.11298
170.016	7217.37	1.11388	1.11388
170.126	7221.59	1.11485	1.11485
170.226	7224.69	1.11566	1.11566
170.336	7229.05	1.11664	1.11664
170.446	7233.04	1.11749	1.11749
170.546	7237.72	1.11836	1.11836
170.656	7242.65	1.11926	1.11926
170.766	7245.62	1.12026	1.12026
170.866	7250	1.12108	1.12108
170.976	7253.38	1.12209	1.12209
171.086	7257.68	1.12295	1.12295
171.196	7261.38	1.12384	1.12384
171.296	7265.11	1.12467	1.12467
171.406	7268.65	1.12562	1.12562
171.516	7273.38	1.12652	1.12652
171.616	7277.34	1.12736	1.12736
171.726	7282.57	1.12834	1.12834
171.836	7286.59	1.12929	1.12929
171.946	7290.31	1.13024	1.13024
172.046	7294.43	1.13101	1.13101
172.156	7298.8	1.13198	1.13198
172.266	7303.34	1.13292	1.13292
172.366	7307.05	1.13384	1.13384
172.476	7310.2	1.13476	1.13476
172.586	7315.56	1.13561	1.13561
172.696	7319.76	1.13655	1.13655
172.796	7323.96	1.13745	1.13745
172.906	7327.4	1.13831	1.13831
173.016	7331.86	1.13929	1.13929
173.116	7336	1.14018	1.14018
173.226	7338.7	1.1411	1.1411
173.336	7342.86	1.14203	1.14203
173.446	7346.81	1.14298	1.14298
173.546	7350.19	1.14375	1.14375
173.656	7354.99	1.14471	1.14471
173.766	7359.79	1.14572	1.14572
173.866	7363.68	1.1465	1.1465
173.976	7367.64	1.14741	1.14741
174.086	7372.27	1.14839	1.14839
174.196	7376.8	1.14924	1.14924
174.296	7380.51	1.15013	1.15013
174.406	7384.89	1.15107	1.15107
174.516	7387.75	1.15204	1.15204
174.616	7392.6	1.15288	1.15288
174.726	7396.83	1.15385	1.15385
174.836	7401.02	1.15475	1.15475
174.946	7406.1	1.15566	1.15566
175.046	7408.34	1.15653	1.15653
175.156	7413.42	1.15753	1.15753
175.266	7417.99	1.15844	1.15844
175.366	7422.15	1.15924	1.15924
175.476	7426.21	1.16021	1.16021
175.586	7428.37	1.16118	1.16118
175.686	7431.7	1.16193	1.16193
175.796	7436.97	1.16288	1.16288
175.906	7441.89	1.16388	1.16388
176.016	7445.93	1.16479	1.16479
176.116	7449.71	1.16568	1.16568
176.226	7453.28	1.16661	1.16661
176.336	7458.15	1.16746	1.16746
176.436	7462.13	1.16835	1.16835
176.546	7466.63	1.16925	1.16925
176.656	7470.8	1.17021	1.17021
176.766	7474.74	1.17114	1.17114
176.866	7478.81	1.1719	1.1719
176.976	7483.75	1.17293	1.17293
177.086	7487.41	1.17377	1.17377
177.186	7491.23	1.17466	1.17466
177.296	7495.32	1.17563	1.17563
177.406	7499.24	1.17656	1.17656
177.516	7504.59	1.17747	1.17747
177.616	7508.37	1.17832	1.17832
177.726	7512.87	1.17927	1.17927
177.836	7517.77	1.18023	1.18023
177.936	7521.16	1.18106	1.18106
178.046	7525.58	1.18206	1.18206
178.156	7528.98	1.18291	1.18291
178.266	7533.56	1.18385	1.18385
178.366	7537.32	1.18475	1.18475
178.476	7542.04	1.18563	1.18563
178.586	7545.95	1.18659	1.18659
178.686	7549.99	1.18745	1.18745
178.796	7554.99	1.18837	1.18837
178.906	7558.54	1.18937	1.18937
179.016	7562.93	1.19025	1.19025
179.116	7566.63	1.19107	1.19107
179.226	7571	1.19208	1.19208
179.336	7575.39	1.19294	1.19294
179.436	7579.63	1.19391	1.19391
179.546	7583.68	1.19474	1.19474
179.656	7587.59	1.19569	1.19569
179.766	7592.38	1.19656	1.19656
179.866	7595.93	1.19745	1.19745
179.976	7600.46	1.1984	1.1984
180.086	7604.54	1.19928	1.19928
180.186	7609.3	1.20019	1.20019
180.296	7613.06	1.20108	1.20108
180.406	7618.41	1.20205	1.20205
180.506	7621.69	1.20289	1.20289
180.616	7625.81	1.20379	1.20379
180.726	7629.99	1.20469	1.20469
180.836	7635.01	1.20573	1.20573
180.936	7638.67	1.20651	1.20651
181.046	7642.42	1.20739	1.20739
181.156	7647.87	1.20833	1.20833
181.256	7650.99	1.20919	1.20919
181.366	7655.21	1.21007	1.21007
181.476	7659.26	1.21099	1.21099
181.586	7663.66	1.212	1.212
181.686	7666.61	1.21283	1.21283
181.796	7671.34	1.21374	1.21374
181.906	7676.49	1.21468	1.21468
182.006	7680.2	1.21546	1.21546
182.116	7684.83	1.21648	1.21648
182.226	7688.62	1.21739	1.21739
182.336	7694.3	1.21829	1.21829
182.436	7697.25	1.21921	1.21921
182.546	7702.12	1.21999	1.21999
182.656	7706.33	1.22094	1.22094
182.756	7708.97	1.22187	1.22187
182.866	7714	1.22268	1.22268
182.976	7719.51	1.22367	1.22367
183.086	7723.22	1.22461	1.22461
183.186	7727.66	1.22548	1.22548
183.296	7732.06	1.22639	1.22639
183.406	7735.6	1.22734	1.22734
183.506	7740.09	1.22812	1.22812
183.616	7744.79	1.22912	1.22912
183.726	7748.14	1.23	1.23
183.836	7752.74	1.23103	1.23103
183.936	7756.91	1.23179	1.23179
184.046	7760.7	1.23271	1.23271
184.156	7764.58	1.23364	1.23364
184.256	7768.83	1.23446	1.23446
184.366	7772.76	1.23537	1.23537
184.476	7778.22	1.2363	1.2363
184.586	7782.51	1.23734	1.23734
184.686	7786.13	1.23815	1.23815
184.796	7790.83	1.23911	1.23911
184.906	7793.97	1.24004	1.24004
185.006	7797.63	1.24082	1.24082
185.116	7802.96	1.24187	1.24187
185.226	7806.12	1.24265	1.24265
185.336	7810.01	1.24356	1.24356
185.436	7814.56	1.24451	1.24451
185.546	7818.07	1.24528	1.24528
185.646	7822.68	1.24617	1.24617
185.756	7827.63	1.24715	1.24715
185.866	7832.11	1.24806	1.24806
185.976	7836.45	1.249	1.249
186.076	7840.48	1.2499	1.2499
186.186	7845.94	1.25085	1.25085
186.296	7850.02	1.25174	1.25174
186.396	7853.41	1.25266	1.25266
186.506	7857.97	1.25357	1.25357
186.616	7861.79	1.25449	1.25449
186.726	7866.28	1.25537	1.25537
186.826	7870.68	1.25622	1.25622
186.936	7874.82	1.25716	1.25716
187.046	7879.58	1.25807	1.25807
187.146	7883.47	1.2589	1.2589
187.256	7888.06	1.25986	1.25986
187.366	7893.71	1.2608	1.2608
187.476	7897.52	1.26175	1.26175
187.576	7900.8	1.26264	1.26264
187.686	7906	1.26354	1.26354
187.796	7909.3	1.26452	1.26452
187.896	7914.23	1.26533	1.26533
188.006	7918.82	1.26626	1.26626
188.116	7922.59	1.26717	1.26717
188.226	7927.81	1.26805	1.26805
188.326	7932.64	1.26896	1.26896
188.436	7936.25	1.26987	1.26987
188.546	7941.6	1.27086	1.27086
188.646	7945	1.27171	1.27171
188.756	7949.2	1.27263	1.27263
188.866	7953.41	1.27359	1.27359
188.976	7958.18	1.27455	1.27455
189.076	7961.89	1.27538	1.27538
189.186	7967.06	1.27626	1.27626
189.296	7971.57	1.27729	1.27729
189.396	7975.26	1.2781	1.2781
189.506	7979.22	1.27902	1.27902
189.616	7983.54	1.27998	1.27998
189.726	7987.75	1.2809	1.2809
189.826	7992.15	1.28171	1.28171
189.936	7996.35	1.28268	1.28268
190.046	8000.64	1.2836	1.2836
190.146	8005.49	1.28456	1.28456
190.256	8010.07	1.28547	1.28547
190.366	8014.16	1.2864	1.2864
190.466	8019.13	1.2872	1.2872
190.576	8024.38	1.28819	1.28819
190.686	8027.82	1.28914	1.28914
190.796	8031.4	1.28998	1.28998
190.896	8035.45	1.29086	1.29086
191.006	8039.78	1.29184	1.29184
191.116	8044.52	1.29277	1.29277
191.216	8048.09	1.29352	1.29352
191.326	8053.22	1.29445	1.29445
191.436	8057.81	1.29545	1.29545
191.546	8062.17	1.29645	1.29645
191.646	8067.33	1.29726	1.29726
191.756	8071.31	1.2982	1.2982
191.866	8075.42	1.29913	1.29913
191.966	8080.02	1.30001	1.30001
192.076	8083.69	1.3009	1.3009
192.186	8087.98	1.30186	1.30186
192.296	8092.15	1.30274	1.30274
192.396	8096.08	1.3035	1.3035
192.506	8098.8	1.30452	1.30452
192.616	8104.45	1.30535	1.30535
192.716	8109.22	1.3062	1.3062
192.826	8114.6	1.30725	1.30725
192.936	8118.95	1.30808	1.30808
193.046	8123.03	1.30915	1.30915
193.146	8128.02	1.30991	1.30991
193.256	8131.91	1.31094	1.31094
193.366	8138.06	1.31176	1.31176
193.466	8140.9	1.31265	1.31265
193.576	8144.91	1.31348	1.31348
193.686	8148.08	1.31455	1.31455
193.796	8153.19	1.31539	1.31539
193.896	8157.81	1.31617	1.31617
194.006	8163.26	1.31714	1.31714
194.116	8167.17	1.31803	1.31803
194.216	8172.17	1.31889	1.31889
194.326	8176.94	1.3199	1.3199
194.436	8180.73	1.3208	1.3208
194.546	8185.06	1.3217	1.3217
194.646	8189.42	1.3227	1.3227
194.756	8193.23	1.32344	1.32344
194.866	8198.22	1.32441	1.32441
194.966	8202.2	1.3253	1.3253
195.076	8206.26	1.32613	1.32613
195.186	8210.95	1.32709	1.32709
195.296	8215.53	1.32795	1.32795
195.396	8220.12	1.3288	1.3288
195.506	8224.55	1.32982	1.32982
195.616	8229.37	1.33065	1.33065
195.716	8232.55	1.33157	1.33157
195.826	8237.84	1.33252	1.33252
195.936	8242.04	1.33336	1.33336
196.036	8247.04	1.33422	1.33422
196.146	8251.5	1.33513	1.33513
196.256	8254.96	1.33599	1.33599
196.366	8260.04	1.33696	1.33696
196.466	8264.47	1.33785	1.33785
196.576	8269.17	1.33875	1.33875
196.686	8273.7	1.33963	1.33963
196.786	8275.96	1.34054	1.34054
196.896	8281.46	1.34135	1.34135
197.006	8286.85	1.34238	1.34238
197.116	8291.99	1.3432	1.3432
197.216	8297.62	1.34411	1.34411
197.326	8301.21	1.34508	1.34508
197.436	8305.73	1.34598	1.34598
197.536	8309.91	1.34674	1.34674
197.646	8313.96	1.34773	1.34773
197.756	8318.72	1.34871	1.34871
197.866	8322.11	1.34958	1.34958
197.966	8326.79	1.35042	1.35042
198.076	8331.78	1.3514	1.3514
198.186	8336.3	1.35226	1.35226
198.286	8341.18	1.35311	1.35311
198.396	8345.04	1.35405	1.35405
198.506	8348.98	1.35491	1.35491
198.616	8354.3	1.3559	1.3559
198.716	8359.38	1.35674	1.35674
198.826	8363.47	1.3577	1.3577
198.936	8368.65	1.35858	1.35858
199.036	8372.18	1.35946	1.35946
199.146	8376.76	1.36042	1.36042
199.256	8380.67	1.36129	1.36129
199.366	8384.96	1.36225	1.36225
199.466	8389.58	1.3631	1.3631
199.576	8394.1	1.36396	1.36396
199.686	8400.38	1.36492	1.36492
199.786	8404.35	1.36573	1.36573
199.896	8409.43	1.36676	1.36676
200.006	8413.76	1.36769	1.36769
200.116	8418.74	1.36856	1.36856
200.216	8422.64	1.36947	1.36947
200.326	8426.43	1.37041	1.37041
200.426	8430.03	1.37133	1.37133
200.536	8434.5	1.37214	1.37214
200.646	8439.14	1.37314	1.37314
200.756	8444.88	1.374	1.374
200.856	8448.04	1.37483	1.37483
200.966	8452.85	1.37579	1.37579
201.076	8457.66	1.37661	1.37661
201.176	8462.97	1.37745	1.37745
201.286	8467.62	1.37854	1.37854
201.396	8471.8	1.37936	1.37936
201.506	8476.39	1.38036	1.38036
201.606	8480.48	1.38122	1.38122
201.716	8484.46	1.38206	1.38206
201.826	8489.33	1.3831	1.3831
201.926	8493.66	1.38382	1.38382
202.036	8498.25	1.38479	1.38479
202.146	8502.91	1.38579	1.38579
202.256	8507.33	1.3866	1.3866
202.356	8512.6	1.38749	1.38749
202.466	8518.68	1.38854	1.38854
202.576	8522.7	1.38927	1.38927
202.676	8526.44	1.39024	1.39024
202.786	8531.78	1.39124	1.39124
202.896	8536.35	1.39207	1.39207
203.006	8540.71	1.39314	1.39314
203.106	8543.93	1.39389	1.39389
203.216	8548.63	1.3948	1.3948
203.326	8553.82	1.39583	1.39583
203.426	8556.97	1.39666	1.39666
203.536	8561.52	1.3975	1.3975
203.646	8566.54	1.39851	1.39851
203.756	8572.01	1.3994	1.3994
203.856	8576.73	1.40032	1.40032
203.966	8581.26	1.40114	1.40114
204.076	8585.6	1.40218	1.40218
204.176	8590.25	1.40301	1.40301
204.286	8595.13	1.40391	1.40391
204.396	8600.43	1.4049	1.4049
204.506	8604.71	1.40571	1.40571
204.606	8608.7	1.40665	1.40665
204.716	8613.27	1.4076	1.4076
204.826	8617.21	1.40844	1.40844
204.926	8621.85	1.40936	1.40936
205.036	8627.09	1.41033	1.41033
205.146	8632.63	1.41114	1.41114
205.256	8636.97	1.4122	1.4122
205.356	8641.2	1.41297	1.41297
205.466	8646.1	1.41397	1.41397
205.576	8651.17	1.41504	1.41504
205.676	8655.31	1.41571	1.41571
205.786	8659.96	1.41673	1.41673
205.896	8663.63	1.41774	1.41774
205.996	8668.44	1.41846	1.41846
206.106	8672.25	1.41947	1.41947
206.216	8676.86	1.42031	1.42031
206.326	8683.01	1.42118	1.42118
206.426	8686.83	1.42212	1.42212
206.536	8691.35	1.42296	1.42296
206.646	8695.88	1.42389	1.42389
206.746	8700.76	1.42475	1.42475
206.856	8706.36	1.42567	1.42567
206.966	8711.72	1.42665	1.42665
207.076	8714.97	1.42754	1.42754
207.176	8718.83	1.42838	1.42838
207.286	8723.4	1.42935	1.42935
207.396	8729.07	1.43027	1.43027
207.496	8733.25	1.43107	1.43107
207.606	8736.99	1.4321	1.4321
207.716	8741.85	1.43292	1.43292
207.826	8746.78	1.43385	1.43385
207.926	8751.98	1.43466	1.43466
208.036	8757.37	1.43563	1.43563
208.146	8762.71	1.43653	1.43653
208.246	8767.52	1.43734	1.43734
208.356	8771.42	1.43829	1.43829
208.466	8777.14	1.43932	1.43932
208.576	8780.18	1.44024	1.44024
208.676	8783.69	1.44097	1.44097
208.786	8788.4	1.44192	1.44192
208.896	8792.31	1.44283	1.44283
208.996	8797.02	1.44367	1.44367
209.106	8802.25	1.44461	1.44461
209.216	8807.74	1.44547	1.44547
209.326	8813.15	1.44636	1.44636
209.426	8818.49	1.44727	1.44727
209.536	8822.38	1.44813	1.44813
209.646	8827.5	1.4491	1.4491
209.746	8832.5	1.44992	1.44992
209.856	8836.17	1.45089	1.45089
209.966	8841.01	1.45181	1.45181
210.076	8845.13	1.45266	1.45266
210.176	8849.11	1.45353	1.45353
210.286	8853.65	1.45453	1.45453
210.396	8858.95	1.45533	1.45533
210.496	8863.35	1.45628	1.45628
210.606	8868.98	1.4572	1.4572
210.716	8873.91	1.45808	1.45808
210.816	8878.07	1.45894	1.45894
210.926	8882.33	1.45982	1.45982
211.036	8887.77	1.4608	1.4608
211.146	8892.25	1.46168	1.46168
211.246	8896.49	1.46258	1.46258
211.356	8900.46	1.46345	1.46345
211.466	8906.82	1.46439	1.46439
211.566	8911.29	1.46518	1.46518
211.676	8915.38	1.46613	1.46613
211.786	8920.28	1.46707	1.46707
211.896	8925.59	1.468	1.468
211.996	8930.42	1.46883	1.46883
212.106	8936.08	1.46975	1.46975
212.216	8940.33	1.47068	1.47068
212.316	8944.38	1.47146	1.47146
212.426	8949.29	1.47246	1.47246
212.536	8953.89	1.47335	1.47335
212.646	8957.24	1.47423	1.47423
212.746	8961.38	1.47513	1.47513
212.856	8967.18	1.47596	1.47596
212.966	8971.58	1.47693	1.47693
213.066	8976.36	1.47782	1.47782
213.176	8981.49	1.47862	1.47862
213.286	8985.97	1.47962	1.47962
213.396	8991.27	1.4805	1.4805
213.496	8996.33	1.48133	1.48133
213.606	9001.29	1.4823	1.4823
213.716	9006.29	1.48316	1.48316
213.816	9010.18	1.48401	1.48401
213.926	9015.18	1.485	1.485
214.036	9020.03	1.48583	1.48583
214.146	9023.95	1.48688	1.48688
214.246	9028.34	1.4877	1.4877
214.356	9032.8	1.48849	1.48849
214.466	9037.64	1.48952	1.48952
214.566	9042.18	1.49034	1.49034
214.676	9047.71	1.49121	1.49121
214.786	9053.69	1.49222	1.49222
214.896	9057.91	1.4931	1.4931
214.996	9062.73	1.49394	1.49394
215.106	9068.04	1.49497	1.49497
215.216	9072.57	1.49579	1.49579
215.316	9076.36	1.49668	1.49668
215.426	9081.13	1.49769	1.49769
215.536	9086.03	1.49854	1.49854
215.636	9089.55	1.49941	1.49941
215.746	9094.12	1.50032	1.50032
215.856	9098.84	1.50117	1.50117
215.956	9104.29	1.50208	1.50208
216.066	9109.19	1.50295	1.50295
216.176	9114.86	1.50388	1.50388
216.286	9119.79	1.50484	1.50484
216.386	9124.08	1.5057	1.5057
216.496	9129.59	1.50661	1.50661
216.606	9134.68	1.50756	1.50756
216.706	9139.11	1.50838	1.50838
216.816	9142.96	1.50932	1.50932
216.926	9147.4	1.51022	1.51022
217.036	9152.08	1.51112	1.51112
217.136	9156.29	1.51202	1.51202
217.246	9162.39	1.51294	1.51294
217.356	9166.8	1.51378	1.51378
217.456	9172.57	1.51471	1.51471
217.566	9177.99	1.51561	1.51561
217.676	9183.22	1.51656	1.51656
217.786	9188.24	1.5175	1.5175
217.886	9191.39	1.51834	1.51834
217.996	9194.53	1.51925	1.51925
218.106	9200.05	1.52018	1.52018
218.206	9204.04	1.52095	1.52095
218.316	9209.32	1.52194	1.52194
218.426	9214.03	1.52285	1.52285
218.536	9218.62	1.5237	1.5237
218.636	9224.16	1.52456	1.52456
218.746	9229.82	1.52549	1.52549
218.856	9235.14	1.52644	1.52644
218.956	9240.01	1.52729	1.52729
219.066	9245.05	1.52816	1.52816
219.176	9250.28	1.52916	1.52916
219.286	9255.34	1.53006	1.53006
219.386	9259.79	1.53089	1.53089
219.496	9264.12	1.53185	1.53185
219.606	9268.3	1.53277	1.53277
219.706	9272.72	1.53358	1.53358
219.816	9277.59	1.53451	1.53451
219.926	9282.38	1.53541	1.53541
220.036	9288.02	1.53634	1.53634
220.136	9294.21	1.53722	1.53722
220.246	9298.04	1.5381	1.5381
220.356	9303.58	1.53903	1.53903
220.456	9307.65	1.53988	1.53988
220.566	9312.39	1.54079	1.54079
220.676	9317.99	1.54172	1.54172
220.776	9323.13	1.54262	1.54262
220.886	9327.52	1.54351	1.54351
220.996	9331.71	1.54443	1.54443
221.106	9336.73	1.54533	1.54533
221.206	9340.64	1.54612	1.54612
221.316	9346.3	1.5471	1.5471
221.426	9351.9	1.54799	1.54799
221.526	9355.99	1.54885	1.54885
221.636	9361.23	1.54973	1.54973
221.746	9366.74	1.55066	1.55066
221.856	9372.44	1.55165	1.55165
221.956	9376.62	1.55254	1.55254
222.066	9381.85	1.5534	1.5534
222.176	9385.97	1.55439	1.55439
222.276	9390.03	1.5552	1.5552
222.386	9395.49	1.55611	1.55611
222.496	9400.67	1.55713	1.55713
222.606	9405.32	1.55798	1.55798
222.706	9409.67	1.55884	1.55884
222.816	9414.74	1.55971	1.55971
222.926	9420.15	1.56064	1.56064
223.026	9425.06	1.5615	1.5615
223.136	9429.63	1.56241	1.56241
223.246	9434.96	1.56334	1.56334
223.356	9440.07	1.56426	1.56426
223.456	9443.98	1.56506	1.56506
223.566	9449.2	1.56607	1.56607
223.676	9453.9	1.56695	1.56695
223.776	9458.32	1.56774	1.56774
223.886	9463.77	1.56871	1.56871
223.996	9468.62	1.56964	1.56964
224.106	9474.38	1.57055	1.57055
224.206	9478.12	1.57143	1.57143
224.316	9485.48	1.57232	1.57232
224.426	9490.51	1.57325	1.57325
224.526	9494.54	1.57413	1.57413
224.636	9500.08	1.57501	1.57501
224.746	9505.01	1.57599	1.57599
224.856	9509.73	1.57691	1.57691
224.956	9514.47	1.57772	1.57772
225.066	9519.41	1.57873	1.57873
225.176	9523.16	1.57961	1.57961
225.276	9528.17	1.58048	1.58048
225.386	9532.75	1.58141	1.58141
225.496	9538.86	1.58229	1.58229
225.596	9543.85	1.58316	1.58316
225.706	9549.01	1.58416	1.58416
225.816	9555	1.58506	1.58506
225.926	9559.69	1.58602	1.58602
226.026	9564.08	1.58692	1.58692
226.136	9568.62	1.58776	1.58776
226.246	9574.26	1.58875	1.58875
226.346	9577.86	1.58954	1.58954
226.456	9582.94	1.59046	1.59046
226.566	9588.01	1.59142	1.59142
226.676	9592.76	1.59228	1.59228
226.776	9597.39	1.5931	1.5931
226.886	9603.64	1.59411	1.59411
226.996	9608.84	1.59502	1.59502
227.096	9613.18	1.59586	1.59586
227.206	9618.76	1.5968	1.5968
227.316	9623.59	1.5977	1.5977
227.426	9629.2	1.59866	1.59866
227.526	9633.76	1.59951	1.59951
227.636	9637.52	1.60048	1.60048
227.746	9642.9	1.60131	1.60131
227.846	9647.39	1.60217	1.60217
227.956	9652.25	1.60312	1.60312
228.066	9658.03	1.60402	1.60402
228.176	9663.38	1.60496	1.60496
228.276	9668.02	1.60584	1.60584
228.386	9672.93	1.60675	1.60675
228.496	9678.48	1.60761	1.60761
228.596	9684.42	1.60853	1.60853
228.706	9688.73	1.60941	1.60941
228.816	9693.42	1.61038	1.61038
228.926	9698.48	1.61126	1.61126
229.026	9702.44	1.61207	1.61207
229.136	9708.38	1.61306	1.61306
229.246	9712.99	1.614	1.614
229.346	9717.83	1.61479	1.61479
229.456	9723.09	1.61572	1.61572
229.566	9728.97	1.61664	1.61664
229.676	9736.07	1.61758	1.61758
229.776	9740.28	1.61846	1.61846
229.886	9744.63	1.61937	1.61937
229.996	9750.68	1.62028	1.62028
230.096	9754.26	1.62115	1.62115
230.206	9760.09	1.62208	1.62208
230.316	9764.88	1.623	1.623
230.426	9770.63	1.62388	1.62388
230.526	9775.07	1.62477	1.62477
230.636	9780.73	1.62565	1.62565
230.736	9784.45	1.6265	1.6265
230.846	9790.32	1.62747	1.62747
230.956	9795.68	1.62837	1.62837
231.066	9801.03	1.62932	1.62932
231.166	9807.09	1.6302	1.6302
231.276	9811.08	1.63108	1.63108
231.386	9815.76	1.632	1.632
231.486	9820.74	1.63281	1.63281
231.596	9825.05	1.63371	1.63371
231.706	9830.97	1.63473	1.63473
231.816	9835.75	1.63563	1.63563
231.916	9841.18	1.63646	1.63646
232.026	9845.21	1.63746	1.63746
232.136	9850.26	1.6383	1.6383
232.186	9853.22	1.63876	1.63876
232.286	9846.93	1.63943	1.63943
232.396	9817.74	1.63985	1.63985
232.506	9786.4	1.64015	1.64015
232.606	9745.49	1.64003	1.64003
232.716	9695.15	1.63993	1.63993
232.826	9647.31	1.63975	1.63975
232.936	9600.21	1.63954	1.63954
233.036	9558.21	1.63924	1.63924
233.146	9511.34	1.63907	1.63907
233.256	9464.06	1.63872	1.63872
233.356	9420.24	1.63845	1.63845
233.466	9371.21	1.63809	1.63809
233.576	9321.59	1.63773	1.63773
233.686	9270.84	1.63739	1.63739
233.786	9224.18	1.63706	1.63706
233.896	9173.06	1.63669	1.63669
234.006	9119.87	1.63626	1.63626
234.106	9072.34	1.6359	1.6359
234.216	9019.77	1.63549	1.63549
234.326	8966.52	1.63509	1.63509
234.436	8914.37	1.63468	1.63468
234.536	8865.02	1.63435	1.63435
234.646	8810.84	1.63392	1.63392
234.756	8758.46	1.63347	1.63347
234.856	8708.84	1.63314	1.63314
234.966	8654.77	1.63266	1.63266
235.076	8600.65	1.63223	1.63223
235.186	8546.37	1.63178	1.63178
235.286	8498.09	1.6314	1.6314
235.396	8445.71	1.63097	1.63097
235.496	8396.74	1.63068	1.63068
235.606	8344.58	1.63017	1.63017
235.716	8291.83	1.62984	1.62984
235.826	8239.67	1.62934	1.62934
235.926	8192.58	1.62898	1.62898
236.036	8139.21	1.62853	1.62853
236.146	8087.36	1.62809	1.62809
236.246	8039.3	1.62775	1.62775
236.356	7984.99	1.62731	1.62731
236.466	7933.92	1.62686	1.62686
236.576	7881.49	1.62643	1.62643
236.676	7834.58	1.62605	1.62605
236.786	7783.83	1.62558	1.62558
236.896	7733.05	1.62524	1.62524
236.996	7686.61	1.62477	1.62477
237.106	7635.08	1.62442	1.62442
237.216	7583.55	1.62399	1.62399
237.326	7532.42	1.62352	1.62352
237.426	7484.52	1.62315	1.62315
237.536	7432.92	1.62272	1.62272
237.646	7381.46	1.62222	1.62222
237.746	7334.3	1.62186	1.62186
237.856	7283.74	1.62142	1.62142
237.966	7232.83	1.62099	1.62099
238.076	7181.67	1.62059	1.62059
238.176	7135.67	1.62011	1.62011
238.286	7085.24	1.61969	1.61969
238.396	7034.92	1.61933	1.61933
238.496	6989.05	1.61885	1.61885
238.606	6938.89	1.61847	1.61847
238.716	6887.64	1.61805	1.61805
238.826	6837.17	1.61752	1.61752
238.926	6791.36	1.61716	1.61716
239.036	6741.08	1.61675	1.61675
239.146	6691.52	1.61622	1.61622
239.246	6645.83	1.61582	1.61582
239.356	6595.83	1.61549	1.61549
239.466	6546.17	1.61494	1.61494
239.576	6494.42	1.61455	1.61455
239.676	6449.27	1.61413	1.61413
239.786	6400.74	1.6137	1.6137
239.896	6350.74	1.61319	1.61319
239.996	6305.83	1.6128	1.6128
240.106	6256.11	1.61236	1.61236
240.216	6205.8	1.61194	1.61194
240.326	6156.58	1.61141	1.61141
240.426	6111.49	1.6109	1.6109
240.536	6060.25	1.6106	1.6106
240.646	6011.03	1.61006	1.61006
240.746	5966.28	1.60973	1.60973
240.856	5917.63	1.60923	1.60923
240.966	5869.34	1.60881	1.60881
241.066	5823.97	1.60846	1.60846
241.176	5775.75	1.60791	1.60791
241.286	5728.09	1.60747	1.60747
241.396	5680.16	1.60702	1.60702
241.496	5637.25	1.60665	1.60665
241.606	5588.56	1.60613	1.60613
241.716	5540.38	1.60567	1.60567
241.816	5497	1.60526	1.60526
241.926	5448.72	1.60487	1.60487
242.036	5399.81	1.60431	1.60431
242.146	5352.72	1.60391	1.60391
242.246	5310.09	1.60347	1.60347
242.356	5263	1.60295	1.60295
242.466	5216.72	1.60253	1.60253
242.566	5174.5	1.602	1.602
242.676	5128.31	1.60163	1.60163
242.786	5081.19	1.60121	1.60121
242.896	5033.09	1.60072	1.60072
242.996	4989.5	1.60029	1.60029
243.106	4941.91	1.59979	1.59979
243.216	4894.69	1.59939	1.59939
243.316	4851.03	1.59891	1.59891
243.426	4804.88	1.59844	1.59844
243.536	4757.03	1.59797	1.59797
243.646	4711.31	1.5974	1.5974
243.746	4670.33	1.59704	1.59704
243.856	4625.44	1.59659	1.59659
243.966	4578.94	1.59607	1.59607
244.066	4536.63	1.5957	1.5957
244.176	4490.84	1.5952	1.5952
244.286	4444.69	1.59473	1.59473
244.396	4398.47	1.59425	1.59425
244.496	4356.09	1.59382	1.59382
244.606	4311.39	1.5934	1.5934
244.716	4265.73	1.59288	1.59288
244.816	4225.14	1.59251	1.59251
244.926	4180.73	1.59196	1.59196
245.036	4135.88	1.59148	1.59148
245.146	4090.98	1.591	1.591
245.246	4050.81	1.59059	1.59059
245.356	4006.39	1.5901	1.5901
245.466	3961.67	1.58963	1.58963
245.566	3920.03	1.58915	1.58915
245.676	3875.54	1.58868	1.58868
245.786	3830.73	1.58827	1.58827
245.886	3790.2	1.58768	1.58768
245.996	3745.43	1.58734	1.58734
[truncated: 126 more rows]
