# Supplementary material for: Benchmark dataset of the effect of grain size on strength in the single-phase FCC CrCoNi medium entropy alloy
Source: Data Brief. 2019 Oct 1;27:104592. doi: 10.1016/j.dib.2019.104592 (PMC6812030; doi:10.1016/j.dib.2019.104592)
Supplement: Multimedia component 1 [file mmc1.zip › Compression_Tests/293K/CrCoNi_1473K_30min_293K.xlsx]

## Sheet: CrCoNi_1473K_30min_293K
Name	CrCoNi-1200C-30m-152µm
Diameter	3.98	mm
Sample height	7.97	mm
Gage length	8	mm
Speed ​​during measurement	0.48	mm/min
Time	Force	Crosshead Displacement	Crosshead Displacement
s	N	mm	mm
35.3559	180.098	0	0
35.436	180.177	7.98702e-06	7.98702e-06
35.466	180.067	7.95722e-06	7.95722e-06
35.466	180.067	7.95722e-06	7.95722e-06
35.576	179.995	3.60236e-05	3.60236e-05
35.686	180.192	-3.00333e-05	-3.00333e-05
35.786	185.679	0.000199509	0.000199509
35.896	199.656	0.000731957	0.000731957
36.006	213.64	0.00137464	0.00137464
36.116	228.406	0.0022916	0.0022916
36.216	243.39	0.00301961	0.00301961
36.326	259.773	0.00381474	0.00381474
36.436	276.648	0.00463192	0.00463192
36.536	292.585	0.00533382	0.00533382
36.646	310.968	0.00613992	0.00613992
36.756	329.211	0.00685487	0.00685487
36.856	346.211	0.00757561	0.00757561
36.966	365.008	0.00831864	0.00831864
37.076	384.094	0.00902388	0.00902388
37.176	402.399	0.00966654	0.00966654
37.286	422.078	0.0103818	0.0103818
37.396	443.336	0.0111109	0.0111109
37.506	464	0.0118435	0.0118435
37.606	484.328	0.0124666	0.0124666
37.716	505.641	0.013147	0.013147
37.826	527.594	0.0138896	0.0138896
37.926	547.508	0.0145548	0.0145548
38.036	570.539	0.0151587	0.0151587
38.146	593.758	0.0158668	0.0158668
38.256	616.485	0.0165359	0.0165359
38.356	637.844	0.017146	0.017146
38.466	660.797	0.0178295	0.0178295
38.576	684.563	0.0184629	0.0184629
38.676	707.422	0.0191059	0.0191059
38.786	732.375	0.0197439	0.0197439
38.896	756.813	0.0204258	0.0204258
39.006	783.203	0.0210588	0.0210588
39.106	806.406	0.0216667	0.0216667
39.216	832.235	0.0222959	0.0222959
39.326	859.078	0.0229988	0.0229988
39.426	883.61	0.0235839	0.0235839
39.536	910.344	0.024166	0.024166
39.646	936.75	0.0248538	0.0248538
39.756	964.438	0.025463	0.025463
39.856	989.625	0.026019	0.026019
39.966	1017.81	0.0266438	0.0266438
40.076	1045.66	0.0273059	0.0273059
40.176	1071.88	0.0278817	0.0278817
40.286	1100.59	0.0284677	0.0284677
40.396	1129.94	0.0291108	0.0291108
40.506	1159.72	0.0297119	0.0297119
40.606	1186.38	0.0302837	0.0302837
40.716	1215.64	0.030855	0.030855
40.826	1245.16	0.0314708	0.0314708
40.926	1272.31	0.0320219	0.0320219
41.036	1302.22	0.0326188	0.0326188
41.146	1332.78	0.0331678	0.0331678
41.256	1363.78	0.033851	0.033851
41.356	1391.98	0.0343389	0.0343389
41.466	1423.09	0.0349199	0.0349199
41.576	1455.84	0.0355347	0.0355347
41.676	1483.77	0.03609	0.03609
41.786	1515.48	0.0366418	0.0366418
41.896	1546.76	0.037199	0.037199
41.996	1575.5	0.0377437	0.0377437
42.106	1607.68	0.0383188	0.0383188
42.216	1640.18	0.038923	0.038923
42.326	1672.37	0.039443	0.039443
42.426	1701.86	0.0399839	0.0399839
42.536	1734.43	0.0406219	0.0406219
42.646	1766.54	0.0411358	0.0411358
42.746	1796.57	0.0416476	0.0416476
42.856	1828.76	0.0422429	0.0422429
42.966	1862.56	0.0428039	0.0428039
43.076	1893.65	0.0434437	0.0434437
43.176	1923.7	0.0439058	0.0439058
43.286	1956.04	0.044472	0.044472
43.396	1988.9	0.0450868	0.0450868
43.496	2018.21	0.0456189	0.0456189
43.606	2050.57	0.0461839	0.0461839
43.716	2083.03	0.0467397	0.0467397
43.826	2115.45	0.0473379	0.0473379
43.926	2144.18	0.0478299	0.0478299
44.036	2174.9	0.0483996	0.0483996
44.146	2206.23	0.0489999	0.0489999
44.246	2234.53	0.049502	0.049502
44.356	2265.71	0.0501138	0.0501138
44.466	2296.65	0.050759	0.050759
44.576	2326.73	0.0512519	0.0512519
44.676	2354.98	0.0518515	0.0518515
44.786	2384.51	0.052451	0.052451
44.896	2415.11	0.0530619	0.0530619
44.996	2442.21	0.0536576	0.0536576
45.106	2470.06	0.0542157	0.0542157
45.216	2497.95	0.0548617	0.0548617
45.326	2525.89	0.055462	0.055462
45.426	2550.4	0.0560416	0.0560416
45.536	2577.14	0.0566456	0.0566456
45.646	2602.93	0.0572669	0.0572669
45.746	2626.07	0.0578435	0.0578435
45.856	2650.29	0.0585039	0.0585039
45.966	2674.56	0.0591939	0.0591939
46.076	2698.78	0.0598396	0.0598396
46.176	2719.32	0.0604318	0.0604318
46.286	2742.75	0.0611666	0.0611666
46.396	2763.64	0.0619429	0.0619429
46.496	2780.41	0.0624349	0.0624349
46.606	2799.91	0.0631838	0.0631838
46.716	2818.77	0.0639798	0.0639798
46.816	2834.36	0.0646149	0.0646149
46.926	2849.94	0.0654186	0.0654186
47.036	2864.12	0.066175	0.066175
47.146	2877.96	0.0670588	0.0670588
47.246	2889.45	0.0678379	0.0678379
47.356	2900.13	0.0685758	0.0685758
47.466	2910.92	0.069451	0.069451
47.566	2918.65	0.0703109	0.0703109
47.676	2927.3	0.0711826	0.0711826
47.786	2934.46	0.0720056	0.0720056
47.896	2941.31	0.0728859	0.0728859
47.996	2947.62	0.0737306	0.0737306
48.106	2954.45	0.0746459	0.0746459
48.216	2960.91	0.0754999	0.0754999
48.316	2967.01	0.0763017	0.0763017
48.426	2974.59	0.0772737	0.0772737
48.536	2979.24	0.0781017	0.0781017
48.646	2984.47	0.0789579	0.0789579
48.746	2990.17	0.0797227	0.0797227
48.856	2995.84	0.0807029	0.0807029
48.966	3002.04	0.0815385	0.0815385
49.066	3007.29	0.0823577	0.0823577
49.176	3014	0.0831758	0.0831758
49.286	3020.43	0.0841068	0.0841068
49.396	3027.07	0.0849954	0.0849954
49.496	3032.66	0.0857438	0.0857438
49.606	3038.55	0.0866574	0.0866574
49.716	3045.03	0.0875388	0.0875388
49.816	3050.28	0.0882956	0.0882956
49.926	3056.59	0.0891586	0.0891586
50.036	3063.1	0.0900839	0.0900839
50.146	3069.16	0.0908949	0.0908949
50.246	3075.5	0.0918062	0.0918062
50.356	3081.63	0.0926499	0.0926499
50.466	3087.59	0.0934536	0.0934536
50.566	3094.19	0.0943739	0.0943739
50.676	3100.48	0.0951419	0.0951419
50.786	3107.06	0.0960079	0.0960079
50.896	3113.49	0.0970018	0.0970018
50.996	3116.58	0.097698	0.097698
51.106	3123.02	0.098571	0.098571
51.216	3129.93	0.0994119	0.0994119
51.316	3135.79	0.100164	0.100164
51.426	3142.28	0.101084	0.101084
51.536	3147.92	0.101927	0.101927
51.646	3154.24	0.102746	0.102746
51.746	3160.82	0.103683	0.103683
51.856	3166.65	0.104467	0.104467
51.956	3172.1	0.105278	0.105278
52.066	3178.28	0.106168	0.106168
52.176	3183.95	0.106988	0.106988
52.286	3190.37	0.107916	0.107916
52.386	3195.64	0.108608	0.108608
52.496	3201.6	0.109574	0.109574
52.606	3209.15	0.110508	0.110508
52.706	3213.58	0.111236	0.111236
52.816	3219.6	0.112151	0.112151
52.926	3226.32	0.113019	0.113019
53.036	3232.11	0.113896	0.113896
53.136	3238.04	0.114755	0.114755
53.246	3243.88	0.115602	0.115602
53.356	3249.31	0.116538	0.116538
53.456	3254.39	0.117356	0.117356
53.566	3259.97	0.118159	0.118159
53.676	3265.41	0.119087	0.119087
53.786	3271.53	0.119903	0.119903
53.886	3277.18	0.120736	0.120736
53.996	3282.8	0.121662	0.121662
54.106	3289.46	0.122466	0.122466
54.206	3294.4	0.123288	0.123288
54.316	3299.52	0.124263	0.124263
54.426	3305.17	0.12506	0.12506
54.536	3310.58	0.125972	0.125972
54.636	3316.59	0.126796	0.126796
54.746	3321.45	0.12764	0.12764
54.856	3326.79	0.12859	0.12859
54.956	3331.74	0.129359	0.129359
55.066	3338.28	0.130262	0.130262
55.176	3344.09	0.131143	0.131143
55.286	3349.27	0.132063	0.132063
55.386	3353.57	0.132812	0.132812
55.496	3359.48	0.133727	0.133727
55.606	3365.42	0.134603	0.134603
55.706	3370.62	0.135451	0.135451
55.816	3376.43	0.136334	0.136334
55.926	3381.02	0.137231	0.137231
56.036	3386.23	0.138166	0.138166
56.136	3390.98	0.138916	0.138916
56.246	3396.51	0.139879	0.139879
56.356	3401.53	0.140708	0.140708
56.456	3406.52	0.14157	0.14157
56.566	3411.55	0.142479	0.142479
56.676	3417.15	0.143344	0.143344
56.776	3421.59	0.144182	0.144182
56.886	3426.42	0.145024	0.145024
56.996	3431.57	0.1459	0.1459
57.106	3437.48	0.146828	0.146828
57.206	3441.97	0.147679	0.147679
57.316	3447.58	0.148524	0.148524
57.426	3452.36	0.149462	0.149462
57.526	3457.18	0.150268	0.150268
57.636	3462.65	0.151174	0.151174
57.746	3467.94	0.152107	0.152107
57.856	3472.32	0.152986	0.152986
57.956	3477.2	0.153819	0.153819
58.066	3481.7	0.154742	0.154742
58.176	3486.29	0.155634	0.155634
58.276	3490.89	0.156424	0.156424
58.386	3496.56	0.1574	0.1574
58.496	3502.4	0.15825	0.15825
58.606	3506.35	0.15916	0.15916
58.706	3511.83	0.160071	0.160071
58.816	3516.38	0.160902	0.160902
58.926	3521.41	0.161823	0.161823
59.026	3525.68	0.162674	0.162674
59.136	3530.78	0.163519	0.163519
59.246	3536	0.164498	0.164498
59.356	3540.2	0.165352	0.165352
59.456	3543.87	0.16619	0.16619
59.566	3548.21	0.167112	0.167112
59.676	3552.85	0.168006	0.168006
59.776	3557.18	0.168803	0.168803
59.886	3563.15	0.169718	0.169718
59.996	3567.27	0.170636	0.170636
60.106	3572.68	0.171614	0.171614
60.206	3577.14	0.172395	0.172395
60.316	3581.6	0.173311	0.173311
60.426	3586.15	0.174182	0.174182
60.526	3590.67	0.175034	0.175034
60.636	3595.1	0.175922	0.175922
60.746	3599.34	0.176823	0.176823
60.856	3603.64	0.177724	0.177724
60.956	3608.21	0.178522	0.178522
61.066	3614.44	0.179454	0.179454
61.176	3618.85	0.180363	0.180363
61.276	3622.88	0.181162	0.181162
61.386	3626.98	0.182143	0.182143
61.496	3632.1	0.182938	0.182938
61.606	3639.2	0.18396	0.18396
61.706	3641	0.18475	0.18475
61.816	3645.91	0.185616	0.185616
61.926	3649.9	0.18658	0.18658
62.026	3653.87	0.187382	0.187382
62.136	3658.76	0.188251	0.188251
62.246	3662.95	0.189182	0.189182
62.346	3667.03	0.19	0.19
62.456	3671.63	0.190903	0.190903
62.566	3676.58	0.191815	0.191815
62.676	3681.22	0.192606	0.192606
62.776	3685.73	0.193569	0.193569
62.886	3689.88	0.194416	0.194416
62.996	3694.58	0.195338	0.195338
63.096	3698.54	0.196208	0.196208
63.206	3702.34	0.196959	0.196959
63.316	3707.04	0.197943	0.197943
63.426	3711.63	0.198855	0.198855
63.526	3715.55	0.199607	0.199607
63.636	3720.2	0.200587	0.200587
63.746	3724.42	0.201484	0.201484
63.846	3728.15	0.202242	0.202242
63.956	3733.33	0.203192	0.203192
64.066	3737.86	0.204112	0.204112
64.176	3742.05	0.205031	0.205031
64.276	3745.46	0.20589	0.20589
64.386	3750.74	0.206692	0.206692
64.496	3754.9	0.207736	0.207736
64.596	3758.62	0.20855	0.20855
64.706	3763.16	0.209411	0.209411
64.816	3767.75	0.210378	0.210378
64.926	3771.96	0.211343	0.211343
65.026	3774.8	0.212078	0.212078
65.136	3779.58	0.213027	0.213027
65.246	3783.82	0.213896	0.213896
65.346	3786.95	0.214666	0.214666
65.456	3791.64	0.215694	0.215694
65.566	3795.81	0.21643	0.21643
65.676	3800.83	0.217513	0.217513
65.776	3804.54	0.21828	0.21828
65.886	3808.75	0.219184	0.219184
65.996	3813.27	0.220167	0.220167
66.096	3817.78	0.220954	0.220954
66.206	3821.9	0.221814	0.221814
66.316	3824.98	0.222838	0.222838
66.426	3828.99	0.223595	0.223595
66.526	3832.43	0.224471	0.224471
66.636	3837.25	0.225414	0.225414
66.736	3841.46	0.226223	0.226223
66.846	3845.33	0.227087	0.227087
66.956	3849.77	0.228003	0.228003
67.066	3854.96	0.228944	0.228944
67.166	3857.92	0.22977	0.22977
67.276	3862.46	0.230731	0.230731
67.386	3866.02	0.231582	0.231582
67.486	3869.95	0.232487	0.232487
67.596	3872.83	0.233259	0.233259
67.706	3876.94	0.234216	0.234216
67.816	3881.11	0.235166	0.235166
67.916	3884.09	0.235896	0.235896
68.026	3888.36	0.236826	0.236826
68.136	3892.84	0.23775	0.23775
68.236	3897.23	0.23853	0.23853
68.346	3901.81	0.239423	0.239423
68.456	3905.75	0.240391	0.240391
68.566	3909.55	0.241258	0.241258
68.666	3913.43	0.24213	0.24213
68.776	3917.28	0.243062	0.243062
68.886	3921.16	0.243939	0.243939
68.986	3924.65	0.24482	0.24482
69.096	3927.92	0.245792	0.245792
69.206	3932.52	0.246679	0.246679
69.316	3936.91	0.247605	0.247605
69.416	3940.83	0.248263	0.248263
69.526	3945.19	0.249285	0.249285
69.636	3949.48	0.250247	0.250247
69.736	3953.54	0.251007	0.251007
69.846	3956.81	0.25198	0.25198
69.956	3961.02	0.252852	0.252852
70.066	3964.56	0.253738	0.253738
70.166	3968.13	0.254568	0.254568
70.276	3972.07	0.255514	0.255514
70.386	3975.96	0.256464	0.256464
70.486	3979.03	0.257227	0.257227
70.596	3983.36	0.258022	0.258022
70.706	3987.75	0.259115	0.259115
70.816	3991.81	0.259995	0.259995
70.916	3995.61	0.26066	0.26066
71.026	3998.79	0.261555	0.261555
71.136	4002.74	0.262484	0.262484
71.236	4007.29	0.26335	0.26335
71.346	4010.84	0.26419	0.26419
71.456	4015.1	0.265054	0.265054
71.566	4018.17	0.266059	0.266059
71.666	4021.71	0.26688	0.26688
71.776	4026.3	0.267818	0.267818
71.886	4029.99	0.268688	0.268688
71.986	4033.51	0.269539	0.269539
72.096	4037.16	0.270508	0.270508
72.206	4039.78	0.271278	0.271278
72.306	4044.32	0.272093	0.272093
72.416	4048.44	0.273254	0.273254
72.526	4052.62	0.274066	0.274066
72.636	4057.22	0.27491	0.27491
72.736	4060.27	0.275791	0.275791
72.846	4064.44	0.276702	0.276702
72.956	4068.79	0.277634	0.277634
73.056	4071.15	0.278418	0.278418
73.166	4075.24	0.279191	0.279191
73.276	4078.39	0.280311	0.280311
73.386	4082.32	0.281163	0.281163
73.486	4085.36	0.281876	0.281876
73.596	4088.84	0.282886	0.282886
73.706	4093.89	0.283731	0.283731
73.806	4097.48	0.284653	0.284653
73.916	4101.28	0.285483	0.285483
74.026	4105.52	0.286334	0.286334
74.136	4109.03	0.287316	0.287316
74.236	4112.9	0.288132	0.288132
74.346	4117.13	0.28902	0.28902
74.456	4120.02	0.290012	0.290012
74.556	4122.77	0.290804	0.290804
74.666	4126.68	0.291643	0.291643
74.776	4130.77	0.292594	0.292594
74.886	4134.79	0.293496	0.293496
74.986	4138.65	0.294332	0.294332
75.096	4143.27	0.295318	0.295318
75.206	4146.77	0.296162	0.296162
75.306	4150.19	0.296983	0.296983
75.416	4154.27	0.297966	0.297966
75.526	4158.24	0.298866	0.298866
75.636	4161.17	0.299755	0.299755
75.736	4164.41	0.300606	0.300606
75.846	4167.52	0.301575	0.301575
75.956	4171.06	0.302446	0.302446
76.056	4175.17	0.303333	0.303333
76.166	4179.17	0.304116	0.304116
76.276	4181.77	0.305113	0.305113
76.386	4186.13	0.305995	0.305995
76.486	4189.42	0.306767	0.306767
76.596	4194.16	0.307772	0.307772
76.706	4197.2	0.308654	0.308654
76.806	4200.7	0.309476	0.309476
76.916	4204.27	0.31034	0.31034
77.026	4207.69	0.311278	0.311278
77.126	4210.76	0.312067	0.312067
77.236	4214.4	0.313039	0.313039
77.346	4218.23	0.313895	0.313895
77.456	4222.05	0.314884	0.314884
77.556	4225.14	0.315679	0.315679
77.666	4229.66	0.316524	0.316524
77.776	4233.29	0.317518	0.317518
77.876	4237.49	0.318291	0.318291
77.986	4241.43	0.31927	0.31927
78.096	4244.23	0.320188	0.320188
78.206	4248.57	0.321135	0.321135
78.306	4252.24	0.321927	0.321927
78.416	4255.1	0.322899	0.322899
78.526	4258.84	0.323766	0.323766
78.626	4262.56	0.324636	0.324636
78.736	4265.45	0.325516	0.325516
78.846	4270.52	0.326464	0.326464
78.956	4273.44	0.327392	0.327392
79.056	4277.01	0.32817	0.32817
79.166	4280.19	0.329102	0.329102
79.276	4283.9	0.330076	0.330076
79.376	4287.36	0.330824	0.330824
79.486	4291.07	0.331791	0.331791
79.596	4295.09	0.332715	0.332715
79.706	4298.47	0.333564	0.333564
79.806	4302.18	0.334439	0.334439
79.916	4304.79	0.33536	0.33536
80.026	4309.07	0.336254	0.336254
80.126	4312.4	0.337111	0.337111
80.236	4316.16	0.337988	0.337988
80.346	4319.55	0.338918	0.338918
80.456	4323.46	0.339884	0.339884
80.556	4327.25	0.34063	0.34063
80.666	4330.64	0.341597	0.341597
80.776	4335.23	0.342568	0.342568
80.876	4338.19	0.343332	0.343332
80.986	4341.89	0.344307	0.344307
81.096	4345.29	0.345211	0.345211
81.206	4348.86	0.346116	0.346116
81.306	4350.99	0.34698	0.34698
81.416	4355.01	0.347894	0.347894
81.526	4357.86	0.348727	0.348727
81.626	4361.48	0.349611	0.349611
81.736	4364.99	0.350526	0.350526
81.846	4367.62	0.351391	0.351391
81.946	4372.22	0.352287	0.352287
82.056	4376.26	0.353184	0.353184
82.166	4380.04	0.354087	0.354087
82.266	4383.74	0.354973	0.354973
82.376	4386.97	0.355898	0.355898
82.486	4390.51	0.356778	0.356778
82.596	4393.65	0.357738	0.357738
82.696	4397	0.358553	0.358553
82.806	4400.84	0.359452	0.359452
82.916	4403.9	0.360371	0.360371
83.016	4407.75	0.361248	0.361248
83.126	4410.03	0.362142	0.362142
83.236	4414.93	0.363055	0.363055
83.346	4419.14	0.363979	0.363979
83.446	4422.26	0.364828	0.364828
83.556	4426.62	0.365838	0.365838
83.666	4429.86	0.366675	0.366675
83.766	4432.83	0.367527	0.367527
83.876	4436.3	0.368558	0.368558
83.986	4439.54	0.36938	0.36938
84.096	4442.51	0.370316	0.370316
84.196	4444.94	0.371143	0.371143
84.306	4448.95	0.372012	0.372012
84.416	4452.77	0.373015	0.373015
84.516	4456.09	0.373756	0.373756
84.626	4460.11	0.374708	0.374708
84.736	4463.79	0.375691	0.375691
84.846	4467.61	0.37652	0.37652
84.946	4471.38	0.377433	0.377433
85.056	4475.67	0.378346	0.378346
85.166	4478.4	0.379276	0.379276
85.266	4480.82	0.380174	0.380174
85.376	4483.89	0.381	0.381
85.486	4486.96	0.381934	0.381934
85.596	4490.74	0.382851	0.382851
85.696	4493.81	0.383628	0.383628
85.806	4497.84	0.38456	0.38456
85.916	4502	0.385502	0.385502
86.016	4505.57	0.38632	0.38632
86.126	4509.45	0.387287	0.387287
86.236	4512.81	0.38821	0.38821
86.346	4515.98	0.389088	0.389088
86.446	4518.48	0.389936	0.389936
86.556	4522.16	0.390896	0.390896
86.666	4525.21	0.391711	0.391711
86.766	4528.39	0.392542	0.392542
86.876	4532.1	0.393526	0.393526
86.986	4535.96	0.394414	0.394414
87.086	4538.81	0.395242	0.395242
87.196	4541.9	0.396136	0.396136
87.306	4546.19	0.39697	0.39697
87.416	4550.62	0.397958	0.397958
87.516	4554.73	0.398804	0.398804
87.626	4557.54	0.399704	0.399704
87.736	4560.74	0.400663	0.400663
87.836	4563.98	0.401459	0.401459
87.946	4566.5	0.402396	0.402396
88.056	4569.6	0.40325	0.40325
88.166	4573.9	0.404194	0.404194
88.266	4578.15	0.405078	0.405078
88.376	4581.04	0.40597	0.40597
88.486	4585.02	0.406844	0.406844
88.586	4588	0.407695	0.407695
88.696	4591.28	0.408566	0.408566
88.806	4595.69	0.40958	0.40958
88.916	4599.15	0.410379	0.410379
89.016	4603.09	0.411337	0.411337
89.126	4605.61	0.412283	0.412283
89.236	4608.31	0.413134	0.413134
89.336	4611.16	0.413959	0.413959
89.446	4614.72	0.414882	0.414882
89.556	4618.09	0.415767	0.415767
89.666	4622.55	0.416703	0.416703
89.766	4624.69	0.417531	0.417531
89.876	4628.84	0.418428	0.418428
89.986	4632.63	0.419406	0.419406
90.086	4636.3	0.420216	0.420216
90.196	4639.87	0.421094	0.421094
90.306	4642.64	0.422087	0.422087
90.416	4647.62	0.423015	0.423015
90.516	4649.91	0.423776	0.423776
90.626	4654.02	0.424762	0.424762
90.736	4657.31	0.425642	0.425642
90.836	4660.64	0.426451	0.426451
90.946	4663.24	0.4274	0.4274
91.056	4665.96	0.428283	0.428283
91.166	4669.4	0.429175	0.429175
91.266	4672.27	0.430012	0.430012
91.376	4676.12	0.430911	0.430911
91.486	4680.58	0.431839	0.431839
91.586	4683.95	0.432714	0.432714
91.696	4687.29	0.433591	0.433591
91.806	4690.92	0.43453	0.43453
91.906	4693.82	0.435408	0.435408
92.016	4697.28	0.436292	0.436292
92.126	4700.42	0.437194	0.437194
92.236	4703.64	0.438091	0.438091
92.336	4706.36	0.438872	0.438872
92.446	4710.01	0.439815	0.439815
92.556	4713.16	0.440703	0.440703
92.656	4716.84	0.441506	0.441506
92.766	4719.59	0.442486	0.442486
92.876	4724.68	0.443364	0.443364
92.986	4727.97	0.444284	0.444284
93.086	4731.52	0.445135	0.445135
93.196	4735.38	0.44604	0.44604
93.306	4737.18	0.446996	0.446996
93.406	4739.49	0.447794	0.447794
93.516	4743.41	0.448615	0.448615
93.626	4746.7	0.449582	0.449582
93.736	4750.15	0.450434	0.450434
93.836	4752.63	0.451226	0.451226
93.946	4756.29	0.452127	0.452127
94.056	4761.01	0.453058	0.453058
94.156	4764.71	0.453891	0.453891
94.266	4767.98	0.454799	0.454799
94.376	4772.05	0.455762	0.455762
94.486	4775.08	0.456667	0.456667
94.586	4777.55	0.457495	0.457495
94.696	4782.1	0.458426	0.458426
94.806	4784.83	0.45931	0.45931
94.906	4787.76	0.460166	0.460166
95.016	4790.29	0.461004	0.461004
95.126	4793.96	0.461931	0.461931
95.236	4797.98	0.462824	0.462824
95.336	4800.96	0.463646	0.463646
95.446	4804.8	0.464622	0.464622
95.556	4808.37	0.465503	0.465503
95.656	4811.26	0.466327	0.466327
95.766	4815.09	0.467314	0.467314
95.876	4819.01	0.468203	0.468203
95.986	4821.72	0.469092	0.469092
96.086	4824.6	0.469988	0.469988
96.196	4828	0.470798	0.470798
96.306	4831.97	0.47175	0.47175
96.406	4834.19	0.472551	0.472551
96.516	4837.34	0.473432	0.473432
96.626	4840.62	0.474403	0.474403
96.736	4844.33	0.475274	0.475274
96.836	4848.27	0.476072	0.476072
96.946	4852.04	0.477039	0.477039
97.046	4855.61	0.47788	0.47788
97.156	4858.33	0.478779	0.478779
97.266	4862.99	0.479738	0.479738
97.376	4865.9	0.480647	0.480647
97.476	4868.69	0.48149	0.48149
97.586	4871.03	0.482424	0.482424
97.696	4874.76	0.483324	0.483324
97.796	4878.52	0.484155	0.484155
97.906	4881.64	0.485086	0.485086
98.016	4884.64	0.486008	0.486008
98.126	4888.3	0.486935	0.486935
98.226	4891.09	0.487747	0.487747
98.336	4895.11	0.488652	0.488652
98.446	4898.78	0.489574	0.489574
98.546	4902.34	0.490424	0.490424
98.656	4905.63	0.491312	0.491312
98.766	4909.12	0.492234	0.492234
98.876	4911.98	0.493146	0.493146
98.976	4914.92	0.494024	0.494024
99.086	4918.39	0.494891	0.494891
99.196	4921.95	0.495844	0.495844
99.296	4924.77	0.496639	0.496639
99.406	4928.29	0.497594	0.497594
99.516	4931.66	0.49846	0.49846
99.626	4934.5	0.499403	0.499403
99.726	4939.23	0.50027	0.50027
99.836	4942.66	0.501184	0.501184
99.946	4946.22	0.502178	0.502178
100.046	4949.38	0.503002	0.503002
100.156	4953.31	0.503936	0.503936
100.266	4956.78	0.504906	0.504906
100.376	4959.7	0.505842	0.505842
100.476	4962.81	0.506656	0.506656
100.586	4965.42	0.507587	0.507587
100.696	4968.42	0.508449	0.508449
100.796	4972.05	0.509323	0.509323
100.906	4976.6	0.510288	0.510288
101.016	4979.88	0.511204	0.511204
101.126	4983.64	0.512167	0.512167
101.226	4986.71	0.512958	0.512958
101.336	4989.54	0.513911	0.513911
101.446	4991.93	0.514802	0.514802
101.546	4996.37	0.515646	0.515646
101.656	4999.37	0.516598	0.516598
101.766	5002.03	0.517535	0.517535
101.866	5005.35	0.518322	0.518322
101.976	5009.14	0.51926	0.51926
102.086	5011.69	0.520199	0.520199
102.196	5015.66	0.521103	0.521103
102.296	5018.61	0.521968	0.521968
102.406	5022.89	0.522902	0.522902
102.516	5026.94	0.523832	0.523832
102.616	5030.18	0.524721	0.524721
102.726	5032.9	0.525627	0.525627
102.836	5037.01	0.526536	0.526536
102.946	5039.29	0.527535	0.527535
103.046	5042.37	0.528284	0.528284
103.156	5045.9	0.529227	0.529227
103.266	5049.33	0.530163	0.530163
103.366	5052.07	0.531011	0.531011
103.476	5056.6	0.531911	0.531911
103.586	5060.09	0.532826	0.532826
103.696	5063.5	0.533736	0.533736
103.796	5066.31	0.534598	0.534598
103.906	5070.56	0.535514	0.535514
104.016	5073.31	0.536422	0.536422
104.116	5076.4	0.537335	0.537335
104.226	5079.59	0.538167	0.538167
104.336	5083.18	0.539132	0.539132
104.446	5086.35	0.540052	0.540052
104.546	5089.26	0.540835	0.540835
104.656	5092.79	0.541844	0.541844
104.766	5096.68	0.542719	0.542719
104.866	5098.9	0.543534	0.543534
104.976	5103.22	0.544516	0.544516
105.086	5107.24	0.545402	0.545402
105.196	5110.2	0.546302	0.546302
105.296	5113.33	0.547196	0.547196
105.406	5116.21	0.548076	0.548076
105.516	5119.79	0.548995	0.548995
105.616	5123.78	0.549872	0.549872
105.726	5127.02	0.550784	0.550784
105.836	5130.19	0.551756	0.551756
105.946	5133.49	0.552588	0.552588
106.046	5136.95	0.553456	0.553456
106.156	5140.31	0.554391	0.554391
106.266	5144.3	0.555299	0.555299
106.366	5148.08	0.556134	0.556134
106.476	5150.89	0.557126	0.557126
106.586	5153.08	0.558022	0.558022
106.696	5156.64	0.559004	0.559004
106.796	5160.14	0.559798	0.559798
106.906	5164.23	0.560735	0.560735
107.016	5167.01	0.561648	0.561648
107.116	5170.08	0.56249	0.56249
107.226	5173.42	0.563387	0.563387
107.336	5177.08	0.564319	0.564319
107.436	5179.81	0.565155	0.565155
107.546	5183.47	0.566076	0.566076
107.656	5186.66	0.567046	0.567046
107.766	5190.46	0.56796	0.56796
107.866	5193.72	0.56874	0.56874
107.976	5196.98	0.569691	0.569691
108.086	5200.72	0.570595	0.570595
108.186	5204.06	0.571424	0.571424
108.296	5207.74	0.572383	0.572383
108.406	5211.52	0.573275	0.573275
108.516	5213.96	0.574187	0.574187
108.616	5216.31	0.575124	0.575124
108.726	5219.62	0.575982	0.575982
108.836	5222.89	0.576867	0.576867
108.936	5225.91	0.577706	0.577706
109.046	5229.16	0.578623	0.578623
109.156	5232.36	0.579528	0.579528
109.266	5236.22	0.58045	0.58045
109.366	5240.09	0.5813	0.5813
109.476	5243.28	0.582175	0.582175
109.586	5246.47	0.583123	0.583123
109.686	5249.51	0.583944	0.583944
109.796	5252.81	0.584816	0.584816
109.906	5256.32	0.585759	0.585759
110.016	5258.47	0.58668	0.58668
110.116	5262.04	0.587508	0.587508
110.226	5265.64	0.58837	0.58837
110.336	5269.74	0.589311	0.589311
110.436	5273.14	0.590164	0.590164
110.546	5276.86	0.591046	0.591046
110.656	5280.7	0.591996	0.591996
110.766	5283.63	0.592868	0.592868
110.866	5287.18	0.593726	0.593726
110.976	5290.33	0.59468	0.59468
111.086	5294.14	0.595552	0.595552
111.186	5297.66	0.596396	0.596396
111.296	5300.93	0.597363	0.597363
111.406	5304.23	0.598226	0.598226
111.516	5307.35	0.599216	0.599216
111.616	5310.65	0.600066	0.600066
111.726	5313.86	0.600914	0.600914
111.826	5317.57	0.6018	0.6018
111.936	5321.59	0.60277	0.60277
112.046	5324.56	0.603624	0.603624
112.156	5326.54	0.604599	0.604599
112.256	5330.39	0.605386	0.605386
112.366	5333.73	0.606279	0.606279
112.476	5336.76	0.607256	0.607256
112.576	5340.65	0.608016	0.608016
112.686	5344.34	0.608974	0.608974
112.796	5347.27	0.609903	0.609903
112.906	5351.9	0.610743	0.610743
113.006	5354.86	0.611634	0.611634
113.116	5358.39	0.612584	0.612584
113.226	5361.46	0.613463	0.613463
113.326	5364.28	0.614335	0.614335
113.436	5367.61	0.615236	0.615236
113.546	5371.18	0.616132	0.616132
113.656	5374.65	0.61709	0.61709
113.756	5378.3	0.617895	0.617895
113.866	5382.43	0.618848	0.618848
113.976	5385.44	0.619786	0.619786
114.076	5389.38	0.620634	0.620634
114.186	5392.19	0.621554	0.621554
114.296	5396.49	0.622504	0.622504
114.406	5399.89	0.623468	0.623468
114.506	5400.59	0.624259	0.624259
114.616	5404.25	0.625166	0.625166
114.726	5407.97	0.626127	0.626127
114.826	5411.45	0.62692	0.62692
114.936	5415.15	0.62787	0.62787
115.046	5417.39	0.62873	0.62873
115.156	5422.19	0.629695	0.629695
115.256	5425.72	0.630562	0.630562
115.366	5429.11	0.631398	0.631398
115.476	5433.52	0.632455	0.632455
115.576	5435.51	0.633203	0.633203
115.686	5438.61	0.63416	0.63416
115.796	5442.64	0.63509	0.63509
115.906	5446.78	0.635987	0.635987
116.006	5449.64	0.63685	0.63685
116.116	5453.29	0.637764	0.637764
116.226	5455.7	0.638639	0.638639
116.326	5459.77	0.639534	0.639534
116.436	5463.97	0.640462	0.640462
116.546	5467.74	0.641355	0.641355
116.656	5471.09	0.642327	0.642327
116.756	5475.34	0.643214	0.643214
116.866	5478.88	0.644167	0.644167
116.976	5481.01	0.645051	0.645051
117.076	5483.85	0.64589	0.64589
117.186	5487.46	0.646816	0.646816
117.296	5491.21	0.647752	0.647752
117.396	5494.31	0.648595	0.648595
117.506	5497.87	0.649527	0.649527
117.616	5501.19	0.650399	0.650399
117.726	5504.17	0.65137	0.65137
117.826	5507.05	0.652184	0.652184
117.936	5511.17	0.653102	0.653102
118.046	5515.22	0.654036	0.654036
118.146	5517.68	0.654866	0.654866
118.256	5521.3	0.655815	0.655815
118.366	5524.73	0.656694	0.656694
118.476	5528.44	0.657588	0.657588
118.576	5531.53	0.658406	0.658406
118.686	5534.75	0.65941	0.65941
118.796	5539.09	0.66027	0.66027
118.896	5541.78	0.661104	0.661104
119.006	5545.84	0.662078	0.662078
119.116	5550.01	0.662946	0.662946
119.226	5553.45	0.663894	0.663894
119.326	5556.62	0.664754	0.664754
119.436	5559.77	0.665616	0.665616
119.546	5563.3	0.666634	0.666634
119.646	5565.87	0.667395	0.667395
119.756	5570.44	0.668295	0.668295
119.866	5573.28	0.669307	0.669307
119.976	5576.92	0.670104	0.670104
120.076	5580.25	0.671003	0.671003
120.186	5583.4	0.671912	0.671912
120.296	5586.74	0.672779	0.672779
120.396	5590.1	0.673685	0.673685
120.506	5593.47	0.674586	0.674586
120.616	5597.15	0.675455	0.675455
120.726	5600.8	0.676414	0.676414
120.826	5604.78	0.677319	0.677319
120.936	5607.57	0.678096	0.678096
121.046	5611.26	0.679115	0.679115
121.146	5615.36	0.679862	0.679862
121.256	5618.72	0.680838	0.680838
121.366	5622.11	0.681791	0.681791
121.476	5626.49	0.682652	0.682652
121.576	5629.28	0.683552	0.683552
121.686	5632.04	0.684434	0.684434
121.796	5635.66	0.685384	0.685384
121.896	5638.93	0.686194	0.686194
122.006	5643.28	0.687168	0.687168
122.116	5646.53	0.688074	0.688074
122.216	5650.38	0.688896	0.688896
122.326	5653.66	0.689834	0.689834
122.436	5656.74	0.690799	0.690799
122.546	5659.43	0.691684	0.691684
122.646	5663.47	0.692512	0.692512
122.756	5667.14	0.693472	0.693472
122.866	5670.27	0.694386	0.694386
122.966	5673.19	0.69521	0.69521
123.076	5676.46	0.69618	0.69618
123.186	5679.75	0.697072	0.697072
123.296	5683.74	0.698011	0.698011
123.396	5687.48	0.698879	0.698879
123.506	5690.85	0.699731	0.699731
123.616	5694.5	0.700739	0.700739
123.716	5697.89	0.701552	0.701552
123.826	5701.92	0.702502	0.702502
123.936	5705.52	0.70342	0.70342
124.046	5709.69	0.704363	0.704363
124.146	5711.5	0.705184	0.705184
124.256	5715.65	0.706115	0.706115
124.366	5718.44	0.707078	0.707078
124.466	5721.9	0.707862	0.707862
124.576	5726.74	0.708856	0.708856
124.686	5729.69	0.709786	0.709786
124.796	5733.08	0.710692	0.710692
124.896	5736.42	0.711572	0.711572
125.006	5740.29	0.712512	0.712512
125.116	5745.24	0.713467	0.713467
125.216	5747.82	0.714335	0.714335
125.326	5750.86	0.715222	0.715222
125.436	5753.74	0.716222	0.716222
125.546	5757.51	0.717096	0.717096
125.646	5761.03	0.717922	0.717922
125.756	5764.07	0.718904	0.718904
125.866	5767.08	0.719824	0.719824
125.966	5770.49	0.720643	0.720643
126.076	5774.66	0.721631	0.721631
126.186	5778.62	0.722526	0.722526
126.296	5782.15	0.72352	0.72352
126.396	5784.58	0.724335	0.724335
126.506	5789.24	0.725198	0.725198
126.616	5792.07	0.726207	0.726207
126.716	5795.46	0.727046	0.727046
126.826	5799.28	0.727946	0.727946
126.936	5803.11	0.728895	0.728895
127.036	5805.82	0.729722	0.729722
127.146	5809.64	0.730678	0.730678
127.256	5813.02	0.731606	0.731606
127.356	5817.04	0.732492	0.732492
127.466	5821.26	0.733415	0.733415
127.576	5824.57	0.734428	0.734428
127.686	5827.56	0.735266	0.735266
127.786	5831.09	0.736171	0.736171
127.896	5834.47	0.73707	0.73707
128.006	5838.09	0.738016	0.738016
128.106	5841.48	0.73887	0.73887
128.216	5844.74	0.739759	0.739759
128.326	5848.79	0.740735	0.740735
128.436	5851.85	0.741655	0.741655
128.536	5854.12	0.742484	0.742484
128.646	5858.19	0.74339	0.74339
128.756	5862.12	0.744386	0.744386
128.856	5865.27	0.74507	0.74507
128.966	5869.78	0.746163	0.746163
129.076	5873.97	0.747068	0.747068
129.186	5877.1	0.747875	0.747875
129.286	5880.23	0.748918	0.748918
129.396	5885.28	0.749728	0.749728
129.506	5887.9	0.750626	0.750626
129.606	5890.9	0.751611	0.751611
129.716	5894.19	0.752348	0.752348
129.826	5897.16	0.753421	0.753421
129.936	5900.16	0.754236	0.754236
130.036	5904.01	0.754996	0.754996
130.146	5908.9	0.756104	0.756104
130.256	5912.63	0.756856	0.756856
130.356	5915.74	0.75774	0.75774
130.466	5919.4	0.758743	0.758743
130.576	5923.69	0.75959	0.75959
130.686	5926.76	0.76049	0.76049
130.786	5930.47	0.761379	0.761379
130.896	5934.01	0.762304	0.762304
131.006	5937.04	0.763268	0.763268
131.106	5940.03	0.764076	0.764076
131.216	5944.04	0.764931	0.764931
131.326	5946.78	0.765946	0.765946
131.436	5950.03	0.766759	0.766759
131.536	5954.01	0.767636	0.767636
131.646	5958.27	0.768586	0.768586
131.756	5962.15	0.769487	0.769487
131.856	5965.36	0.770316	0.770316
131.966	5969.68	0.771287	0.771287
132.076	5972.57	0.772176	0.772176
132.176	5976.06	0.773047	0.773047
132.286	5979.19	0.773979	0.773979
132.396	5982.83	0.77488	0.77488
132.506	5986.22	0.77587	0.77587
132.606	5989.5	0.776663	0.776663
132.716	5993.52	0.777571	0.777571
132.826	5997.1	0.778559	0.778559
132.926	6001.1	0.779363	0.779363
133.036	6004.35	0.780294	0.780294
133.146	6008.3	0.78128	0.78128
133.256	6012.81	0.78214	0.78214
133.356	6014.99	0.783086	0.783086
133.466	6019.1	0.78395	0.78395
133.576	6022.74	0.784899	0.784899
133.676	6026.08	0.785785	0.785785
133.786	6029.83	0.786663	0.786663
133.896	6032.84	0.787629	0.787629
134.006	6036.16	0.788504	0.788504
134.106	6039.24	0.789342	0.789342
134.216	6043.43	0.790248	0.790248
134.326	6047.3	0.791267	0.791267
134.426	6050.69	0.791996	0.791996
134.536	6053.6	0.793043	0.793043
134.646	6057	0.793916	0.793916
134.756	6060.85	0.79489	0.79489
134.856	6064.37	0.795755	0.795755
134.966	6068.96	0.796647	0.796647
135.076	6071.59	0.797595	0.797595
135.176	6075.13	0.798415	0.798415
135.286	6079.07	0.799415	0.799415
135.396	6082.88	0.800275	0.800275
135.506	6086.2	0.801247	0.801247
135.606	6089.21	0.802158	0.802158
135.716	6091.89	0.80289	0.80289
135.826	6096.92	0.804031	0.804031
135.926	6099.9	0.804856	0.804856
136.036	6105.25	0.805667	0.805667
136.146	6108.79	0.806782	0.806782
136.256	6111.95	0.807596	0.807596
136.356	6115.87	0.808459	0.808459
136.466	6119.19	0.809563	0.809563
136.576	6122.2	0.810308	0.810308
136.676	6125.34	0.81127	0.81127
136.786	6128.8	0.812143	0.812143
136.896	6132.39	0.813088	0.813088
136.996	6136.43	0.81401	0.81401
137.106	6139.73	0.814892	0.814892
137.216	6143.1	0.815829	0.815829
137.326	6146.96	0.816723	0.816723
137.426	6151.09	0.817548	0.817548
137.536	6155.16	0.818575	0.818575
137.646	6158.95	0.819466	0.819466
137.746	6161.74	0.820316	0.820316
137.856	6166.23	0.821391	0.821391
137.966	6168.98	0.822186	0.822186
138.076	6172.07	0.823148	0.823148
138.176	6175.7	0.824031	0.824031
138.286	6179.46	0.824904	0.824904
138.396	6184.28	0.825805	0.825805
138.496	6187.9	0.826758	0.826758
138.606	6192.39	0.827671	0.827671
138.716	6196.64	0.828561	0.828561
138.826	6199.48	0.82963	0.82963
138.926	6202.92	0.830327	0.830327
139.036	6206.9	0.831385	0.831385
139.146	6209.87	0.832296	0.832296
139.246	6213.17	0.833047	0.833047
139.356	6216.96	0.834127	0.834127
139.466	6219.53	0.83495	0.83495
139.576	6223.72	0.835839	0.835839
139.676	6226.94	0.836834	0.836834
139.786	6230.13	0.8376	0.8376
139.896	6234.92	0.838551	0.838551
139.996	6238.79	0.839471	0.839471
140.106	6242.88	0.840292	0.840292
140.216	6246.07	0.841281	0.841281
140.326	6249.92	0.842232	0.842232
140.426	6253.23	0.843014	0.843014
140.536	6256.76	0.843968	0.843968
140.646	6260.1	0.844866	0.844866
140.746	6263.86	0.845624	0.845624
140.856	6267.43	0.846642	0.846642
140.966	6271.53	0.847488	0.847488
141.076	6275.41	0.848383	0.848383
141.176	6278.54	0.849346	0.849346
141.286	6283.11	0.850119	0.850119
141.396	6286.95	0.85115	0.85115
141.496	6290.24	0.852034	0.852034
141.606	6294.37	0.85289	0.85289
141.716	6297.98	0.853891	0.853891
141.826	6301.49	0.854738	0.854738
141.926	6304.23	0.855611	0.855611
142.036	6307.22	0.85659	0.85659
142.136	6311.4	0.857395	0.857395
142.246	6315.33	0.858303	0.858303
142.356	6318.63	0.859264	0.859264
142.466	6322.17	0.860123	0.860123
142.566	6326.41	0.860964	0.860964
142.676	6329.41	0.861904	0.861904
142.786	6333.92	0.86281	0.86281
142.886	6337.8	0.863711	0.863711
142.996	6343.07	0.864652	0.864652
143.106	6346.31	0.86556	0.86556
143.216	6349.77	0.866506	0.866506
143.316	6353.09	0.867314	0.867314
143.426	6356.59	0.868256	0.868256
143.536	6359.35	0.869128	0.869128
143.636	6362.4	0.86998	0.86998
143.746	6366.91	0.87094	0.87094
143.856	6370.17	0.871828	0.871828
143.966	6375.66	0.87274	0.87274
144.066	6379.07	0.873588	0.873588
144.176	6382.34	0.874582	0.874582
144.286	6386.77	0.875531	0.875531
144.386	6389.59	0.876294	0.876294
144.496	6393.38	0.87734	0.87734
144.606	6398.08	0.878216	0.878216
144.716	6400.64	0.879172	0.879172
144.816	6403.16	0.880052	0.880052
144.926	6407.35	0.880926	0.880926
145.036	6410.54	0.881926	0.881926
145.136	6414.74	0.882779	0.882779
145.246	6417.88	0.883587	0.883587
145.356	6421.73	0.884589	0.884589
145.466	6426.8	0.88552	0.88552
145.566	6430.36	0.886272	0.886272
145.676	6434.55	0.887242	0.887242
145.786	6438.73	0.888267	0.888267
145.886	6442.05	0.889046	0.889046
145.996	6445.43	0.890021	0.890021
146.106	6448.32	0.890964	0.890964
146.216	6452.62	0.891836	0.891836
146.316	6456.96	0.892795	0.892795
146.426	6459.64	0.893623	0.893623
146.536	6462.72	0.89459	0.89459
146.636	6466.16	0.895494	0.895494
146.746	6470.47	0.896276	0.896276
146.856	6475.75	0.897307	0.897307
146.956	6479.62	0.898196	0.898196
147.066	6483.22	0.899084	0.899084
147.176	6487.16	0.900093	0.900093
147.286	6490.3	0.90093	0.90093
147.386	6494.34	0.901802	0.901802
147.496	6497.03	0.902811	0.902811
147.606	6500.57	0.903658	0.903658
147.706	6504.92	0.904492	0.904492
147.816	6508.01	0.905512	0.905512
147.926	6511.96	0.906372	0.906372
148.036	6516.62	0.907318	0.907318
148.136	6520	0.90816	0.90816
148.246	6524.3	0.909102	0.909102
148.356	6528.62	0.91005	0.91005
148.456	6532.19	0.910927	0.910927
148.566	6537.13	0.911803	0.911803
148.676	6540.14	0.912739	0.912739
148.786	6542.73	0.913723	0.913723
148.886	6545.27	0.914611	0.914611
148.996	6549.79	0.915447	0.915447
149.106	6553.12	0.916402	0.916402
149.206	6557.25	0.917291	0.917291
149.316	6561.15	0.91815	0.91815
149.426	6565.38	0.919098	0.919098
149.536	6569.45	0.919976	0.919976
149.636	6573.34	0.920832	0.920832
149.746	6577.24	0.921838	0.921838
149.856	6580.99	0.92272	0.92272
149.956	6583.31	0.923627	0.923627
150.066	6587.86	0.924484	0.924484
150.176	6591.25	0.925442	0.925442
150.286	6595.12	0.926411	0.926411
150.386	6598.48	0.927162	0.927162
150.496	6602.49	0.928168	0.928168
150.606	6606.24	0.929108	0.929108
150.706	6609.89	0.929902	0.929902
150.816	6613.52	0.93086	0.93086
150.926	6618.09	0.93181	0.93181
151.036	6622.22	0.932731	0.932731
151.136	6625.73	0.933591	0.933591
151.246	6628.99	0.93452	0.93452
151.356	6632.94	0.93547	0.93547
151.456	6636.01	0.936334	0.936334
151.566	6639.88	0.937255	0.937255
151.676	6643.08	0.938214	0.938214
151.786	6647.17	0.939079	0.939079
151.886	6650.28	0.93997	0.93997
151.996	6654.51	0.940896	0.940896
152.106	6658.76	0.941739	0.941739
152.206	6661.91	0.942678	0.942678
152.316	6666.7	0.943679	0.943679
152.426	6671.53	0.944439	0.944439
152.526	6675.04	0.945592	0.945592
152.636	6678.6	0.946436	0.946436
152.746	6681.21	0.947186	0.947186
152.856	6685.65	0.94835	0.94835
152.956	6689.05	0.949106	0.949106
153.066	6692.51	0.949939	0.949939
153.176	6696.85	0.950996	0.950996
153.276	6699.44	0.95174	0.95174
153.386	6703.36	0.952623	0.952623
153.496	6707.84	0.953734	0.953734
153.606	6712.07	0.95448	0.95448
153.706	6716.23	0.955374	0.955374
153.816	6720.07	0.956432	0.956432
153.926	6724.5	0.957216	0.957216
154.026	6728.23	0.95812	0.95812
154.136	6731.44	0.959106	0.959106
154.246	6735.59	0.959962	0.959962
154.356	6739.59	0.961016	0.961016
154.456	6741.85	0.961818	0.961818
154.566	6745.1	0.962631	0.962631
154.676	6749.34	0.963667	0.963667
154.776	6753.17	0.964443	0.964443
154.886	6757.81	0.965368	0.965368
154.996	6761.57	0.966288	0.966288
155.106	6766.04	0.967228	0.967228
155.206	6769.39	0.968087	0.968087
155.316	6774.06	0.969051	0.969051
155.426	6778.06	0.969946	0.969946
155.526	6781.38	0.970836	0.970836
155.636	6784.75	0.97184	0.97184
155.746	6787.06	0.972654	0.972654
155.856	6791.77	0.97363	0.97363
155.956	6795.29	0.97444	0.97444
156.066	6799.66	0.975432	0.975432
156.176	6803.69	0.97632	0.97632
156.276	6806.8	0.977148	0.977148
156.386	6811.38	0.97814	0.97814
156.496	6815.99	0.979039	0.979039
156.606	6820.58	0.980056	0.980056
156.706	6823.37	0.980894	0.980894
156.816	6824.77	0.981775	0.981775
156.916	6828.85	0.982703	0.982703
157.026	6833.42	0.983578	0.983578
157.136	6836.74	0.984482	0.984482
157.246	6841.06	0.985388	0.985388
157.346	6843.83	0.986196	0.986196
157.456	6848.42	0.987167	0.987167
157.566	6853.13	0.988039	0.988039
157.666	6857.13	0.988883	0.988883
157.776	6861.58	0.98988	0.98988
157.886	6865.2	0.990806	0.990806
157.996	6869.62	0.99177	0.99177
158.096	6873.21	0.99262	0.99262
158.206	6876.84	0.993527	0.993527
158.316	6881.1	0.994506	0.994506
158.416	6883.99	0.995319	0.995319
158.526	6887.41	0.996235	0.996235
158.636	6890.87	0.997186	0.997186
158.746	6895.77	0.998099	0.998099
158.846	6899.5	0.999024	0.999024
158.956	6904.27	0.999922	0.999922
159.066	6908.44	1.00082	1.00082
159.166	6911.56	1.00174	1.00174
159.276	6915.77	1.00266	1.00266
159.386	6919.89	1.00357	1.00357
159.496	6923.45	1.00454	1.00454
159.596	6926.6	1.00544	1.00544
159.706	6930.35	1.00631	1.00631
159.816	6934.8	1.00728	1.00728
159.916	6937.34	1.00812	1.00812
160.026	6941.04	1.00899	1.00899
160.136	6945	1.00998	1.00998
160.246	6949.54	1.01085	1.01085
160.346	6954.58	1.01176	1.01176
160.456	6958.47	1.01272	1.01272
160.566	6963.2	1.01366	1.01366
160.666	6966.45	1.01449	1.01449
160.776	6970.21	1.0155	1.0155
160.886	6974.54	1.01642	1.01642
160.996	6977.86	1.01734	1.01734
161.096	6981.21	1.01824	1.01824
161.206	6984.91	1.01913	1.01913
161.316	6989.41	1.02009	1.02009
161.416	6993.38	1.02095	1.02095
161.526	6997.16	1.02186	1.02186
161.636	6999.98	1.02277	1.02277
161.746	7004.46	1.02374	1.02374
161.846	7008.25	1.02453	1.02453
161.956	7012.65	1.0255	1.0255
162.066	7016.52	1.02641	1.02641
162.166	7019.57	1.02725	1.02725
162.276	7023.53	1.02825	1.02825
162.386	7028.02	1.0291	1.0291
162.486	7031.2	1.02997	1.02997
162.596	7035.15	1.03094	1.03094
162.706	7039.27	1.03184	1.03184
162.816	7043.4	1.03274	1.03274
162.916	7047.2	1.0336	1.0336
163.026	7051.51	1.0345	1.0345
163.136	7055.42	1.03549	1.03549
163.236	7060.7	1.03635	1.03635
163.346	7065.47	1.03731	1.03731
163.456	7068.37	1.03827	1.03827
163.566	7073.01	1.03918	1.03918
163.666	7076.89	1.04009	1.04009
163.776	7080.5	1.04097	1.04097
163.886	7083.68	1.04196	1.04196
163.986	7087.23	1.04277	1.04277
164.096	7090.92	1.04373	1.04373
164.206	7094.8	1.04463	1.04463
164.316	7098.82	1.0455	1.0455
164.416	7103.2	1.04641	1.04641
164.526	7107.7	1.04735	1.04735
164.636	7111.75	1.04826	1.04826
164.736	7116.37	1.04914	1.04914
164.846	7119.2	1.05008	1.05008
164.956	7123.85	1.05098	1.05098
165.066	7128.33	1.05199	1.05199
165.166	7131.33	1.05279	1.05279
165.276	7134.67	1.05369	1.05369
165.386	7138.03	1.05465	1.05465
165.486	7141.86	1.05547	1.05547
165.596	7145.85	1.05637	1.05637
165.706	7151.98	1.05733	1.05733
165.816	7156.59	1.05825	1.05825
165.916	7159.97	1.0591	1.0591
166.026	7164.52	1.06004	1.06004
166.136	7168.63	1.06101	1.06101
166.236	7172.26	1.06182	1.06182
166.346	7176.48	1.06278	1.06278
166.456	7179.64	1.06374	1.06374
166.566	7183.04	1.06463	1.06463
166.666	7187.02	1.06547	1.06547
166.776	7190.48	1.06642	1.06642
166.886	7195.58	1.06733	1.06733
166.986	7198.68	1.06815	1.06815
167.096	7203.56	1.06914	1.06914
167.206	7207.07	1.07	1.07
167.306	7210.78	1.07087	1.07087
167.416	7216.4	1.07184	1.07184
167.526	7220.54	1.07278	1.07278
167.636	7223.83	1.07372	1.07372
167.736	7227.26	1.07455	1.07455
167.846	7230.7	1.07547	1.07547
167.956	7235.13	1.07643	1.07643
168.056	7239.27	1.07724	1.07724
168.166	7243.1	1.07817	1.07817
168.276	7247.7	1.0791	1.0791
168.386	7252.36	1.08009	1.08009
168.486	7255.55	1.08094	1.08094
168.596	7261.12	1.08186	1.08186
168.706	7264.85	1.08281	1.08281
168.806	7267.53	1.08374	1.08374
168.916	7271.25	1.08456	1.08456
169.026	7274.79	1.08551	1.08551
169.136	7280.2	1.0865	1.0865
169.236	7284.27	1.08729	1.08729
169.346	7287.67	1.08831	1.08831
169.456	7292.69	1.08918	1.08918
169.556	7295.88	1.09003	1.09003
169.666	7299.99	1.09106	1.09106
169.776	7304.27	1.09193	1.09193
169.886	7308.42	1.0929	1.0929
169.986	7312.27	1.09381	1.09381
170.096	7316.6	1.09467	1.09467
170.206	7320.8	1.09565	1.09565
170.306	7324.49	1.0965	1.0965
170.416	7327.33	1.09739	1.09739
170.526	7332.18	1.09837	1.09837
170.636	7336.4	1.09928	1.09928
170.736	7340.11	1.10007	1.10007
170.846	7344.37	1.10112	1.10112
170.956	7347.44	1.10197	1.10197
171.056	7351.72	1.10282	1.10282
171.166	7355.77	1.10378	1.10378
171.276	7359.88	1.1047	1.1047
171.386	7364.81	1.10566	1.10566
171.486	7368.37	1.10645	1.10645
171.596	7372.85	1.10739	1.10739
171.706	7376.96	1.10837	1.10837
171.806	7381.19	1.10921	1.10921
171.916	7385.35	1.11013	1.11013
172.026	7389.56	1.1111	1.1111
172.126	7393.47	1.11193	1.11193
172.236	7397.56	1.11287	1.11287
172.346	7400.85	1.11379	1.11379
172.446	7404.84	1.11468	1.11468
172.556	7408.89	1.11552	1.11552
172.666	7412.75	1.11649	1.11649
172.776	7416.62	1.11741	1.11741
172.876	7421.09	1.11826	1.11826
172.986	7425.66	1.11924	1.11924
173.096	7428.74	1.12012	1.12012
173.196	7433.61	1.12099	1.12099
173.306	7436.83	1.12195	1.12195
173.416	7441.46	1.12285	1.12285
173.526	7443.78	1.12377	1.12377
173.626	7448.19	1.12463	1.12463
173.736	7453.39	1.12556	1.12556
173.846	7459.31	1.12647	1.12647
173.946	7462.09	1.12737	1.12737
174.026	7465.28	1.12808	1.12808
174.126	7458.38	1.12878	1.12878
174.236	7429.93	1.12923	1.12923
174.346	7398.68	1.1294	1.1294
174.446	7358.43	1.12938	1.12938
174.556	7310.27	1.12922	1.12922
174.666	7264.77	1.12894	1.12894
174.776	7221.24	1.1287	1.1287
174.876	7181.07	1.12844	1.12844
174.986	7135.94	1.12812	1.12812
175.096	7091.19	1.12778	1.12778
175.196	7047.97	1.12742	1.12742
175.306	7000.78	1.12704	1.12704
175.416	6953.6	1.12665	1.12665
175.526	6904.35	1.12622	1.12622
175.626	6860.07	1.12588	1.12588
175.736	6810.32	1.12543	1.12543
175.846	6761.28	1.12498	1.12498
175.946	6714.72	1.12459	1.12459
176.056	6665.16	1.1241	1.1241
176.166	6614.03	1.12365	1.12365
176.276	6562.94	1.1232	1.1232
176.376	6516.88	1.12276	1.12276
176.486	6465.88	1.12234	1.12234
176.596	6413.53	1.12185	1.12185
176.696	6366.35	1.12147	1.12147
176.806	6315.94	1.12098	1.12098
176.916	6264.97	1.12053	1.12053
177.016	6218.91	1.12009	1.12009
177.126	6167.23	1.11957	1.11957
177.236	6117.01	1.11916	1.11916
177.346	6066.57	1.1186	1.1186
177.446	6020.32	1.11818	1.11818
177.556	5970.19	1.11777	1.11777
177.666	5920.57	1.11729	1.11729
177.766	5875.82	1.11685	1.11685
177.876	5825.88	1.11643	1.11643
177.986	5776.19	1.11592	1.11592
178.096	5726.79	1.11548	1.11548
178.196	5680.76	1.11504	1.11504
178.306	5632.23	1.11454	1.11454
178.416	5582.57	1.11412	1.11412
178.516	5538.44	1.11364	1.11364
178.626	5489.6	1.11312	1.11312
178.736	5439.66	1.11272	1.11272
178.846	5391.07	1.1122	1.1122
178.946	5346.69	1.1118	1.1118
179.056	5297.91	1.11131	1.11131
179.166	5249.35	1.11084	1.11084
179.266	5206.66	1.1104	1.1104
179.376	5158.1	1.10989	1.10989
179.486	5110.73	1.10947	1.10947
179.596	5061.51	1.10895	1.10895
179.696	5016.98	1.10849	1.10849
179.806	4969.04	1.10802	1.10802
179.916	4921.01	1.10755	1.10755
180.016	4876.38	1.10711	1.10711
180.126	4829.41	1.1066	1.1066
180.236	4782.26	1.10614	1.10614
180.346	4735.51	1.10565	1.10565
180.446	4692.85	1.10523	1.10523
180.556	4645.69	1.10465	1.10465
180.666	4598.88	1.10424	1.10424
180.766	4556.07	1.1038	1.1038
180.876	4510.04	1.10332	1.10332
180.986	4463.41	1.10284	1.10284
181.096	4415.82	1.1023	1.1023
181.196	4373.98	1.10184	1.10184
181.306	4327.41	1.10142	1.10142
181.416	4281.73	1.10089	1.10089
181.516	4240.98	1.1004	1.1004
181.626	4194.88	1.09998	1.09998
181.736	4149.99	1.09945	1.09945
181.846	4105.21	1.09898	1.09898
181.946	4063.37	1.09855	1.09855
182.056	4018.03	1.09801	1.09801
182.166	3972.03	1.09755	1.09755
182.266	3929.9	1.09711	1.09711
182.376	3885.45	1.09653	1.09653
182.486	3839.86	1.09604	1.09604
182.586	3799.54	1.09565	1.09565
182.696	3755.56	1.09506	1.09506
182.806	3710.5	1.09459	1.09459
182.916	3666.56	1.09406	1.09406
183.016	3626.7	1.09366	1.09366
183.126	3582.86	1.09312	1.09312
183.236	3540.06	1.09259	1.09259
183.336	3500.28	1.0922	1.0922
183.446	3456.5	1.0917	1.0917
183.556	3412.84	1.09115	1.09115
183.666	3369.84	1.09064	1.09064
183.766	3330.48	1.09022	1.09022
183.876	3287.61	1.08969	1.08969
183.986	3245	1.08921	1.08921
184.086	3206.59	1.0887	1.0887
184.196	3163.53	1.08821	1.08821
184.306	3121.28	1.0877	1.0877
184.416	3079.04	1.08713	1.08713
184.516	3041.39	1.08667	1.08667
184.626	2999.11	1.08622	1.08622
184.736	2957.34	1.08565	1.08565
184.836	2919.21	1.0852	1.0852
184.946	2877.56	1.08465	1.08465
185.056	2836.18	1.08414	1.08414
185.166	2794.98	1.08363	1.08363
185.266	2756.93	1.08314	1.08314
185.376	2715.53	1.08259	1.08259
185.486	2674.71	1.08209	1.08209
185.586	2638.67	1.08162	1.08162
185.696	2599.23	1.08109	1.08109
185.806	2559.82	1.08055	1.08055
185.916	2519.57	1.08001	1.08001
186.016	2484.4	1.07961	1.07961
186.126	2444.73	1.07901	1.07901
186.236	2406.31	1.07846	1.07846
186.336	2370.68	1.07806	1.07806
186.446	2331.82	1.0775	1.0775
186.556	2292.95	1.07696	1.07696
186.666	2253.65	1.07641	1.07641
186.766	2217.95	1.0759	1.0759
186.876	2180.29	1.07544	1.07544
186.976	2145.69	1.0749	1.0749
187.086	2107.65	1.07432	1.07432
187.196	2070.34	1.07383	1.07383
187.306	2032.44	1.07324	1.07324
187.406	1999.44	1.07275	1.07275
187.516	1962.4	1.07222	1.07222
187.626	1924.37	1.07166	1.07166
187.726	1889.98	1.07122	1.07122
187.836	1852.01	1.0706	1.0706
187.946	1815.65	1.07004	1.07004
188.056	1778.19	1.06951	1.06951
188.156	1745.68	1.06899	1.06899
188.266	1708.77	1.06839	1.06839
188.376	1673.4	1.06791	1.06791
188.476	1641.46	1.06738	1.06738
188.586	1607.3	1.06683	1.06683
188.696	1572.63	1.06626	1.06626
188.806	1537.73	1.06573	1.06573
188.906	1506.62	1.0652	1.0652
189.016	1472.63	1.06462	1.06462
189.126	1438.27	1.06406	1.06406
189.226	1407.01	1.06353	1.06353
189.336	1373.4	1.06299	1.06299
189.446	1339.94	1.06239	1.06239
189.556	1306.94	1.06183	1.06183
189.656	1278.3	1.0613	1.0613
189.766	1245.54	1.06075	1.06075
189.876	1213.62	1.06014	1.06014
189.976	1185.49	1.05967	1.05967
190.086	1154.21	1.05908	1.05908
190.196	1122.71	1.05847	1.05847
190.306	1091.13	1.0579	1.0579
190.406	1062.51	1.05742	1.05742
190.516	1031.71	1.05679	1.05679
190.626	1001.19	1.0562	1.0562
190.726	974.164	1.05569	1.05569
190.836	944.523	1.05511	1.05511
190.946	915.195	1.05452	1.05452
191.056	887.07	1.05392	1.05392
191.156	861.632	1.05342	1.05342
191.266	834.039	1.05281	1.05281
191.376	806.523	1.05226	1.05226
191.476	782.211	1.05166	1.05166
191.586	755.164	1.05114	1.05114
191.696	730.382	1.05054	1.05054
191.806	704.226	1.04995	1.04995
191.906	679.82	1.0494	1.0494
192.016	654.326	1.04878	1.04878
192.126	629.091	1.04815	1.04815
192.226	606.701	1.04759	1.04759
192.336	582.451	1.04699	1.04699
192.446	558.341	1.04628	1.04628
192.546	536.576	1.04575	1.04575
192.656	513.482	1.04506	1.04506
192.766	490.638	1.04443	1.04443
192.876	467.951	1.04377	1.04377
192.976	446.998	1.04316	1.04316
193.086	424.724	1.04246	1.04246
193.196	402.763	1.04178	1.04178
193.296	382.685	1.04117	1.04117
193.406	361.232	1.04046	1.04046
193.516	339.74	1.03979	1.03979
193.626	319.302	1.03905	1.03905
193.726	301.201	1.03845	1.03845
193.836	282.068	1.03775	1.03775
193.946	263.505	1.03695	1.03695
194.046	247.56	1.0363	1.0363
194.156	229.998	1.0356	1.0356
194.266	212.162	1.03482	1.03482
194.376	195.24	1.03411	1.03411
194.476	179.873	1.03341	1.03341
194.586	164.357	1.03261	1.03261
194.696	149.037	1.03173	1.03173
194.796	135.701	1.03096	1.03096
194.906	121.802	1.03007	1.03007
195.016	108.802	1.02912	1.02912
195.126	96.6148	1.02811	1.02811
195.226	86.3296	1.02726	1.02726
195.336	75.7007	1.02626	1.02626
195.446	64.8687	1.02517	1.02517
195.546	56.5249	1.02422	1.02422
195.636	49.1773	1.02332	1.02332
195.646	48.4233	1.02322	1.02322
195.676	46.478	1.02296	1.02296
195.906	43.9621	1.02229	1.02229
195.916	44.0324	1.02229	1.02229
