# Supplementary material for: Benchmark dataset of the effect of grain size on strength in the single-phase FCC CrCoNi medium entropy alloy
Source: Data Brief. 2019 Oct 1;27:104592. doi: 10.1016/j.dib.2019.104592 (PMC6812030; doi:10.1016/j.dib.2019.104592)
Supplement: Multimedia component 1 [file mmc1.zip › Compression_Tests/473K/CrCoNi_1073K_120min_473K.xlsx]

## Sheet: CrCoNi_1073K_120min_473K
Name	CrCoNi-800C-2h-5,3µm-493K
Diameter	4.14	mm
Sample height	8.05	mm
Gage length	8.05	mm
Speed ​​during measurement	0.48	mm/min
Time	Force	Crosshead Displacement	Crosshead Displacement	Temperature
s	N	mm	mm	°C
408.71	74.0104	0	0	199
408.791	74.0819	2.06e-05	2.06e-05	199
408.82	74.1834	2.07e-05	2.07e-05	199
408.82	74.1834	2.07e-05	2.07e-05	199
408.921	74.1528	2.07e-05	2.07e-05	199
409.031	74.4211	4.13e-05	4.13e-05	199
409.14	76.259	0.000619745	0.000619745	199
409.241	78.5651	0.00146732	0.00146732	199
409.351	81.2014	0.00235615	0.00235615	199
409.46	83.5847	0.00326595	0.00326595	199
409.57	85.8278	0.00417528	0.00417528	199
409.671	87.7065	0.00494013	0.00494013	199
409.781	89.617	0.00582895	0.00582895	199
409.89	91.4329	0.00673828	0.00673828	199
409.991	92.1353	0.00754461	0.00754461	199
410.101	92.2147	0.00841293	0.00841293	199
410.21	92.4354	0.00930176	0.00930176	199
410.32	92.4511	0.0101906	0.0101906	199
410.421	92.4672	0.0109964	0.0109964	199
410.531	92.4353	0.0118853	0.0118853	199
410.64	92.3566	0.0127536	0.0127536	198
410.741	92.5855	0.0135392	0.0135392	198
410.85	92.3484	0.014428	0.014428	198
410.96	92.538	0.0153583	0.0153583	198
411.061	92.0647	0.0161642	0.0161642	198
411.171	92.4268	0.017053	0.017053	198
411.28	92.3407	0.0179213	0.0179213	198
411.39	92.3962	0.0188307	0.0188307	198
411.491	92.4986	0.019637	0.019637	198
411.6	92.4751	0.0205053	0.0205053	198
411.71	92.7278	0.0213942	0.0213942	198
411.811	92.5146	0.0221795	0.0221795	198
411.921	92.5067	0.0230683	0.0230683	198
412.03	92.5777	0.0239572	0.0239572	198
412.14	92.8773	0.0248255	0.0248255	198
412.241	92.4988	0.0256313	0.0256313	198
412.35	92.5779	0.0265202	0.0265202	198
412.46	92.6015	0.027409	0.027409	198
412.561	92.4593	0.0282153	0.0282153	198
412.671	92.6409	0.0291251	0.0291251	198
412.78	92.6014	0.0299932	0.0299932	198
412.89	92.5225	0.0308405	0.0308405	198
412.991	92.5067	0.0316674	0.0316674	198
413.1	92.696	0.0325147	0.0325147	198
413.21	92.5939	0.0334245	0.0334245	198
413.311	92.4198	0.0342304	0.0342304	198
413.421	92.6567	0.0350987	0.0350987	198
413.53	92.5462	0.036008	0.036008	198
413.64	92.4752	0.0368763	0.0368763	198
413.741	92.6882	0.0377032	0.0377032	198
413.85	92.4595	0.0385715	0.0385715	198
413.96	92.6328	0.0394396	0.0394396	198
414.061	92.3725	0.0402459	0.0402459	198
414.171	92.7195	0.0411138	0.0411138	198
414.28	92.8303	0.0419821	0.0419821	198
414.39	92.7832	0.0428709	0.0428709	198
414.491	92.6566	0.0436772	0.0436772	198
414.6	92.854	0.0445661	0.0445661	198
414.71	92.9882	0.0454339	0.0454339	198
414.811	92.9566	0.0462607	0.0462607	198
414.921	92.7435	0.0471291	0.0471291	198
415.03	93.004	0.0480179	0.0480179	198
415.14	92.9169	0.0488862	0.0488862	198
415.241	92.7674	0.0496925	0.0496925	198
415.35	92.9331	0.0505814	0.0505814	198
415.46	93.0755	0.0514492	0.0514492	198
415.561	92.933	0.0522555	0.0522555	198
415.671	92.9646	0.0531444	0.0531444	198
415.78	92.9567	0.0540123	0.0540123	198
415.881	92.8775	0.0548392	0.0548392	198
415.991	92.9646	0.0557075	0.0557075	198
416.1	92.8698	0.0565758	0.0565758	198
416.201	92.8305	0.0573612	0.0573612	198
416.311	93.0034	0.0582705	0.0582705	198
416.42	92.9959	0.0591388	0.0591388	198
416.53	92.87	0.0600071	0.0600071	198
416.631	93.0351	0.0607925	0.0607925	198
416.741	92.9404	0.0616813	0.0616813	198
416.85	92.9566	0.0625701	0.0625701	198
416.951	93.0119	0.0633555	0.0633555	198
417.061	93.1698	0.0642443	0.0642443	198
417.17	92.9168	0.0651126	0.0651126	198
417.28	93.1224	0.0660224	0.0660224	198
417.381	93.012	0.066787	0.066787	198
417.491	93.2171	0.0676964	0.0676964	198
417.6	93.1144	0.0685647	0.0685647	198
417.701	93.2648	0.06935	0.06935	198
417.811	93.4145	0.0702389	0.0702389	198
417.92	93.3979	0.0710867	0.0710867	198
418.03	93.8565	0.071996	0.071996	198
418.131	94.1246	0.0728023	0.0728023	198
418.241	94.3773	0.0736702	0.0736702	198
418.35	95.0721	0.0745385	0.0745385	198
418.451	96.0905	0.0753448	0.0753448	198
418.561	96.6191	0.0762127	0.0762127	198
418.67	97.2426	0.077102	0.077102	198
418.78	97.6457	0.0779908	0.0779908	198
418.881	98.3483	0.0787762	0.0787762	198
418.991	99.2243	0.0796442	0.0796442	198
419.1	99.8008	0.0805331	0.0805331	198
419.201	100.567	0.0813394	0.0813394	198
419.311	101.244	0.0822075	0.0822075	198
419.42	102.098	0.0830963	0.0830963	198
419.53	102.706	0.0839646	0.0839646	198
419.631	103.692	0.0847705	0.0847705	198
419.741	104.332	0.0856388	0.0856388	199
419.85	104.869	0.0865276	0.0865276	199
419.951	105.634	0.0873339	0.0873339	199
420.061	106.416	0.0882018	0.0882018	199
420.17	106.858	0.0890701	0.0890701	199
420.28	107.742	0.0899384	0.0899384	199
420.381	108.421	0.0907443	0.0907443	199
420.491	109.29	0.0916126	0.0916126	199
420.6	110.071	0.0924809	0.0924809	199
420.701	110.948	0.0933283	0.0933283	199
420.811	111.886	0.0941759	0.0941759	199
420.92	112.494	0.0950647	0.0950647	199
421.021	113.284	0.0958501	0.0958501	199
421.131	113.923	0.0967389	0.0967389	199
421.24	114.784	0.0976277	0.0976277	199
421.35	115.518	0.0984958	0.0984958	199
421.451	116.189	0.0992399	0.0992399	199
421.561	116.994	0.100088	0.100088	199
421.67	117.689	0.101018	0.101018	199
421.771	118.313	0.101783	0.101783	199
421.881	119.291	0.102672	0.102672	199
421.99	120.128	0.103561	0.103561	199
422.1	120.855	0.104408	0.104408	199
422.201	121.462	0.105235	0.105235	199
422.311	122.228	0.106124	0.106124	199
422.42	123.183	0.106971	0.106971	199
422.521	123.917	0.107777	0.107777	199
422.631	124.951	0.108646	0.108646	199
422.74	125.954	0.109534	0.109534	199
422.85	126.925	0.110402	0.110402	199
422.951	128.021	0.111209	0.111209	199
423.061	129.277	0.112097	0.112097	199
423.17	130.942	0.112966	0.112966	199
423.271	132.325	0.113751	0.113751	199
423.381	134.061	0.11466	0.11466	199
423.49	135.932	0.115529	0.115529	199
423.6	137.756	0.116397	0.116397	199
423.701	139.319	0.117203	0.117203	199
423.811	141.26	0.118092	0.118092	200
423.92	143.329	0.11896	0.11896	200
424.021	144.971	0.119745	0.119745	200
424.131	146.771	0.120634	0.120634	200
424.24	148.263	0.121523	0.121523	200
424.35	149.754	0.122391	0.122391	200
424.451	151.026	0.123218	0.123218	200
424.561	152.715	0.124086	0.124086	200
424.67	153.725	0.124955	0.124955	200
424.771	154.697	0.12574	0.12574	200
424.881	155.723	0.126608	0.126608	200
424.99	156.844	0.127497	0.127497	200
425.1	157.538	0.128386	0.128386	200
425.201	158.012	0.129171	0.129171	200
425.311	158.312	0.13004	0.13004	200
425.42	159.054	0.130929	0.130929	200
425.521	159.078	0.131755	0.131755	200
425.631	159.11	0.132644	0.132644	200
425.74	158.7	0.133512	0.133512	200
425.841	158.549	0.134298	0.134298	200
425.951	158.147	0.135166	0.135166	200
426.06	157.918	0.136034	0.136034	200
426.17	157.989	0.136881	0.136881	200
426.271	158.131	0.137729	0.137729	200
426.38	158.494	0.138597	0.138597	200
426.49	159.094	0.139486	0.139486	200
426.591	160.01	0.140292	0.140292	200
426.701	160.941	0.141161	0.141161	200
426.81	162.03	0.14207	0.14207	200
426.92	162.931	0.142938	0.142938	200
427.021	161.92	0.143744	0.143744	200
427.13	162.985	0.144633	0.144633	200
427.24	163.514	0.145481	0.145481	200
427.341	164.028	0.146287	0.146287	200
427.451	164.541	0.147196	0.147196	200
427.56	164.943	0.148065	0.148065	200
427.67	165.228	0.148954	0.148954	200
427.771	165.433	0.149739	0.149739	200
427.88	165.906	0.150628	0.150628	200
427.99	166.246	0.151496	0.151496	200
428.091	166.711	0.152302	0.152302	200
428.201	167.154	0.15315	0.15315	200
428.31	167.343	0.154039	0.154039	200
428.42	168.093	0.154948	0.154948	200
428.521	168.298	0.155733	0.155733	200
428.63	168.622	0.156622	0.156622	200
428.74	169.23	0.157491	0.157491	200
428.841	169.625	0.158276	0.158276	201
428.951	170.059	0.159186	0.159186	201
429.06	170.706	0.160074	0.160074	201
429.17	171.109	0.160942	0.160942	201
429.271	171.566	0.161728	0.161728	201
429.38	172.269	0.162617	0.162617	201
429.49	172.877	0.163505	0.163505	201
429.591	173.54	0.164291	0.164291	201
429.701	174.369	0.165221	0.165221	201
429.81	175.182	0.166069	0.166069	201
429.92	176.279	0.166978	0.166978	201
430.021	177.305	0.167764	0.167764	201
430.13	178.734	0.168653	0.168653	201
430.24	180.273	0.169521	0.169521	201
430.341	181.994	0.170306	0.170306	201
430.451	184.26	0.171216	0.171216	201
430.56	186.17	0.172084	0.172084	201
430.67	188.577	0.172973	0.172973	201
430.771	190.954	0.173779	0.173779	201
430.88	193.968	0.174647	0.174647	201
430.981	196.954	0.175474	0.175474	201
431.091	200.584	0.176363	0.176363	201
431.2	204.729	0.177231	0.177231	201
431.31	208.786	0.17812	0.17812	201
431.411	212.624	0.178926	0.178926	201
431.521	217.241	0.179794	0.179794	201
431.63	222.223	0.180704	0.180704	201
431.731	226.659	0.18151	0.18151	201
431.841	232.278	0.182357	0.182357	201
431.95	237.647	0.183246	0.183246	201
432.06	243.274	0.184156	0.184156	201
432.161	248.618	0.184941	0.184941	201
432.271	255.18	0.185851	0.185851	201
432.38	261.266	0.186739	0.186739	201
432.481	265.583	0.187525	0.187525	201
432.591	273.067	0.188414	0.188414	201
432.7	279.668	0.189323	0.189323	201
432.81	286.458	0.190192	0.190192	201
432.911	292.567	0.190977	0.190977	201
433.021	299.598	0.191845	0.191845	201
433.13	306.333	0.192734	0.192734	201
433.231	313.196	0.193561	0.193561	201
433.341	320.438	0.194429	0.194429	201
433.45	327.989	0.195318	0.195318	201
433.56	335.626	0.196165	0.196165	201
433.661	342.551	0.197013	0.197013	201
433.771	350.504	0.197881	0.197881	201
433.88	358.211	0.19877	0.19877	201
433.981	365.055	0.199597	0.199597	201
434.091	372.489	0.200444	0.200444	201
434.2	379.985	0.201312	0.201312	201
434.31	387.579	0.202222	0.202222	201
434.411	394.903	0.203028	0.203028	201
434.521	402.579	0.203896	0.203896	201
434.63	410.793	0.204806	0.204806	201
434.731	417.946	0.205612	0.205612	201
434.841	426.192	0.20648	0.20648	201
434.95	434.278	0.207348	0.207348	201
435.06	442.629	0.208258	0.208258	201
435.161	449.782	0.209043	0.209043	201
435.271	457.965	0.209911	0.209911	201
435.38	466.196	0.210821	0.210821	201
435.481	473.911	0.211606	0.211606	201
435.591	482.305	0.212495	0.212495	201
435.7	490.688	0.213364	0.213364	201
435.801	498.554	0.214149	0.214149	201
435.911	507.179	0.215038	0.215038	201
436.02	516.577	0.215927	0.215927	201
436.13	525.14	0.216795	0.216795	201
436.231	533.686	0.217622	0.217622	201
436.341	542.444	0.218511	0.218511	201
436.45	551.854	0.219358	0.219358	201
436.551	560.393	0.220185	0.220185	201
436.661	569.366	0.221033	0.221033	201
436.77	579.311	0.221942	0.221942	201
436.88	588.827	0.22281	0.22281	201
436.981	598.253	0.223637	0.223637	201
437.091	608.214	0.224484	0.224484	201
437.2	618.19	0.225394	0.225394	201
437.301	627.147	0.2262	0.2262	201
437.411	637.253	0.227068	0.227068	201
437.52	647.499	0.227936	0.227936	201
437.63	657.546	0.228804	0.228804	201
437.731	666.749	0.22959	0.22959	201
437.841	677.436	0.2305	0.2305	201
437.95	687.62	0.231388	0.231388	201
438.051	696.796	0.232153	0.232153	201
438.161	707.249	0.233022	0.233022	201
438.27	718.136	0.233931	0.233931	201
438.38	728.397	0.234799	0.234799	201
438.481	738.042	0.235585	0.235585	201
438.591	748.679	0.236494	0.236494	201
438.7	760.085	0.237362	0.237362	201
438.801	770.085	0.238169	0.238169	201
438.911	781.081	0.239057	0.239057	201
439.02	791.983	0.239926	0.239926	201
439.13	803.393	0.240794	0.240794	201
439.231	813.429	0.241579	0.241579	201
439.341	824.96	0.242447	0.242447	201
439.45	836.554	0.243357	0.243357	201
439.551	847.003	0.244142	0.244142	201
439.661	858.503	0.245031	0.245031	201
439.77	869.686	0.24592	0.24592	201
439.88	881.237	0.246788	0.246788	201
439.981	891.737	0.247573	0.247573	201
440.091	903.503	0.248462	0.248462	201
440.2	916.503	0.249351	0.249351	201
440.301	927.354	0.250116	0.250116	201
440.411	939.214	0.251026	0.251026	201
440.52	950.39	0.251915	0.251915	201
440.63	961.823	0.252762	0.252762	201
440.731	972.675	0.253568	0.253568	201
440.84	983.78	0.254436	0.254436	201
440.95	995.667	0.255346	0.255346	201
441.051	1006.1	0.256131	0.256131	201
441.16	1017.75	0.257	0.257	201
441.27	1028.94	0.257888	0.257888	201
441.371	1039.72	0.258653	0.258653	201
441.481	1051.46	0.259542	0.259542	201
441.59	1063.23	0.260389	0.260389	201
441.7	1074.97	0.261299	0.261299	201
441.801	1085.72	0.262126	0.262126	201
441.91	1097.4	0.262994	0.262994	201
442.02	1108.21	0.263883	0.263883	201
442.121	1117.86	0.264648	0.264648	201
442.231	1128.6	0.265557	0.265557	201
442.34	1139.49	0.266425	0.266425	201
442.45	1149.83	0.267273	0.267273	201
442.551	1159.84	0.268079	0.268079	201
442.66	1169.47	0.268906	0.268906	201
442.77	1180.14	0.269795	0.269795	201
442.871	1189.79	0.270601	0.270601	201
442.981	1200.63	0.271469	0.271469	201
443.09	1211.76	0.272358	0.272358	201
443.2	1222.79	0.273247	0.273247	201
443.301	1232.62	0.274032	0.274032	201
443.41	1244.04	0.2749	0.2749	201
443.52	1255.16	0.275789	0.275789	201
443.621	1265.21	0.276595	0.276595	201
443.731	1276.41	0.277464	0.277464	201
443.84	1287.66	0.278332	0.278332	201
443.95	1299.69	0.2792	0.2792	201
444.051	1310.81	0.280027	0.280027	201
444.16	1323.51	0.280895	0.280895	201
444.27	1335.6	0.281784	0.281784	201
444.371	1346.76	0.28259	0.28259	201
444.481	1358.87	0.283417	0.283417	201
444.59	1371.84	0.284326	0.284326	201
444.7	1384.73	0.285195	0.285195	201
444.801	1396.71	0.286	0.286	201
444.91	1410.17	0.286869	0.286869	201
445.02	1423.61	0.287758	0.287758	201
445.121	1435.71	0.288543	0.288543	201
445.231	1449.91	0.289453	0.289453	201
445.34	1463.79	0.2903	0.2903	201
445.45	1478.01	0.291189	0.291189	201
445.551	1490.97	0.291995	0.291995	201
445.66	1505.39	0.292884	0.292884	201
445.761	1517.78	0.29367	0.29367	201
445.871	1531.59	0.294558	0.294558	201
445.98	1545.92	0.295406	0.295406	201
446.09	1560.22	0.296295	0.296295	201
446.191	1573.16	0.29708	0.29708	201
446.301	1587.46	0.297969	0.297969	201
446.41	1601.64	0.298858	0.298858	201
446.511	1614.98	0.299643	0.299643	201
446.621	1630.11	0.300532	0.300532	201
446.73	1645.2	0.301421	0.301421	201
446.84	1659.9	0.30231	0.30231	201
446.941	1673.19	0.303095	0.303095	201
447.051	1688.07	0.303943	0.303943	201
447.16	1703.07	0.304852	0.304852	201
447.261	1716.66	0.305617	0.305617	201
447.371	1732.03	0.306506	0.306506	201
447.48	1747.22	0.307395	0.307395	201
447.59	1762.41	0.308263	0.308263	201
447.691	1776.31	0.309069	0.309069	201
447.801	1791.93	0.309958	0.309958	201
447.91	1807.66	0.310847	0.310847	201
448.011	1821.29	0.311653	0.311653	201
448.121	1836.57	0.312563	0.312563	200
448.23	1851.79	0.31341	0.31341	200
448.34	1867.54	0.314299	0.314299	200
448.441	1881.69	0.315084	0.315084	200
448.551	1897.82	0.315953	0.315953	200
448.66	1913.83	0.316862	0.316862	200
448.761	1928.6	0.317648	0.317648	200
448.871	1944.71	0.318516	0.318516	200
448.98	1960.85	0.319425	0.319425	200
449.09	1977.39	0.320293	0.320293	200
449.191	1992.43	0.32112	0.32112	200
449.301	2008.72	0.321968	0.321968	200
449.41	2025.78	0.322857	0.322857	200
449.511	2041.16	0.323662	0.323662	200
449.621	2058.39	0.32451	0.32451	200
449.73	2075.46	0.325399	0.325399	200
449.84	2092.43	0.326288	0.326288	200
449.941	2108.43	0.327073	0.327073	200
450.051	2125.79	0.327983	0.327983	200
450.16	2143.51	0.328872	0.328872	200
450.261	2159.23	0.329657	0.329657	200
450.371	2177.04	0.330546	0.330546	200
450.48	2194.7	0.331435	0.331435	200
450.59	2213.79	0.332324	0.332324	200
450.691	2229.96	0.333109	0.333109	200
450.8	2247.2	0.333998	0.333998	200
450.91	2265.22	0.334866	0.334866	200
451.011	2281.29	0.335672	0.335672	200
451.121	2299.42	0.336561	0.336561	200
451.23	2317.1	0.33745	0.33745	200
451.331	2333.21	0.338235	0.338235	200
451.441	2351.35	0.339145	0.339145	200
451.55	2369.18	0.340013	0.340013	200
451.66	2387.56	0.340902	0.340902	200
451.761	2403.58	0.341688	0.341688	200
451.871	2422.38	0.342577	0.342577	200
451.98	2441.42	0.343445	0.343445	200
452.081	2458.73	0.344251	0.344251	200
452.191	2477.46	0.34514	0.34514	200
452.3	2495.78	0.346008	0.346008	200
452.41	2514.78	0.346917	0.346917	200
452.511	2532.95	0.347724	0.347724	200
452.621	2551.78	0.348592	0.348592	200
452.73	2570.96	0.349481	0.349481	200
452.831	2588.46	0.350308	0.350308	200
452.941	2607.45	0.351155	0.351155	200
453.05	2626.96	0.352044	0.352044	200
453.16	2646.1	0.352933	0.352933	200
453.261	2662.95	0.353739	0.353739	200
453.371	2682.87	0.354648	0.354648	200
453.48	2702.88	0.355537	0.355537	200
453.581	2720.56	0.356343	0.356343	200
453.691	2739.38	0.357211	0.357211	200
453.8	2759.1	0.358121	0.358121	200
453.91	2778.54	0.358989	0.358989	200
454.011	2796.2	0.359795	0.359795	200
454.121	2815.33	0.360684	0.360684	200
454.23	2834.85	0.361552	0.361552	200
454.331	2852.71	0.362358	0.362358	200
454.441	2873.17	0.363268	0.363268	200
454.55	2892.67	0.364116	0.364116	200
454.66	2913.3	0.365004	0.365004	200
454.761	2932.03	0.36581	0.36581	200
454.871	2952.48	0.366679	0.366679	200
454.98	2972.9	0.367588	0.367588	200
455.081	2991.63	0.368374	0.368374	200
455.191	3012.08	0.369262	0.369262	200
455.3	3032.53	0.370131	0.370131	200
455.41	3052.81	0.371019	0.371019	200
455.511	3071.35	0.371805	0.371805	200
455.621	3091.97	0.372694	0.372694	200
455.73	3113	0.373582	0.373582	200
455.831	3131.34	0.374389	0.374389	200
455.94	3152	0.375257	0.375257	200
456.05	3172.57	0.376166	0.376166	200
456.151	3191.85	0.376973	0.376973	200
456.261	3212.2	0.377841	0.377841	200
456.37	3232.61	0.37873	0.37873	200
456.48	3252.77	0.379598	0.379598	200
456.581	3271.76	0.380404	0.380404	200
456.69	3291.79	0.381293	0.381293	200
456.8	3312.16	0.382182	0.382182	200
456.901	3331.51	0.382988	0.382988	200
457.011	3352.69	0.383877	0.383877	200
457.12	3373.63	0.384745	0.384745	200
457.23	3394.47	0.385613	0.385613	199
457.331	3413.97	0.386398	0.386398	199
457.44	3434.64	0.387267	0.387267	199
457.55	3455.94	0.388176	0.388176	199
457.651	3474.9	0.388982	0.388982	199
457.761	3495.86	0.38983	0.38983	199
457.87	3518.2	0.390698	0.390698	199
457.98	3539.6	0.391607	0.391607	199
458.081	3559.01	0.392434	0.392434	199
458.19	3580.17	0.393282	0.393282	199
458.3	3601.6	0.394171	0.394171	199
458.401	3620.82	0.394977	0.394977	199
458.511	3641.69	0.395886	0.395886	199
458.62	3662.52	0.396734	0.396734	199
458.73	3683.75	0.397582	0.397582	199
458.831	3703.07	0.398408	0.398408	199
458.94	3724.17	0.399297	0.399297	199
459.05	3745.11	0.400165	0.400165	199
459.151	3764.64	0.400951	0.400951	199
459.261	3784.84	0.40184	0.40184	199
459.37	3806.44	0.402729	0.402729	199
459.48	3828.36	0.403596	0.403596	199
459.581	3848.52	0.404423	0.404423	199
459.69	3869.73	0.405292	0.405292	199
459.8	3891.98	0.40618	0.40618	199
459.901	3912.19	0.406966	0.406966	199
460.011	3934.07	0.407855	0.407855	199
460.12	3955.46	0.408681	0.408681	199
460.23	3977.65	0.409591	0.409591	199
460.331	3998.09	0.410397	0.410397	199
460.44	4019.89	0.411265	0.411265	199
460.55	4041.9	0.412154	0.412154	199
460.651	4061.67	0.41294	0.41294	199
460.761	4084.4	0.413828	0.413828	199
460.87	4106.19	0.414717	0.414717	199
460.971	4126.4	0.415524	0.415524	199
461.081	4148.25	0.416371	0.416371	199
461.19	4170.33	0.417239	0.417239	199
461.291	4189.9	0.418046	0.418046	199
461.401	4212.32	0.418934	0.418934	199
461.51	4234.44	0.419802	0.419802	199
461.62	4256.24	0.420691	0.420691	199
461.721	4275.76	0.421456	0.421456	199
461.831	4298.22	0.422366	0.422366	199
461.94	4320.43	0.423234	0.423234	199
462.041	4340.72	0.42404	0.42404	199
462.151	4363.07	0.424908	0.424908	199
462.26	4385.61	0.425797	0.425797	199
462.37	4408.24	0.426665	0.426665	199
462.471	4428.72	0.427451	0.427451	199
462.581	4451.29	0.428319	0.428319	199
462.69	4473.97	0.429228	0.429228	199
462.791	4495.44	0.430035	0.430035	199
462.901	4517.71	0.430882	0.430882	199
463.01	4541.01	0.431771	0.431771	199
463.12	4564.07	0.43268	0.43268	199
463.221	4585	0.433466	0.433466	199
463.331	4607.17	0.434313	0.434313	199
463.44	4630.22	0.435223	0.435223	199
463.541	4651.06	0.436009	0.436009	199
463.651	4673.97	0.436877	0.436877	199
463.76	4695.99	0.437745	0.437745	199
463.87	4717.4	0.438613	0.438613	199
463.971	4737.85	0.439378	0.439378	199
464.081	4760.57	0.440267	0.440267	199
464.19	4783.34	0.441155	0.441155	199
464.291	4805.15	0.441962	0.441962	199
464.401	4828.04	0.44283	0.44283	198
464.51	4850.1	0.443719	0.443719	198
464.62	4873.29	0.444608	0.444608	198
464.721	4894.04	0.445393	0.445393	198
464.831	4917.15	0.446261	0.446261	198
464.94	4939.84	0.44715	0.44715	198
465.041	4960.94	0.447935	0.447935	198
465.151	4984.22	0.448824	0.448824	198
465.26	5007.34	0.449693	0.449693	198
465.37	5030.81	0.45056	0.45056	198
465.471	5052.59	0.451387	0.451387	198
465.581	5075.36	0.452256	0.452256	198
465.69	5098.14	0.453124	0.453124	198
465.791	5119.39	0.45393	0.45393	198
465.901	5142.59	0.454798	0.454798	198
466.01	5165.42	0.455687	0.455687	198
466.111	5185.99	0.456472	0.456472	198
466.221	5209.31	0.457341	0.457341	198
466.33	5232.02	0.458229	0.458229	198
466.44	5254.27	0.459118	0.459118	198
466.541	5274.96	0.459925	0.459925	198
466.651	5298.32	0.460793	0.460793	198
466.76	5320.27	0.46164	0.46164	198
466.861	5341.23	0.462467	0.462467	198
466.971	5363.35	0.463356	0.463356	198
467.08	5385.72	0.464224	0.464224	198
467.19	5407.85	0.465092	0.465092	198
467.291	5428.58	0.465898	0.465898	198
467.401	5450.34	0.466767	0.466767	198
467.51	5472.98	0.467635	0.467635	198
467.611	5494.07	0.468441	0.468441	198
467.721	5517.02	0.46933	0.46933	198
467.83	5540.01	0.470239	0.470239	198
467.94	5562.02	0.471107	0.471107	198
468.041	5582.37	0.471893	0.471893	198
468.151	5604.44	0.472782	0.472782	198
468.26	5627.42	0.47365	0.47365	198
468.361	5647.33	0.474456	0.474456	198
468.471	5669.02	0.475283	0.475283	198
468.58	5691.43	0.476193	0.476193	198
468.69	5713.52	0.47706	0.47706	198
468.791	5732.97	0.477867	0.477867	198
468.901	5755	0.478797	0.478797	198
469.01	5776.57	0.479644	0.479644	198
469.111	5795.87	0.480471	0.480471	198
469.221	5816.47	0.48136	0.48136	198
469.33	5836.88	0.482207	0.482207	198
469.44	5857.85	0.483096	0.483096	198
469.541	5875.99	0.483882	0.483882	198
469.651	5895.88	0.484771	0.484771	198
469.76	5915.63	0.485639	0.485639	198
469.861	5933.89	0.486445	0.486445	198
469.971	5953.81	0.487313	0.487313	198
470.08	5973.44	0.488223	0.488223	198
470.19	5992.35	0.489091	0.489091	198
470.291	6008.92	0.489897	0.489897	198
470.401	6027.63	0.490765	0.490765	198
470.51	6045.34	0.491654	0.491654	198
470.611	6061.37	0.49246	0.49246	198
470.721	6078.24	0.493308	0.493308	198
470.83	6096.02	0.494217	0.494217	198
470.931	6111.46	0.495003	0.495003	198
471.041	6126.9	0.495871	0.495871	198
471.15	6141.67	0.496781	0.496781	198
471.26	6156.25	0.497669	0.497669	198
471.361	6168.38	0.498475	0.498475	198
471.47	6180.21	0.499344	0.499344	198
471.58	6191.33	0.500253	0.500253	198
471.681	6200.93	0.501039	0.501039	198
471.791	6208.88	0.501907	0.501907	198
471.9	6215.66	0.502795	0.502795	198
472.01	6220.93	0.503664	0.503664	198
472.111	6224.59	0.50447	0.50447	198
472.22	6227.88	0.505359	0.505359	198
472.33	6230.28	0.506248	0.506248	198
472.431	6232.27	0.507075	0.507075	198
472.541	6235.06	0.507943	0.507943	198
472.65	6237.78	0.508811	0.508811	198
472.76	6240.68	0.5097	0.5097	198
472.861	6243.12	0.510485	0.510485	198
472.97	6246.91	0.511374	0.511374	198
473.08	6250.22	0.512242	0.512242	198
473.181	6254.04	0.513048	0.513048	198
473.291	6258.66	0.513937	0.513937	198
473.4	6262.66	0.514847	0.514847	198
473.51	6266.75	0.515715	0.515715	198
473.611	6270.61	0.516521	0.516521	199
473.72	6274.73	0.517369	0.517369	199
473.83	6279.64	0.518299	0.518299	199
473.931	6283.39	0.519105	0.519105	199
474.041	6287.81	0.519973	0.519973	199
474.15	6291.98	0.520862	0.520862	199
474.26	6296.58	0.52173	0.52173	199
474.361	6300.51	0.522516	0.522516	199
474.47	6304.74	0.523405	0.523405	199
474.58	6310.67	0.524334	0.524334	199
474.681	6315.07	0.525141	0.525141	199
474.791	6319.65	0.526009	0.526009	199
474.9	6323.91	0.526918	0.526918	199
475.01	6328.54	0.527807	0.527807	199
475.111	6333.24	0.528593	0.528593	199
475.22	6338.86	0.529481	0.529481	199
475.33	6343.92	0.530329	0.530329	199
475.431	6348.08	0.531135	0.531135	199
475.541	6353.77	0.532045	0.532045	199
475.65	6359.48	0.532934	0.532934	199
475.76	6364.04	0.533802	0.533802	199
475.861	6369.01	0.534608	0.534608	199
475.97	6373.74	0.535497	0.535497	199
476.071	6378.27	0.536282	0.536282	199
476.181	6383.58	0.537171	0.537171	199
476.29	6388.97	0.538081	0.538081	199
476.4	6393.95	0.538949	0.538949	199
476.501	6398.35	0.539734	0.539734	199
476.611	6403.39	0.540623	0.540623	199
476.72	6408.39	0.541512	0.541512	199
476.821	6413.53	0.542318	0.542318	199
476.931	6418.59	0.543186	0.543186	199
477.04	6424.12	0.544075	0.544075	199
477.15	6429.27	0.544964	0.544964	199
477.251	6433.81	0.545791	0.545791	199
477.361	6438.88	0.546659	0.546659	199
477.47	6443.55	0.547548	0.547548	199
477.571	6447.73	0.548313	0.548313	200
477.681	6453	0.549202	0.549202	200
477.79	6458.44	0.550111	0.550111	200
477.9	6463.96	0.550979	0.550979	200
478.001	6468.87	0.551765	0.551765	200
478.111	6474.35	0.552633	0.552633	200
478.22	6479.5	0.553522	0.553522	200
478.321	6484.05	0.554328	0.554328	200
478.431	6489.4	0.555237	0.555237	200
478.54	6494.62	0.556106	0.556106	200
478.65	6499.45	0.556994	0.556994	200
478.751	6504.09	0.557759	0.557759	200
478.861	6509.01	0.558648	0.558648	200
478.97	6513.91	0.559516	0.559516	200
479.071	6519.3	0.560343	0.560343	200
479.181	6524.03	0.561211	0.561211	200
479.29	6528.54	0.5621	0.5621	200
479.4	6533.6	0.562968	0.562968	200
479.501	6538.05	0.563775	0.563775	200
479.611	6542.97	0.564663	0.564663	200
479.72	6547.12	0.565552	0.565552	200
479.821	6551.48	0.566337	0.566337	200
479.931	6556.77	0.567206	0.567206	200
480.04	6561.89	0.568095	0.568095	200
480.15	6566.64	0.568963	0.568963	200
480.251	6570.86	0.56979	0.56979	200
480.361	6575.8	0.570658	0.570658	200
480.47	6581.59	0.571526	0.571526	200
480.571	6587.07	0.572332	0.572332	200
480.681	6591.8	0.573201	0.573201	201
480.79	6597.05	0.574089	0.574089	201
480.891	6601.63	0.574875	0.574875	201
481.001	6606.27	0.575763	0.575763	201
481.11	6611.07	0.576652	0.576652	201
481.22	6616.07	0.577541	0.577541	201
481.321	6619.95	0.578306	0.578306	201
481.431	6625.2	0.579195	0.579195	201
481.54	6630.41	0.580063	0.580063	201
481.641	6634.89	0.580869	0.580869	201
481.751	6639.94	0.581758	0.581758	201
481.86	6644.93	0.582647	0.582647	201
481.97	6649.59	0.583494	0.583494	201
482.071	6653.99	0.584301	0.584301	201
482.181	6659.1	0.58519	0.58519	201
482.29	6664.51	0.586078	0.586078	201
482.391	6668.95	0.586864	0.586864	201
482.501	6673.63	0.587753	0.587753	201
482.61	6678.46	0.5886	0.5886	201
482.72	6683.47	0.58951	0.58951	201
482.821	6688.01	0.590295	0.590295	201
482.931	6693.03	0.591184	0.591184	201
483.04	6697.37	0.592031	0.592031	201
483.141	6702.38	0.592838	0.592838	201
483.251	6707.97	0.593726	0.593726	201
483.36	6713.14	0.594595	0.594595	201
483.47	6717.82	0.595463	0.595463	201
483.571	6723	0.59629	0.59629	201
483.681	6727.68	0.597158	0.597158	201
483.79	6732.68	0.598005	0.598005	201
483.891	6737.14	0.598832	0.598832	201
484.001	6742.21	0.599721	0.599721	201
484.11	6747.63	0.600589	0.600589	201
484.22	6752.99	0.601457	0.601457	201
484.321	6757.77	0.602264	0.602264	201
484.431	6762.34	0.603152	0.603152	201
484.54	6767.24	0.60402	0.60402	201
484.641	6771.71	0.604827	0.604827	201
484.751	6776.99	0.605695	0.605695	201
484.86	6781.54	0.606563	0.606563	201
484.97	6785.65	0.607411	0.607411	201
485.071	6789.3	0.608196	0.608196	201
485.181	6795.25	0.609064	0.609064	201
485.29	6800.66	0.609953	0.609953	201
485.391	6805.51	0.610759	0.610759	201
485.501	6810.66	0.611627	0.611627	201
485.61	6815.69	0.612496	0.612496	201
485.72	6820.81	0.613363	0.613363	201
485.821	6825.96	0.61419	0.61419	201
485.93	6831.2	0.615059	0.615059	201
486.04	6835.63	0.615927	0.615927	201
486.141	6840.26	0.616712	0.616712	201
486.25	6845.46	0.617622	0.617622	201
486.36	6850.35	0.618469	0.618469	201
486.461	6855.27	0.619275	0.619275	201
486.571	6860.3	0.620185	0.620185	201
486.68	6865.2	0.621053	0.621053	201
486.79	6870.08	0.621921	0.621921	201
486.891	6874.4	0.622707	0.622707	201
487	6879.45	0.623596	0.623596	201
487.11	6884.46	0.624464	0.624464	201
487.211	6889.14	0.62527	0.62527	201
487.321	6894.08	0.626159	0.626159	201
487.43	6898.74	0.627027	0.627027	201
487.54	6903.9	0.627895	0.627895	201
487.641	6908.7	0.628701	0.628701	201
487.75	6913.75	0.62957	0.62957	202
487.86	6918.73	0.630479	0.630479	202
487.961	6922.87	0.631264	0.631264	202
488.071	6928.09	0.632153	0.632153	202
488.18	6933.13	0.633042	0.633042	202
488.29	6937.56	0.63391	0.63391	202
488.391	6942.13	0.634696	0.634696	202
488.5	6947.68	0.635564	0.635564	202
488.61	6952.76	0.636432	0.636432	202
488.711	6957.64	0.637259	0.637259	202
488.821	6962.32	0.638127	0.638127	202
488.93	6967.43	0.638996	0.638996	202
489.04	6972.45	0.639905	0.639905	202
489.141	6976.23	0.64069	0.64069	202
489.25	6980.83	0.641559	0.641559	202
489.36	6986.25	0.642447	0.642447	202
489.461	6990.81	0.643233	0.643233	202
489.571	6995.62	0.644122	0.644122	202
489.68	7000.01	0.64499	0.64499	202
489.79	7004.95	0.645858	0.645858	202
489.891	7009.33	0.646665	0.646665	202
490	7014.31	0.647553	0.647553	202
490.11	7019.48	0.648463	0.648463	202
490.211	7024.37	0.649269	0.649269	202
490.321	7027.89	0.650158	0.650158	202
490.43	7032.71	0.651026	0.651026	202
490.54	7037.34	0.651873	0.651873	202
490.641	7042.06	0.652679	0.652679	202
490.75	7046.48	0.653548	0.653548	202
490.851	7051.09	0.654354	0.654354	202
490.961	7055.94	0.655243	0.655243	202
491.07	7061.5	0.656152	0.656152	202
491.18	7067.12	0.657021	0.657021	202
491.281	7071.89	0.657806	0.657806	202
491.391	7076.7	0.658695	0.658695	202
491.5	7081.13	0.659584	0.659584	202
491.601	7085.17	0.660369	0.660369	202
491.711	7090.13	0.661258	0.661258	202
491.82	7095.13	0.662126	0.662126	202
491.93	7099.95	0.663015	0.663015	202
492.031	7104.82	0.663821	0.663821	202
492.141	7109.78	0.66471	0.66471	202
492.25	7114.33	0.665578	0.665578	202
492.351	7119.12	0.666384	0.666384	202
492.461	7123.54	0.667273	0.667273	202
492.57	7128.53	0.668141	0.668141	202
492.68	7133.35	0.669051	0.669051	202
492.781	7137.84	0.669836	0.669836	202
492.891	7142.21	0.670705	0.670705	201
493	7147.4	0.671593	0.671593	201
493.101	7151.69	0.672399	0.672399	201
493.211	7156.39	0.673288	0.673288	201
493.32	7161.24	0.674177	0.674177	201
493.43	7166.14	0.675025	0.675025	201
493.531	7170.52	0.675852	0.675852	201
493.641	7175.15	0.676699	0.676699	201
493.75	7180.59	0.677629	0.677629	201
493.851	7185.2	0.678394	0.678394	201
493.961	7190.06	0.679303	0.679303	201
494.07	7195.1	0.680172	0.680172	201
494.18	7199.6	0.68104	0.68104	201
494.281	7204.38	0.681846	0.681846	201
494.391	7209.06	0.682735	0.682735	201
494.5	7214.1	0.683644	0.683644	201
494.601	7218.23	0.68443	0.68443	201
494.711	7222.98	0.685298	0.685298	201
494.82	7228.12	0.686207	0.686207	201
494.93	7233.61	0.687096	0.687096	201
495.031	7237.56	0.687861	0.687861	201
495.141	7242.43	0.688771	0.688771	201
495.25	7246.4	0.689639	0.689639	201
495.351	7250.96	0.690466	0.690466	201
495.461	7255.57	0.691334	0.691334	201
495.57	7259.95	0.692223	0.692223	201
495.68	7264.75	0.693111	0.693111	201
495.781	7270.22	0.693938	0.693938	201
495.89	7274.52	0.694827	0.694827	201
496	7279.66	0.695716	0.695716	201
496.101	7283.15	0.696502	0.696502	201
496.211	7288.08	0.697411	0.697411	201
496.32	7292.95	0.698259	0.698259	201
496.421	7297.61	0.699085	0.699085	201
496.531	7302.57	0.699933	0.699933	201
496.64	7307.37	0.700822	0.700822	201
496.75	7312.75	0.701711	0.701711	201
496.851	7317.31	0.702537	0.702537	201
496.961	7322.2	0.703405	0.703405	201
497.07	7326.6	0.704295	0.704295	201
497.171	7331.05	0.7051	0.7051	201
497.281	7335.69	0.705989	0.705989	201
497.39	7340.38	0.706878	0.706878	201
497.5	7345.18	0.707746	0.707746	201
497.601	7349.49	0.708552	0.708552	201
497.711	7353.63	0.709421	0.709421	201
497.82	7358.44	0.71031	0.71031	201
497.921	7362.76	0.711115	0.711115	201
498.031	7367.29	0.711984	0.711984	201
498.14	7372.22	0.712894	0.712894	201
498.25	7377.05	0.713762	0.713762	201
498.351	7380.91	0.714568	0.714568	201
498.461	7385.89	0.715456	0.715456	201
498.57	7391.61	0.716325	0.716325	201
498.671	7395.66	0.717131	0.717131	201
498.781	7400.56	0.717999	0.717999	201
498.89	7405.19	0.718888	0.718888	201
499	7410.65	0.719777	0.719777	201
499.101	7414.93	0.720562	0.720562	201
499.211	7419.96	0.721451	0.721451	201
499.32	7424.63	0.72234	0.72234	201
499.421	7428.44	0.723125	0.723125	201
499.531	7433.55	0.724014	0.724014	201
499.64	7438.16	0.724903	0.724903	201
499.75	7442.67	0.725792	0.725792	201
499.851	7446.28	0.726557	0.726557	201
499.961	7451.04	0.727445	0.727445	201
500.07	7455.75	0.728334	0.728334	201
500.171	7459.95	0.729141	0.729141	201
500.281	7464.51	0.730009	0.730009	201
500.39	7469.36	0.730898	0.730898	201
500.5	7474.33	0.731787	0.731787	201
500.601	7478.67	0.732592	0.732592	201
500.711	7483.23	0.733481	0.733481	201
500.82	7486.87	0.73435	0.73435	201
500.921	7490.37	0.735156	0.735156	201
501.03	7494.93	0.736024	0.736024	201
501.14	7500.22	0.736913	0.736913	201
501.241	7504.07	0.737678	0.737678	201
501.351	7508.49	0.738587	0.738587	201
501.46	7513.47	0.739455	0.739455	201
501.57	7517.99	0.740324	0.740324	201
501.671	7522.85	0.74113	0.74113	201
501.78	7527.53	0.741998	0.741998	201
501.89	7532.69	0.742887	0.742887	201
501.991	7536.61	0.743693	0.743693	201
502.101	7541.51	0.744582	0.744582	201
502.21	7545.66	0.74545	0.74545	201
502.32	7550.66	0.746339	0.746339	201
502.421	7555.16	0.747124	0.747124	201
502.53	7559.56	0.748013	0.748013	201
502.64	7563.75	0.74886	0.74886	201
502.741	7567.83	0.749667	0.749667	201
502.851	7572.9	0.750556	0.750556	201
502.96	7577.26	0.751403	0.751403	201
503.07	7581.68	0.752312	0.752312	201
503.171	7586.02	0.753139	0.753139	201
503.28	7590.4	0.753987	0.753987	201
503.39	7594.76	0.754855	0.754855	201
503.491	7598.87	0.755682	0.755682	201
503.601	7603.07	0.75653	0.75653	201
503.71	7607.47	0.757397	0.757397	201
503.82	7612.16	0.758266	0.758266	201
503.921	7616.4	0.759072	0.759072	201
504.03	7621.44	0.759981	0.759981	201
504.14	7625.63	0.760829	0.760829	201
504.241	7630.24	0.761635	0.761635	201
504.351	7635.87	0.762524	0.762524	201
504.46	7640.12	0.763413	0.763413	201
504.57	7644.85	0.76426	0.76426	201
504.671	7648.35	0.765066	0.765066	201
504.78	7652.93	0.765935	0.765935	201
504.89	7657.92	0.766824	0.766824	201
504.991	7661.92	0.76765	0.76765	201
505.101	7665.97	0.768498	0.768498	201
505.21	7670.41	0.769387	0.769387	201
505.32	7675.31	0.770255	0.770255	201
505.421	7679.6	0.771082	0.771082	201
505.53	7684	0.771929	0.771929	201
505.64	7687.93	0.772818	0.772818	201
505.741	7691.9	0.773604	0.773604	201
505.851	7695.11	0.774493	0.774493	201
505.96	7699.75	0.77536	0.77536	201
506.061	7705.07	0.776146	0.776146	200
506.171	7707.93	0.777014	0.777014	200
506.28	7712.88	0.777862	0.777862	200
506.381	7718.25	0.778689	0.778689	200
506.491	7722.27	0.779557	0.779557	200
506.6	7727.68	0.780445	0.780445	200
506.71	7731.74	0.781314	0.781314	200
506.811	7735.58	0.78212	0.78212	200
506.921	7740.95	0.782988	0.782988	200
507.03	7745.14	0.783856	0.783856	200
507.131	7749.74	0.784662	0.784662	200
507.241	7753.63	0.78553	0.78553	200
507.35	7758.28	0.786399	0.786399	200
507.46	7763.67	0.787287	0.787287	200
507.561	7767.47	0.788094	0.788094	200
507.671	7771.71	0.788983	0.788983	200
507.78	7776.47	0.789851	0.789851	200
507.881	7779.95	0.790657	0.790657	200
507.991	7784.59	0.791525	0.791525	200
508.1	7788.77	0.792414	0.792414	200
508.21	7793.5	0.793282	0.793282	200
508.311	7798.01	0.794068	0.794068	200
508.421	7802.04	0.794956	0.794956	200
508.53	7806.61	0.795825	0.795825	200
508.631	7810.18	0.796631	0.796631	200
508.741	7814.3	0.797499	0.797499	200
508.85	7819.35	0.798408	0.798408	200
508.96	7823.51	0.799277	0.799277	200
509.061	7827.72	0.800083	0.800083	200
509.171	7831.73	0.800951	0.800951	200
509.28	7836.15	0.801819	0.801819	200
509.381	7840.03	0.802625	0.802625	200
509.491	7844.53	0.803493	0.803493	200
509.6	7848.79	0.804382	0.804382	200
509.71	7853.93	0.80525	0.80525	200
509.811	7858.58	0.806057	0.806057	200
509.921	7862.91	0.806925	0.806925	200
510.03	7866.99	0.807793	0.807793	200
510.131	7871.24	0.80864	0.80864	200
510.241	7875.64	0.809488	0.809488	200
510.35	7879.99	0.810356	0.810356	200
510.46	7884.53	0.811266	0.811266	200
510.561	7887.95	0.812051	0.812051	200
510.671	7892.64	0.812919	0.812919	200
510.78	7897.37	0.813808	0.813808	200
510.881	7900.73	0.814594	0.814594	200
510.991	7905.21	0.815482	0.815482	200
511.1	7909.16	0.816351	0.816351	200
511.201	7913.11	0.817157	0.817157	200
511.311	7917.92	0.818046	0.818046	200
511.42	7921.68	0.818934	0.818934	200
511.53	7925.69	0.819803	0.819803	200
511.631	7929.62	0.820609	0.820609	200
511.741	7933.71	0.821497	0.821497	200
511.85	7938.25	0.822366	0.822366	200
511.951	7942.27	0.823151	0.823151	200
512.061	7946.28	0.824019	0.824019	200
512.17	7951.47	0.82495	0.82495	200
512.28	7955.85	0.825818	0.825818	200
512.381	7960.86	0.826624	0.826624	200
512.491	7965.36	0.827513	0.827513	200
512.6	7969.14	0.828381	0.828381	200
512.701	7973.33	0.829167	0.829167	200
512.811	7977.49	0.830055	0.830055	200
512.92	7982.13	0.830923	0.830923	200
513.03	7986.67	0.831833	0.831833	200
513.131	7990.17	0.832598	0.832598	200
513.241	7994.31	0.833507	0.833507	200
513.35	7998.46	0.834376	0.834376	200
513.451	8002.84	0.835181	0.835181	200
513.561	8006.99	0.83607	0.83607	200
513.67	8011.35	0.836939	0.836939	200
513.78	8015.65	0.837827	0.837827	200
513.881	8019.58	0.838634	0.838634	200
513.991	8023.77	0.839523	0.839523	200
514.1	8027.73	0.840391	0.840391	200
514.201	8031.56	0.841176	0.841176	199
514.311	8035.75	0.842086	0.842086	199
514.42	8039.66	0.842954	0.842954	199
514.53	8044.76	0.843843	0.843843	199
514.631	8048.28	0.844628	0.844628	199
514.741	8052.93	0.845538	0.845538	199
514.85	8057.52	0.846406	0.846406	199
514.951	8061.62	0.847233	0.847233	199
515.061	8065.81	0.848101	0.848101	199
515.17	8070.31	0.848969	0.848969	199
515.28	8074.54	0.849879	0.849879	199
515.381	8078.54	0.850643	0.850643	199
515.491	8083.22	0.851532	0.851532	199
515.6	8087.56	0.852401	0.852401	199
515.701	8092.05	0.853227	0.853227	199
515.811	8095.92	0.854116	0.854116	199
515.92	8100.57	0.855005	0.855005	199
516.021	8104.48	0.855811	0.855811	199
516.131	8108.54	0.8567	0.8567	199
516.24	8112.63	0.857568	0.857568	199
516.35	8117.1	0.858478	0.858478	199
516.451	8121.12	0.859263	0.859263	199
516.56	8125.01	0.860111	0.860111	199
516.67	8128.98	0.861	0.861	199
516.771	8132.4	0.861826	0.861826	199
516.881	8137.57	0.862736	0.862736	199
516.99	8141.91	0.863625	0.863625	199
517.1	8146.25	0.864493	0.864493	199
517.201	8150.27	0.865299	0.865299	199
517.31	8153.93	0.866209	0.866209	199
517.42	8158.73	0.867077	0.867077	199
517.521	8162.31	0.867862	0.867862	199
517.631	8167.16	0.868772	0.868772	199
517.74	8171.69	0.869619	0.869619	199
517.85	8175.89	0.870508	0.870508	199
517.951	8180.32	0.871335	0.871335	199
518.06	8184.63	0.872224	0.872224	199
518.17	8188.86	0.873092	0.873092	199
518.271	8192.69	0.873898	0.873898	199
518.381	8196.85	0.874787	0.874787	199
518.49	8201.45	0.875676	0.875676	199
518.6	8205.55	0.876523	0.876523	199
518.701	8209.7	0.87735	0.87735	199
518.81	8213.76	0.878239	0.878239	199
518.92	8217.34	0.879086	0.879086	199
519.021	8221.59	0.879893	0.879893	199
519.131	8225.42	0.880781	0.880781	199
519.24	8230.31	0.881691	0.881691	199
519.35	8233.96	0.882559	0.882559	199
519.451	8237.84	0.883365	0.883365	199
519.56	8242.38	0.884233	0.884233	199
519.67	8246.3	0.885143	0.885143	199
519.771	8250.63	0.885928	0.885928	199
519.881	8254.4	0.886797	0.886797	199
519.99	8258.75	0.887685	0.887685	199
520.1	8263.02	0.888574	0.888574	199
520.201	8266.93	0.889381	0.889381	199
520.31	8271.7	0.890269	0.890269	199
520.42	8275.58	0.891117	0.891117	199
520.521	8279.73	0.891944	0.891944	199
520.631	8284.08	0.892812	0.892812	199
520.74	8288.75	0.893701	0.893701	199
520.85	8292.93	0.894589	0.894589	199
520.951	8295.92	0.895375	0.895375	199
521.06	8300.16	0.896264	0.896264	199
521.161	8304	0.897049	0.897049	199
521.271	8308.12	0.897917	0.897917	198
521.38	8312.18	0.898806	0.898806	198
521.49	8316.14	0.899695	0.899695	198
521.591	8319.91	0.900501	0.900501	198
521.701	8324.27	0.90139	0.90139	198
521.81	8328.31	0.902259	0.902259	198
521.911	8331.94	0.903085	0.903085	198
522.021	8335.54	0.903953	0.903953	198
522.13	8339.32	0.904822	0.904822	198
522.24	8343.6	0.90569	0.90569	198
522.341	8347.78	0.906496	0.906496	198
522.451	8351.74	0.907385	0.907385	198
522.56	8356	0.908253	0.908253	198
522.661	8359.86	0.909059	0.909059	198
522.771	8364.36	0.909907	0.909907	198
522.88	8369.63	0.910816	0.910816	198
522.99	8374.16	0.911684	0.911684	198
523.091	8377.7	0.912491	0.912491	198
523.201	8381.83	0.913379	0.913379	198
523.31	8386.01	0.914247	0.914247	198
523.411	8389.99	0.915054	0.915054	198
523.521	8393.87	0.915922	0.915922	198
523.63	8397.55	0.91679	0.91679	198
523.74	8401.57	0.917658	0.917658	198
523.841	8405.65	0.918485	0.918485	198
523.951	8409.72	0.919332	0.919332	198
524.06	8414.33	0.920242	0.920242	198
524.161	8417.57	0.921027	0.921027	198
524.271	8421.81	0.921896	0.921896	198
524.38	8425.72	0.922805	0.922805	198
524.49	8429.89	0.923673	0.923673	198
524.591	8433.6	0.924459	0.924459	198
524.701	8437.72	0.925368	0.925368	198
524.81	8441.84	0.926216	0.926216	198
524.911	8445.55	0.927022	0.927022	198
525.021	8449.47	0.92789	0.92789	198
525.13	8454.04	0.928779	0.928779	198
525.24	8458.04	0.929647	0.929647	198
525.341	8462.06	0.930453	0.930453	198
525.451	8466.5	0.931322	0.931322	198
525.56	8471.38	0.932231	0.932231	198
525.661	8474.99	0.933016	0.933016	198
525.771	8478.98	0.933885	0.933885	198
525.88	8482.95	0.934753	0.934753	198
525.981	8486.79	0.935559	0.935559	198
526.091	8490.73	0.936406	0.936406	198
526.2	8494.91	0.937295	0.937295	198
526.31	8498.88	0.938184	0.938184	198
526.411	8503.37	0.93899	0.93899	198
526.521	8507.47	0.939879	0.939879	198
526.63	8511.61	0.940768	0.940768	198
526.731	8515.13	0.941553	0.941553	198
526.841	8518.61	0.942422	0.942422	198
526.95	8522.81	0.94331	0.94331	198
527.06	8527.24	0.944158	0.944158	198
527.161	8531.07	0.944964	0.944964	198
527.271	8534.03	0.945812	0.945812	198
527.38	8537.37	0.94668	0.94668	198
527.481	8541.5	0.947486	0.947486	198
527.591	8545.89	0.948354	0.948354	198
527.7	8550.29	0.949222	0.949222	198
527.81	8555.24	0.950132	0.950132	198
527.911	8558.94	0.950917	0.950917	198
528.021	8563.14	0.951785	0.951785	198
528.13	8567.7	0.952674	0.952674	198
528.231	8571.47	0.95348	0.95348	198
528.341	8575.81	0.954349	0.954349	198
528.45	8579.74	0.955217	0.955217	198
528.56	8583.85	0.956085	0.956085	198
528.661	8587.26	0.956871	0.956871	198
528.771	8591.32	0.957739	0.957739	198
528.88	8596.02	0.958648	0.958648	198
528.981	8599.33	0.959455	0.959455	198
529.091	8603.11	0.960322	0.960322	198
529.2	8607.89	0.961211	0.961211	198
529.31	8611.68	0.96208	0.96208	198
529.411	8615.26	0.962865	0.962865	198
529.521	8619.46	0.963754	0.963754	198
529.63	8623.15	0.964643	0.964643	198
529.731	8626.92	0.965428	0.965428	198
529.841	8630.66	0.966276	0.966276	198
529.95	8635.22	0.967206	0.967206	198
530.06	8638.8	0.968074	0.968074	198
530.161	8642.78	0.96888	0.96888	198
530.271	8646.86	0.969769	0.969769	198
530.38	8651.19	0.970637	0.970637	198
530.481	8654.95	0.971444	0.971444	198
530.591	8658.51	0.972311	0.972311	198
530.7	8661.98	0.973159	0.973159	198
530.81	8666.62	0.974048	0.974048	198
530.911	8671.07	0.974833	0.974833	198
531.02	8675.4	0.975743	0.975743	198
531.13	8679.3	0.976611	0.976611	198
531.231	8683.87	0.977417	0.977417	198
531.34	8688.78	0.978285	0.978285	198
531.45	8692.9	0.979174	0.979174	198
531.551	8696.16	0.97996	0.97996	198
531.661	8700.02	0.980848	0.980848	198
531.77	8704.06	0.981717	0.981717	198
531.88	8708.37	0.982627	0.982627	198
531.981	8711.39	0.983412	0.983412	198
532.09	8715.21	0.98428	0.98428	198
532.2	8719.07	0.985148	0.985148	198
532.301	8722.95	0.985975	0.985975	198
532.411	8727.43	0.986843	0.986843	198
532.52	8731.12	0.987712	0.987712	198
532.63	8734.5	0.9886	0.9886	198
532.731	8738.57	0.989406	0.989406	198
532.84	8741.71	0.990275	0.990275	198
532.95	8746.24	0.991163	0.991163	198
533.051	8749.86	0.99197	0.99197	198
533.161	8753.65	0.992838	0.992838	198
533.27	8757.87	0.993726	0.993726	198
533.38	8762.85	0.994615	0.994615	198
533.481	8767.14	0.995422	0.995422	199
533.59	8771.1	0.99631	0.99631	199
533.7	8775.09	0.997179	0.997179	199
533.801	8778.35	0.997985	0.997985	199
533.911	8782.08	0.998873	0.998873	199
534.02	8785.81	0.999721	0.999721	199
534.13	8789.95	1.00061	1.00061	199
534.231	8793.55	1.00142	1.00142	199
534.34	8798.15	1.00231	1.00231	199
534.45	8802.06	1.00317	1.00317	199
534.551	8805.63	1.00398	1.00398	199
534.661	8809.49	1.00485	1.00485	199
534.77	8813.54	1.00576	1.00576	199
534.88	8817.97	1.00665	1.00665	199
534.981	8821.43	1.00743	1.00743	199
535.09	8825.34	1.0083	1.0083	199
535.2	8829.64	1.00921	1.00921	199
535.301	8832.76	1.00999	1.00999	199
535.411	8836.51	1.01086	1.01086	199
535.52	8840.71	1.01173	1.01173	199
535.63	8845.19	1.01264	1.01264	199
535.731	8849.61	1.01345	1.01345	199
535.84	8852.87	1.01434	1.01434	199
535.941	8856.94	1.01512	1.01512	199
536.051	8861.06	1.01601	1.01601	199
536.16	8865.12	1.0169	1.0169	199
536.27	8869.78	1.01779	1.01779	199
536.371	8872.75	1.01857	1.01857	199
536.481	8877.09	1.01946	1.01946	199
536.59	8881.17	1.02033	1.02033	200
536.691	8885.13	1.02116	1.02116	200
536.801	8889.21	1.02202	1.02202	200
536.91	8892.99	1.02293	1.02293	200
537.02	8896.92	1.0238	1.0238	200
537.121	8900.57	1.02459	1.02459	200
537.231	8904.94	1.0255	1.0255	200
537.34	8908.64	1.02637	1.02637	200
537.441	8912.13	1.02717	1.02717	200
537.551	8915.9	1.02806	1.02806	200
537.66	8919.75	1.02893	1.02893	200
537.77	8923.62	1.0298	1.0298	200
537.871	8927.01	1.0306	1.0306	200
537.981	8931.3	1.03153	1.03153	200
538.09	8936.23	1.03244	1.03244	200
538.191	8939.57	1.03323	1.03323	200
538.301	8943.68	1.03414	1.03414	200
538.41	8947.48	1.03501	1.03501	200
538.52	8951.27	1.03587	1.03587	200
538.621	8954.58	1.03668	1.03668	200
538.731	8959.25	1.03755	1.03755	200
538.84	8963.46	1.03844	1.03844	200
538.941	8966.92	1.03924	1.03924	200
539.051	8971.24	1.04013	1.04013	200
539.16	8974.79	1.041	1.041	200
539.27	8979.7	1.04189	1.04189	200
539.371	8983.22	1.0427	1.0427	200
539.481	8986.64	1.0436	1.0436	200
539.59	8991.31	1.04449	1.04449	200
539.691	8994.74	1.04528	1.04528	200
539.801	8998.47	1.04615	1.04615	200
539.91	9002.22	1.04704	1.04704	200
540.02	9006.36	1.0479	1.0479	200
540.121	9009.71	1.04871	1.04871	200
540.231	9014.16	1.04956	1.04956	200
540.34	9018.04	1.05047	1.05047	200
540.441	9021.94	1.05127	1.05127	200
540.551	9025.63	1.05216	1.05216	201
540.66	9029.26	1.05305	1.05305	201
540.77	9033.02	1.05394	1.05394	201
540.871	9036.26	1.05473	1.05473	201
540.98	9039.97	1.05559	1.05559	201
541.09	9043.74	1.05646	1.05646	201
541.191	9047.77	1.05731	1.05731	201
541.301	9051.64	1.05818	1.05818	201
541.41	9056.41	1.05905	1.05905	201
541.511	9060.03	1.05985	1.05985	201
541.621	9064.14	1.06074	1.06074	201
541.73	9068.08	1.06161	1.06161	201
541.84	9072.23	1.0625	1.0625	201
541.941	9075.6	1.0633	1.0633	201
542.051	9079.4	1.06419	1.06419	201
542.16	9082.61	1.06506	1.06506	201
542.261	9086.29	1.06587	1.06587	201
542.371	9090.6	1.06674	1.06674	201
542.48	9094.49	1.06762	1.06762	201
542.59	9098.34	1.06851	1.06851	201
542.691	9102.02	1.06932	1.06932	201
542.801	9105.49	1.07021	1.07021	201
542.91	9109.67	1.07108	1.07108	201
543.011	9112.82	1.07186	1.07186	201
543.121	9116.34	1.07275	1.07275	201
543.23	9119.29	1.07362	1.07362	201
543.34	9123.01	1.07451	1.07451	201
543.441	9126.45	1.07527	1.07527	201
543.551	9130.69	1.07618	1.07618	201
543.66	9134.82	1.07705	1.07705	201
543.761	9138.02	1.07784	1.07784	201
543.871	9142.45	1.07872	1.07872	201
543.98	9146.65	1.07961	1.07961	201
544.09	9151.43	1.08048	1.08048	201
544.191	9155.1	1.08131	1.08131	201
544.301	9158.95	1.08218	1.08218	201
544.41	9162.78	1.08305	1.08305	201
544.511	9166.46	1.08385	1.08385	201
544.621	9170.36	1.08474	1.08474	201
544.73	9174.28	1.08561	1.08561	201
544.84	9177.31	1.08646	1.08646	201
544.941	9181.05	1.08728	1.08728	201
545.051	9184.72	1.08815	1.08815	201
545.16	9188.92	1.08902	1.08902	201
545.261	9192.43	1.08983	1.08983	201
545.371	9196.47	1.09073	1.09073	201
545.48	9199.88	1.0916	1.0916	201
545.59	9203.46	1.09247	1.09247	201
545.691	9206.51	1.09326	1.09326	201
545.801	9210.67	1.09412	1.09412	201
545.91	9214.71	1.09503	1.09503	201
546.011	9217.89	1.09584	1.09584	201
546.12	9221.7	1.09669	1.09669	201
546.23	9225.37	1.09758	1.09758	201
546.331	9228.71	1.09836	1.09836	201
546.441	9233.41	1.09925	1.09925	201
546.55	9237.03	1.1001	1.1001	201
546.66	9241.8	1.10101	1.10101	201
546.761	9245.53	1.10179	1.10179	201
546.87	9249.31	1.1027	1.1027	201
546.98	9252.81	1.10357	1.10357	201
547.081	9256.39	1.10434	1.10434	201
547.191	9260.55	1.10525	1.10525	201
547.3	9264.04	1.10609	1.10609	201
547.41	9267.57	1.10698	1.10698	201
547.511	9271.77	1.10779	1.10779	201
547.62	9275.62	1.10866	1.10866	201
547.73	9279.32	1.10954	1.10954	201
547.831	9282.77	1.11035	1.11035	201
547.941	9286.21	1.11122	1.11122	201
548.05	9289.79	1.11209	1.11209	201
548.16	9293.58	1.11296	1.11296	201
548.261	9297.32	1.11376	1.11376	201
548.37	9300.6	1.11463	1.11463	201
548.48	9303.24	1.11552	1.11552	201
548.581	9305.76	1.11628	1.11628	201
548.691	9310.67	1.11715	1.11715	201
548.8	9315.49	1.11804	1.11804	201
548.91	9319.27	1.11893	1.11893	201
549.011	9323.18	1.11971	1.11971	201
549.12	9327.19	1.12058	1.12058	201
549.23	9331.32	1.12149	1.12149	201
549.331	9335.31	1.12226	1.12226	201
549.441	9339.56	1.12315	1.12315	201
549.55	9343.07	1.12401	1.12401	201
549.66	9346.96	1.12488	1.12488	201
549.761	9350.4	1.12571	1.12571	201
549.87	9354.43	1.12658	1.12658	201
549.98	9358.32	1.12747	1.12747	201
550.081	9361.65	1.12825	1.12825	201
550.191	9365.31	1.12914	1.12914	201
550.3	9368.68	1.13001	1.13001	201
550.41	9372.19	1.1309	1.1309	201
550.511	9375.96	1.13168	1.13168	201
550.62	9379.7	1.13255	1.13255	201
550.73	9383.65	1.13344	1.13344	201
550.831	9386.9	1.13423	1.13423	201
550.941	9390.33	1.13511	1.13511	201
551.05	9393.88	1.13596	1.13596	201
551.151	9397.63	1.13679	1.13679	201
551.261	9401.74	1.13766	1.13766	201
551.37	9405.55	1.13855	1.13855	201
551.471	9409.46	1.13937	1.13937	201
551.581	9413.33	1.14026	1.14026	201
551.69	9416.68	1.14111	1.14111	201
551.8	9420.39	1.14198	1.14198	201
551.901	9423.95	1.14278	1.14278	201
552.011	9428.15	1.14365	1.14365	201
552.12	9432.12	1.14452	1.14452	201
552.221	9435.93	1.14535	1.14535	201
552.331	9439.43	1.14621	1.14621	201
552.44	9442.91	1.14708	1.14708	201
552.55	9446.92	1.14799	1.14799	201
552.651	9450.18	1.14878	1.14878	201
552.761	9453.78	1.14965	1.14965	201
552.87	9457.6	1.15053	1.15053	201
552.971	9460.94	1.15132	1.15132	201
553.081	9464.65	1.15221	1.15221	201
553.19	9468.09	1.15308	1.15308	201
553.3	9471.95	1.15395	1.15395	201
553.401	9475.36	1.15477	1.15477	201
553.511	9479.09	1.15564	1.15564	201
553.62	9482.81	1.15655	1.15655	201
553.721	9486.76	1.15736	1.15736	201
553.831	9489.38	1.15822	1.15822	201
553.94	9492.59	1.15909	1.15909	201
554.05	9496.75	1.15996	1.15996	201
554.151	9500.48	1.16077	1.16077	201
554.261	9504.74	1.16168	1.16168	201
554.37	9507.99	1.1625	1.1625	201
554.471	9512.08	1.16333	1.16333	201
554.581	9516.73	1.16422	1.16422	201
554.69	9520.66	1.16511	1.16511	201
554.8	9524.28	1.16598	1.16598	201
554.901	9527.71	1.1668	1.1668	201
555.011	9530.95	1.16765	1.16765	201
555.12	9534.87	1.16854	1.16854	201
555.221	9538.34	1.16937	1.16937	201
555.331	9541.81	1.17021	1.17021	201
555.44	9545.84	1.1711	1.1711	201
555.55	9549.29	1.17199	1.17199	201
555.651	9553.2	1.1728	1.1728	201
555.761	9556.94	1.17364	1.17364	201
555.87	9560.13	1.17453	1.17453	201
555.971	9564.15	1.17538	1.17538	201
556.081	9567.6	1.17623	1.17623	201
556.19	9571.83	1.17714	1.17714	201
556.291	9574.93	1.17792	1.17792	201
556.401	9578.66	1.17881	1.17881	201
556.51	9581.91	1.1797	1.1797	201
556.62	9585.19	1.18057	1.18057	201
556.721	9588.75	1.18138	1.18138	201
556.831	9592.83	1.18226	1.18226	201
556.94	9596.12	1.18313	1.18313	201
557.041	9600.3	1.18392	1.18392	201
557.151	9604.37	1.18483	1.18483	201
557.26	9608.07	1.1857	1.1857	201
557.37	9612.42	1.18656	1.18656	201
557.471	9615.58	1.18739	1.18739	201
557.581	9619.3	1.18826	1.18826	201
557.69	9623.17	1.18917	1.18917	201
557.791	9626.75	1.18993	1.18993	201
557.901	9630.15	1.19082	1.19082	201
558.01	9634.57	1.19173	1.19173	201
558.12	9637.87	1.1926	1.1926	201
558.221	9641.27	1.19339	1.19339	201
558.331	9645.37	1.19429	1.19429	201
558.44	9648.89	1.19516	1.19516	201
558.541	9652.08	1.19597	1.19597	201
558.651	9655.75	1.19686	1.19686	201
558.76	9659.83	1.19777	1.19777	201
558.87	9663.43	1.19862	1.19862	201
558.971	9666.81	1.19942	1.19942	201
559.081	9669.75	1.20029	1.20029	201
559.19	9673.86	1.2012	1.2012	201
559.291	9677.58	1.20201	1.20201	201
559.401	9681.41	1.20291	1.20291	201
559.51	9685.08	1.20378	1.20378	201
559.62	9688.71	1.20467	1.20467	201
559.721	9691.95	1.20548	1.20548	201
559.831	9695.91	1.20637	1.20637	201
559.94	9700.32	1.20721	1.20721	201
560.041	9703.79	1.20802	1.20802	201
560.151	9707.48	1.20889	1.20889	201
560.26	9711.63	1.20982	1.20982	201
560.37	9715.52	1.21069	1.21069	201
560.471	9718.96	1.21149	1.21149	201
560.581	9722.68	1.21238	1.21238	201
560.69	9726.5	1.21327	1.21327	201
560.791	9729.97	1.21408	1.21408	201
560.901	9733.05	1.21492	1.21492	201
561.01	9736.81	1.21583	1.21583	201
561.111	9740.47	1.21664	1.21664	201
561.221	9743.69	1.21749	1.21749	201
561.33	9747.33	1.21838	1.21838	201
561.44	9751.1	1.21927	1.21927	201
561.541	9754.54	1.22007	1.22007	201
561.65	9758.32	1.22096	1.22096	201
561.76	9761.89	1.22183	1.22183	201
561.861	9765.52	1.22266	1.22266	201
561.971	9768.71	1.22352	1.22352	201
562.08	9772.49	1.22443	1.22443	201
562.19	9775.52	1.22528	1.22528	201
562.291	9779.26	1.22607	1.22607	201
562.4	9783.53	1.22698	1.22698	201
562.51	9787.59	1.22786	1.22786	201
562.611	9791.54	1.22863	1.22863	201
562.721	9795.32	1.22952	1.22952	201
562.83	9798.95	1.23041	1.23041	201
562.94	9802.68	1.23128	1.23128	201
563.041	9806.22	1.2321	1.2321	201
563.15	9809.68	1.23297	1.23297	200
563.26	9813.1	1.23386	1.23386	200
563.361	9816.44	1.23467	1.23467	200
563.471	9820.48	1.23555	1.23555	200
563.58	9824.38	1.23642	1.23642	200
563.69	9827.73	1.23729	1.23729	200
563.791	9831.38	1.23808	1.23808	200
563.9	9834.41	1.23899	1.23899	200
564.01	9838.38	1.23985	1.23985	200
564.111	9841.92	1.24066	1.24066	200
564.221	9845.32	1.24155	1.24155	200
564.33	9848.5	1.24244	1.24244	200
564.44	9851.4	1.24331	1.24331	200
564.541	9855.2	1.24411	1.24411	200
564.65	9858.67	1.245	1.245	200
564.76	9862.65	1.24585	1.24585	200
564.861	9866.01	1.24665	1.24665	200
564.971	9869.41	1.24752	1.24752	200
565.08	9873.88	1.24841	1.24841	200
565.19	9878.08	1.2493	1.2493	200
565.291	9881.87	1.25006	1.25006	200
565.4	9885.71	1.25095	1.25095	200
565.51	9889.64	1.25186	1.25186	200
565.611	9892.82	1.25263	1.25263	200
565.721	9896.58	1.25354	1.25354	200
565.83	9900.36	1.25441	1.25441	200
565.94	9903.77	1.25527	1.25527	200
566.041	9907.15	1.25608	1.25608	200
566.15	9910.39	1.25695	1.25695	200
566.251	9914.12	1.25775	1.25775	200
566.361	9917.39	1.25862	1.25862	200
566.47	9921.34	1.25951	1.25951	200
566.58	9924.92	1.2604	1.2604	200
566.681	9928.71	1.26121	1.26121	200
566.791	9932.02	1.26207	1.26207	200
566.9	9935.13	1.26294	1.26294	200
567.001	9938.55	1.26375	1.26375	200
567.111	9942.05	1.26462	1.26462	200
567.22	9945.72	1.26553	1.26553	200
567.33	9948.7	1.26635	1.26635	200
567.431	9952.02	1.26716	1.26716	200
567.541	9955.97	1.26803	1.26803	200
567.65	9959.8	1.26892	1.26892	200
567.751	9963.92	1.26972	1.26972	200
567.861	9968.16	1.27061	1.27061	200
567.97	9972.21	1.27148	1.27148	200
568.08	9976.54	1.27239	1.27239	200
568.181	9980.82	1.27317	1.27317	200
568.291	9984.43	1.27404	1.27404	200
568.4	9987.71	1.27489	1.27489	200
568.501	9991.72	1.27572	1.27572	200
568.611	9995.21	1.27659	1.27659	200
568.72	9998.83	1.27747	1.27747	200
568.83	10002.9	1.27834	1.27834	200
568.931	10006.4	1.27915	1.27915	200
569.041	10010.4	1.28006	1.28006	200
569.15	10013.2	1.28088	1.28088	200
569.251	10016.5	1.28169	1.28169	200
569.361	10020.4	1.28258	1.28258	200
569.47	10024.1	1.28343	1.28343	200
569.58	10027	1.2843	1.2843	200
569.681	10029.3	1.2851	1.2851	200
569.791	10033	1.28597	1.28597	200
569.9	10037.3	1.28684	1.28684	200
570.001	10041.1	1.28764	1.28764	200
570.111	10045.3	1.28851	1.28851	200
570.22	10049	1.28938	1.28938	199
570.33	10053.2	1.29029	1.29029	199
570.431	10057.1	1.29108	1.29108	199
570.541	10061.5	1.29196	1.29196	199
570.65	10065.6	1.29283	1.29283	199
570.751	10068.4	1.2936	1.2936	199
570.861	10071.6	1.29447	1.29447	199
570.97	10075.8	1.29538	1.29538	199
571.071	10079	1.2962	1.2962	199
571.181	10083.2	1.29707	1.29707	199
571.29	10086.5	1.29794	1.29794	199
571.4	10090.3	1.29883	1.29883	199
571.501	10093.2	1.29961	1.29961	199
571.611	10096.6	1.30048	1.30048	199
571.72	10099.9	1.30135	1.30135	199
571.821	10103.6	1.30216	1.30216	199
571.931	10107.3	1.30304	1.30304	199
572.04	10111.2	1.30393	1.30393	199
572.15	10114.6	1.30478	1.30478	199
572.251	10117.6	1.30559	1.30559	199
572.361	10121.5	1.30648	1.30648	199
572.47	10125.6	1.30736	1.30736	199
572.571	10128.3	1.30815	1.30815	199
572.681	10132.5	1.30902	1.30902	199
572.79	10136	1.30991	1.30991	199
572.9	10139.3	1.3108	1.3108	199
573.001	10143.3	1.31158	1.31158	199
573.111	10147.6	1.31245	1.31245	199
573.22	10152	1.31334	1.31334	199
573.321	10155.3	1.31414	1.31414	199
573.431	10158.7	1.31503	1.31503	199
573.54	10162.5	1.3159	1.3159	199
573.65	10166.9	1.31677	1.31677	199
573.751	10170.1	1.3176	1.3176	199
573.861	10173	1.31844	1.31844	199
573.97	10176.4	1.31933	1.31933	199
574.071	10179.9	1.32014	1.32014	199
574.181	10183.7	1.32101	1.32101	199
574.29	10187.5	1.32192	1.32192	199
574.4	10190.8	1.32278	1.32278	199
574.501	10193.9	1.32357	1.32357	199
574.611	10197.8	1.32446	1.32446	199
574.72	10201.3	1.32533	1.32533	199
574.821	10205.1	1.32613	1.32613	199
574.931	10208.4	1.32704	1.32704	199
575.04	10211.2	1.32791	1.32791	199
575.15	10214.6	1.3288	1.3288	199
575.251	10217.6	1.32956	1.32956	199
575.361	10221.3	1.33045	1.33045	199
575.47	10225.1	1.33132	1.33132	199
575.571	10228.8	1.33213	1.33213	199
575.681	10233.8	1.33302	1.33302	199
575.79	10237.9	1.33391	1.33391	199
575.9	10241.6	1.33479	1.33479	199
576.001	10245.5	1.3356	1.3356	199
576.11	10248.6	1.33647	1.33647	199
576.22	10252	1.33736	1.33736	199
576.321	10255.6	1.33814	1.33814	199
576.43	10259.1	1.33901	1.33901	199
576.54	10262.9	1.33992	1.33992	199
576.641	10265.7	1.34069	1.34069	199
576.751	10269.6	1.34157	1.34157	199
576.86	10273.3	1.34246	1.34246	199
576.97	10277.3	1.34335	1.34335	199
577.071	10280.9	1.34416	1.34416	199
577.18	10284.5	1.34503	1.34503	199
577.29	10288.1	1.34592	1.34592	199
577.391	10291.3	1.34672	1.34672	199
577.501	10294.6	1.34759	1.34759	199
577.61	10298.1	1.34848	1.34848	199
577.72	10301.4	1.34937	1.34937	199
577.821	10304.6	1.35015	1.35015	199
577.93	10308.8	1.35106	1.35106	199
578.04	10312.7	1.35193	1.35193	199
578.141	10316.1	1.35274	1.35274	199
578.251	10319.8	1.3536	1.3536	199
578.36	10324.6	1.35449	1.35449	198
578.47	10328.6	1.35538	1.35538	198
578.571	10331.8	1.35619	1.35619	198
578.68	10335.2	1.35706	1.35706	198
578.79	10338.6	1.35792	1.35792	198
578.891	10342.3	1.35873	1.35873	198
579.001	10346.1	1.35962	1.35962	198
579.11	10349.9	1.36051	1.36051	198
579.22	10353.7	1.36142	1.36142	198
579.321	10357.1	1.36222	1.36222	198
579.43	10360.6	1.36307	1.36307	198
579.54	10364.2	1.36396	1.36396	198
579.641	10367.8	1.36477	1.36477	198
579.751	10371.4	1.36566	1.36566	198
579.86	10374.9	1.36657	1.36657	198
579.97	10378.7	1.36743	1.36743	198
580.071	10381.5	1.3682	1.3682	198
580.18	10385.2	1.36911	1.36911	198
580.29	10388.1	1.37	1.37	198
580.391	10392.4	1.37082	1.37082	198
580.501	10396.1	1.37171	1.37171	198
580.61	10400.2	1.3726	1.3726	198
580.72	10403.9	1.37347	1.37347	198
580.821	10408	1.37428	1.37428	198
580.93	10411.2	1.37516	1.37516	198
581.031	10414.5	1.37597	1.37597	198
581.141	10418.6	1.37684	1.37684	198
581.25	10422	1.37769	1.37769	198
581.36	10426.4	1.3786	1.3786	198
581.461	10430	1.3794	1.3794	198
581.571	10433.6	1.38029	1.38029	198
581.68	10437.4	1.38116	1.38116	198
581.781	10440.8	1.38196	1.38196	198
581.891	10444.2	1.38285	1.38285	198
582	10448.2	1.38376	1.38376	198
582.11	10451.7	1.38463	1.38463	198
582.211	10454.7	1.38542	1.38542	198
582.321	10458	1.38631	1.38631	198
582.43	10461.6	1.38719	1.38719	198
582.531	10464.6	1.38798	1.38798	198
582.641	10469	1.38889	1.38889	198
582.75	10472.3	1.38976	1.38976	198
582.86	10476.2	1.39063	1.39063	198
582.961	10479.3	1.39145	1.39145	198
583.071	10483.1	1.39234	1.39234	198
583.18	10486.5	1.39321	1.39321	198
583.281	10489.8	1.394	1.394	198
583.391	10493.3	1.39488	1.39488	198
583.5	10496.9	1.39575	1.39575	198
583.61	10500.7	1.39664	1.39664	198
583.711	10504.4	1.39745	1.39745	198
583.821	10508.8	1.39834	1.39834	198
583.93	10512.3	1.39922	1.39922	198
584.031	10515.5	1.40001	1.40001	198
584.141	10519.5	1.4009	1.4009	198
584.25	10523	1.40177	1.40177	198
584.36	10526.6	1.40264	1.40264	198
584.461	10530.1	1.40346	1.40346	198
584.571	10533.2	1.40433	1.40433	198
584.68	10536.8	1.40522	1.40522	198
584.781	10540	1.40601	1.40601	198
584.891	10543.7	1.40689	1.40689	198
585	10547.6	1.40776	1.40776	198
585.11	10551.3	1.40867	1.40867	198
585.211	10554.3	1.40946	1.40946	198
585.321	10558.1	1.41035	1.41035	198
585.43	10561.6	1.41121	1.41121	198
585.531	10564.1	1.41202	1.41202	198
585.641	10567.4	1.41289	1.41289	198
585.75	10571.1	1.41376	1.41376	198
585.86	10574.6	1.41465	1.41465	198
585.961	10578.4	1.41545	1.41545	198
586.07	10581.7	1.41632	1.41632	198
586.18	10585.6	1.41719	1.41719	198
586.281	10589.9	1.41799	1.41799	198
586.391	10594.1	1.41886	1.41886	198
586.5	10598.1	1.41977	1.41977	198
586.601	10601.6	1.42056	1.42056	198
586.711	10605.4	1.42147	1.42147	198
586.82	10608.8	1.42231	1.42231	198
586.93	10612.6	1.42318	1.42318	198
587.031	10616	1.42401	1.42401	198
587.141	10618.9	1.42486	1.42486	198
587.25	10622.3	1.42575	1.42575	198
587.351	10625.9	1.42655	1.42655	198
587.461	10629.9	1.42742	1.42742	198
587.57	10634.2	1.42831	1.42831	198
587.68	10637.7	1.4292	1.4292	198
587.781	10640.9	1.42998	1.42998	198
587.891	10644.4	1.43087	1.43087	198
588	10648.3	1.43174	1.43174	198
588.101	10651.4	1.43255	1.43255	198
588.211	10655.1	1.43341	1.43341	198
588.32	10658.4	1.4343	1.4343	198
588.43	10661.7	1.43517	1.43517	198
588.531	10664.8	1.43596	1.43596	198
588.641	10668.8	1.43683	1.43683	198
588.75	10673.4	1.43771	1.43771	198
588.851	10677.1	1.43852	1.43852	198
588.961	10681.3	1.43939	1.43939	198
589.07	10685.5	1.4403	1.4403	198
589.18	10688.6	1.44115	1.44115	198
589.281	10692.2	1.44195	1.44195	198
589.391	10695.5	1.44282	1.44282	198
589.5	10699	1.44371	1.44371	199
589.601	10702.9	1.44449	1.44449	199
589.711	10706.7	1.44538	1.44538	199
589.82	10710.4	1.44625	1.44625	199
589.93	10714	1.44714	1.44714	199
590.031	10717.9	1.44795	1.44795	199
590.141	10721.6	1.44881	1.44881	199
590.25	10725	1.4497	1.4497	199
590.351	10727.6	1.45049	1.45049	199
590.461	10731.3	1.45138	1.45138	199
590.57	10735.1	1.45225	1.45225	199
590.68	10738.5	1.45313	1.45313	199
590.781	10741	1.4539	1.4539	199
590.891	10743.3	1.45477	1.45477	199
591	10747.4	1.45564	1.45564	199
591.101	10751.8	1.45644	1.45644	199
591.21	10755.7	1.45733	1.45733	199
591.32	10759.9	1.4582	1.4582	199
591.421	10763.4	1.45901	1.45901	199
591.531	10766.7	1.45987	1.45987	199
591.64	10771.5	1.46076	1.46076	199
591.75	10775.3	1.46163	1.46163	199
591.851	10778.8	1.46244	1.46244	199
591.96	10782	1.46328	1.46328	199
592.07	10786	1.46417	1.46417	199
592.171	10789.8	1.46498	1.46498	199
592.281	10793.8	1.46583	1.46583	199
592.39	10797.5	1.46674	1.46674	199
592.5	10800.8	1.46762	1.46762	199
592.601	10803.8	1.46841	1.46841	200
592.71	10807.8	1.4693	1.4693	200
592.82	10811.5	1.47017	1.47017	200
592.921	10814.1	1.47095	1.47095	200
593.031	10817.5	1.47184	1.47184	200
593.14	10821.2	1.47271	1.47271	200
593.25	10824.3	1.4736	1.4736	200
593.351	10827.4	1.47438	1.47438	200
593.46	10831.6	1.47525	1.47525	200
593.57	10835.6	1.47614	1.47614	200
593.671	10838.6	1.47695	1.47695	200
593.781	10842.9	1.47784	1.47784	200
593.89	10846.8	1.47872	1.47872	200
594	10850	1.47959	1.47959	200
594.101	10853.4	1.48038	1.48038	200
594.21	10857.4	1.48125	1.48125	200
594.32	10861.4	1.48216	1.48216	200
594.421	10865	1.48294	1.48294	200
594.531	10869.1	1.48383	1.48383	200
594.64	10872.8	1.48468	1.48468	200
594.75	10877	1.48559	1.48559	200
594.851	10880.4	1.48637	1.48637	200
594.96	10883.8	1.48726	1.48726	200
595.07	10887.4	1.48815	1.48815	200
595.171	10890.5	1.48894	1.48894	200
595.281	10894	1.48983	1.48983	200
595.39	10897.4	1.49071	1.49071	200
595.5	10900.3	1.49154	1.49154	200
595.601	10904.2	1.49237	1.49237	201
595.71	10907.7	1.49324	1.49324	201
595.82	10911.3	1.49412	1.49412	201
595.921	10914.7	1.49493	1.49493	201
596.031	10918.5	1.4958	1.4958	201
596.14	10921.4	1.49669	1.49669	201
596.241	10925	1.49751	1.49751	201
596.351	10928.1	1.49838	1.49838	201
596.46	10932.3	1.49927	1.49927	201
596.561	10934.9	1.50006	1.50006	201
596.671	10938.6	1.5009	1.5009	201
596.78	10942.5	1.50179	1.50179	201
596.89	10947.3	1.5027	1.5027	201
596.991	10951.1	1.50349	1.50349	201
597.101	10955.5	1.50438	1.50438	201
597.21	10959.5	1.50527	1.50527	201
597.311	10962.3	1.50605	1.50605	201
597.421	10965.9	1.50694	1.50694	201
597.53	10969.7	1.50783	1.50783	201
597.64	10973.4	1.5087	1.5087	201
597.741	10976.8	1.5095	1.5095	201
597.851	10980.2	1.51039	1.51039	201
597.96	10983.6	1.51124	1.51124	201
598.061	10987.2	1.51205	1.51205	201
598.171	10991.1	1.51294	1.51294	201
598.28	10995.1	1.51382	1.51382	201
598.39	10998.6	1.51471	1.51471	201
598.491	11001.9	1.51552	1.51552	201
598.601	11005.5	1.51639	1.51639	201
598.71	11009.5	1.5173	1.5173	201
598.811	11012.3	1.51808	1.51808	201
598.921	11015.5	1.51895	1.51895	201
599.03	11019.1	1.51984	1.51984	201
599.14	11023.4	1.52073	1.52073	201
599.241	11026.6	1.52151	1.52151	201
599.351	11030.3	1.5224	1.5224	201
599.46	11034.8	1.52329	1.52329	201
599.561	11038.4	1.5241	1.5241	201
599.671	11041.9	1.52499	1.52499	201
599.78	11046	1.52585	1.52585	201
599.89	11049.7	1.52674	1.52674	201
599.991	11053	1.52755	1.52755	201
600.101	11056.7	1.52842	1.52842	201
600.21	11060.5	1.52931	1.52931	201
600.311	11063.6	1.53011	1.53011	201
600.421	11067.3	1.53098	1.53098	201
600.53	11071.1	1.53189	1.53189	201
600.64	11074.5	1.53276	1.53276	201
600.741	11077.6	1.53356	1.53356	201
600.851	11081.4	1.53445	1.53445	201
600.96	11085.3	1.53532	1.53532	201
601.061	11088.2	1.53613	1.53613	201
601.171	11091.9	1.53704	1.53704	201
601.28	11095.1	1.53791	1.53791	201
601.381	11097.8	1.53871	1.53871	201
601.491	11101.2	1.53958	1.53958	201
601.6	11105.6	1.54049	1.54049	201
601.71	11109.6	1.54138	1.54138	201
601.811	11112.6	1.54216	1.54216	201
601.921	11116.5	1.54305	1.54305	201
602.03	11120.5	1.54394	1.54394	201
602.131	11124.1	1.54475	1.54475	201
602.241	11128.2	1.54564	1.54564	201
602.35	11131.7	1.54648	1.54648	201
602.46	11135.5	1.54737	1.54737	201
602.561	11139.1	1.54818	1.54818	201
602.671	11143.3	1.54907	1.54907	201
602.78	11146.8	1.54994	1.54994	202
602.881	11150.8	1.55078	1.55078	202
602.991	11154	1.55163	1.55163	202
603.1	11157.4	1.55252	1.55252	202
603.21	11161.4	1.55341	1.55341	202
603.311	11164.9	1.55421	1.55421	202
603.421	11168.2	1.5551	1.5551	202
603.53	11171.4	1.55597	1.55597	202
603.631	11174.3	1.55678	1.55678	202
603.741	11177.6	1.55765	1.55765	202
603.85	11181.6	1.55856	1.55856	202
603.96	11185	1.55942	1.55942	202
604.061	11188.4	1.56023	1.56023	202
604.171	11192.1	1.56112	1.56112	202
604.28	11196.1	1.56199	1.56199	202
604.381	11199.3	1.56279	1.56279	202
604.491	11203.1	1.5637	1.5637	202
604.6	11206.3	1.56451	1.56451	202
604.71	11210.7	1.56544	1.56544	202
604.811	11214.1	1.56624	1.56624	202
604.921	11217.8	1.56711	1.56711	202
605.03	11221.6	1.56798	1.56798	202
605.131	11224.8	1.56879	1.56879	202
605.241	11228.8	1.56968	1.56968	202
605.35	11232.4	1.57059	1.57059	202
605.46	11236.1	1.57143	1.57143	202
605.561	11239.6	1.57226	1.57226	202
605.671	11242.5	1.57313	1.57313	202
605.78	11246.6	1.57402	1.57402	202
605.881	11249.3	1.5748	1.5748	202
605.991	11252.9	1.57567	1.57567	202
606.1	11257	1.57656	1.57656	202
606.201	11260	1.57735	1.57735	202
606.311	11263.6	1.57825	1.57825	202
606.42	11267.2	1.57912	1.57912	202
606.53	11271	1.58001	1.58001	202
606.631	11274.6	1.58082	1.58082	202
606.74	11278.2	1.58169	1.58169	202
606.85	11282	1.58257	1.58257	202
606.951	11285.5	1.58334	1.58334	202
607.061	11289.3	1.58423	1.58423	202
607.17	11292.9	1.58512	1.58512	202
607.28	11296.4	1.58599	1.58599	202
607.381	11299.8	1.58677	1.58677	202
607.49	11303.7	1.58768	1.58768	202
607.6	11308.1	1.58857	1.58857	202
607.701	11311.2	1.58938	1.58938	202
607.811	11315	1.59024	1.59024	202
607.92	11318.9	1.59111	1.59111	202
608.03	11322.2	1.592	1.592	202
608.131	11325.7	1.59281	1.59281	202
608.24	11329.1	1.59368	1.59368	202
608.35	11332.4	1.59456	1.59456	202
608.451	11335.8	1.59535	1.59535	202
608.561	11339.3	1.59622	1.59622	202
608.67	11343.1	1.59713	1.59713	202
608.78	11346.4	1.598	1.598	202
608.881	11349.7	1.59878	1.59878	202
608.99	11352.9	1.59965	1.59965	202
609.1	11357.4	1.60056	1.60056	202
609.201	11360.2	1.60134	1.60134	202
609.311	11363.8	1.60221	1.60221	202
609.42	11367.4	1.6031	1.6031	202
609.53	11371	1.60397	1.60397	202
609.631	11374	1.60478	1.60478	202
609.74	11377.7	1.60564	1.60564	202
609.85	11381.1	1.60651	1.60651	202
609.951	11384.3	1.60732	1.60732	202
610.061	11388.7	1.60821	1.60821	202
610.17	11392.5	1.60907	1.60907	202
610.28	11397.1	1.60996	1.60996	202
610.381	11400	1.61077	1.61077	202
610.49	11403.3	1.61164	1.61164	202
610.6	11407.4	1.61251	1.61251	202
610.701	11410.4	1.61329	1.61329	202
610.811	11414.3	1.61418	1.61418	202
610.92	11418.1	1.61505	1.61505	201
611.03	11421.9	1.61596	1.61596	201
611.131	11425.2	1.61674	1.61674	201
611.24	11428.9	1.61761	1.61761	201
611.341	11432.1	1.61842	1.61842	201
611.451	11435.3	1.61929	1.61929	201
611.56	11439.1	1.62015	1.62015	201
611.67	11442.9	1.62104	1.62104	201
611.771	11446	1.62185	1.62185	201
611.881	11449.1	1.62268	1.62268	201
611.99	11452.3	1.62359	1.62359	201
612.091	11454.6	1.62435	1.62435	201
612.201	11459.1	1.62524	1.62524	201
612.31	11463.1	1.62613	1.62613	201
612.42	11467.5	1.627	1.627	201
612.521	11470.6	1.6278	1.6278	201
612.631	11474.3	1.62867	1.62867	201
612.74	11478.7	1.62956	1.62956	201
612.841	11482.2	1.63034	1.63034	201
612.951	11485.5	1.63123	1.63123	201
613.06	11489.2	1.63208	1.63208	201
613.17	11492.6	1.63295	1.63295	201
613.271	11496	1.63376	1.63376	201
613.381	11500	1.63467	1.63467	201
613.49	11503.9	1.63553	1.63553	201
613.591	11507.2	1.63632	1.63632	201
613.701	11510.4	1.63721	1.63721	201
613.81	11513.9	1.63808	1.63808	201
613.92	11517.1	1.63896	1.63896	201
614.021	11520.9	1.63975	1.63975	201
614.131	11524.2	1.64062	1.64062	201
614.24	11528.1	1.64153	1.64153	201
614.341	11531.2	1.64231	1.64231	201
614.451	11534.4	1.64316	1.64316	201
614.56	11538.4	1.64407	1.64407	201
614.67	11542.2	1.64496	1.64496	201
614.771	11544.8	1.64574	1.64574	201
614.881	11548.9	1.64663	1.64663	201
614.99	11552.1	1.64752	1.64752	201
615.091	11555.4	1.64831	1.64831	201
615.201	11559.5	1.6492	1.6492	201
615.31	11562.9	1.65004	1.65004	201
615.42	11566.7	1.65091	1.65091	201
615.521	11570.3	1.65174	1.65174	201
615.631	11574	1.65261	1.65261	201
615.74	11578	1.6535	1.6535	201
615.841	11581.3	1.65428	1.65428	201
615.951	11585.4	1.65519	1.65519	201
616.06	11588.8	1.65606	1.65606	201
616.161	11591.7	1.65685	1.65685	201
616.271	11594.8	1.65771	1.65771	201
616.38	11598.7	1.6586	1.6586	201
616.49	11602.6	1.65949	1.65949	201
616.591	11606.3	1.6603	1.6603	201
616.701	11608.8	1.66114	1.66114	201
616.81	11612.8	1.66203	1.66203	201
616.911	11616.2	1.66286	1.66286	201
617.021	11619.9	1.66373	1.66373	201
617.13	11623.5	1.6646	1.6646	201
617.24	11626.9	1.66551	1.66551	201
617.341	11629.3	1.66629	1.66629	201
617.451	11632.6	1.6672	1.6672	201
617.56	11636.1	1.66807	1.66807	201
617.661	11639.1	1.66885	1.66885	201
617.771	11642.7	1.66972	1.66972	201
617.88	11646.9	1.67061	1.67061	201
617.99	11650.8	1.6715	1.6715	201
618.091	11654.9	1.67229	1.67229	201
618.201	11658.7	1.6732	1.6732	201
618.31	11662.8	1.67408	1.67408	201
618.411	11665.6	1.67487	1.67487	201
618.521	11669	1.67576	1.67576	201
618.63	11672.4	1.67659	1.67659	201
618.74	11676.2	1.6775	1.6775	201
618.841	11680	1.67832	1.67832	201
618.951	11683.6	1.67919	1.67919	201
619.06	11687	1.68006	1.68006	201
619.161	11690.2	1.68086	1.68086	201
619.271	11693.9	1.68175	1.68175	201
619.38	11697.3	1.68262	1.68262	201
619.49	11701.1	1.68353	1.68353	201
619.591	11704.2	1.6843	1.6843	201
619.701	11707.7	1.68521	1.68521	201
619.81	11711.3	1.68607	1.68607	201
619.911	11714.1	1.68688	1.68688	201
620.021	11717.3	1.68775	1.68775	201
620.13	11720.8	1.68864	1.68864	201
620.24	11724	1.68948	1.68948	201
620.341	11727.9	1.69033	1.69033	201
620.451	11731.4	1.6912	1.6912	201
620.56	11735.8	1.69209	1.69209	201
620.661	11739.5	1.6929	1.6929	201
620.771	11743.7	1.69376	1.69376	201
620.88	11747.1	1.69465	1.69465	201
620.99	11750.6	1.69552	1.69552	200
621.091	11754	1.69633	1.69633	200
621.2	11757.2	1.69722	1.69722	200
621.31	11761	1.6981	1.6981	200
621.411	11764.5	1.69891	1.69891	200
621.52	11768.6	1.69982	1.69982	200
621.63	11771.8	1.70067	1.70067	200
621.731	11775.1	1.70147	1.70147	200
621.841	11778.2	1.70234	1.70234	200
[truncated: 1,319 more rows]
