# Supplementary material for: Benchmark dataset of the effect of grain size on strength in the single-phase FCC CrCoNi medium entropy alloy
Source: Data Brief. 2019 Oct 1;27:104592. doi: 10.1016/j.dib.2019.104592 (PMC6812030; doi:10.1016/j.dib.2019.104592)
Supplement: Multimedia component 1 [file mmc1.zip › Compression_Tests/473K/CrCoNi_1073K_15min_473K.xlsx]

## Sheet: CrCoNi_1073K_15min_473K
Name	CrCoNi-800C-15min-3,5µm-493K
Diameter	4.07	mm
Sample height	8.05	mm
Gage length	8.05	mm
Speed ​​during measurement	0.48	mm/min
Time	Force	Crosshead Displacement	Crosshead Displacement	Temperature
s	N	mm	mm	°C
397.299	78.3764	0	0	200
397.378	78.5027	0	0	200
397.409	78.3687	-2.06232e-05	-2.06232e-05	200
397.409	78.3687	-2.06232e-05	-2.06232e-05	200
397.518	78.3841	-6.9349e-11	-6.9349e-11	200
397.628	78.7077	0	0	200
397.729	80.8298	0.00055778	0.00055778	200
397.839	83.7595	0.00152957	0.00152957	200
397.948	86.531	0.0024184	0.0024184	200
398.049	88.6618	0.00322425	0.00322425	200
398.159	91.3367	0.00411308	0.00411308	200
398.268	93.3669	0.0050019	0.0050019	200
398.378	94.9138	0.00589073	0.00589073	200
398.479	96.6828	0.00669706	0.00669706	200
398.588	98.1433	0.0075651	0.0075651	200
398.698	98.8773	0.0084749	0.0084749	200
398.799	99.3113	0.00926025	0.00926025	200
398.909	100.006	0.0101491	0.0101491	200
399.018	100.653	0.0110174	0.0110174	200
399.119	101.316	0.0118647	0.0118647	200
399.229	101.814	0.0127331	0.0127331	200
399.338	101.877	0.0136219	0.0136219	200
399.448	102.043	0.0144692	0.0144692	200
399.549	102.177	0.0152961	0.0152961	200
399.659	102.059	0.0161641	0.0161641	200
399.768	102.059	0.0170327	0.0170327	200
399.869	102.193	0.0178595	0.0178595	200
399.979	102.335	0.0187484	0.0187484	200
400.088	102.169	0.0196162	0.0196162	200
400.198	102.248	0.020526	0.020526	200
400.299	102.272	0.0212909	0.0212909	200
400.409	102.217	0.0222002	0.0222002	200
400.518	102.083	0.0230685	0.0230685	200
400.619	102.177	0.0238744	0.0238744	200
400.729	102.043	0.0247427	0.0247427	200
400.838	102.201	0.0256315	0.0256315	200
400.948	102.414	0.0264998	0.0264998	200
401.049	102.296	0.0273267	0.0273267	200
401.159	102.256	0.0282155	0.0282155	200
401.268	102.169	0.0290631	0.0290631	200
401.369	102.272	0.0298689	0.0298689	200
401.479	102.083	0.0307577	0.0307577	200
401.588	102.114	0.0316466	0.0316466	200
401.698	102.256	0.0325149	0.0325149	200
401.799	102.075	0.0333212	0.0333212	200
401.909	102.169	0.03421	0.03421	200
402.018	102.319	0.0350779	0.0350779	200
402.119	102.217	0.0358842	0.0358842	200
402.229	102.193	0.0367525	0.0367525	200
402.338	102.122	0.0376204	0.0376204	200
402.448	102.296	0.0385302	0.0385302	200
402.549	102.509	0.039336	0.039336	200
402.659	102.58	0.0401839	0.0401839	200
402.768	102.493	0.0410932	0.0410932	200
402.869	102.501	0.0418995	0.0418995	200
402.979	102.296	0.0427674	0.0427674	200
403.088	102.343	0.0436357	0.0436357	200
403.198	102.588	0.0445245	0.0445245	200
403.299	102.532	0.0453099	0.0453099	199
403.409	102.619	0.0461782	0.0461782	199
403.518	102.501	0.047067	0.047067	199
403.619	102.383	0.0478732	0.0478732	199
403.728	102.706	0.0487415	0.0487415	199
403.838	102.485	0.0496509	0.0496509	199
403.939	102.517	0.0504157	0.0504157	199
404.049	102.682	0.0513045	0.0513045	199
404.158	102.572	0.0521933	0.0521933	199
404.268	102.375	0.0530822	0.0530822	199
404.369	102.438	0.053868	0.053868	199
404.478	102.445	0.0547566	0.0547566	199
404.588	102.548	0.0556249	0.0556249	199
404.689	102.485	0.0564308	0.0564308	199
404.799	102.58	0.0572991	0.0572991	199
404.908	102.477	0.0581674	0.0581674	199
405.018	102.588	0.0590562	0.0590562	199
405.119	102.462	0.0598626	0.0598626	199
405.228	102.501	0.0607304	0.0607304	199
405.338	102.493	0.0616402	0.0616402	199
405.439	102.572	0.0624051	0.0624051	199
405.549	102.517	0.0632729	0.0632729	199
405.658	102.351	0.0641617	0.0641617	199
405.768	102.698	0.06503	0.06503	199
405.869	102.524	0.0658154	0.0658154	199
405.978	102.454	0.0667042	0.0667042	199
406.088	102.532	0.067593	0.067593	199
406.189	102.643	0.0684199	0.0684199	199
406.299	102.382	0.0692882	0.0692882	199
406.408	102.193	0.0701565	0.0701565	199
406.518	102.209	0.0710244	0.0710244	199
406.619	102.319	0.0718102	0.0718102	199
406.728	102.201	0.072678	0.072678	199
406.838	102.224	0.0735878	0.0735878	199
406.939	102.769	0.0743732	0.0743732	199
407.049	103.148	0.075262	0.075262	199
407.158	103.385	0.0761508	0.0761508	199
407.268	103.227	0.0770192	0.0770192	199
407.369	103.472	0.0778045	0.0778045	199
407.478	103.385	0.0786728	0.0786728	199
407.588	103.464	0.0795617	0.0795617	199
407.689	103.44	0.0803675	0.0803675	199
407.799	103.819	0.0812563	0.0812563	199
407.908	103.717	0.0821042	0.0821042	199
408.018	103.598	0.0829515	0.0829515	199
408.119	103.567	0.0837368	0.0837368	199
408.228	103.772	0.0846261	0.0846261	199
408.338	104.017	0.085494	0.085494	199
408.439	103.938	0.0863003	0.0863003	199
408.549	104.111	0.0871891	0.0871891	199
408.658	104.506	0.0880571	0.0880571	199
408.759	104.506	0.0888839	0.0888839	199
408.869	104.814	0.0897522	0.0897522	199
408.978	105.177	0.0906206	0.0906206	199
409.079	105.493	0.0914059	0.0914059	199
409.189	106.053	0.0922742	0.0922742	199
409.298	106.203	0.0931631	0.0931631	199
409.408	106.653	0.0940309	0.0940309	199
409.509	107.072	0.0948372	0.0948372	199
409.619	107.853	0.0957466	0.0957466	199
409.728	108.745	0.0966149	0.0966149	199
409.829	109.526	0.0973797	0.0973797	199
409.939	111.058	0.0982686	0.0982686	199
410.048	112.811	0.0991369	0.0991369	199
410.158	115.983	0.100046	0.100046	199
410.259	119.125	0.100832	0.100832	199
410.369	123.499	0.1017	0.1017	199
410.478	127.201	0.102568	0.102568	199
410.579	130.896	0.103374	0.103374	199
410.689	134.29	0.104284	0.104284	199
410.798	137.629	0.105152	0.105152	199
410.908	140.739	0.10602	0.10602	199
411.009	143.274	0.106826	0.106826	199
411.119	145.5	0.107694	0.107694	199
411.228	147.49	0.108563	0.108563	199
411.329	149.289	0.109369	0.109369	199
411.439	150.592	0.110237	0.110237	198
411.548	151.816	0.111126	0.111126	198
411.658	152.684	0.111994	0.111994	198
411.759	153.797	0.112821	0.112821	198
411.869	154.563	0.113689	0.113689	198
411.978	155.25	0.114599	0.114599	198
412.079	155.786	0.115384	0.115384	198
412.189	156.236	0.116252	0.116252	198
412.298	156.402	0.11712	0.11712	198
412.408	156.513	0.117989	0.117989	198
412.509	156.654	0.118815	0.118815	198
412.619	156.766	0.119642	0.119642	198
412.728	156.916	0.120552	0.120552	198
412.829	157.073	0.121358	0.121358	198
412.939	157.018	0.122247	0.122247	198
413.048	157.294	0.123115	0.123115	198
413.158	157.46	0.124024	0.124024	198
413.259	157.618	0.12481	0.12481	198
413.369	157.666	0.125699	0.125699	198
413.478	157.76	0.126587	0.126587	198
413.579	157.871	0.127373	0.127373	198
413.689	157.902	0.128262	0.128262	198
413.798	158.201	0.129109	0.129109	198
413.899	158.415	0.129916	0.129916	198
414.009	158.47	0.130804	0.130804	198
414.118	158.873	0.131693	0.131693	198
414.228	159.418	0.132582	0.132582	198
414.329	160.144	0.133388	0.133388	198
414.439	160.396	0.134236	0.134236	198
414.548	160.941	0.135124	0.135124	198
414.649	161.336	0.135931	0.135931	198
414.759	162.117	0.136799	0.136799	198
414.868	162.646	0.137708	0.137708	198
414.978	163.033	0.138577	0.138577	198
415.079	163.128	0.139383	0.139383	198
415.189	162.781	0.14023	0.14023	198
415.298	163.917	0.14114	0.14114	198
415.399	165.038	0.141925	0.141925	198
415.509	166.317	0.142814	0.142814	198
415.618	167.745	0.143703	0.143703	198
415.728	169.285	0.144592	0.144592	198
415.829	171.124	0.145398	0.145398	198
415.939	173.453	0.146266	0.146266	198
416.048	175.34	0.147134	0.147134	198
416.149	177.471	0.14794	0.14794	198
416.259	179.634	0.148829	0.148829	198
416.368	180.953	0.149698	0.149698	198
416.478	182.461	0.150586	0.150586	198
416.579	183.921	0.151434	0.151434	198
416.689	185.231	0.152302	0.152302	198
416.798	186.258	0.15317	0.15317	198
416.899	187.394	0.153976	0.153976	198
417.009	188.192	0.154865	0.154865	198
417.118	189.273	0.155713	0.155713	198
417.228	190.536	0.156622	0.156622	198
417.329	191.476	0.157408	0.157408	198
417.439	192.66	0.158297	0.158297	198
417.548	192.842	0.159185	0.159185	198
417.649	192.122	0.159992	0.159992	198
417.759	193.97	0.16086	0.16086	198
417.868	195.375	0.161769	0.161769	198
417.978	196.425	0.162637	0.162637	198
418.079	197.159	0.163443	0.163443	198
418.189	198.249	0.164332	0.164332	198
418.298	198.825	0.165201	0.165201	198
418.399	199.71	0.165986	0.165986	198
418.509	200.578	0.166875	0.166875	198
418.618	201.343	0.167784	0.167784	198
418.719	202.701	0.168591	0.168591	198
418.829	203.679	0.1695	0.1695	198
418.938	205.432	0.170368	0.170368	198
419.048	208.51	0.171257	0.171257	198
419.149	212.253	0.172063	0.172063	198
419.258	216.728	0.172931	0.172931	198
419.368	222.105	0.17382	0.17382	198
419.469	227.361	0.174627	0.174627	198
419.579	233.558	0.175495	0.175495	198
419.688	239.802	0.176404	0.176404	198
419.798	246.827	0.177272	0.177272	198
419.899	253.183	0.178058	0.178058	198
420.008	260.611	0.178947	0.178947	198
420.118	266.864	0.179836	0.179836	198
420.219	274.806	0.180641	0.180641	198
420.329	282.329	0.18153	0.18153	198
420.438	290.65	0.182419	0.182419	198
420.548	298.818	0.183308	0.183308	198
420.649	306.224	0.184094	0.184094	198
420.758	314.501	0.184983	0.184983	198
420.868	323.021	0.18585	0.18585	198
420.969	330.794	0.186657	0.186657	198
421.079	339.048	0.187525	0.187525	198
421.188	347.935	0.188434	0.188434	198
421.298	356.29	0.189303	0.189303	198
421.399	363.736	0.19013	0.19013	198
421.508	371.982	0.190998	0.190998	198
421.618	379.88	0.191866	0.191866	198
421.719	387.501	0.192652	0.192652	198
421.829	395.724	0.193561	0.193561	198
421.938	403.575	0.194429	0.194429	198
422.048	411.993	0.195339	0.195339	198
422.149	419.392	0.196124	0.196124	198
422.258	428.064	0.197013	0.197013	198
422.368	436.935	0.197902	0.197902	198
422.469	444.778	0.198687	0.198687	198
422.579	453.318	0.199555	0.199555	198
422.688	462.345	0.200465	0.200465	198
422.798	471.45	0.201313	0.201313	198
422.899	479.681	0.202118	0.202118	198
423.008	488.552	0.203007	0.203007	198
423.118	497.716	0.203855	0.203855	198
423.219	506.079	0.204682	0.204682	198
423.329	515.7	0.20555	0.20555	198
423.438	525.298	0.20646	0.20646	198
423.548	534.81	0.207327	0.207327	198
423.649	543.647	0.208134	0.208134	199
423.758	553.252	0.209023	0.209023	199
423.859	561.522	0.209829	0.209829	199
423.969	571.174	0.210676	0.210676	199
424.078	581.19	0.211586	0.211586	199
424.188	591.502	0.212433	0.212433	199
424.289	600.854	0.213239	0.213239	199
424.399	610.994	0.214128	0.214128	199
424.508	620.99	0.214997	0.214997	199
424.609	630.221	0.215803	0.215803	199
424.719	640.791	0.216671	0.216671	199
424.828	650.983	0.21758	0.21758	199
424.938	661.592	0.218449	0.218449	199
425.039	671.358	0.219254	0.219254	199
425.149	682.131	0.220123	0.220123	199
425.258	692.971	0.220991	0.220991	199
425.359	702.815	0.221797	0.221797	199
425.469	713.998	0.222686	0.222686	199
425.578	724.998	0.223534	0.223534	199
425.688	735.955	0.224443	0.224443	199
425.789	746.209	0.225228	0.225228	199
425.899	757.897	0.226097	0.226097	199
426.008	769.416	0.226985	0.226985	199
426.109	779.893	0.227771	0.227771	199
426.219	791.51	0.228681	0.228681	199
426.328	802.975	0.229569	0.229569	199
426.438	814.307	0.230417	0.230417	199
426.539	824.908	0.231223	0.231223	199
426.649	836.838	0.232091	0.232091	200
426.758	848.541	0.232959	0.232959	200
426.859	859.143	0.233766	0.233766	200
426.969	870.842	0.234654	0.234654	200
427.078	882.529	0.235502	0.235502	200
427.188	894.373	0.236391	0.236391	200
427.289	905.068	0.237197	0.237197	200
427.399	918.506	0.238106	0.238106	200
427.508	930.135	0.238954	0.238954	200
427.609	940.955	0.239739	0.239739	200
427.719	953.018	0.240608	0.240608	200
427.828	965.065	0.241497	0.241497	200
427.938	977.205	0.242385	0.242385	200
428.039	988.244	0.243191	0.243191	200
428.149	1000.6	0.244039	0.244039	200
428.258	1012.92	0.244928	0.244928	200
428.359	1023.85	0.245734	0.245734	200
428.469	1036.09	0.246602	0.246602	200
428.578	1047.85	0.24747	0.24747	200
428.679	1058.98	0.248277	0.248277	200
428.789	1071.2	0.249165	0.249165	200
428.898	1083.38	0.250013	0.250013	200
429.008	1095.04	0.250902	0.250902	200
429.109	1105.57	0.251687	0.251687	200
429.219	1116.86	0.252555	0.252555	200
429.328	1128.15	0.253424	0.253424	200
429.429	1138.57	0.254229	0.254229	200
429.539	1149.22	0.255118	0.255118	200
429.648	1160.36	0.255987	0.255987	201
429.758	1170.53	0.256855	0.256855	201
429.859	1180.11	0.257661	0.257661	201
429.969	1190.52	0.258529	0.258529	201
430.078	1200.78	0.259418	0.259418	201
430.179	1210.13	0.260203	0.260203	201
430.289	1220.63	0.261072	0.261072	201
430.398	1231.71	0.26196	0.26196	201
430.508	1242.94	0.262849	0.262849	201
430.609	1253.22	0.263656	0.263656	201
430.719	1264.5	0.264544	0.264544	201
430.828	1275.57	0.265412	0.265412	201
430.929	1285.8	0.266198	0.266198	201
431.039	1297.44	0.267087	0.267087	201
431.148	1309.05	0.267935	0.267935	201
431.258	1320.97	0.268844	0.268844	201
431.359	1331.58	0.269629	0.269629	201
431.469	1343.84	0.270498	0.270498	201
431.578	1355.53	0.271366	0.271366	201
431.679	1366.87	0.272193	0.272193	201
431.789	1379.38	0.273061	0.273061	201
431.898	1392.53	0.273949	0.273949	201
432.008	1406.18	0.274838	0.274838	201
432.109	1418.75	0.275624	0.275624	201
432.219	1432.14	0.276492	0.276492	201
432.328	1445.6	0.277381	0.277381	201
432.429	1458.16	0.278166	0.278166	201
432.539	1472.3	0.279055	0.279055	201
432.648	1486.3	0.279923	0.279923	201
432.758	1500.43	0.280792	0.280792	201
432.859	1513.12	0.281598	0.281598	201
432.969	1527.55	0.282486	0.282486	201
433.078	1542.25	0.283355	0.283355	201
433.179	1555.66	0.284182	0.284182	201
433.289	1570.51	0.285071	0.285071	201
433.398	1585.35	0.285938	0.285938	201
433.508	1600.27	0.286786	0.286786	201
433.609	1614.05	0.287613	0.287613	201
433.718	1629.22	0.288481	0.288481	201
433.828	1644.29	0.289349	0.289349	201
433.929	1658.03	0.290156	0.290156	201
434.038	1673	0.291023	0.291023	201
434.148	1688.08	0.291912	0.291912	201
434.249	1702.3	0.292719	0.292719	201
434.359	1717.73	0.293607	0.293607	201
434.468	1732.9	0.294496	0.294496	201
434.578	1748.56	0.295385	0.295385	201
434.679	1762.19	0.296171	0.296171	201
434.788	1777.35	0.297039	0.297039	201
434.898	1792.09	0.297907	0.297907	201
434.999	1806.19	0.298713	0.298713	201
435.109	1821.91	0.299623	0.299623	201
435.218	1837.49	0.300491	0.300491	201
435.328	1853.36	0.30138	0.30138	201
435.429	1867.86	0.302165	0.302165	201
435.538	1884	0.303034	0.303034	201
435.648	1901.01	0.303963	0.303963	201
435.749	1915.75	0.304707	0.304707	201
435.859	1932.68	0.305617	0.305617	201
435.968	1949.26	0.306506	0.306506	201
436.078	1965.97	0.307374	0.307374	201
436.179	1981.56	0.30816	0.30816	201
436.288	1998.24	0.309049	0.309049	201
436.398	2015.47	0.309937	0.309937	201
436.499	2030.83	0.310723	0.310723	201
436.609	2048.43	0.311633	0.311633	201
436.718	2065.91	0.312521	0.312521	201
436.828	2083.15	0.313389	0.313389	201
436.929	2098.95	0.314175	0.314175	201
437.038	2116.52	0.315064	0.315064	201
437.148	2133.94	0.315932	0.315932	201
437.249	2149.58	0.316738	0.316738	201
437.359	2167.36	0.317627	0.317627	201
437.468	2185.07	0.318516	0.318516	201
437.578	2202.7	0.319405	0.319405	201
437.679	2219.75	0.320211	0.320211	201
437.788	2237.56	0.3211	0.3211	201
437.898	2255.04	0.321988	0.321988	201
437.999	2271.36	0.322774	0.322774	201
438.109	2289.32	0.323663	0.323663	201
438.218	2307	0.324531	0.324531	201
438.328	2325.5	0.325399	0.325399	201
438.429	2342.33	0.326205	0.326205	201
438.538	2361.43	0.327115	0.327115	201
438.639	2379.01	0.327921	0.327921	201
438.749	2397.52	0.328789	0.328789	201
438.858	2416.42	0.329678	0.329678	201
438.968	2435.71	0.330546	0.330546	201
439.069	2452.79	0.331352	0.331352	201
439.179	2472.08	0.332241	0.332241	201
439.288	2490.66	0.333109	0.333109	201
439.389	2508.25	0.333915	0.333915	201
439.499	2526.88	0.334784	0.334784	201
439.608	2546.6	0.335673	0.335673	201
439.718	2565.01	0.336582	0.336582	201
439.819	2582.52	0.337388	0.337388	201
439.929	2602.26	0.338298	0.338298	201
440.038	2621.61	0.339166	0.339166	201
440.139	2639.22	0.339993	0.339993	201
440.249	2657.81	0.340861	0.340861	201
440.358	2677.12	0.341749	0.341749	201
440.468	2696.13	0.342618	0.342618	201
440.569	2713.78	0.343424	0.343424	201
440.679	2732.93	0.344313	0.344313	201
440.788	2752.46	0.345181	0.345181	201
440.889	2770.75	0.345987	0.345987	201
440.999	2791.02	0.346876	0.346876	201
441.108	2810.23	0.347765	0.347765	201
441.218	2830.23	0.348633	0.348633	201
441.319	2848.56	0.349439	0.349439	201
441.429	2868.47	0.350348	0.350348	201
441.538	2888.14	0.351217	0.351217	201
441.639	2906.37	0.352023	0.352023	201
441.749	2926.34	0.352891	0.352891	201
441.858	2946.61	0.35378	0.35378	201
441.968	2966.12	0.354648	0.354648	201
442.069	2984.72	0.355454	0.355454	201
442.179	3004.54	0.356323	0.356323	201
442.288	3025.13	0.357212	0.357212	201
442.389	3043.46	0.358038	0.358038	201
442.499	3063.66	0.358927	0.358927	201
442.608	3083.66	0.359795	0.359795	201
442.718	3103.65	0.360663	0.360663	201
442.819	3121.58	0.36147	0.36147	201
442.929	3141.35	0.362359	0.362359	201
443.038	3161.53	0.363247	0.363247	201
443.139	3179.71	0.364053	0.364053	201
443.249	3199.93	0.364922	0.364922	201
443.358	3220.67	0.36581	0.36581	201
443.468	3240.96	0.366679	0.366679	201
443.569	3260.02	0.367485	0.367485	201
443.678	3281.12	0.368373	0.368373	201
443.788	3301.42	0.369242	0.369242	201
443.889	3320.19	0.370069	0.370069	201
443.999	3340.51	0.370916	0.370916	201
444.108	3361.31	0.371805	0.371805	201
444.209	3380.17	0.37257	0.37257	201
444.319	3400.61	0.373479	0.373479	201
444.428	3421.88	0.374347	0.374347	201
444.538	3443.11	0.375257	0.375257	201
444.639	3462.08	0.376042	0.376042	201
444.749	3483.13	0.376931	0.376931	201
444.858	3504.82	0.37782	0.37782	201
444.959	3524.51	0.378606	0.378606	201
445.069	3544.5	0.379474	0.379474	201
445.178	3565.42	0.380363	0.380363	201
445.288	3586.45	0.381272	0.381272	201
445.389	3605.52	0.382037	0.382037	201
445.499	3626.17	0.382905	0.382905	201
445.608	3647.16	0.383815	0.383815	201
445.709	3665.84	0.384579	0.384579	201
445.819	3686.64	0.385468	0.385468	201
445.928	3708.18	0.386357	0.386357	201
446.038	3729.87	0.387246	0.387246	201
446.139	3749.38	0.388031	0.388031	201
446.249	3771.02	0.388921	0.388921	201
446.358	3792.38	0.389809	0.389809	201
446.459	3811.7	0.390595	0.390595	201
446.569	3833.84	0.391463	0.391463	201
446.678	3855.49	0.392331	0.392331	201
446.788	3877.03	0.39322	0.39322	201
446.889	3897.06	0.394026	0.394026	201
446.999	3919.44	0.394894	0.394894	201
447.108	3940.96	0.395783	0.395783	201
447.209	3960.14	0.396589	0.396589	201
447.319	3982.02	0.397457	0.397457	201
447.428	4004.31	0.398346	0.398346	201
447.538	4025.74	0.399214	0.399214	201
447.639	4045.73	0.400021	0.400021	201
447.749	4067.19	0.400868	0.400868	201
447.858	4089.67	0.401778	0.401778	201
447.959	4109.15	0.402563	0.402563	201
448.069	4130.98	0.403431	0.403431	201
448.178	4152.84	0.404341	0.404341	201
448.288	4174.57	0.405188	0.405188	201
448.389	4194.84	0.406015	0.406015	201
448.499	4217.41	0.406883	0.406883	201
448.608	4239.34	0.407752	0.407752	201
448.709	4259.91	0.408557	0.408557	201
448.818	4282.29	0.409447	0.409447	201
448.928	4304.47	0.410315	0.410315	201
449.029	4325.6	0.4111	0.4111	201
449.139	4348.58	0.411968	0.411968	201
449.248	4370.54	0.412836	0.412836	201
449.358	4393.45	0.413746	0.413746	201
449.459	4414.15	0.414532	0.414532	201
449.568	4437.21	0.41542	0.41542	201
449.678	4459.71	0.416288	0.416288	201
449.779	4480.06	0.417074	0.417074	201
449.889	4503.11	0.417963	0.417963	201
449.998	4525.76	0.418831	0.418831	201
450.108	4548.58	0.41972	0.41972	201
450.209	4569.04	0.420505	0.420505	201
450.318	4590.55	0.421353	0.421353	201
450.428	4612.58	0.422242	0.422242	201
450.529	4633.58	0.423027	0.423027	201
450.639	4656.19	0.423895	0.423895	201
450.748	4679.26	0.424784	0.424784	201
450.858	4701.58	0.425652	0.425652	201
450.959	4722	0.426438	0.426438	201
451.068	4744.62	0.427347	0.427347	201
451.178	4767.44	0.428195	0.428195	201
451.279	4788.78	0.429001	0.429001	201
451.389	4813.59	0.42989	0.42989	201
451.498	4836.15	0.430758	0.430758	201
451.608	4859.78	0.431647	0.431647	201
451.709	4881.14	0.432453	0.432453	201
451.818	4904.42	0.433342	0.433342	201
451.928	4928.44	0.43421	0.43421	201
452.029	4949.25	0.434995	0.434995	201
452.139	4973.39	0.435884	0.435884	201
452.248	4996.54	0.436773	0.436773	201
452.358	5020.22	0.437621	0.437621	201
452.459	5041.67	0.438427	0.438427	201
452.568	5065.2	0.439315	0.439315	201
452.678	5088.56	0.440184	0.440184	201
452.779	5109.51	0.44099	0.44099	201
452.889	5133.87	0.441879	0.441879	201
452.998	5157.4	0.442747	0.442747	200
453.108	5180.67	0.443615	0.443615	200
453.209	5201.97	0.444421	0.444421	200
453.318	5225.54	0.44529	0.44529	200
453.428	5248.59	0.446158	0.446158	200
453.529	5269.67	0.446984	0.446984	200
453.639	5293	0.447832	0.447832	200
453.748	5316.81	0.448721	0.448721	200
453.849	5338.45	0.449507	0.449507	200
453.959	5362.79	0.450374	0.450374	200
454.068	5386.68	0.451263	0.451263	200
454.169	5408.32	0.45207	0.45207	200
454.279	5432.73	0.452979	0.452979	200
454.388	5455.95	0.453847	0.453847	200
454.498	5479.4	0.454716	0.454716	200
454.599	5501.49	0.455521	0.455521	200
454.709	5525.62	0.45639	0.45639	200
454.818	5549.85	0.457279	0.457279	200
454.919	5571.7	0.458064	0.458064	200
455.029	5595.06	0.458953	0.458953	200
455.138	5619.7	0.459842	0.459842	200
455.248	5644.07	0.46071	0.46071	200
455.349	5665.67	0.461537	0.461537	200
455.459	5690.07	0.462405	0.462405	200
455.568	5713.73	0.463294	0.463294	200
455.669	5735.18	0.4641	0.4641	200
455.779	5758.87	0.464989	0.464989	200
455.888	5782.79	0.465836	0.465836	200
455.998	5806.21	0.466705	0.466705	200
456.099	5828.17	0.467532	0.467532	200
456.209	5851.76	0.468399	0.468399	200
456.318	5875.81	0.469288	0.469288	200
456.419	5897.99	0.470095	0.470095	200
456.529	5922.21	0.470963	0.470963	200
456.638	5947.26	0.471872	0.471872	200
456.748	5970.95	0.47272	0.47272	200
456.849	5993.38	0.473526	0.473526	200
456.959	6017.6	0.474415	0.474415	200
457.068	6041.81	0.475283	0.475283	200
457.169	6064.15	0.476069	0.476069	200
457.279	6089.01	0.476957	0.476957	200
457.388	6114.65	0.477846	0.477846	200
457.498	6138.71	0.478735	0.478735	200
457.599	6160.9	0.479541	0.479541	200
457.709	6185.59	0.480409	0.480409	200
457.818	6210.13	0.481298	0.481298	200
457.919	6232.46	0.482125	0.482125	200
458.029	6256.85	0.482993	0.482993	200
458.138	6281.43	0.483882	0.483882	200
458.248	6304.71	0.48475	0.48475	200
458.349	6326.65	0.485535	0.485535	200
458.459	6350.65	0.486424	0.486424	200
458.568	6374.68	0.487334	0.487334	200
458.669	6396.38	0.488119	0.488119	200
458.779	6419.91	0.488987	0.488987	200
458.888	6444.45	0.489876	0.489876	200
458.989	6465.73	0.490683	0.490683	200
459.099	6489.78	0.491551	0.491551	200
459.208	6514.19	0.492419	0.492419	200
459.318	6537.67	0.493329	0.493329	200
459.419	6559.14	0.494114	0.494114	200
459.529	6582.95	0.494982	0.494982	200
459.638	6606.63	0.495892	0.495892	200
459.739	6627.88	0.496677	0.496677	200
459.849	6651.52	0.497587	0.497587	200
459.958	6675.06	0.498475	0.498475	200
460.068	6697.7	0.499344	0.499344	200
460.169	6718.38	0.50015	0.50015	200
460.279	6741.05	0.501038	0.501038	200
460.388	6763.8	0.501927	0.501927	200
460.489	6783.77	0.502734	0.502734	200
460.599	6805.69	0.503602	0.503602	200
460.708	6827.38	0.504491	0.504491	200
460.818	6848.23	0.50538	0.50538	200
460.919	6866.72	0.506185	0.506185	200
461.029	6888.23	0.507095	0.507095	200
461.138	6908.98	0.507964	0.507964	200
461.239	6927.2	0.50879	0.50879	199
461.349	6946.73	0.509658	0.509658	199
461.458	6965.63	0.510527	0.510527	199
461.568	6984.77	0.511415	0.511415	199
461.669	7002.02	0.512222	0.512222	199
461.779	7020.73	0.51309	0.51309	199
461.888	7038.49	0.513999	0.513999	199
461.989	7054.14	0.514785	0.514785	199
462.099	7071.75	0.515673	0.515673	199
462.208	7088.84	0.516563	0.516563	199
462.318	7104.45	0.51743	0.51743	199
462.419	7118.83	0.518237	0.518237	199
462.529	7133.75	0.519126	0.519126	199
462.638	7148.7	0.520014	0.520014	199
462.739	7161.96	0.520821	0.520821	199
462.849	7175.47	0.521689	0.521689	199
462.958	7188.8	0.522557	0.522557	199
463.068	7201.8	0.523446	0.523446	199
463.169	7213.45	0.524252	0.524252	199
463.279	7226.07	0.52512	0.52512	199
463.388	7238.29	0.526009	0.526009	199
463.489	7249.09	0.526836	0.526836	199
463.599	7260.08	0.527704	0.527704	199
463.708	7271.77	0.528593	0.528593	199
463.809	7281.4	0.529378	0.529378	199
463.919	7292.14	0.530267	0.530267	199
464.028	7302.86	0.531156	0.531156	199
464.138	7313.5	0.532045	0.532045	199
464.239	7323.08	0.53283	0.53283	199
464.348	7333.65	0.533698	0.533698	199
464.458	7343.73	0.534587	0.534587	199
464.559	7352.68	0.535393	0.535393	199
464.669	7362.47	0.536282	0.536282	199
464.778	7371.94	0.537171	0.537171	199
464.888	7381.49	0.538039	0.538039	199
464.989	7390.98	0.538845	0.538845	199
465.098	7400.5	0.539734	0.539734	199
465.208	7408.83	0.540582	0.540582	199
465.309	7417.13	0.541409	0.541409	199
465.419	7425.57	0.542277	0.542277	199
465.528	7434.69	0.543186	0.543186	199
465.638	7442.7	0.544055	0.544055	199
465.739	7450.64	0.544882	0.544882	199
465.848	7458.58	0.545729	0.545729	199
465.958	7466.92	0.546618	0.546618	199
466.059	7474.21	0.547424	0.547424	199
466.169	7481.55	0.548292	0.548292	199
466.278	7488.79	0.549181	0.549181	199
466.388	7496.78	0.550049	0.550049	199
466.489	7503.69	0.550834	0.550834	199
466.598	7511.27	0.551723	0.551723	199
466.708	7518.71	0.552612	0.552612	199
466.809	7525.38	0.553377	0.553377	199
466.919	7533.25	0.554266	0.554266	199
467.028	7541.2	0.555176	0.555176	199
467.138	7548.65	0.556023	0.556023	199
467.239	7555.64	0.55685	0.55685	199
467.348	7562.79	0.557739	0.557739	199
467.458	7569.6	0.558607	0.558607	199
467.559	7575.98	0.559392	0.559392	199
467.669	7582.86	0.560281	0.560281	199
467.778	7589.37	0.561128	0.561128	199
467.888	7596.06	0.562038	0.562038	199
467.989	7602.29	0.562824	0.562824	199
468.098	7609.45	0.563712	0.563712	199
468.208	7616.1	0.564581	0.564581	199
468.309	7621.55	0.565387	0.565387	199
468.419	7628.6	0.566276	0.566276	199
468.528	7635.12	0.567165	0.567165	199
468.638	7641.37	0.568012	0.568012	199
468.739	7646.84	0.568818	0.568818	199
468.848	7652.92	0.569686	0.569686	199
468.949	7658.49	0.570472	0.570472	199
469.059	7664.59	0.571361	0.571361	199
469.168	7670.52	0.572249	0.572249	199
469.278	7676.96	0.573118	0.573118	198
469.379	7682.67	0.573924	0.573924	198
469.489	7688.8	0.574792	0.574792	198
469.598	7695.47	0.575681	0.575681	198
469.699	7701.09	0.576487	0.576487	198
469.809	7707.6	0.577355	0.577355	198
469.918	7713.46	0.578244	0.578244	198
470.028	7719.8	0.579133	0.579133	198
470.129	7724.64	0.579918	0.579918	198
470.239	7730.63	0.580766	0.580766	198
470.348	7736.73	0.581634	0.581634	198
470.449	7741.95	0.582461	0.582461	198
470.559	7747.73	0.583329	0.583329	198
470.668	7753.36	0.584218	0.584218	198
470.778	7759.41	0.585107	0.585107	198
470.879	7764.57	0.585892	0.585892	198
470.989	7770.18	0.58676	0.58676	198
471.098	7775.77	0.587649	0.587649	198
471.199	7780.78	0.588414	0.588414	198
471.309	7786.47	0.589324	0.589324	198
471.418	7791.09	0.590151	0.590151	198
471.528	7796.44	0.591039	0.591039	198
471.629	7801.71	0.591825	0.591825	198
471.739	7807.77	0.592714	0.592714	198
471.848	7813.99	0.593582	0.593582	198
471.949	7819.04	0.594409	0.594409	198
472.059	7824	0.595277	0.595277	198
472.168	7829.53	0.596145	0.596145	198
472.278	7835.68	0.597034	0.597034	198
472.379	7840.33	0.597819	0.597819	198
472.489	7845.94	0.598687	0.598687	198
472.598	7850.9	0.599576	0.599576	198
472.699	7856.13	0.600362	0.600362	198
472.809	7862.14	0.60125	0.60125	198
472.918	7867.31	0.602119	0.602119	198
473.028	7872.95	0.603008	0.603008	198
473.129	7877.94	0.603814	0.603814	198
473.239	7882.79	0.604682	0.604682	198
473.348	7888.47	0.605571	0.605571	198
473.449	7892.98	0.606377	0.606377	198
473.559	7897.82	0.607224	0.607224	198
473.668	7903.42	0.608113	0.608113	198
473.769	7907.94	0.608899	0.608899	198
473.879	7912.78	0.609767	0.609767	198
473.988	7917.71	0.610656	0.610656	198
474.098	7922.87	0.611524	0.611524	198
474.199	7928.06	0.61233	0.61233	198
474.309	7933.4	0.61324	0.61324	198
474.418	7938.49	0.614108	0.614108	198
474.519	7943.13	0.614914	0.614914	198
474.629	7948.48	0.615803	0.615803	198
474.738	7952.47	0.61665	0.61665	198
474.848	7958.41	0.617518	0.617518	198
474.949	7963.39	0.618325	0.618325	198
475.059	7968.85	0.619214	0.619214	198
475.168	7973.94	0.620081	0.620081	198
475.269	7978.54	0.620888	0.620888	198
475.379	7983.83	0.621777	0.621777	198
475.488	7988.77	0.622665	0.622665	198
475.598	7993.43	0.623513	0.623513	198
475.699	7997.98	0.624319	0.624319	198
475.809	8002.54	0.625208	0.625208	198
475.918	8007.44	0.626076	0.626076	198
476.019	8012.08	0.626882	0.626882	198
476.129	8017.42	0.627771	0.627771	198
476.238	8021.95	0.628639	0.628639	198
476.348	8026.84	0.629508	0.629508	198
476.449	8031.17	0.630313	0.630313	198
476.559	8035.85	0.631202	0.631202	198
476.668	8041.01	0.632091	0.632091	198
476.769	8045.43	0.632897	0.632897	198
476.879	8049.79	0.633786	0.633786	198
476.988	8054.04	0.634655	0.634655	198
477.098	8059.14	0.635502	0.635502	198
477.199	8063.46	0.636308	0.636308	198
477.309	8068.31	0.637218	0.637218	198
477.418	8073.07	0.638086	0.638086	198
477.519	8078.11	0.638892	0.638892	198
477.629	8083.3	0.63976	0.63976	198
477.738	8088.4	0.640649	0.640649	198
477.848	8093.43	0.641538	0.641538	198
477.949	8097.5	0.642324	0.642324	198
478.059	8102.2	0.643191	0.643191	198
478.168	8106.56	0.64408	0.64408	198
478.269	8110.77	0.644866	0.644866	198
478.379	8116.23	0.645775	0.645775	198
478.488	8121.38	0.646664	0.646664	198
478.598	8125.92	0.647553	0.647553	198
478.699	8130.18	0.648318	0.648318	198
478.808	8135.27	0.649227	0.649227	198
478.918	8140.31	0.650116	0.650116	198
479.019	8144.19	0.650902	0.650902	198
479.128	8149.05	0.65179	0.65179	198
479.238	8153.13	0.652659	0.652659	198
479.339	8158.07	0.653486	0.653486	198
479.449	8162.24	0.654333	0.654333	198
479.558	8166.92	0.655222	0.655222	198
479.668	8171.94	0.656111	0.656111	198
479.769	8176.27	0.656917	0.656917	198
479.878	8180.5	0.657765	0.657765	198
479.988	8185.46	0.658653	0.658653	198
480.089	8190.23	0.65948	0.65948	198
480.199	8195.09	0.660369	0.660369	198
480.308	8200.8	0.661258	0.661258	198
480.418	8205.26	0.662126	0.662126	198
480.519	8209.82	0.662932	0.662932	198
480.628	8214.19	0.663821	0.663821	198
480.738	8218.89	0.664689	0.664689	198
480.839	8223.55	0.665475	0.665475	198
480.949	8228.39	0.666384	0.666384	198
481.058	8232.83	0.667273	0.667273	198
481.168	8237.08	0.668141	0.668141	198
481.269	8241.44	0.668947	0.668947	198
481.378	8245.99	0.669836	0.669836	198
481.488	8251	0.670725	0.670725	199
481.589	8255.21	0.671531	0.671531	199
481.699	8259.3	0.67242	0.67242	199
481.808	8264	0.673288	0.673288	199
481.918	8268.71	0.674156	0.674156	199
482.019	8272.1	0.674963	0.674963	199
482.128	8276.56	0.675872	0.675872	199
482.238	8281.93	0.676761	0.676761	199
482.339	8286.57	0.677588	0.677588	199
482.449	8291.37	0.678456	0.678456	199
482.558	8295.44	0.679324	0.679324	199
482.668	8299.92	0.680233	0.680233	199
482.769	8304.11	0.681019	0.681019	199
482.878	8308.49	0.681887	0.681887	199
482.988	8313.57	0.682797	0.682797	199
483.089	8317.79	0.683582	0.683582	199
483.199	8323.07	0.684471	0.684471	199
483.308	8327.5	0.68536	0.68536	199
483.418	8331.77	0.686228	0.686228	199
483.519	8335.98	0.687034	0.687034	199
483.628	8340.64	0.687923	0.687923	199
483.729	8344.6	0.68873	0.68873	199
483.839	8349.17	0.689618	0.689618	199
483.948	8353.46	0.690486	0.690486	199
484.058	8357.77	0.691375	0.691375	199
484.159	8361.73	0.692181	0.692181	199
484.269	8366.15	0.69305	0.69305	199
484.378	8371.01	0.693959	0.693959	199
484.479	8375.1	0.694765	0.694765	200
484.589	8379.47	0.695633	0.695633	200
484.698	8384.24	0.696522	0.696522	200
484.808	8388.04	0.697411	0.697411	200
484.909	8391.52	0.698197	0.698197	200
485.019	8396.2	0.699106	0.699106	200
485.128	8400.68	0.699953	0.699953	200
485.229	8404.51	0.700739	0.700739	200
485.339	8409.24	0.701628	0.701628	200
485.448	8413.85	0.702517	0.702517	200
485.558	8418.82	0.703385	0.703385	200
485.659	8422.89	0.704191	0.704191	200
485.769	8427.26	0.70508	0.70508	200
485.878	8431.66	0.705948	0.705948	200
485.979	8435.48	0.706775	0.706775	200
486.089	8439.8	0.707643	0.707643	200
486.198	8444.46	0.708511	0.708511	200
486.308	8448.41	0.7094	0.7094	200
486.409	8452.37	0.710206	0.710206	200
486.519	8456.92	0.711075	0.711075	200
486.628	8460.64	0.711942	0.711942	200
486.729	8464.91	0.712769	0.712769	200
486.839	8468.94	0.713658	0.713658	200
486.948	8473.48	0.714547	0.714547	200
487.058	8477.86	0.715415	0.715415	200
487.159	8481.66	0.716222	0.716222	200
487.269	8485.86	0.717069	0.717069	200
487.378	8488.91	0.717978	0.717978	200
487.479	8493.03	0.718785	0.718785	200
487.589	8497.36	0.719653	0.719653	200
487.698	8501.37	0.720521	0.720521	200
487.808	8506.04	0.72141	0.72141	200
487.909	8509.83	0.722195	0.722195	200
488.019	8514.63	0.723084	0.723084	200
488.128	8519.24	0.723932	0.723932	200
488.229	8524.28	0.724738	0.724738	200
488.339	8528.5	0.725626	0.725626	200
488.448	8533.19	0.726536	0.726536	200
488.558	8537	0.727404	0.727404	201
488.659	8541.01	0.72819	0.72819	201
488.768	8545.28	0.729058	0.729058	201
488.878	8549.3	0.729947	0.729947	201
488.979	8552.9	0.730753	0.730753	201
489.089	8557.13	0.731621	0.731621	201
489.198	8561.04	0.732489	0.732489	201
489.299	8565.64	0.733296	0.733296	201
489.409	8569.38	0.734163	0.734163	201
489.518	8573.98	0.735073	0.735073	201
489.628	8578.1	0.735941	0.735941	201
489.729	8581.67	0.736747	0.736747	201
489.839	8585.63	0.737616	0.737616	201
489.948	8589.39	0.738484	0.738484	201
490.049	8593.22	0.73929	0.73929	201
490.159	8597.19	0.740158	0.740158	201
490.268	8601.26	0.741047	0.741047	201
490.378	8606.4	0.741915	0.741915	201
490.479	8610.3	0.742721	0.742721	201
490.589	8614.75	0.74361	0.74361	201
490.698	8619.03	0.744478	0.744478	201
490.799	8623.32	0.745284	0.745284	201
490.909	8627.59	0.746173	0.746173	201
491.018	8631.72	0.747042	0.747042	201
491.128	8636.12	0.747909	0.747909	201
491.229	8639.72	0.748716	0.748716	201
491.339	8643.98	0.749584	0.749584	201
491.448	8648.05	0.750473	0.750473	201
491.549	8651.47	0.751238	0.751238	201
491.659	8655.75	0.752127	0.752127	201
491.768	8660.3	0.753015	0.753015	201
491.878	8664.88	0.753904	0.753904	201
491.979	8668.16	0.754711	0.754711	201
492.089	8671.88	0.755578	0.755578	201
492.198	8675.75	0.756426	0.756426	201
492.299	8680.26	0.757253	0.757253	201
492.409	8684.46	0.758121	0.758121	201
492.518	8689.38	0.758969	0.758969	201
492.628	8692.25	0.759816	0.759816	201
492.729	8696.11	0.760622	0.760622	201
492.839	8700.75	0.761511	0.761511	201
492.948	8705.32	0.762379	0.762379	201
493.049	8709.07	0.763165	0.763165	201
493.159	8713.41	0.764054	0.764054	201
493.268	8717.58	0.764943	0.764943	201
493.378	8721.84	0.765831	0.765831	201
493.479	8726.45	0.766596	0.766596	201
493.589	8730.36	0.767506	0.767506	201
493.698	8734.64	0.768394	0.768394	201
493.799	8737.91	0.769139	0.769139	201
493.908	8742.32	0.770048	0.770048	201
494.018	8747.08	0.770916	0.770916	201
494.119	8751.01	0.771722	0.771722	201
494.229	8754.29	0.772611	0.772611	201
494.338	8758.5	0.7735	0.7735	201
494.448	8762.1	0.774368	0.774368	201
494.549	8766.4	0.775154	0.775154	201
494.658	8770.42	0.776022	0.776022	201
494.768	8774.51	0.776931	0.776931	201
494.869	8777.8	0.777696	0.777696	201
494.979	8781.36	0.778585	0.778585	201
495.088	8785.22	0.779453	0.779453	201
495.198	8789.43	0.780321	0.780321	201
495.299	8793.35	0.781148	0.781148	201
495.408	8797.6	0.782016	0.782016	201
495.518	8801.31	0.782905	0.782905	201
495.619	8805.37	0.783691	0.783691	201
495.729	8809.5	0.784579	0.784579	202
495.838	8813.49	0.785468	0.785468	202
495.948	8816.69	0.786316	0.786316	202
496.049	8820.85	0.787101	0.787101	202
496.158	8825.25	0.788011	0.788011	202
496.268	8829.92	0.788879	0.788879	202
496.369	8833.46	0.789664	0.789664	202
496.479	8837.98	0.790574	0.790574	202
496.588	8842.01	0.791443	0.791443	202
496.698	8845.86	0.792331	0.792331	202
496.799	8849.77	0.793117	0.793117	202
496.908	8853.34	0.793985	0.793985	202
497.018	8857.43	0.794894	0.794894	202
497.119	8861.36	0.795701	0.795701	202
497.229	8864.59	0.796569	0.796569	202
497.338	8868.59	0.797416	0.797416	202
497.448	8872.37	0.798305	0.798305	202
497.549	8875.77	0.799091	0.799091	202
497.658	8880.17	0.8	0.8	202
497.768	8884.26	0.800889	0.800889	202
497.869	8887.48	0.801675	0.801675	202
497.979	8891.09	0.802604	0.802604	202
498.088	8894.52	0.803431	0.803431	202
498.198	8898.67	0.8043	0.8043	202
498.299	8902.36	0.805126	0.805126	202
498.408	8906.3	0.805995	0.805995	202
498.518	8910.36	0.806863	0.806863	202
498.619	8914.45	0.807689	0.807689	202
498.729	8918.74	0.808558	0.808558	202
498.838	8922.84	0.809446	0.809446	202
498.939	8927.2	0.810253	0.810253	202
499.049	8931.16	0.811121	0.811121	202
499.158	8934.97	0.81203	0.81203	202
499.259	8938.37	0.812795	0.812795	202
499.369	8942.19	0.813684	0.813684	202
499.478	8945.93	0.814552	0.814552	202
499.588	8949.99	0.815441	0.815441	202
499.689	8953.45	0.816247	0.816247	202
499.799	8957.62	0.817136	0.817136	201
499.908	8961.09	0.817984	0.817984	201
500.009	8964.4	0.818811	0.818811	201
500.119	8968.54	0.819699	0.819699	201
500.228	8972.17	0.820568	0.820568	201
500.338	8976.5	0.821477	0.821477	201
500.439	8980.03	0.822262	0.822262	201
500.549	8983.58	0.823151	0.823151	201
500.658	8987.13	0.824019	0.824019	201
500.759	8991.13	0.824826	0.824826	201
500.869	8994.86	0.825694	0.825694	201
500.978	8999.11	0.826583	0.826583	201
501.088	9002.79	0.827472	0.827472	201
501.189	9006.38	0.828277	0.828277	201
501.299	9010.99	0.829167	0.829167	201
501.408	9015.55	0.830056	0.830056	201
501.509	9019.53	0.830861	0.830861	201
501.619	9023.06	0.83173	0.83173	201
501.728	9026.66	0.832619	0.832619	201
501.838	9031.13	0.833487	0.833487	201
501.939	9035.01	0.834314	0.834314	201
502.049	9038.13	0.83514	0.83514	201
502.158	9042.54	0.836029	0.836029	201
502.259	9045.49	0.836856	0.836856	201
502.369	9049.92	0.837745	0.837745	201
502.478	9053.73	0.838634	0.838634	201
502.588	9057.64	0.839522	0.839522	201
502.689	9061.32	0.840329	0.840329	201
502.799	9064.74	0.841218	0.841218	201
502.908	9068.33	0.842086	0.842086	201
503.009	9071.74	0.842892	0.842892	201
503.119	9075.09	0.84374	0.84374	201
503.228	9078.28	0.844649	0.844649	201
503.338	9082.65	0.845558	0.845558	201
503.439	9086.59	0.846344	0.846344	201
503.549	9091.31	0.847253	0.847253	201
503.658	9095	0.848163	0.848163	201
503.759	9098.19	0.848949	0.848949	201
503.869	9101.6	0.849837	0.849837	201
503.978	9105.43	0.850685	0.850685	201
504.079	9109.1	0.85147	0.85147	201
504.189	9113.7	0.8524	0.8524	201
504.298	9117.47	0.853248	0.853248	201
504.408	9121.46	0.854158	0.854158	201
504.509	9125.12	0.854943	0.854943	201
504.619	9128.99	0.855852	0.855852	201
504.728	9132.56	0.856721	0.856721	201
504.829	9135.97	0.857547	0.857547	201
504.939	9140.53	0.858436	0.858436	201
505.048	9143.89	0.859305	0.859305	201
505.158	9147.09	0.860193	0.860193	201
505.259	9150.53	0.860979	0.860979	201
505.369	9154.56	0.861868	0.861868	201
505.478	9157.89	0.862736	0.862736	201
505.579	9161.23	0.863542	0.863542	201
505.689	9165.26	0.864431	0.864431	201
505.798	9169.15	0.86532	0.86532	201
505.908	9173.23	0.866209	0.866209	201
506.009	9176.56	0.867015	0.867015	201
506.119	9180.68	0.867903	0.867903	201
506.228	9183.84	0.868772	0.868772	201
506.329	9186.96	0.869578	0.869578	201
506.439	9191.08	0.870425	0.870425	201
506.548	9195.08	0.871314	0.871314	201
506.658	9198.72	0.872203	0.872203	201
506.759	9202.39	0.873009	0.873009	201
506.869	9206.05	0.873877	0.873877	201
506.978	9209.96	0.874766	0.874766	201
507.079	9214.19	0.875593	0.875593	201
507.189	9217.32	0.876461	0.876461	201
507.298	9220.91	0.87735	0.87735	201
507.408	9224.68	0.878218	0.878218	201
507.509	9227.73	0.879004	0.879004	201
507.619	9231.46	0.879893	0.879893	201
507.728	9235.45	0.880761	0.880761	201
507.829	9238.68	0.881567	0.881567	201
507.939	9242.39	0.882435	0.882435	201
508.048	9246.07	0.883345	0.883345	201
508.158	9249.64	0.884213	0.884213	201
508.259	9253.54	0.88504	0.88504	201
508.369	9256.69	0.885908	0.885908	201
508.478	9259.86	0.886776	0.886776	201
508.579	9262.7	0.887582	0.887582	201
508.689	9266.58	0.88845	0.88845	201
508.798	9270.65	0.889318	0.889318	201
508.899	9274.39	0.890125	0.890125	201
509.009	9277.85	0.890993	0.890993	201
509.118	9281.57	0.891902	0.891902	201
509.228	9284.98	0.89275	0.89275	201
509.329	9288.84	0.893535	0.893535	201
509.438	9293.43	0.894424	0.894424	201
509.548	9297.57	0.895334	0.895334	201
509.649	9300.39	0.896119	0.896119	201
509.759	9304.37	0.897028	0.897028	201
509.868	9307.79	0.897897	0.897897	201
509.978	9311.8	0.898765	0.898765	201
510.079	9314.94	0.89955	0.89955	201
510.188	9318.13	0.900439	0.900439	201
510.298	9321.86	0.901328	0.901328	201
510.399	9325.4	0.902114	0.902114	201
510.509	9328.97	0.903003	0.903003	201
510.618	9332.31	0.903871	0.903871	201
510.728	9336.51	0.904739	0.904739	201
510.829	9339.83	0.905545	0.905545	201
510.938	9343.39	0.906413	0.906413	201
511.048	9346.86	0.907302	0.907302	201
511.149	9350.02	0.908108	0.908108	201
511.259	9353.7	0.908976	0.908976	201
511.368	9357.26	0.909865	0.909865	201
511.478	9360.45	0.910712	0.910712	201
511.579	9364.23	0.911519	0.911519	201
511.688	9367.71	0.912408	0.912408	201
511.798	9371.41	0.913276	0.913276	201
511.899	9375.32	0.914061	0.914061	201
512.009	9379.72	0.914971	0.914971	200
512.118	9383.15	0.915839	0.915839	200
512.228	9387.02	0.916707	0.916707	200
512.329	9390.02	0.917514	0.917514	200
512.438	9394.06	0.918381	0.918381	200
512.548	9397.67	0.91927	0.91927	200
512.649	9400.61	0.920056	0.920056	200
512.759	9404.63	0.920924	0.920924	200
512.868	9407.97	0.921813	0.921813	200
512.978	9412.33	0.922702	0.922702	200
513.079	9416	0.923508	0.923508	200
513.188	9419.63	0.924397	0.924397	200
513.298	9422.41	0.925244	0.925244	200
513.399	9426.11	0.92605	0.92605	200
513.509	9429.54	0.926939	0.926939	200
513.618	9433.02	0.927787	0.927787	200
513.728	9436.14	0.928655	0.928655	200
513.829	9438.03	0.92942	0.92942	200
513.938	9441.78	0.930308	0.930308	200
514.039	9445.69	0.931094	0.931094	200
514.149	9449.67	0.932004	0.932004	200
514.258	9453.64	0.932872	0.932872	200
514.368	9457.64	0.93374	0.93374	200
514.469	9460.81	0.934546	0.934546	200
514.579	9465.36	0.935435	0.935435	200
514.688	9468.95	0.936303	0.936303	200
514.789	9471.67	0.937089	0.937089	200
514.899	9475.8	0.937998	0.937998	200
515.008	9478.94	0.938845	0.938845	200
515.118	9482.88	0.939714	0.939714	200
515.219	9486.63	0.94052	0.94052	200
515.329	9490.25	0.941409	0.941409	200
515.438	9493.57	0.942298	0.942298	200
515.539	9496.63	0.943083	0.943083	200
515.649	9500.47	0.943951	0.943951	200
515.758	9504.07	0.944861	0.944861	200
515.868	9507.53	0.945729	0.945729	200
515.969	9510.39	0.946535	0.946535	200
516.079	9513.9	0.947403	0.947403	200
516.188	9517.7	0.948251	0.948251	200
516.289	9520.06	0.949036	0.949036	200
516.399	9523.88	0.949946	0.949946	200
516.508	9527.85	0.950814	0.950814	200
516.618	9531.08	0.951682	0.951682	200
516.719	9534.86	0.952509	0.952509	200
516.829	9538.62	0.953398	0.953398	200
516.938	9541.88	0.954266	0.954266	200
517.039	9545.33	0.955051	0.955051	200
517.149	9548.83	0.95594	0.95594	200
517.258	9552.42	0.956788	0.956788	200
517.368	9556.55	0.957697	0.957697	200
517.469	9559.55	0.958483	0.958483	200
517.579	9563.26	0.959351	0.959351	200
517.688	9566.88	0.960219	0.960219	200
517.789	9570.71	0.961046	0.961046	200
517.899	9573.98	0.961914	0.961914	200
518.008	9576.96	0.962782	0.962782	200
518.118	9580.5	0.963671	0.963671	200
518.219	9583.6	0.964478	0.964478	200
518.329	9587.33	0.965366	0.965366	200
518.438	9590.41	0.966234	0.966234	200
518.539	9593.53	0.96702	0.96702	200
518.649	9597.08	0.967888	0.967888	200
518.758	9600.6	0.968777	0.968777	200
518.859	9603.66	0.969583	0.969583	200
518.969	9607.39	0.970472	0.970472	200
519.078	9610.62	0.971361	0.971361	200
519.188	9613.55	0.97225	0.97225	200
519.289	9616.95	0.973056	0.973056	200
519.399	9620.74	0.973944	0.973944	200
519.508	9623.58	0.974792	0.974792	200
519.609	9627.04	0.975578	0.975578	200
519.719	9630.89	0.976487	0.976487	200
519.828	9634.75	0.977376	0.977376	200
519.938	9638.76	0.978244	0.978244	200
520.039	9642.14	0.97905	0.97905	200
520.149	9645.74	0.979939	0.979939	199
520.258	9648.76	0.980807	0.980807	199
520.359	9652.2	0.981613	0.981613	199
520.469	9655.96	0.982502	0.982502	199
520.578	9659.37	0.98335	0.98335	199
520.688	9663.04	0.984259	0.984259	199
520.789	9666.32	0.985045	0.985045	199
520.899	9670.31	0.985934	0.985934	199
521.008	9673.26	0.986823	0.986823	199
521.109	9676.37	0.987608	0.987608	199
521.219	9680.01	0.988476	0.988476	199
521.328	9683.88	0.989386	0.989386	199
521.438	9687.11	0.990254	0.990254	199
521.539	9690.33	0.99106	0.99106	199
521.649	9693.47	0.991949	0.991949	199
521.758	9696.83	0.992817	0.992817	199
521.859	9699.75	0.993623	0.993623	199
521.969	9703.18	0.994512	0.994512	199
522.078	9707.26	0.995401	0.995401	199
522.188	9710.97	0.996269	0.996269	199
522.289	9713.65	0.997075	0.997075	199
522.399	9717.46	0.997964	0.997964	199
522.508	9721.53	0.998832	0.998832	199
522.609	9724.75	0.999639	0.999639	199
522.719	9728.46	1.00055	1.00055	199
522.828	9731.64	1.0014	1.0014	199
522.938	9735.56	1.00228	1.00228	199
523.039	9739	1.00309	1.00309	199
523.149	9742.67	1.00398	1.00398	199
523.258	9746.11	1.00483	1.00483	199
523.359	9749.56	1.00565	1.00565	199
523.469	9752.92	1.00652	1.00652	199
523.578	9756.53	1.00743	1.00743	199
523.688	9759.88	1.00832	1.00832	199
523.789	9762.91	1.00911	1.00911	199
523.898	9766.17	1.01002	1.01002	199
524.008	9769.93	1.01088	1.01088	199
524.109	9772.86	1.01169	1.01169	199
524.218	9775.78	1.01258	1.01258	199
524.328	9779.12	1.01345	1.01345	199
524.429	9782.22	1.01427	1.01427	199
524.539	9786.17	1.01518	1.01518	199
524.648	9789.9	1.01605	1.01605	199
524.758	9793.41	1.01696	1.01696	199
524.859	9796.28	1.01775	1.01775	199
524.968	9799.82	1.01866	1.01866	199
525.078	9803.36	1.01952	1.01952	199
525.179	9806.84	1.02031	1.02031	199
525.289	9810.48	1.02118	1.02118	199
525.398	9814.09	1.02205	1.02205	199
525.508	9818.15	1.02298	1.02298	199
525.609	9821.49	1.02374	1.02374	199
525.718	9824.95	1.02463	1.02463	199
525.828	9828.66	1.02552	1.02552	199
525.929	9831.59	1.02632	1.02632	199
526.039	9835.17	1.02721	1.02721	199
526.148	9838.76	1.02808	1.02808	199
526.258	9841.88	1.02899	1.02899	199
526.359	9844.4	1.02976	1.02976	199
526.468	9847.69	1.03067	1.03067	199
526.578	9850.5	1.03155	1.03155	199
526.679	9853.67	1.03234	1.03234	199
526.789	9857.31	1.03323	1.03323	199
526.898	9861.23	1.03412	1.03412	199
527.008	9864.43	1.03501	1.03501	199
527.109	9867.51	1.03579	1.03579	199
527.218	9871.02	1.0367	1.0367	199
527.328	9874.15	1.03755	1.03755	199
527.429	9877.16	1.03835	1.03835	199
527.539	9880.36	1.03924	1.03924	199
527.648	9884.16	1.04011	1.04011	199
527.758	9887.72	1.04098	1.04098	199
527.859	9891.56	1.04179	1.04179	199
527.968	9895.31	1.04267	1.04267	199
528.078	9898.47	1.04354	1.04354	199
528.179	9902.05	1.04439	1.04439	199
528.289	9905.62	1.04524	1.04524	198
528.398	9908.85	1.04611	1.04611	198
528.508	9912.39	1.04702	1.04702	198
528.609	9915.17	1.04782	1.04782	198
528.718	9918.43	1.04871	1.04871	198
528.819	9921.63	1.0495	1.0495	198
528.929	9924.48	1.05034	1.05034	198
529.038	9928.35	1.05123	1.05123	198
529.148	9931.43	1.05212	1.05212	198
529.249	9934.44	1.05295	1.05295	198
529.359	9937.88	1.05382	1.05382	198
529.468	9941.33	1.05468	1.05468	198
529.569	9944.29	1.05549	1.05549	198
529.679	9946.75	1.05636	1.05636	198
529.788	9950.11	1.05727	1.05727	198
529.898	9953.24	1.05812	1.05812	198
529.999	9956.09	1.05892	1.05892	198
530.109	9960	1.05981	1.05981	198
530.218	9963.47	1.06068	1.06068	198
530.319	9966.79	1.06149	1.06149	198
530.429	9970.67	1.06237	1.06237	198
530.538	9975.18	1.06324	1.06324	198
530.648	9979.61	1.06413	1.06413	198
530.749	9983.14	1.06494	1.06494	198
530.859	9986.42	1.06581	1.06581	198
530.968	9990.2	1.06669	1.06669	198
531.069	9993.11	1.06748	1.06748	198
531.179	9996.58	1.06835	1.06835	198
531.288	9999.77	1.06924	1.06924	198
531.398	10002.7	1.0701	1.0701	198
531.499	10006	1.07091	1.07091	198
531.609	10009.6	1.0718	1.0718	198
531.718	10012.8	1.07269	1.07269	198
531.819	10015.4	1.07345	1.07345	198
531.929	10018.8	1.07434	1.07434	198
532.038	10022.4	1.07521	1.07521	198
532.148	10025.2	1.0761	1.0761	198
532.249	10028.4	1.07689	1.07689	198
532.359	10031.9	1.07777	1.07777	198
532.468	10035	1.07866	1.07866	198
532.569	10037.7	1.07945	1.07945	198
532.679	10041.2	1.08032	1.08032	198
532.788	10044.8	1.08121	1.08121	198
532.898	10049	1.08209	1.08209	198
532.999	10052.2	1.08286	1.08286	198
533.109	10056.2	1.08377	1.08377	198
533.218	10059.5	1.08466	1.08466	198
533.319	10063.3	1.08544	1.08544	198
533.429	10066.3	1.08631	1.08631	198
533.538	10069.6	1.08718	1.08718	198
533.648	10073	1.08807	1.08807	198
533.749	10075.8	1.08885	1.08885	198
533.858	10078.9	1.08972	1.08972	198
533.968	10082.7	1.09063	1.09063	198
534.069	10085.8	1.09142	1.09142	198
534.179	10089.4	1.09233	1.09233	198
534.288	10092.4	1.09317	1.09317	198
534.389	10095.2	1.09398	1.09398	198
534.499	10098	1.09485	1.09485	198
534.608	10101.6	1.09572	1.09572	198
534.718	10105.2	1.09661	1.09661	198
534.819	10107.7	1.09739	1.09739	198
534.929	10110.5	1.09826	1.09826	198
535.038	10113	1.09911	1.09911	198
535.139	10116.5	1.09991	1.09991	198
535.249	10119.9	1.10076	1.10076	198
535.358	10124.3	1.10167	1.10167	198
535.468	10128	1.10256	1.10256	198
535.569	10131.5	1.10334	1.10334	198
535.679	10135	1.10421	1.10421	198
535.788	10139	1.1051	1.1051	198
535.889	10142.2	1.10591	1.10591	198
535.999	10145.7	1.10678	1.10678	198
536.108	10149.1	1.10764	1.10764	198
536.218	10152.5	1.10853	1.10853	198
536.319	10155.9	1.10932	1.10932	198
536.429	10159.2	1.11021	1.11021	198
536.538	10162.7	1.1111	1.1111	198
536.639	10165.6	1.11188	1.11188	198
536.749	10168.4	1.11275	1.11275	198
536.858	10171.6	1.11362	1.11362	198
536.968	10174.6	1.11451	1.11451	198
537.069	10177.6	1.11531	1.11531	198
537.179	10181	1.1162	1.1162	198
537.288	10184.6	1.11705	1.11705	198
537.389	10186.8	1.11785	1.11785	198
537.499	10190.1	1.11874	1.11874	198
537.608	10193.6	1.11963	1.11963	198
537.718	10196.9	1.12052	1.12052	198
537.819	10200.2	1.12131	1.12131	198
537.929	10203.2	1.12217	1.12217	198
538.038	10206.9	1.12306	1.12306	198
538.139	10209.8	1.12385	1.12385	198
538.249	10212.6	1.12472	1.12472	198
538.358	10216.4	1.12561	1.12561	198
538.468	10220.5	1.12647	1.12647	198
538.569	10223.8	1.12728	1.12728	198
538.679	10227.4	1.12815	1.12815	198
538.788	10230.4	1.12904	1.12904	198
538.889	10233.8	1.12984	1.12984	198
538.998	10237.5	1.13075	1.13075	198
539.108	10240.3	1.1316	1.1316	198
539.209	10243	1.13239	1.13239	198
539.319	10246.5	1.13327	1.13327	198
539.428	10249.6	1.13416	1.13416	198
539.538	10252.9	1.13505	1.13505	198
539.639	10255.4	1.13582	1.13582	198
539.748	10258.7	1.13671	1.13671	198
539.858	10262.1	1.13759	1.13759	198
539.959	10265.3	1.13838	1.13838	198
540.069	10269	1.13929	1.13929	198
540.178	10272.2	1.14018	1.14018	198
540.288	10274.4	1.14105	1.14105	198
540.389	10277.7	1.14185	1.14185	198
540.498	10280.6	1.14272	1.14272	198
540.608	10283.9	1.14361	1.14361	198
540.709	10287.1	1.14442	1.14442	198
540.819	10290.6	1.14524	1.14524	198
540.928	10294.6	1.14615	1.14615	198
541.038	10298.6	1.14704	1.14704	198
541.139	10302.3	1.14785	1.14785	198
541.248	10306.4	1.14872	1.14872	198
541.358	10309.1	1.14958	1.14958	198
541.459	10312	1.15041	1.15041	199
541.569	10315.6	1.15128	1.15128	199
541.678	10318.3	1.15215	1.15215	199
541.788	10322.1	1.15306	1.15306	199
541.889	10325.3	1.15386	1.15386	199
541.998	10328.4	1.15473	1.15473	199
542.108	10331.6	1.1556	1.1556	199
542.209	10334.5	1.15641	1.15641	199
542.319	10337.5	1.15727	1.15727	199
542.428	10341	1.15818	1.15818	199
542.538	10344.3	1.15905	1.15905	199
542.639	10347.5	1.15988	1.15988	199
542.748	10350.5	1.16077	1.16077	199
542.858	10353.4	1.16164	1.16164	199
542.959	10356	1.16242	1.16242	199
543.069	10359.4	1.16331	1.16331	199
543.178	10363	1.1642	1.1642	199
543.288	10367	1.16509	1.16509	199
543.389	10369.9	1.16587	1.16587	199
543.498	10373.4	1.16678	1.16678	199
543.608	10376.8	1.16763	1.16763	199
543.709	10380.4	1.16846	1.16846	199
543.819	10384.3	1.16935	1.16935	199
543.928	10387.5	1.17021	1.17021	199
544.029	10390.6	1.171	1.171	199
544.139	10393.9	1.17191	1.17191	199
544.248	10397.1	1.17274	1.17274	199
544.349	10400.3	1.17356	1.17356	199
544.459	10403.6	1.17445	1.17445	199
544.568	10407.4	1.17534	1.17534	199
544.678	10410.5	1.17623	1.17623	199
544.779	10413.1	1.17701	1.17701	199
544.889	10416.6	1.17794	1.17794	199
544.998	10419.6	1.17881	1.17881	199
545.099	10422	1.1796	1.1796	199
545.209	10425.2	1.18047	1.18047	199
545.318	10428.9	1.18138	1.18138	199
545.428	10431.2	1.18224	1.18224	200
545.529	10433.6	1.18305	1.18305	200
545.639	10437.4	1.18392	1.18392	200
545.748	10441.3	1.18485	1.18485	200
545.849	10444.3	1.18565	1.18565	200
545.959	10447.9	1.18654	1.18654	200
546.068	10450.9	1.18741	1.18741	200
546.178	10454	1.18828	1.18828	200
546.279	10457.7	1.18911	1.18911	200
546.389	10461.2	1.19	1.19	200
546.498	10464.7	1.19086	1.19086	200
546.599	10468.4	1.19167	1.19167	200
546.709	10471.7	1.19256	1.19256	200
546.818	10475.2	1.19345	1.19345	200
546.928	10478.3	1.19432	1.19432	200
547.029	10481.6	1.19512	1.19512	200
547.139	10484.6	1.19601	1.19601	200
547.248	10488.2	1.19688	1.19688	200
547.349	10491.1	1.19771	1.19771	200
547.459	10494.2	1.19859	1.19859	200
547.568	10497.4	1.19948	1.19948	200
547.678	10500.1	1.20035	1.20035	200
547.779	10503.1	1.20116	1.20116	200
547.889	10506	1.20201	1.20201	200
547.998	10509.8	1.20291	1.20291	200
548.099	10512.5	1.20372	1.20372	200
548.209	10515.5	1.20461	1.20461	200
548.318	10518.8	1.20548	1.20548	200
548.428	10522	1.20637	1.20637	200
548.529	10524.9	1.20715	1.20715	200
548.639	10528.6	1.20804	1.20804	200
548.748	10531.8	1.20891	1.20891	200
548.849	10534.7	1.20972	1.20972	200
548.959	10538.7	1.2106	1.2106	200
549.068	10542.4	1.21149	1.21149	200
549.169	10545.4	1.2123	1.2123	200
549.279	10548.9	1.21317	1.21317	200
549.388	10552.1	1.21406	1.21406	200
549.498	10555.4	1.21492	1.21492	201
549.599	10558.4	1.21573	1.21573	201
549.709	10561.6	1.21662	1.21662	201
549.818	10564.6	1.21751	1.21751	201
549.919	10568	1.21829	1.21829	201
550.029	10570.9	1.21916	1.21916	201
550.138	10573.8	1.22005	1.22005	201
550.248	10577.2	1.22094	1.22094	201
550.349	10580.2	1.22175	1.22175	201
550.459	10583.1	1.22263	1.22263	201
550.568	10586.2	1.2235	1.2235	201
550.669	10589.3	1.22429	1.22429	201
550.779	10592	1.22518	1.22518	201
550.888	10594.6	1.22605	1.22605	201
550.998	10598.1	1.22693	1.22693	201
551.099	10601	1.22774	1.22774	201
551.209	10604.3	1.22861	1.22861	201
551.318	10607.8	1.22948	1.22948	201
551.419	10611.5	1.23028	1.23028	201
551.529	10614.5	1.23115	1.23115	201
551.638	10618.6	1.23204	1.23204	201
551.748	10622.2	1.23293	1.23293	201
551.849	10624.9	1.23371	1.23371	201
551.959	10629.2	1.2346	1.2346	201
552.068	10633	1.23549	1.23549	201
552.169	10635.9	1.23628	1.23628	201
552.279	10639.7	1.23719	1.23719	201
552.388	10642.4	1.23803	1.23803	201
552.498	10645.2	1.23892	1.23892	201
552.599	10647.8	1.23971	1.23971	201
552.709	10651.2	1.24058	1.24058	201
552.818	10655.1	1.24149	1.24149	201
552.919	10658.1	1.24227	1.24227	201
553.029	10661	1.24314	1.24314	201
553.138	10663.8	1.24403	1.24403	201
553.248	10667.2	1.2449	1.2449	201
553.349	10670	1.2457	1.2457	201
553.459	10673	1.24657	1.24657	201
553.568	10676	1.24746	1.24746	201
553.669	10678.7	1.24827	1.24827	201
553.779	10681.7	1.24913	1.24913	201
553.888	10685	1.25	1.25	201
553.989	10688.3	1.25079	1.25079	201
554.099	10691.8	1.25168	1.25168	201
554.208	10695.7	1.25257	1.25257	201
554.318	10699.9	1.25343	1.25343	201
554.419	10702.7	1.25426	1.25426	201
554.528	10706	1.25511	1.25511	201
554.638	10709.6	1.25598	1.25598	201
554.739	10712.7	1.25678	1.25678	201
554.849	10715.8	1.25767	1.25767	201
554.958	10718.9	1.25854	1.25854	201
555.068	10722.1	1.25941	1.25941	201
555.169	10725.1	1.26021	1.26021	201
555.278	10728.7	1.2611	1.2611	201
555.388	10732.2	1.26199	1.26199	201
555.489	10734.8	1.26276	1.26276	201
555.599	10737.5	1.26365	1.26365	201
555.708	10741	1.26451	1.26451	201
555.818	10744.2	1.2654	1.2654	201
555.919	10747.2	1.26621	1.26621	201
556.028	10750	1.26704	1.26704	201
556.138	10752.4	1.26792	1.26792	201
556.239	10754.5	1.26869	1.26869	201
556.349	10758.9	1.2696	1.2696	201
556.458	10762.4	1.27049	1.27049	201
556.568	10765.5	1.27136	1.27136	201
556.669	10768.9	1.27216	1.27216	201
556.778	10772.4	1.27303	1.27303	201
556.888	10775.9	1.2739	1.2739	201
556.989	10779.6	1.27468	1.27468	201
557.099	10783	1.27555	1.27555	201
557.208	10786.7	1.27646	1.27646	201
557.318	10789.5	1.27731	1.27731	201
557.419	10793.2	1.27812	1.27812	201
557.528	10797.1	1.27902	1.27902	201
557.638	10800.1	1.27989	1.27989	201
557.739	10803.1	1.28068	1.28068	201
557.849	10805.9	1.28157	1.28157	201
557.958	10808.9	1.28241	1.28241	201
558.068	10812.2	1.28332	1.28332	201
558.169	10815.2	1.28411	1.28411	201
558.278	10817.9	1.28498	1.28498	201
558.388	10821	1.28585	1.28585	201
558.489	10824.3	1.28667	1.28667	201
558.599	10826.7	1.28754	1.28754	201
558.708	10829.8	1.28841	1.28841	201
558.818	10833.3	1.2893	1.2893	201
558.919	10835.7	1.2901	1.2901	201
559.028	10839	1.29097	1.29097	201
559.129	10842.3	1.29178	1.29178	201
559.239	10845.9	1.29267	1.29267	201
559.348	10848.7	1.29354	1.29354	201
559.458	10852.5	1.2944	1.2944	201
559.559	10855.5	1.29519	1.29519	201
559.669	10859.5	1.2961	1.2961	201
559.778	10862.5	1.29697	1.29697	201
559.879	10865.6	1.29775	1.29775	201
559.989	10868.7	1.29864	1.29864	201
560.098	10872.9	1.29953	1.29953	201
560.208	10876	1.3004	1.3004	201
560.309	10878.7	1.30122	1.30122	201
560.419	10881.5	1.30209	1.30209	201
560.528	10884.5	1.30294	1.30294	201
560.629	10887.3	1.30375	1.30375	201
560.739	10890.2	1.30464	1.30464	201
560.848	10893.1	1.3055	1.3055	201
560.958	10896.8	1.30639	1.30639	201
561.059	10899.4	1.30718	1.30718	201
561.169	10902.6	1.30807	1.30807	201
561.278	10906.1	1.30896	1.30896	201
561.379	10908.4	1.30976	1.30976	201
561.489	10911.3	1.31065	1.31065	201
561.598	10914.4	1.31154	1.31154	201
561.708	10917	1.31241	1.31241	201
561.809	10919.9	1.31321	1.31321	201
561.919	10923.2	1.31406	1.31406	201
562.028	10926.5	1.31495	1.31495	201
562.129	10930.2	1.31576	1.31576	201
562.239	10934.1	1.31665	1.31665	201
562.348	10937.4	1.31749	1.31749	201
562.458	10941.2	1.31842	1.31842	201
562.559	10943.9	1.31921	1.31921	201
562.669	10947	1.3201	1.3201	201
562.778	10949.8	1.32097	1.32097	201
562.879	10953.7	1.32177	1.32177	201
562.989	10956.8	1.32264	1.32264	201
563.098	10959.8	1.32353	1.32353	201
563.208	10963.1	1.3244	1.3244	201
563.309	10966.2	1.3252	1.3252	201
563.419	10968.9	1.32607	1.32607	201
563.528	10972.7	1.32698	1.32698	201
563.629	10975.2	1.32779	1.32779	201
563.739	10978.5	1.32865	1.32865	201
563.848	10981.1	1.32954	1.32954	201
563.949	10984.2	1.33035	1.33035	201
564.059	10987.3	1.33124	1.33124	201
564.168	10990.3	1.33213	1.33213	201
564.278	10993	1.33298	1.33298	201
564.379	10996.3	1.33378	1.33378	201
564.489	10999.6	1.33469	1.33469	201
564.598	11003.1	1.33556	1.33556	201
564.699	11006.2	1.33637	1.33637	201
564.809	11009.5	1.33725	1.33725	201
564.918	11013.6	1.33812	1.33812	201
565.028	11016.5	1.33899	1.33899	201
565.129	11019.2	1.3398	1.3398	201
565.239	11022.8	1.34069	1.34069	201
565.348	11026.2	1.34157	1.34157	201
565.449	11029.1	1.34236	1.34236	201
565.559	11032.8	1.34325	1.34325	201
565.668	11035.8	1.34414	1.34414	201
565.778	11039.4	1.34501	1.34501	201
565.879	11042	1.34581	1.34581	201
565.989	11045.4	1.3467	1.3467	201
566.098	11048.4	1.34759	1.34759	201
566.199	11051.3	1.3484	1.3484	201
566.309	11054.7	1.34931	1.34931	201
566.418	11057.8	1.35017	1.35017	201
566.528	11060.3	1.35106	1.35106	201
566.629	11062.9	1.35183	1.35183	201
566.739	11065.2	1.35272	1.35272	200
566.848	11069	1.35365	1.35365	200
566.949	11072.2	1.35445	1.35445	200
567.059	11075.7	1.35534	1.35534	200
567.168	11078.5	1.35621	1.35621	200
567.278	11082.1	1.35712	1.35712	200
567.379	11085.6	1.35792	1.35792	200
567.489	11088.6	1.35877	1.35877	200
567.598	11091.8	1.35966	1.35966	200
567.699	11094.7	1.36047	1.36047	200
567.809	11098.2	1.36136	1.36136	200
567.918	11101.9	1.36225	1.36225	200
568.028	11105.3	1.36313	1.36313	200
568.129	11107.8	1.36392	1.36392	200
568.239	11111.5	1.36481	1.36481	200
568.348	11115	1.3657	1.3657	200
568.449	11117.9	1.3665	1.3665	200
568.559	11121	1.36737	1.36737	200
568.668	11124.2	1.36824	1.36824	200
568.778	11126.7	1.36913	1.36913	200
568.879	11129.5	1.36993	1.36993	200
568.988	11132.2	1.3708	1.3708	200
569.098	11136	1.37169	1.37169	200
569.199	11139	1.37252	1.37252	200
569.308	11141.7	1.37341	1.37341	200
569.418	11144.8	1.3743	1.3743	200
569.519	11147.3	1.37506	1.37506	200
569.629	11150.3	1.37597	1.37597	200
569.738	11153.7	1.37684	1.37684	200
569.848	11156.6	1.37771	1.37771	200
569.949	11159.6	1.37853	1.37853	200
570.058	11163.3	1.37942	1.37942	200
570.168	11166.9	1.38031	1.38031	200
570.269	11169.6	1.38108	1.38108	200
570.379	11172.8	1.38197	1.38197	200
570.488	11176	1.38287	1.38287	200
570.598	11178.9	1.38374	1.38374	200
570.699	11182	1.38453	1.38453	200
570.808	11185	1.3854	1.3854	200
570.918	11188.4	1.38631	1.38631	200
571.019	11190.6	1.38709	1.38709	200
571.129	11193.9	1.38798	1.38798	200
571.238	11196.7	1.38883	1.38883	200
571.348	11200.6	1.38974	1.38974	200
571.449	11203.4	1.39054	1.39054	200
571.558	11206.3	1.39143	1.39143	200
571.668	11209.4	1.3923	1.3923	200
571.769	11212.1	1.39309	1.39309	200
571.879	11215.2	1.39397	1.39397	200
571.988	11217.5	1.39486	1.39486	200
572.098	11220.1	1.39573	1.39573	200
572.199	11223.2	1.39656	1.39656	200
572.308	11226.3	1.39743	1.39743	200
572.418	11229.5	1.39829	1.39829	200
572.519	11232.5	1.3991	1.3991	200
572.629	11235.8	1.39997	1.39997	200
572.738	11239.5	1.40084	1.40084	200
572.848	11242.9	1.40173	1.40173	200
572.949	11246.2	1.40251	1.40251	200
573.058	11249.5	1.4034	1.4034	200
573.168	11252.8	1.40429	1.40429	200
573.269	11255.5	1.40508	1.40508	200
573.379	11258.8	1.40596	1.40596	200
573.488	11261.5	1.40685	1.40685	200
573.598	11264.5	1.40772	1.40772	200
573.699	11267.3	1.40851	1.40851	200
573.808	11271.1	1.4094	1.4094	200
573.909	11274.3	1.4102	1.4102	200
574.019	11278.5	1.41109	1.41109	200
574.128	11281.1	1.41194	1.41194	200
574.238	11284.6	1.41285	1.41285	200
574.339	11287.5	1.41363	1.41363	200
574.449	11290.2	1.4145	1.4145	200
574.558	11292.9	1.41539	1.41539	200
574.659	11296.1	1.4162	1.4162	200
574.769	11299	1.41706	1.41706	200
574.878	11301.8	1.41793	1.41793	200
574.988	11305	1.4188	1.4188	200
575.089	11307.9	1.41959	1.41959	200
575.199	11311.2	1.42045	1.42045	200
575.308	11315	1.42136	1.42136	200
575.409	11318.7	1.42215	1.42215	200
575.519	11322	1.42304	1.42304	200
575.628	11324.7	1.42391	1.42391	200
575.738	11328.3	1.42479	1.42479	200
575.839	11330.6	1.4256	1.4256	200
575.949	11333.8	1.42645	1.42645	199
576.058	11337.3	1.42736	1.42736	199
576.159	11340.4	1.42814	1.42814	199
576.269	11343.1	1.42901	1.42901	199
576.378	11346.7	1.42988	1.42988	199
576.488	11350	1.43077	1.43077	199
576.589	11352.5	1.43158	1.43158	199
576.699	11355.7	1.43244	1.43244	199
576.808	11358.5	1.43333	1.43333	199
576.909	11361.1	1.43412	1.43412	199
577.019	11364.4	1.43501	1.43501	199
577.128	11367.4	1.43585	1.43585	199
577.238	11369.9	1.43674	1.43674	199
577.339	11370.9	1.43751	1.43751	199
577.449	11374.2	1.4384	1.4384	199
577.558	11377.8	1.43926	1.43926	199
577.659	11381.4	1.44005	1.44005	199
577.769	11385	1.44096	1.44096	199
577.878	11388.5	1.44183	1.44183	199
577.988	11392	1.44272	1.44272	199
578.089	11395	1.4435	1.4435	199
578.199	11398.5	1.44437	1.44437	199
578.308	11401.5	1.44526	1.44526	199
578.409	11404.5	1.44606	1.44606	199
578.519	11407.7	1.44693	1.44693	199
578.628	11410.7	1.44778	1.44778	199
578.738	11414.2	1.44869	1.44869	199
578.839	11417	1.4495	1.4495	199
578.948	11420.4	1.45039	1.45039	199
579.058	11422.8	1.45123	1.45123	199
579.159	11425.7	1.45204	1.45204	199
579.269	11428.9	1.45293	1.45293	199
579.378	11431.6	1.4538	1.4538	199
579.479	11434.5	1.4546	1.4546	199
579.589	11438.2	1.45549	1.45549	199
579.698	11440.9	1.45634	1.45634	199
579.808	11443.5	1.45721	1.45721	199
579.909	11446.8	1.45803	1.45803	199
580.019	11449.9	1.4589	1.4589	199
580.128	11452.7	1.45977	1.45977	199
580.229	11455.6	1.46058	1.46058	199
580.339	11459	1.46146	1.46146	199
580.448	11462.5	1.46235	1.46235	199
580.558	11465	1.4632	1.4632	199
580.659	11468.2	1.46401	1.46401	199
580.769	11471.4	1.4649	1.4649	199
580.878	11474.6	1.46576	1.46576	199
580.979	11477.4	1.46657	1.46657	199
581.089	11480.6	1.46744	1.46744	199
581.198	11483.6	1.46833	1.46833	199
581.308	11486.8	1.46922	1.46922	199
581.409	11490	1.47002	1.47002	199
581.519	11493.1	1.47089	1.47089	199
581.628	11495.3	1.47176	1.47176	199
581.729	11498.7	1.47257	1.47257	199
581.839	11501.4	1.47343	1.47343	199
581.948	11504.3	1.4743	1.4743	199
582.058	11507.8	1.47521	1.47521	199
582.159	11510.3	1.476	1.476	199
582.269	11513.2	1.47689	1.47689	199
582.378	11516.7	1.47775	1.47775	199
582.479	11520	1.47858	1.47858	199
582.589	11522.4	1.47947	1.47947	199
582.698	11525.1	1.48036	1.48036	199
582.808	11527.9	1.48121	1.48121	199
582.909	11530.7	1.48201	1.48201	199
583.019	11533.4	1.48288	1.48288	199
583.128	11536.8	1.48375	1.48375	199
583.229	11539.7	1.48455	1.48455	199
583.339	11544	1.48544	1.48544	199
583.448	11547.2	1.48633	1.48633	199
583.558	11550.7	1.48722	1.48722	199
583.659	11553.1	1.48801	1.48801	199
583.769	11556.2	1.48889	1.48889	199
583.878	11559.4	1.48976	1.48976	199
583.979	11562	1.49057	1.49057	199
584.088	11565.3	1.49146	1.49146	198
584.198	11568.2	1.49235	1.49235	198
584.299	11570.9	1.49313	1.49313	198
584.409	11574.1	1.494	1.494	198
584.518	11577.1	1.49491	1.49491	198
584.628	11580.4	1.49578	1.49578	198
584.729	11583.4	1.49658	1.49658	198
584.838	11586.3	1.49747	1.49747	198
584.948	11589.8	1.49836	1.49836	198
585.049	11592.3	1.49915	1.49915	198
585.159	11595.2	1.50004	1.50004	198
585.268	11597.7	1.5009	1.5009	198
585.378	11601.1	1.50179	1.50179	198
585.479	11604.2	1.5026	1.5026	198
585.588	11607.1	1.50347	1.50347	198
585.698	11610.5	1.50436	1.50436	198
585.799	11613.4	1.50516	1.50516	198
585.909	11616.9	1.50607	1.50607	198
586.018	11620.5	1.50694	1.50694	198
586.128	11623.4	1.50781	1.50781	198
586.229	11625.8	1.50861	1.50861	198
586.338	11629	1.5095	1.5095	198
586.448	11632.1	1.51037	1.51037	198
586.549	11635	1.51116	1.51116	198
586.659	11637.8	1.51205	1.51205	198
586.768	11641.3	1.51296	1.51296	198
586.878	11644.7	1.51382	1.51382	198
586.979	11647.3	1.51463	1.51463	198
587.088	11650.3	1.51552	1.51552	198
587.198	11653.4	1.51641	1.51641	198
587.299	11656.4	1.51719	1.51719	198
587.409	11659.6	1.5181	1.5181	198
587.518	11662.2	1.51897	1.51897	198
587.628	11664.9	1.51984	1.51984	198
587.729	11667.5	1.52065	1.52065	198
587.838	11670.5	1.52153	1.52153	198
587.948	11672.9	1.52242	1.52242	198
588.049	11676.8	1.52327	1.52327	198
588.159	11680.3	1.52414	1.52414	198
588.268	11683.7	1.52503	1.52503	198
588.378	11686.7	1.52592	1.52592	198
588.479	11689.3	1.52672	1.52672	198
588.588	11692.5	1.52757	1.52757	198
588.698	11695.6	1.52844	1.52844	198
588.799	11698.6	1.52926	1.52926	198
588.909	11702.2	1.53017	1.53017	198
589.018	11705.4	1.53106	1.53106	198
589.119	11707.8	1.53183	1.53183	198
589.229	11711	1.53274	1.53274	198
589.338	11714.1	1.53361	1.53361	198
589.439	11716.9	1.53441	1.53441	198
589.549	11720	1.5353	1.5353	198
589.658	11723.1	1.53619	1.53619	198
589.768	11726.4	1.5371	1.5371	198
589.869	11728.3	1.53786	1.53786	198
589.979	11731	1.53871	1.53871	198
590.088	11734.4	1.53964	1.53964	198
590.189	11737.2	1.54043	1.54043	198
590.299	11740.4	1.54134	1.54134	198
590.408	11743.3	1.54218	1.54218	198
590.518	11746.3	1.54307	1.54307	198
590.619	11749	1.5439	1.5439	198
590.729	11751.9	1.54477	1.54477	198
590.838	11754.8	1.54564	1.54564	198
590.939	11757.5	1.54644	1.54644	198
591.049	11760.6	1.54733	1.54733	198
591.158	11764.2	1.5482	1.5482	198
591.268	11767.6	1.54909	1.54909	198
591.369	11770.7	1.54989	1.54989	198
591.479	11773.5	1.55076	1.55076	198
591.588	11776.2	1.55165	1.55165	198
591.689	11779.1	1.55242	1.55242	198
591.799	11782.6	1.55333	1.55333	198
591.908	11785.7	1.55424	1.55424	198
592.018	11788.4	1.5551	1.5551	198
592.119	11791.1	1.55591	1.55591	198
592.229	11793.8	1.5568	1.5568	198
592.338	11796.6	1.55767	1.55767	198
592.439	11798.7	1.55845	1.55845	198
592.549	11802.2	1.55934	1.55934	198
592.658	11805.1	1.56021	1.56021	198
592.768	11808.3	1.5611	1.5611	198
592.869	11810.6	1.5619	1.5619	198
592.979	11813.8	1.56279	1.56279	198
593.088	11816.3	1.56364	1.56364	198
593.189	11817.9	1.56445	1.56445	199
593.299	11821.2	1.56534	1.56534	199
593.408	11824.7	1.56618	1.56618	199
593.518	11827.3	1.56709	1.56709	199
593.619	11830.5	1.5679	1.5679	199
593.729	11833.7	1.56877	1.56877	199
593.838	11836.8	1.56964	1.56964	199
593.939	11839.9	1.57044	1.57044	199
594.049	11844.2	1.57133	1.57133	199
594.158	11847.2	1.5722	1.5722	199
594.259	11850.2	1.573	1.573	199
594.369	11853.5	1.57391	1.57391	199
594.478	11856.2	1.57474	1.57474	199
594.588	11859.4	1.57567	1.57567	199
594.689	11862	1.57644	1.57644	199
594.799	11864.7	1.5773	1.5773	199
594.908	11867.7	1.57819	1.57819	199
595.009	11870.1	1.57898	1.57898	199
595.119	11873	1.57987	1.57987	199
595.228	11876.2	1.58076	1.58076	199
595.338	11878.6	1.58164	1.58164	199
595.439	11881.4	1.58243	1.58243	199
595.549	11884.3	1.5833	1.5833	199
595.658	11887.3	1.58421	1.58421	199
595.759	11890.1	1.58499	1.58499	199
595.869	11892.5	1.58584	1.58584	199
595.978	11895.9	1.58675	1.58675	199
596.088	11898.3	1.5876	1.5876	199
596.189	11901.4	1.5884	1.5884	200
596.299	11904.5	1.58929	1.58929	200
596.408	11907.9	1.59016	1.59016	200
596.509	11910.7	1.59095	1.59095	200
596.619	11914.6	1.59186	1.59186	200
596.728	11917.6	1.59272	1.59272	200
596.838	11920.5	1.59359	1.59359	200
596.939	11923.3	1.5944	1.5944	200
597.049	11926.6	1.59525	1.59525	200
597.158	11929.8	1.59613	1.59613	200
597.259	11932.6	1.59694	1.59694	200
597.369	11935.6	1.59781	1.59781	200
597.478	11938.4	1.5987	1.5987	200
597.588	11941.2	1.59959	1.59959	200
597.689	11944.7	1.60039	1.60039	200
597.799	11947.3	1.60126	1.60126	200
597.908	11949.9	1.60215	1.60215	200
598.009	11952.4	1.60294	1.60294	200
598.119	11955.3	1.6038	1.6038	200
598.228	11958.4	1.60467	1.60467	200
598.338	11960.8	1.60554	1.60554	200
598.439	11962.6	1.60637	1.60637	200
598.549	11964.9	1.60721	1.60721	200
598.658	11968.4	1.60808	1.60808	200
598.759	11971.9	1.60887	1.60887	200
598.869	11975.2	1.60976	1.60976	200
598.978	11978.5	1.61065	1.61065	200
599.079	11981.8	1.61143	1.61143	200
599.189	11985.2	1.6123	1.6123	200
599.298	11988.4	1.61319	1.61319	200
599.408	11991.1	1.61406	1.61406	200
599.509	11994.3	1.61486	1.61486	200
599.618	11996.9	1.61573	1.61573	200
599.728	11999.9	1.61662	1.61662	200
599.829	12003.3	1.61741	1.61741	200
599.939	12006.3	1.61827	1.61827	200
600.048	12009.6	1.61918	1.61918	200
600.158	12012.4	1.62005	1.62005	200
600.259	12014.3	1.62082	1.62082	200
600.368	12017.6	1.62173	1.62173	201
600.478	12020.1	1.62261	1.62261	201
600.579	12022.8	1.6234	1.6234	201
600.689	12025.9	1.62427	1.62427	201
600.798	12028.2	1.62514	1.62514	201
600.908	12030.6	1.62602	1.62602	201
601.009	12033.3	1.62681	1.62681	201
601.118	12036.1	1.6277	1.6277	201
601.228	12039.2	1.62857	1.62857	201
601.329	12042.4	1.62939	1.62939	201
601.439	12046	1.63026	1.63026	201
601.548	12048.9	1.63117	1.63117	201
601.658	12051.6	1.63204	1.63204	201
601.759	12054	1.63283	1.63283	201
601.868	12057.5	1.63369	1.63369	201
601.978	12060.1	1.63456	1.63456	201
602.079	12063	1.63535	1.63535	201
602.189	12066.4	1.63626	1.63626	201
602.298	12069.5	1.63713	1.63713	201
602.408	12072.2	1.63799	1.63799	201
602.509	12075	1.63882	1.63882	201
602.618	12077.4	1.63969	1.63969	201
602.728	12080.5	1.64058	1.64058	201
602.829	12082.8	1.64136	1.64136	201
602.939	12086.3	1.64225	1.64225	201
603.048	12089.3	1.64314	1.64314	201
603.158	12091.8	1.64399	1.64399	201
603.259	12094.4	1.64481	1.64481	201
603.368	12097.5	1.64568	1.64568	201
603.478	12100.1	1.64655	1.64655	201
603.579	12102.8	1.64734	1.64734	201
603.689	12105.9	1.64825	1.64825	201
603.798	12108.3	1.64916	1.64916	201
603.908	12111	1.65002	1.65002	201
604.009	12113.5	1.65081	1.65081	201
604.118	12116.5	1.65168	1.65168	201
604.219	12119.3	1.6525	1.6525	201
604.329	12122.4	1.65337	1.65337	201
604.438	12126.2	1.65424	1.65424	202
604.548	12129.7	1.65515	1.65515	202
604.649	12132.5	1.65594	1.65594	202
604.759	12135.6	1.6568	1.6568	202
604.868	12138.8	1.65769	1.65769	202
604.969	12141.1	1.6585	1.6585	202
605.079	12144.5	1.65939	1.65939	202
605.188	12147.2	1.66028	1.66028	202
605.298	12150.1	1.66114	1.66114	202
605.399	12153.1	1.66195	1.66195	202
605.509	12155.8	1.66282	1.66282	202
605.618	12158.6	1.66369	1.66369	202
605.719	12161.3	1.66449	1.66449	202
605.829	12164.4	1.66538	1.66538	202
605.938	12167.6	1.66627	1.66627	202
606.048	12170.9	1.66716	1.66716	202
606.149	12173.5	1.66795	1.66795	202
606.259	12176.2	1.66883	1.66883	202
606.368	12178.9	1.66972	1.66972	202
606.469	12181.1	1.67053	1.67053	202
606.579	12183.7	1.6714	1.6714	202
606.688	12186.9	1.67231	1.67231	202
606.798	12190.2	1.67317	1.67317	202
606.899	12193	1.67396	1.67396	202
607.009	12195.8	1.67483	1.67483	202
607.118	12199.3	1.67574	1.67574	202
607.219	12202.3	1.67654	1.67654	202
607.329	12205.3	1.67743	1.67743	202
607.438	12208	1.6783	1.6783	202
607.548	12211.4	1.67919	1.67919	202
607.649	12213.8	1.67998	1.67998	202
607.759	12216.8	1.68086	1.68086	202
607.868	12219.8	1.68173	1.68173	202
607.969	12222.6	1.68256	1.68256	202
608.079	12225.6	1.68343	1.68343	202
608.188	12228.6	1.68432	1.68432	202
608.298	12231.3	1.68521	1.68521	202
608.399	12234.1	1.68603	1.68603	202
608.509	12236.7	1.6869	1.6869	202
608.618	12239.2	1.68777	1.68777	202
608.719	12241.5	1.68857	1.68857	202
608.829	12244.6	1.68946	1.68946	202
608.938	12247.4	1.69033	1.69033	202
609.039	12249.5	1.69114	1.69114	202
609.149	12252.4	1.69203	1.69203	202
609.258	12256.7	1.69294	1.69294	202
609.368	12259.9	1.69385	1.69385	202
609.469	12262.1	1.69461	1.69461	202
609.579	12265.3	1.69552	1.69552	202
609.688	12268.4	1.69639	1.69639	202
609.789	12270.6	1.69719	1.69719	202
609.899	12273.8	1.69808	1.69808	202
610.008	12276.8	1.69895	1.69895	202
610.118	12279.9	1.69984	1.69984	202
610.219	12282.7	1.70065	1.70065	202
610.329	12285.8	1.70153	1.70153	202
610.438	12288.7	1.7024	1.7024	202
[truncated: 1,085 more rows]
