# Supplementary material for: Benchmark dataset of the effect of grain size on strength in the single-phase FCC CrCoNi medium entropy alloy
Source: Data Brief. 2019 Oct 1;27:104592. doi: 10.1016/j.dib.2019.104592 (PMC6812030; doi:10.1016/j.dib.2019.104592)
Supplement: Multimedia component 1 [file mmc1.zip › Compression_Tests/473K/CrCoNi_1073K_180min_473K.xlsx]

## Sheet: CrCoNi_1073K_180min_473K
Name	CrCoNi-800C-3h-6µm-493K
Diameter	4.13	mm
Sample height	8.05	mm
Gage length	8.05	mm
Speed ​​during measurement	0.48	mm/min
Time	Force	Crosshead Displacement	Crosshead Displacement	Temperature
s	N	mm	mm	°C
328.406	79.7351	0	0	201
328.486	79.8298	-2.06708e-05	-2.06708e-05	201
328.516	79.8062	-2.06708e-05	-2.06708e-05	201
328.516	79.8062	-2.06708e-05	-2.06708e-05	201
328.616	79.7351	-2.06708e-05	-2.06708e-05	201
328.726	79.7982	-2.06708e-05	-2.06708e-05	201
328.836	80.5874	0.000123811	0.000123811	201
328.936	83.145	0.000909162	0.000909162	201
329.046	85.3398	0.00183947	0.00183947	201
329.156	85.9557	0.0027488	0.0027488	201
329.266	86.1844	0.00363762	0.00363762	201
329.366	86.6817	0.00444396	0.00444396	201
329.476	87.029	0.00531228	0.00531228	201
329.586	87.5186	0.0062216	0.0062216	201
329.686	88.1103	0.00700696	0.00700696	201
329.796	88.3398	0.00791676	0.00791676	201
329.906	88.2921	0.0087846	0.0087846	201
330.016	88.4501	0.00969441	0.00969441	201
330.116	88.2135	0.0105007	0.0105007	201
330.226	88.5291	0.0113686	0.0113686	201
330.336	88.4579	0.0122369	0.0122369	201
330.436	88.6004	0.0130432	0.0130432	201
330.546	88.6002	0.0139321	0.0139321	201
330.656	88.6396	0.0148209	0.0148209	201
330.766	88.7896	0.0157302	0.0157302	201
330.866	88.7344	0.0165156	0.0165156	201
330.976	88.5766	0.0174254	0.0174254	201
331.086	88.8606	0.0183142	0.0183142	201
331.186	88.9001	0.0190995	0.0190995	201
331.296	88.7508	0.0199884	0.0199884	201
331.406	88.9477	0.0208567	0.0208567	201
331.516	88.8923	0.0217455	0.0217455	201
331.616	88.9555	0.0225514	0.0225514	201
331.726	89.0895	0.0234197	0.0234197	201
331.826	89.3817	0.0242468	0.0242468	201
331.936	89.5319	0.0251147	0.0251147	201
332.046	89.4288	0.0260035	0.0260035	201
332.156	89.3975	0.0268718	0.0268718	201
332.256	89.6972	0.0276986	0.0276986	201
332.366	89.8789	0.0285875	0.0285875	201
332.476	89.8869	0.0294558	0.0294558	201
332.576	89.9658	0.0302826	0.0302826	201
332.686	90.1312	0.0311505	0.0311505	201
332.796	90.1396	0.0320188	0.0320188	201
332.906	90.029	0.0328871	0.0328871	201
333.006	90.0285	0.0337139	0.0337139	201
333.116	90.3136	0.0345818	0.0345818	201
333.226	90.3921	0.0354916	0.0354916	201
333.326	90.3845	0.0362769	0.0362769	201
333.436	90.3054	0.0371658	0.0371658	201
333.546	90.2342	0.0380546	0.0380546	201
333.656	90.2815	0.0389229	0.0389229	201
333.756	90.3842	0.0397288	0.0397288	201
333.866	90.5895	0.0406181	0.0406181	201
333.976	90.6053	0.0414859	0.0414859	201
334.076	90.8183	0.0422922	0.0422922	201
334.186	90.7395	0.0431396	0.0431396	201
334.296	90.8971	0.0440494	0.0440494	201
334.406	90.9131	0.0449172	0.0449172	201
334.506	91.363	0.0457236	0.0457236	201
334.616	91.0866	0.0466329	0.0466329	201
334.726	91.2995	0.0474807	0.0474807	201
334.826	91.5683	0.0483075	0.0483075	201
334.936	91.4503	0.0491754	0.0491754	201
335.046	91.3946	0.0500642	0.0500642	201
335.156	91.3631	0.050953	0.050953	201
335.256	91.7813	0.0517179	0.0517179	201
335.366	91.876	0.0526067	0.0526067	201
335.476	92.192	0.053475	0.053475	201
335.576	92.6575	0.0543019	0.0543019	201
335.686	93.5181	0.0551909	0.0551909	201
335.796	94.7257	0.0560383	0.0560383	201
335.906	95.1759	0.0569271	0.0569271	201
336.006	97.5988	0.0577539	0.0577539	201
336.116	100.117	0.0586222	0.0586222	201
336.226	102.54	0.0595108	0.0595108	201
336.326	104.925	0.0602962	0.0602962	201
336.436	107.017	0.0611645	0.0611645	201
336.546	109.502	0.0620328	0.0620328	201
336.656	111.998	0.0629217	0.0629217	201
336.756	114.05	0.063707	0.063707	201
336.866	116.481	0.0646167	0.0646167	201
336.976	119.079	0.0655056	0.0655056	201
337.076	121.455	0.0662909	0.0662909	201
337.186	123.697	0.0671797	0.0671797	201
337.296	126.002	0.0680481	0.0680481	201
337.396	128.149	0.0688334	0.0688334	201
337.506	130.414	0.0697222	0.0697222	201
337.616	132.846	0.0705906	0.0705906	201
337.726	135.175	0.0714584	0.0714584	201
337.826	137.061	0.0722852	0.0722852	201
337.936	139.509	0.0731536	0.0731536	201
338.046	142.019	0.0740219	0.0740219	201
338.146	144.095	0.0748277	0.0748277	201
338.256	146.621	0.0756961	0.0756961	201
338.366	149.085	0.0765644	0.0765644	201
338.476	151.563	0.0774532	0.0774532	201
338.576	153.939	0.0782595	0.0782595	201
338.686	156.204	0.0791484	0.0791484	201
338.796	158.692	0.0800162	0.0800162	201
338.896	161.139	0.080802	0.080802	201
339.006	163.53	0.0816909	0.0816909	201
339.116	165.835	0.0825587	0.0825587	201
339.226	168.251	0.083427	0.083427	201
339.326	170.414	0.0842539	0.0842539	201
339.436	172.719	0.0851222	0.0851222	201
339.546	174.898	0.086011	0.086011	201
339.646	176.84	0.0867964	0.0867964	201
339.756	178.766	0.0876647	0.0876647	201
339.866	181.411	0.0885535	0.0885535	201
339.976	183.771	0.0894213	0.0894213	201
340.076	185.697	0.0902277	0.0902277	201
340.186	187.387	0.091096	0.091096	201
340.296	189.273	0.0920053	0.0920053	201
340.396	190.829	0.0927702	0.0927702	201
340.506	192.873	0.0936795	0.0936795	201
340.616	194.523	0.0945478	0.0945478	201
340.726	196.323	0.0954161	0.0954161	201
340.826	197.681	0.096222	0.096222	201
340.936	199.11	0.0970903	0.0970903	201
341.046	200.459	0.0979586	0.0979586	201
341.146	201.58	0.0987235	0.0987235	201
341.256	203.057	0.0995913	0.0995913	201
341.366	204.359	0.100481	0.100481	201
341.476	205.693	0.101348	0.101348	201
341.576	206.814	0.102155	0.102155	201
341.686	207.983	0.103044	0.103044	201
341.796	209.214	0.103912	0.103912	201
341.896	210.485	0.104697	0.104697	201
342.006	211.771	0.105586	0.105586	201
342.116	213.185	0.106475	0.106475	201
342.216	214.243	0.107281	0.107281	201
342.326	215.292	0.108129	0.108129	201
342.436	216.469	0.109017	0.109017	200
342.546	217.652	0.109906	0.109906	200
342.646	218.853	0.110692	0.110692	200
342.756	220.139	0.11158	0.11158	200
342.866	221.568	0.112449	0.112449	200
342.966	222.587	0.113234	0.113234	200
343.076	223.841	0.114123	0.114123	200
343.186	225.089	0.115012	0.115012	200
343.296	226.1	0.11588	0.11588	200
343.396	227.276	0.116686	0.116686	200
343.506	228.736	0.117554	0.117554	200
343.616	229.897	0.118423	0.118423	200
343.716	231.002	0.119208	0.119208	200
343.826	232.336	0.120097	0.120097	200
343.936	233.07	0.121006	0.121006	200
344.046	234.34	0.121895	0.121895	200
344.146	235.565	0.12266	0.12266	200
344.256	236.607	0.12357	0.12357	200
344.366	237.877	0.124417	0.124417	200
344.466	238.967	0.125223	0.125223	200
344.576	240.017	0.126091	0.126091	200
344.686	241.17	0.12696	0.12696	200
344.796	242.408	0.127848	0.127848	200
344.896	243.427	0.128655	0.128655	200
345.006	244.564	0.129523	0.129523	200
345.116	245.764	0.130412	0.130412	200
345.216	246.908	0.131218	0.131218	200
345.326	248.18	0.132086	0.132086	200
345.436	249.285	0.132975	0.132975	200
345.546	250.366	0.133864	0.133864	200
345.646	250.745	0.13467	0.13467	200
345.756	252.411	0.135538	0.135538	200
345.866	254.281	0.136386	0.136386	200
345.966	255.521	0.137192	0.137192	200
346.076	257.21	0.138101	0.138101	200
346.186	258.686	0.138969	0.138969	200
346.296	260.179	0.139838	0.139838	200
346.396	261.37	0.140664	0.140664	200
346.506	262.428	0.141533	0.141533	200
346.616	263.21	0.142442	0.142442	200
346.716	264.07	0.143227	0.143227	200
346.826	265.626	0.144096	0.144096	200
346.936	267.63	0.144964	0.144964	200
347.036	269.414	0.14575	0.14575	200
347.146	272.122	0.146679	0.146679	200
347.256	273.804	0.147527	0.147527	200
347.356	275.942	0.148333	0.148333	200
347.466	277.751	0.149222	0.149222	200
347.576	279.267	0.150111	0.150111	200
347.686	280.766	0.150979	0.150979	200
347.786	282.164	0.151785	0.151785	200
347.896	283.443	0.152653	0.152653	200
348.006	284.95	0.153522	0.153522	200
348.106	286.126	0.154328	0.154328	200
348.216	287.461	0.155216	0.155216	200
348.326	288.739	0.156085	0.156085	200
348.436	289.994	0.156974	0.156974	200
348.536	290.91	0.157738	0.157738	200
348.646	292.371	0.158669	0.158669	200
348.756	293.657	0.159537	0.159537	200
348.856	295.055	0.160363	0.160363	200
348.966	296.436	0.161252	0.161252	200
349.076	298.164	0.162121	0.162121	200
349.186	299.641	0.162968	0.162968	200
349.286	301.101	0.163795	0.163795	200
349.396	302.973	0.164663	0.164663	200
349.506	305.048	0.165552	0.165552	200
349.606	306.777	0.166358	0.166358	200
349.716	309.343	0.167247	0.167247	200
349.826	312.067	0.168156	0.168156	200
349.936	314.698	0.169025	0.169025	200
350.036	317.347	0.16981	0.16981	200
350.146	320.579	0.170678	0.170678	200
350.256	324.121	0.171588	0.171588	200
350.356	327.102	0.172374	0.172374	200
350.466	330.786	0.173241	0.173241	200
350.576	334.637	0.174151	0.174151	199
350.686	338.739	0.175019	0.175019	199
350.786	342.266	0.175825	0.175825	199
350.896	347.057	0.176694	0.176694	199
351.006	351.705	0.177603	0.177603	199
351.106	355.926	0.178409	0.178409	199
351.216	360.33	0.179298	0.179298	199
351.326	365.026	0.180187	0.180187	199
351.436	369.77	0.181055	0.181055	199
351.536	374.307	0.181841	0.181841	199
351.646	378.979	0.182729	0.182729	199
351.756	383.778	0.183618	0.183618	199
351.856	388.452	0.184445	0.184445	199
351.966	393.622	0.185334	0.185334	199
352.076	398.942	0.186223	0.186223	199
352.176	403.59	0.187029	0.187029	199
352.286	408.76	0.187918	0.187918	199
352.396	414.073	0.188806	0.188806	199
352.506	419.606	0.189675	0.189675	199
352.606	424.46	0.19046	0.19046	199
352.716	430.557	0.191349	0.191349	199
352.826	436.075	0.192238	0.192238	199
352.926	441.665	0.193044	0.193044	199
353.036	447.68	0.193891	0.193891	199
353.146	453.649	0.194801	0.194801	199
353.256	460.02	0.19569	0.19569	199
353.356	465.743	0.196496	0.196496	199
353.466	472.235	0.197385	0.197385	199
353.576	479.184	0.198274	0.198274	199
353.676	485.407	0.19908	0.19908	199
353.786	492.149	0.199948	0.199948	199
353.896	499.153	0.200837	0.200837	199
354.006	506.364	0.201705	0.201705	199
354.106	513.067	0.202511	0.202511	199
354.216	520.641	0.2034	0.2034	199
354.326	528.048	0.204268	0.204268	199
354.426	535.118	0.205095	0.205095	199
354.536	542.786	0.205984	0.205984	199
354.646	550.723	0.206852	0.206852	199
354.756	558.864	0.207741	0.207741	199
354.856	566.098	0.208506	0.208506	199
354.966	574.243	0.209415	0.209415	199
355.076	582.63	0.210284	0.210284	199
355.176	590.489	0.21109	0.21109	199
355.286	599.208	0.211978	0.211978	199
355.396	607.493	0.212867	0.212867	199
355.506	615.7	0.213715	0.213715	199
355.606	623.114	0.214521	0.214521	199
355.716	632.602	0.215389	0.215389	199
355.826	642.184	0.216299	0.216299	199
355.926	650.61	0.217105	0.217105	199
356.036	659.852	0.217973	0.217973	199
356.146	669.38	0.218841	0.218841	199
356.256	679.126	0.219709	0.219709	199
356.356	687.618	0.220536	0.220536	199
356.466	697.501	0.221405	0.221405	199
356.576	707.216	0.222273	0.222273	199
356.676	716.149	0.223099	0.223099	199
356.786	725.684	0.223968	0.223968	199
356.896	735.967	0.224856	0.224856	199
356.996	744.736	0.225683	0.225683	199
357.106	754.416	0.226552	0.226552	199
357.216	764.627	0.22742	0.22742	199
357.326	774.643	0.228309	0.228309	199
357.426	783.818	0.229094	0.229094	199
357.536	793.994	0.229983	0.229983	199
357.646	803.904	0.230851	0.230851	199
357.746	812.826	0.231636	0.231636	199
357.856	823.041	0.232525	0.232525	199
357.966	833.619	0.233414	0.233414	199
358.076	844.002	0.234303	0.234303	199
358.176	853.185	0.235089	0.235089	199
358.286	863.482	0.235978	0.235978	199
358.396	874.139	0.236845	0.236845	199
358.496	883.498	0.237652	0.237652	199
358.606	894.228	0.23852	0.23852	199
358.716	904.877	0.239429	0.239429	198
358.826	917.236	0.240277	0.240277	198
358.926	927.084	0.241062	0.241062	198
359.036	938.049	0.241951	0.241951	198
359.146	948.783	0.242819	0.242819	198
359.246	958.361	0.243646	0.243646	198
359.356	969.486	0.244514	0.244514	198
359.466	980.502	0.245383	0.245383	198
359.576	991.197	0.24625	0.24625	198
359.676	1001.4	0.247077	0.247077	198
359.786	1012.27	0.247946	0.247946	198
359.896	1023.23	0.248814	0.248814	198
359.996	1033.07	0.24962	0.24962	198
360.106	1043.84	0.250509	0.250509	198
360.216	1054.77	0.251377	0.251377	198
360.326	1065.26	0.252245	0.252245	198
360.426	1075.45	0.253072	0.253072	198
360.536	1085.97	0.25394	0.25394	198
360.646	1096.38	0.254808	0.254808	198
360.746	1105.48	0.255594	0.255594	198
360.856	1115.77	0.256483	0.256483	198
360.966	1126.14	0.257372	0.257372	198
361.076	1136.99	0.25824	0.25824	198
361.176	1146.12	0.259025	0.259025	198
361.286	1156.94	0.259893	0.259893	198
361.396	1167.35	0.260782	0.260782	198
361.496	1177.12	0.261588	0.261588	198
361.606	1187.29	0.262498	0.262498	198
361.716	1197.72	0.263345	0.263345	198
361.826	1207.96	0.264214	0.264214	198
361.926	1217.6	0.26502	0.26502	198
362.036	1228.1	0.265888	0.265888	198
362.136	1238.01	0.266673	0.266673	198
362.246	1248.46	0.267562	0.267562	198
362.356	1259.01	0.26841	0.26841	198
362.466	1269.11	0.269278	0.269278	198
362.566	1278.42	0.270063	0.270063	198
362.676	1289.64	0.270952	0.270952	198
362.786	1301.04	0.271841	0.271841	198
362.886	1311.02	0.272647	0.272647	198
362.996	1322.49	0.273495	0.273495	198
363.106	1334.09	0.274404	0.274404	198
363.216	1345.24	0.275273	0.275273	198
363.316	1355.24	0.276058	0.276058	198
363.426	1367.05	0.276967	0.276967	198
363.536	1379.01	0.277815	0.277815	198
363.636	1390.11	0.278601	0.278601	198
363.746	1403.73	0.27951	0.27951	198
363.856	1416.71	0.280378	0.280378	198
363.966	1429.88	0.281267	0.281267	198
364.066	1441.82	0.282073	0.282073	198
364.176	1455.21	0.282941	0.282941	198
364.286	1468.99	0.283809	0.283809	198
364.386	1481.5	0.284616	0.284616	198
364.496	1495.45	0.285484	0.285484	198
364.606	1509.21	0.286393	0.286393	198
364.716	1522.88	0.287241	0.287241	198
364.816	1535.51	0.288026	0.288026	198
364.926	1549.71	0.288936	0.288936	198
365.036	1563.76	0.289804	0.289804	198
365.136	1576.6	0.29061	0.29061	198
365.246	1590.45	0.291437	0.291437	198
365.356	1604.89	0.292367	0.292367	198
365.466	1618.79	0.293256	0.293256	198
365.566	1631.2	0.294041	0.294041	198
365.676	1645.54	0.294889	0.294889	198
365.786	1659.41	0.295778	0.295778	198
365.886	1672.32	0.296584	0.296584	198
365.996	1686.29	0.297452	0.297452	198
366.106	1700.37	0.298341	0.298341	198
366.216	1714.85	0.299209	0.299209	198
366.316	1728.66	0.299995	0.299995	198
366.426	1743.6	0.300904	0.300904	198
366.536	1758.21	0.301772	0.301772	198
366.636	1771.54	0.302599	0.302599	198
366.746	1785.99	0.303426	0.303426	198
366.856	1801.13	0.304315	0.304315	198
366.956	1815.26	0.305121	0.305121	198
367.066	1830.07	0.305989	0.305989	198
367.176	1845.46	0.306878	0.306878	198
367.286	1861.27	0.307746	0.307746	198
367.386	1875.4	0.308553	0.308553	198
367.496	1891.87	0.309462	0.309462	198
367.606	1907.59	0.31033	0.31033	198
367.706	1921.35	0.311136	0.311136	198
367.816	1937.26	0.312004	0.312004	198
367.926	1952.97	0.312873	0.312873	198
368.036	1969.05	0.313762	0.313762	198
368.136	1982.8	0.314588	0.314588	198
368.246	1998.35	0.315436	0.315436	198
368.356	2014.83	0.316345	0.316345	198
368.456	2029.49	0.317151	0.317151	198
368.566	2045.49	0.31802	0.31802	198
368.676	2061.69	0.318929	0.318929	198
368.786	2077.96	0.319797	0.319797	198
368.886	2092.7	0.320562	0.320562	198
368.996	2109.41	0.321451	0.321451	198
369.106	2126.13	0.322319	0.322319	198
369.206	2141.69	0.323146	0.323146	198
369.316	2158.73	0.324035	0.324035	198
369.426	2175.55	0.324903	0.324903	198
369.536	2192.52	0.325771	0.325771	198
369.636	2209.2	0.326577	0.326577	198
369.746	2227.15	0.327446	0.327446	198
369.856	2244.31	0.328355	0.328355	198
369.956	2260.18	0.329161	0.329161	198
370.066	2277.29	0.330009	0.330009	198
370.176	2294.99	0.330918	0.330918	198
370.286	2312.37	0.331786	0.331786	198
370.386	2328.44	0.332592	0.332592	198
370.496	2345.66	0.333461	0.333461	198
370.606	2363.43	0.334349	0.334349	198
370.706	2380.14	0.335156	0.335156	198
370.816	2397.32	0.336024	0.336024	199
370.926	2415.12	0.336933	0.336933	199
371.036	2432.91	0.337802	0.337802	199
371.136	2449.44	0.338608	0.338608	199
371.246	2467.42	0.339496	0.339496	199
371.356	2484.76	0.340385	0.340385	199
371.456	2500.93	0.34115	0.34115	199
371.566	2519.99	0.34206	0.34206	199
371.676	2538.87	0.342949	0.342949	199
371.786	2557.49	0.343817	0.343817	199
371.886	2574.29	0.344643	0.344643	199
371.996	2593.38	0.345512	0.345512	199
372.106	2612.29	0.34638	0.34638	199
372.206	2629.53	0.347207	0.347207	199
372.316	2648.37	0.348054	0.348054	199
372.426	2667.32	0.348964	0.348964	199
372.526	2684.74	0.34977	0.34977	199
372.636	2704.63	0.350638	0.350638	199
372.746	2723.28	0.351507	0.351507	199
372.856	2742.41	0.352416	0.352416	199
372.956	2759.42	0.353201	0.353201	199
373.066	2779.47	0.354131	0.354131	199
373.176	2798.92	0.35502	0.35502	199
373.276	2816.04	0.355806	0.355806	199
373.386	2835.48	0.356736	0.356736	199
373.496	2854.34	0.357625	0.357625	199
373.606	2873.66	0.358472	0.358472	199
373.706	2890.9	0.359278	0.359278	199
373.816	2910.31	0.360147	0.360147	199
373.926	2929.74	0.361015	0.361015	199
374.026	2947.94	0.361821	0.361821	199
374.136	2968.19	0.36273	0.36273	199
374.246	2987.74	0.363599	0.363599	199
374.356	3007.77	0.364487	0.364487	199
374.456	3026.54	0.365294	0.365294	199
374.566	3046.7	0.366183	0.366183	199
374.676	3067.49	0.367092	0.367092	199
374.776	3085.67	0.367857	0.367857	199
374.886	3106.24	0.368746	0.368746	200
374.996	3125.88	0.369614	0.369614	200
375.106	3146.38	0.370503	0.370503	200
375.206	3164.34	0.371288	0.371288	200
375.316	3184.88	0.372177	0.372177	200
375.426	3205.38	0.373066	0.373066	200
375.526	3224.16	0.373893	0.373893	200
375.636	3243.87	0.374761	0.374761	200
375.746	3264.67	0.375629	0.375629	200
375.856	3284.73	0.376539	0.376539	200
375.956	3303.14	0.377304	0.377304	200
376.066	3322.85	0.378213	0.378213	200
376.176	3343.17	0.379081	0.379081	200
376.276	3361.76	0.379887	0.379887	200
376.386	3381.63	0.380776	0.380776	200
376.496	3402.31	0.381644	0.381644	200
376.606	3423.18	0.382533	0.382533	200
376.706	3442.25	0.383339	0.383339	200
376.816	3463.02	0.384207	0.384207	200
376.916	3481.92	0.385014	0.385014	200
377.026	3503.92	0.385923	0.385923	200
377.136	3525.53	0.386791	0.386791	200
377.246	3545.7	0.387659	0.387659	200
377.346	3565.08	0.388466	0.388466	200
377.456	3585.78	0.389334	0.389334	200
377.566	3606.32	0.390202	0.390202	200
377.666	3625.59	0.391008	0.391008	200
377.776	3646.68	0.391897	0.391897	200
377.886	3667.92	0.392765	0.392765	200
377.996	3689.04	0.393654	0.393654	200
378.096	3708.06	0.394481	0.394481	200
378.206	3728.74	0.395349	0.395349	200
378.316	3749.37	0.396217	0.396217	200
378.416	3768.49	0.397023	0.397023	200
378.526	3789.27	0.397891	0.397891	200
378.636	3810.16	0.39876	0.39876	200
378.746	3831.53	0.399648	0.399648	200
378.846	3850.65	0.400455	0.400455	200
378.956	3871.21	0.401344	0.401344	201
379.066	3892.57	0.402211	0.402211	201
379.166	3912.57	0.403038	0.403038	201
379.276	3933.71	0.403865	0.403865	201
379.386	3955.19	0.404754	0.404754	201
379.496	3977.18	0.405664	0.405664	201
379.596	3997.47	0.406449	0.406449	201
379.706	4019.28	0.407317	0.407317	201
379.816	4040.92	0.408206	0.408206	201
379.916	4060.68	0.408992	0.408992	201
380.026	4082.48	0.409881	0.409881	201
380.136	4104.22	0.410749	0.410749	201
380.246	4126.55	0.411638	0.411638	201
380.346	4146.12	0.412423	0.412423	201
380.456	4168.15	0.413291	0.413291	201
380.566	4190.76	0.414222	0.414222	201
380.666	4210.58	0.414986	0.414986	201
380.776	4232.39	0.415854	0.415854	201
380.886	4254.58	0.416743	0.416743	201
380.996	4276.21	0.417611	0.417611	201
381.096	4296.27	0.418418	0.418418	201
381.206	4318.2	0.419286	0.419286	201
381.316	4340.16	0.420154	0.420154	201
381.416	4359.85	0.42096	0.42096	201
381.526	4381.65	0.421849	0.421849	201
381.636	4404.08	0.422738	0.422738	201
381.746	4426.28	0.423606	0.423606	201
381.846	4446.72	0.424392	0.424392	201
381.956	4469.02	0.425301	0.425301	201
382.066	4491.83	0.426169	0.426169	201
382.166	4512.52	0.426975	0.426975	201
382.276	4535.02	0.427844	0.427844	201
382.386	4557.84	0.428711	0.428711	201
382.486	4578.02	0.429497	0.429497	201
382.596	4600.79	0.430386	0.430386	201
382.706	4623.18	0.431254	0.431254	201
382.816	4646.41	0.432143	0.432143	201
382.916	4666.91	0.432949	0.432949	201
383.026	4689.32	0.433817	0.433817	201
383.136	4711.89	0.434685	0.434685	201
383.236	4732.58	0.435492	0.435492	201
383.346	4755.29	0.43636	0.43636	201
383.456	4776.98	0.437207	0.437207	201
383.566	4799.48	0.438076	0.438076	201
383.666	4820.72	0.438881	0.438881	201
383.776	4843.25	0.439771	0.439771	201
383.886	4865.84	0.440639	0.440639	201
383.986	4886.55	0.441445	0.441445	201
384.096	4908.13	0.442313	0.442313	201
384.206	4930.59	0.443202	0.443202	201
384.316	4953.41	0.44407	0.44407	201
384.416	4974.63	0.444855	0.444855	201
384.526	4997.95	0.445744	0.445744	201
384.636	5020.56	0.446613	0.446613	201
384.736	5041.27	0.447398	0.447398	201
384.846	5064.64	0.448287	0.448287	201
384.956	5087.48	0.449176	0.449176	201
385.066	5110.92	0.450064	0.450064	201
385.166	5131.77	0.45085	0.45085	201
385.276	5154.53	0.451718	0.451718	201
385.386	5177.42	0.452607	0.452607	201
385.486	5197.88	0.453393	0.453393	201
385.596	5220.48	0.454282	0.454282	201
385.706	5242.88	0.455149	0.455149	201
385.816	5265.66	0.456038	0.456038	201
385.916	5286.3	0.456824	0.456824	201
386.026	5307.99	0.457713	0.457713	201
386.136	5329.95	0.458581	0.458581	201
386.236	5350.36	0.459367	0.459367	201
386.346	5372.73	0.460276	0.460276	201
386.456	5394.73	0.461144	0.461144	201
386.566	5416.49	0.462054	0.462054	201
386.666	5435.91	0.462839	0.462839	201
386.776	5456.77	0.463707	0.463707	201
386.886	5477.63	0.464576	0.464576	201
386.986	5497.34	0.465361	0.465361	201
387.096	5518.84	0.46625	0.46625	201
387.206	5540.36	0.467118	0.467118	201
387.306	5559.33	0.467924	0.467924	201
387.416	5580.4	0.468792	0.468792	201
387.526	5601.26	0.469722	0.469722	201
387.636	5621.08	0.47057	0.47057	201
387.736	5638.65	0.471355	0.471355	201
387.846	5657.73	0.472244	0.472244	201
387.956	5675.94	0.473113	0.473113	201
388.056	5692.01	0.473918	0.473918	201
388.166	5707.86	0.474807	0.474807	201
388.276	5723.03	0.475676	0.475676	201
388.386	5736.32	0.476565	0.476565	201
388.486	5746.22	0.47735	0.47735	201
388.596	5755.56	0.478239	0.478239	201
388.706	5761.58	0.479128	0.479128	201
388.806	5764.05	0.479934	0.479934	201
388.916	5764.09	0.480802	0.480802	201
389.026	5761.78	0.481712	0.481712	201
389.136	5756.85	0.482579	0.482579	201
389.236	5751.28	0.483365	0.483365	201
389.346	5745.48	0.484254	0.484254	201
389.456	5740.58	0.485122	0.485122	201
389.556	5737.75	0.485908	0.485908	201
389.666	5735.48	0.486817	0.486817	201
389.776	5734.56	0.487706	0.487706	201
389.886	5734.19	0.488574	0.488574	201
389.986	5733.93	0.489381	0.489381	201
390.096	5735.08	0.490248	0.490248	201
390.206	5736.45	0.491137	0.491137	201
390.306	5738.21	0.491923	0.491923	201
390.416	5740.34	0.492812	0.492812	201
390.526	5742.85	0.493701	0.493701	201
390.636	5745.5	0.494569	0.494569	201
390.736	5748.34	0.495375	0.495375	201
390.846	5751.54	0.496243	0.496243	201
390.956	5754.79	0.497132	0.497132	201
391.056	5757.81	0.497938	0.497938	201
391.166	5761.38	0.498847	0.498847	201
391.276	5765.03	0.499716	0.499716	201
391.386	5768.61	0.500605	0.500605	201
391.486	5772.29	0.501411	0.501411	201
391.596	5776.37	0.502258	0.502258	201
391.706	5780.11	0.503127	0.503127	201
391.806	5784.03	0.503932	0.503932	201
391.916	5788.31	0.504842	0.504842	201
392.026	5792.52	0.505731	0.505731	201
392.126	5796.24	0.506516	0.506516	201
392.236	5801.2	0.507405	0.507405	201
392.346	5805.92	0.508294	0.508294	201
392.446	5810.08	0.5091	0.5091	201
392.556	5814.89	0.509968	0.509968	201
392.666	5819.11	0.510837	0.510837	201
392.776	5824.06	0.511746	0.511746	201
392.876	5828.36	0.512511	0.512511	201
392.986	5833.61	0.5134	0.5134	201
393.096	5838.14	0.514309	0.514309	201
393.196	5842.76	0.515115	0.515115	201
393.306	5847.46	0.516004	0.516004	201
393.416	5852.96	0.516893	0.516893	201
393.526	5857.54	0.517741	0.517741	201
393.626	5862.57	0.518567	0.518567	201
393.736	5867.32	0.519456	0.519456	201
393.846	5872.14	0.520324	0.520324	201
393.946	5876.75	0.521131	0.521131	201
394.056	5881.41	0.521999	0.521999	201
394.166	5886.25	0.522908	0.522908	201
394.276	5892.73	0.523818	0.523818	201
394.376	5897.44	0.524624	0.524624	201
394.486	5902.2	0.525513	0.525513	201
394.596	5907.3	0.526402	0.526402	201
394.696	5911.77	0.527187	0.527187	201
394.806	5917	0.528076	0.528076	201
394.916	5922.43	0.528944	0.528944	201
395.026	5928.09	0.529812	0.529812	201
395.126	5933.2	0.530619	0.530619	201
395.236	5939.26	0.531528	0.531528	201
395.346	5944.66	0.532396	0.532396	201
395.446	5949.46	0.533223	0.533223	201
395.556	5955.12	0.534112	0.534112	201
395.666	5960.2	0.53498	0.53498	201
395.776	5965.25	0.535869	0.535869	201
395.876	5970.21	0.536675	0.536675	201
395.986	5975.9	0.537543	0.537543	201
396.096	5980.96	0.538412	0.538412	201
396.196	5985.81	0.539238	0.539238	201
396.306	5991.07	0.540106	0.540106	201
396.416	5996.48	0.540995	0.540995	201
396.526	6001.94	0.541884	0.541884	201
396.626	6006.75	0.54267	0.54267	201
396.736	6012.18	0.543559	0.543559	201
396.846	6017.79	0.544426	0.544426	201
396.946	6022.98	0.545253	0.545253	201
397.056	6027.78	0.546101	0.546101	201
397.166	6033.07	0.54699	0.54699	201
397.266	6038.28	0.547796	0.547796	201
397.376	6043.62	0.548685	0.548685	201
397.486	6048.88	0.549574	0.549574	201
397.596	6054.75	0.550442	0.550442	201
397.696	6060.1	0.551248	0.551248	201
397.806	6065.58	0.552137	0.552137	201
397.916	6071.02	0.553005	0.553005	201
398.016	6076.48	0.553811	0.553811	201
398.126	6081.59	0.5547	0.5547	201
398.236	6087.04	0.555589	0.555589	200
398.346	6092.38	0.556457	0.556457	200
398.446	6098.62	0.557263	0.557263	200
398.556	6103.81	0.558131	0.558131	200
398.666	6109.29	0.559	0.559	200
398.766	6114.61	0.559806	0.559806	200
398.876	6119.54	0.560674	0.560674	200
398.986	6124.83	0.561583	0.561583	200
399.096	6130.2	0.562472	0.562472	200
399.196	6135.52	0.563258	0.563258	200
399.306	6140.62	0.564147	0.564147	200
399.416	6145.15	0.565015	0.565015	200
399.516	6150.02	0.565821	0.565821	200
399.626	6155.98	0.56671	0.56671	200
399.736	6160.97	0.567578	0.567578	200
399.846	6166.3	0.568446	0.568446	200
399.946	6171.12	0.569252	0.569252	200
400.056	6176.5	0.570121	0.570121	200
400.166	6182.03	0.57103	0.57103	200
400.266	6187.25	0.571815	0.571815	200
400.376	6192.7	0.572704	0.572704	200
400.486	6198.54	0.573572	0.573572	200
400.596	6203.62	0.574441	0.574441	200
400.696	6208.35	0.575247	0.575247	200
400.806	6213.43	0.576135	0.576135	200
400.916	6219.25	0.576983	0.576983	200
401.016	6223.7	0.57781	0.57781	200
401.126	6229.18	0.578678	0.578678	200
401.236	6234.14	0.579526	0.579526	200
401.346	6240.09	0.580414	0.580414	200
401.446	6245.24	0.581262	0.581262	200
401.556	6249.86	0.58211	0.58211	200
401.666	6255.37	0.582998	0.582998	200
401.766	6260.58	0.583804	0.583804	200
401.876	6265.33	0.584673	0.584673	200
401.986	6270.65	0.585541	0.585541	200
402.086	6275.89	0.586347	0.586347	200
402.196	6280.9	0.587236	0.587236	200
402.306	6285.43	0.588083	0.588083	200
402.416	6290.26	0.588972	0.588972	200
402.516	6295.32	0.589757	0.589757	200
402.626	6300.43	0.590646	0.590646	200
402.736	6305.55	0.591535	0.591535	200
402.836	6311.05	0.592321	0.592321	200
402.946	6316.18	0.59321	0.59321	200
403.056	6321.9	0.594078	0.594078	200
403.166	6326.91	0.594966	0.594966	200
403.266	6331.7	0.595752	0.595752	200
403.376	6337.14	0.59662	0.59662	200
403.486	6342.73	0.597509	0.597509	200
403.586	6347.03	0.598295	0.598295	200
403.696	6351.99	0.599184	0.599184	200
403.806	6358.11	0.600051	0.600051	200
403.916	6363.15	0.600961	0.600961	200
404.016	6367.98	0.601747	0.601747	200
404.126	6372.47	0.602635	0.602635	200
404.236	6377.41	0.603504	0.603504	200
404.336	6382.2	0.604289	0.604289	200
404.446	6387.53	0.605157	0.605157	200
404.556	6392.27	0.606026	0.606026	200
404.666	6397.11	0.606915	0.606915	200
404.766	6401.42	0.607679	0.607679	200
404.876	6406.79	0.608547	0.608547	200
404.986	6412.45	0.609436	0.609436	200
405.086	6417.39	0.610222	0.610222	200
405.196	6422.94	0.61111	0.61111	200
405.306	6428.13	0.611979	0.611979	200
405.416	6433.26	0.612868	0.612868	200
405.516	6437.89	0.613653	0.613653	200
405.626	6443.29	0.614542	0.614542	200
405.736	6448.23	0.615389	0.615389	200
405.836	6452.98	0.616195	0.616195	200
405.946	6458.33	0.617084	0.617084	200
406.056	6463.24	0.617973	0.617973	200
406.166	6468.83	0.618841	0.618841	200
406.266	6473.53	0.619668	0.619668	200
406.376	6478.68	0.620536	0.620536	199
406.486	6483.79	0.621405	0.621405	199
406.586	6488.06	0.622211	0.622211	199
406.696	6493.09	0.623099	0.623099	199
406.806	6498.49	0.623968	0.623968	199
406.916	6503.72	0.624836	0.624836	199
407.016	6507.96	0.625642	0.625642	199
407.126	6513.04	0.62651	0.62651	199
407.226	6517.46	0.627316	0.627316	199
407.336	6522.28	0.628164	0.628164	199
407.446	6527.48	0.629073	0.629073	199
407.556	6531.99	0.629942	0.629942	199
407.656	6536.4	0.630747	0.630747	199
407.766	6541.52	0.631616	0.631616	199
407.876	6546.32	0.632526	0.632526	199
407.976	6550.38	0.633269	0.633269	199
408.086	6555.8	0.634159	0.634159	199
408.196	6561.01	0.635047	0.635047	199
408.306	6566.38	0.635936	0.635936	199
408.406	6570.91	0.636722	0.636722	199
408.516	6575.61	0.63761	0.63761	199
408.626	6581.31	0.638499	0.638499	199
408.726	6585.83	0.639285	0.639285	199
408.836	6589.99	0.640153	0.640153	199
408.946	6594.86	0.641063	0.641063	199
409.056	6599.65	0.64191	0.64191	199
409.156	6604.43	0.642716	0.642716	199
409.266	6609.21	0.643626	0.643626	199
409.376	6613.48	0.644473	0.644473	199
409.476	6617.62	0.645279	0.645279	199
409.586	6622.67	0.646147	0.646147	199
409.696	6627.28	0.647036	0.647036	199
409.806	6632.44	0.647925	0.647925	199
409.906	6636.6	0.64871	0.64871	199
410.016	6641.32	0.64962	0.64962	199
410.126	6645.97	0.65053	0.65053	199
410.226	6649.91	0.651294	0.651294	199
410.336	6654.06	0.652183	0.652183	199
410.446	6658.84	0.653031	0.653031	199
410.556	6663.83	0.653899	0.653899	199
410.656	6668.38	0.654726	0.654726	199
410.766	6673.72	0.655615	0.655615	199
410.876	6678.88	0.656483	0.656483	199
410.976	6683.7	0.65731	0.65731	199
411.086	6688.07	0.658178	0.658178	199
411.196	6692.47	0.659067	0.659067	199
411.306	6696.87	0.659914	0.659914	199
411.406	6701.39	0.660741	0.660741	199
411.516	6705.72	0.661609	0.661609	199
411.626	6710.4	0.662477	0.662477	199
411.726	6715.08	0.663284	0.663284	199
411.836	6719.61	0.664172	0.664172	199
411.946	6724.7	0.665061	0.665061	199
412.046	6728.59	0.665847	0.665847	199
412.156	6733.09	0.666736	0.666736	199
412.266	6737.38	0.667604	0.667604	199
412.376	6742.32	0.668513	0.668513	199
412.476	6746.46	0.669299	0.669299	199
412.586	6750.97	0.670188	0.670188	199
412.696	6755.09	0.671076	0.671076	199
412.796	6759.02	0.671883	0.671883	199
412.906	6763.72	0.672751	0.672751	199
413.016	6768.51	0.673639	0.673639	199
413.126	6772.83	0.674528	0.674528	199
413.226	6776.73	0.675314	0.675314	199
413.336	6781.78	0.676224	0.676224	199
413.446	6786.49	0.677112	0.677112	199
413.546	6790.4	0.677877	0.677877	198
413.656	6795.71	0.678766	0.678766	198
413.766	6799.89	0.679655	0.679655	198
413.876	6804.54	0.680523	0.680523	198
413.976	6808.74	0.68135	0.68135	198
414.086	6813.08	0.682197	0.682197	198
414.196	6817.91	0.683086	0.683086	198
414.296	6822.4	0.683913	0.683913	198
414.406	6826.81	0.684781	0.684781	198
414.516	6831.53	0.68567	0.68567	198
414.626	6835.7	0.686559	0.686559	198
414.726	6839.81	0.687365	0.687365	198
414.836	6844.79	0.688254	0.688254	198
414.946	6848.77	0.689143	0.689143	198
415.046	6852.74	0.689928	0.689928	198
415.156	6856.82	0.690796	0.690796	198
415.266	6861.19	0.691665	0.691665	198
415.376	6866.14	0.692595	0.692595	198
415.476	6870.86	0.693422	0.693422	198
415.586	6875.06	0.694311	0.694311	198
415.696	6879.54	0.69522	0.69522	198
415.796	6883.1	0.695984	0.695984	198
415.906	6887.55	0.696874	0.696874	198
416.016	6892.46	0.697763	0.697763	198
416.126	6897.49	0.698651	0.698651	198
416.226	6901.62	0.699437	0.699437	198
416.336	6906.67	0.700305	0.700305	198
416.446	6911.34	0.701194	0.701194	198
416.546	6915.97	0.702	0.702	198
416.656	6920.41	0.702889	0.702889	198
416.766	6925.13	0.703777	0.703777	198
416.876	6929.3	0.704666	0.704666	198
416.976	6932.92	0.705473	0.705473	198
417.086	6937.22	0.706361	0.706361	198
417.196	6941.79	0.70723	0.70723	198
417.296	6946.31	0.708057	0.708057	198
417.406	6950.08	0.708904	0.708904	198
417.516	6954.46	0.709772	0.709772	198
417.616	6958.77	0.710578	0.710578	198
417.726	6963.36	0.711467	0.711467	198
417.836	6967.84	0.712356	0.712356	198
417.946	6972.13	0.713245	0.713245	198
418.046	6976.06	0.714051	0.714051	198
418.156	6980.4	0.714961	0.714961	198
418.266	6984.67	0.715808	0.715808	198
418.366	6988.71	0.716614	0.716614	198
418.476	6992.9	0.717462	0.717462	198
418.586	6997.93	0.718371	0.718371	198
418.696	7002.47	0.71926	0.71926	198
418.796	7007.02	0.720046	0.720046	198
418.906	7011.47	0.720935	0.720935	198
419.016	7015.59	0.721802	0.721802	198
419.116	7020.12	0.722609	0.722609	198
419.226	7024.86	0.723498	0.723498	198
419.336	7029.24	0.724386	0.724386	198
419.446	7033.66	0.725275	0.725275	198
419.546	7037.06	0.726061	0.726061	198
419.656	7041.33	0.726929	0.726929	198
419.766	7046.21	0.727818	0.727818	198
419.866	7050.13	0.728583	0.728583	198
419.976	7054.66	0.729492	0.729492	198
420.086	7059.04	0.73036	0.73036	198
420.196	7063.6	0.73127	0.73127	198
420.296	7068.21	0.732076	0.732076	198
420.406	7072.43	0.732965	0.732965	198
420.516	7076.67	0.733833	0.733833	198
420.616	7079.24	0.734639	0.734639	198
420.726	7084.43	0.735528	0.735528	198
420.836	7088.69	0.736375	0.736375	198
420.946	7093.33	0.737264	0.737264	198
421.046	7097.25	0.73805	0.73805	198
421.156	7101.42	0.738938	0.738938	198
421.266	7106.1	0.739807	0.739807	198
421.366	7110.53	0.740613	0.740613	198
421.476	7115.17	0.741481	0.741481	198
421.586	7119.44	0.74237	0.74237	198
421.696	7123.97	0.743259	0.743259	198
421.796	7127.93	0.744044	0.744044	198
421.906	7132.57	0.744933	0.744933	198
422.006	7136.89	0.74574	0.74574	198
422.116	7140.81	0.746607	0.746607	198
422.226	7144.85	0.747475	0.747475	198
422.336	7149.41	0.748344	0.748344	198
422.436	7153.6	0.749171	0.749171	198
422.546	7157.95	0.750039	0.750039	198
422.656	7162.28	0.750928	0.750928	198
422.756	7166.41	0.751734	0.751734	198
422.866	7170.71	0.752602	0.752602	198
422.976	7174.73	0.75347	0.75347	198
423.086	7179.35	0.754338	0.754338	198
423.186	7182.86	0.755165	0.755165	198
423.296	7187.1	0.756033	0.756033	198
423.406	7191.41	0.756901	0.756901	198
423.506	7195.31	0.757687	0.757687	198
423.616	7200.07	0.758555	0.758555	198
423.726	7204.45	0.759424	0.759424	199
423.836	7208.93	0.760333	0.760333	199
423.936	7213.27	0.761139	0.761139	199
424.046	7217.44	0.761987	0.761987	199
424.156	7222.57	0.762896	0.762896	199
424.256	7226.67	0.763702	0.763702	199
424.366	7231.28	0.76455	0.76455	199
424.476	7235.61	0.765418	0.765418	199
424.586	7239.98	0.766307	0.766307	199
424.686	7244	0.767113	0.767113	199
424.796	7247.89	0.767981	0.767981	199
424.906	7252.43	0.76887	0.76887	199
425.006	7256.84	0.769676	0.769676	199
425.116	7260.65	0.770523	0.770523	199
425.226	7265.29	0.771412	0.771412	199
425.336	7269.42	0.772301	0.772301	199
425.436	7273.5	0.773107	0.773107	199
425.546	7278.13	0.773976	0.773976	199
425.656	7282.01	0.774844	0.774844	199
425.756	7285.63	0.775629	0.775629	199
425.866	7289.32	0.776477	0.776477	199
425.976	7293.7	0.777366	0.777366	199
426.086	7298.93	0.778234	0.778234	199
426.186	7303.05	0.779061	0.779061	199
426.296	7307.19	0.779887	0.779887	199
426.406	7311.86	0.780797	0.780797	199
426.506	7315.78	0.781603	0.781603	199
426.616	7320.35	0.782451	0.782451	199
426.726	7325.24	0.78336	0.78336	200
426.836	7329.75	0.784228	0.784228	200
426.936	7333.46	0.785014	0.785014	200
427.046	7337.55	0.785861	0.785861	200
427.156	7342.62	0.786791	0.786791	200
427.256	7346.76	0.787577	0.787577	200
427.366	7351.14	0.788445	0.788445	200
427.476	7355.13	0.789334	0.789334	200
427.576	7359.08	0.790119	0.790119	200
427.686	7363.21	0.791008	0.791008	200
427.796	7367.19	0.791897	0.791897	200
427.906	7371.43	0.792744	0.792744	200
428.006	7375.26	0.793551	0.793551	200
428.116	7380.06	0.794439	0.794439	200
428.226	7384.21	0.795308	0.795308	200
428.326	7388.36	0.796093	0.796093	200
428.436	7394.13	0.797003	0.797003	200
428.546	7398.39	0.797871	0.797871	200
428.656	7402.99	0.798781	0.798781	200
428.756	7406.23	0.799525	0.799525	200
428.866	7410.68	0.800434	0.800434	200
428.976	7415.28	0.801302	0.801302	200
429.076	7418.56	0.802108	0.802108	200
429.186	7422.56	0.802977	0.802977	200
429.296	7427.09	0.803845	0.803845	200
429.406	7431.95	0.804734	0.804734	200
429.506	7435.81	0.805519	0.805519	200
429.616	7440.68	0.806428	0.806428	200
429.726	7444.61	0.807276	0.807276	200
429.826	7449.12	0.808103	0.808103	200
429.936	7453.57	0.808971	0.808971	200
430.046	7457.44	0.80986	0.80986	200
430.156	7461.22	0.810728	0.810728	200
430.256	7465.24	0.811534	0.811534	200
430.366	7469.79	0.812423	0.812423	200
430.476	7474.48	0.813291	0.813291	200
430.576	7477.61	0.814056	0.814056	200
430.686	7482.36	0.814945	0.814945	200
430.796	7486.32	0.815854	0.815854	201
430.906	7491	0.816723	0.816723	201
431.006	7494.86	0.817529	0.817529	201
431.116	7498.65	0.818418	0.818418	201
431.226	7502.33	0.819307	0.819307	201
431.326	7506.04	0.820113	0.820113	201
431.436	7510.04	0.820981	0.820981	201
431.546	7514.65	0.821849	0.821849	201
431.656	7518.76	0.822738	0.822738	201
431.756	7522.46	0.823503	0.823503	201
431.866	7527.24	0.824392	0.824392	201
431.976	7532.2	0.82528	0.82528	201
432.076	7536.6	0.826107	0.826107	201
432.186	7540.96	0.826996	0.826996	201
432.296	7544.6	0.827864	0.827864	201
432.396	7549	0.828671	0.828671	201
432.506	7553.51	0.829539	0.829539	201
432.616	7557.39	0.830407	0.830407	201
432.726	7562.05	0.831316	0.831316	201
432.826	7565.4	0.832081	0.832081	201
432.936	7570.21	0.832991	0.832991	201
433.046	7574.43	0.833859	0.833859	201
433.146	7577.96	0.834644	0.834644	201
433.256	7582.21	0.835533	0.835533	201
433.366	7586.29	0.836442	0.836442	201
433.476	7590.58	0.837311	0.837311	201
433.576	7594.39	0.838117	0.838117	201
433.686	7598.14	0.838985	0.838985	201
433.796	7602.18	0.839874	0.839874	201
433.896	7606.08	0.84068	0.84068	201
434.006	7609.68	0.841548	0.841548	201
434.116	7614.55	0.842437	0.842437	201
434.226	7618.59	0.843305	0.843305	201
434.326	7623.09	0.844132	0.844132	201
434.436	7626.94	0.845	0.845	201
434.546	7631.65	0.845889	0.845889	201
434.646	7635.87	0.846695	0.846695	201
434.756	7640.18	0.847584	0.847584	201
434.866	7644.52	0.848453	0.848453	201
434.976	7648.36	0.84932	0.84932	201
435.076	7652.3	0.850127	0.850127	201
435.186	7656.79	0.851016	0.851016	201
435.296	7660.98	0.851904	0.851904	201
435.396	7665.34	0.852711	0.852711	201
435.506	7668.76	0.853579	0.853579	201
435.616	7673.41	0.854488	0.854488	201
435.726	7677.56	0.855336	0.855336	201
435.826	7681.47	0.856163	0.856163	201
435.936	7685.65	0.857031	0.857031	201
436.046	7689.8	0.85792	0.85792	201
436.146	7693.95	0.858726	0.858726	201
436.256	7697.94	0.859594	0.859594	201
436.366	7701.64	0.860483	0.860483	201
436.476	7704.96	0.861372	0.861372	201
436.576	7709.6	0.862219	0.862219	201
436.686	7714.22	0.863108	0.863108	201
436.796	7718.88	0.863997	0.863997	201
436.896	7722.83	0.864803	0.864803	202
437.006	7726.78	0.865671	0.865671	202
437.116	7730.61	0.866539	0.866539	202
437.216	7734.86	0.867346	0.867346	202
437.326	7739.34	0.868255	0.868255	202
437.436	7743.23	0.869102	0.869102	202
437.536	7747.57	0.869909	0.869909	202
437.646	7751.96	0.870818	0.870818	202
437.756	7756.04	0.871686	0.871686	202
437.866	7760.22	0.872575	0.872575	202
437.966	7764.34	0.873381	0.873381	202
438.076	7768.53	0.87427	0.87427	202
438.186	7772.56	0.875138	0.875138	202
438.286	7776.34	0.875945	0.875945	202
438.396	7779.98	0.876813	0.876813	202
438.506	7784.6	0.877701	0.877701	202
438.616	7788.45	0.878611	0.878611	202
438.716	7792.32	0.879396	0.879396	202
438.826	7797.06	0.880265	0.880265	202
438.936	7800.9	0.881154	0.881154	202
439.036	7804.65	0.88198	0.88198	202
439.146	7808.76	0.882869	0.882869	202
439.256	7812.71	0.883737	0.883737	202
439.366	7816.95	0.884605	0.884605	202
439.466	7820.54	0.885412	0.885412	202
439.576	7824.26	0.886259	0.886259	202
439.686	7828.65	0.887169	0.887169	202
439.786	7832.08	0.887975	0.887975	202
439.896	7837.28	0.888864	0.888864	202
440.006	7841.42	0.889732	0.889732	202
440.116	7845.66	0.890621	0.890621	202
440.216	7849.48	0.891427	0.891427	202
440.326	7853.87	0.892295	0.892295	202
440.436	7858.45	0.893184	0.893184	202
440.536	7862.09	0.89399	0.89399	202
440.646	7866.07	0.894858	0.894858	202
440.756	7869.43	0.895726	0.895726	202
440.866	7874.19	0.896615	0.896615	202
440.966	7877.97	0.897401	0.897401	202
441.076	7882.11	0.89829	0.89829	202
441.186	7886.7	0.899199	0.899199	202
441.286	7890.26	0.899984	0.899984	202
441.396	7894.23	0.900853	0.900853	202
441.506	7898.3	0.901762	0.901762	202
441.616	7902.27	0.90263	0.90263	202
441.716	7905.33	0.903416	0.903416	202
441.826	7908.73	0.904284	0.904284	202
441.936	7913.42	0.905173	0.905173	202
442.036	7917.31	0.905979	0.905979	202
442.146	7921.67	0.906847	0.906847	202
442.256	7925.76	0.907716	0.907716	202
442.356	7929.84	0.908542	0.908542	202
442.466	7934.08	0.909411	0.909411	202
442.576	7939.18	0.910279	0.910279	202
442.686	7943.56	0.911167	0.911167	202
442.786	7947.16	0.911974	0.911974	202
442.896	7950.54	0.912842	0.912842	202
443.006	7955.19	0.91371	0.91371	202
443.106	7959.61	0.914516	0.914516	202
443.216	7963.82	0.915426	0.915426	202
443.326	7967.34	0.916294	0.916294	202
443.436	7971.25	0.917162	0.917162	202
443.536	7975.13	0.917968	0.917968	202
443.646	7979.43	0.918836	0.918836	202
443.756	7983.61	0.919725	0.919725	202
443.856	7986.75	0.920511	0.920511	202
443.966	7990.51	0.921399	0.921399	202
444.076	7994.86	0.922288	0.922288	201
444.186	7998.82	0.923136	0.923136	201
444.286	8002.39	0.923942	0.923942	201
444.396	8006.33	0.92479	0.92479	201
444.506	8010.73	0.925699	0.925699	201
444.606	8014.67	0.926484	0.926484	201
444.716	8018.6	0.927353	0.927353	201
444.826	8022.83	0.928241	0.928241	201
444.936	8026.62	0.92913	0.92913	201
445.036	8030.35	0.929916	0.929916	201
445.146	8034.34	0.930825	0.930825	201
445.256	8038.73	0.931694	0.931694	201
445.356	8042.29	0.932458	0.932458	201
445.466	8046.65	0.933347	0.933347	201
445.576	8050.66	0.934257	0.934257	201
445.686	8054.13	0.935104	0.935104	201
445.786	8057.66	0.93589	0.93589	201
445.896	8061.64	0.936779	0.936779	201
446.006	8065.87	0.937668	0.937668	201
446.106	8069.53	0.938473	0.938473	201
446.216	8073	0.939321	0.939321	201
446.326	8077.77	0.94021	0.94021	201
446.436	8081.39	0.941099	0.941099	201
446.536	8084.49	0.941905	0.941905	201
446.646	8089.09	0.942773	0.942773	201
446.756	8092.52	0.943641	0.943641	201
446.856	8096.22	0.944447	0.944447	201
446.966	8099.99	0.945295	0.945295	201
447.076	8102.83	0.946163	0.946163	201
447.176	8106.43	0.946949	0.946949	201
447.286	8111.31	0.947817	0.947817	201
447.396	8116.09	0.948726	0.948726	201
447.506	8120.34	0.949594	0.949594	201
447.606	8123.97	0.95038	0.95038	201
447.716	8128.53	0.951289	0.951289	201
447.826	8132.42	0.952137	0.952137	201
447.926	8136.65	0.952943	0.952943	201
448.036	8140.96	0.953811	0.953811	201
448.146	8144.66	0.954679	0.954679	201
448.256	8149.06	0.955568	0.955568	201
448.356	8152.67	0.956374	0.956374	201
448.466	8156.6	0.957243	0.957243	201
448.576	8161.1	0.958152	0.958152	201
448.676	8164.77	0.958958	0.958958	201
448.786	8168.46	0.959806	0.959806	201
448.896	8172.71	0.960674	0.960674	201
449.006	8176.33	0.961563	0.961563	201
449.106	8180.07	0.962348	0.962348	201
449.216	8183.98	0.963237	0.963237	201
449.326	8188.1	0.964105	0.964105	201
449.426	8191.75	0.964891	0.964891	201
449.536	8195.49	0.965801	0.965801	201
449.646	8200.14	0.966668	0.966668	201
449.756	8204.12	0.967537	0.967537	201
449.856	8207.69	0.968364	0.968364	201
449.966	8211.77	0.969232	0.969232	201
450.076	8215.89	0.970121	0.970121	201
450.176	8219.42	0.970927	0.970927	201
450.286	8223.17	0.971795	0.971795	201
450.396	8226.69	0.972642	0.972642	201
450.506	8231.19	0.973531	0.973531	201
450.606	8234.82	0.974317	0.974317	201
450.716	8239.19	0.975226	0.975226	201
450.826	8243.37	0.976094	0.976094	201
450.926	8246.87	0.9769	0.9769	201
451.036	8251.03	0.977769	0.977769	201
451.146	8254.51	0.978657	0.978657	201
451.256	8258.38	0.979526	0.979526	201
451.356	8261.93	0.980332	0.980332	201
451.466	8265.51	0.98122	0.98122	201
451.576	8269.59	0.982089	0.982089	201
451.676	8272.72	0.982874	0.982874	201
451.786	8276.58	0.983742	0.983742	201
451.896	8280.77	0.984631	0.984631	201
452.006	8284.87	0.98552	0.98552	201
452.106	8288.58	0.986306	0.986306	201
452.216	8292.85	0.987215	0.987215	201
452.316	8295.65	0.988021	0.988021	201
452.426	8299.32	0.988889	0.988889	201
452.536	8302.99	0.989779	0.989779	201
452.646	8306.93	0.990667	0.990667	201
452.746	8310.43	0.991453	0.991453	201
452.856	8314.32	0.992321	0.992321	201
452.966	8318.45	0.99321	0.99321	201
453.066	8322.58	0.994016	0.994016	201
453.176	8327.4	0.994905	0.994905	201
453.286	8331.02	0.995752	0.995752	201
453.396	8335.02	0.996641	0.996641	201
453.496	8338.68	0.997447	0.997447	201
453.606	8342.67	0.998336	0.998336	201
453.716	8346.51	0.999225	0.999225	201
453.816	8349.74	0.99999	0.99999	201
453.926	8353.78	1.0009	1.0009	201
454.036	8357.79	1.00179	1.00179	201
454.146	8362.02	1.00266	1.00266	201
454.246	8365.54	1.00344	1.00344	201
454.356	8369.48	1.00433	1.00433	201
454.466	8373.88	1.00524	1.00524	201
454.566	8377.39	1.00603	1.00603	201
454.676	8380.8	1.00689	1.00689	201
454.786	8384.65	1.00778	1.00778	201
454.896	8388.63	1.00867	1.00867	201
454.996	8392.22	1.00948	1.00948	201
455.106	8395.86	1.01037	1.01037	201
455.216	8399.35	1.01121	1.01121	200
455.316	8403.38	1.01204	1.01204	200
455.426	8407.65	1.01293	1.01293	200
455.536	8411.61	1.0138	1.0138	200
455.646	8415.99	1.01469	1.01469	200
455.746	8419.71	1.01549	1.01549	200
455.856	8424.1	1.01636	1.01636	200
455.966	8427.92	1.01723	1.01723	200
456.066	8431.38	1.01806	1.01806	200
456.176	8435.54	1.01892	1.01892	200
456.286	8439.81	1.01981	1.01981	200
456.396	8443.81	1.02068	1.02068	200
456.496	8447.82	1.02151	1.02151	200
456.606	8451.43	1.02238	1.02238	200
456.716	8455.46	1.02329	1.02329	200
456.816	8459.02	1.02407	1.02407	200
456.926	8463.11	1.02496	1.02496	200
457.036	8467.04	1.02587	1.02587	200
457.136	8469.99	1.02663	1.02663	200
457.246	8474.65	1.02752	1.02752	200
457.356	8477.8	1.02839	1.02839	200
457.466	8481.79	1.0293	1.0293	200
457.566	8485.09	1.03009	1.03009	200
457.676	8488.87	1.031	1.031	200
457.786	8493.77	1.03191	1.03191	200
457.886	8497.53	1.03271	1.03271	200
457.996	8501.11	1.03358	1.03358	200
458.106	8505.25	1.03447	1.03447	200
458.216	8509.09	1.03538	1.03538	200
458.316	8512.92	1.03616	1.03616	200
458.426	8516.75	1.03703	1.03703	200
458.536	8521.33	1.03794	1.03794	200
458.636	8525	1.03869	1.03869	200
458.746	8529.33	1.03959	1.03959	200
458.856	8533.6	1.0405	1.0405	200
458.966	8537.62	1.04137	1.04137	200
459.066	8541.1	1.04216	1.04216	200
459.176	8545.4	1.04307	1.04307	200
459.286	8549.26	1.04396	1.04396	200
459.386	8552.78	1.04474	1.04474	200
459.496	8556.6	1.04563	1.04563	200
459.606	8560.26	1.04652	1.04652	200
459.716	8564.08	1.04737	1.04737	200
459.816	8567.65	1.04817	1.04817	200
459.926	8571.59	1.04906	1.04906	200
460.036	8576.14	1.04997	1.04997	200
460.136	8579.33	1.05078	1.05078	200
460.246	8583.39	1.05165	1.05165	200
460.356	8587.02	1.05251	1.05251	200
460.466	8591.06	1.05342	1.05342	200
460.566	8594.17	1.05421	1.05421	200
460.676	8597.82	1.0551	1.0551	200
460.786	8601.83	1.05597	1.05597	200
460.886	8606.12	1.05677	1.05677	200
460.996	8610.36	1.05766	1.05766	200
461.106	8614.82	1.05851	1.05851	200
461.216	8618.68	1.0594	1.0594	200
461.316	8622.01	1.0602	1.0602	200
461.426	8626.18	1.06109	1.06109	200
461.536	8630.05	1.06196	1.06196	200
461.636	8634.34	1.06279	1.06279	200
461.746	8637.67	1.06368	1.06368	200
461.856	8641.28	1.06454	1.06454	200
461.966	8644.88	1.06541	1.06541	200
462.066	8648.81	1.06622	1.06622	200
462.176	8652.5	1.06709	1.06709	200
462.286	8656.33	1.068	1.068	200
462.386	8659.87	1.06878	1.06878	200
462.496	8663.39	1.06965	1.06965	200
462.606	8667.65	1.07056	1.07056	200
462.706	8671.51	1.07135	1.07135	200
462.816	8674.72	1.07223	1.07223	200
462.926	8677.67	1.07312	1.07312	200
463.036	8681.96	1.07399	1.07399	200
463.136	8686.19	1.07476	1.07476	200
463.246	8690.86	1.07564	1.07564	199
463.356	8694.65	1.07653	1.07653	199
463.456	8698.32	1.07734	1.07734	199
463.566	8702.43	1.07821	1.07821	199
463.676	8706.62	1.0791	1.0791	199
463.786	8711.13	1.07994	1.07994	199
463.886	8715.03	1.08079	1.08079	199
463.996	8718.73	1.08166	1.08166	199
464.106	8722.21	1.08255	1.08255	199
464.206	8726.17	1.08333	1.08333	199
464.316	8729.78	1.08422	1.08422	199
464.426	8733.03	1.08507	1.08507	199
464.536	8737.08	1.08596	1.08596	199
464.636	8740.62	1.08675	1.08675	199
464.746	8744.41	1.08763	1.08763	199
464.856	8748.57	1.0885	1.0885	199
464.956	8751.96	1.08931	1.08931	199
465.066	8755.93	1.0902	1.0902	199
465.176	8759.43	1.09107	1.09107	199
465.286	8763.39	1.09195	1.09195	199
465.386	8766.93	1.09276	1.09276	199
465.496	8770.86	1.09363	1.09363	199
465.606	8774.33	1.09452	1.09452	199
465.706	8777.82	1.0953	1.0953	199
465.816	8781.12	1.09617	1.09617	199
465.926	8784.99	1.09704	1.09704	199
466.036	8789.37	1.09795	1.09795	199
466.136	8792.96	1.09873	1.09873	199
466.246	8797.34	1.0996	1.0996	199
466.356	8801.54	1.10049	1.10049	199
466.456	8805.64	1.1013	1.1013	199
466.566	8809.92	1.10217	1.10217	199
466.676	8813.1	1.10305	1.10305	199
466.786	8817.37	1.10392	1.10392	199
466.886	8820.71	1.10471	1.10471	199
466.996	8824.32	1.1056	1.1056	199
467.096	8828.34	1.10638	1.10638	199
467.206	8832.04	1.10727	1.10727	199
467.316	8836.11	1.10814	1.10814	199
467.426	8839.87	1.10901	1.10901	199
467.526	8843.57	1.10983	1.10983	199
467.636	8847.52	1.1107	1.1107	199
467.746	8851.32	1.11157	1.11157	199
467.846	8854.74	1.11238	1.11238	199
467.956	8858.3	1.11325	1.11325	199
468.066	8862.26	1.11413	1.11413	199
468.176	8864.87	1.115	1.115	199
468.276	8867.73	1.11575	1.11575	199
468.386	8871.99	1.11663	1.11663	199
468.496	8876.58	1.11752	1.11752	199
468.596	8880.48	1.11833	1.11833	199
468.706	8884.67	1.11922	1.11922	199
468.816	8888.74	1.12009	1.12009	199
468.926	8892.72	1.12096	1.12096	199
469.026	8896.76	1.12174	1.12174	199
469.136	8900.7	1.12261	1.12261	199
469.246	8904.12	1.12352	1.12352	199
469.346	8907.68	1.12428	1.12428	199
469.456	8911.83	1.12517	1.12517	199
469.566	8915.62	1.12606	1.12606	199
469.676	8919.97	1.12693	1.12693	199
469.776	8923.71	1.12774	1.12774	199
469.886	8927.49	1.12864	1.12864	199
469.996	8930.8	1.12949	1.12949	199
470.096	8934.13	1.13028	1.13028	199
470.206	8937.9	1.13115	1.13115	199
470.316	8941.37	1.13206	1.13206	199
470.426	8945.26	1.13292	1.13292	198
470.526	8948.75	1.13371	1.13371	198
470.636	8952.43	1.13458	1.13458	198
470.746	8956.63	1.13547	1.13547	198
470.846	8960.09	1.13627	1.13627	198
470.956	8963.41	1.13712	1.13712	198
471.066	8967.43	1.13807	1.13807	198
471.176	8971.38	1.13892	1.13892	198
471.276	8974.63	1.13972	1.13972	198
471.386	8978.5	1.14059	1.14059	198
471.496	8982.11	1.14146	1.14146	198
471.596	8985.89	1.14227	1.14227	198
471.706	8989.72	1.14311	1.14311	198
471.816	8994.11	1.14402	1.14402	198
471.926	8998.08	1.14489	1.14489	198
472.026	9001.16	1.14572	1.14572	198
472.136	9005.15	1.14659	1.14659	198
472.246	9009.95	1.14748	1.14748	198
472.346	9012.89	1.14824	1.14824	198
472.456	9016.66	1.14915	1.14915	198
472.566	9019.96	1.15002	1.15002	198
472.666	9023.94	1.1508	1.1508	198
472.776	9027.66	1.15167	1.15167	198
472.886	9031.45	1.15256	1.15256	198
472.996	9035.17	1.15345	1.15345	198
473.096	9038.39	1.15426	1.15426	198
473.206	9042.15	1.15512	1.15512	198
473.316	9046.26	1.15601	1.15601	198
473.416	9049.84	1.15684	1.15684	198
473.526	9052.59	1.15771	1.15771	198
473.636	9056.38	1.1586	1.1586	198
473.746	9059.92	1.15946	1.15946	198
473.846	9063.71	1.16025	1.16025	198
473.956	9067.56	1.16114	1.16114	198
474.066	9071.71	1.16201	1.16201	198
474.166	9075.71	1.16283	1.16283	198
474.276	9080.36	1.1637	1.1637	198
474.386	9084.23	1.16457	1.16457	198
474.496	9088.61	1.16548	1.16548	198
474.596	9091.81	1.16624	1.16624	198
474.706	9095.87	1.16715	1.16715	198
474.816	9099.12	1.16802	1.16802	198
474.916	9102.45	1.16883	1.16883	198
475.026	9106.29	1.1697	1.1697	198
475.136	9110.39	1.17059	1.17059	198
475.246	9113.63	1.17145	1.17145	198
475.346	9117.3	1.17226	1.17226	198
475.456	9121.08	1.17313	1.17313	198
475.566	9124.91	1.174	1.174	198
475.666	9128.42	1.17482	1.17482	198
475.776	9132.14	1.17571	1.17571	198
475.886	9136.04	1.1766	1.1766	198
475.996	9139.59	1.17747	1.17747	198
476.096	9143.25	1.1783	1.1783	198
476.206	9146.53	1.17918	1.17918	198
476.316	9149.94	1.18003	1.18003	198
476.416	9153.99	1.18086	1.18086	198
476.526	9157.82	1.18173	1.18173	198
476.636	9162.05	1.18262	1.18262	198
476.746	9165.82	1.1835	1.1835	198
476.846	9170.2	1.18433	1.18433	198
476.956	9174.38	1.1852	1.1852	198
477.066	9178.14	1.18607	1.18607	198
477.166	9181.55	1.18687	1.18687	198
477.276	9185.26	1.18774	1.18774	198
477.386	9189.17	1.18861	1.18861	198
477.486	9192.92	1.18942	1.18942	198
477.596	9196.58	1.19033	1.19033	198
477.706	9200.17	1.19119	1.19119	198
477.816	9204.3	1.19208	1.19208	198
477.916	9207.55	1.19289	1.19289	198
478.026	9211.53	1.19378	1.19378	198
478.136	9215.39	1.19463	1.19463	198
478.236	9218.82	1.19545	1.19545	198
478.346	9222.76	1.19634	1.19634	198
478.456	9226.03	1.19721	1.19721	198
478.566	9229.85	1.1981	1.1981	198
478.666	9233.02	1.19888	1.19888	198
478.776	9236.17	1.19977	1.19977	198
478.886	9240.45	1.20066	1.20066	198
478.986	9244.27	1.20149	1.20149	198
479.096	9248.53	1.2024	1.2024	198
479.206	9252.51	1.20329	1.20329	198
479.316	9256.48	1.20418	1.20418	198
479.416	9259.64	1.20498	1.20498	198
479.526	9263.52	1.20583	1.20583	198
479.636	9267.78	1.20672	1.20672	198
479.736	9271.52	1.20752	1.20752	198
479.846	9275.61	1.20841	1.20841	198
479.956	9279.31	1.20928	1.20928	198
480.066	9283.81	1.21017	1.21017	198
480.166	9286.8	1.21098	1.21098	198
480.276	9290.5	1.21187	1.21187	198
480.386	9294.41	1.21275	1.21275	198
480.486	9298.13	1.21356	1.21356	198
480.596	9301.65	1.21443	1.21443	198
480.706	9305.34	1.2153	1.2153	198
480.816	9308.83	1.21619	1.21619	198
480.916	9312.38	1.21699	1.21699	198
481.026	9315.93	1.21786	1.21786	198
481.136	9319.46	1.21873	1.21873	198
481.236	9323.14	1.21955	1.21955	198
481.346	9327.22	1.22046	1.22046	198
481.456	9330.71	1.22133	1.22133	198
481.566	9334.98	1.22224	1.22224	198
481.666	9337.77	1.22301	1.22301	198
481.776	9341.64	1.2239	1.2239	198
481.886	9345.21	1.22476	1.22476	198
481.986	9348.57	1.22557	1.22557	198
482.096	9352.9	1.22644	1.22644	198
482.206	9357.1	1.22733	1.22733	198
482.306	9361.3	1.22813	1.22813	198
482.416	9364.66	1.229	1.229	198
482.526	9368.49	1.22989	1.22989	198
482.626	9371.91	1.2307	1.2307	199
482.736	9375.7	1.23158	1.23158	199
482.846	9379.76	1.23247	1.23247	199
482.956	9383.18	1.23334	1.23334	199
483.056	9386.43	1.23413	1.23413	199
483.166	9390.47	1.23502	1.23502	199
483.276	9394.32	1.23588	1.23588	199
483.376	9397.68	1.23669	1.23669	199
483.486	9401.75	1.2376	1.2376	199
483.596	9405.33	1.23847	1.23847	199
483.706	9408.7	1.23934	1.23934	199
483.806	9412.72	1.24014	1.24014	199
483.916	9416.56	1.24103	1.24103	199
484.026	9419.77	1.24188	1.24188	199
484.126	9422.61	1.24271	1.24271	199
484.236	9426.26	1.2436	1.2436	199
484.346	9430.13	1.24446	1.24446	199
484.456	9434.06	1.24535	1.24535	199
484.556	9437.76	1.24614	1.24614	199
484.666	9441.37	1.24701	1.24701	199
484.776	9445.26	1.24787	1.24787	199
484.876	9449.05	1.2487	1.2487	199
484.986	9453.46	1.24955	1.24955	199
485.096	9457.44	1.25044	1.25044	199
485.206	9461.12	1.25131	1.25131	199
485.306	9464.83	1.25213	1.25213	199
485.416	9468.97	1.25302	1.25302	199
485.526	9472.21	1.25391	1.25391	199
485.626	9475.25	1.25465	1.25465	200
485.736	9479.19	1.25556	1.25556	200
485.846	9482.57	1.25643	1.25643	200
485.956	9486.7	1.25734	1.25734	200
486.056	9489.94	1.25811	1.25811	200
486.166	9493.67	1.25899	1.25899	200
486.276	9497.82	1.25986	1.25986	200
486.376	9501.57	1.26069	1.26069	200
486.486	9505.01	1.26156	1.26156	200
486.596	9508.36	1.26243	1.26243	200
486.706	9512.21	1.26329	1.26329	200
486.806	9516	1.26412	1.26412	200
486.916	9519.36	1.26497	1.26497	200
487.026	9522.52	1.26584	1.26584	200
487.126	9526.36	1.26664	1.26664	200
487.236	9529.69	1.26751	1.26751	200
487.346	9534.2	1.2684	1.2684	200
487.446	9538.47	1.26923	1.26923	200
487.556	9542.72	1.27007	1.27007	200
487.666	9546.79	1.27096	1.27096	200
487.776	9550.67	1.27185	1.27185	200
487.876	9554.14	1.27266	1.27266	200
487.986	9558.12	1.27353	1.27353	200
488.096	9561.3	1.27439	1.27439	200
488.196	9564.99	1.2752	1.2752	200
488.306	9568.24	1.27605	1.27605	200
488.416	9572.53	1.27694	1.27694	200
488.526	9576.9	1.27785	1.27785	200
488.626	9580.05	1.27861	1.27861	200
488.736	9584.04	1.27952	1.27952	200
488.846	9587.36	1.28039	1.28039	200
488.946	9590.51	1.28117	1.28117	200
489.056	9594.46	1.28204	1.28204	200
489.166	9598.34	1.28293	1.28293	200
489.276	9601.35	1.2838	1.2838	200
489.376	9603.86	1.28456	1.28456	200
489.486	9607.51	1.28545	1.28545	200
489.596	9611.75	1.28632	1.28632	200
489.696	9615.75	1.28711	1.28711	201
489.806	9619.48	1.288	1.288	201
489.916	9623.53	1.28888	1.28888	201
490.026	9627.92	1.28977	1.28977	201
490.126	9631.11	1.29054	1.29054	201
490.236	9635.89	1.29143	1.29143	201
490.346	9639.82	1.2923	1.2923	201
490.446	9643.69	1.29312	1.29312	201
490.556	9646.52	1.29397	1.29397	201
490.666	9650.72	1.29486	1.29486	201
490.776	9654.89	1.29573	1.29573	201
490.876	9658.89	1.29653	1.29653	201
490.986	9662.93	1.29744	1.29744	201
491.096	9666.14	1.29829	1.29829	201
491.196	9669.49	1.2991	1.2991	201
491.306	9672.69	1.29996	1.29996	201
491.416	9676.42	1.30085	1.30085	201
491.526	9680.82	1.30174	1.30174	201
491.626	9683.74	1.30251	1.30251	201
491.736	9687.47	1.3034	1.3034	201
491.846	9690.57	1.30426	1.30426	201
491.946	9694.52	1.30507	1.30507	201
492.056	9698	1.30596	1.30596	201
492.166	9702.19	1.30683	1.30683	201
492.266	9705.6	1.30763	1.30763	201
492.376	9709.67	1.30852	1.30852	201
492.486	9713.19	1.30939	1.30939	201
492.596	9716.46	1.31028	1.31028	201
492.696	9720.01	1.31106	1.31106	201
492.806	9724.17	1.31191	1.31191	201
492.916	9728.58	1.31278	1.31278	201
493.016	9732.29	1.31361	1.31361	201
493.126	9736.92	1.31452	1.31452	201
493.236	9740.16	1.31536	1.31536	201
493.346	9744.8	1.31627	1.31627	201
493.446	9747.69	1.31706	1.31706	201
493.556	9751.05	1.31793	1.31793	201
493.666	9754.29	1.31882	1.31882	201
493.766	9758.13	1.31962	1.31962	201
493.876	9761.97	1.32049	1.32049	201
493.986	9765.48	1.32138	1.32138	201
494.096	9768.6	1.32225	1.32225	201
494.196	9772	1.32305	1.32305	201
494.306	9776.02	1.32392	1.32392	201
494.416	9779.92	1.32481	1.32481	201
494.516	9783.31	1.3256	1.3256	201
494.626	9786.83	1.32651	1.32651	201
494.736	9790.59	1.32737	1.32737	201
494.846	9793.29	1.32826	1.32826	201
494.946	9796.91	1.32907	1.32907	201
495.056	9800.86	1.32994	1.32994	201
495.166	9804.07	1.33078	1.33078	201
495.266	9808.41	1.33159	1.33159	201
495.376	9812.99	1.3325	1.3325	201
495.486	9817.33	1.33339	1.33339	201
495.596	9821.22	1.33426	1.33426	201
495.696	9824.87	1.33508	1.33508	201
495.806	9828.47	1.33593	1.33593	201
495.916	9832.38	1.33682	1.33682	201
496.016	9835.48	1.33761	1.33761	201
496.126	9839.61	1.33849	1.33849	201
496.236	9842.89	1.33938	1.33938	201
496.346	9846.72	1.34025	1.34025	201
496.446	9850.24	1.34106	1.34106	201
496.556	9853.97	1.34193	1.34193	201
496.666	9857.81	1.34281	1.34281	201
496.766	9861.45	1.34362	1.34362	201
496.876	9864.98	1.34449	1.34449	201
496.986	9868.99	1.34538	1.34538	201
497.096	9872.62	1.34629	1.34629	201
497.196	9875.86	1.34709	1.34709	201
497.306	9879.37	1.34796	1.34796	201
497.406	9882.52	1.34875	1.34875	201
497.516	9885.56	1.34964	1.34964	201
497.626	9890.04	1.35057	1.35057	201
497.736	9893.65	1.35141	1.35141	201
497.836	9896.89	1.3522	1.3522	201
497.946	9901.27	1.35311	1.35311	201
498.056	9905.51	1.35396	1.35396	201
498.156	9909.58	1.35478	1.35478	201
498.266	9913.08	1.35567	1.35567	201
498.376	9916.85	1.35654	1.35654	201
498.486	9921.08	1.35743	1.35743	201
498.586	9924.19	1.35824	1.35824	201
498.696	9928.02	1.35912	1.35912	201
498.806	9931.39	1.35997	1.35997	201
498.906	9935.01	1.36078	1.36078	201
499.016	9938.75	1.36167	1.36167	201
499.126	9942.93	1.36258	1.36258	201
499.236	9946.67	1.36342	1.36342	201
499.336	9949.75	1.36425	1.36425	201
499.446	9953.75	1.36514	1.36514	201
499.556	9957.21	1.36605	1.36605	201
499.656	9960.58	1.36683	1.36683	201
499.766	9964.17	1.36768	1.36768	201
499.876	9967.8	1.36857	1.36857	201
499.986	9970.48	1.36946	1.36946	201
500.086	9975.07	1.37031	1.37031	201
500.196	9980.45	1.3712	1.3712	201
500.306	9984.65	1.37206	1.37206	201
500.406	9987.53	1.37287	1.37287	201
500.516	9991.84	1.37378	1.37378	201
500.626	9995.39	1.37465	1.37465	201
500.736	9999.57	1.37552	1.37552	201
500.836	10003.5	1.37632	1.37632	201
500.946	10007.5	1.37721	1.37721	201
501.056	10011.3	1.3781	1.3781	201
501.156	10014.8	1.37891	1.37891	201
501.266	10018.7	1.37979	1.37979	201
501.376	10022.5	1.38066	1.38066	201
501.486	10025.5	1.38153	1.38153	201
501.586	10029.1	1.38236	1.38236	201
501.696	10033.2	1.38323	1.38323	201
501.806	10036.7	1.38411	1.38411	201
501.906	10040	1.38492	1.38492	201
502.016	10043.6	1.38579	1.38579	201
502.126	10047.5	1.38668	1.38668	201
502.226	10050.5	1.38744	1.38744	201
502.336	10054.6	1.38835	1.38835	201
502.446	10058.2	1.38924	1.38924	201
502.556	10062.7	1.39015	1.39015	201
502.656	10066.1	1.39094	1.39094	201
502.766	10069.3	1.39178	1.39178	201
502.876	10073.1	1.39269	1.39269	201
502.976	10076	1.3935	1.3935	201
503.086	10079.5	1.39437	1.39437	201
503.196	10083.5	1.39526	1.39526	201
503.306	10087.6	1.39612	1.39612	201
503.406	10091.4	1.39693	1.39693	201
503.516	10095.5	1.39782	1.39782	201
503.626	10099.2	1.39869	1.39869	201
503.726	10103	1.39947	1.39947	201
503.836	10106.7	1.40038	1.40038	201
503.946	10110.6	1.40127	1.40127	201
504.056	10113.8	1.40216	1.40216	201
504.156	10116.5	1.40295	1.40295	201
504.266	10120.8	1.40383	1.40383	201
504.376	10124.7	1.4047	1.4047	201
504.476	10127.6	1.40551	1.40551	201
504.586	10131.5	1.40638	1.40638	201
504.696	10135.5	1.40727	1.40727	201
504.806	10138.5	1.40813	1.40813	201
504.906	10142.8	1.40894	1.40894	201
505.016	10146.5	1.40981	1.40981	201
505.126	10150.1	1.41072	1.41072	201
505.226	10153.2	1.4115	1.4115	201
505.336	10156	1.41237	1.41237	201
505.446	10159.6	1.41324	1.41324	201
505.556	10163.5	1.41415	1.41415	201
505.656	10166.9	1.41494	1.41494	201
505.766	10170.9	1.4158	1.4158	201
505.876	10175	1.41669	1.41669	201
505.976	10178.5	1.4175	1.4175	201
506.086	10182.8	1.41837	1.41837	201
506.196	10187	1.41923	1.41923	201
506.306	10191.2	1.42014	1.42014	201
506.406	10193.8	1.42093	1.42093	201
506.516	10197.5	1.4218	1.4218	201
506.626	10201.8	1.42267	1.42267	201
506.726	10205.5	1.42349	1.42349	201
506.836	10208.3	1.42434	1.42434	201
506.946	10212.2	1.42523	1.42523	201
507.056	10216.1	1.4261	1.4261	201
507.156	10219.6	1.42692	1.42692	201
507.266	10223.4	1.42779	1.42779	201
507.376	10227.1	1.42866	1.42866	201
507.476	10230.7	1.42949	1.42949	201
507.586	10234.1	1.43033	1.43033	201
507.696	10237.9	1.43122	1.43122	201
507.796	10241.2	1.43201	1.43201	201
507.906	10245	1.43292	1.43292	201
508.016	10248.3	1.43377	1.43377	201
508.126	10251.4	1.43465	1.43465	201
508.226	10254.8	1.43544	1.43544	201
508.336	10258.3	1.43633	1.43633	201
508.446	10262.7	1.4372	1.4372	201
508.546	10266.4	1.438	1.438	201
508.656	10270.6	1.43889	1.43889	201
508.766	10275	1.43978	1.43978	201
508.876	10278.6	1.44065	1.44065	201
508.976	10282	1.44143	1.44143	201
509.086	10285.8	1.44232	1.44232	201
509.196	10289.4	1.44317	1.44317	201
509.296	10292.9	1.444	1.444	201
509.406	10296.9	1.44489	1.44489	201
509.516	10299.7	1.44573	1.44573	201
509.626	10304.1	1.44662	1.44662	201
509.726	10307.8	1.44741	1.44741	201
509.836	10311.6	1.4483	1.4483	201
509.946	10315.5	1.44921	1.44921	201
510.046	10317.7	1.44997	1.44997	201
510.156	10321.4	1.45082	1.45082	201
510.266	10325.6	1.45173	1.45173	201
510.376	10328.8	1.4526	1.4526	201
510.476	10331.5	1.45338	1.45338	201
510.586	10334.2	1.45425	1.45425	201
510.696	10338.3	1.45512	1.45512	201
510.796	10342.1	1.45592	1.45592	201
510.906	10346.7	1.45681	1.45681	201
511.016	10350.5	1.4577	1.4577	201
511.126	10354.6	1.45855	1.45855	201
511.226	10358	1.45936	1.45936	201
511.336	10362.3	1.46025	1.46025	201
511.446	10366.3	1.46111	1.46111	201
511.546	10369.5	1.4619	1.4619	201
511.656	10373.1	1.46277	1.46277	201
511.766	10377.4	1.46366	1.46366	201
511.876	10381	1.46452	1.46452	201
511.976	10384.7	1.46533	1.46533	201
512.086	10389.4	1.46624	1.46624	200
512.186	10391.9	1.467	1.467	200
512.296	10395.5	1.46789	1.46789	200
512.406	10399	1.46878	1.46878	200
512.516	10402.6	1.46963	1.46963	200
512.616	10405.9	1.47046	1.47046	200
512.726	10409.3	1.47132	1.47132	200
512.836	10412.7	1.47219	1.47219	200
512.936	10415.9	1.47298	1.47298	200
513.046	10419.3	1.47387	1.47387	200
513.156	10423	1.47476	1.47476	200
513.266	10426.8	1.47565	1.47565	200
513.366	10429.9	1.47643	1.47643	200
513.476	10433.7	1.47732	1.47732	200
513.586	10437.7	1.47819	1.47819	200
513.686	10441.2	1.47899	1.47899	200
513.796	10444.2	1.47984	1.47984	200
513.906	10449.3	1.48075	1.48075	200
514.016	10453.2	1.48162	1.48162	200
514.116	10456.3	1.48242	1.48242	200
514.226	10460.8	1.48331	1.48331	200
514.336	10463.8	1.48418	1.48418	200
514.436	10468.3	1.48499	1.48499	200
514.546	10472.4	1.48588	1.48588	200
514.656	10475.2	1.48672	1.48672	200
514.766	10478.7	1.48763	1.48763	200
514.866	10481.6	1.4884	1.4884	200
514.976	10485.6	1.48931	1.48931	200
515.086	10489.5	1.49018	1.49018	200
515.186	10492.4	1.49096	1.49096	200
515.296	10496	1.49185	1.49185	200
515.406	10499.8	1.49274	1.49274	200
515.516	10503.3	1.49361	1.49361	200
515.616	10507.1	1.49441	1.49441	200
515.726	10510.6	1.49528	1.49528	200
515.836	10513.4	1.49619	1.49619	200
515.936	10517	1.497	1.497	200
516.046	10520.4	1.49785	1.49785	200
516.156	10524.1	1.49873	1.49873	200
516.266	10528	1.49962	1.49962	200
516.366	10531.2	1.50041	1.50041	200
516.476	10535	1.50128	1.50128	200
516.586	10539.8	1.50217	1.50217	200
516.686	10543.5	1.50297	1.50297	200
516.796	10548.1	1.50386	1.50386	200
516.906	10552.1	1.50475	1.50475	200
517.016	10555	1.5056	1.5056	200
517.116	10558.7	1.50642	1.50642	200
517.226	10562.3	1.50731	1.50731	200
517.336	10566	1.50818	1.50818	200
517.436	10569.6	1.50899	1.50899	200
517.546	10572.7	1.50986	1.50986	200
517.656	10576.6	1.51076	1.51076	200
517.756	10580.3	1.51155	1.51155	200
517.866	10583.5	1.51244	1.51244	200
517.976	10587.7	1.51333	1.51333	200
518.086	10591	1.5142	1.5142	200
518.186	10594.7	1.515	1.515	200
518.296	10598.3	1.51587	1.51587	200
518.406	10602.2	1.51678	1.51678	200
518.506	10605.1	1.51757	1.51757	200
518.616	10609	1.51845	1.51845	200
518.726	10612.2	1.51932	1.51932	200
518.836	10616.5	1.52023	1.52023	200
518.936	10619.7	1.52102	1.52102	200
519.046	10623.9	1.52191	1.52191	200
519.156	10628.2	1.52277	1.52277	200
519.256	10633.1	1.52362	1.52362	200
519.366	10636.9	1.52447	1.52447	200
519.476	10639.9	1.52534	1.52534	200
519.586	10643.7	1.52623	1.52623	200
519.686	10647.5	1.52701	1.52701	200
519.796	10651.1	1.5279	1.5279	200
519.906	10655.1	1.52879	1.52879	200
520.006	10658.8	1.52962	1.52962	200
520.116	10662.1	1.53048	1.53048	199
520.226	10665.5	1.53135	1.53135	199
520.336	10669.7	1.53224	1.53224	199
520.436	10672.9	1.53305	1.53305	199
520.546	10677	1.53394	1.53394	199
520.656	10680.8	1.53483	1.53483	199
520.756	10683.4	1.53563	1.53563	199
520.866	10687.1	1.5365	1.5365	199
520.976	10690.7	1.53737	1.53737	199
521.086	10694	1.53826	1.53826	199
521.186	10697.2	1.53906	1.53906	199
521.296	10701.9	1.53999	1.53999	199
521.406	10706	1.54088	1.54088	199
521.506	10709.6	1.54167	1.54167	199
521.616	10713.3	1.54258	1.54258	199
521.726	10716.7	1.54345	1.54345	199
521.836	10720.9	1.54431	1.54431	199
521.936	10723.8	1.5451	1.5451	199
522.046	10728.1	1.54599	1.54599	199
522.156	10732	1.54688	1.54688	199
522.256	10735.5	1.54766	1.54766	199
522.366	10739.7	1.54857	1.54857	199
522.476	10743.2	1.54942	1.54942	199
522.576	10746.6	1.55025	1.55025	199
522.686	10750.6	1.55113	1.55113	199
522.796	10754.2	1.55202	1.55202	199
522.906	10757.9	1.55291	1.55291	199
523.006	10761	1.55372	1.55372	199
523.116	10764.4	1.55459	1.55459	199
523.226	10768	1.55545	1.55545	199
523.326	10771.1	1.55626	1.55626	199
523.436	10774.7	1.55715	1.55715	199
523.546	10778.4	1.55804	1.55804	199
523.656	10782.4	1.55893	1.55893	199
523.756	10785.5	1.55971	1.55971	199
523.866	10789.4	1.56058	1.56058	199
523.976	10793.4	1.56149	1.56149	199
524.076	10796.3	1.56228	1.56228	199
524.186	10800.4	1.56316	1.56316	199
524.296	10804	1.56403	1.56403	199
524.406	10807.7	1.56492	1.56492	199
524.506	10811.5	1.56571	1.56571	199
524.616	10815.2	1.56662	1.56662	199
524.726	10819	1.56749	1.56749	199
524.826	10822.2	1.56827	1.56827	199
524.936	10826	1.56918	1.56918	199
525.046	10829.5	1.57005	1.57005	199
525.156	10833.6	1.57094	1.57094	199
525.256	10836.9	1.57174	1.57174	199
525.366	10840.2	1.57261	1.57261	199
525.476	10844.1	1.57348	1.57348	199
525.576	10847.1	1.57429	1.57429	199
525.686	10850.8	1.57515	1.57515	199
525.796	10855	1.57606	1.57606	199
525.906	10857.9	1.57693	1.57693	199
526.006	10861	1.57774	1.57774	199
526.116	10864.7	1.57861	1.57861	199
526.226	10868.4	1.57949	1.57949	199
526.326	10871.7	1.5803	1.5803	199
526.436	10874.4	1.58117	1.58117	199
526.546	10878.3	1.58204	1.58204	199
526.656	10882.2	1.58295	1.58295	199
526.756	10885.7	1.58371	1.58371	199
526.866	10889.7	1.58462	1.58462	199
526.976	10893.3	1.58549	1.58549	199
527.076	10896.7	1.58627	1.58627	199
527.186	10900.9	1.58716	1.58716	199
527.296	10904.9	1.58803	1.58803	198
527.396	10908.5	1.58884	1.58884	198
527.506	10912.5	1.58975	1.58975	198
527.616	10916.1	1.5906	1.5906	198
527.716	10919.4	1.5914	1.5914	198
527.826	10923.4	1.59229	1.59229	198
527.936	10926.8	1.59314	1.59314	198
528.046	10930.4	1.59405	1.59405	198
528.146	10933.8	1.59483	1.59483	198
528.256	10937	1.5957	1.5957	198
528.366	10940.9	1.59659	1.59659	198
528.466	10944.6	1.5974	1.5974	198
528.576	10947.7	1.59826	1.59826	198
528.686	10952	1.59917	1.59917	198
528.796	10955	1.60002	1.60002	198
528.896	10958.6	1.60081	1.60081	198
529.006	10962.3	1.6017	1.6017	198
529.116	10965.7	1.60256	1.60256	198
529.216	10969.2	1.60339	1.60339	198
529.326	10972.5	1.60424	1.60424	198
529.436	10976.2	1.60511	1.60511	198
529.546	10979.9	1.60599	1.60599	198
529.646	10983.3	1.6068	1.6068	198
529.756	10987.3	1.60767	1.60767	198
529.866	10991.7	1.60856	1.60856	198
529.966	10995.1	1.60936	1.60936	198
530.076	10998.8	1.61023	1.61023	198
530.186	11002.7	1.61114	1.61114	198
530.296	11006	1.61199	1.61199	198
530.396	11009.2	1.61277	1.61277	198
530.506	11013.3	1.61366	1.61366	198
530.616	11016.7	1.61453	1.61453	198
530.716	11020	1.61536	1.61536	198
530.826	11024.4	1.61623	1.61623	198
530.936	11027.9	1.6171	1.6171	198
531.046	11031.7	1.61798	1.61798	198
531.146	11035	1.61877	1.61877	198
531.256	11037.7	1.61966	1.61966	198
531.366	11042.2	1.62053	1.62053	198
531.466	11045.4	1.62135	1.62135	198
531.576	11048.3	1.62218	1.62218	198
531.686	11051	1.62305	1.62305	198
531.796	11054.2	1.62394	1.62394	198
531.896	11058.2	1.62474	1.62474	198
532.006	11062.1	1.62559	1.62559	198
532.116	11066	1.62648	1.62648	198
532.216	11069.8	1.62729	1.62729	198
532.326	11074	1.62815	1.62815	198
532.436	11078	1.62904	1.62904	198
532.536	11081.8	1.62983	1.62983	198
532.646	11085.1	1.6307	1.6307	198
532.756	11088.6	1.63156	1.63156	198
532.866	11091.9	1.63245	1.63245	198
532.966	11095.8	1.63324	1.63324	198
533.076	11100	1.63413	1.63413	198
533.186	11103.4	1.635	1.635	198
533.286	11107.1	1.63582	1.63582	198
533.396	11110.4	1.63671	1.63671	198
533.506	11113.9	1.63758	1.63758	198
533.616	11117.8	1.63845	1.63845	198
533.716	11120.6	1.63925	1.63925	198
533.826	11124.3	1.64012	1.64012	198
533.936	11127.9	1.64101	1.64101	198
534.036	11131.2	1.6418	1.6418	198
534.146	11134	1.64266	1.64266	198
534.256	11138.1	1.64355	1.64355	198
534.366	11141.6	1.64442	1.64442	198
534.466	11144.8	1.64523	1.64523	198
534.576	11148.8	1.64612	1.64612	198
534.686	11152.6	1.64699	1.64699	198
534.786	11156	1.64779	1.64779	198
534.896	11159.7	1.64866	1.64866	198
535.006	11163.1	1.64955	1.64955	198
535.116	11166.8	1.65042	1.65042	198
535.216	11170.3	1.65118	1.65118	198
535.326	11174.4	1.65209	1.65209	198
535.436	11178.3	1.65296	1.65296	198
535.536	11181.4	1.65376	1.65376	198
535.646	11185.5	1.65463	1.65463	198
535.756	11189.1	1.65552	1.65552	198
535.866	11192.6	1.65641	1.65641	198
535.966	11196.4	1.6572	1.6572	198
536.076	11199.6	1.65809	1.65809	198
536.186	11203.1	1.65897	1.65897	198
536.286	11206.5	1.6598	1.6598	198
536.396	11209.6	1.66065	1.66065	198
536.506	11212.7	1.66152	1.66152	198
536.616	11216.9	1.66241	1.66241	198
536.716	11220.1	1.66321	1.66321	198
536.826	11223.3	1.66408	1.66408	198
536.936	11227.5	1.66499	1.66499	198
537.036	11229.5	1.6658	1.6658	198
537.146	11233.3	1.66666	1.66666	198
537.256	11237.1	1.66753	1.66753	198
537.356	11240.4	1.66834	1.66834	198
537.466	11244.1	1.66921	1.66921	198
537.576	11247.6	1.6701	1.6701	198
537.686	11252.1	1.67096	1.67096	198
537.786	11256	1.67177	1.67177	198
537.896	11259.6	1.67266	1.67266	198
538.006	11263.5	1.67355	1.67355	198
538.106	11267	1.67435	1.67435	198
538.216	11270.2	1.67522	1.67522	198
538.326	11274.7	1.67611	1.67611	198
538.436	11279.1	1.67696	1.67696	199
538.536	11282.6	1.67778	1.67778	199
538.646	11286.1	1.67867	1.67867	199
538.756	11289.4	1.67954	1.67954	199
538.856	11293	1.68035	1.68035	199
538.966	11296.6	1.6812	1.6812	199
539.076	11300	1.6821	1.6821	199
539.186	11303.6	1.68299	1.68299	199
539.286	11306.7	1.68378	1.68378	199
539.396	11310.1	1.68467	1.68467	199
539.506	11314.1	1.68556	1.68556	199
539.606	11317.7	1.68636	1.68636	199
539.716	11320.4	1.68725	1.68725	199
539.826	11323.7	1.68812	1.68812	199
539.936	11327.8	1.68901	1.68901	199
540.036	11331	1.68979	1.68979	199
540.146	11335.1	1.69068	1.69068	199
540.256	11339	1.69155	1.69155	199
540.356	11342.5	1.69238	1.69238	199
540.466	11346.8	1.69325	1.69325	199
540.576	11350.2	1.69413	1.69413	199
540.686	11354.1	1.69502	1.69502	199
540.786	11357.4	1.69581	1.69581	199
540.896	11361.2	1.69668	1.69668	199
541.006	11365.3	1.69757	1.69757	199
541.106	11368.6	1.69837	1.69837	199
541.216	11371.8	1.69924	1.69924	199
541.326	11376.4	1.70017	1.70017	199
541.436	11379.5	1.70102	1.70102	199
541.536	11382.9	1.70185	1.70185	199
[truncated: 1,414 more rows]
