# Supplementary material for: Benchmark dataset of the effect of grain size on strength in the single-phase FCC CrCoNi medium entropy alloy
Source: Data Brief. 2019 Oct 1;27:104592. doi: 10.1016/j.dib.2019.104592 (PMC6812030; doi:10.1016/j.dib.2019.104592)
Supplement: Multimedia component 1 [file mmc1.zip › Compression_Tests/473K/CrCoNi_1173K_10min_473K.xlsx]

## Sheet: CrCoNi_1173K_10min_473K
Name	CrCoNi-900C-10min-4µm-493K
Diameter	4.11	mm
Sample height	8.06	mm
Gage length	8.06	mm
Speed ​​during measurement	0.48	mm/min
Time	Force	Crosshead Displacement	Crosshead Displacement	Temperature
s	N	mm	mm	°C
397.481	69.7559	0	0	200
397.561	69.6927	0	0	200
397.591	69.669	0	0	200
397.591	69.669	0	0	200
397.691	69.7559	0	0	200
397.801	69.724	0	0	200
397.901	71.7445	0.000537276	0.000537276	200
398.011	74.7523	0.0014466	0.0014466	200
398.121	76.9867	0.00237691	0.00237691	200
398.231	79.5755	0.00326574	0.00326574	200
398.331	81.6517	0.00407207	0.00407207	200
398.441	83.8861	0.00496089	0.00496089	200
398.551	86.3724	0.00584972	0.00584972	200
398.651	88.4252	0.00665557	0.00665557	200
398.761	90.8802	0.0075444	0.0075444	200
398.871	93.4134	0.00841272	0.00841272	200
398.981	95.9642	0.00932229	0.00932229	200
399.081	98.142	0.0101286	0.0101286	200
399.191	100.842	0.0109968	0.0109968	200
399.301	102.958	0.0118646	0.0118646	200
399.401	104.687	0.0126709	0.0126709	200
399.511	106.376	0.0135598	0.0135598	200
399.621	108.129	0.0144486	0.0144486	200
399.721	109.534	0.0152339	0.0152339	200
399.831	110.639	0.0161228	0.0161228	200
399.941	111.034	0.0170116	0.0170116	200
400.051	111.429	0.0179009	0.0179009	200
400.151	111.595	0.0187277	0.0187277	200
400.261	111.974	0.0195956	0.0195956	200
400.371	112.345	0.0204636	0.0204636	200
400.471	112.345	0.0212495	0.0212495	200
400.581	112.424	0.0221383	0.0221383	200
400.691	112.566	0.0230271	0.0230271	200
400.801	112.321	0.0239364	0.0239364	200
400.901	112.282	0.0247633	0.0247633	200
401.011	112.526	0.0256521	0.0256521	200
401.121	112.226	0.0265204	0.0265204	200
401.221	112.187	0.0273268	0.0273268	200
401.331	112.242	0.0281946	0.0281946	200
401.441	112.124	0.0291044	0.0291044	200
401.551	112.337	0.0299517	0.0299517	200
401.651	112.305	0.0307581	0.0307581	200
401.761	112.234	0.0316469	0.0316469	200
401.871	112.368	0.0325357	0.0325357	200
401.971	112.392	0.0333416	0.0333416	200
402.081	112.305	0.0342099	0.0342099	200
402.191	112.369	0.0351192	0.0351192	200
402.301	112.408	0.0359876	0.0359876	200
402.401	112.384	0.0367939	0.0367939	200
402.511	112.297	0.0376617	0.0376617	200
402.621	112.282	0.0385506	0.0385506	200
402.721	112.424	0.0393569	0.0393569	200
402.831	112.266	0.0402252	0.0402252	200
402.941	112.203	0.0410931	0.0410931	200
403.051	112.179	0.0420234	0.0420234	200
403.151	112.329	0.0428297	0.0428297	200
403.261	112.195	0.043698	0.043698	200
403.371	112.455	0.0445868	0.0445868	200
403.471	112.455	0.0453719	0.0453719	200
403.581	112.25	0.0462608	0.0462608	200
403.691	112.408	0.0471291	0.0471291	200
403.801	112.124	0.0480179	0.0480179	200
403.901	112.297	0.0488243	0.0488243	200
404.011	112.211	0.0496716	0.0496716	200
404.121	112.218	0.0505809	0.0505809	200
404.221	112.4	0.0513871	0.0513871	200
404.331	112.361	0.0522554	0.0522554	200
404.441	112.479	0.0531442	0.0531442	200
404.541	112.589	0.0539505	0.0539505	200
404.651	112.59	0.0548189	0.0548189	200
404.761	112.613	0.0557077	0.0557077	200
404.871	112.676	0.0565965	0.0565965	200
404.971	113.024	0.0573816	0.0573816	200
405.081	112.787	0.0582705	0.0582705	200
405.191	112.992	0.0591388	0.0591388	200
405.291	112.96	0.0599451	0.0599451	200
405.401	112.708	0.0608129	0.0608129	199
405.511	112.842	0.0616813	0.0616813	199
405.621	112.826	0.0625911	0.0625911	199
405.721	112.882	0.0633969	0.0633969	199
405.831	112.937	0.0642858	0.0642858	199
405.941	112.692	0.0651541	0.0651541	199
406.041	112.558	0.0659604	0.0659604	199
406.151	112.85	0.0668285	0.0668285	199
406.261	112.74	0.0676758	0.0676758	199
406.371	112.842	0.0685647	0.0685647	199
406.471	112.882	0.0693915	0.0693915	199
406.581	112.732	0.0702803	0.0702803	199
406.691	112.613	0.0711074	0.0711074	199
406.791	112.874	0.0719132	0.0719132	199
406.901	112.803	0.072823	0.072823	199
407.011	112.818	0.0737119	0.0737119	199
407.121	112.968	0.0745797	0.0745797	199
407.221	112.976	0.075386	0.075386	199
407.331	113.418	0.0762544	0.0762544	199
407.441	113.521	0.0771222	0.0771222	199
407.541	113.568	0.0779285	0.0779285	199
407.651	113.505	0.0788174	0.0788174	199
407.761	113.695	0.0796647	0.0796647	199
407.871	113.876	0.0805745	0.0805745	199
407.971	113.75	0.0813599	0.0813599	199
408.081	113.616	0.0822282	0.0822282	199
408.191	113.576	0.083117	0.083117	199
408.291	113.513	0.0839233	0.0839233	199
408.401	113.687	0.0847912	0.0847912	199
408.511	113.497	0.0856595	0.0856595	199
408.621	113.584	0.0865278	0.0865278	199
408.721	113.639	0.0873337	0.0873337	199
408.831	113.592	0.0882225	0.0882225	199
408.941	113.742	0.0890908	0.0890908	199
409.041	113.805	0.0898762	0.0898762	199
409.151	113.624	0.090765	0.090765	199
409.261	113.489	0.0916541	0.0916541	199
409.361	113.497	0.09246	0.09246	199
409.471	113.489	0.0933283	0.0933283	199
409.581	113.632	0.0942171	0.0942171	199
409.681	113.766	0.0950235	0.0950235	199
409.791	114.026	0.0958708	0.0958708	199
409.901	114.153	0.0967391	0.0967391	199
410.011	114.476	0.0976484	0.0976484	199
410.111	114.831	0.0984338	0.0984338	199
410.221	115.171	0.0993226	0.0993226	199
410.331	115.558	0.100211	0.100211	199
410.431	115.945	0.100997	0.100997	199
410.541	116.307	0.101865	0.101865	199
410.651	116.537	0.102754	0.102754	199
410.761	117.231	0.103643	0.103643	199
410.861	117.658	0.104408	0.104408	199
410.971	118.439	0.105297	0.105297	199
411.081	119.726	0.106165	0.106165	199
411.181	121.541	0.10695	0.10695	199
411.291	123.262	0.107819	0.107819	199
411.401	124.825	0.108707	0.108707	199
411.511	126.365	0.109555	0.109555	199
411.611	127.833	0.110382	0.110382	199
411.721	129.42	0.11125	0.11125	199
411.831	131.708	0.112139	0.112139	199
411.931	134.1	0.112924	0.112924	199
412.041	136.382	0.113813	0.113813	199
412.151	139.374	0.114702	0.114702	199
412.261	142.5	0.11557	0.11557	199
412.361	145.001	0.116376	0.116376	199
412.471	148.002	0.117224	0.117224	199
412.581	151.089	0.118113	0.118113	199
412.681	154.097	0.118919	0.118919	199
412.791	157.198	0.119787	0.119787	199
412.901	159.709	0.120676	0.120676	199
413.011	161.912	0.121544	0.121544	199
413.111	163.474	0.122329	0.122329	199
413.221	165.259	0.123218	0.123218	199
413.331	166.198	0.124107	0.124107	199
413.431	166.554	0.124913	0.124913	199
413.541	167.335	0.125761	0.125761	199
413.651	168.085	0.12667	0.12667	198
413.761	168.677	0.127518	0.127518	198
413.861	168.954	0.128324	0.128324	198
413.971	169.285	0.129192	0.129192	198
414.081	169.649	0.130081	0.130081	198
414.181	169.925	0.130867	0.130867	198
414.291	170.098	0.131776	0.131776	198
414.401	169.925	0.132623	0.132623	198
414.501	170.193	0.13343	0.13343	198
414.611	170.485	0.134298	0.134298	198
414.721	170.911	0.135186	0.135186	198
414.831	171.14	0.136075	0.136075	198
414.931	171.638	0.136861	0.136861	198
415.041	171.874	0.13775	0.13775	198
415.151	172.285	0.138618	0.138618	198
415.251	173.019	0.139445	0.139445	198
415.361	173.248	0.140313	0.140313	198
415.471	173.927	0.141202	0.141202	198
415.581	174.33	0.14207	0.14207	198
415.681	175.095	0.142876	0.142876	198
415.791	175.798	0.143744	0.143744	198
415.901	176.697	0.144613	0.144613	198
416.001	177.534	0.145418	0.145418	198
416.111	178.695	0.146287	0.146287	198
416.221	179.737	0.147197	0.147197	198
416.331	180.937	0.148064	0.148064	198
416.431	182.397	0.148891	0.148891	198
416.541	183.558	0.149759	0.149759	198
416.651	184.781	0.150648	0.150648	198
416.751	185.902	0.151434	0.151434	198
416.861	186.976	0.152323	0.152323	198
416.971	188.12	0.153191	0.153191	198
417.081	189.336	0.154059	0.154059	198
417.181	190.875	0.154886	0.154886	198
417.291	192.485	0.155775	0.155775	198
417.401	194.231	0.156643	0.156643	198
417.501	195.469	0.157428	0.157428	198
417.611	196.709	0.158317	0.158317	198
417.721	197.846	0.159206	0.159206	198
417.831	199.401	0.160074	0.160074	198
417.931	200.649	0.16086	0.16086	198
418.041	202.077	0.161728	0.161728	198
418.151	203.458	0.162637	0.162637	198
418.251	204.485	0.163423	0.163423	198
418.361	205.369	0.164291	0.164291	198
418.471	206.246	0.165201	0.165201	198
418.581	207.019	0.166069	0.166069	198
418.681	208.156	0.166895	0.166895	198
418.791	209.166	0.167764	0.167764	198
418.901	210.548	0.168653	0.168653	198
419.001	211.835	0.169459	0.169459	198
419.111	212.986	0.170327	0.170327	198
419.221	213.382	0.171216	0.171216	198
419.321	212.577	0.172001	0.172001	198
419.431	211.085	0.17289	0.17289	198
419.541	211.069	0.173779	0.173779	198
419.651	211.345	0.174668	0.174668	198
419.751	212.569	0.175453	0.175453	198
419.861	214.337	0.176363	0.176363	198
419.971	216.887	0.177231	0.177231	198
420.071	220.145	0.178037	0.178037	198
420.181	224.03	0.178885	0.178885	198
420.291	228.151	0.179794	0.179794	198
420.401	233.163	0.180662	0.180662	198
420.501	237.661	0.181468	0.181468	198
420.611	242.653	0.182357	0.182357	198
420.721	248.202	0.183267	0.183267	198
420.821	253.347	0.184052	0.184052	198
420.931	259.364	0.184941	0.184941	198
421.041	264.005	0.185809	0.185809	198
421.151	270.487	0.186698	0.186698	198
421.251	276.835	0.187504	0.187504	198
421.361	283.378	0.188414	0.188414	198
421.471	289.944	0.189282	0.189282	198
421.571	295.929	0.190047	0.190047	198
421.681	302.507	0.190935	0.190935	199
421.791	309.39	0.191845	0.191845	199
421.901	316.651	0.192734	0.192734	199
422.001	322.882	0.19354	0.19354	199
422.111	330.112	0.19445	0.19445	199
422.221	336.968	0.195297	0.195297	199
422.321	342.683	0.196124	0.196124	199
422.431	349.561	0.196992	0.196992	199
422.541	356.14	0.197902	0.197902	199
422.651	362.155	0.19877	0.19877	199
422.751	367.823	0.199535	0.199535	199
422.861	374.108	0.200444	0.200444	199
422.971	380.569	0.201313	0.201313	199
423.071	386.948	0.202139	0.202139	199
423.181	394.046	0.203007	0.203007	199
423.291	401.44	0.203896	0.203896	199
423.401	409.14	0.204785	0.204785	199
423.501	416.206	0.205591	0.205591	199
423.611	423.972	0.206459	0.206459	199
423.721	432.136	0.207348	0.207348	199
423.821	439.339	0.208134	0.208134	199
423.931	447.386	0.209022	0.209022	199
424.041	455.452	0.209932	0.209932	199
424.151	463.698	0.210801	0.210801	199
424.251	471.485	0.211627	0.211627	199
424.361	480.095	0.212495	0.212495	199
424.461	487.595	0.213301	0.213301	199
424.571	496.165	0.21417	0.21417	199
424.681	504.942	0.215058	0.215058	199
424.791	513.817	0.215927	0.215927	199
424.891	521.747	0.216712	0.216712	199
425.001	530.286	0.217622	0.217622	199
425.111	539.329	0.21849	0.21849	199
425.211	547.302	0.219296	0.219296	199
425.321	556.321	0.220164	0.220164	199
425.431	565.372	0.221053	0.221053	199
425.541	574.606	0.221942	0.221942	199
425.641	583.349	0.222748	0.222748	199
425.751	593.235	0.223616	0.223616	199
425.861	603.013	0.224505	0.224505	199
425.961	612.165	0.22529	0.22529	199
426.071	622.024	0.226179	0.226179	199
426.181	632.079	0.227048	0.227048	199
426.291	642.493	0.227936	0.227936	199
426.391	651.688	0.228743	0.228743	199
426.501	661.966	0.229652	0.229652	199
426.611	672.419	0.23052	0.23052	199
426.711	682.29	0.231326	0.231326	199
426.821	692.704	0.232215	0.232215	200
426.931	702.954	0.233083	0.233083	200
427.041	713.282	0.233931	0.233931	200
427.141	723.044	0.234778	0.234778	200
427.251	733.895	0.235626	0.235626	200
427.361	744.571	0.236515	0.236515	200
427.461	754.509	0.2373	0.2373	200
427.571	765.559	0.238189	0.238189	200
427.681	776.204	0.239057	0.239057	200
427.791	786.962	0.239946	0.239946	200
427.891	797.216	0.240752	0.240752	200
428.001	808.22	0.241621	0.241621	200
428.111	819.091	0.242509	0.242509	200
428.211	829.141	0.243295	0.243295	200
428.321	840.798	0.244184	0.244184	200
428.431	852.016	0.245052	0.245052	200
428.541	863.622	0.245962	0.245962	200
428.641	874.184	0.246726	0.246726	200
428.751	885.743	0.247594	0.247594	200
428.861	896.958	0.248483	0.248483	200
428.961	908.122	0.249268	0.249268	200
429.071	921.13	0.250158	0.250158	200
429.181	932.477	0.251026	0.251026	200
429.281	943.637	0.251853	0.251853	200
429.391	955.219	0.252721	0.252721	200
429.501	967.11	0.25361	0.25361	200
429.611	978.938	0.254478	0.254478	200
429.711	989.333	0.255263	0.255263	200
429.821	1001.43	0.256152	0.256152	200
429.931	1013	0.25702	0.25702	200
430.031	1023.4	0.257806	0.257806	200
430.141	1035.36	0.258715	0.258715	200
430.251	1046.75	0.259562	0.259562	200
430.361	1058.51	0.260451	0.260451	200
430.461	1069.22	0.261278	0.261278	200
430.571	1081.46	0.262146	0.262146	200
430.681	1092.95	0.263015	0.263015	200
430.781	1103.45	0.263821	0.263821	200
430.891	1115.06	0.264689	0.264689	201
431.001	1126.37	0.265557	0.265557	201
431.111	1138.12	0.266446	0.266446	201
431.211	1148.13	0.267231	0.267231	201
431.321	1159.82	0.2681	0.2681	201
431.431	1170.53	0.269009	0.269009	201
431.531	1180.59	0.269794	0.269794	201
431.641	1191.63	0.270684	0.270684	201
431.751	1202.69	0.271552	0.271552	201
431.861	1213.7	0.27244	0.27244	201
431.961	1223.78	0.273205	0.273205	201
432.071	1235.34	0.274094	0.274094	201
432.181	1247.18	0.274983	0.274983	201
432.281	1257.24	0.275748	0.275748	201
432.391	1268.19	0.276596	0.276596	201
432.501	1279.68	0.277484	0.277484	201
432.611	1291.66	0.278373	0.278373	201
432.711	1302.61	0.279179	0.279179	201
432.821	1314.29	0.280047	0.280047	201
432.931	1326.36	0.280916	0.280916	201
433.031	1337.16	0.281722	0.281722	201
433.141	1348.97	0.28261	0.28261	201
433.251	1361.08	0.283479	0.283479	201
433.361	1373.49	0.284347	0.284347	201
433.461	1385.11	0.285132	0.285132	201
433.571	1398.02	0.286021	0.286021	201
433.681	1411.7	0.28691	0.28691	201
433.781	1424.15	0.287695	0.287695	201
433.891	1437.84	0.288584	0.288584	201
434.001	1452.31	0.289473	0.289473	201
434.111	1466.55	0.290321	0.290321	201
434.211	1479.88	0.291148	0.291148	201
434.321	1494.45	0.292016	0.292016	201
434.431	1508.71	0.292884	0.292884	201
434.531	1521.88	0.29369	0.29369	201
434.641	1536.63	0.294579	0.294579	201
434.751	1551.39	0.295426	0.295426	201
434.851	1565.36	0.296233	0.296233	201
434.961	1580.18	0.297122	0.297122	201
435.071	1594.82	0.297989	0.297989	201
435.181	1609.97	0.298899	0.298899	201
435.281	1623.56	0.299685	0.299685	201
435.391	1638.57	0.300573	0.300573	201
435.501	1653.91	0.301442	0.301442	201
435.601	1666.97	0.302227	0.302227	201
435.711	1681.61	0.303095	0.303095	201
435.821	1697	0.303984	0.303984	201
435.931	1712.09	0.304853	0.304853	201
436.031	1726.13	0.305679	0.305679	201
436.141	1741.64	0.306547	0.306547	201
436.251	1757.03	0.307436	0.307436	201
436.351	1771.29	0.308222	0.308222	201
436.461	1787.18	0.30911	0.30911	201
436.571	1803.29	0.309979	0.309979	201
436.681	1818.64	0.310847	0.310847	201
436.781	1833.39	0.311653	0.311653	201
436.891	1849.13	0.312521	0.312521	201
437.001	1864.94	0.313389	0.313389	201
437.101	1880.03	0.314196	0.314196	201
437.211	1896.93	0.315105	0.315105	201
437.321	1913.64	0.315973	0.315973	201
437.431	1930.81	0.316862	0.316862	201
437.531	1945.8	0.317668	0.317668	201
437.641	1962.47	0.318557	0.318557	201
437.751	1979.68	0.319425	0.319425	201
437.851	1994.64	0.320231	0.320231	201
437.961	2011.56	0.321141	0.321141	201
438.071	2027.72	0.321989	0.321989	201
438.181	2044.4	0.322877	0.322877	201
438.281	2060.17	0.323663	0.323663	201
438.391	2077.25	0.324552	0.324552	201
438.501	2094.28	0.32544	0.32544	201
438.601	2109.53	0.326247	0.326247	201
438.711	2126.42	0.327115	0.327115	201
438.821	2143.95	0.328003	0.328003	201
438.931	2161.64	0.328872	0.328872	201
439.031	2177.54	0.329657	0.329657	201
439.141	2195.08	0.330525	0.330525	201
439.241	2213	0.331353	0.331353	201
439.351	2231.12	0.33222	0.33222	201
439.461	2248.78	0.33313	0.33313	201
439.571	2266.65	0.333977	0.333977	201
439.671	2283.35	0.334784	0.334784	201
439.781	2301.79	0.335693	0.335693	201
439.891	2320.13	0.336561	0.336561	201
439.991	2336.4	0.337347	0.337347	201
440.101	2354.98	0.338256	0.338256	201
440.211	2373.94	0.339125	0.339125	201
440.321	2392.16	0.340014	0.340014	201
440.421	2408.58	0.340799	0.340799	201
440.531	2427.08	0.341688	0.341688	201
440.641	2445.92	0.342577	0.342577	201
440.741	2462.81	0.343362	0.343362	201
440.851	2481.55	0.344272	0.344272	201
440.961	2499.97	0.345161	0.345161	201
441.071	2518.76	0.346028	0.346028	201
441.171	2536.15	0.346814	0.346814	201
441.281	2555.24	0.347724	0.347724	201
441.391	2573.72	0.348592	0.348592	201
441.491	2591.68	0.349398	0.349398	201
441.601	2611.2	0.350287	0.350287	201
441.711	2630.87	0.351155	0.351155	201
441.821	2650.75	0.352064	0.352064	201
441.921	2668.29	0.35285	0.35285	201
442.031	2688.35	0.353739	0.353739	201
442.141	2708.4	0.354607	0.354607	201
442.241	2726.37	0.355413	0.355413	201
442.351	2746.26	0.356281	0.356281	201
442.461	2766.15	0.357191	0.357191	201
442.571	2786.37	0.358079	0.358079	201
442.671	2804.5	0.358844	0.358844	201
442.781	2824.25	0.359733	0.359733	201
442.891	2843.98	0.360601	0.360601	201
442.991	2861.9	0.361428	0.361428	201
443.101	2882.58	0.362359	0.362359	201
443.211	2902.76	0.363226	0.363226	201
443.321	2922.98	0.364115	0.364115	201
443.421	2941.33	0.364922	0.364922	201
443.531	2961.29	0.36579	0.36579	201
443.641	2981.12	0.366679	0.366679	201
443.741	2999.2	0.367485	0.367485	201
443.851	3019.53	0.368353	0.368353	201
443.961	3040.34	0.369242	0.369242	201
444.071	3061.15	0.370131	0.370131	201
444.171	3079.89	0.370916	0.370916	201
444.281	3101	0.371805	0.371805	201
444.391	3121.95	0.372694	0.372694	201
444.491	3141.1	0.3735	0.3735	201
444.601	3162.17	0.374389	0.374389	201
444.711	3183.85	0.375278	0.375278	201
444.811	3202.73	0.376084	0.376084	201
444.921	3223.59	0.376952	0.376952	201
445.031	3244.66	0.377841	0.377841	201
445.141	3265.81	0.378688	0.378688	201
445.241	3285.1	0.379515	0.379515	201
445.351	3306.18	0.380404	0.380404	201
445.461	3327.19	0.381272	0.381272	201
445.561	3346.39	0.382099	0.382099	201
445.671	3367.69	0.383009	0.383009	201
445.781	3388.57	0.383877	0.383877	201
445.891	3409.73	0.384724	0.384724	201
445.991	3428.7	0.385531	0.385531	201
446.101	3449.78	0.386419	0.386419	201
446.211	3470.29	0.387287	0.387287	201
446.311	3489.2	0.388094	0.388094	201
446.421	3511.9	0.388982	0.388982	201
446.531	3532.94	0.389851	0.389851	201
446.641	3554.53	0.39074	0.39074	201
446.741	3574.23	0.391545	0.391545	201
446.851	3596.11	0.392434	0.392434	201
446.961	3617.71	0.393303	0.393303	201
447.061	3637.47	0.394109	0.394109	201
447.171	3658.85	0.394997	0.394997	201
447.281	3680.37	0.395845	0.395845	201
447.391	3702.05	0.396734	0.396734	201
447.491	3721.4	0.397519	0.397519	201
447.601	3743.66	0.398408	0.398408	201
447.711	3765.41	0.399318	0.399318	201
447.811	3785.07	0.400103	0.400103	201
447.921	3806.9	0.400992	0.400992	201
448.031	3828.72	0.40186	0.40186	201
448.141	3850.65	0.40277	0.40277	201
448.241	3869.2	0.403555	0.403555	201
448.351	3890.88	0.404444	0.404444	201
448.461	3913.01	0.405312	0.405312	201
448.561	3932.5	0.406098	0.406098	201
448.671	3953.96	0.406987	0.406987	201
448.781	3975.82	0.407876	0.407876	201
448.891	3997.1	0.408723	0.408723	201
448.991	4016.71	0.409529	0.409529	201
449.101	4038.56	0.410397	0.410397	201
449.211	4060.93	0.411307	0.411307	201
449.311	4081.9	0.412134	0.412134	201
449.421	4103.66	0.412981	0.412981	201
449.531	4126.11	0.41387	0.41387	201
449.631	4145.95	0.414655	0.414655	201
449.741	4168.92	0.415524	0.415524	201
449.851	4191.12	0.416392	0.416392	201
449.961	4213.43	0.417301	0.417301	201
450.061	4233.91	0.418066	0.418066	201
450.171	4256.65	0.418955	0.418955	201
450.281	4279.08	0.419865	0.419865	201
450.381	4299.19	0.420629	0.420629	201
450.491	4321.94	0.421518	0.421518	201
450.601	4344.38	0.422407	0.422407	201
450.711	4366.94	0.423275	0.423275	201
450.811	4387.38	0.424081	0.424081	201
450.921	4410.05	0.424949	0.424949	201
451.031	4432.4	0.425818	0.425818	201
451.131	4452.6	0.426603	0.426603	201
451.241	4475.01	0.427492	0.427492	201
451.351	4497.34	0.428381	0.428381	201
451.461	4519.46	0.42927	0.42927	201
451.561	4539.94	0.430055	0.430055	201
451.671	4562.69	0.430944	0.430944	201
451.781	4585.41	0.431812	0.431812	201
451.881	4606.4	0.432618	0.432618	201
451.991	4629.05	0.433487	0.433487	201
452.101	4652.36	0.434355	0.434355	201
452.211	4675.26	0.435244	0.435244	201
452.311	4696.48	0.436029	0.436029	201
452.421	4719.47	0.436897	0.436897	201
452.531	4742.94	0.437786	0.437786	201
452.631	4763.57	0.438592	0.438592	201
452.741	4787.15	0.439481	0.439481	201
452.851	4811.93	0.440349	0.440349	201
452.961	4834.98	0.441218	0.441218	201
453.061	4855.84	0.442023	0.442023	201
453.171	4879.22	0.442933	0.442933	200
453.281	4902.01	0.443781	0.443781	200
453.381	4922.79	0.444587	0.444587	200
453.491	4944.8	0.445414	0.445414	200
453.601	4967.16	0.446282	0.446282	200
453.711	4990.44	0.44715	0.44715	200
453.811	5011.32	0.447977	0.447977	200
453.921	5034.51	0.448845	0.448845	200
454.031	5057.66	0.449734	0.449734	200
454.131	5077.51	0.450499	0.450499	200
454.241	5100.51	0.451408	0.451408	200
454.351	5123.84	0.452276	0.452276	200
454.451	5145.53	0.453083	0.453083	200
454.561	5168.65	0.453971	0.453971	200
454.671	5191.52	0.454819	0.454819	200
454.771	5213.48	0.455625	0.455625	200
454.881	5236.49	0.456514	0.456514	200
454.991	5260.26	0.457403	0.457403	200
455.101	5283.12	0.45823	0.45823	200
455.201	5304.97	0.459097	0.459097	200
455.311	5327.74	0.459966	0.459966	200
455.421	5350.83	0.460813	0.460813	200
455.521	5372.32	0.46164	0.46164	200
455.631	5394.98	0.462488	0.462488	200
455.741	5417.44	0.463356	0.463356	200
455.851	5440.19	0.464245	0.464245	200
455.951	5460.37	0.46503	0.46503	200
456.061	5482.83	0.465878	0.465878	200
456.171	5506.09	0.466808	0.466808	200
456.271	5526.73	0.467614	0.467614	200
456.381	5549.93	0.468482	0.468482	200
456.491	5572.33	0.469371	0.469371	200
456.601	5594.37	0.470239	0.470239	200
456.701	5614.45	0.471045	0.471045	200
456.811	5636.44	0.471914	0.471914	200
456.921	5658.76	0.472781	0.472781	200
457.021	5679.35	0.473567	0.473567	200
457.131	5701.74	0.474456	0.474456	200
457.241	5724.14	0.475345	0.475345	200
457.351	5746.24	0.476213	0.476213	200
457.451	5766.69	0.47704	0.47704	200
457.561	5789.12	0.477908	0.477908	200
457.671	5810.42	0.478776	0.478776	200
457.771	5829.57	0.479583	0.479583	200
457.881	5850.92	0.48045	0.48045	200
457.991	5872.1	0.48136	0.48136	200
458.101	5892.58	0.482228	0.482228	200
458.201	5910.62	0.482993	0.482993	200
458.311	5930.49	0.483903	0.483903	200
458.421	5950.53	0.484771	0.484771	200
458.521	5967.65	0.485577	0.485577	200
458.631	5986.22	0.486466	0.486466	200
458.741	6003.51	0.487334	0.487334	200
458.851	6020.17	0.488243	0.488243	200
458.951	6034.31	0.48905	0.48905	200
459.061	6048.51	0.489897	0.489897	200
459.171	6061.37	0.490786	0.490786	200
459.271	6071.4	0.491592	0.491592	200
459.381	6080.09	0.492481	0.492481	200
459.491	6086.34	0.493329	0.493329	200
459.591	6090.16	0.494155	0.494155	200
459.701	6089.15	0.495024	0.495024	200
459.811	6085.59	0.495933	0.495933	200
459.921	6079.98	0.496801	0.496801	200
460.021	6074.83	0.497587	0.497587	200
460.131	6069.68	0.498476	0.498476	200
460.241	6066.4	0.499364	0.499364	200
460.341	6064.43	0.50015	0.50015	200
460.451	6062.51	0.501038	0.501038	200
460.561	6062.07	0.501927	0.501927	200
460.671	6062.47	0.502796	0.502796	200
460.771	6062.96	0.503581	0.503581	200
460.881	6065.05	0.504491	0.504491	200
460.991	6067.02	0.505359	0.505359	200
461.091	6068.94	0.506165	0.506165	200
461.201	6071.1	0.507054	0.507054	200
461.311	6073.8	0.507922	0.507922	199
461.421	6077.12	0.508832	0.508832	199
461.521	6079.65	0.509597	0.509597	199
461.631	6082.98	0.510485	0.510485	199
461.741	6086.41	0.511353	0.511353	199
461.841	6090.15	0.51218	0.51218	199
461.951	6094.8	0.513048	0.513048	199
462.061	6098.99	0.513958	0.513958	199
462.171	6103.26	0.514826	0.514826	199
462.271	6107.48	0.515632	0.515632	199
462.381	6111.41	0.516521	0.516521	199
462.491	6116.09	0.51741	0.51741	199
462.591	6119.81	0.518195	0.518195	199
462.701	6124.03	0.519064	0.519064	199
462.811	6128.53	0.519952	0.519952	199
462.921	6132.94	0.520821	0.520821	199
463.021	6137.3	0.521647	0.521647	199
463.131	6141.7	0.522536	0.522536	199
463.241	6146.18	0.523425	0.523425	199
463.341	6150.77	0.524231	0.524231	199
463.451	6155.71	0.525079	0.525079	199
463.561	6160.1	0.525968	0.525968	199
463.671	6164.9	0.526877	0.526877	199
463.771	6169.17	0.527662	0.527662	199
463.881	6173.5	0.528531	0.528531	199
463.991	6178.9	0.52944	0.52944	199
464.091	6182.68	0.530205	0.530205	199
464.201	6188.6	0.531156	0.531156	199
464.311	6193.81	0.532045	0.532045	199
464.411	6198.08	0.53283	0.53283	199
464.521	6203	0.53374	0.53374	199
464.631	6207.28	0.534608	0.534608	199
464.741	6212.51	0.535497	0.535497	199
464.841	6217.4	0.536282	0.536282	199
464.951	6222.59	0.537151	0.537151	199
465.061	6228.04	0.538018	0.538018	199
465.161	6232.62	0.538825	0.538825	199
465.271	6238.6	0.539734	0.539734	199
465.381	6244.05	0.540623	0.540623	199
465.491	6248.74	0.541491	0.541491	199
465.591	6253.86	0.542339	0.542339	199
465.701	6259.42	0.543186	0.543186	199
465.811	6264.43	0.544075	0.544075	199
465.911	6269.57	0.544881	0.544881	199
466.021	6274.52	0.54575	0.54575	199
466.131	6280.13	0.546638	0.546638	199
466.241	6284.81	0.547486	0.547486	199
466.341	6289.35	0.548313	0.548313	199
466.451	6294.83	0.549181	0.549181	199
466.561	6300.74	0.55009	0.55009	199
466.661	6304.82	0.550876	0.550876	199
466.771	6310.21	0.551764	0.551764	199
466.881	6315.47	0.552674	0.552674	199
466.991	6320.74	0.553563	0.553563	199
467.091	6325.07	0.554348	0.554348	199
467.201	6330.03	0.555217	0.555217	199
467.311	6335.45	0.556085	0.556085	199
467.411	6341.16	0.556891	0.556891	199
467.521	6346.79	0.55778	0.55778	199
467.631	6352.24	0.558648	0.558648	199
467.741	6357.63	0.559537	0.559537	199
467.841	6362.47	0.560343	0.560343	199
467.951	6367.8	0.561211	0.561211	199
468.061	6373.24	0.5621	0.5621	199
468.161	6377.78	0.562927	0.562927	199
468.271	6383.11	0.563795	0.563795	199
468.381	6388.33	0.564684	0.564684	199
468.491	6393.45	0.565552	0.565552	199
468.591	6398.38	0.566338	0.566338	199
468.701	6403.64	0.567226	0.567226	199
468.811	6408.83	0.568115	0.568115	199
468.911	6413.94	0.568922	0.568922	199
469.021	6419.66	0.56981	0.56981	199
469.131	6424.68	0.570678	0.570678	199
469.241	6429.78	0.571568	0.571568	199
469.341	6434.37	0.572373	0.572373	199
469.451	6439.22	0.573242	0.573242	199
469.551	6443.69	0.574027	0.574027	199
469.661	6449.04	0.574895	0.574895	199
469.771	6454.39	0.575784	0.575784	199
469.881	6459.67	0.576673	0.576673	199
469.981	6464.18	0.577458	0.577458	199
470.091	6469.81	0.578347	0.578347	199
470.201	6475.9	0.579216	0.579216	199
470.301	6480.78	0.580022	0.580022	199
470.411	6486.14	0.580911	0.580911	199
470.521	6491.06	0.581779	0.581779	199
470.631	6496.5	0.582667	0.582667	199
470.731	6501.83	0.583453	0.583453	199
470.841	6506.92	0.584342	0.584342	199
470.951	6511.63	0.585189	0.585189	199
471.051	6516.26	0.586016	0.586016	199
471.161	6521.48	0.586885	0.586885	199
471.271	6527.03	0.587752	0.587752	199
471.381	6532.2	0.588641	0.588641	199
471.481	6536.83	0.589448	0.589448	198
471.591	6542.3	0.590316	0.590316	198
471.701	6547.35	0.591205	0.591205	198
471.801	6552.24	0.592011	0.592011	198
471.911	6557.34	0.592879	0.592879	198
472.021	6562.4	0.593747	0.593747	198
472.131	6567.34	0.594615	0.594615	198
472.231	6571.86	0.595442	0.595442	198
472.341	6577.14	0.59629	0.59629	198
472.451	6582.77	0.597158	0.597158	198
472.551	6587.68	0.597985	0.597985	198
472.661	6592.77	0.598873	0.598873	198
472.771	6598.04	0.599742	0.599742	198
472.881	6603.96	0.60063	0.60063	198
472.981	6608.64	0.601437	0.601437	198
473.091	6613.83	0.602305	0.602305	198
473.201	6619.1	0.603173	0.603173	198
473.301	6623.54	0.603959	0.603959	198
473.411	6628.74	0.604847	0.604847	198
473.521	6634.04	0.605736	0.605736	198
473.631	6639.18	0.606604	0.606604	198
473.731	6644.3	0.60739	0.60739	198
473.841	6649.71	0.608279	0.608279	198
473.951	6655.05	0.609168	0.609168	198
474.051	6660.05	0.609953	0.609953	198
474.161	6664.71	0.610821	0.610821	198
474.271	6669.83	0.61171	0.61171	198
474.371	6674.8	0.612516	0.612516	198
474.481	6679.93	0.613384	0.613384	198
474.591	6684.74	0.614232	0.614232	198
474.701	6688.63	0.6151	0.6151	198
474.801	6693.35	0.615886	0.615886	198
474.911	6698.82	0.616774	0.616774	198
475.021	6704.37	0.617663	0.617663	198
475.121	6708.89	0.618449	0.618449	198
475.231	6714.2	0.619337	0.619337	198
475.341	6719.12	0.620206	0.620206	198
475.451	6725.06	0.621095	0.621095	198
475.551	6729.7	0.62188	0.62188	198
475.661	6734.87	0.622769	0.622769	198
475.771	6739.58	0.623637	0.623637	198
475.871	6744.7	0.624423	0.624423	198
475.981	6750.21	0.625312	0.625312	198
476.091	6755.45	0.626179	0.626179	198
476.201	6761.07	0.627089	0.627089	198
476.301	6765.18	0.627854	0.627854	198
476.411	6770.18	0.628743	0.628743	198
476.521	6775.01	0.629632	0.629632	198
476.621	6779.78	0.630417	0.630417	198
476.731	6784.96	0.631285	0.631285	198
476.841	6790.15	0.632174	0.632174	198
476.951	6795.24	0.633042	0.633042	198
477.051	6799.81	0.633848	0.633848	198
477.161	6804.76	0.634737	0.634737	198
477.271	6809.86	0.635585	0.635585	198
477.371	6814.5	0.636391	0.636391	198
477.481	6819.31	0.6373	0.6373	198
477.591	6824.94	0.638189	0.638189	198
477.701	6830.06	0.639057	0.639057	198
477.801	6834.7	0.639843	0.639843	198
477.911	6839.36	0.640711	0.640711	198
478.021	6844.32	0.6416	0.6416	198
478.121	6849.2	0.642406	0.642406	198
478.231	6854.64	0.643274	0.643274	198
478.341	6859.37	0.644163	0.644163	198
478.451	6864.29	0.645011	0.645011	198
478.551	6869.38	0.645837	0.645837	198
478.661	6874.85	0.646706	0.646706	198
478.771	6879.16	0.647595	0.647595	198
478.871	6883.56	0.64838	0.64838	198
478.981	6888.26	0.649248	0.649248	198
479.091	6893.37	0.650137	0.650137	198
479.201	6898.84	0.651026	0.651026	198
479.301	6903.6	0.651832	0.651832	198
479.411	6908.36	0.6527	0.6527	198
479.521	6913.75	0.653589	0.653589	198
479.621	6917.85	0.654374	0.654374	198
479.731	6922.92	0.655263	0.655263	198
479.841	6928.14	0.656173	0.656173	198
479.941	6932.39	0.656958	0.656958	198
480.051	6936.67	0.657847	0.657847	198
480.161	6941.71	0.658736	0.658736	198
480.271	6946.31	0.659604	0.659604	198
480.371	6950.57	0.66039	0.66039	198
480.481	6955.78	0.661279	0.661279	198
480.591	6959.99	0.662126	0.662126	199
480.691	6965.51	0.662953	0.662953	199
480.801	6970.72	0.663842	0.663842	199
480.911	6975.48	0.664689	0.664689	199
481.021	6980.8	0.665599	0.665599	199
481.121	6985.18	0.666405	0.666405	199
481.231	6990.01	0.667273	0.667273	199
481.341	6995.15	0.668162	0.668162	199
481.441	6999.51	0.668948	0.668948	199
481.551	7004.12	0.669815	0.669815	199
481.661	7009.41	0.670704	0.670704	199
481.771	7014.33	0.671593	0.671593	199
481.871	7018.78	0.672379	0.672379	199
481.981	7023.58	0.673288	0.673288	199
482.091	7028.62	0.674156	0.674156	199
482.191	7033.31	0.674962	0.674962	199
482.301	7037.68	0.675851	0.675851	199
482.411	7042.53	0.67672	0.67672	199
482.521	7047.76	0.677609	0.677609	199
482.621	7051.69	0.678414	0.678414	199
482.731	7056.76	0.679283	0.679283	199
482.841	7060.82	0.680151	0.680151	199
482.941	7066.24	0.680978	0.680978	199
483.051	7071.24	0.681846	0.681846	199
483.161	7076.02	0.682735	0.682735	199
483.271	7081.11	0.683644	0.683644	199
483.371	7085.8	0.68445	0.68445	199
483.481	7091	0.685319	0.685319	199
483.591	7096.08	0.686207	0.686207	199
483.691	7100.25	0.686993	0.686993	199
483.801	7105.37	0.687882	0.687882	199
483.911	7109.98	0.68875	0.68875	199
484.021	7115.14	0.689618	0.689618	199
484.121	7119.34	0.690425	0.690425	199
484.231	7124.47	0.691334	0.691334	199
484.331	7128.58	0.69212	0.69212	199
484.441	7133.94	0.693029	0.693029	199
484.551	7138.64	0.693876	0.693876	199
484.661	7143.39	0.694786	0.694786	200
484.761	7148.15	0.695592	0.695592	200
484.871	7152.77	0.696481	0.696481	200
484.981	7157.23	0.697349	0.697349	200
485.081	7161.32	0.698135	0.698135	200
485.191	7166.08	0.699023	0.699023	200
485.301	7171.03	0.699912	0.699912	200
485.411	7176.09	0.700822	0.700822	200
485.511	7180.77	0.701648	0.701648	200
485.621	7184.96	0.702517	0.702517	200
485.731	7189.9	0.703406	0.703406	200
485.831	7193.42	0.704191	0.704191	200
485.941	7198.63	0.70508	0.70508	200
486.051	7203.72	0.705969	0.705969	200
486.161	7209.14	0.706857	0.706857	200
486.261	7213.12	0.707643	0.707643	200
486.371	7217.85	0.708553	0.708553	200
486.481	7222.64	0.709421	0.709421	200
486.581	7227.2	0.710206	0.710206	200
486.691	7232.22	0.711095	0.711095	200
486.801	7237.16	0.711984	0.711984	200
486.911	7241.73	0.712873	0.712873	200
487.011	7245.66	0.713679	0.713679	200
487.121	7250.6	0.714568	0.714568	200
487.231	7255.05	0.715436	0.715436	200
487.331	7259.09	0.716242	0.716242	200
487.441	7263.16	0.71711	0.71711	200
487.551	7268.05	0.717999	0.717999	200
487.661	7273.02	0.718888	0.718888	201
487.761	7276.98	0.719694	0.719694	201
487.871	7281.96	0.720583	0.720583	201
487.981	7286.35	0.721451	0.721451	201
488.081	7290.55	0.722278	0.722278	201
488.191	7295.07	0.723146	0.723146	201
488.301	7299.19	0.723994	0.723994	201
488.411	7303.49	0.724903	0.724903	201
488.511	7307.86	0.725689	0.725689	201
488.621	7313.29	0.726578	0.726578	201
488.731	7318.25	0.727467	0.727467	201
488.831	7322.56	0.728252	0.728252	201
488.941	7327.21	0.729141	0.729141	201
489.051	7331.66	0.730009	0.730009	201
489.161	7336.51	0.730898	0.730898	201
489.261	7340.85	0.731704	0.731704	201
489.371	7344.83	0.732572	0.732572	201
489.481	7349.19	0.73344	0.73344	201
489.581	7353.72	0.734246	0.734246	201
489.691	7358.11	0.735156	0.735156	201
489.801	7362.75	0.736024	0.736024	201
489.901	7366.45	0.736809	0.736809	201
490.011	7371.44	0.737719	0.737719	201
490.121	7375.72	0.738587	0.738587	201
490.231	7380.75	0.739476	0.739476	201
490.331	7385.03	0.740262	0.740262	201
490.441	7390.8	0.741171	0.741171	201
490.551	7394.63	0.742019	0.742019	201
490.651	7398.69	0.742846	0.742846	201
490.761	7403.03	0.743714	0.743714	201
490.871	7407.78	0.744603	0.744603	201
490.981	7412.32	0.74547	0.74547	201
491.081	7416.45	0.746277	0.746277	201
491.191	7420.14	0.747124	0.747124	201
491.301	7425.42	0.748013	0.748013	201
491.401	7429.97	0.74884	0.74884	201
491.511	7434.61	0.749708	0.749708	201
491.621	7438.85	0.750576	0.750576	201
491.731	7443.44	0.751465	0.751465	201
491.831	7447.21	0.75225	0.75225	202
491.941	7452.64	0.75316	0.75316	202
492.051	7456.36	0.754028	0.754028	202
492.151	7460.75	0.754814	0.754814	202
492.261	7465.5	0.755703	0.755703	202
492.371	7469.49	0.756571	0.756571	202
492.481	7474.03	0.757439	0.757439	202
492.581	7478.18	0.758245	0.758245	202
492.691	7482.92	0.759134	0.759134	202
492.801	7486.96	0.760023	0.760023	202
492.901	7490.88	0.760808	0.760808	202
493.011	7495.32	0.761677	0.761677	202
493.121	7499.25	0.762544	0.762544	202
493.231	7503.64	0.763433	0.763433	202
493.331	7508.03	0.76424	0.76424	202
493.441	7512.36	0.765128	0.765128	202
493.551	7516.44	0.765976	0.765976	202
493.651	7520.79	0.766803	0.766803	202
493.761	7525.38	0.767671	0.767671	202
493.871	7530.13	0.768539	0.768539	202
493.981	7535.12	0.769407	0.769407	202
494.081	7539.04	0.770234	0.770234	202
494.191	7543.68	0.771102	0.771102	202
494.301	7547.86	0.77197	0.77197	202
494.401	7552.08	0.772756	0.772756	202
494.511	7557.03	0.773645	0.773645	202
494.621	7561.25	0.774534	0.774534	202
494.721	7565.3	0.775319	0.775319	202
494.831	7569.4	0.776187	0.776187	202
494.941	7574.53	0.777097	0.777097	202
495.051	7578.04	0.777944	0.777944	202
495.151	7582.56	0.77875	0.77875	202
495.261	7586.78	0.779639	0.779639	202
495.371	7590.7	0.780508	0.780508	202
495.471	7594.91	0.781293	0.781293	202
495.581	7599.06	0.782182	0.782182	202
495.691	7603.38	0.78305	0.78305	202
495.801	7607.14	0.783918	0.783918	202
495.901	7610.59	0.784704	0.784704	202
496.011	7615.63	0.785572	0.785572	202
496.121	7619.79	0.78644	0.78644	202
496.221	7624.62	0.787267	0.787267	202
496.331	7628.82	0.788135	0.788135	202
496.441	7633.75	0.789003	0.789003	202
496.551	7638.33	0.789892	0.789892	202
496.651	7642.27	0.790677	0.790677	202
496.761	7647.1	0.791546	0.791546	202
496.871	7651.58	0.792435	0.792435	202
496.971	7655.51	0.79322	0.79322	202
497.081	7659.27	0.794088	0.794088	202
497.191	7664.22	0.794998	0.794998	202
497.301	7668.37	0.795866	0.795866	202
497.401	7672.66	0.796672	0.796672	202
497.511	7676.78	0.797561	0.797561	202
497.621	7680.45	0.798429	0.798429	202
497.721	7684.43	0.799215	0.799215	202
497.831	7689.09	0.800103	0.800103	202
497.941	7693.02	0.800972	0.800972	202
498.051	7697.33	0.801861	0.801861	202
498.151	7701.2	0.802646	0.802646	202
498.261	7705.56	0.803514	0.803514	202
498.371	7709.59	0.804403	0.804403	202
498.471	7713.87	0.805188	0.805188	202
498.581	7718.52	0.806077	0.806077	202
498.691	7723.44	0.806987	0.806987	202
498.801	7727.34	0.807855	0.807855	202
498.901	7731.3	0.808661	0.808661	202
499.011	7735.6	0.809529	0.809529	202
499.121	7739.16	0.810397	0.810397	202
499.221	7742.8	0.811183	0.811183	202
499.331	7747.27	0.812031	0.812031	202
499.441	7752.14	0.81294	0.81294	202
499.541	7756.41	0.813746	0.813746	202
499.651	7760.28	0.814635	0.814635	202
499.761	7764.96	0.815503	0.815503	202
499.861	7768.96	0.816309	0.816309	202
499.971	7773.15	0.817198	0.817198	202
500.081	7777.13	0.818066	0.818066	202
500.191	7781.16	0.818934	0.818934	202
500.291	7785.36	0.81972	0.81972	202
500.401	7789.78	0.820609	0.820609	202
500.511	7794	0.821497	0.821497	202
500.611	7797.64	0.822304	0.822304	202
500.721	7802.09	0.823172	0.823172	202
500.831	7806.2	0.824061	0.824061	202
500.941	7810.39	0.824929	0.824929	202
501.041	7814.89	0.825756	0.825756	202
501.151	7818.17	0.826645	0.826645	202
501.261	7822.27	0.827534	0.827534	202
501.361	7825.4	0.828299	0.828299	202
501.471	7829.8	0.829187	0.829187	202
501.581	7833.77	0.830055	0.830055	202
501.691	7837.91	0.830924	0.830924	202
501.791	7842.02	0.83175	0.83175	202
501.901	7846.85	0.832639	0.832639	202
502.011	7851.06	0.833528	0.833528	202
502.111	7855.4	0.834293	0.834293	202
502.221	7859.68	0.835182	0.835182	202
502.331	7863.34	0.836071	0.836071	202
502.441	7867.61	0.836939	0.836939	202
502.541	7871.83	0.837745	0.837745	202
502.651	7875.74	0.838613	0.838613	202
502.761	7880.37	0.839522	0.839522	202
502.861	7884.34	0.840308	0.840308	202
502.971	7888.37	0.841197	0.841197	202
503.081	7892.26	0.842086	0.842086	202
503.191	7896.52	0.842954	0.842954	202
503.291	7900.38	0.84374	0.84374	202
503.401	7904.34	0.844628	0.844628	202
503.511	7908.9	0.845538	0.845538	202
503.611	7912.22	0.846303	0.846303	202
503.721	7917.03	0.847233	0.847233	202
503.831	7920.32	0.84808	0.84808	202
503.941	7924.59	0.84899	0.84899	202
504.041	7928.31	0.849775	0.849775	202
504.151	7932.52	0.850644	0.850644	202
504.261	7936.99	0.851532	0.851532	202
504.361	7940.81	0.852338	0.852338	202
504.471	7945.08	0.853248	0.853248	202
504.581	7949.33	0.854096	0.854096	202
504.681	7953.23	0.854922	0.854922	202
504.791	7958.45	0.855791	0.855791	202
504.901	7962.35	0.856679	0.856679	202
505.011	7966.57	0.857547	0.857547	202
505.111	7970.22	0.858333	0.858333	202
505.221	7974.78	0.859242	0.859242	202
505.331	7979.27	0.860131	0.860131	202
505.431	7982.67	0.860938	0.860938	202
505.541	7986.3	0.861805	0.861805	202
505.651	7990.93	0.862694	0.862694	202
505.761	7994.93	0.863583	0.863583	202
505.861	7998.72	0.86441	0.86441	202
505.971	8002.66	0.865278	0.865278	202
506.081	8006.35	0.866147	0.866147	202
506.181	8010.12	0.866932	0.866932	202
506.291	8013.81	0.867821	0.867821	202
506.401	8017.77	0.86871	0.86871	202
506.511	8022.14	0.869598	0.869598	202
506.611	8026.83	0.870446	0.870446	202
506.721	8030.86	0.871335	0.871335	202
506.831	8034.27	0.872224	0.872224	202
506.931	8037.48	0.872989	0.872989	202
507.041	8041.69	0.873898	0.873898	202
507.151	8046.17	0.874787	0.874787	202
507.261	8050.42	0.875634	0.875634	202
507.361	8054.27	0.87644	0.87644	202
507.471	8058.88	0.877329	0.877329	202
507.581	8063.06	0.878218	0.878218	202
507.681	8066.8	0.879024	0.879024	202
507.791	8070.93	0.879913	0.879913	202
507.901	8075.08	0.880781	0.880781	202
508.011	8079.57	0.88167	0.88167	202
508.111	8082.97	0.882477	0.882477	202
508.221	8086.67	0.883344	0.883344	202
508.331	8090.87	0.884233	0.884233	202
508.431	8094.32	0.88504	0.88504	202
508.541	8098.58	0.885908	0.885908	202
508.651	8102.73	0.886797	0.886797	202
508.761	8106.29	0.887665	0.887665	202
508.861	8110.41	0.888491	0.888491	202
508.971	8114.3	0.88938	0.88938	202
509.081	8118.97	0.890269	0.890269	201
509.181	8122.32	0.891055	0.891055	201
509.291	8126.2	0.891944	0.891944	201
509.401	8130	0.892812	0.892812	201
509.501	8133.89	0.893597	0.893597	201
509.611	8137.93	0.894486	0.894486	201
509.721	8141.83	0.895375	0.895375	201
509.831	8146.07	0.896243	0.896243	201
509.931	8150.21	0.897049	0.897049	201
510.041	8154.28	0.897938	0.897938	201
510.151	8158.92	0.898827	0.898827	201
510.251	8162.42	0.899633	0.899633	201
510.361	8166.59	0.900501	0.900501	201
510.471	8170.45	0.901369	0.901369	201
510.581	8174.37	0.902258	0.902258	201
510.681	8177.9	0.903065	0.903065	201
510.791	8181.89	0.903932	0.903932	201
510.901	8185.87	0.904822	0.904822	201
511.001	8189.24	0.905628	0.905628	201
511.111	8193.61	0.906516	0.906516	201
511.221	8197.22	0.907405	0.907405	201
511.331	8201.71	0.908273	0.908273	201
511.431	8205.38	0.90908	0.90908	201
511.541	8209.31	0.909948	0.909948	201
511.651	8212.87	0.910837	0.910837	201
511.751	8215.72	0.911622	0.911622	201
511.861	8219.83	0.912511	0.912511	201
511.971	8223.57	0.9134	0.9134	201
512.081	8227.82	0.914247	0.914247	201
512.181	8231.89	0.915074	0.915074	201
512.291	8235.55	0.915942	0.915942	201
512.401	8240.27	0.916831	0.916831	201
512.501	8244.03	0.917617	0.917617	201
512.611	8248.76	0.918506	0.918506	201
512.721	8252.76	0.919374	0.919374	201
512.831	8256.55	0.920262	0.920262	201
512.931	8260.43	0.921048	0.921048	201
513.041	8264.59	0.921958	0.921958	201
513.151	8268.82	0.922826	0.922826	201
513.251	8272.09	0.923611	0.923611	201
513.361	8275.68	0.9245	0.9245	201
513.471	8279.85	0.925368	0.925368	201
513.581	8284.11	0.926257	0.926257	201
513.681	8287.64	0.927043	0.927043	201
513.791	8291.82	0.927931	0.927931	201
513.901	8295.71	0.92882	0.92882	201
514.001	8298.79	0.929606	0.929606	201
514.111	8302.73	0.930474	0.930474	201
514.221	8307	0.931363	0.931363	201
514.331	8310.37	0.932252	0.932252	201
514.431	8313.96	0.933037	0.933037	201
514.541	8317.68	0.933905	0.933905	201
514.641	8321.57	0.934691	0.934691	201
514.751	8325.48	0.9356	0.9356	201
514.861	8329.62	0.936468	0.936468	201
514.971	8333.62	0.937337	0.937337	201
515.071	8337.54	0.938143	0.938143	201
515.181	8342.01	0.939032	0.939032	201
515.291	8346.48	0.9399	0.9399	201
515.391	8349.77	0.940686	0.940686	201
515.501	8353.63	0.941574	0.941574	201
515.611	8357.82	0.942442	0.942442	201
515.721	8361.61	0.943331	0.943331	201
515.821	8365.75	0.944117	0.944117	201
515.931	8369.61	0.944985	0.944985	201
516.041	8373.57	0.945874	0.945874	201
516.141	8377.41	0.94668	0.94668	201
516.251	8381.65	0.947569	0.947569	201
516.361	8385.47	0.948437	0.948437	201
516.471	8388.93	0.949326	0.949326	201
516.571	8392.62	0.950111	0.950111	201
516.681	8396.33	0.95098	0.95098	201
516.791	8400.54	0.951847	0.951847	201
516.891	8403.54	0.952633	0.952633	201
517.001	8406.55	0.953501	0.953501	201
517.111	8410.68	0.954369	0.954369	200
517.221	8415.2	0.955237	0.955237	200
517.321	8419.25	0.956064	0.956064	200
517.431	8423.6	0.956933	0.956933	200
517.541	8427.78	0.957821	0.957821	200
517.641	8431.14	0.958586	0.958586	200
517.751	8435.63	0.959496	0.959496	200
517.861	8439.44	0.960343	0.960343	200
517.971	8443.96	0.961232	0.961232	200
518.071	8447.47	0.962038	0.962038	200
518.181	8451.1	0.962886	0.962886	200
518.291	8455.53	0.963795	0.963795	200
518.391	8459.06	0.964581	0.964581	200
518.501	8463.07	0.965449	0.965449	200
518.611	8467.08	0.966338	0.966338	200
518.721	8471.12	0.967227	0.967227	200
518.821	8474.21	0.968033	0.968033	200
518.931	8477.79	0.96888	0.96888	200
519.041	8481.97	0.969769	0.969769	200
519.141	8485.66	0.970554	0.970554	200
519.251	8489.4	0.971443	0.971443	200
519.361	8493.61	0.972332	0.972332	200
519.461	8497.03	0.973118	0.973118	200
519.571	8500.24	0.973986	0.973986	200
519.681	8504.31	0.974875	0.974875	200
519.791	8508.35	0.975763	0.975763	200
519.891	8512	0.976549	0.976549	200
520.001	8516.14	0.977438	0.977438	200
520.111	8519.88	0.978327	0.978327	200
520.211	8524.03	0.979133	0.979133	200
520.321	8527.58	0.980001	0.980001	200
520.431	8531.66	0.980869	0.980869	200
520.541	8536.05	0.981737	0.981737	200
520.641	8540.15	0.982544	0.982544	200
520.751	8543.84	0.983432	0.983432	200
520.861	8547.45	0.984301	0.984301	200
520.961	8551.32	0.985128	0.985128	200
521.071	8555.37	0.985995	0.985995	200
521.181	8558.75	0.986884	0.986884	200
521.291	8562.5	0.987753	0.987753	200
521.391	8565.92	0.988517	0.988517	200
521.501	8570.2	0.989427	0.989427	200
521.611	8573.94	0.990295	0.990295	200
521.711	8577.11	0.991101	0.991101	200
521.821	8580.87	0.99197	0.99197	200
521.931	8585.51	0.992879	0.992879	200
522.041	8588.84	0.993726	0.993726	200
522.141	8592.77	0.994533	0.994533	200
522.251	8596.65	0.995442	0.995442	200
522.361	8599.93	0.996331	0.996331	200
522.461	8603.51	0.997117	0.997117	200
522.571	8607.35	0.997985	0.997985	200
522.681	8610.71	0.998853	0.998853	200
522.791	8614.97	0.999742	0.999742	200
522.891	8618.25	1.00053	1.00053	200
523.001	8622.54	1.00142	1.00142	200
523.111	8627.6	1.00233	1.00233	200
523.211	8631.27	1.00313	1.00313	200
523.321	8635.14	1.004	1.004	200
523.431	8638.2	1.00487	1.00487	200
523.541	8642.44	1.00576	1.00576	200
523.641	8646.16	1.00656	1.00656	200
523.751	8650.08	1.00743	1.00743	200
523.861	8653.67	1.00832	1.00832	200
523.961	8657.3	1.00911	1.00911	200
524.071	8661.2	1.00999	1.00999	200
524.181	8664.99	1.01088	1.01088	200
524.291	8669.08	1.01175	1.01175	199
524.391	8672.55	1.01258	1.01258	199
524.501	8676.51	1.01345	1.01345	199
524.611	8680.46	1.01431	1.01431	199
524.711	8685.18	1.01512	1.01512	199
524.821	8689.26	1.01601	1.01601	199
524.931	8693.09	1.0169	1.0169	199
525.031	8696.67	1.0177	1.0177	199
525.141	8699.88	1.01857	1.01857	199
525.251	8704.23	1.01946	1.01946	199
525.361	8708.54	1.02035	1.02035	199
525.461	8711.58	1.02114	1.02114	199
525.571	8716.09	1.02205	1.02205	199
525.681	8719.77	1.02289	1.02289	199
525.781	8723.56	1.0237	1.0237	199
525.891	8727.83	1.02461	1.02461	199
526.001	8731.73	1.02546	1.02546	199
526.111	8735.36	1.02634	1.02634	199
526.211	8739.29	1.02715	1.02715	199
526.321	8743.71	1.02804	1.02804	199
526.431	8747.35	1.02893	1.02893	199
526.531	8751.04	1.02971	1.02971	199
526.641	8754.73	1.0306	1.0306	199
526.751	8758.38	1.03149	1.03149	199
526.861	8762.48	1.03236	1.03236	199
526.961	8766.25	1.03317	1.03317	199
527.071	8770.18	1.03406	1.03406	199
527.181	8774	1.03496	1.03496	199
527.281	8777.31	1.03575	1.03575	199
527.391	8780.73	1.03662	1.03662	199
527.501	8784.34	1.03749	1.03749	199
527.611	8788.14	1.03842	1.03842	199
527.711	8791.91	1.03922	1.03922	199
527.821	8796.32	1.04011	1.04011	199
527.931	8800.16	1.041	1.041	199
528.031	8803.55	1.04179	1.04179	199
528.141	8807.53	1.0427	1.0427	199
528.251	8811.48	1.04356	1.04356	199
528.361	8814.89	1.04443	1.04443	199
528.461	8819.26	1.04524	1.04524	199
528.571	8822.95	1.04611	1.04611	199
528.681	8827.35	1.047	1.047	199
528.781	8831.18	1.0478	1.0478	199
528.891	8835.27	1.04871	1.04871	199
529.001	8839.16	1.0496	1.0496	199
529.111	8842.61	1.05047	1.05047	199
529.211	8846.98	1.05129	1.05129	199
529.321	8850.57	1.05216	1.05216	199
529.421	8854.17	1.05295	1.05295	199
529.531	8857.99	1.05384	1.05384	199
529.641	8861.24	1.05473	1.05473	199
529.751	8865.06	1.05562	1.05562	199
529.851	8868.64	1.0564	1.0564	199
529.961	8872.46	1.05727	1.05727	199
530.071	8876.33	1.05818	1.05818	199
530.171	8879.63	1.05896	1.05896	199
530.281	8883.33	1.05987	1.05987	199
530.391	8887.39	1.06074	1.06074	199
530.501	8890.91	1.06161	1.06161	199
530.601	8894.1	1.06244	1.06244	199
530.711	8898	1.06328	1.06328	199
530.821	8901.93	1.06417	1.06417	199
530.921	8905.84	1.06496	1.06496	199
531.031	8910.4	1.06587	1.06587	199
531.141	8914.62	1.06676	1.06676	199
531.251	8918	1.06762	1.06762	199
531.351	8921.56	1.06843	1.06843	199
531.461	8925.71	1.06932	1.06932	199
531.571	8929.95	1.07019	1.07019	199
531.671	8933.22	1.07099	1.07099	199
531.781	8936.79	1.07186	1.07186	199
531.891	8940.54	1.07275	1.07275	199
532.001	8943.98	1.07362	1.07362	199
532.101	8948.05	1.07445	1.07445	199
532.211	8951.49	1.07531	1.07531	199
532.321	8954.79	1.07616	1.07616	199
532.421	8958.55	1.07701	1.07701	198
532.531	8962.31	1.07788	1.07788	198
532.641	8965.89	1.07877	1.07877	198
532.751	8969.88	1.07963	1.07963	198
532.851	8972.57	1.08046	1.08046	198
532.961	8975.71	1.08133	1.08133	198
533.071	8979.97	1.0822	1.0822	198
533.171	8983.69	1.083	1.083	198
533.281	8987.33	1.08385	1.08385	198
533.391	8991.09	1.08476	1.08476	198
533.501	8995.39	1.08563	1.08563	198
533.601	8998.73	1.08641	1.08641	198
533.711	9003.18	1.0873	1.0873	198
533.821	9008.15	1.08823	1.08823	198
533.921	9011.94	1.089	1.089	198
534.031	9015.63	1.08987	1.08987	198
534.141	9019.15	1.09073	1.09073	198
534.251	9022.66	1.09158	1.09158	198
534.351	9026.44	1.09243	1.09243	198
534.461	9030.14	1.09332	1.09332	198
534.571	9033.67	1.09417	1.09417	198
534.671	9037.17	1.09497	1.09497	198
534.781	9040.29	1.09584	1.09584	198
534.891	9044.63	1.09671	1.09671	198
534.991	9048.21	1.09754	1.09754	198
535.101	9051.77	1.09842	1.09842	198
535.211	9055.5	1.09927	1.09927	198
535.321	9059.09	1.10018	1.10018	198
535.421	9062.26	1.10093	1.10093	198
535.531	9066	1.10183	1.10183	198
535.641	9070.11	1.1027	1.1027	198
535.741	9073.32	1.10351	1.10351	198
535.851	9076.83	1.1044	1.1044	198
535.961	9080.62	1.10527	1.10527	198
536.071	9085.11	1.10616	1.10616	198
536.171	9088.69	1.10694	1.10694	198
536.281	9093.71	1.10783	1.10783	198
536.391	9097.63	1.1087	1.1087	198
536.491	9100.99	1.10948	1.10948	198
536.601	9104.44	1.11039	1.11039	198
536.711	9108.35	1.11126	1.11126	198
536.821	9112.2	1.11213	1.11213	198
536.921	9115.85	1.11291	1.11291	198
537.031	9119.43	1.1138	1.1138	198
537.141	9122.98	1.11467	1.11467	198
537.241	9126.74	1.11548	1.11548	198
537.351	9130.51	1.11637	1.11637	198
537.461	9134.48	1.11726	1.11726	198
537.571	9137.96	1.11812	1.11812	198
537.671	9140.55	1.11891	1.11891	198
537.781	9145.13	1.1198	1.1198	198
537.891	9148.52	1.12065	1.12065	198
537.991	9152.51	1.12147	1.12147	198
538.101	9155.27	1.1223	1.1223	198
538.211	9157.84	1.12317	1.12317	198
538.321	9161.83	1.12406	1.12406	198
538.421	9165.93	1.12484	1.12484	198
538.531	9170.42	1.12573	1.12573	198
538.641	9175.02	1.12662	1.12662	198
538.741	9178.64	1.12743	1.12743	198
538.851	9182.78	1.12829	1.12829	198
538.961	9186.99	1.12918	1.12918	198
539.071	9190.84	1.13007	1.13007	198
539.171	9193.91	1.13084	1.13084	198
539.281	9197.78	1.1317	1.1317	198
539.391	9201.56	1.13259	1.13259	198
539.491	9205.07	1.1334	1.1334	198
539.601	9209.34	1.13429	1.13429	198
539.711	9213.22	1.13516	1.13516	198
539.811	9216.57	1.13594	1.13594	198
539.921	9219.88	1.13683	1.13683	198
540.031	9223.71	1.13772	1.13772	198
540.141	9227.27	1.13859	1.13859	198
540.241	9230.75	1.13937	1.13937	198
540.351	9234.76	1.14026	1.14026	198
540.461	9237.82	1.14111	1.14111	198
540.561	9241.57	1.14192	1.14192	198
540.671	9244.91	1.1428	1.1428	198
540.781	9248.89	1.14367	1.14367	198
540.891	9253.22	1.14456	1.14456	198
540.991	9256.52	1.14537	1.14537	198
541.101	9260.11	1.14626	1.14626	198
541.211	9264.38	1.14712	1.14712	198
541.311	9267.33	1.14793	1.14793	198
541.421	9271.65	1.1488	1.1488	198
541.531	9275.32	1.14967	1.14967	198
541.641	9279.23	1.15053	1.15053	198
541.741	9283.13	1.15134	1.15134	198
541.851	9286.57	1.15221	1.15221	198
541.961	9290.33	1.1531	1.1531	198
542.061	9294.15	1.1539	1.1539	198
542.171	9298.41	1.15479	1.15479	198
542.281	9301.86	1.15568	1.15568	198
542.391	9305.19	1.15655	1.15655	198
542.491	9308.35	1.15734	1.15734	198
542.601	9312.27	1.15822	1.15822	198
542.711	9316.05	1.15909	1.15909	198
542.811	9319.43	1.15988	1.15988	198
542.921	9322.81	1.16079	1.16079	198
543.031	9326.37	1.16166	1.16166	198
543.141	9330.3	1.16252	1.16252	198
543.241	9334.25	1.16335	1.16335	198
543.351	9338.44	1.16424	1.16424	198
543.461	9341.51	1.16513	1.16513	198
543.561	9344.54	1.16593	1.16593	198
543.671	9348.04	1.1668	1.1668	198
543.781	9352.13	1.16767	1.16767	198
543.891	9355.5	1.16852	1.16852	198
543.991	9359.04	1.16932	1.16932	198
544.101	9363.29	1.17021	1.17021	198
544.211	9367.97	1.17112	1.17112	198
544.311	9371.71	1.17191	1.17191	198
544.421	9376.03	1.17282	1.17282	198
544.531	9379.5	1.17367	1.17367	198
544.631	9382.9	1.17447	1.17447	198
544.741	9386.77	1.17536	1.17536	198
544.851	9390.41	1.17623	1.17623	198
544.951	9393.73	1.17703	1.17703	198
545.061	9397.72	1.1779	1.1779	198
545.171	9401.47	1.17879	1.17879	198
545.281	9405.21	1.17968	1.17968	198
545.381	9408.42	1.18047	1.18047	198
545.491	9412.11	1.18133	1.18133	198
545.601	9416.54	1.18226	1.18226	199
545.701	9419.7	1.18303	1.18303	199
545.811	9423.78	1.18394	1.18394	199
545.921	9427.3	1.18481	1.18481	199
546.031	9430.85	1.18572	1.18572	199
546.131	9434.22	1.1865	1.1865	199
546.241	9437.6	1.18737	1.18737	199
546.351	9441.13	1.18824	1.18824	199
546.451	9444.83	1.18904	1.18904	199
546.561	9448.87	1.18995	1.18995	199
546.671	9452.59	1.19082	1.19082	199
546.781	9457.1	1.19171	1.19171	199
546.881	9460.8	1.19252	1.19252	199
546.991	9464.66	1.19341	1.19341	199
547.101	9468.17	1.19427	1.19427	199
547.201	9471.66	1.19506	1.19506	199
547.311	9475.77	1.19595	1.19595	199
547.421	9479.62	1.19682	1.19682	199
547.531	9483.24	1.19773	1.19773	199
547.631	9486.88	1.19849	1.19849	199
547.741	9490.83	1.1994	1.1994	199
547.851	9495.15	1.20029	1.20029	199
547.951	9498.73	1.2011	1.2011	199
548.061	9502.12	1.20198	1.20198	199
548.171	9506.34	1.20287	1.20287	199
548.281	9510.01	1.20376	1.20376	199
548.381	9512.64	1.20455	1.20455	199
548.491	9516.19	1.20544	1.20544	199
548.601	9519.79	1.2063	1.2063	200
548.701	9523.16	1.20711	1.20711	200
548.811	9526.28	1.208	1.208	200
548.921	9530.73	1.20891	1.20891	200
549.031	9534.88	1.20982	1.20982	200
549.131	9538.36	1.2106	1.2106	200
549.241	9541.88	1.21147	1.21147	200
549.351	9545.49	1.21236	1.21236	200
549.451	9548.98	1.21317	1.21317	200
549.561	9553.41	1.21406	1.21406	200
549.671	9557.23	1.21492	1.21492	200
549.771	9560.75	1.21573	1.21573	200
549.881	9565.12	1.21664	1.21664	200
549.991	9569.16	1.21753	1.21753	200
550.101	9572.74	1.2184	1.2184	200
550.201	9576.48	1.21918	1.21918	200
550.311	9580.5	1.22007	1.22007	200
550.421	9584.14	1.22096	1.22096	200
550.521	9587.38	1.22177	1.22177	200
550.631	9590.86	1.22266	1.22266	200
550.741	9594.88	1.22354	1.22354	200
550.851	9598.17	1.22439	1.22439	200
550.951	9601.05	1.2252	1.2252	200
551.061	9605.06	1.22607	1.22607	200
551.171	9608.78	1.22695	1.22695	200
551.271	9612.51	1.2278	1.2278	200
551.381	9615.99	1.22867	1.22867	200
551.491	9619.81	1.22956	1.22956	200
551.601	9623.13	1.23041	1.23041	200
551.701	9626.71	1.23123	1.23123	201
551.811	9630.12	1.2321	1.2321	201
551.921	9634.06	1.23299	1.23299	201
552.021	9637.76	1.23378	1.23378	201
552.131	9641.75	1.23464	1.23464	201
552.241	9646.74	1.23557	1.23557	201
552.351	9650.29	1.23642	1.23642	201
552.451	9653.64	1.23723	1.23723	201
552.561	9657.65	1.2381	1.2381	201
552.671	9661.42	1.23896	1.23896	201
552.771	9665.33	1.23979	1.23979	201
552.881	9668.87	1.24068	1.24068	201
552.991	9672.28	1.24155	1.24155	201
553.101	9675.94	1.24244	1.24244	201
553.201	9679.27	1.24322	1.24322	201
553.311	9682.76	1.24409	1.24409	201
553.421	9686.56	1.24498	1.24498	201
553.521	9690.41	1.24581	1.24581	201
553.631	9693.66	1.24665	1.24665	201
553.741	9698.07	1.24756	1.24756	201
553.851	9701.57	1.24841	1.24841	201
553.951	9704.56	1.24924	1.24924	201
554.061	9707.76	1.25013	1.25013	201
554.171	9711.08	1.25099	1.25099	201
554.271	9714.53	1.2518	1.2518	201
554.381	9718.09	1.25267	1.25267	201
554.491	9722.52	1.25356	1.25356	201
554.591	9725.91	1.25434	1.25434	201
554.701	9729.73	1.25521	1.25521	201
554.811	9733.86	1.25612	1.25612	201
554.921	9738.48	1.25699	1.25699	201
555.021	9742.48	1.25778	1.25778	201
555.131	9746.29	1.25868	1.25868	201
555.241	9749.58	1.25951	1.25951	201
555.341	9753.08	1.26034	1.26034	201
555.451	9757.17	1.26125	1.26125	201
555.561	9760.66	1.26212	1.26212	201
555.671	9764.06	1.26298	1.26298	201
555.771	9767.31	1.26377	1.26377	201
555.881	9770.97	1.26464	1.26464	201
555.991	9774.9	1.26553	1.26553	201
556.091	9778.44	1.26633	1.26633	201
556.201	9782.07	1.26722	1.26722	201
556.311	9785.56	1.26809	1.26809	201
556.421	9789	1.26898	1.26898	201
556.521	9792.49	1.26978	1.26978	201
556.631	9796.3	1.27065	1.27065	201
556.741	9799.6	1.2715	1.2715	201
556.841	9802.97	1.27233	1.27233	201
556.951	9806.48	1.2732	1.2732	201
557.061	9810.23	1.27408	1.27408	201
557.171	9813.89	1.27495	1.27495	201
557.271	9817.36	1.27574	1.27574	201
557.381	9822.2	1.27663	1.27663	201
557.491	9826.42	1.27749	1.27749	201
557.591	9830.95	1.27832	1.27832	201
557.701	9834.52	1.27919	1.27919	201
557.811	9837.67	1.28004	1.28004	201
557.921	9841.5	1.28093	1.28093	201
558.021	9844.42	1.28171	1.28171	201
558.131	9848.39	1.28258	1.28258	201
558.241	9852.25	1.28347	1.28347	201
558.341	9855.87	1.2843	1.2843	201
558.451	9860.18	1.28516	1.28516	201
558.561	9863.83	1.28601	1.28601	201
558.671	9867.94	1.28692	1.28692	201
558.771	9870.91	1.28771	1.28771	201
558.881	9874.33	1.28857	1.28857	202
558.991	9878.26	1.28948	1.28948	202
559.091	9881.83	1.29027	1.29027	202
559.201	9885.08	1.29114	1.29114	202
559.311	9887.76	1.29199	1.29199	202
559.421	9890.49	1.29285	1.29285	202
559.521	9894.4	1.29366	1.29366	202
559.631	9898.91	1.29453	1.29453	202
559.731	9902.98	1.29535	1.29535	202
559.841	9906.77	1.29622	1.29622	202
559.951	9910.64	1.29709	1.29709	202
560.061	9915.09	1.29796	1.29796	202
560.161	9919.17	1.29879	1.29879	202
560.271	9922.42	1.29963	1.29963	202
560.381	9926.62	1.3005	1.3005	202
560.481	9929.87	1.30131	1.30131	202
560.591	9933.9	1.3022	1.3022	202
560.701	9937.71	1.30309	1.30309	202
560.811	9941.78	1.30395	1.30395	202
560.911	9945.58	1.30476	1.30476	202
561.021	9948.97	1.30565	1.30565	202
561.131	9952.19	1.30652	1.30652	202
561.231	9955.71	1.3073	1.3073	202
561.341	9959.07	1.30817	1.30817	202
561.451	9962.88	1.30906	1.30906	202
561.561	9966.83	1.30995	1.30995	202
561.661	9970.06	1.31073	1.31073	202
561.771	9973.52	1.3116	1.3116	202
561.881	9977.8	1.31247	1.31247	202
561.981	9981.9	1.31328	1.31328	202
562.091	9986.11	1.31419	1.31419	202
562.201	9990.33	1.31505	1.31505	202
562.311	9993.5	1.31594	1.31594	202
562.411	9997.05	1.31673	1.31673	202
562.521	10000.8	1.31762	1.31762	202
562.631	10004.3	1.31846	1.31846	202
562.731	10007.9	1.31925	1.31925	202
562.841	10012.2	1.32014	1.32014	202
562.951	10016.2	1.32103	1.32103	202
563.061	10019.8	1.3219	1.3219	202
563.161	10023.2	1.32268	1.32268	202
563.271	10027.4	1.32359	1.32359	202
563.381	10031.8	1.3245	1.3245	202
563.481	10034.8	1.32527	1.32527	202
563.591	10037.7	1.32615	1.32615	202
563.701	10041.8	1.32702	1.32702	202
563.811	10045.3	1.32791	1.32791	202
563.911	10048.9	1.32872	1.32872	202
564.021	10052.4	1.32959	1.32959	202
564.131	10055.7	1.33045	1.33045	202
564.231	10059	1.33124	1.33124	202
564.341	10063.8	1.33215	1.33215	202
564.451	10067.4	1.33302	1.33302	202
564.551	10070.5	1.33382	1.33382	202
564.661	10073.7	1.33471	1.33471	202
564.771	10077.1	1.3356	1.3356	202
564.881	10080.4	1.33645	1.33645	201
564.981	10083.7	1.33727	1.33727	201
565.091	10086.8	1.33814	1.33814	201
565.201	10091.3	1.33903	1.33903	201
565.301	10095.3	1.33982	1.33982	201
565.411	10099.5	1.34071	1.34071	201
565.521	10104.4	1.34159	1.34159	201
565.631	10107.9	1.34248	1.34248	201
565.731	10111.3	1.34327	1.34327	201
565.841	10115	1.34416	1.34416	201
565.951	10118.6	1.34505	1.34505	201
566.051	10121.8	1.34581	1.34581	201
566.161	10125.8	1.34672	1.34672	201
566.271	10129.1	1.34757	1.34757	201
566.381	10132.8	1.34846	1.34846	201
566.481	10136.7	1.34926	1.34926	201
566.591	10140.5	1.35017	1.35017	201
566.701	10144.6	1.35104	1.35104	201
566.801	10148.2	1.35183	1.35183	201
566.911	10151.7	1.35274	1.35274	201
567.021	10155.2	1.3536	1.3536	201
567.131	10159.2	1.35449	1.35449	201
567.231	10162.5	1.35528	1.35528	201
567.341	10165.8	1.35617	1.35617	201
567.451	10169	1.35704	1.35704	201
567.551	10172.7	1.35786	1.35786	201
567.661	10176.2	1.35873	1.35873	201
567.771	10179.8	1.35962	1.35962	201
567.881	10184	1.36051	1.36051	201
567.981	10187.5	1.36129	1.36129	201
568.091	10192	1.3622	1.3622	201
568.201	10196	1.36307	1.36307	201
568.301	10199.2	1.36386	1.36386	201
568.411	10203.2	1.36475	1.36475	201
568.521	10206.6	1.36561	1.36561	201
568.631	10210.5	1.3665	1.3665	201
568.731	10214.3	1.36729	1.36729	201
568.841	10218	1.3682	1.3682	201
568.951	10221.8	1.36909	1.36909	201
569.051	10225.4	1.36989	1.36989	201
569.161	10228.9	1.37074	1.37074	201
569.271	10233.2	1.37167	1.37167	201
569.381	10236.3	1.37254	1.37254	201
569.481	10239.1	1.37337	1.37337	201
569.591	10243.3	1.37423	1.37423	201
569.701	10246.6	1.3751	1.3751	201
569.801	10249.5	1.37591	1.37591	201
569.911	10252.6	1.3768	1.3768	201
570.021	10256.8	1.37769	1.37769	201
570.121	10260.6	1.37853	1.37853	201
570.231	10264.8	1.3794	1.3794	201
570.341	10268.1	1.38029	1.38029	201
570.451	10271.4	1.38116	1.38116	201
570.551	10275.4	1.38197	1.38197	201
570.661	10279.6	1.38283	1.38283	201
570.771	10283.6	1.38372	1.38372	201
570.871	10287.1	1.38453	1.38453	201
570.981	10290.5	1.3854	1.3854	201
571.091	10295	1.38631	1.38631	201
571.201	10298.7	1.38717	1.38717	201
571.301	10301.9	1.38798	1.38798	201
571.411	10306.7	1.38887	1.38887	201
571.521	10309.9	1.38974	1.38974	201
571.621	10313.2	1.39056	1.39056	201
571.731	10317.4	1.39145	1.39145	201
571.841	10320.7	1.39234	1.39234	201
571.951	10324.4	1.39321	1.39321	201
572.051	10327.3	1.394	1.394	201
572.161	10330.5	1.39488	1.39488	201
572.271	10334.3	1.39577	1.39577	201
572.371	10337.5	1.39656	1.39656	201
572.481	10341.1	1.39743	1.39743	201
572.591	10345.3	1.39836	1.39836	201
572.701	10348.6	1.39923	1.39923	201
572.801	10351.8	1.40003	1.40003	201
572.911	10355.3	1.4009	1.4009	201
573.021	10359	1.40177	1.40177	201
573.121	10362.7	1.40259	1.40259	201
573.231	10366.6	1.40346	1.40346	201
573.341	10370.4	1.40435	1.40435	201
573.451	10374.4	1.40522	1.40522	201
573.551	10378	1.40603	1.40603	201
573.661	10382.1	1.40691	1.40691	201
573.771	10385.9	1.40778	1.40778	201
573.871	10389.5	1.40861	1.40861	201
573.981	10393.2	1.40946	1.40946	201
574.091	10396.4	1.41037	1.41037	201
574.201	10400	1.41123	1.41123	201
574.301	10403.7	1.41204	1.41204	201
574.411	10407.2	1.41291	1.41291	201
574.511	10410.2	1.41372	1.41372	201
574.621	10413.9	1.4146	1.4146	201
574.731	10417.1	1.41547	1.41547	201
574.841	10420.9	1.41636	1.41636	201
574.941	10424.1	1.41717	1.41717	201
575.051	10428.1	1.41806	1.41806	201
575.161	10431	1.41892	1.41892	201
575.261	10433.4	1.41971	1.41971	201
575.371	10437.1	1.4206	1.4206	201
575.481	10440.9	1.42149	1.42149	201
575.591	10444.9	1.42236	1.42236	201
575.691	10448.4	1.42314	1.42314	201
575.801	10452.1	1.42403	1.42403	201
575.911	10456.4	1.4249	1.4249	201
576.011	10459.9	1.4257	1.4257	201
576.121	10463.9	1.42657	1.42657	201
576.231	10468.4	1.42748	1.42748	201
576.341	10472.3	1.42839	1.42839	201
576.441	10475.2	1.42914	1.42914	201
576.551	10479.1	1.43005	1.43005	201
576.661	10482.8	1.43091	1.43091	201
576.761	10486	1.4317	1.4317	201
576.871	10489.5	1.43257	1.43257	201
576.981	10492.8	1.43346	1.43346	201
577.091	10496.6	1.43432	1.43432	200
577.191	10499.8	1.43513	1.43513	200
577.301	10503.3	1.436	1.436	200
577.411	10506.9	1.43691	1.43691	200
577.511	10510	1.43769	1.43769	200
577.621	10513.7	1.43858	1.43858	200
577.731	10517.3	1.43943	1.43943	200
577.841	10520.9	1.44034	1.44034	200
577.941	10524.3	1.44112	1.44112	200
578.051	10528.2	1.44201	1.44201	200
578.161	10531.2	1.44286	1.44286	200
578.261	10534.7	1.44365	1.44365	200
578.371	10539	1.44454	1.44454	200
578.481	10542.7	1.44542	1.44542	200
578.591	10547.5	1.44631	1.44631	200
578.691	10551.4	1.4471	1.4471	200
578.801	10554.8	1.44797	1.44797	200
578.911	10558.6	1.44886	1.44886	200
579.011	10561.6	1.44966	1.44966	200
579.121	10565.7	1.45055	1.45055	200
579.231	10569.5	1.45142	1.45142	200
579.341	10573	1.45229	1.45229	200
579.441	10575.8	1.45305	1.45305	200
579.551	10579.2	1.45394	1.45394	200
579.661	10583.2	1.45483	1.45483	200
579.761	10586.7	1.45564	1.45564	200
579.871	10590.5	1.4565	1.4565	200
579.981	10593.9	1.45739	1.45739	200
580.081	10597.2	1.4582	1.4582	200
580.191	10601.1	1.45907	1.45907	200
580.301	10604.3	1.45991	1.45991	200
580.411	10607.7	1.4608	1.4608	200
580.511	10609.7	1.46157	1.46157	200
580.621	10613.4	1.46246	1.46246	200
580.731	10617.2	1.46332	1.46332	200
580.831	10621.4	1.46413	1.46413	200
580.941	10625.4	1.465	1.465	200
581.051	10629.8	1.46589	1.46589	200
581.161	10634.1	1.46676	1.46676	200
581.261	10637.7	1.46756	1.46756	200
581.371	10642.2	1.46845	1.46845	200
581.481	10645.7	1.46932	1.46932	200
581.581	10648.9	1.47013	1.47013	200
581.691	10652.5	1.47097	1.47097	200
581.801	10656.4	1.47184	1.47184	200
581.911	10660.6	1.47275	1.47275	200
582.011	10663.7	1.47354	1.47354	200
582.121	10667.3	1.47443	1.47443	200
582.231	10671.2	1.47529	1.47529	200
582.331	10673.8	1.4761	1.4761	200
582.441	10677.6	1.47695	1.47695	200
582.551	10681.4	1.47788	1.47788	200
582.661	10684.2	1.47872	1.47872	200
582.761	10687.5	1.47953	1.47953	200
582.871	10691.3	1.4804	1.4804	200
582.981	10695.1	1.48129	1.48129	200
583.081	10698.3	1.48207	1.48207	200
583.191	10701.8	1.48296	1.48296	200
583.301	10705.5	1.48387	1.48387	200
583.411	10709.7	1.48474	1.48474	200
583.511	10713.2	1.48553	1.48553	200
583.621	10717.1	1.48641	1.48641	200
583.731	10720.3	1.48726	1.48726	200
583.831	10724	1.48807	1.48807	200
583.941	10727.7	1.48894	1.48894	200
584.051	10731.7	1.48983	1.48983	200
584.161	10735.7	1.49069	1.49069	200
584.261	10738.7	1.4915	1.4915	200
584.371	10742.9	1.49239	1.49239	200
584.481	10746.7	1.49328	1.49328	200
584.581	10750.1	1.49408	1.49408	200
584.691	10753.3	1.49493	1.49493	200
584.801	10756.8	1.49582	1.49582	200
584.901	10760	1.49663	1.49663	200
585.011	10763.4	1.49749	1.49749	200
585.121	10766.9	1.49836	1.49836	200
585.231	10770.7	1.49927	1.49927	199
585.331	10773.8	1.50006	1.50006	199
585.441	10777.5	1.50093	1.50093	199
585.551	10780.8	1.50181	1.50181	199
585.651	10784.6	1.50264	1.50264	199
585.761	10787.8	1.50351	1.50351	199
585.871	10791.3	1.5044	1.5044	199
585.981	10794.8	1.50529	1.50529	199
586.081	10798	1.50609	1.50609	199
586.191	10801.8	1.50694	1.50694	199
586.301	10805.4	1.50781	1.50781	199
586.401	10808.6	1.50861	1.50861	199
586.511	10812.8	1.50952	1.50952	199
586.621	10817.1	1.51039	1.51039	199
586.731	10821	1.51128	1.51128	199
586.831	10824.5	1.51209	1.51209	199
586.941	10827.5	1.51293	1.51293	199
587.051	10831.7	1.51384	1.51384	199
587.151	10834.8	1.51463	1.51463	199
587.261	10838.6	1.5155	1.5155	199
587.371	10842	1.51639	1.51639	199
587.481	10845.9	1.51728	1.51728	199
587.581	10849.6	1.51808	1.51808	199
587.691	10852.6	1.51895	1.51895	199
587.801	10856.2	1.51982	1.51982	199
587.901	10859.8	1.52062	1.52062	199
588.011	10863.7	1.52153	1.52153	199
588.121	10866.7	1.5224	1.5224	199
588.231	10871.1	1.52331	1.52331	199
588.331	10874.2	1.5241	1.5241	199
588.441	10877.5	1.52497	1.52497	199
588.551	10881.2	1.52585	1.52585	199
588.651	10883.7	1.52664	1.52664	199
588.761	10888	1.52753	1.52753	199
588.871	10891.7	1.5284	1.5284	199
588.981	10895.6	1.52931	1.52931	199
589.081	10898.9	1.53011	1.53011	199
589.191	10902.9	1.53098	1.53098	199
589.301	10907.1	1.53187	1.53187	199
589.401	10910.5	1.53268	1.53268	199
589.511	10914.1	1.53354	1.53354	199
589.621	10918	1.53445	1.53445	199
589.721	10920.9	1.53522	1.53522	199
589.831	10924.9	1.53611	1.53611	199
589.941	10928.5	1.537	1.537	199
590.041	10932.2	1.53782	1.53782	199
590.151	10935.4	1.53869	1.53869	199
590.261	10939.1	1.53956	1.53956	199
590.371	10942.8	1.54047	1.54047	199
590.471	10946.2	1.54127	1.54127	199
590.581	10949.5	1.54216	1.54216	199
590.691	10953.2	1.54303	1.54303	199
590.791	10956.1	1.54382	1.54382	199
590.901	10959.8	1.54471	1.54471	199
591.011	10963.3	1.54557	1.54557	199
591.121	10966.2	1.54648	1.54648	199
591.221	10970.4	1.54731	1.54731	199
591.331	10974.5	1.54818	1.54818	199
591.441	10977.9	1.54909	1.54909	199
591.541	10981.6	1.54989	1.54989	199
591.651	10984.8	1.55078	1.55078	199
591.761	10988.3	1.55167	1.55167	199
591.871	10992.7	1.55254	1.55254	199
591.971	10996.1	1.55333	1.55333	199
592.081	11000.3	1.55421	1.55421	199
592.191	11003.8	1.5551	1.5551	199
592.291	11007.1	1.55589	1.55589	199
592.401	11010.8	1.55678	1.55678	199
592.511	11015.2	1.55767	1.55767	199
592.621	11018.4	1.55858	1.55858	199
592.721	11021.7	1.55936	1.55936	199
592.831	11025.5	1.56025	1.56025	199
592.941	11028.7	1.56112	1.56112	199
593.041	11031.9	1.56193	1.56193	199
593.151	11036	1.56283	1.56283	199
593.261	11039	1.56368	1.56368	199
593.371	11042.5	1.56455	1.56455	198
593.471	11045.9	1.56536	1.56536	198
593.581	11049.7	1.56627	1.56627	198
593.691	11053.1	1.56713	1.56713	198
593.791	11056.6	1.56794	1.56794	198
593.901	11059.9	1.56881	1.56881	198
594.011	11063.6	1.56972	1.56972	198
594.121	11067	1.57061	1.57061	198
594.221	11069.8	1.57139	1.57139	198
594.331	11073.7	1.57226	1.57226	198
594.441	11078	1.57315	1.57315	198
594.541	11081.1	1.57396	1.57396	198
594.651	11085.3	1.57482	1.57482	198
594.761	11088.5	1.57571	1.57571	198
594.861	11092.2	1.57652	1.57652	198
594.971	11096	1.57741	1.57741	198
595.081	11099.8	1.5783	1.5783	198
595.191	11102.9	1.57916	1.57916	198
595.291	11106.3	1.57997	1.57997	198
595.401	11109.7	1.58084	1.58084	198
595.511	11113	1.58171	1.58171	198
595.611	11116.1	1.58251	1.58251	198
595.721	11119.9	1.5834	1.5834	198
595.831	11123.6	1.58427	1.58427	198
595.941	11126.7	1.58516	1.58516	198
596.041	11130.3	1.58594	1.58594	198
596.151	11134.2	1.58685	1.58685	198
596.261	11137.5	1.58774	1.58774	198
596.361	11139.7	1.58853	1.58853	198
596.471	11143.1	1.5894	1.5894	198
596.581	11146.9	1.59028	1.59028	198
596.691	11150.6	1.59115	1.59115	198
596.791	11154.5	1.59198	1.59198	198
596.901	11157.9	1.59283	1.59283	198
597.011	11161.6	1.59372	1.59372	198
597.111	11165	1.5945	1.5945	198
597.221	11169.4	1.59539	1.59539	198
597.331	11173.4	1.59628	1.59628	198
597.441	11176.9	1.59717	1.59717	198
597.541	11180.1	1.59795	1.59795	198
597.651	11183.7	1.59884	1.59884	198
597.761	11187.9	1.59971	1.59971	198
597.861	11190.8	1.60052	1.60052	198
597.971	11194.1	1.60136	1.60136	198
598.081	11197.2	1.60225	1.60225	198
598.191	11201	1.60312	1.60312	198
598.291	11204.1	1.60393	1.60393	198
598.401	11208.2	1.60484	1.60484	198
598.511	11211.2	1.60568	1.60568	198
598.611	11214.9	1.60653	1.60653	198
598.721	11218	1.60736	1.60736	198
598.831	11221.7	1.60825	1.60825	198
598.941	11224.7	1.60912	1.60912	198
599.041	11228.3	1.60994	1.60994	198
599.151	11231.9	1.61081	1.61081	198
599.261	11235.2	1.61168	1.61168	198
599.361	11238.3	1.61246	1.61246	198
599.471	11241.7	1.61333	1.61333	198
599.581	11245.5	1.61422	1.61422	198
599.681	11249.1	1.61503	1.61503	198
599.791	11253.4	1.61592	1.61592	198
599.901	11257.5	1.61678	1.61678	198
600.011	11260.8	1.61769	1.61769	198
600.111	11264.2	1.61848	1.61848	198
600.221	11267.8	1.61935	1.61935	198
600.331	11271.1	1.62022	1.62022	198
600.431	11275.2	1.621	1.621	198
600.541	11280	1.62189	1.62189	198
600.651	11283.6	1.62278	1.62278	198
600.761	11287	1.62365	1.62365	198
600.861	11290.6	1.62443	1.62443	198
600.971	11294.1	1.62532	1.62532	198
601.081	11297.5	1.62621	1.62621	198
601.181	11300.2	1.62698	1.62698	198
601.291	11303.7	1.62786	1.62786	198
601.401	11307.6	1.62875	1.62875	198
601.511	11310.8	1.62962	1.62962	198
601.611	11313.4	1.63041	1.63041	198
601.721	11315.9	1.63127	1.63127	198
601.831	11319.9	1.63214	1.63214	198
601.931	11323.3	1.63293	1.63293	198
602.041	11327.5	1.63382	1.63382	198
602.151	11332.1	1.63473	1.63473	198
602.261	11335.7	1.63557	1.63557	198
602.361	11339.4	1.63638	1.63638	198
602.471	11342.8	1.63725	1.63725	198
602.581	11346.4	1.63812	1.63812	198
602.681	11350	1.6389	1.6389	198
602.791	11353.6	1.63979	1.63979	198
602.901	11357.5	1.64068	1.64068	198
603.011	11361.2	1.64157	1.64157	198
603.111	11364.5	1.64233	1.64233	198
603.221	11368.3	1.64324	1.64324	198
603.331	11371.9	1.64411	1.64411	198
603.431	11374.6	1.6449	1.6449	198
603.541	11378.2	1.64577	1.64577	198
603.651	11381.6	1.64665	1.64665	198
603.761	11384.9	1.64754	1.64754	198
603.861	11388.2	1.64833	1.64833	198
603.971	11391.6	1.64924	1.64924	198
604.081	11394.6	1.65006	1.65006	198
604.181	11397.9	1.65087	1.65087	198
604.291	11401.6	1.65176	1.65176	198
604.401	11405.1	1.65265	1.65265	198
604.511	11409	1.65354	1.65354	198
604.611	11412.3	1.65434	1.65434	198
604.721	11415.8	1.65521	1.65521	198
604.821	11419	1.656	1.656	198
604.931	11422.4	1.65689	1.65689	198
605.041	11426	1.65775	1.65775	198
605.151	11429.9	1.65862	1.65862	198
605.251	11433.2	1.65943	1.65943	198
605.361	11437.4	1.66032	1.66032	198
605.471	11440.8	1.66119	1.66119	198
605.571	11444.9	1.66199	1.66199	198
605.681	11448.2	1.66288	1.66288	198
605.791	11451.3	1.66377	1.66377	198
605.901	11454.4	1.66464	1.66464	198
606.001	11457.7	1.6654	1.6654	198
606.111	11461.3	1.66631	1.66631	198
606.221	11464.8	1.66718	1.66718	198
606.321	11467.8	1.66799	1.66799	198
606.431	11470.8	1.66888	1.66888	198
606.541	11474.3	1.66974	1.66974	199
606.651	11477.9	1.67063	1.67063	199
606.751	11481.1	1.67142	1.67142	199
606.861	11484.6	1.67231	1.67231	199
606.971	11487.9	1.6732	1.6732	199
607.071	11490.4	1.674	1.674	199
607.181	11493.8	1.67487	1.67487	199
607.291	11497.9	1.67574	1.67574	199
607.401	11501.5	1.67661	1.67661	199
607.501	11505.1	1.67743	1.67743	199
607.611	11508.5	1.67828	1.67828	199
607.721	11512.7	1.67919	1.67919	199
607.821	11516.2	1.68	1.68	199
607.931	11521	1.68088	1.68088	199
608.041	11524.2	1.68177	1.68177	199
608.151	11527.2	1.68262	1.68262	199
608.251	11530.9	1.68343	1.68343	199
608.361	11534.2	1.68432	1.68432	199
608.471	11537.8	1.68521	1.68521	199
608.571	11541.6	1.68599	1.68599	199
608.681	11544.2	1.68686	1.68686	199
608.791	11547.9	1.68777	1.68777	199
608.901	11551.1	1.68864	1.68864	199
609.001	11554	1.68944	1.68944	199
609.111	11557.9	1.69033	1.69033	199
609.221	11561.4	1.69122	1.69122	199
609.321	11564.5	1.69203	1.69203	199
609.431	11567.9	1.69289	1.69289	199
609.541	11571.6	1.6938	1.6938	199
609.641	11574.3	1.69459	1.69459	199
609.751	11577.8	1.69548	1.69548	199
609.861	11580.9	1.69635	1.69635	199
609.971	11584.9	1.69724	1.69724	199
610.071	11588.3	1.69804	1.69804	199
610.181	11592.1	1.69891	1.69891	199
610.291	11596	1.69978	1.69978	199
610.391	11600.1	1.70061	1.70061	199
610.501	11604.1	1.70147	1.70147	199
610.611	11607.8	1.70234	1.70234	200
[truncated: 1,336 more rows]
