# Supplementary material for: Benchmark dataset of the effect of grain size on strength in the single-phase FCC CrCoNi medium entropy alloy
Source: Data Brief. 2019 Oct 1;27:104592. doi: 10.1016/j.dib.2019.104592 (PMC6812030; doi:10.1016/j.dib.2019.104592)
Supplement: Multimedia component 1 [file mmc1.zip › Compression_Tests/473K/CrCoNi_1173K_120mi_473K.xlsx]

## Sheet: CrCoNi_1173K_120mi_473K
Name	CrCoNi-900C-2h-18µm-493K
Diameter	4.02	mm
Sample height	8.04	mm
Gage length	8.04	mm
Speed ​​during measurement	0.48	mm/min
Time	Force	Crosshead Displacement	Crosshead Displacement	Temperature
s	N	mm	mm	°C
992.313	110.935	0	0	200
992.393	110.832	-4.75668e-08	-4.75668e-08	200
992.423	110.911	-4.75668e-08	-4.75668e-08	200
992.423	110.911	-4.75668e-08	-4.75668e-08	200
992.523	110.848	-4.75668e-08	-4.75668e-08	200
992.633	110.95	-4.75668e-08	-4.75668e-08	200
992.733	113.082	0.00053699	0.00053699	200
992.843	116.593	0.0014673	0.0014673	200
992.953	118.75	0.00237663	0.00237663	200
993.063	120.202	0.00326593	0.00326593	200
993.163	121.734	0.00407178	0.00407178	200
993.273	123.202	0.0049401	0.0049401	200
993.383	124.741	0.00584943	0.00584943	200
993.483	126.336	0.00667627	0.00667627	200
993.593	127.686	0.00754459	0.00754459	200
993.703	129.154	0.00841291	0.00841291	200
993.813	130.354	0.00932224	0.00932224	200
993.913	131.183	0.0101076	0.0101076	200
994.023	132.256	0.0109964	0.0109964	200
994.133	133.133	0.0118852	0.0118852	200
994.233	133.851	0.0126916	0.0126916	200
994.343	134.98	0.0135599	0.0135599	200
994.453	135.493	0.0144277	0.0144277	200
994.563	136.274	0.0153166	0.0153166	200
994.663	136.614	0.0161024	0.0161024	200
994.773	137.167	0.0169912	0.0169912	200
994.883	137.553	0.0178798	0.0178798	200
994.983	137.972	0.0186861	0.0186861	200
995.093	138.414	0.019575	0.019575	200
995.203	138.801	0.0204433	0.0204433	200
995.313	139.188	0.0213111	0.0213111	200
995.413	139.361	0.022138	0.022138	200
995.523	139.756	0.0230064	0.0230064	200
995.633	140.088	0.0238743	0.0238743	200
995.733	140.127	0.0246806	0.0246806	200
995.843	140.024	0.0255694	0.0255694	200
995.953	140.443	0.0264378	0.0264378	200
996.053	140.703	0.0272436	0.0272436	200
996.163	141.319	0.0281119	0.0281119	200
996.273	142.029	0.0290007	0.0290007	200
996.383	142.724	0.0298691	0.0298691	200
996.483	143.671	0.0306959	0.0306959	200
996.593	144.69	0.0315432	0.0315432	200
996.703	146.031	0.032453	0.032453	200
996.803	147.112	0.0332384	0.0332384	200
996.913	148.234	0.0341067	0.0341067	200
997.023	149.742	0.0349746	0.0349746	200
997.133	151.249	0.0358634	0.0358634	200
997.233	152.805	0.0366492	0.0366492	200
997.343	154.344	0.0375585	0.0375585	200
997.453	155.756	0.0384269	0.0384269	200
997.553	157.399	0.0392327	0.0392327	200
997.663	158.662	0.040101	0.040101	200
997.773	159.459	0.0409694	0.0409694	200
997.883	160.004	0.0418582	0.0418582	200
997.983	160.193	0.0426435	0.0426435	200
998.093	160.62	0.0435324	0.0435324	200
998.203	161.614	0.0444212	0.0444212	200
998.303	162.009	0.0452068	0.0452068	200
998.413	162.467	0.0460751	0.0460751	200
998.523	162.735	0.0469429	0.0469429	200
998.633	163.13	0.0478113	0.0478113	200
998.733	163.722	0.0486381	0.0486381	199
998.843	163.927	0.0495269	0.0495269	199
998.953	164.267	0.0503952	0.0503952	199
999.053	164.638	0.0512011	0.0512011	199
999.163	165.017	0.0520694	0.0520694	199
999.273	165.34	0.0529377	0.0529377	199
999.383	165.853	0.0538056	0.0538056	199
999.483	166.24	0.0546119	0.0546119	199
999.593	166.903	0.0555007	0.0555007	199
999.703	167.29	0.0563691	0.0563691	199
999.803	167.756	0.0571749	0.0571749	199
999.913	168.348	0.0580637	0.0580637	199
1000.02	168.806	0.0589735	0.0589735	199
1000.13	169.303	0.0597794	0.0597794	199
1000.23	169.974	0.0606065	0.0606065	199
1000.34	170.393	0.0614538	0.0614538	199
1000.45	170.937	0.0623426	0.0623426	199
1000.55	171.363	0.0631284	0.0631284	199
1000.66	171.774	0.0639757	0.0639757	199
1000.77	172.777	0.064844	0.064844	199
1000.87	174.244	0.0656499	0.0656499	199
1000.98	175.847	0.0665392	0.0665392	199
1001.09	177.583	0.067407	0.067407	199
1001.2	180.204	0.0683168	0.0683168	199
1001.3	182.462	0.0691022	0.0691022	199
1001.41	185.469	0.0699705	0.0699705	199
1001.52	189.297	0.0708593	0.0708593	199
1001.62	192.756	0.0716242	0.0716242	199
1001.73	197.651	0.0725335	0.0725335	199
1001.84	202.11	0.0734018	0.0734018	199
1001.95	206.846	0.0742697	0.0742697	199
1002.05	210.785	0.0750965	0.0750965	199
1002.16	215.807	0.0759648	0.0759648	199
1002.27	220.748	0.0768741	0.0768741	199
1002.37	225.586	0.077639	0.077639	199
1002.48	231.293	0.0785278	0.0785278	199
1002.59	236.992	0.0793756	0.0793756	199
1002.7	242.598	0.0802644	0.0802644	199
1002.8	247.869	0.0810703	0.0810703	199
1002.91	253.508	0.0819181	0.0819181	199
1003.02	259.963	0.0828274	0.0828274	199
1003.12	263.707	0.0836128	0.0836128	199
1003.23	271	0.0845016	0.0845016	199
1003.34	277.442	0.0853699	0.0853699	199
1003.45	284.184	0.0862588	0.0862588	199
1003.55	290.283	0.0870651	0.0870651	199
1003.66	296.483	0.0879334	0.0879334	199
1003.77	303.088	0.0888013	0.0888013	199
1003.87	309.403	0.0896281	0.0896281	199
1003.98	316.184	0.0904759	0.0904759	199
1004.09	323.094	0.0913647	0.0913647	199
1004.2	330.399	0.0922536	0.0922536	199
1004.3	336.651	0.0930389	0.0930389	199
1004.41	344.018	0.0939277	0.0939277	199
1004.52	351.631	0.0948166	0.0948166	199
1004.62	358.565	0.0956019	0.0956019	199
1004.73	365.744	0.0964702	0.0964702	199
1004.84	373.303	0.0973591	0.0973591	199
1004.95	381.127	0.0982274	0.0982274	199
1005.05	388.53	0.0990332	0.0990332	199
1005.16	396.561	0.0999221	0.0999221	199
1005.27	404.639	0.10077	0.10077	199
1005.37	412.08	0.101555	0.101555	199
1005.48	420.365	0.102486	0.102486	199
1005.59	428.979	0.103333	0.103333	199
1005.69	436.792	0.104139	0.104139	199
1005.8	445.163	0.105028	0.105028	199
1005.91	453.624	0.105937	0.105937	199
1006.01	460.874	0.106723	0.106723	199
1006.12	469.538	0.107591	0.107591	199
1006.23	478.018	0.1085	0.1085	199
1006.34	486.225	0.109348	0.109348	199
1006.44	494.053	0.110154	0.110154	199
1006.55	502.542	0.111022	0.111022	199
1006.66	511.19	0.111911	0.111911	199
1006.76	519.233	0.112718	0.112718	199
1006.87	527.838	0.113606	0.113606	198
1006.98	536.307	0.114475	0.114475	198
1007.09	544.971	0.115364	0.115364	198
1007.19	553.026	0.116149	0.116149	198
1007.3	561.85	0.117038	0.117038	198
1007.41	570.768	0.117927	0.117927	198
1007.51	579.241	0.118712	0.118712	198
1007.62	588.838	0.119601	0.119601	198
1007.73	598.483	0.12049	0.12049	198
1007.84	608.202	0.121358	0.121358	198
1007.94	616.749	0.122143	0.122143	198
1008.05	626.35	0.123011	0.123011	198
1008.16	636.307	0.123942	0.123942	198
1008.26	645.327	0.124727	0.124727	198
1008.37	655.413	0.125616	0.125616	198
1008.48	665.327	0.126484	0.126484	198
1008.59	675.612	0.127373	0.127373	198
1008.69	684.413	0.128179	0.128179	198
1008.8	694.768	0.129068	0.129068	198
1008.91	704.253	0.129915	0.129915	198
1009.01	713.71	0.130742	0.130742	198
1009.12	723.85	0.131611	0.131611	198
1009.23	734.202	0.13252	0.13252	198
1009.34	744.448	0.133368	0.133368	198
1009.44	754.256	0.134195	0.134195	198
1009.55	764.362	0.135083	0.135083	198
1009.66	774.346	0.135972	0.135972	198
1009.76	783.389	0.136778	0.136778	198
1009.87	793.46	0.137646	0.137646	198
1009.98	803.526	0.138515	0.138515	198
1010.09	814.073	0.139424	0.139424	198
1010.19	823.178	0.140209	0.140209	198
1010.3	833.456	0.141078	0.141078	198
1010.41	843.917	0.141987	0.141987	198
1010.51	853.639	0.142793	0.142793	198
1010.62	863.757	0.143662	0.143662	198
1010.73	874.187	0.144551	0.144551	198
1010.83	883.847	0.145356	0.145356	198
1010.94	894.171	0.146246	0.146246	198
1011.05	905.05	0.147114	0.147114	198
1011.16	917.108	0.147982	0.147982	198
1011.26	926.843	0.148809	0.148809	198
1011.37	937.398	0.149697	0.149697	198
1011.48	947.62	0.150586	0.150586	198
1011.58	957.612	0.151413	0.151413	198
1011.69	968.237	0.152281	0.152281	198
1011.8	979.116	0.153191	0.153191	198
1011.91	989.378	0.154059	0.154059	198
1012.01	999.069	0.154865	0.154865	198
1012.12	1009.33	0.155733	0.155733	198
1012.23	1019.76	0.156622	0.156622	198
1012.33	1028.76	0.157407	0.157407	198
1012.44	1039.33	0.158317	0.158317	198
1012.55	1050.26	0.159185	0.159185	198
1012.66	1060.62	0.160074	0.160074	198
1012.76	1070.68	0.16088	0.16088	198
1012.87	1081.59	0.161749	0.161749	198
1012.98	1092.29	0.162658	0.162658	198
1013.08	1101.92	0.163444	0.163444	198
1013.19	1112.3	0.164333	0.164333	198
1013.3	1122.78	0.165221	0.165221	198
1013.41	1133.68	0.166089	0.166089	198
1013.51	1142.72	0.166875	0.166875	198
1013.62	1153.35	0.167743	0.167743	198
1013.73	1164.3	0.168673	0.168673	198
1013.83	1173.88	0.169459	0.169459	198
1013.94	1184.6	0.170347	0.170347	198
1014.05	1195.33	0.171257	0.171257	198
1014.16	1206.52	0.172125	0.172125	198
1014.26	1216.54	0.172932	0.172932	198
1014.37	1226.26	0.173799	0.173799	198
1014.48	1236.71	0.174688	0.174688	198
1014.58	1245.93	0.175474	0.175474	198
1014.69	1256.32	0.176342	0.176342	198
1014.8	1266.07	0.177231	0.177231	198
1014.91	1276.11	0.17812	0.17812	198
1015.01	1285.58	0.178905	0.178905	198
1015.12	1296.16	0.179815	0.179815	198
1015.23	1306.33	0.180683	0.180683	198
1015.33	1316.49	0.181489	0.181489	198
1015.44	1327.18	0.182378	0.182378	198
1015.55	1338.28	0.183225	0.183225	198
1015.65	1348.02	0.184052	0.184052	198
1015.76	1358.52	0.184921	0.184921	198
1015.87	1369.76	0.185788	0.185788	198
1015.98	1381.03	0.186677	0.186677	198
1016.08	1391.08	0.187484	0.187484	198
1016.19	1403.2	0.188372	0.188372	198
1016.3	1414.83	0.189241	0.189241	198
1016.4	1425.48	0.190047	0.190047	198
1016.51	1437.32	0.190935	0.190935	198
1016.62	1449.03	0.191845	0.191845	198
1016.73	1461.34	0.192713	0.192713	198
1016.83	1471.99	0.193499	0.193499	198
1016.94	1484.65	0.194346	0.194346	198
1017.05	1497.03	0.195235	0.195235	199
1017.15	1508.33	0.19602	0.19602	199
1017.26	1520.94	0.19693	0.19693	199
1017.37	1534	0.197799	0.197799	199
1017.48	1546.98	0.198666	0.198666	199
1017.58	1558.82	0.199493	0.199493	199
1017.69	1572.02	0.200362	0.200362	199
1017.8	1585.46	0.201209	0.201209	199
1017.9	1597.71	0.202036	0.202036	199
1018.01	1611.71	0.202904	0.202904	199
1018.12	1625.24	0.203772	0.203772	199
1018.23	1638.98	0.204661	0.204661	199
1018.33	1651.73	0.205467	0.205467	199
1018.44	1665.25	0.206335	0.206335	199
1018.55	1679.42	0.207245	0.207245	199
1018.65	1692.29	0.208031	0.208031	199
1018.76	1706.27	0.208919	0.208919	199
1018.87	1720.46	0.209787	0.209787	199
1018.98	1734.36	0.210656	0.210656	199
1019.08	1747.4	0.211441	0.211441	199
1019.19	1761.13	0.212309	0.212309	199
1019.3	1775.72	0.213198	0.213198	199
1019.4	1788.85	0.214004	0.214004	199
1019.51	1802.93	0.214872	0.214872	199
1019.62	1817.33	0.215761	0.215761	199
1019.73	1831.59	0.216629	0.216629	199
1019.83	1844.71	0.217436	0.217436	199
1019.94	1859.47	0.218325	0.218325	199
1020.05	1874.42	0.219213	0.219213	199
1020.15	1888.06	0.219978	0.219978	199
1020.26	1903.01	0.220888	0.220888	199
1020.37	1918.28	0.221756	0.221756	199
1020.48	1933.86	0.222624	0.222624	199
1020.58	1948.08	0.22341	0.22341	199
1020.69	1964.03	0.224298	0.224298	199
1020.79	1978.61	0.225084	0.225084	199
1020.9	1994.42	0.225952	0.225952	199
1021.01	2010.62	0.226861	0.226861	199
1021.12	2026.76	0.22773	0.22773	200
1021.22	2041.27	0.228536	0.228536	200
1021.33	2057.73	0.229404	0.229404	200
1021.44	2073.77	0.230272	0.230272	200
1021.54	2088.67	0.231078	0.231078	200
1021.65	2105.18	0.231926	0.231926	200
1021.76	2121.31	0.232794	0.232794	200
1021.87	2136.87	0.233662	0.233662	200
1021.97	2151.98	0.234468	0.234468	200
1022.08	2168.23	0.235337	0.235337	200
1022.19	2184.9	0.236226	0.236226	200
1022.29	2200.23	0.237011	0.237011	200
1022.4	2218.68	0.2379	0.2379	200
1022.51	2235.45	0.238768	0.238768	200
1022.62	2251.89	0.239677	0.239677	200
1022.72	2267.38	0.240463	0.240463	200
1022.83	2283.5	0.241331	0.241331	200
1022.94	2300.81	0.242199	0.242199	200
1023.04	2316.06	0.242985	0.242985	200
1023.15	2333.25	0.243874	0.243874	200
1023.26	2351.57	0.244763	0.244763	200
1023.37	2368.81	0.24563	0.24563	200
1023.47	2384.9	0.246437	0.246437	200
1023.58	2402.23	0.247305	0.247305	200
1023.69	2419.93	0.248173	0.248173	200
1023.79	2435.96	0.248979	0.248979	200
1023.9	2453.78	0.249848	0.249848	200
1024.01	2471.61	0.250715	0.250715	200
1024.12	2488.92	0.251625	0.251625	201
1024.22	2505.35	0.252411	0.252411	201
1024.33	2522.98	0.253279	0.253279	201
1024.44	2541.24	0.254168	0.254168	201
1024.54	2557.61	0.254953	0.254953	201
1024.65	2575.34	0.255862	0.255862	201
1024.76	2593.67	0.256731	0.256731	201
1024.87	2611.53	0.25762	0.25762	201
1024.97	2627.81	0.258426	0.258426	201
1025.08	2645.14	0.259273	0.259273	201
1025.19	2662.73	0.260142	0.260142	201
1025.29	2678.64	0.260947	0.260947	201
1025.4	2697.01	0.261836	0.261836	201
1025.51	2715.06	0.262705	0.262705	201
1025.61	2731.28	0.263511	0.263511	201
1025.72	2749.94	0.2644	0.2644	201
1025.83	2768.4	0.265268	0.265268	201
1025.94	2787.13	0.266157	0.266157	201
1026.04	2803.42	0.266963	0.266963	201
1026.15	2821.65	0.267831	0.267831	201
1026.26	2839.81	0.268699	0.268699	201
1026.36	2856.47	0.269505	0.269505	201
1026.47	2874.83	0.270394	0.270394	201
1026.58	2892.87	0.271262	0.271262	201
1026.69	2911.52	0.272151	0.272151	201
1026.79	2927.93	0.272957	0.272957	201
1026.9	2946.93	0.273825	0.273825	201
1027.01	2964.96	0.274714	0.274714	201
1027.11	2981.47	0.2755	0.2755	201
1027.22	2999.62	0.276388	0.276388	201
1027.33	3017.9	0.277277	0.277277	201
1027.44	3035.76	0.278166	0.278166	201
1027.54	3051.42	0.278952	0.278952	201
1027.65	3069.08	0.279799	0.279799	201
1027.76	3086.92	0.280709	0.280709	201
1027.86	3103.41	0.281515	0.281515	201
1027.97	3121.38	0.282404	0.282404	201
1028.08	3138.81	0.283272	0.283272	201
1028.19	3156.79	0.284161	0.284161	201
1028.29	3172.75	0.284967	0.284967	201
1028.4	3191.06	0.285835	0.285835	201
1028.51	3208.61	0.286724	0.286724	201
1028.61	3224.39	0.287509	0.287509	201
1028.72	3241.6	0.288398	0.288398	201
1028.83	3258.58	0.289266	0.289266	201
1028.94	3275.56	0.290176	0.290176	201
1029.04	3290.33	0.290962	0.290962	201
1029.15	3306.26	0.29183	0.29183	201
1029.26	3322.37	0.292739	0.292739	201
1029.36	3336.94	0.293525	0.293525	201
1029.47	3353.23	0.294414	0.294414	201
1029.58	3368.55	0.295302	0.295302	201
1029.69	3383.38	0.29615	0.29615	201
1029.79	3397.2	0.296977	0.296977	201
1029.9	3411.27	0.297845	0.297845	201
1030.01	3425.09	0.298734	0.298734	201
1030.11	3437.83	0.29954	0.29954	201
1030.22	3450.88	0.300429	0.300429	201
1030.33	3463.01	0.301318	0.301318	201
1030.44	3474.85	0.302186	0.302186	201
1030.54	3485.65	0.303012	0.303012	201
1030.65	3496.77	0.30386	0.30386	201
1030.76	3509.8	0.30479	0.30479	201
1030.86	3519.35	0.305534	0.305534	201
1030.97	3529.62	0.306444	0.306444	201
1031.08	3539.15	0.307312	0.307312	201
1031.18	3548.16	0.308118	0.308118	201
1031.29	3558.47	0.309007	0.309007	202
1031.4	3567.89	0.309896	0.309896	202
1031.51	3577.55	0.310764	0.310764	202
1031.61	3587.09	0.311612	0.311612	202
1031.72	3596.01	0.312459	0.312459	202
1031.83	3606.09	0.313348	0.313348	202
1031.93	3614.04	0.314154	0.314154	202
1032.04	3623.13	0.315043	0.315043	202
1032.15	3632.24	0.315932	0.315932	202
1032.26	3640.86	0.316779	0.316779	202
1032.36	3648.65	0.317606	0.317606	202
1032.47	3656.07	0.318474	0.318474	202
1032.58	3666.38	0.319384	0.319384	202
1032.68	3673.45	0.320211	0.320211	202
1032.79	3681.33	0.321079	0.321079	202
1032.9	3688.89	0.321988	0.321988	202
1033.01	3695.65	0.322856	0.322856	202
1033.11	3701.91	0.323663	0.323663	202
1033.22	3708.45	0.324531	0.324531	202
1033.33	3715.25	0.32542	0.32542	201
1033.43	3721.39	0.326226	0.326226	201
1033.54	3727.78	0.327115	0.327115	201
1033.65	3733.1	0.327962	0.327962	201
1033.76	3738.15	0.328872	0.328872	201
1033.86	3742.83	0.329678	0.329678	201
1033.97	3747.65	0.330588	0.330588	201
1034.08	3751.34	0.331435	0.331435	201
1034.18	3753.95	0.332241	0.332241	201
1034.29	3756.92	0.333151	0.333151	201
1034.4	3759.03	0.333998	0.333998	201
1034.51	3761.6	0.334887	0.334887	201
1034.61	3762.88	0.335672	0.335672	201
1034.72	3764.79	0.336582	0.336582	201
1034.83	3765.98	0.33745	0.33745	201
1034.93	3766.21	0.338277	0.338277	201
1035.04	3765.83	0.339145	0.339145	201
1035.15	3765.1	0.340034	0.340034	201
1035.26	3764.18	0.340923	0.340923	201
1035.36	3761.89	0.341708	0.341708	201
1035.47	3759.14	0.342618	0.342618	201
1035.57	3755.04	0.343404	0.343404	201
1035.68	3751.03	0.344271	0.344271	201
1035.79	3745.53	0.34516	0.34516	201
1035.9	3740.13	0.346029	0.346029	201
1036	3735.7	0.346835	0.346835	201
1036.11	3731.15	0.347724	0.347724	201
1036.22	3727.04	0.348592	0.348592	201
1036.32	3724.05	0.349418	0.349418	201
1036.43	3722.44	0.350287	0.350287	201
1036.54	3721.95	0.351175	0.351175	201
1036.65	3722.08	0.352044	0.352044	201
1036.75	3723.05	0.352871	0.352871	201
1036.86	3724.48	0.353718	0.353718	201
1036.97	3726.72	0.354586	0.354586	201
1037.07	3730.01	0.355413	0.355413	201
1037.18	3733.15	0.356302	0.356302	201
1037.29	3736.46	0.35717	0.35717	201
1037.4	3741.14	0.358059	0.358059	201
1037.5	3745.2	0.358844	0.358844	201
1037.61	3750.18	0.359733	0.359733	201
1037.72	3754.36	0.360601	0.360601	201
1037.82	3759.17	0.361407	0.361407	201
1037.93	3764.63	0.362276	0.362276	201
1038.04	3770.35	0.363185	0.363185	201
1038.15	3775.13	0.364033	0.364033	201
1038.25	3780.19	0.36486	0.36486	201
1038.36	3785.33	0.365728	0.365728	201
1038.47	3791.49	0.366596	0.366596	201
1038.57	3796.8	0.367381	0.367381	201
1038.68	3802.65	0.36827	0.36827	201
1038.79	3808.25	0.369138	0.369138	201
1038.9	3813.2	0.370027	0.370027	201
1039	3817.45	0.370854	0.370854	201
1039.11	3823.24	0.371722	0.371722	201
1039.22	3829.17	0.372611	0.372611	201
1039.32	3833.92	0.373396	0.373396	201
1039.43	3839.62	0.374286	0.374286	201
1039.54	3845.27	0.375133	0.375133	201
1039.65	3850.84	0.376022	0.376022	201
1039.75	3856	0.376828	0.376828	201
1039.86	3861.09	0.377717	0.377717	201
1039.97	3866.51	0.378585	0.378585	201
1040.07	3871.27	0.379391	0.379391	201
1040.18	3876.34	0.380238	0.380238	201
1040.29	3881.94	0.381148	0.381148	201
1040.4	3887.3	0.382016	0.382016	201
1040.5	3892.11	0.382802	0.382802	201
1040.61	3896.68	0.38367	0.38367	201
1040.72	3901.92	0.384559	0.384559	201
1040.82	3906.66	0.385344	0.385344	201
1040.93	3912.4	0.386233	0.386233	201
1041.04	3916.95	0.387122	0.387122	201
1041.14	3921.61	0.387928	0.387928	201
1041.25	3927.43	0.388796	0.388796	201
1041.36	3932.51	0.389685	0.389685	201
1041.47	3937.67	0.390574	0.390574	201
1041.57	3942.06	0.391359	0.391359	201
1041.68	3947.01	0.392228	0.392228	201
1041.79	3952.14	0.393117	0.393117	201
1041.89	3957.09	0.393881	0.393881	201
1042	3962.22	0.39477	0.39477	201
1042.11	3967.93	0.395659	0.395659	201
1042.22	3973.02	0.396527	0.396527	201
1042.32	3977.59	0.397333	0.397333	201
1042.43	3982.43	0.398222	0.398222	201
1042.54	3987.64	0.39909	0.39909	201
1042.64	3992.63	0.399876	0.399876	201
1042.75	3997.7	0.400744	0.400744	201
1042.86	4002.6	0.401633	0.401633	201
1042.97	4007.53	0.40248	0.40248	201
1043.07	4011.24	0.403266	0.403266	201
1043.18	4016.99	0.404134	0.404134	201
1043.29	4022.13	0.405044	0.405044	201
1043.39	4026.92	0.405829	0.405829	201
1043.5	4032.43	0.406718	0.406718	201
1043.61	4036.97	0.407586	0.407586	201
1043.72	4042.16	0.408475	0.408475	201
1043.82	4046.95	0.40926	0.40926	201
1043.93	4052.75	0.410149	0.410149	201
1044.04	4057.3	0.411017	0.411017	201
1044.14	4061.61	0.411803	0.411803	201
1044.25	4067.51	0.412671	0.412671	201
1044.36	4073.33	0.41356	0.41356	201
1044.47	4078.22	0.414449	0.414449	201
1044.57	4083.06	0.415234	0.415234	201
1044.68	4088.37	0.416144	0.416144	201
1044.79	4093.16	0.417012	0.417012	201
1044.89	4098.08	0.417818	0.417818	201
1045	4102.67	0.418686	0.418686	201
1045.11	4107.55	0.419534	0.419534	201
1045.22	4113.05	0.420422	0.420422	201
1045.32	4117.91	0.421229	0.421229	201
1045.43	4123.23	0.422097	0.422097	201
1045.54	4127.93	0.422986	0.422986	201
1045.64	4132.8	0.423771	0.423771	201
1045.75	4137.67	0.424639	0.424639	201
1045.86	4142.57	0.425528	0.425528	201
1045.96	4147.63	0.426355	0.426355	201
1046.07	4152.34	0.427223	0.427223	201
1046.18	4157.47	0.428112	0.428112	201
1046.29	4161.6	0.42898	0.42898	201
1046.39	4166.23	0.429766	0.429766	201
1046.5	4171.67	0.430634	0.430634	201
1046.61	4177.04	0.431502	0.431502	201
1046.71	4181.8	0.432308	0.432308	201
1046.82	4186.8	0.433197	0.433197	201
1046.93	4191.97	0.434086	0.434086	201
1047.04	4196.95	0.434954	0.434954	201
1047.14	4201.79	0.435802	0.435802	201
1047.25	4206.25	0.436628	0.436628	201
1047.36	4210.87	0.437497	0.437497	201
1047.46	4215.96	0.438324	0.438324	200
1047.57	4221.01	0.439192	0.439192	200
1047.68	4225.32	0.44006	0.44006	200
1047.79	4231.16	0.440969	0.440969	200
1047.89	4235.59	0.441755	0.441755	200
1048	4240.68	0.442623	0.442623	200
1048.11	4245.55	0.443491	0.443491	200
1048.21	4249.97	0.444318	0.444318	200
1048.32	4254.45	0.445207	0.445207	200
1048.43	4259.54	0.446116	0.446116	200
1048.54	4263.74	0.446964	0.446964	200
1048.64	4268.38	0.44777	0.44777	200
1048.75	4273.18	0.448638	0.448638	200
1048.86	4277.93	0.449527	0.449527	200
1048.96	4282.3	0.450313	0.450313	200
1049.07	4287.26	0.451201	0.451201	200
1049.18	4292.45	0.45207	0.45207	200
1049.29	4297.94	0.452979	0.452979	200
1049.39	4301.89	0.453765	0.453765	200
1049.5	4306.14	0.454633	0.454633	200
1049.61	4311.95	0.455521	0.455521	200
1049.71	4316.63	0.456307	0.456307	200
1049.82	4321.6	0.457196	0.457196	200
1049.93	4326.21	0.458064	0.458064	200
1050.04	4331.6	0.458974	0.458974	200
1050.14	4336.16	0.45978	0.45978	200
1050.25	4340.42	0.460627	0.460627	200
1050.36	4345.13	0.461516	0.461516	200
1050.46	4349.82	0.462343	0.462343	200
1050.57	4354.65	0.463211	0.463211	200
1050.68	4359.91	0.4641	0.4641	200
1050.78	4364.09	0.464906	0.464906	200
1050.89	4368.82	0.465815	0.465815	200
1051	4373.4	0.466684	0.466684	200
1051.1	4377.73	0.467428	0.467428	200
1051.21	4382.54	0.468379	0.468379	200
1051.32	4387.4	0.469247	0.469247	200
1051.43	4392.57	0.470115	0.470115	200
1051.53	4396.43	0.470901	0.470901	200
1051.64	4401.41	0.471789	0.471789	200
1051.75	4405.94	0.472678	0.472678	200
1051.85	4410.4	0.473485	0.473485	200
1051.96	4415.57	0.474373	0.474373	200
1052.07	4420.61	0.475241	0.475241	200
1052.18	4425.47	0.47611	0.47611	200
1052.28	4429.8	0.476916	0.476916	200
1052.39	4434.71	0.477805	0.477805	200
1052.5	4439.54	0.478694	0.478694	200
1052.6	4444.34	0.479499	0.479499	200
1052.71	4448.74	0.480368	0.480368	200
1052.82	4454.12	0.481277	0.481277	200
1052.93	4458.6	0.482145	0.482145	200
1053.03	4462.96	0.482952	0.482952	200
1053.14	4467.4	0.483841	0.483841	200
1053.25	4472.55	0.484729	0.484729	200
1053.35	4476.68	0.485515	0.485515	200
1053.46	4481.4	0.486404	0.486404	200
1053.57	4485.85	0.487292	0.487292	200
1053.68	4490.57	0.488181	0.488181	200
1053.78	4495.57	0.489008	0.489008	200
1053.89	4500.43	0.489918	0.489918	200
1054	4504.93	0.490786	0.490786	200
1054.1	4508.52	0.491572	0.491572	200
1054.21	4513.12	0.492481	0.492481	200
1054.32	4517.81	0.493349	0.493349	200
1054.43	4522.68	0.494217	0.494217	200
1054.53	4527.07	0.495044	0.495044	200
1054.64	4532.39	0.495912	0.495912	199
1054.75	4537.28	0.496781	0.496781	199
1054.85	4541.29	0.497607	0.497607	199
1054.96	4545.98	0.498475	0.498475	199
1055.07	4550.61	0.499364	0.499364	199
1055.18	4555.42	0.500253	0.500253	199
1055.28	4559.91	0.501059	0.501059	199
1055.39	4564.53	0.501948	0.501948	199
1055.5	4568.8	0.502816	0.502816	199
1055.6	4573.19	0.503602	0.503602	199
1055.71	4577.47	0.504511	0.504511	199
1055.82	4582.11	0.505379	0.505379	199
1055.92	4586.01	0.506186	0.506186	199
1056.03	4590.59	0.507075	0.507075	199
1056.14	4595.42	0.507943	0.507943	199
1056.25	4599.8	0.508831	0.508831	199
1056.35	4603.88	0.509638	0.509638	199
1056.46	4608.3	0.510527	0.510527	199
1056.57	4612.37	0.511394	0.511394	199
1056.67	4616.39	0.512201	0.512201	199
1056.78	4620.68	0.513069	0.513069	199
1056.89	4625.21	0.513958	0.513958	199
1057	4629.66	0.514826	0.514826	199
1057.1	4634.04	0.515632	0.515632	199
1057.21	4639.19	0.5165	0.5165	199
1057.32	4644.3	0.51741	0.51741	199
1057.42	4648.52	0.518216	0.518216	199
1057.53	4652.3	0.519084	0.519084	199
1057.64	4657.06	0.519973	0.519973	199
1057.75	4661.23	0.520841	0.520841	199
1057.85	4664.89	0.521647	0.521647	199
1057.96	4669.23	0.522516	0.522516	199
1058.07	4673.58	0.523405	0.523405	199
1058.17	4677.63	0.52419	0.52419	199
1058.28	4682.68	0.525099	0.525099	199
1058.39	4686.88	0.525968	0.525968	199
1058.5	4691.31	0.526836	0.526836	199
1058.6	4695.16	0.527642	0.527642	199
1058.71	4699.57	0.528531	0.528531	199
1058.82	4703.64	0.529419	0.529419	199
1058.92	4706.77	0.530205	0.530205	199
1059.03	4711.26	0.531073	0.531073	199
1059.14	4715.98	0.531962	0.531962	199
1059.25	4720.39	0.532851	0.532851	199
1059.35	4724.28	0.533637	0.533637	199
1059.46	4728.77	0.534546	0.534546	199
1059.57	4732.33	0.535394	0.535394	199
1059.67	4736.57	0.5362	0.5362	199
1059.78	4741.28	0.537068	0.537068	199
1059.89	4745.96	0.537957	0.537957	199
1060	4750.47	0.538825	0.538825	199
1060.1	4754.12	0.539631	0.539631	199
1060.21	4759.1	0.54052	0.54052	199
1060.32	4763.58	0.541408	0.541408	199
1060.42	4767.01	0.542173	0.542173	199
1060.53	4771.36	0.543062	0.543062	199
1060.64	4775.89	0.543951	0.543951	198
1060.74	4779.94	0.544737	0.544737	198
1060.85	4784.27	0.545605	0.545605	198
1060.96	4788.94	0.546493	0.546493	198
1061.07	4793.33	0.547362	0.547362	198
1061.17	4798.58	0.548189	0.548189	198
1061.28	4803.6	0.549057	0.549057	198
1061.39	4807.48	0.549925	0.549925	198
1061.49	4811.42	0.550731	0.550731	198
1061.6	4816.14	0.55164	0.55164	198
1061.71	4820.23	0.552509	0.552509	198
1061.82	4823.81	0.553336	0.553336	198
1061.92	4827.91	0.554162	0.554162	198
1062.03	4832.15	0.555031	0.555031	198
1062.14	4836.44	0.55592	0.55592	198
1062.24	4840.32	0.556725	0.556725	198
1062.35	4845	0.557594	0.557594	198
1062.46	4849.62	0.558462	0.558462	198
1062.57	4854.13	0.559351	0.559351	198
1062.67	4858.06	0.560157	0.560157	198
1062.78	4862.45	0.561025	0.561025	198
1062.89	4866.48	0.561893	0.561893	198
1062.99	4870.82	0.562699	0.562699	198
1063.1	4874.7	0.563588	0.563588	198
1063.21	4879.99	0.564457	0.564457	198
1063.32	4883.87	0.565324	0.565324	198
1063.42	4888.15	0.566151	0.566151	198
1063.53	4892.19	0.56702	0.56702	198
1063.64	4895.69	0.567867	0.567867	198
1063.74	4899.75	0.568674	0.568674	198
1063.85	4904.16	0.569562	0.569562	198
1063.96	4907.91	0.57041	0.57041	198
1064.07	4911.97	0.571278	0.571278	198
1064.17	4915.04	0.572063	0.572063	198
1064.28	4919.07	0.572932	0.572932	198
1064.39	4923.78	0.573821	0.573821	198
1064.49	4928.28	0.574647	0.574647	198
1064.6	4932.53	0.575495	0.575495	198
1064.71	4936.61	0.576404	0.576404	198
1064.82	4940.56	0.577252	0.577252	198
1064.92	4944.27	0.578058	0.578058	198
1065.03	4948.68	0.578947	0.578947	198
1065.14	4953.37	0.579815	0.579815	198
1065.24	4957.34	0.580621	0.580621	198
1065.35	4961.63	0.581489	0.581489	198
1065.46	4965.86	0.582358	0.582358	198
1065.57	4970.38	0.583225	0.583225	198
1065.67	4974	0.584032	0.584032	198
1065.78	4978.77	0.584921	0.584921	198
1065.88	4982.4	0.585748	0.585748	198
1065.99	4986.09	0.586574	0.586574	198
1066.1	4990.21	0.587484	0.587484	198
1066.21	4994.05	0.588373	0.588373	198
1066.31	4997.53	0.589137	0.589137	198
1066.42	5001.93	0.590026	0.590026	198
1066.53	5006.46	0.590915	0.590915	198
1066.63	5010.07	0.591701	0.591701	198
1066.74	5013.82	0.592569	0.592569	198
1066.85	5018.26	0.593458	0.593458	198
1066.96	5022.15	0.594346	0.594346	198
1067.06	5026.15	0.595132	0.595132	198
1067.17	5030.11	0.596021	0.596021	198
1067.28	5034.21	0.596889	0.596889	198
1067.38	5037.6	0.597695	0.597695	198
1067.49	5041.19	0.598584	0.598584	198
1067.6	5045.7	0.599452	0.599452	198
1067.71	5049.71	0.60032	0.60032	198
1067.81	5053.26	0.601106	0.601106	198
1067.92	5058.77	0.602015	0.602015	198
1068.03	5062.82	0.602884	0.602884	198
1068.13	5066.63	0.603689	0.603689	198
1068.24	5070.54	0.604578	0.604578	198
1068.35	5073.78	0.605426	0.605426	198
1068.46	5077.66	0.606315	0.606315	198
1068.56	5081.49	0.607121	0.607121	198
1068.67	5085.5	0.607989	0.607989	198
1068.78	5089.83	0.608878	0.608878	198
1068.88	5093.57	0.609663	0.609663	198
1068.99	5097.79	0.610552	0.610552	198
1069.1	5101.82	0.61142	0.61142	198
1069.21	5105.84	0.61233	0.61233	198
1069.31	5109.45	0.613116	0.613116	198
1069.42	5113.46	0.614004	0.614004	198
1069.53	5116.85	0.614893	0.614893	198
1069.63	5120.75	0.615679	0.615679	198
1069.74	5125.18	0.616588	0.616588	198
1069.85	5128.48	0.617415	0.617415	198
1069.96	5132.5	0.618325	0.618325	198
1070.06	5136.26	0.61911	0.61911	198
1070.17	5140.77	0.62002	0.62002	198
1070.28	5144.7	0.620867	0.620867	198
1070.38	5148.24	0.621694	0.621694	198
1070.49	5152.51	0.622583	0.622583	198
1070.6	5156.77	0.623451	0.623451	198
1070.7	5160.59	0.624257	0.624257	198
1070.81	5163.97	0.625125	0.625125	198
1070.92	5168.33	0.625993	0.625993	198
1071.03	5172.6	0.626903	0.626903	198
1071.13	5176.7	0.627689	0.627689	198
1071.24	5180.23	0.628577	0.628577	198
1071.35	5184.42	0.629445	0.629445	198
1071.45	5188.07	0.630252	0.630252	198
1071.56	5191.52	0.631141	0.631141	198
1071.67	5195.91	0.632009	0.632009	198
1071.78	5200.54	0.632918	0.632918	198
1071.88	5203.93	0.633704	0.633704	198
1071.99	5207.84	0.634572	0.634572	198
1072.1	5211.49	0.635481	0.635481	198
1072.2	5215.06	0.636267	0.636267	198
1072.31	5219.11	0.637177	0.637177	198
1072.42	5223.31	0.638024	0.638024	198
1072.53	5227.22	0.638913	0.638913	198
1072.63	5230.29	0.639698	0.639698	198
1072.74	5234.48	0.640628	0.640628	198
1072.85	5238.46	0.641476	0.641476	198
1072.95	5241.86	0.642282	0.642282	199
1073.06	5246.02	0.643171	0.643171	199
1073.17	5250.99	0.64406	0.64406	199
1073.28	5254.35	0.644907	0.644907	199
1073.38	5257.87	0.645734	0.645734	199
1073.49	5262.32	0.646602	0.646602	199
1073.6	5266.54	0.64747	0.64747	199
1073.7	5270.69	0.648297	0.648297	199
1073.81	5274.11	0.649207	0.649207	199
1073.92	5277.95	0.650075	0.650075	199
1074.03	5282.53	0.650943	0.650943	199
1074.13	5286.06	0.651728	0.651728	199
1074.24	5290.34	0.652638	0.652638	199
1074.35	5293.78	0.653506	0.653506	199
1074.45	5297.24	0.654292	0.654292	199
1074.56	5301.07	0.65518	0.65518	199
1074.67	5305.35	0.65609	0.65609	199
1074.78	5309.05	0.656979	0.656979	199
1074.88	5312.57	0.657785	0.657785	199
1074.99	5316.76	0.658695	0.658695	199
1075.1	5320.52	0.659583	0.659583	199
1075.2	5323.85	0.66039	0.66039	199
1075.31	5327.5	0.661258	0.661258	199
1075.42	5331.3	0.662147	0.662147	199
1075.53	5334.95	0.663015	0.663015	199
1075.63	5339.03	0.663841	0.663841	199
1075.74	5343.34	0.664689	0.664689	199
1075.85	5347.64	0.665599	0.665599	199
1075.95	5351.25	0.666384	0.666384	200
1076.06	5354.97	0.667273	0.667273	200
1076.17	5359.55	0.668183	0.668183	200
1076.27	5363.26	0.668968	0.668968	200
1076.38	5367.1	0.669857	0.669857	200
1076.49	5371.07	0.670746	0.670746	200
1076.6	5374.71	0.671614	0.671614	200
1076.7	5378	0.67242	0.67242	200
1076.81	5382.12	0.673309	0.673309	200
1076.92	5385.87	0.674177	0.674177	200
1077.02	5389.25	0.674983	0.674983	200
1077.13	5393.16	0.675831	0.675831	200
1077.24	5396.7	0.67674	0.67674	200
1077.35	5400.86	0.67765	0.67765	200
1077.45	5403.71	0.678435	0.678435	200
1077.56	5407.72	0.679324	0.679324	200
1077.67	5411.85	0.680213	0.680213	200
1077.77	5414.87	0.680978	0.680978	200
1077.88	5418.89	0.681867	0.681867	200
1077.99	5422.39	0.682755	0.682755	200
1078.1	5426.91	0.683665	0.683665	200
1078.2	5429.99	0.68443	0.68443	200
1078.31	5433.92	0.685318	0.685318	200
1078.42	5437.91	0.686187	0.686187	200
1078.52	5441.43	0.686993	0.686993	200
1078.63	5445.09	0.687882	0.687882	200
1078.74	5449.48	0.688771	0.688771	200
1078.85	5453.43	0.68966	0.68966	200
1078.95	5456.53	0.690465	0.690465	200
1079.06	5459.95	0.691334	0.691334	200
1079.17	5463.68	0.692202	0.692202	200
1079.27	5467.3	0.692987	0.692987	200
1079.38	5471.46	0.693876	0.693876	200
1079.49	5475.02	0.694765	0.694765	200
1079.6	5479.12	0.695654	0.695654	200
1079.7	5482.35	0.696439	0.696439	200
1079.81	5486.23	0.697329	0.697329	200
1079.92	5489.95	0.698196	0.698196	201
1080.02	5492.96	0.699023	0.699023	201
1080.13	5496.29	0.699892	0.699892	201
1080.24	5500.16	0.70078	0.70078	201
1080.35	5504.22	0.701649	0.701649	201
1080.45	5507.85	0.702455	0.702455	201
1080.56	5511.79	0.703343	0.703343	201
1080.66	5514.75	0.704109	0.704109	201
1080.77	5518.39	0.704997	0.704997	201
1080.88	5522.66	0.705886	0.705886	201
1080.99	5526.75	0.706754	0.706754	201
1081.09	5530.83	0.70754	0.70754	201
1081.2	5534.93	0.70847	0.70847	201
1081.31	5538.51	0.709318	0.709318	201
1081.41	5541.99	0.710103	0.710103	201
1081.52	5545.65	0.710992	0.710992	201
1081.63	5549.07	0.711881	0.711881	201
1081.74	5552.93	0.712749	0.712749	201
1081.84	5556.11	0.713534	0.713534	201
1081.95	5559.78	0.714402	0.714402	201
1082.06	5563.82	0.715291	0.715291	201
1082.16	5567.36	0.716097	0.716097	201
1082.27	5571.16	0.716986	0.716986	201
1082.38	5575.06	0.717854	0.717854	201
1082.49	5578.69	0.718723	0.718723	201
1082.59	5581.82	0.719528	0.719528	201
1082.7	5586.05	0.720438	0.720438	201
1082.81	5589.19	0.721286	0.721286	201
1082.91	5593.11	0.722112	0.722112	201
1083.02	5596.24	0.72294	0.72294	201
1083.13	5600.08	0.723807	0.723807	201
1083.24	5603.89	0.724717	0.724717	201
1083.34	5607.86	0.725523	0.725523	201
1083.45	5611.75	0.726412	0.726412	201
1083.56	5615.43	0.72726	0.72726	201
1083.66	5619.07	0.728066	0.728066	201
1083.77	5623.44	0.728954	0.728954	201
1083.88	5627.04	0.729843	0.729843	201
1083.99	5630.91	0.730712	0.730712	201
1084.09	5634.27	0.731497	0.731497	201
1084.2	5638.02	0.732365	0.732365	201
1084.31	5641.42	0.733254	0.733254	201
1084.41	5644.47	0.734039	0.734039	201
1084.52	5648.91	0.734928	0.734928	201
1084.63	5653.34	0.735817	0.735817	201
1084.74	5656.53	0.736685	0.736685	201
1084.84	5659.62	0.737492	0.737492	201
1084.95	5663.54	0.73836	0.73836	201
1085.06	5667.31	0.739249	0.739249	201
1085.16	5670.68	0.740034	0.740034	201
1085.27	5673.78	0.740902	0.740902	201
1085.38	5676.53	0.74175	0.74175	201
1085.49	5680.73	0.742638	0.742638	201
1085.59	5684.37	0.743424	0.743424	201
1085.7	5688.74	0.744292	0.744292	201
1085.81	5693.13	0.745202	0.745202	201
1085.91	5695.98	0.745987	0.745987	201
1086.02	5699.37	0.746855	0.746855	201
1086.13	5703.51	0.747744	0.747744	201
1086.23	5706.96	0.74853	0.74853	201
1086.34	5711.48	0.749419	0.749419	201
1086.45	5714.25	0.750287	0.750287	201
1086.56	5718.11	0.751155	0.751155	201
1086.66	5722.27	0.751982	0.751982	201
1086.77	5725.8	0.75285	0.75285	201
1086.88	5729.84	0.753718	0.753718	201
1086.98	5733.16	0.754524	0.754524	201
1087.09	5736.98	0.755413	0.755413	201
1087.2	5740.44	0.75626	0.75626	201
1087.31	5744.23	0.75717	0.75717	201
1087.41	5747.61	0.757935	0.757935	201
1087.52	5751.47	0.758845	0.758845	201
1087.63	5755.14	0.759692	0.759692	201
1087.73	5758.22	0.760477	0.760477	201
1087.84	5761.71	0.761366	0.761366	201
1087.95	5765.62	0.762255	0.762255	201
1088.06	5769.78	0.763144	0.763144	201
1088.16	5773.3	0.76393	0.76393	201
1088.27	5776.97	0.764818	0.764818	201
1088.38	5780.64	0.765707	0.765707	201
1088.48	5783.81	0.766493	0.766493	201
1088.59	5787.15	0.767381	0.767381	201
1088.7	5790.71	0.76827	0.76827	201
1088.81	5794.83	0.769139	0.769139	201
1088.91	5798.48	0.769924	0.769924	201
1089.02	5802.23	0.770813	0.770813	201
1089.13	5805.94	0.771702	0.771702	201
1089.23	5810.08	0.772528	0.772528	201
1089.34	5813.43	0.773355	0.773355	201
1089.45	5816.87	0.774244	0.774244	201
1089.56	5820.71	0.775133	0.775133	201
1089.66	5823.69	0.775918	0.775918	201
1089.77	5827.2	0.776787	0.776787	201
1089.88	5831.77	0.777696	0.777696	201
1089.98	5834.71	0.778482	0.778482	201
1090.09	5838.23	0.77935	0.77935	201
1090.2	5841.62	0.780239	0.780239	201
1090.31	5845.44	0.781128	0.781128	201
1090.41	5849.14	0.781934	0.781934	201
1090.52	5852.83	0.782802	0.782802	201
1090.63	5856.09	0.783711	0.783711	201
1090.73	5859.53	0.784497	0.784497	201
1090.84	5863.18	0.785386	0.785386	201
1090.95	5866.51	0.786254	0.786254	201
1091.05	5869.25	0.786998	0.786998	201
1091.16	5873.32	0.787928	0.787928	201
1091.27	5876.69	0.788796	0.788796	201
1091.38	5880.77	0.789685	0.789685	201
1091.48	5884.25	0.790491	0.790491	201
1091.59	5888.09	0.79138	0.79138	201
1091.7	5891.82	0.792249	0.792249	201
1091.8	5895.09	0.793034	0.793034	201
1091.91	5899.13	0.793923	0.793923	201
1092.02	5902.49	0.794812	0.794812	201
1092.13	5906.24	0.79568	0.79568	201
1092.23	5909.63	0.796465	0.796465	201
1092.34	5913.63	0.797354	0.797354	201
1092.45	5917.07	0.798243	0.798243	201
1092.55	5920.64	0.799049	0.799049	201
1092.66	5923.96	0.799917	0.799917	201
1092.77	5927.98	0.800806	0.800806	201
1092.88	5931.83	0.801715	0.801715	201
1092.98	5935.48	0.802501	0.802501	201
1093.09	5939.16	0.803411	0.803411	201
1093.2	5942.52	0.804279	0.804279	201
1093.3	5945.55	0.805065	0.805065	201
1093.41	5949.05	0.805932	0.805932	201
1093.52	5953.01	0.806821	0.806821	201
1093.63	5956.94	0.80771	0.80771	201
1093.73	5959.87	0.808516	0.808516	201
1093.84	5963.46	0.809405	0.809405	201
1093.95	5966.71	0.810294	0.810294	201
1094.05	5970.11	0.8111	0.8111	201
1094.16	5973.85	0.811948	0.811948	201
1094.27	5978.41	0.812878	0.812878	201
1094.38	5982.25	0.813746	0.813746	201
1094.48	5985.62	0.814532	0.814532	201
1094.59	5988.96	0.8154	0.8154	201
1094.7	5992.86	0.816268	0.816268	201
1094.8	5996.32	0.817095	0.817095	201
1094.91	5999.93	0.817984	0.817984	201
1095.02	6003.74	0.818872	0.818872	201
1095.13	6007.25	0.819741	0.819741	201
1095.23	6010.79	0.820547	0.820547	201
1095.34	6014.89	0.821456	0.821456	201
1095.45	6017.98	0.822325	0.822325	201
1095.55	6021.61	0.82313	0.82313	201
1095.66	6025.24	0.823999	0.823999	201
1095.77	6028.28	0.824887	0.824887	201
1095.87	6031.69	0.825673	0.825673	201
1095.98	6035.07	0.826583	0.826583	201
1096.09	6039.68	0.827471	0.827471	201
1096.19	6042.77	0.828278	0.828278	201
1096.3	6046.48	0.829167	0.829167	201
1096.41	6049.68	0.830055	0.830055	201
1096.52	6052.96	0.830944	0.830944	201
1096.62	6056.4	0.83175	0.83175	201
1096.73	6059.92	0.832598	0.832598	201
1096.84	6064.35	0.833486	0.833486	201
1096.94	6067.93	0.834293	0.834293	201
1097.05	6071.63	0.835182	0.835182	201
1097.16	6075.76	0.83605	0.83605	201
1097.27	6079.08	0.836959	0.836959	201
1097.37	6082.45	0.837745	0.837745	201
1097.48	6086.53	0.838633	0.838633	201
1097.59	6090.33	0.839543	0.839543	201
1097.69	6095.04	0.840329	0.840329	201
1097.8	6099.37	0.841197	0.841197	201
1097.91	6102.66	0.842106	0.842106	201
1098.02	6105.82	0.842975	0.842975	201
1098.12	6108.75	0.84376	0.84376	201
1098.23	6112.83	0.844628	0.844628	201
1098.34	6116.99	0.845538	0.845538	201
1098.44	6120.26	0.846344	0.846344	201
1098.55	6123.25	0.847212	0.847212	201
1098.66	6126.67	0.848101	0.848101	201
1098.77	6130.47	0.84899	0.84899	201
1098.87	6133.2	0.849796	0.849796	201
1098.98	6136.99	0.850664	0.850664	201
1099.09	6140.28	0.851532	0.851532	201
1099.19	6143.73	0.852338	0.852338	201
1099.3	6147.71	0.853227	0.853227	201
1099.41	6151.58	0.854095	0.854095	201
1099.52	6155.55	0.854964	0.854964	201
1099.62	6158.78	0.855791	0.855791	201
1099.73	6162.28	0.856658	0.856658	201
1099.84	6166.3	0.857568	0.857568	201
1099.94	6169.37	0.858333	0.858333	201
1100.05	6173.18	0.859222	0.859222	201
1100.16	6177.47	0.860131	0.860131	201
1100.27	6180.22	0.860979	0.860979	201
1100.37	6183.26	0.861785	0.861785	201
1100.48	6187.19	0.862674	0.862674	201
1100.59	6190.96	0.863563	0.863563	201
1100.69	6193.89	0.864348	0.864348	201
1100.8	6197.73	0.865216	0.865216	201
1100.91	6201.32	0.866126	0.866126	201
1101.01	6204.27	0.866911	0.866911	201
1101.12	6207.91	0.867821	0.867821	201
1101.23	6210.66	0.868689	0.868689	201
1101.34	6214.11	0.869537	0.869537	200
1101.44	6217.68	0.870363	0.870363	200
1101.55	6221.27	0.871252	0.871252	200
1101.66	6224.61	0.87212	0.87212	200
1101.76	6227.54	0.872926	0.872926	200
1101.87	6231.31	0.873774	0.873774	200
1101.98	6235	0.874663	0.874663	200
1102.09	6239.31	0.875531	0.875531	200
1102.19	6242.68	0.876337	0.876337	200
1102.3	6246.25	0.877226	0.877226	200
1102.41	6250.16	0.878115	0.878115	200
1102.51	6253.71	0.87888	0.87888	200
1102.62	6257.68	0.879789	0.879789	200
1102.73	6261.05	0.880678	0.880678	200
1102.84	6264.2	0.881546	0.881546	200
1102.94	6267.46	0.882332	0.882332	200
1103.05	6271.25	0.8832	0.8832	200
1103.16	6275.08	0.884089	0.884089	200
1103.26	6278.59	0.884895	0.884895	200
1103.37	6281.64	0.885763	0.885763	200
1103.48	6285.41	0.886652	0.886652	200
1103.59	6288.6	0.887541	0.887541	200
1103.69	6291.98	0.888326	0.888326	200
1103.8	6295.15	0.889195	0.889195	200
1103.91	6298.92	0.890083	0.890083	200
1104.01	6302.52	0.890889	0.890889	200
1104.12	6305.51	0.891758	0.891758	200
1104.23	6309.35	0.892626	0.892626	200
1104.34	6312.74	0.893494	0.893494	200
1104.44	6316.25	0.894321	0.894321	200
1104.55	6319.94	0.895189	0.895189	200
1104.66	6323.61	0.896057	0.896057	200
1104.76	6327.24	0.896863	0.896863	200
1104.87	6330.75	0.897731	0.897731	200
1104.98	6334.67	0.8986	0.8986	200
1105.09	6338.82	0.899488	0.899488	200
1105.19	6341.96	0.900295	0.900295	200
1105.3	6345.38	0.901163	0.901163	200
1105.41	6348.43	0.902031	0.902031	200
1105.51	6351.64	0.902816	0.902816	200
1105.62	6356.26	0.903726	0.903726	200
1105.73	6359.88	0.904594	0.904594	200
1105.83	6363.17	0.9054	0.9054	200
1105.94	6366.57	0.906289	0.906289	200
1106.05	6369.47	0.907178	0.907178	200
1106.16	6373.41	0.908046	0.908046	200
1106.26	6376.45	0.908832	0.908832	200
1106.37	6379.58	0.9097	0.9097	200
1106.48	6382.8	0.910568	0.910568	200
1106.58	6385.31	0.911333	0.911333	200
1106.69	6389.93	0.912222	0.912222	200
1106.8	6394	0.91309	0.91309	200
1106.91	6398	0.913999	0.913999	200
1107.01	6401.04	0.914785	0.914785	200
1107.12	6404.51	0.915653	0.915653	200
1107.23	6408.25	0.916583	0.916583	200
1107.33	6411.56	0.917348	0.917348	200
1107.44	6415.9	0.918237	0.918237	200
1107.55	6419.34	0.919084	0.919084	200
1107.66	6423.33	0.919973	0.919973	200
1107.76	6426.27	0.920759	0.920759	200
1107.87	6430.05	0.921647	0.921647	200
1107.98	6433.91	0.922516	0.922516	200
1108.08	6437.42	0.923301	0.923301	200
1108.19	6441.17	0.92421	0.92421	200
1108.3	6444.1	0.925079	0.925079	200
1108.41	6447.65	0.925947	0.925947	199
1108.51	6450.42	0.926753	0.926753	199
1108.62	6454.32	0.927621	0.927621	199
1108.73	6457.6	0.92849	0.92849	199
1108.83	6461.12	0.929295	0.929295	199
1108.94	6464.49	0.930164	0.930164	199
1109.05	6468.51	0.931053	0.931053	199
1109.16	6471.8	0.931941	0.931941	199
1109.26	6475.27	0.932748	0.932748	199
1109.37	6478.79	0.933637	0.933637	199
1109.48	6482.77	0.934525	0.934525	199
1109.58	6485.19	0.93529	0.93529	199
1109.69	6488.49	0.936179	0.936179	199
1109.8	6491.5	0.937047	0.937047	199
1109.91	6496.12	0.937915	0.937915	199
1110.01	6499.46	0.938722	0.938722	199
1110.12	6503.88	0.93959	0.93959	199
1110.23	6507.33	0.940479	0.940479	199
1110.33	6510.32	0.941285	0.941285	199
1110.44	6514.18	0.942153	0.942153	199
1110.55	6518.46	0.943042	0.943042	199
1110.66	6521.51	0.943889	0.943889	199
1110.76	6524.46	0.944716	0.944716	199
1110.87	6527.74	0.945605	0.945605	199
1110.97	6530.59	0.946411	0.946411	199
1111.08	6534.62	0.947279	0.947279	199
1111.19	6538.12	0.948168	0.948168	199
1111.3	6541.41	0.949016	0.949016	199
1111.4	6544.89	0.949822	0.949822	199
1111.51	6548.57	0.950711	0.950711	199
1111.62	6552.14	0.9516	0.9516	199
1111.72	6555.26	0.952385	0.952385	199
1111.83	6558.62	0.953274	0.953274	199
1111.94	6562.21	0.954183	0.954183	199
1112.05	6565.52	0.955031	0.955031	199
1112.15	6568.12	0.955837	0.955837	199
1112.26	6571.79	0.956705	0.956705	199
1112.37	6575.41	0.957594	0.957594	199
1112.47	6578.78	0.958379	0.958379	199
1112.58	6584.05	0.95931	0.95931	199
1112.69	6587.29	0.960157	0.960157	199
1112.8	6591.12	0.961067	0.961067	199
1112.9	6594.29	0.961852	0.961852	199
1113.01	6597.77	0.962741	0.962741	199
1113.12	6601.09	0.963609	0.963609	199
1113.22	6604.46	0.964415	0.964415	199
1113.33	6607.56	0.965263	0.965263	199
1113.44	6610.96	0.966152	0.966152	199
1113.55	6614.5	0.96702	0.96702	199
1113.65	6617.89	0.967826	0.967826	199
1113.76	6621.85	0.968736	0.968736	199
1113.87	6625.26	0.969604	0.969604	199
1113.97	6629.19	0.97043	0.97043	199
1114.08	6632.06	0.971299	0.971299	199
1114.19	6635.68	0.972167	0.972167	199
1114.3	6639.35	0.973056	0.973056	199
1114.4	6642.56	0.973862	0.973862	199
1114.51	6645.72	0.974751	0.974751	198
1114.62	6648.79	0.975619	0.975619	198
1114.72	6651.98	0.976425	0.976425	198
1114.83	6655.71	0.977314	0.977314	198
1114.94	6659.33	0.978182	0.978182	198
1115.05	6662.87	0.979071	0.979071	198
1115.15	6666.51	0.979877	0.979877	198
1115.26	6670.25	0.980786	0.980786	198
1115.37	6673.56	0.981655	0.981655	198
1115.47	6677.56	0.98244	0.98244	198
1115.58	6681.21	0.983329	0.983329	198
1115.69	6684.91	0.984197	0.984197	198
1115.79	6687.32	0.984983	0.984983	198
1115.9	6691.36	0.985892	0.985892	198
1116.01	6695.16	0.986781	0.986781	198
1116.12	6698.81	0.987649	0.987649	198
1116.22	6701.83	0.988455	0.988455	198
1116.33	6705.91	0.989365	0.989365	198
1116.44	6709	0.990233	0.990233	198
1116.54	6712.79	0.99106	0.99106	198
1116.65	6716.15	0.991928	0.991928	198
1116.76	6719.26	0.992796	0.992796	198
1116.87	6722.94	0.993664	0.993664	198
1116.97	6725.83	0.994471	0.994471	198
1117.08	6728.58	0.99536	0.99536	198
1117.19	6732.42	0.996269	0.996269	198
1117.29	6736.57	0.997075	0.997075	198
1117.4	6739.83	0.997943	0.997943	198
1117.51	6743.49	0.998853	0.998853	198
1117.62	6746.92	0.999721	0.999721	198
1117.72	6750.01	1.00053	1.00053	198
1117.83	6753.12	1.00142	1.00142	198
1117.94	6756.86	1.00228	1.00228	198
1118.04	6760.91	1.00309	1.00309	198
1118.15	6764.49	1.00396	1.00396	198
1118.26	6768.86	1.00487	1.00487	198
1118.37	6772.47	1.00576	1.00576	198
1118.47	6775.37	1.00656	1.00656	198
1118.58	6779.18	1.00745	1.00745	198
1118.69	6782.73	1.00834	1.00834	198
1118.79	6785.36	1.00911	1.00911	198
1118.9	6789.27	1.00999	1.00999	198
1119.01	6793.12	1.01088	1.01088	198
1119.12	6796.71	1.01177	1.01177	198
1119.22	6799.63	1.01256	1.01256	198
1119.33	6802.83	1.01345	1.01345	198
1119.44	6806.59	1.01431	1.01431	198
1119.54	6810.48	1.01514	1.01514	198
1119.65	6813.43	1.01603	1.01603	198
1119.76	6816.58	1.0169	1.0169	198
1119.87	6820.41	1.01779	1.01779	198
1119.97	6823.64	1.01859	1.01859	198
1120.08	6827.07	1.01946	1.01946	198
1120.19	6830.29	1.02035	1.02035	198
1120.29	6833.15	1.02112	1.02112	198
1120.4	6836.95	1.02202	1.02202	198
1120.51	6841.12	1.02291	1.02291	198
1120.62	6845.58	1.0238	1.0238	198
1120.72	6848.56	1.02461	1.02461	198
1120.83	6851.9	1.02546	1.02546	198
1120.94	6855.3	1.02635	1.02635	198
1121.04	6858.86	1.02715	1.02715	198
1121.15	6862.43	1.02804	1.02804	198
1121.26	6866.14	1.02893	1.02893	198
1121.36	6868.82	1.02969	1.02969	198
1121.47	6872.36	1.03058	1.03058	198
1121.58	6875.95	1.03145	1.03145	198
1121.69	6879.05	1.03232	1.03232	198
1121.79	6882.52	1.03315	1.03315	198
1121.9	6886.05	1.03403	1.03403	198
1122.01	6889.78	1.03492	1.03492	198
1122.11	6893.22	1.03573	1.03573	198
1122.22	6896.48	1.0366	1.0366	198
1122.33	6899.84	1.03749	1.03749	198
1122.44	6902.53	1.03838	1.03838	198
1122.54	6906.38	1.03916	1.03916	198
1122.65	6909.6	1.04005	1.04005	198
1122.76	6913.29	1.04092	1.04092	198
1122.86	6916.58	1.0417	1.0417	198
1122.97	6920.22	1.04261	1.04261	198
1123.08	6923.16	1.04348	1.04348	198
1123.19	6926.95	1.04433	1.04433	198
1123.29	6931.02	1.04513	1.04513	198
1123.4	6934.68	1.046	1.046	198
1123.51	6938.62	1.04691	1.04691	198
1123.61	6941.71	1.04772	1.04772	198
1123.72	6945.62	1.04859	1.04859	198
1123.83	6949.06	1.04948	1.04948	198
1123.94	6952.17	1.05034	1.05034	198
1124.04	6955.24	1.05115	1.05115	198
1124.15	6959.07	1.05202	1.05202	198
1124.26	6962.53	1.05291	1.05291	198
1124.36	6966.15	1.05371	1.05371	198
1124.47	6969.27	1.05456	1.05456	198
1124.58	6972.51	1.05545	1.05545	198
1124.69	6976.43	1.05632	1.05632	198
1124.79	6979.7	1.05712	1.05712	198
1124.9	6983.07	1.05799	1.05799	198
1125.01	6987.25	1.0589	1.0589	198
1125.11	6989.98	1.05969	1.05969	198
1125.22	6993.56	1.06056	1.06056	198
1125.33	6996.62	1.06144	1.06144	198
1125.44	6999.98	1.06231	1.06231	198
1125.54	7003.08	1.06308	1.06308	198
1125.65	7006.99	1.06399	1.06399	198
1125.75	7010.61	1.06479	1.06479	199
1125.86	7014.26	1.06566	1.06566	199
1125.97	7018.16	1.06655	1.06655	199
1126.08	7021.87	1.06744	1.06744	199
1126.18	7024.99	1.0682	1.0682	199
1126.29	7028.07	1.06907	1.06907	199
1126.4	7032.01	1.06998	1.06998	199
1126.5	7035.4	1.07077	1.07077	199
1126.61	7039.12	1.07163	1.07163	199
1126.72	7042.52	1.0725	1.0725	199
1126.83	7046.07	1.07341	1.07341	199
1126.93	7049.65	1.07422	1.07422	199
1127.04	7053.13	1.07511	1.07511	199
1127.15	7056.36	1.07595	1.07595	199
1127.25	7059.32	1.07674	1.07674	199
1127.36	7063.04	1.07763	1.07763	199
1127.47	7066.94	1.0785	1.0785	199
1127.58	7070.23	1.07937	1.07937	199
1127.68	7072.29	1.08015	1.08015	199
1127.79	7076.18	1.08102	1.08102	199
1127.9	7080.34	1.08191	1.08191	199
1128	7083.71	1.08271	1.08271	199
1128.11	7087.49	1.08358	1.08358	199
1128.22	7090.69	1.08447	1.08447	199
1128.33	7094.35	1.08534	1.08534	199
1128.43	7097.61	1.08615	1.08615	199
1128.54	7101.55	1.08701	1.08701	199
1128.65	7105.1	1.08788	1.08788	199
1128.75	7108.69	1.08867	1.08867	199
1128.86	7112.16	1.08954	1.08954	199
1128.97	7116.34	1.09042	1.09042	199
1129.08	7119.61	1.09131	1.09131	199
1129.18	7123.08	1.09212	1.09212	199
1129.29	7127.04	1.09301	1.09301	199
1129.4	7129.98	1.09388	1.09388	199
1129.5	7132.79	1.09468	1.09468	199
1129.61	7136.03	1.09553	1.09553	199
1129.72	7139.99	1.09644	1.09644	200
1129.83	7143.72	1.09731	1.09731	200
1129.93	7147.14	1.09809	1.09809	200
1130.04	7150.58	1.09898	1.09898	200
1130.15	7154.06	1.09987	1.09987	200
1130.25	7157.09	1.10066	1.10066	200
1130.36	7160.86	1.10152	1.10152	200
1130.47	7164.81	1.10243	1.10243	200
1130.58	7167.75	1.1033	1.1033	200
1130.68	7171.33	1.10409	1.10409	200
1130.79	7174.41	1.10498	1.10498	200
1130.9	7177.47	1.10587	1.10587	200
1131	7180.41	1.10665	1.10665	200
1131.11	7184.2	1.10752	1.10752	200
1131.22	7188.44	1.10839	1.10839	200
1131.32	7192.33	1.10921	1.10921	200
1131.43	7195.96	1.11008	1.11008	200
1131.54	7199.66	1.11095	1.11095	200
1131.65	7203.49	1.11186	1.11186	200
1131.75	7206.11	1.11262	1.11262	200
1131.86	7209.51	1.11353	1.11353	200
1131.97	7212.91	1.1144	1.1144	200
1132.07	7216.35	1.11521	1.11521	200
1132.18	7219.74	1.11608	1.11608	200
1132.29	7223.63	1.11697	1.11697	200
1132.4	7226.69	1.11781	1.11781	200
1132.5	7230.2	1.11864	1.11864	200
1132.61	7233.74	1.11951	1.11951	200
1132.72	7237.72	1.12038	1.12038	200
1132.82	7240.69	1.1212	1.1212	200
1132.93	7244.15	1.12209	1.12209	200
1133.04	7247.23	1.12298	1.12298	200
1133.15	7250.91	1.12385	1.12385	200
1133.25	7253.79	1.12466	1.12466	200
1133.36	7256.62	1.1255	1.1255	200
1133.47	7260.72	1.12639	1.12639	200
1133.57	7263.27	1.1272	1.1272	200
1133.68	7267.64	1.12807	1.12807	200
1133.79	7271.88	1.12898	1.12898	200
1133.9	7275.5	1.12984	1.12984	200
1134	7278.93	1.13063	1.13063	200
1134.11	7282.77	1.13154	1.13154	200
1134.22	7286.11	1.13241	1.13241	200
1134.32	7289.09	1.13319	1.13319	200
1134.43	7292.9	1.13408	1.13408	200
1134.54	7296.03	1.13495	1.13495	200
1134.65	7299.56	1.13584	1.13584	200
1134.75	7302.69	1.13664	1.13664	200
1134.86	7306.78	1.13751	1.13751	201
1134.97	7310.09	1.1384	1.1384	201
1135.07	7313.41	1.13921	1.13921	201
1135.18	7317.24	1.1401	1.1401	201
1135.29	7320.54	1.14099	1.14099	201
1135.4	7324	1.14187	1.14187	201
1135.5	7327.15	1.14266	1.14266	201
1135.61	7330.86	1.14355	1.14355	201
1135.72	7333.85	1.14442	1.14442	201
1135.82	7336.76	1.14522	1.14522	201
1135.93	7340.72	1.14613	1.14613	201
1136.04	7343.67	1.14698	1.14698	201
1136.14	7346.85	1.14779	1.14779	201
1136.25	7350.95	1.1487	1.1487	201
1136.36	7354.58	1.14956	1.14956	201
1136.47	7358.71	1.15045	1.15045	201
1136.57	7362.49	1.15126	1.15126	201
1136.68	7365.59	1.15213	1.15213	201
1136.79	7368.82	1.15297	1.15297	201
1136.89	7372.38	1.15378	1.15378	201
1137	7376.16	1.15467	1.15467	201
1137.11	7379.6	1.15556	1.15556	201
1137.22	7383.87	1.15647	1.15647	201
1137.32	7387.56	1.15725	1.15725	201
1137.43	7391.9	1.15814	1.15814	201
1137.54	7395.95	1.15903	1.15903	201
1137.64	7398.75	1.15982	1.15982	201
1137.75	7402.5	1.16073	1.16073	201
1137.86	7406.07	1.16159	1.16159	201
1137.97	7409.48	1.16248	1.16248	201
1138.07	7412.53	1.16329	1.16329	201
1138.18	7415.76	1.16416	1.16416	201
1138.29	7418.74	1.16505	1.16505	201
1138.39	7422.3	1.16585	1.16585	201
1138.5	7426.6	1.16676	1.16676	201
1138.61	7429.7	1.16765	1.16765	201
1138.72	7433.36	1.16854	1.16854	201
1138.82	7436.07	1.16935	1.16935	201
1138.93	7439.38	1.17019	1.17019	201
1139.04	7443.69	1.17108	1.17108	201
1139.14	7447.16	1.17187	1.17187	201
1139.25	7451.21	1.17278	1.17278	201
1139.36	7454.91	1.17364	1.17364	201
1139.47	7458.91	1.17455	1.17455	201
1139.57	7462.19	1.17536	1.17536	201
1139.68	7465.84	1.17625	1.17625	201
1139.79	7469.06	1.1771	1.1771	201
1139.89	7472.79	1.17792	1.17792	201
1140	7476.26	1.17881	1.17881	201
1140.11	7479.7	1.17966	1.17966	201
1140.22	7483.41	1.18057	1.18057	201
1140.32	7486.11	1.18136	1.18136	201
1140.43	7489.89	1.18224	1.18224	201
1140.54	7493.17	1.18311	1.18311	201
1140.64	7496.66	1.18394	1.18394	201
1140.75	7499.98	1.18483	1.18483	201
1140.86	7503.45	1.1857	1.1857	201
1140.96	7506.43	1.18648	1.18648	201
1141.07	7509.74	1.18739	1.18739	201
1141.18	7513.3	1.18826	1.18826	201
1141.28	7516.62	1.18907	1.18907	201
1141.39	7519.68	1.18995	1.18995	201
1141.5	7523.13	1.19082	1.19082	201
1141.61	7526.82	1.19169	1.19169	201
1141.71	7530.88	1.1925	1.1925	201
1141.82	7535.15	1.19339	1.19339	201
1141.93	7537.93	1.19425	1.19425	201
1142.03	7541.68	1.19508	1.19508	201
1142.14	7545.34	1.19595	1.19595	201
1142.25	7548.75	1.19682	1.19682	201
1142.36	7552.9	1.19771	1.19771	201
1142.46	7555.9	1.19851	1.19851	201
1142.57	7558.8	1.1994	1.1994	201
1142.68	7562.21	1.20027	1.20027	201
1142.78	7565.58	1.20108	1.20108	201
1142.89	7569.54	1.20194	1.20194	201
1143	7572.88	1.20285	1.20285	201
1143.11	7576.21	1.2037	1.2037	201
1143.21	7579.56	1.20453	1.20453	201
1143.32	7582.82	1.2054	1.2054	201
1143.43	7586.79	1.20628	1.20628	201
1143.53	7588.48	1.20707	1.20707	201
1143.64	7591.62	1.20794	1.20794	201
1143.75	7595.58	1.20883	1.20883	201
1143.86	7599.53	1.20972	1.20972	201
1143.96	7602.43	1.2105	1.2105	201
1144.07	7605.96	1.21137	1.21137	201
1144.18	7609.73	1.21226	1.21226	201
1144.28	7613.24	1.21306	1.21306	201
1144.39	7617	1.21393	1.21393	201
1144.5	7620.43	1.21482	1.21482	201
1144.61	7624.46	1.21571	1.21571	201
1144.71	7627.68	1.21652	1.21652	201
1144.82	7631.44	1.2174	1.2174	201
1144.93	7635.18	1.21827	1.21827	201
1145.03	7638.26	1.21906	1.21906	201
1145.14	7641.05	1.21993	1.21993	201
1145.25	7644.64	1.22082	1.22082	201
1145.36	7648.34	1.22168	1.22168	201
1145.46	7651.94	1.22249	1.22249	201
1145.57	7655.65	1.22338	1.22338	201
1145.68	7658.44	1.22425	1.22425	201
1145.78	7661.46	1.22505	1.22505	201
1145.89	7665.13	1.22594	1.22594	201
1146	7668.36	1.22681	1.22681	200
1146.1	7671.26	1.22762	1.22762	200
1146.21	7674.85	1.22846	1.22846	200
1146.32	7678.73	1.22935	1.22935	200
1146.43	7681.89	1.23024	1.23024	200
1146.53	7684.93	1.23105	1.23105	200
1146.64	7688.4	1.23192	1.23192	200
1146.75	7692.3	1.23278	1.23278	200
1146.85	7695.7	1.23359	1.23359	200
1146.96	7699.82	1.23446	1.23446	200
1147.07	7703.23	1.23535	1.23535	200
1147.18	7707.17	1.23622	1.23622	200
1147.28	7710.5	1.23704	1.23704	200
1147.39	7714.37	1.23789	1.23789	200
1147.5	7718.32	1.23878	1.23878	200
1147.6	7721.55	1.23956	1.23956	200
1147.71	7724.25	1.24043	1.24043	200
1147.82	7728.13	1.2413	1.2413	200
1147.93	7732.45	1.24221	1.24221	200
1148.03	7735.59	1.243	1.243	200
1148.14	7739.16	1.24388	1.24388	200
1148.25	7742.34	1.24477	1.24477	200
1148.35	7745.33	1.24556	1.24556	200
1148.46	7748.77	1.24643	1.24643	200
1148.57	7751.94	1.24729	1.24729	200
1148.68	7756.12	1.2482	1.2482	200
1148.78	7758.38	1.24895	1.24895	200
1148.89	7760.77	1.24982	1.24982	200
1149	7764.73	1.25068	1.25068	200
1149.1	7768.98	1.25149	1.25149	200
1149.21	7772.87	1.25236	1.25236	200
1149.32	7776.7	1.25325	1.25325	200
1149.43	7780.39	1.25414	1.25414	200
1149.53	7783.19	1.25494	1.25494	200
1149.64	7786.84	1.25581	1.25581	200
1149.75	7791.43	1.25668	1.25668	200
1149.85	7794.59	1.25746	1.25746	200
1149.96	7798.43	1.25835	1.25835	200
1150.07	7801.58	1.25922	1.25922	200
1150.18	7805.94	1.26011	1.26011	200
1150.28	7808.97	1.26092	1.26092	200
1150.39	7812.55	1.26181	1.26181	200
1150.5	7816.25	1.26267	1.26267	200
1150.6	7818.97	1.26346	1.26346	200
1150.71	7822.34	1.26435	1.26435	200
1150.82	7825.69	1.2652	1.2652	200
1150.92	7828.89	1.26602	1.26602	200
1151.03	7832.25	1.26689	1.26689	200
1151.14	7835.65	1.26776	1.26776	200
1151.25	7839.93	1.26867	1.26867	200
1151.35	7842.5	1.26945	1.26945	200
1151.46	7846.52	1.27034	1.27034	200
1151.57	7850.15	1.27123	1.27123	200
1151.67	7853.47	1.27202	1.27202	200
1151.78	7856.65	1.27289	1.27289	200
1151.89	7860.36	1.2738	1.2738	200
1152	7863.21	1.27466	1.27466	200
1152.1	7865.37	1.27545	1.27545	200
1152.21	7869.92	1.27632	1.27632	200
1152.32	7874.37	1.27721	1.27721	200
1152.42	7878.22	1.27799	1.27799	200
1152.53	7881.83	1.27888	1.27888	200
1152.64	7884.88	1.27975	1.27975	200
1152.75	7889.44	1.28064	1.28064	200
1152.85	7892.55	1.28144	1.28144	200
1152.96	7895.67	1.28229	1.28229	200
1153.07	7899.48	1.2832	1.2832	200
1153.17	7902.33	1.28399	1.28399	200
1153.28	7905.75	1.28487	1.28487	200
1153.39	7909.45	1.28574	1.28574	200
1153.5	7912.62	1.28663	1.28663	200
1153.6	7915.64	1.28742	1.28742	200
1153.71	7919.79	1.28831	1.28831	200
1153.82	7923.26	1.28917	1.28917	200
1153.92	7926.74	1.29	1.29	200
1154.03	7930.46	1.29089	1.29089	200
1154.14	7932.96	1.29174	1.29174	200
1154.25	7936.53	1.29265	1.29265	200
1154.35	7939.26	1.29343	1.29343	200
1154.46	7943.13	1.29432	1.29432	200
1154.57	7946	1.29519	1.29519	200
1154.67	7949.19	1.296	1.296	200
1154.78	7953.11	1.29686	1.29686	200
1154.89	7958.03	1.29777	1.29777	200
1155	7961.93	1.29864	1.29864	200
1155.1	7965.01	1.29945	1.29945	200
1155.21	7968.57	1.30034	1.30034	199
1155.32	7972.3	1.3012	1.3012	199
1155.42	7975.24	1.30199	1.30199	199
1155.53	7979.43	1.30288	1.30288	199
1155.64	7982.79	1.30377	1.30377	199
1155.75	7986.07	1.30464	1.30464	199
1155.85	7989.26	1.30544	1.30544	199
1155.96	7993.27	1.30633	1.30633	199
1156.06	7996.13	1.30712	1.30712	199
1156.17	7999.78	1.308	1.308	199
1156.28	8003.52	1.30889	1.30889	199
1156.39	8006.91	1.30976	1.30976	199
1156.49	8010.7	1.31057	1.31057	199
1156.6	8014.03	1.31146	1.31146	199
1156.71	8017.95	1.31237	1.31237	199
1156.81	8020.59	1.31315	1.31315	199
1156.92	8023.72	1.31402	1.31402	199
1157.03	8026.72	1.31489	1.31489	199
1157.14	8030.66	1.3158	1.3158	199
1157.24	8033.85	1.31658	1.31658	199
1157.35	8036.82	1.31745	1.31745	199
1157.46	8041.68	1.31836	1.31836	199
1157.56	8045.06	1.31915	1.31915	199
1157.67	8049.11	1.32004	1.32004	199
1157.78	8052.65	1.3209	1.3209	199
1157.89	8056.34	1.32179	1.32179	199
1157.99	8059.64	1.3226	1.3226	199
1158.1	8063.23	1.32349	1.32349	199
1158.21	8067.02	1.32436	1.32436	199
1158.31	8070.38	1.32518	1.32518	199
1158.42	8073.96	1.32607	1.32607	199
1158.53	8077.65	1.32692	1.32692	199
1158.64	8081.34	1.32783	1.32783	199
1158.74	8084.39	1.32861	1.32861	199
1158.85	8087.78	1.32952	1.32952	199
1158.96	8091.31	1.33039	1.33039	199
1159.06	8094.78	1.33122	1.33122	199
1159.17	8098.49	1.33209	1.33209	199
1159.28	8101.69	1.33295	1.33295	199
1159.39	8104.52	1.33382	1.33382	199
1159.49	8107.47	1.33465	1.33465	199
1159.6	8112.25	1.33556	1.33556	199
1159.71	8115.81	1.33647	1.33647	199
1159.81	8119.05	1.33725	1.33725	199
1159.92	8122.61	1.33812	1.33812	199
1160.03	8126.3	1.33903	1.33903	199
1160.14	8129.74	1.3399	1.3399	199
1160.24	8133.31	1.34069	1.34069	199
1160.35	8137.13	1.34157	1.34157	199
1160.46	8140.84	1.34244	1.34244	199
1160.56	8144.72	1.34327	1.34327	199
1160.67	8147.93	1.34414	1.34414	199
1160.78	8151.66	1.34503	1.34503	199
1160.88	8155.02	1.34583	1.34583	199
1160.99	8158.82	1.34672	1.34672	199
1161.1	8162.73	1.34763	1.34763	199
1161.21	8166.25	1.3485	1.3485	199
1161.31	8169.02	1.34926	1.34926	199
1161.42	8172.69	1.35019	1.35019	199
1161.53	8175.74	1.35104	1.35104	199
1161.63	8179.06	1.35185	1.35185	199
1161.74	8182.36	1.35272	1.35272	199
1161.85	8186.65	1.35363	1.35363	199
1161.96	8189.38	1.35447	1.35447	199
1162.06	8192.97	1.35532	1.35532	199
1162.17	8196.3	1.35619	1.35619	199
1162.28	8200.49	1.35708	1.35708	198
1162.38	8203.53	1.35786	1.35786	198
1162.49	8206.71	1.35873	1.35873	198
1162.6	8210.05	1.35962	1.35962	198
1162.71	8214.4	1.36051	1.36051	198
1162.81	8217.99	1.36132	1.36132	198
1162.92	8221.52	1.36218	1.36218	198
1163.03	8225.28	1.36307	1.36307	198
1163.13	8228.7	1.36388	1.36388	198
1163.24	8232.06	1.36475	1.36475	198
1163.35	8235.72	1.36564	1.36564	198
1163.46	8239.52	1.3665	1.3665	198
1163.56	8242.94	1.36731	1.36731	198
1163.67	8246.26	1.3682	1.3682	198
1163.78	8249.69	1.36907	1.36907	198
1163.88	8253.27	1.36987	1.36987	198
1163.99	8256.49	1.37076	1.37076	198
1164.1	8260.19	1.37163	1.37163	198
1164.21	8263.83	1.37252	1.37252	198
1164.31	8266.81	1.37332	1.37332	198
1164.42	8270.35	1.37421	1.37421	198
1164.53	8273.62	1.37508	1.37508	198
1164.63	8277	1.37589	1.37589	198
1164.74	8279.24	1.37676	1.37676	198
1164.85	8282.83	1.37762	1.37762	198
1164.96	8286.83	1.37847	1.37847	198
1165.06	8289.97	1.37932	1.37932	198
1165.17	8293.55	1.38019	1.38019	198
1165.28	8297.41	1.38108	1.38108	198
1165.38	8300.88	1.38186	1.38186	198
1165.49	8304.34	1.38273	1.38273	198
1165.6	8308.28	1.38362	1.38362	198
1165.71	8312.61	1.38451	1.38451	198
1165.81	8315.63	1.38529	1.38529	198
1165.92	8319.26	1.3862	1.3862	198
1166.03	8323.28	1.38709	1.38709	198
1166.13	8326.32	1.38786	1.38786	198
1166.24	8329.98	1.38875	1.38875	198
1166.35	8333.01	1.38961	1.38961	198
1166.45	8336.37	1.3904	1.3904	198
1166.56	8339.99	1.39129	1.39129	198
1166.67	8344.09	1.3922	1.3922	198
1166.78	8347.61	1.39307	1.39307	198
1166.88	8350.3	1.39385	1.39385	198
1166.99	8354.03	1.39472	1.39472	198
1167.1	8357.59	1.39561	1.39561	198
1167.2	8361.16	1.39641	1.39641	198
1167.31	8364.68	1.39728	1.39728	198
1167.42	8367.92	1.39815	1.39815	198
1167.53	8371.94	1.39904	1.39904	198
1167.63	8374.5	1.39982	1.39982	198
1167.74	8378.28	1.40071	1.40071	198
1167.85	8381.4	1.40158	1.40158	198
1167.95	8385.02	1.40239	1.40239	198
1168.06	8388.69	1.40328	1.40328	198
1168.17	8392.45	1.40414	1.40414	198
1168.28	8396.24	1.40501	1.40501	198
1168.38	8399.39	1.40582	1.40582	198
1168.49	8403.97	1.40671	1.40671	198
1168.6	8407.34	1.40758	1.40758	198
1168.7	8410.73	1.40838	1.40838	198
1168.81	8414.3	1.40923	1.40923	198
1168.92	8417.71	1.4101	1.4101	198
1169.03	8421.68	1.41099	1.41099	198
1169.13	8424.76	1.41179	1.41179	198
1169.24	8429.05	1.4127	1.4127	198
1169.35	8432.77	1.41357	1.41357	199
1169.45	8435.57	1.41436	1.41436	199
1169.56	8438.56	1.41522	1.41522	199
1169.67	8442.78	1.41609	1.41609	199
1169.78	8446.58	1.41698	1.41698	199
1169.88	8449.23	1.41779	1.41779	199
1169.99	8451.67	1.41866	1.41866	199
1170.1	8455.33	1.4195	1.4195	199
1170.2	8459.11	1.42031	1.42031	199
1170.31	8462.98	1.42118	1.42118	199
1170.42	8466.98	1.42207	1.42207	199
1170.53	8470.99	1.42296	1.42296	199
1170.63	8473.9	1.42374	1.42374	199
1170.74	8477.62	1.42461	1.42461	199
1170.84	8481.28	1.42542	1.42542	199
1170.95	8484.73	1.42628	1.42628	199
1171.06	8488.75	1.42717	1.42717	199
1171.17	8492.12	1.42804	1.42804	199
1171.27	8495.61	1.42883	1.42883	199
1171.38	8499.55	1.42971	1.42971	199
1171.49	8503.49	1.43058	1.43058	199
1171.59	8506.87	1.43141	1.43141	199
1171.7	8510.16	1.4323	1.4323	199
1171.81	8513.01	1.43315	1.43315	199
1171.92	8516.75	1.43401	1.43401	199
1172.02	8520.6	1.43484	1.43484	199
1172.13	8523.78	1.43569	1.43569	199
1172.24	8527.87	1.43658	1.43658	199
1172.34	8531.26	1.43738	1.43738	199
1172.45	8534.56	1.43825	1.43825	199
1172.56	8537.97	1.43912	1.43912	199
1172.67	8541.7	1.44001	1.44001	199
1172.77	8545.24	1.44084	1.44084	199
1172.88	8548.54	1.44168	1.44168	199
1172.99	8552.28	1.44259	1.44259	199
1173.09	8555.39	1.4434	1.4434	199
1173.2	8558.6	1.44427	1.44427	199
1173.31	8561.78	1.44511	1.44511	199
1173.42	8565.9	1.44598	1.44598	199
1173.52	8569.6	1.44679	1.44679	200
1173.63	8573.77	1.44768	1.44768	200
1173.74	8577.7	1.44855	1.44855	200
1173.84	8581.34	1.44935	1.44935	200
1173.95	8584.96	1.45024	1.45024	200
1174.06	8588.24	1.45113	1.45113	200
1174.17	8591.85	1.452	1.452	200
1174.27	8594.22	1.45278	1.45278	200
1174.38	8597.85	1.45367	1.45367	200
1174.49	8602.24	1.45456	1.45456	200
1174.59	8605.52	1.45535	1.45535	200
1174.7	8608.79	1.45621	1.45621	200
1174.81	8612.23	1.4571	1.4571	200
1174.92	8616.01	1.45797	1.45797	200
1175.02	8619.56	1.45878	1.45878	200
1175.13	8623.45	1.45969	1.45969	200
1175.24	8627.03	1.46053	1.46053	200
1175.34	8629.62	1.46136	1.46136	200
1175.45	8632.67	1.46225	1.46225	200
1175.56	8635.84	1.46312	1.46312	200
1175.67	8639.29	1.46399	1.46399	200
1175.77	8642.57	1.46477	1.46477	200
1175.88	8646.48	1.46566	1.46566	200
1175.99	8650.83	1.46657	1.46657	200
1176.09	8654.33	1.46736	1.46736	200
1176.2	8658.28	1.46824	1.46824	200
1176.31	8662.04	1.46915	1.46915	200
1176.41	8664.97	1.46992	1.46992	200
1176.52	8668.3	1.47079	1.47079	200
1176.63	8672.15	1.47168	1.47168	200
1176.74	8675.63	1.47254	1.47254	200
1176.84	8679.02	1.47335	1.47335	200
1176.95	8684.34	1.47424	1.47424	200
1177.06	8688.45	1.47513	1.47513	200
1177.16	8691.64	1.47593	1.47593	200
1177.27	8695.19	1.4768	1.4768	200
1177.38	8698.98	1.47767	1.47767	200
1177.49	8703.05	1.47856	1.47856	201
1177.59	8706.56	1.47937	1.47937	201
1177.7	8709.96	1.48025	1.48025	201
1177.81	8713.45	1.48114	1.48114	201
1177.91	8716.79	1.48195	1.48195	201
1178.02	8719.48	1.48282	1.48282	201
1178.13	8722.35	1.48369	1.48369	201
1178.24	8726.46	1.4846	1.4846	201
1178.34	8729.72	1.48538	1.48538	201
1178.45	8733.47	1.48625	1.48625	201
1178.56	8736.65	1.48716	1.48716	201
1178.66	8740.79	1.48796	1.48796	201
1178.77	8745.02	1.48883	1.48883	201
1178.88	8748.67	1.48972	1.48972	201
1178.99	8752.01	1.49059	1.49059	201
1179.09	8754.74	1.49138	1.49138	201
1179.2	8758.56	1.49226	1.49226	201
1179.31	8762.82	1.49313	1.49313	201
1179.41	8766.82	1.49396	1.49396	201
1179.52	8770.53	1.49487	1.49487	201
1179.63	8774.05	1.49574	1.49574	201
1179.74	8777.57	1.49663	1.49663	201
1179.84	8780.67	1.49741	1.49741	201
1179.95	8785.03	1.49832	1.49832	201
1180.06	8787.98	1.49919	1.49919	201
1180.16	8791.09	1.49999	1.49999	201
1180.27	8794.05	1.50086	1.50086	201
1180.38	8797.73	1.50175	1.50175	201
1180.49	8801.31	1.50266	1.50266	201
1180.59	8804.01	1.50345	1.50345	201
1180.7	8807.96	1.50434	1.50434	201
1180.81	8812.25	1.50525	1.50525	201
1180.91	8815.4	1.50605	1.50605	201
1181.02	8818.81	1.50694	1.50694	201
1181.13	8821.99	1.50779	1.50779	201
1181.23	8826.07	1.50864	1.50864	201
1181.34	8829.51	1.50948	1.50948	201
1181.45	8833.24	1.51035	1.51035	201
1181.56	8836.92	1.51124	1.51124	201
1181.66	8840.5	1.51205	1.51205	201
1181.77	8845.33	1.51296	1.51296	201
1181.88	8849.07	1.51382	1.51382	201
1181.98	8851.98	1.51463	1.51463	201
1182.09	8855.62	1.51552	1.51552	201
1182.2	8859.15	1.51639	1.51639	201
1182.31	8862.96	1.51728	1.51728	201
1182.41	8866.05	1.51806	1.51806	201
1182.52	8869.91	1.51897	1.51897	201
1182.63	8873.28	1.51984	1.51984	201
1182.73	8875.91	1.52065	1.52065	201
1182.84	8879.22	1.52153	1.52153	201
1182.95	8882.93	1.5224	1.5224	201
1183.06	8886.34	1.52329	1.52329	201
1183.16	8889.72	1.52412	1.52412	201
1183.27	8893.84	1.52499	1.52499	201
1183.38	8897	1.52587	1.52587	201
1183.48	8900.33	1.52666	1.52666	201
1183.59	8903.57	1.52755	1.52755	201
1183.7	8906.85	1.52842	1.52842	201
1183.81	8911.11	1.52929	1.52929	201
1183.91	8913.88	1.53011	1.53011	201
1184.02	8917.65	1.53098	1.53098	201
1184.13	8922.37	1.53187	1.53187	201
1184.23	8925.73	1.53268	1.53268	201
1184.34	8929.36	1.53354	1.53354	201
1184.45	8932.8	1.53443	1.53443	201
1184.56	8936.65	1.53532	1.53532	201
1184.66	8939.51	1.53613	1.53613	201
1184.77	8942.98	1.537	1.537	201
1184.88	8946.57	1.53788	1.53788	201
1184.98	8949.9	1.53867	1.53867	201
1185.09	8953.67	1.53954	1.53954	201
1185.2	8956.63	1.54043	1.54043	201
1185.31	8960.72	1.54132	1.54132	201
1185.41	8963.4	1.54212	1.54212	201
1185.52	8967.11	1.54303	1.54303	201
1185.63	8970.77	1.54388	1.54388	201
1185.73	8974.26	1.54469	1.54469	201
1185.84	8977.29	1.54557	1.54557	201
1185.95	8979.99	1.54644	1.54644	201
1186.05	8983.56	1.54723	1.54723	201
1186.16	8987.42	1.54812	1.54812	201
1186.27	8990.8	1.54901	1.54901	201
1186.37	8994.17	1.54979	1.54979	201
1186.48	8997.44	1.55068	1.55068	201
1186.59	9000.68	1.55153	1.55153	201
1186.7	9005.64	1.55242	1.55242	201
1186.8	9009.37	1.55322	1.55322	201
1186.91	9013.79	1.55411	1.55411	201
1187.02	9017.33	1.555	1.555	201
1187.12	9020.18	1.55579	1.55579	201
1187.23	9024.21	1.55665	1.55665	201
1187.34	9028.29	1.55754	1.55754	201
1187.45	9031.48	1.55841	1.55841	201
1187.55	9034.18	1.55922	1.55922	201
1187.66	9037.57	1.56011	1.56011	201
1187.77	9041.16	1.56097	1.56097	201
1187.87	9044.83	1.56178	1.56178	201
1187.98	9048.09	1.56267	1.56267	201
1188.09	9051.56	1.56354	1.56354	201
1188.2	9055.43	1.56441	1.56441	201
1188.3	9058.37	1.56521	1.56521	201
1188.41	9061.83	1.56608	1.56608	201
1188.52	9065.5	1.56695	1.56695	201
1188.62	9069.01	1.56777	1.56777	201
1188.73	9072.41	1.56864	1.56864	201
1188.84	9075.12	1.56951	1.56951	201
1188.95	9078.6	1.57038	1.57038	201
1189.05	9082.3	1.57119	1.57119	201
1189.16	9086.55	1.57207	1.57207	201
1189.27	9090.37	1.57294	1.57294	201
1189.37	9094.42	1.57375	1.57375	201
1189.48	9097.93	1.57464	1.57464	201
1189.59	9101.22	1.57548	1.57548	201
1189.7	9105.52	1.57637	1.57637	201
1189.8	9108.77	1.57716	1.57716	201
1189.91	9112.47	1.57807	1.57807	201
1190.02	9115.35	1.57892	1.57892	201
1190.12	9118.67	1.57972	1.57972	201
1190.23	9122.24	1.58061	1.58061	201
1190.34	9126.25	1.5815	1.5815	201
1190.45	9129.6	1.58237	1.58237	201
1190.55	9133.12	1.58317	1.58317	201
1190.66	9136.42	1.58404	1.58404	201
1190.77	9139.86	1.58489	1.58489	201
1190.87	9143.43	1.58572	1.58572	201
1190.98	9146.86	1.58659	1.58659	201
1191.09	9149.96	1.58745	1.58745	201
1191.19	9152.06	1.58822	1.58822	201
1191.3	9155.34	1.58911	1.58911	201
1191.41	9159.37	1.58997	1.58997	201
1191.52	9163.6	1.59086	1.59086	201
1191.62	9167.37	1.59167	1.59167	201
1191.73	9170.88	1.59252	1.59252	201
1191.84	9175.1	1.59341	1.59341	201
1191.94	9179.17	1.59421	1.59421	201
1192.05	9182.59	1.59508	1.59508	201
1192.16	9186.63	1.59595	1.59595	201
1192.27	9190.03	1.59684	1.59684	201
1192.37	9193.8	1.59762	1.59762	201
1192.48	9197	1.59851	1.59851	201
1192.59	9200.72	1.5994	1.5994	201
1192.69	9204.57	1.60021	1.60021	201
1192.8	9207.7	1.60108	1.60108	201
1192.91	9210.9	1.60196	1.60196	201
1193.02	9214.09	1.60283	1.60283	201
1193.12	9217.46	1.60362	1.60362	201
1193.23	9220.91	1.60449	1.60449	201
1193.34	9224.78	1.6054	1.6054	201
1193.44	9227.79	1.60618	1.60618	201
1193.55	9231.65	1.60707	1.60707	201
1193.66	9234.64	1.60792	1.60792	201
1193.77	9237.82	1.60879	1.60879	201
1193.87	9241.16	1.60961	1.60961	201
1193.98	9244.73	1.6105	1.6105	201
1194.09	9248.36	1.61135	1.61135	201
1194.19	9252.16	1.61218	1.61218	201
1194.3	9255.76	1.61304	1.61304	201
1194.41	9259.39	1.61393	1.61393	201
1194.52	9262.6	1.61478	1.61478	201
1194.62	9266.7	1.61557	1.61557	201
1194.73	9270.25	1.61645	1.61645	201
1194.84	9274.51	1.61734	1.61734	201
1194.94	9277.42	1.61815	1.61815	201
1195.05	9280.93	1.61902	1.61902	201
1195.16	9284.8	1.61991	1.61991	201
1195.27	9288.37	1.6208	1.6208	201
1195.37	9291.08	1.62158	1.62158	201
1195.48	9294.66	1.62247	1.62247	201
1195.59	9298.67	1.62334	1.62334	201
1195.69	9301.99	1.62416	1.62416	201
1195.8	9304.85	1.62503	1.62503	200
1195.91	9308.23	1.6259	1.6259	200
1196.01	9311.63	1.62669	1.62669	200
1196.12	9315.42	1.62758	1.62758	200
1196.23	9318.38	1.62844	1.62844	200
1196.34	9322.09	1.62933	1.62933	200
1196.44	9325.52	1.63016	1.63016	200
1196.55	9328.64	1.63103	1.63103	200
1196.66	9331.62	1.63194	1.63194	200
1196.76	9335.03	1.6327	1.6327	200
1196.87	9339.24	1.63359	1.63359	200
1196.98	9342.1	1.63446	1.63446	200
1197.09	9345.95	1.63535	1.63535	200
1197.19	9350.23	1.63615	1.63615	200
1197.3	9354.56	1.63704	1.63704	200
1197.41	9358.39	1.63791	1.63791	200
1197.51	9361.58	1.63874	1.63874	200
1197.62	9364.68	1.63961	1.63961	200
1197.73	9368.04	1.64049	1.64049	200
1197.84	9372.12	1.64136	1.64136	200
1197.94	9374.97	1.64215	1.64215	200
1198.05	9378.9	1.64306	1.64306	200
1198.16	9382.62	1.64393	1.64393	200
1198.26	9385.75	1.64471	1.64471	200
1198.37	9389.62	1.6456	1.6456	200
1198.48	9392.98	1.64649	1.64649	200
1198.59	9396.66	1.6474	1.6474	200
1198.69	9399.62	1.64818	1.64818	200
1198.8	9403.07	1.64907	1.64907	200
1198.91	9406.89	1.64996	1.64996	200
1199.01	9410.1	1.65075	1.65075	200
1199.12	9413.52	1.65162	1.65162	200
1199.23	9417.15	1.65248	1.65248	200
1199.34	9419.84	1.65337	1.65337	200
1199.44	9423.31	1.6542	1.6542	200
1199.55	9426.94	1.65507	1.65507	200
1199.66	9430.62	1.65594	1.65594	200
1199.76	9434.71	1.65676	1.65676	200
1199.87	9438.48	1.65765	1.65765	200
1199.98	9442.48	1.65852	1.65852	200
1200.09	9446.08	1.65939	1.65939	200
1200.19	9449.32	1.66019	1.66019	200
1200.3	9452.98	1.66106	1.66106	200
1200.41	9456.77	1.66195	1.66195	200
1200.51	9460.02	1.66278	1.66278	200
1200.62	9464.01	1.66365	1.66365	200
1200.73	9467.28	1.66453	1.66453	200
1200.84	9471.28	1.66542	1.66542	200
1200.94	9474.15	1.66621	1.66621	200
1201.05	9477.9	1.66712	1.66712	200
1201.15	9480.49	1.6679	1.6679	200
1201.26	9484.25	1.66879	1.66879	200
1201.37	9487.89	1.66968	1.66968	200
1201.48	9490.96	1.67057	1.67057	200
1201.58	9494.72	1.67136	1.67136	200
1201.69	9497.96	1.67224	1.67224	200
1201.8	9500.54	1.67311	1.67311	200
1201.9	9504.69	1.67396	1.67396	200
1202.01	9508.5	1.67483	1.67483	200
1202.12	9512.12	1.67574	1.67574	200
1202.23	9515.67	1.67661	1.67661	200
1202.33	9519	1.67741	1.67741	200
1202.44	9522.5	1.6783	1.6783	200
1202.55	9526.39	1.67917	1.67917	200
1202.65	9529.87	1.67998	1.67998	200
1202.76	9533.71	1.68084	1.68084	200
1202.87	9537.26	1.68175	1.68175	200
1202.98	9540.96	1.68262	1.68262	200
1203.08	9544.96	1.68345	1.68345	200
1203.19	9548.07	1.6843	1.6843	200
1203.3	9551.33	1.68518	1.68518	200
1203.4	9555.41	1.68601	1.68601	200
1203.51	9558.71	1.6869	1.6869	200
1203.62	9562.06	1.68777	1.68777	200
1203.73	9565.68	1.68864	1.68864	200
1203.83	9568.44	1.68946	1.68946	200
1203.94	9572.07	1.69033	1.69033	199
1204.05	9575.95	1.69122	1.69122	199
1204.15	9578.82	1.69201	1.69201	199
1204.26	9583.06	1.69289	1.69289	199
1204.37	9586.58	1.6938	1.6938	199
1204.48	9589.77	1.69465	1.69465	199
1204.58	9593.29	1.69548	1.69548	199
1204.69	9596.6	1.69635	1.69635	199
1204.8	9599.35	1.69721	1.69721	199
1204.9	9602.58	1.69802	1.69802	199
1205.01	9606.27	1.69889	1.69889	199
1205.12	9610.35	1.69978	1.69978	199
1205.23	9614.38	1.70067	1.70067	199
1205.33	9618.09	1.70147	1.70147	199
1205.44	9621.25	1.70234	1.70234	199
[truncated: 1,062 more rows]
