# Supplementary material for: Benchmark dataset of the effect of grain size on strength in the single-phase FCC CrCoNi medium entropy alloy
Source: Data Brief. 2019 Oct 1;27:104592. doi: 10.1016/j.dib.2019.104592 (PMC6812030; doi:10.1016/j.dib.2019.104592)
Supplement: Multimedia component 1 [file mmc1.zip › Compression_Tests/473K/CrCoNi_1173K_15min_473K.xlsx]

## Sheet: CrCoNi_1173K_15min_473K
Name	CrCoNi-900C-15min-4,6µm-493K
Diameter	4.08	mm
Sample height	8.08	mm
Gage length	8.08	mm
Speed ​​during measurement	0.48	mm/min
Time	Force	Crosshead Displacement	Crosshead Displacement	Temperature
s	N	mm	mm	°C
325.465	90.6673	0	0	201
325.545	90.975	4.75668e-08	4.75668e-08	201
325.575	91.0066	4.75668e-08	4.75668e-08	201
325.575	91.0066	4.75668e-08	4.75668e-08	201
325.685	90.5174	-8.2588e-05	-8.2588e-05	201
325.795	90.5726	-6.19648e-05	-6.19648e-05	201
325.895	92.6873	0.000350976	0.000350976	201
326.005	97.1873	0.00126078	0.00126078	201
326.115	102.295	0.00217011	0.00217011	201
326.215	105.429	0.00299695	0.00299695	201
326.325	106.519	0.00386527	0.00386527	201
326.435	108.09	0.00477459	0.00477459	201
326.545	109.897	0.00564292	0.00564292	201
326.645	111.918	0.00642837	0.00642837	201
326.755	114.018	0.0073172	0.0073172	201
326.855	115.707	0.00810255	0.00810255	201
326.965	117.854	0.00899137	0.00899137	201
327.075	119.994	0.00990118	0.00990118	201
327.185	121.691	0.0107485	0.0107485	201
327.285	123.143	0.0115546	0.0115546	202
327.395	124.13	0.0124229	0.0124229	202
327.505	125.101	0.0133118	0.0133118	202
327.605	125.694	0.0140971	0.0140971	202
327.715	126.167	0.0149859	0.0149859	202
327.825	126.799	0.0158957	0.0158957	202
327.935	126.909	0.0167636	0.0167636	202
328.035	127.296	0.0175494	0.0175494	202
328.145	127.43	0.0184173	0.0184173	202
328.255	127.32	0.0193061	0.0193061	202
328.355	127.399	0.0200919	0.0200919	202
328.465	127.572	0.0209807	0.0209807	202
328.575	127.778	0.021849	0.021849	202
328.685	127.77	0.0227169	0.0227169	202
328.785	127.825	0.0235232	0.0235232	202
328.895	128.046	0.024412	0.024412	202
329.005	128.204	0.0252804	0.0252804	202
329.105	128.362	0.0261072	0.0261072	202
329.215	128.993	0.026975	0.026975	202
329.325	129.301	0.0278434	0.0278434	202
329.435	129.948	0.0287322	0.0287322	202
329.535	130.288	0.0295175	0.0295175	202
329.645	130.943	0.0304273	0.0304273	202
329.755	131.583	0.0312747	0.0312747	202
329.855	132.032	0.032081	0.032081	202
329.965	132.585	0.0329698	0.0329698	202
330.075	133.461	0.0338587	0.0338587	202
330.185	133.864	0.0347475	0.0347475	202
330.285	134.44	0.0355328	0.0355328	202
330.395	134.89	0.0364422	0.0364422	202
330.505	135.419	0.0373105	0.0373105	202
330.605	135.964	0.0380958	0.0380958	202
330.715	136.548	0.0389642	0.0389642	202
330.825	137.621	0.039853	0.039853	202
330.935	138.742	0.0407418	0.0407418	202
331.035	140.195	0.0415481	0.0415481	202
331.145	141.758	0.0423955	0.0423955	202
331.255	143.542	0.0433053	0.0433053	202
331.355	145.168	0.0440906	0.0440906	202
331.465	147.591	0.0449795	0.0449795	202
331.575	150.197	0.0458478	0.0458478	202
331.675	152.974	0.0466536	0.0466536	202
331.785	155.895	0.0475425	0.0475425	202
331.895	158.958	0.0484313	0.0484313	202
332.005	162.63	0.0492996	0.0492996	202
332.105	165.179	0.0500849	0.0500849	202
332.215	167.556	0.0509738	0.0509738	202
332.325	169.876	0.0518421	0.0518421	202
332.425	171.858	0.0526484	0.0526484	202
332.535	173.768	0.0535372	0.0535372	202
332.645	175.655	0.0544261	0.0544261	202
332.755	177.487	0.0552939	0.0552939	202
332.855	179.247	0.056121	0.056121	202
332.965	181.37	0.0569893	0.0569893	202
333.075	183.202	0.0578781	0.0578781	202
333.175	184.907	0.058684	0.058684	202
333.285	186.644	0.0595523	0.0595523	202
333.395	188.278	0.0604616	0.0604616	202
333.505	189.478	0.0613505	0.0613505	202
333.605	191.247	0.0621568	0.0621568	202
333.715	193.085	0.0630251	0.0630251	202
333.825	194.925	0.0639139	0.0639139	202
333.925	197.025	0.0646788	0.0646788	202
334.035	200.229	0.0655676	0.0655676	202
334.145	204.026	0.0664564	0.0664564	202
334.255	208.321	0.0673658	0.0673658	202
334.355	212.419	0.0681511	0.0681511	202
334.465	216.989	0.0690404	0.0690404	202
334.575	221.811	0.0699292	0.0699292	202
334.675	226.43	0.0707146	0.0707146	202
334.785	231.766	0.0716034	0.0716034	202
334.895	237.276	0.0724922	0.0724922	202
335.005	243.014	0.0733606	0.0733606	202
335.105	248.161	0.0741874	0.0741874	202
335.215	254.692	0.0750552	0.0750552	202
335.325	260.711	0.0759236	0.0759236	202
335.425	264.985	0.0767092	0.0767092	202
335.535	272.122	0.0776185	0.0776185	202
335.645	279.2	0.0785283	0.0785283	202
335.755	285.864	0.0793961	0.0793961	202
335.855	292.012	0.0802439	0.0802439	202
335.965	298.778	0.0810913	0.0810913	202
336.075	305.473	0.0819801	0.0819801	202
336.175	311.836	0.0827864	0.0827864	202
336.285	318.672	0.0836543	0.0836543	202
336.395	325.266	0.0845226	0.0845226	202
336.505	332.422	0.0854114	0.0854114	202
336.605	338.571	0.0862383	0.0862383	202
336.715	345.601	0.0871269	0.0871269	202
336.825	352.914	0.0879953	0.0879953	202
336.925	359.355	0.0887806	0.0887806	202
337.035	366.543	0.0896904	0.0896904	202
337.145	373.871	0.0905792	0.0905792	202
337.245	380.559	0.0913646	0.0913646	202
337.355	388.371	0.0922739	0.0922739	202
337.465	395.844	0.0931632	0.0931632	202
337.575	403.488	0.0940106	0.0940106	202
337.675	410.656	0.0948169	0.0948169	202
337.785	418.375	0.0957057	0.0957057	202
337.895	426.562	0.0965945	0.0965945	202
337.995	434.305	0.0974004	0.0974004	202
338.105	442.422	0.0982687	0.0982687	202
338.215	450.504	0.0991575	0.0991575	202
338.325	458.93	0.100046	0.100046	202
338.425	466.094	0.100853	0.100853	202
338.535	474.527	0.101721	0.101721	202
338.645	482.867	0.102589	0.102589	202
338.745	490.648	0.103395	0.103395	202
338.855	499.258	0.104284	0.104284	202
338.965	507.976	0.105152	0.105152	202
339.075	517.07	0.106062	0.106062	202
339.175	525.094	0.106847	0.106847	202
339.285	534.012	0.107715	0.107715	202
339.395	543.332	0.108625	0.108625	202
339.495	551.766	0.10941	0.10941	202
339.605	561.461	0.110278	0.110278	202
339.715	571.031	0.111167	0.111167	202
339.825	580.859	0.112035	0.112035	202
339.925	589.691	0.112841	0.112841	202
340.035	599.953	0.11371	0.11371	202
340.145	609.793	0.114619	0.114619	202
340.245	619.234	0.115405	0.115405	202
340.355	629.32	0.116294	0.116294	202
340.465	639.859	0.117182	0.117182	202
340.575	650.051	0.118051	0.118051	202
340.675	659.094	0.118857	0.118857	202
340.785	669.777	0.119746	0.119746	202
340.895	680.227	0.120593	0.120593	202
340.995	689.824	0.12142	0.12142	202
341.105	700.195	0.122288	0.122288	202
341.215	710.934	0.123177	0.123177	202
341.325	721.43	0.124045	0.124045	202
341.425	730.941	0.124831	0.124831	202
341.535	742.019	0.12572	0.12572	202
341.635	751.705	0.126505	0.126505	202
341.745	763.119	0.127394	0.127394	202
341.855	773.751	0.128283	0.128283	202
341.965	784.747	0.129151	0.129151	202
342.065	795.013	0.129978	0.129978	202
342.175	806.08	0.130846	0.130846	202
342.285	817.376	0.131693	0.131693	202
342.385	827.611	0.13252	0.13252	202
342.495	839.697	0.133388	0.133388	202
342.605	851.33	0.134277	0.134277	201
342.715	863.056	0.135166	0.135166	201
342.815	873.783	0.135952	0.135952	201
342.925	885.603	0.13684	0.13684	201
343.035	897.201	0.137709	0.137709	201
343.135	908.349	0.138494	0.138494	201
343.245	921.56	0.139362	0.139362	201
343.355	933.15	0.140251	0.140251	201
343.465	945.134	0.141119	0.141119	201
343.565	955.97	0.141967	0.141967	201
343.675	967.642	0.142793	0.142793	201
343.785	979.501	0.143662	0.143662	201
343.885	990.22	0.144468	0.144468	201
343.995	1001.56	0.145356	0.145356	201
344.105	1013.24	0.146246	0.146246	201
344.215	1025.06	0.147135	0.147135	201
344.315	1035.29	0.147899	0.147899	201
344.425	1046.74	0.148809	0.148809	201
344.535	1058.54	0.149677	0.149677	201
344.635	1068.37	0.150462	0.150462	201
344.745	1080.4	0.151351	0.151351	201
344.855	1091.14	0.15222	0.15222	201
344.965	1101.94	0.153087	0.153087	201
345.065	1112.23	0.153894	0.153894	201
345.175	1123.09	0.154762	0.154762	201
345.285	1134.33	0.155651	0.155651	201
345.385	1144.36	0.156478	0.156478	201
345.495	1155.29	0.157325	0.157325	201
345.605	1166.43	0.158193	0.158193	201
345.715	1177.35	0.159082	0.159082	201
345.815	1187.19	0.159868	0.159868	201
345.925	1198.24	0.160736	0.160736	201
346.035	1208.67	0.161625	0.161625	201
346.135	1218.67	0.16241	0.16241	201
346.245	1229.99	0.163278	0.163278	201
346.355	1241.6	0.164146	0.164146	201
346.465	1252.78	0.165056	0.165056	201
346.565	1263.16	0.165841	0.165841	201
346.675	1273.84	0.166689	0.166689	201
346.785	1285.4	0.167598	0.167598	201
346.885	1295.7	0.168405	0.168405	201
346.995	1307.12	0.169273	0.169273	201
347.105	1318.76	0.170141	0.170141	201
347.205	1329.85	0.170926	0.170926	201
347.315	1342.02	0.171815	0.171815	201
347.425	1354.32	0.172683	0.172683	201
347.535	1367.25	0.173593	0.173593	201
347.635	1379.16	0.174379	0.174379	201
347.745	1392.41	0.175267	0.175267	201
347.855	1406.13	0.176135	0.176135	201
347.955	1418.77	0.176921	0.176921	201
348.065	1432.09	0.177789	0.177789	201
348.175	1445.95	0.178678	0.178678	201
348.285	1460.55	0.179567	0.179567	201
348.385	1473.31	0.180352	0.180352	201
348.495	1487.57	0.181221	0.181221	201
348.605	1502.31	0.182089	0.182089	201
348.705	1514.94	0.182915	0.182915	201
348.815	1529.1	0.183804	0.183804	201
348.925	1543.81	0.184673	0.184673	201
349.035	1557.69	0.185541	0.185541	201
349.135	1571.38	0.186347	0.186347	201
349.245	1585.61	0.187215	0.187215	201
349.355	1599.7	0.188083	0.188083	201
349.455	1613.41	0.188889	0.188889	201
349.565	1627.84	0.189758	0.189758	201
349.675	1642.83	0.190646	0.190646	201
349.785	1657.57	0.191535	0.191535	201
349.885	1671.23	0.192321	0.192321	201
349.995	1686.36	0.19323	0.19323	201
350.105	1701.83	0.194119	0.194119	201
350.205	1715.55	0.194884	0.194884	201
350.315	1731.13	0.195752	0.195752	201
350.425	1746.56	0.196641	0.196641	201
350.535	1762.08	0.197529	0.197529	201
350.635	1776.21	0.198315	0.198315	201
350.745	1791.88	0.199204	0.199204	201
350.855	1807.73	0.200072	0.200072	201
350.955	1822.26	0.200899	0.200899	201
351.065	1837.76	0.201767	0.201767	201
351.175	1853.81	0.202656	0.202656	201
351.285	1869.52	0.203524	0.203524	201
351.385	1884.58	0.204331	0.204331	201
351.495	1900.76	0.205219	0.205219	201
351.605	1916.95	0.206108	0.206108	201
351.705	1931.62	0.206873	0.206873	200
351.815	1947.57	0.207762	0.207762	200
351.925	1964.07	0.20863	0.20863	200
352.025	1979.41	0.209457	0.209457	200
352.135	1995.75	0.210346	0.210346	200
352.245	2012.3	0.211234	0.211234	200
352.355	2028.75	0.212103	0.212103	200
352.455	2044	0.212909	0.212909	200
352.565	2061.22	0.213797	0.213797	200
352.675	2078.06	0.214666	0.214666	200
352.775	2093.87	0.215451	0.215451	200
352.885	2111.05	0.21634	0.21634	200
352.995	2128.36	0.217208	0.217208	200
353.105	2146.03	0.218077	0.218077	200
353.205	2161.77	0.218882	0.218882	200
353.315	2179.36	0.219751	0.219751	200
353.425	2196.84	0.22066	0.22066	200
353.525	2214.6	0.221487	0.221487	200
353.635	2232.27	0.222335	0.222335	200
353.745	2250.04	0.223244	0.223244	200
353.855	2267.87	0.224133	0.224133	200
353.955	2283.94	0.224918	0.224918	200
354.065	2301.63	0.225787	0.225787	200
354.175	2319.45	0.226655	0.226655	200
354.275	2335.72	0.227482	0.227482	200
354.385	2353.94	0.228371	0.228371	200
354.495	2371.82	0.229239	0.229239	200
354.605	2390.1	0.230128	0.230128	200
354.705	2406.32	0.230934	0.230934	200
354.815	2424.47	0.231822	0.231822	200
354.925	2442.64	0.232691	0.232691	200
355.025	2459.6	0.233497	0.233497	200
355.135	2477.78	0.234365	0.234365	200
355.245	2496.21	0.235254	0.235254	200
355.355	2515.37	0.236122	0.236122	200
355.455	2532.94	0.236949	0.236949	200
355.565	2552.07	0.237817	0.237817	200
355.675	2570.82	0.238706	0.238706	200
355.775	2588.48	0.239512	0.239512	200
355.885	2607.79	0.240401	0.240401	200
355.995	2626.92	0.241269	0.241269	200
356.105	2646.04	0.242158	0.242158	200
356.205	2663.54	0.242943	0.242943	200
356.315	2682.76	0.243832	0.243832	200
356.425	2702.69	0.244721	0.244721	200
356.525	2720.03	0.245506	0.245506	200
356.635	2738.41	0.246416	0.246416	200
356.745	2758.78	0.247325	0.247325	200
356.845	2777	0.248132	0.248132	200
356.955	2796.1	0.249021	0.249021	200
357.065	2815.55	0.249889	0.249889	200
357.165	2833.4	0.250716	0.250716	200
357.275	2852.01	0.251584	0.251584	200
357.385	2871.59	0.252452	0.252452	200
357.495	2890.92	0.253341	0.253341	200
357.595	2909.07	0.254147	0.254147	200
357.705	2928.96	0.255015	0.255015	200
357.815	2950.08	0.255925	0.255925	200
357.915	2968.16	0.25671	0.25671	200
358.025	2988.69	0.257599	0.257599	200
358.135	3008.85	0.258488	0.258488	200
358.245	3029.9	0.259377	0.259377	200
358.345	3048.32	0.260183	0.260183	200
358.455	3068.83	0.261051	0.261051	200
358.565	3089.14	0.261919	0.261919	200
358.665	3108.05	0.262746	0.262746	200
358.775	3127.55	0.263594	0.263594	200
358.885	3148.88	0.264524	0.264524	200
358.995	3168.86	0.265392	0.265392	200
359.095	3187.66	0.266198	0.266198	200
359.205	3208.46	0.267087	0.267087	200
359.315	3228.74	0.267955	0.267955	200
359.415	3247.42	0.268782	0.268782	200
359.525	3267.85	0.26965	0.26965	200
359.635	3288.38	0.270518	0.270518	200
359.745	3308.74	0.271387	0.271387	200
359.845	3326.79	0.272172	0.272172	199
359.955	3347.8	0.273081	0.273081	199
360.065	3368	0.27397	0.27397	199
360.165	3386.47	0.274756	0.274756	199
360.275	3407.18	0.275645	0.275645	199
360.385	3428.5	0.276534	0.276534	199
360.495	3449.41	0.277422	0.277422	199
360.595	3468.79	0.278228	0.278228	199
360.705	3489.4	0.279097	0.279097	199
360.815	3511.84	0.279965	0.279965	199
360.915	3530.77	0.280771	0.280771	199
361.025	3551.62	0.28166	0.28166	199
361.135	3572.47	0.282528	0.282528	199
361.245	3593.54	0.283396	0.283396	199
361.345	3612.69	0.284202	0.284202	199
361.455	3633.96	0.285091	0.285091	199
361.565	3655.35	0.28598	0.28598	199
361.665	3674.83	0.286786	0.286786	199
361.775	3695.78	0.287675	0.287675	199
361.885	3716.13	0.288543	0.288543	199
361.985	3735.22	0.289329	0.289329	199
362.095	3756.63	0.290217	0.290217	199
362.205	3777.15	0.291086	0.291086	199
362.315	3798.23	0.291954	0.291954	199
362.415	3817.3	0.29276	0.29276	199
362.525	3838.82	0.29367	0.29367	199
362.635	3859.05	0.294517	0.294517	199
362.735	3878.12	0.295323	0.295323	199
362.845	3900.07	0.296212	0.296212	199
362.955	3921.84	0.29708	0.29708	199
363.065	3943.4	0.297969	0.297969	199
363.165	3963.25	0.298775	0.298775	199
363.275	3984.95	0.299644	0.299644	199
363.385	4006.9	0.300532	0.300532	199
363.485	4026.24	0.301318	0.301318	199
363.595	4047.38	0.302165	0.302165	199
363.705	4069.61	0.303054	0.303054	199
363.815	4091.65	0.303943	0.303943	199
363.915	4111.55	0.304729	0.304729	199
364.025	4133.73	0.305617	0.305617	199
364.135	4155.43	0.306527	0.306527	199
364.235	4175.7	0.307312	0.307312	199
364.345	4197.43	0.308201	0.308201	199
364.455	4219.54	0.309049	0.309049	199
364.565	4241.7	0.309958	0.309958	199
364.665	4261.2	0.310723	0.310723	199
364.775	4283.04	0.311612	0.311612	199
364.885	4304.77	0.31248	0.31248	199
364.985	4325.01	0.313286	0.313286	199
365.095	4346.84	0.314175	0.314175	199
365.205	4368.02	0.315022	0.315022	199
365.315	4390.47	0.315911	0.315911	199
365.415	4410.69	0.316718	0.316718	199
365.525	4433.08	0.317586	0.317586	199
365.635	4455.11	0.318475	0.318475	199
365.735	4475.81	0.31926	0.31926	199
365.845	4498.35	0.320149	0.320149	198
365.955	4520.86	0.321017	0.321017	198
366.065	4543.25	0.321906	0.321906	198
366.165	4564.13	0.322712	0.322712	198
366.275	4586.14	0.32356	0.32356	198
366.385	4608.68	0.324448	0.324448	198
366.485	4629.44	0.325254	0.325254	198
366.595	4652.36	0.326123	0.326123	198
366.705	4674.74	0.326991	0.326991	198
366.805	4694.98	0.327797	0.327797	198
366.915	4717.72	0.328686	0.328686	198
367.025	4739.79	0.329554	0.329554	198
367.135	4761.93	0.330422	0.330422	198
367.235	4780.91	0.331187	0.331187	198
367.345	4804.55	0.332055	0.332055	198
367.455	4827.43	0.332944	0.332944	198
367.555	4847.43	0.33375	0.33375	198
367.665	4869.91	0.334639	0.334639	198
367.775	4891.28	0.335487	0.335487	198
367.885	4913.44	0.336416	0.336416	198
367.985	4933.59	0.337181	0.337181	198
368.095	4956.31	0.33805	0.33805	198
368.205	4978.88	0.338938	0.338938	198
368.305	4998.47	0.339724	0.339724	198
368.415	5021.37	0.340634	0.340634	198
368.525	5043.62	0.341481	0.341481	198
368.635	5066.01	0.34237	0.34237	198
368.735	5085.92	0.343176	0.343176	198
368.845	5108.36	0.344065	0.344065	198
368.955	5130.4	0.344912	0.344912	198
369.055	5149.93	0.345719	0.345719	198
369.165	5171.34	0.346587	0.346587	198
369.275	5193.19	0.347476	0.347476	198
369.385	5214.23	0.348365	0.348365	198
369.485	5233.21	0.34915	0.34915	198
369.595	5254.02	0.350018	0.350018	198
369.705	5274.41	0.350928	0.350928	198
369.805	5293.1	0.351713	0.351713	198
369.915	5312.6	0.352581	0.352581	198
370.025	5331.63	0.35347	0.35347	198
370.135	5350.32	0.354338	0.354338	198
370.235	5366.83	0.355144	0.355144	198
370.345	5384.01	0.356033	0.356033	198
370.455	5399.4	0.356901	0.356901	198
370.555	5413.19	0.357708	0.357708	198
370.665	5427.66	0.358576	0.358576	198
370.775	5440.74	0.359464	0.359464	198
370.885	5451.29	0.360333	0.360333	198
370.985	5459.71	0.361139	0.361139	198
371.095	5466.17	0.362007	0.362007	198
371.205	5471.61	0.362896	0.362896	198
371.305	5474.45	0.363702	0.363702	198
371.415	5476.07	0.364549	0.364549	198
371.525	5476.86	0.365438	0.365438	198
371.635	5477.66	0.366348	0.366348	198
371.735	5477.38	0.367113	0.367113	198
371.845	5476.75	0.367981	0.367981	198
371.945	5476.38	0.368808	0.368808	198
372.055	5476.03	0.369697	0.369697	198
372.165	5476.14	0.370565	0.370565	198
372.275	5476.44	0.371433	0.371433	198
372.375	5476.99	0.372239	0.372239	198
372.485	5477.66	0.373128	0.373128	198
372.595	5478.79	0.374038	0.374038	198
372.695	5480.31	0.374823	0.374823	198
372.805	5481.85	0.375712	0.375712	198
372.915	5483.47	0.376559	0.376559	198
373.025	5485.65	0.377427	0.377427	198
373.125	5488.04	0.378234	0.378234	198
373.235	5490.92	0.379143	0.379143	198
373.345	5493.7	0.380032	0.380032	198
373.445	5495.61	0.380797	0.380797	198
373.555	5498.61	0.381727	0.381727	198
373.665	5500.74	0.382554	0.382554	198
373.775	5502.94	0.383443	0.383443	198
373.875	5505.55	0.384249	0.384249	198
373.985	5508.19	0.385137	0.385137	198
374.095	5510.08	0.386006	0.386006	198
374.195	5512.35	0.386812	0.386812	198
374.305	5514.93	0.38768	0.38768	198
374.415	5516.95	0.388569	0.388569	198
374.525	5519.2	0.389458	0.389458	198
374.625	5520.83	0.390264	0.390264	198
374.735	5522.88	0.391153	0.391153	198
374.845	5524.96	0.392042	0.392042	198
374.945	5526.51	0.392827	0.392827	198
375.055	5528.88	0.393716	0.393716	198
375.165	5530.17	0.394584	0.394584	198
375.275	5531.98	0.395473	0.395473	198
375.375	5533.13	0.396259	0.396259	198
375.485	5535.49	0.397168	0.397168	198
375.595	5536.9	0.398057	0.398057	198
375.695	5538.63	0.398842	0.398842	198
375.805	5540.19	0.399731	0.399731	198
375.915	5542.42	0.400599	0.400599	198
376.025	5544.87	0.401509	0.401509	198
376.125	5547.47	0.402274	0.402274	198
376.235	5550.62	0.403204	0.403204	198
376.345	5553.79	0.404051	0.404051	198
376.445	5557.02	0.404858	0.404858	198
376.555	5560.66	0.405726	0.405726	198
376.665	5564.53	0.406615	0.406615	198
376.765	5568.86	0.407421	0.407421	198
376.875	5572.9	0.40831	0.40831	198
376.985	5577.59	0.409219	0.409219	198
377.095	5581.91	0.410087	0.410087	198
377.195	5586.09	0.410873	0.410873	198
377.305	5591.06	0.411782	0.411782	198
377.415	5595.81	0.412671	0.412671	198
377.515	5600.26	0.413457	0.413457	198
377.625	5604.6	0.414304	0.414304	198
377.735	5609.48	0.415193	0.415193	198
377.845	5614.78	0.416123	0.416123	198
377.945	5620.08	0.41695	0.41695	198
378.055	5624.72	0.417839	0.417839	199
378.165	5629.01	0.418707	0.418707	199
378.265	5633.36	0.419513	0.419513	199
378.375	5638.16	0.420381	0.420381	199
378.485	5643.12	0.42127	0.42127	199
378.595	5648.51	0.422159	0.422159	199
378.695	5653.38	0.422945	0.422945	199
378.805	5658.55	0.423812	0.423812	199
378.915	5664.02	0.424722	0.424722	199
379.015	5669.07	0.425528	0.425528	199
379.125	5673.45	0.426396	0.426396	199
379.235	5678.74	0.427285	0.427285	199
379.345	5683.88	0.428174	0.428174	199
379.445	5688.34	0.42898	0.42898	199
379.555	5693.88	0.429869	0.429869	199
379.665	5699.41	0.430758	0.430758	199
379.765	5703.66	0.431543	0.431543	199
379.875	5708.63	0.432432	0.432432	199
379.985	5713.18	0.43328	0.43328	199
380.095	5718.61	0.434189	0.434189	199
380.195	5723.49	0.434996	0.434996	199
380.305	5728.42	0.435864	0.435864	199
380.415	5733.56	0.436752	0.436752	199
380.515	5738.42	0.437559	0.437559	199
380.625	5743.4	0.438448	0.438448	199
380.735	5747.72	0.439316	0.439316	199
380.845	5752.81	0.440204	0.440204	199
380.945	5757.34	0.441011	0.441011	199
381.055	5762.48	0.441879	0.441879	199
381.165	5767.94	0.442768	0.442768	199
381.265	5773.47	0.443553	0.443553	199
381.375	5778.9	0.444442	0.444442	199
381.485	5783.95	0.44531	0.44531	199
381.595	5789.05	0.446199	0.446199	199
381.695	5793.76	0.446985	0.446985	199
381.805	5799.48	0.447915	0.447915	199
381.915	5804.04	0.448742	0.448742	199
382.015	5808.57	0.449569	0.449569	199
382.125	5813.62	0.450457	0.450457	200
382.235	5818.61	0.451325	0.451325	200
382.335	5823.81	0.452111	0.452111	200
382.445	5828.6	0.453	0.453	200
382.555	5833.8	0.453909	0.453909	200
382.665	5838.89	0.454778	0.454778	200
382.765	5843.79	0.455563	0.455563	200
382.875	5849.03	0.456472	0.456472	200
382.985	5854.12	0.457361	0.457361	200
383.085	5857.59	0.458147	0.458147	200
383.195	5862.79	0.459015	0.459015	200
383.305	5868.1	0.459904	0.459904	200
383.415	5873.04	0.460751	0.460751	200
383.515	5877.48	0.461557	0.461557	200
383.625	5882.37	0.462426	0.462426	200
383.735	5887.45	0.463314	0.463314	200
383.835	5892.29	0.4641	0.4641	200
383.945	5897.92	0.464989	0.464989	200
384.055	5902.98	0.465878	0.465878	200
384.165	5908.13	0.466767	0.466767	200
384.265	5912.58	0.467573	0.467573	200
384.375	5917.71	0.468461	0.468461	200
384.485	5922.92	0.46933	0.46933	200
384.585	5927.19	0.470095	0.470095	200
384.695	5932.03	0.470983	0.470983	200
384.805	5937.25	0.471852	0.471852	200
384.915	5942.68	0.472741	0.472741	200
385.015	5947.37	0.473546	0.473546	200
385.125	5952.53	0.474415	0.474415	200
385.235	5957.46	0.475304	0.475304	200
385.335	5961.68	0.47611	0.47611	200
385.445	5966.51	0.476978	0.476978	200
385.555	5971.43	0.477888	0.477888	200
385.665	5976.39	0.478755	0.478755	200
385.765	5980.59	0.479541	0.479541	200
385.875	5985.58	0.48043	0.48043	200
385.985	5989.95	0.481298	0.481298	200
386.085	5994.28	0.482083	0.482083	200
386.195	5999.29	0.482952	0.482952	201
386.305	6003.93	0.48382	0.48382	201
386.415	6008.85	0.48475	0.48475	201
386.515	6013.63	0.485515	0.485515	201
386.625	6019.33	0.486404	0.486404	201
386.725	6023.67	0.48719	0.48719	201
386.835	6028.42	0.488078	0.488078	201
386.945	6032.99	0.488967	0.488967	201
387.055	6037.99	0.489814	0.489814	201
387.155	6042.23	0.490621	0.490621	201
387.265	6046.77	0.491489	0.491489	201
387.375	6051.52	0.492357	0.492357	201
387.475	6056.7	0.493184	0.493184	201
387.585	6061.25	0.494052	0.494052	201
387.695	6066.33	0.494961	0.494961	201
387.805	6070.38	0.495809	0.495809	201
387.905	6074.87	0.496615	0.496615	201
388.015	6079.39	0.497462	0.497462	201
388.125	6084.14	0.498372	0.498372	201
388.225	6088.84	0.499137	0.499137	201
388.335	6093.42	0.500026	0.500026	201
388.445	6098.46	0.500873	0.500873	201
388.555	6104.25	0.501742	0.501742	201
388.655	6108.25	0.502527	0.502527	201
388.765	6113.72	0.503457	0.503457	201
388.875	6118.53	0.504305	0.504305	201
388.975	6122.85	0.505131	0.505131	201
389.085	6127.44	0.506	0.506	201
389.195	6132.3	0.506847	0.506847	201
389.305	6137.99	0.507736	0.507736	201
389.405	6141.47	0.508521	0.508521	201
389.515	6146.73	0.509431	0.509431	201
389.625	6151.56	0.510278	0.510278	201
389.725	6156.01	0.511085	0.511085	201
389.835	6161.05	0.511953	0.511953	201
389.945	6166	0.512842	0.512842	201
390.055	6170.91	0.513751	0.513751	201
390.155	6175.16	0.514537	0.514537	201
390.265	6179.83	0.515384	0.515384	201
390.375	6184.53	0.516273	0.516273	201
390.475	6189.25	0.517079	0.517079	201
390.585	6193.76	0.517947	0.517947	201
390.695	6198.87	0.518836	0.518836	201
390.805	6203.05	0.519684	0.519684	201
390.905	6207.61	0.520511	0.520511	201
391.015	6212.18	0.521379	0.521379	201
391.125	6217.53	0.522268	0.522268	201
391.225	6221.29	0.523074	0.523074	201
391.335	6226.31	0.523962	0.523962	201
391.445	6231.16	0.524831	0.524831	201
391.555	6236.23	0.525699	0.525699	201
391.655	6239.74	0.526484	0.526484	201
391.765	6244.62	0.527373	0.527373	201
391.875	6249.56	0.528221	0.528221	201
391.975	6254.42	0.529068	0.529068	201
392.085	6259.77	0.529916	0.529916	201
392.195	6264.29	0.530805	0.530805	201
392.295	6269.17	0.531631	0.531631	201
392.405	6273.6	0.5325	0.5325	201
392.515	6278.19	0.533368	0.533368	201
392.625	6282.79	0.534236	0.534236	201
392.725	6286.72	0.535021	0.535021	201
392.835	6291.62	0.535931	0.535931	201
392.945	6296.65	0.53682	0.53682	201
393.045	6300.27	0.537585	0.537585	201
393.155	6304.9	0.538474	0.538474	201
393.265	6310.08	0.539362	0.539362	201
393.375	6314.71	0.540231	0.540231	201
393.475	6319.77	0.541037	0.541037	201
393.585	6324.3	0.541946	0.541946	201
393.695	6328.27	0.542814	0.542814	201
393.795	6332.26	0.54362	0.54362	201
393.905	6337.12	0.544489	0.544489	201
394.015	6341.78	0.545357	0.545357	201
394.125	6346.76	0.546246	0.546246	201
394.225	6350.63	0.547052	0.547052	201
394.335	6355.91	0.54792	0.54792	201
394.445	6361.17	0.548829	0.548829	201
394.545	6365.18	0.549615	0.549615	201
394.655	6370.13	0.550524	0.550524	201
394.765	6374.35	0.551393	0.551393	201
394.875	6379	0.552261	0.552261	201
394.975	6383.04	0.553046	0.553046	201
395.085	6388.2	0.553956	0.553956	201
395.195	6392.92	0.554824	0.554824	201
395.295	6397.34	0.555609	0.555609	201
395.405	6401.98	0.556478	0.556478	201
395.515	6406.62	0.557367	0.557367	201
395.625	6411.57	0.558276	0.558276	201
395.725	6415.44	0.559062	0.559062	201
395.835	6421.2	0.559951	0.559951	201
395.945	6425.54	0.560818	0.560818	201
396.045	6429.77	0.561625	0.561625	201
396.155	6434.27	0.562513	0.562513	201
396.265	6438.83	0.563382	0.563382	201
396.375	6443.43	0.564291	0.564291	201
396.475	6447.08	0.565056	0.565056	201
396.585	6451.77	0.565945	0.565945	201
396.695	6456.5	0.566854	0.566854	201
396.795	6460.44	0.567599	0.567599	201
396.905	6465.55	0.568529	0.568529	201
397.015	6470.78	0.569418	0.569418	201
397.115	6475.03	0.570203	0.570203	201
397.225	6480.5	0.571113	0.571113	201
397.335	6484.64	0.571981	0.571981	201
397.445	6489.08	0.572849	0.572849	201
397.545	6493.75	0.573655	0.573655	201
397.655	6498.45	0.574523	0.574523	201
397.765	6503.45	0.575391	0.575391	201
397.865	6508.13	0.576239	0.576239	201
397.975	6512.8	0.577128	0.577128	201
398.085	6517.31	0.577996	0.577996	201
398.195	6521.93	0.578864	0.578864	201
398.295	6526.2	0.579671	0.579671	201
398.405	6530.41	0.580538	0.580538	201
398.515	6535.19	0.581448	0.581448	201
398.615	6539.65	0.582275	0.582275	201
398.725	6544.02	0.583143	0.583143	201
398.835	6548.17	0.58399	0.58399	201
398.945	6552.35	0.584879	0.584879	201
399.045	6556.9	0.585706	0.585706	201
399.155	6562.42	0.586616	0.586616	201
399.265	6567.05	0.587505	0.587505	201
399.365	6571.12	0.588311	0.588311	201
399.475	6575.27	0.589179	0.589179	201
399.585	6580.03	0.590068	0.590068	201
399.695	6585.1	0.590957	0.590957	201
399.795	6589.05	0.591742	0.591742	201
399.905	6594.48	0.592631	0.592631	201
400.015	6599.15	0.593499	0.593499	201
400.115	6603.6	0.594305	0.594305	201
400.225	6608.3	0.595215	0.595215	201
400.335	6612.76	0.596083	0.596083	201
400.445	6617.32	0.596972	0.596972	201
400.545	6621.34	0.597757	0.597757	201
400.655	6626.05	0.598667	0.598667	201
400.765	6630.51	0.599514	0.599514	201
400.865	6634.64	0.60032	0.60032	201
400.975	6639.11	0.60123	0.60123	201
401.085	6643.62	0.602098	0.602098	201
401.195	6648.26	0.602987	0.602987	201
401.295	6652.13	0.603773	0.603773	201
401.405	6656.88	0.604661	0.604661	200
401.515	6661.57	0.60555	0.60555	200
401.615	6666.13	0.606377	0.606377	200
401.725	6670.25	0.607245	0.607245	200
401.835	6674.42	0.608113	0.608113	200
401.935	6678.31	0.608919	0.608919	200
402.045	6682.92	0.609788	0.609788	200
402.155	6687.2	0.610677	0.610677	200
402.255	6691.37	0.611482	0.611482	200
402.365	6696.05	0.612351	0.612351	200
402.475	6701.08	0.61324	0.61324	200
402.585	6705.92	0.614128	0.614128	200
402.685	6709.39	0.614914	0.614914	200
402.795	6714.22	0.615803	0.615803	200
402.905	6718.92	0.616691	0.616691	200
403.005	6722.84	0.617477	0.617477	200
403.115	6727.26	0.618366	0.618366	200
403.225	6731.34	0.619255	0.619255	200
403.335	6735.56	0.620123	0.620123	200
403.435	6739.43	0.620929	0.620929	200
403.545	6744	0.621797	0.621797	200
403.655	6748.87	0.622707	0.622707	200
403.755	6752.79	0.623472	0.623472	200
403.865	6757.61	0.624381	0.624381	200
403.975	6762.16	0.62527	0.62527	200
404.085	6766.38	0.626138	0.626138	200
404.185	6769.84	0.626924	0.626924	200
404.295	6773.63	0.627813	0.627813	200
404.405	6777.86	0.628702	0.628702	200
404.505	6782.34	0.629487	0.629487	200
404.615	6787.24	0.630396	0.630396	200
404.725	6791.58	0.631265	0.631265	200
404.835	6795.55	0.632133	0.632133	200
404.935	6799.68	0.632918	0.632918	200
405.045	6804.9	0.633807	0.633807	200
405.155	6809.41	0.634696	0.634696	200
405.255	6813.7	0.635481	0.635481	200
405.365	6818.2	0.636349	0.636349	200
405.475	6822.71	0.637238	0.637238	200
405.585	6827.39	0.638127	0.638127	200
405.685	6831.57	0.638933	0.638933	200
405.795	6835.62	0.639802	0.639802	200
405.905	6840.1	0.640691	0.640691	200
406.005	6843.92	0.641476	0.641476	200
406.115	6848.57	0.642344	0.642344	200
406.225	6853.14	0.643233	0.643233	200
406.335	6857.23	0.644101	0.644101	200
406.435	6861.04	0.644907	0.644907	200
406.545	6865.75	0.645776	0.645776	200
406.655	6869.79	0.646664	0.646664	200
406.755	6873.92	0.64747	0.64747	200
406.865	6878.03	0.648339	0.648339	200
406.975	6882.38	0.649207	0.649207	200
407.075	6886.5	0.650033	0.650033	200
407.185	6890.23	0.650881	0.650881	200
407.295	6895.24	0.65175	0.65175	200
407.405	6899.53	0.652659	0.652659	200
407.505	6903.81	0.653465	0.653465	200
407.615	6908.56	0.654333	0.654333	200
407.725	6913.35	0.655201	0.655201	200
407.825	6917.78	0.656008	0.656008	200
407.935	6922.08	0.656855	0.656855	200
408.045	6926.48	0.657744	0.657744	200
408.155	6930.78	0.658633	0.658633	200
408.255	6934.67	0.659418	0.659418	200
408.365	6939.19	0.660307	0.660307	200
408.475	6943.41	0.661155	0.661155	200
408.575	6947.68	0.661982	0.661982	200
408.685	6952.47	0.662849	0.662849	200
408.795	6956.75	0.663759	0.663759	200
408.905	6961.11	0.664627	0.664627	200
409.005	6964.34	0.665392	0.665392	200
409.115	6968.87	0.666281	0.666281	200
409.225	6973.02	0.66717	0.66717	200
409.325	6977.44	0.667976	0.667976	200
409.435	6980.8	0.668803	0.668803	200
409.545	6984.61	0.669671	0.669671	200
409.655	6989.07	0.67058	0.67058	200
409.755	6993.75	0.671366	0.671366	200
409.865	6998.09	0.672234	0.672234	200
409.975	7002.73	0.673123	0.673123	200
410.075	7006.51	0.673908	0.673908	200
410.185	7011.01	0.674818	0.674818	200
410.295	7015.04	0.675665	0.675665	200
410.405	7020.19	0.676554	0.676554	200
410.505	7024.23	0.677339	0.677339	200
410.615	7028.33	0.678229	0.678229	200
410.725	7032.89	0.679097	0.679097	200
410.825	7037.27	0.679882	0.679882	200
410.935	7041.56	0.680771	0.680771	200
411.045	7046.03	0.68166	0.68166	200
411.155	7050.12	0.682528	0.682528	200
411.255	7053.81	0.683314	0.683314	200
411.365	7058.15	0.684223	0.684223	200
411.475	7062.12	0.685091	0.685091	200
411.575	7065.95	0.685877	0.685877	200
411.685	7070.8	0.686745	0.686745	200
411.795	7075.35	0.687634	0.687634	200
411.895	7079.36	0.68844	0.68844	200
412.005	7083.04	0.689308	0.689308	200
412.115	7087.72	0.690176	0.690176	200
412.225	7092.01	0.691065	0.691065	200
412.325	7096.08	0.691871	0.691871	200
412.435	7100.12	0.69274	0.69274	200
412.545	7104.35	0.693649	0.693649	200
412.645	7108.02	0.694414	0.694414	199
412.755	7112.3	0.695323	0.695323	199
412.865	7116.3	0.69615	0.69615	199
412.975	7120.98	0.697039	0.697039	199
413.075	7125.44	0.697866	0.697866	199
413.185	7129.94	0.698734	0.698734	199
413.295	7134.18	0.699602	0.699602	199
413.395	7138.59	0.700429	0.700429	199
413.505	7142.74	0.701276	0.701276	199
413.615	7146.86	0.702145	0.702145	199
413.725	7151.72	0.703034	0.703034	199
413.825	7155.25	0.70386	0.70386	199
413.935	7159.3	0.704729	0.704729	199
414.045	7163.8	0.705618	0.705618	199
414.145	7167.67	0.706382	0.706382	199
414.255	7171.5	0.707292	0.707292	199
414.365	7175.41	0.70816	0.70816	199
414.475	7180.04	0.709028	0.709028	199
414.575	7183.93	0.709855	0.709855	199
414.685	7188.57	0.710723	0.710723	199
414.795	7192.21	0.711632	0.711632	199
414.895	7195.77	0.712418	0.712418	199
415.005	7199.86	0.713307	0.713307	199
415.115	7203.73	0.714175	0.714175	199
415.225	7208.22	0.715022	0.715022	199
415.325	7212.06	0.715849	0.715849	199
415.435	7216.54	0.716718	0.716718	199
415.545	7220.97	0.717627	0.717627	199
415.645	7225.06	0.718413	0.718413	199
415.755	7230.19	0.719322	0.719322	199
415.865	7234.09	0.72019	0.72019	199
415.975	7238.6	0.721058	0.721058	199
416.075	7242.71	0.721885	0.721885	199
416.185	7246.56	0.722712	0.722712	199
416.295	7250.95	0.723622	0.723622	199
416.395	7254.71	0.724407	0.724407	199
416.505	7258.82	0.725296	0.725296	199
416.615	7263.16	0.726185	0.726185	199
416.725	7267.44	0.727053	0.727053	199
416.825	7271.05	0.727838	0.727838	199
416.935	7275.34	0.728748	0.728748	199
417.035	7279.35	0.729534	0.729534	199
417.145	7283.55	0.730422	0.730422	199
417.255	7288	0.731332	0.731332	199
417.365	7291.89	0.7322	0.7322	199
417.465	7295.3	0.732985	0.732985	199
417.575	7299.45	0.733854	0.733854	199
417.685	7303.65	0.734742	0.734742	199
417.785	7307.77	0.735549	0.735549	199
417.895	7312.47	0.736437	0.736437	199
418.005	7316.57	0.737326	0.737326	199
418.115	7320.73	0.738215	0.738215	199
418.215	7324.78	0.739	0.739	199
418.325	7328.77	0.739889	0.739889	199
418.435	7333.36	0.740778	0.740778	199
418.535	7337.52	0.741564	0.741564	199
418.645	7341.57	0.742453	0.742453	199
418.755	7345.94	0.743342	0.743342	199
418.865	7350.15	0.744209	0.744209	199
418.965	7354.17	0.745016	0.745016	199
419.075	7358.57	0.745905	0.745905	199
419.185	7362.45	0.746793	0.746793	199
419.285	7366.33	0.7476	0.7476	199
419.395	7370.55	0.748468	0.748468	199
419.505	7374.85	0.749377	0.749377	199
419.615	7378.76	0.750246	0.750246	199
419.715	7382.63	0.751072	0.751072	198
419.825	7387.13	0.75192	0.75192	198
419.935	7392.31	0.752809	0.752809	198
420.035	7396.29	0.753615	0.753615	198
420.145	7399.55	0.754504	0.754504	198
420.255	7404.73	0.755413	0.755413	198
420.365	7408.91	0.756281	0.756281	198
420.465	7413.11	0.757108	0.757108	198
420.575	7416.83	0.757976	0.757976	198
420.685	7420.95	0.758865	0.758865	198
420.785	7424.49	0.759672	0.759672	198
420.895	7429.06	0.76056	0.76056	198
421.005	7433.26	0.761429	0.761429	198
421.115	7437.97	0.762296	0.762296	198
421.215	7442.07	0.763123	0.763123	198
421.325	7446.55	0.764012	0.764012	198
421.435	7450.7	0.76488	0.76488	198
421.535	7454.53	0.765687	0.765687	198
421.645	7458.72	0.766576	0.766576	198
421.755	7462.84	0.767444	0.767444	198
421.855	7466.85	0.76827	0.76827	198
421.965	7470.85	0.769118	0.769118	198
422.075	7475.46	0.770027	0.770027	198
422.185	7478.6	0.770875	0.770875	198
422.285	7482.83	0.771702	0.771702	198
422.395	7486.7	0.77259	0.77259	198
422.505	7490.65	0.77348	0.77348	198
422.605	7494.24	0.774265	0.774265	198
422.715	7498.97	0.775174	0.775174	198
422.825	7502.96	0.776063	0.776063	198
422.935	7506.74	0.776932	0.776932	198
423.035	7510.6	0.777738	0.777738	198
423.145	7514.83	0.778606	0.778606	198
423.255	7518.84	0.779495	0.779495	198
423.355	7522.61	0.780301	0.780301	198
423.465	7526.61	0.781148	0.781148	198
423.575	7531.32	0.782058	0.782058	198
423.685	7535.89	0.782926	0.782926	198
423.785	7539.86	0.783732	0.783732	198
423.895	7543.98	0.784642	0.784642	198
424.005	7548.14	0.785489	0.785489	198
424.105	7552.48	0.786295	0.786295	198
424.215	7556.2	0.787163	0.787163	198
424.325	7560.53	0.788073	0.788073	198
424.435	7564.39	0.788921	0.788921	198
424.535	7568.06	0.789726	0.789726	198
424.645	7572.48	0.790595	0.790595	198
424.755	7576.7	0.791484	0.791484	198
424.855	7580.2	0.79231	0.79231	198
424.965	7584.19	0.793199	0.793199	198
425.075	7588.14	0.794068	0.794068	198
425.185	7592.29	0.794936	0.794936	198
425.285	7595.74	0.795742	0.795742	198
425.395	7599.2	0.79661	0.79661	198
425.505	7603.15	0.797499	0.797499	198
425.605	7607.18	0.798305	0.798305	198
425.715	7611.45	0.799173	0.799173	198
425.825	7615.71	0.800041	0.800041	198
425.935	7619.63	0.800931	0.800931	198
426.035	7623.27	0.801736	0.801736	198
426.145	7627.6	0.802584	0.802584	198
426.255	7632.63	0.803473	0.803473	198
426.355	7637.43	0.8043	0.8043	198
426.465	7640.95	0.805168	0.805168	198
426.575	7645.15	0.806057	0.806057	198
426.685	7649.11	0.806925	0.806925	198
426.785	7653.15	0.807731	0.807731	198
426.895	7657.11	0.80862	0.80862	198
427.005	7660.44	0.809467	0.809467	198
427.105	7664.17	0.810253	0.810253	198
427.215	7668.28	0.811141	0.811141	198
427.325	7673	0.812051	0.812051	198
427.425	7676.61	0.812857	0.812857	198
427.535	7680.33	0.813705	0.813705	198
427.645	7684.49	0.814614	0.814614	198
427.755	7688.37	0.815441	0.815441	198
427.855	7691.82	0.816268	0.816268	198
427.965	7696.43	0.817136	0.817136	198
428.075	7700.23	0.818025	0.818025	198
428.175	7703.97	0.818811	0.818811	198
428.285	7707.51	0.819678	0.819678	198
428.395	7711.94	0.820567	0.820567	198
428.505	7716.63	0.821436	0.821436	198
428.605	7720.23	0.822242	0.822242	198
428.715	7724.85	0.823131	0.823131	198
428.825	7728.72	0.823999	0.823999	199
428.925	7733.22	0.824825	0.824825	199
429.035	7737.61	0.825694	0.825694	199
429.145	7741.36	0.826562	0.826562	199
429.255	7745.54	0.827451	0.827451	199
429.355	7748.7	0.828236	0.828236	199
429.465	7753.31	0.829105	0.829105	199
429.575	7757.21	0.829993	0.829993	199
429.675	7760.62	0.830779	0.830779	199
429.785	7765.52	0.831689	0.831689	199
429.895	7769.73	0.832556	0.832556	199
430.005	7773.99	0.833425	0.833425	199
430.105	7777.2	0.83421	0.83421	199
430.215	7781.27	0.835099	0.835099	199
430.325	7785.38	0.835988	0.835988	199
430.425	7788.77	0.836774	0.836774	199
430.535	7792.73	0.837641	0.837641	199
430.645	7796.72	0.838489	0.838489	199
430.755	7799.68	0.839357	0.839357	199
430.855	7804.16	0.840163	0.840163	199
430.965	7808.26	0.841011	0.841011	199
431.075	7812.76	0.8419	0.8419	199
431.175	7817.34	0.842726	0.842726	199
431.285	7821.14	0.843595	0.843595	199
431.395	7825.35	0.844463	0.844463	199
431.505	7829.68	0.845352	0.845352	199
431.605	7833.39	0.846137	0.846137	199
431.715	7837.65	0.847026	0.847026	199
431.815	7841.14	0.847812	0.847812	199
431.925	7845.35	0.84868	0.84868	199
432.035	7850	0.849568	0.849568	199
432.145	7854.09	0.850457	0.850457	199
432.245	7857.68	0.851243	0.851243	199
432.355	7861.54	0.852132	0.852132	199
432.465	7865.4	0.853021	0.853021	199
432.565	7869.05	0.853806	0.853806	199
432.675	7873.25	0.854674	0.854674	199
432.785	7877.74	0.855543	0.855543	199
432.895	7881.56	0.856431	0.856431	200
432.995	7885.08	0.857237	0.857237	200
433.105	7888.66	0.858106	0.858106	200
433.215	7892.95	0.858974	0.858974	200
433.315	7896.27	0.85978	0.85978	200
433.425	7900.79	0.860669	0.860669	200
433.535	7905.17	0.861558	0.861558	200
433.645	7908.77	0.862426	0.862426	200
433.745	7912.79	0.863253	0.863253	200
433.855	7916.62	0.864121	0.864121	200
433.965	7920.76	0.864989	0.864989	200
434.065	7923.65	0.865774	0.865774	200
434.175	7928.13	0.866622	0.866622	200
434.285	7932.7	0.867531	0.867531	200
434.395	7937.18	0.86842	0.86842	200
434.495	7941.06	0.869227	0.869227	200
434.605	7944.91	0.870095	0.870095	200
434.715	7948.77	0.870963	0.870963	200
434.815	7952.09	0.871748	0.871748	200
434.925	7956.68	0.872637	0.872637	200
435.035	7960.54	0.873526	0.873526	200
435.145	7965.06	0.874394	0.874394	200
435.245	7968.85	0.875221	0.875221	200
435.355	7972.18	0.876068	0.876068	200
435.465	7976.35	0.876957	0.876957	200
435.565	7980.2	0.877764	0.877764	200
435.675	7984.06	0.878631	0.878631	200
435.785	7988.21	0.879521	0.879521	200
435.895	7992.33	0.880389	0.880389	200
435.995	7995.11	0.881215	0.881215	201
436.105	7999.28	0.882104	0.882104	201
436.215	8003.11	0.882973	0.882973	201
436.315	8007.05	0.883779	0.883779	201
436.425	8010.36	0.884647	0.884647	201
436.535	8014.63	0.885515	0.885515	201
436.645	8019.39	0.886404	0.886404	201
436.745	8023.3	0.88721	0.88721	201
436.855	8027.88	0.888099	0.888099	201
436.965	8031.95	0.888988	0.888988	201
437.065	8035.17	0.889773	0.889773	201
437.175	8039.47	0.890662	0.890662	201
437.285	8042.96	0.89153	0.89153	201
437.385	8046.87	0.892336	0.892336	201
437.495	8050.76	0.893205	0.893205	201
437.605	8055	0.894093	0.894093	201
437.715	8059.06	0.894982	0.894982	201
437.815	8062.55	0.895768	0.895768	201
437.925	8066.79	0.896656	0.896656	201
438.035	8070.6	0.897546	0.897546	201
438.135	8074.57	0.898331	0.898331	201
438.245	8078.98	0.89924	0.89924	201
438.355	8082.69	0.900129	0.900129	201
438.465	8086.5	0.900977	0.900977	201
438.565	8090.12	0.901783	0.901783	201
438.675	8093.79	0.902672	0.902672	201
438.785	8097.66	0.90354	0.90354	201
438.885	8101.44	0.904325	0.904325	201
438.995	8105.87	0.905256	0.905256	201
439.105	8109.88	0.906124	0.906124	201
439.215	8113.87	0.906992	0.906992	201
439.315	8118.22	0.907819	0.907819	201
439.425	8122.64	0.908707	0.908707	201
439.535	8126.83	0.909576	0.909576	201
439.635	8130.51	0.910382	0.910382	201
439.745	8134.41	0.911271	0.911271	201
439.855	8138.18	0.912139	0.912139	201
439.965	8142.59	0.913007	0.913007	201
440.065	8146.68	0.913793	0.913793	201
440.175	8150.69	0.914702	0.914702	201
440.285	8154.83	0.915612	0.915612	201
440.385	8158.31	0.916397	0.916397	201
440.495	8162.7	0.917286	0.917286	201
440.605	8166.27	0.918175	0.918175	201
440.715	8170.28	0.919043	0.919043	201
440.815	8173.92	0.91987	0.91987	201
440.925	8177.46	0.920738	0.920738	201
441.035	8181.48	0.921586	0.921586	201
441.135	8185.15	0.922392	0.922392	201
441.245	8188.51	0.92326	0.92326	201
441.355	8192.76	0.92419	0.92419	201
441.465	8197.87	0.925099	0.925099	201
441.565	8201.71	0.925906	0.925906	201
441.675	8205.66	0.926795	0.926795	201
441.785	8209.34	0.927663	0.927663	201
441.885	8213.25	0.92849	0.92849	201
441.995	8216.73	0.929358	0.929358	201
442.105	8221.46	0.930226	0.930226	201
442.205	8224.91	0.931012	0.931012	201
442.315	8229.17	0.9319	0.9319	201
442.425	8233.58	0.932789	0.932789	201
442.535	8237.68	0.933678	0.933678	201
442.635	8241.87	0.934505	0.934505	201
442.745	8245.85	0.935373	0.935373	201
442.855	8249.58	0.936262	0.936262	201
442.955	8253.44	0.937047	0.937047	201
443.065	8257.49	0.937957	0.937957	201
443.175	8261.41	0.938846	0.938846	201
443.285	8265.32	0.939714	0.939714	201
443.385	8268.5	0.940499	0.940499	201
443.495	8272.37	0.941388	0.941388	201
443.605	8276.29	0.942277	0.942277	201
443.705	8280.36	0.943063	0.943063	201
443.815	8284.57	0.943972	0.943972	201
443.925	8288.51	0.94484	0.94484	201
444.035	8292.66	0.94575	0.94575	202
444.135	8295.52	0.946535	0.946535	202
444.245	8299.22	0.947424	0.947424	202
444.355	8303.41	0.948271	0.948271	202
444.455	8306.55	0.949057	0.949057	202
444.565	8311.11	0.949967	0.949967	202
444.675	8315.1	0.950814	0.950814	202
444.785	8319.86	0.951744	0.951744	202
444.885	8323.57	0.952509	0.952509	202
444.995	8328.03	0.953398	0.953398	202
445.105	8331.81	0.954287	0.954287	202
445.205	8335.81	0.955093	0.955093	202
445.315	8339.67	0.955982	0.955982	202
445.425	8342.98	0.95685	0.95685	202
445.535	8346.37	0.957739	0.957739	202
445.635	8350.09	0.958524	0.958524	202
445.745	8354.38	0.959393	0.959393	202
445.855	8358.34	0.960281	0.960281	202
445.955	8362.42	0.961087	0.961087	202
446.065	8366.19	0.961976	0.961976	202
446.175	8370.42	0.962865	0.962865	202
446.285	8374.47	0.963754	0.963754	202
446.385	8377.41	0.964519	0.964519	202
446.495	8381.41	0.965407	0.965407	202
446.605	8384.32	0.966296	0.966296	202
446.705	8387.75	0.967082	0.967082	202
446.815	8392.24	0.967971	0.967971	202
446.925	8396.57	0.96888	0.96888	202
447.025	8399.75	0.969645	0.969645	202
447.135	8403.74	0.970534	0.970534	202
447.245	8407.76	0.971423	0.971423	202
447.345	8411.8	0.972208	0.972208	202
447.455	8416.63	0.973118	0.973118	202
447.565	8420.03	0.973945	0.973945	202
447.675	8424.63	0.974854	0.974854	202
447.775	8427.91	0.97566	0.97566	202
447.885	8432.11	0.976528	0.976528	202
447.995	8435.81	0.977417	0.977417	202
448.095	8439.12	0.978203	0.978203	202
448.205	8443.34	0.979092	0.979092	202
448.315	8447.1	0.979939	0.979939	202
448.425	8450.97	0.980807	0.980807	202
448.525	8455.03	0.981634	0.981634	202
448.635	8458.84	0.982503	0.982503	202
448.745	8462.91	0.983391	0.983391	202
448.845	8466.6	0.984197	0.984197	202
448.955	8469.87	0.985066	0.985066	202
449.065	8473.89	0.985954	0.985954	202
449.175	8477.38	0.986823	0.986823	202
449.275	8481.23	0.987629	0.987629	202
449.385	8485.43	0.988497	0.988497	202
449.495	8488.88	0.989365	0.989365	202
449.595	8492.32	0.99015	0.99015	202
449.705	8496.39	0.99106	0.99106	202
449.815	8500.55	0.991928	0.991928	202
449.925	8505.12	0.992796	0.992796	202
450.025	8508.88	0.993623	0.993623	202
450.135	8513.27	0.994471	0.994471	202
450.245	8516.97	0.995339	0.995339	202
450.345	8520.52	0.996166	0.996166	202
450.455	8525.02	0.997034	0.997034	202
450.565	8528.81	0.997902	0.997902	202
450.675	8533.02	0.998791	0.998791	202
450.775	8536.3	0.999576	0.999576	202
450.885	8540.24	1.00044	1.00044	202
450.995	8544.84	1.00135	1.00135	202
451.095	8548.27	1.00216	1.00216	202
451.205	8552.64	1.00305	1.00305	201
451.315	8555.66	1.00392	1.00392	201
451.425	8558.81	1.00476	1.00476	201
451.525	8563.08	1.00559	1.00559	201
451.635	8566.61	1.00644	1.00644	201
451.745	8569.92	1.00731	1.00731	201
451.845	8573.08	1.00809	1.00809	201
451.955	8576.53	1.00896	1.00896	201
452.065	8580.72	1.00983	1.00983	201
452.165	8584.72	1.01061	1.01061	201
452.275	8589.24	1.01152	1.01152	201
452.385	8593.34	1.01239	1.01239	201
452.495	8597.66	1.01326	1.01326	201
452.595	8601.53	1.01407	1.01407	201
452.705	8606.27	1.01496	1.01496	201
452.815	8609.96	1.01582	1.01582	201
452.915	8613.56	1.01661	1.01661	201
453.025	8617.45	1.01748	1.01748	201
453.135	8621.19	1.01835	1.01835	201
453.245	8625.4	1.01926	1.01926	201
453.345	8628.88	1.02006	1.02006	201
453.455	8632.88	1.02093	1.02093	201
453.565	8636.51	1.02182	1.02182	201
453.665	8639.82	1.0226	1.0226	201
453.775	8643.42	1.02347	1.02347	201
453.885	8647.77	1.02438	1.02438	201
453.995	8651.55	1.02525	1.02525	201
454.095	8655.3	1.02604	1.02604	201
454.205	8658.76	1.0269	1.0269	201
454.315	8662.05	1.02777	1.02777	201
454.415	8666.54	1.0286	1.0286	201
454.525	8669.96	1.02947	1.02947	201
454.635	8674.01	1.03036	1.03036	201
454.745	8677.75	1.0312	1.0312	201
454.845	8681.77	1.03203	1.03203	201
454.955	8687.07	1.03292	1.03292	201
455.065	8690.91	1.03379	1.03379	201
455.165	8694.73	1.03457	1.03457	201
455.275	8698.7	1.03546	1.03546	201
455.385	8702.19	1.03631	1.03631	201
455.495	8707.16	1.03722	1.03722	201
455.595	8710.28	1.038	1.038	201
455.705	8714.4	1.03889	1.03889	201
455.815	8718.67	1.03976	1.03976	201
455.915	8721.94	1.04057	1.04057	201
456.025	8725.28	1.04146	1.04146	201
456.135	8729.53	1.04232	1.04232	201
456.245	8733.31	1.04319	1.04319	201
456.345	8737.39	1.04402	1.04402	201
456.455	8740.63	1.04489	1.04489	201
456.565	8744.59	1.04575	1.04575	201
456.665	8747.67	1.04656	1.04656	201
456.775	8751.51	1.04741	1.04741	201
456.885	8755.63	1.04832	1.04832	201
456.985	8759.65	1.04912	1.04912	201
457.095	8763.77	1.05001	1.05001	201
457.205	8767.29	1.05092	1.05092	201
457.315	8770.95	1.05177	1.05177	201
457.415	8773.88	1.05256	1.05256	201
457.525	8778.34	1.05347	1.05347	201
457.635	8781.51	1.05431	1.05431	201
457.735	8785.21	1.05512	1.05512	201
457.845	8789.93	1.05599	1.05599	201
457.955	8794.35	1.05692	1.05692	201
458.065	8798.65	1.05779	1.05779	201
458.165	8802.18	1.05859	1.05859	201
458.275	8805.94	1.05944	1.05944	201
458.385	8810.01	1.06035	1.06035	201
458.485	8813.34	1.06113	1.06113	201
458.595	8816.92	1.062	1.062	201
458.705	8821.15	1.06289	1.06289	201
458.815	8825	1.06378	1.06378	201
458.915	8828.37	1.06459	1.06459	201
459.025	8832.36	1.06545	1.06545	201
459.135	8836.11	1.06634	1.06634	201
459.235	8839.82	1.06715	1.06715	201
459.345	8843.48	1.06804	1.06804	201
459.455	8848.04	1.06891	1.06891	201
459.565	8852.3	1.0698	1.0698	201
459.665	8855.92	1.0706	1.0706	201
459.775	8859.31	1.07147	1.07147	201
459.885	8862.95	1.07236	1.07236	201
459.985	8866.14	1.07314	1.07314	201
460.095	8870.38	1.07403	1.07403	201
460.205	8874.08	1.0749	1.0749	201
460.315	8878.24	1.07581	1.07581	201
460.415	8881.94	1.0766	1.0766	201
460.525	8886.43	1.07748	1.07748	201
460.635	8890.68	1.07837	1.07837	201
460.735	8893.81	1.07918	1.07918	201
460.845	8897.5	1.08003	1.08003	201
460.955	8901.61	1.08094	1.08094	201
461.065	8905.83	1.0818	1.0818	201
461.165	8909.74	1.08263	1.08263	201
461.275	8913.62	1.0835	1.0835	201
461.385	8917.6	1.08439	1.08439	200
461.485	8921.04	1.08519	1.08519	200
461.595	8924.8	1.08606	1.08606	200
461.705	8929.6	1.08695	1.08695	200
461.815	8933.35	1.08786	1.08786	200
461.915	8936.54	1.08867	1.08867	200
462.025	8940.27	1.08954	1.08954	200
462.125	8943.58	1.09032	1.09032	200
462.235	8947.4	1.09121	1.09121	200
462.345	8951.19	1.09208	1.09208	200
462.455	8954.11	1.09297	1.09297	200
462.555	8958.07	1.09379	1.09379	200
462.665	8962.38	1.09468	1.09468	200
462.775	8966.46	1.09561	1.09561	200
462.875	8969.74	1.09638	1.09638	200
462.985	8973.27	1.09727	1.09727	200
463.095	8976.91	1.09813	1.09813	200
463.205	8981.23	1.09902	1.09902	200
463.305	8985.59	1.09983	1.09983	200
463.415	8990.11	1.10072	1.10072	200
463.525	8993.9	1.10159	1.10159	200
463.625	8997.54	1.10239	1.10239	200
463.735	9001.25	1.10326	1.10326	200
463.845	9005.75	1.10419	1.10419	200
463.955	9010.07	1.10506	1.10506	200
464.055	9013.48	1.10587	1.10587	200
464.165	9017.6	1.10675	1.10675	200
464.275	9020.85	1.10764	1.10764	200
464.375	9024.51	1.10843	1.10843	200
464.485	9028.44	1.10932	1.10932	200
464.595	9031.7	1.11019	1.11019	200
464.705	9035.34	1.11105	1.11105	200
464.805	9039.31	1.11186	1.11186	200
464.915	9043.17	1.11277	1.11277	200
465.025	9046.95	1.11364	1.11364	200
465.125	9050.57	1.11442	1.11442	200
465.235	9054.08	1.11533	1.11533	200
465.345	9057.92	1.11622	1.11622	200
465.455	9061.76	1.11709	1.11709	200
465.555	9065.2	1.1179	1.1179	200
465.665	9069.45	1.11876	1.11876	200
465.775	9073.82	1.11963	1.11963	200
465.875	9077.49	1.12044	1.12044	200
465.985	9081.52	1.12133	1.12133	200
466.095	9085.86	1.1222	1.1222	200
466.205	9090.24	1.1231	1.1231	200
466.305	9093.82	1.12389	1.12389	200
466.415	9097.08	1.12476	1.12476	200
466.525	9101.29	1.12565	1.12565	200
466.625	9104.3	1.12643	1.12643	200
466.735	9108.28	1.12734	1.12734	200
466.845	9112.1	1.12821	1.12821	200
466.945	9115.6	1.12902	1.12902	200
467.055	9119.34	1.12989	1.12989	200
467.165	9123.02	1.13075	1.13075	200
467.275	9126.93	1.13164	1.13164	200
467.375	9130.33	1.13245	1.13245	200
467.485	9134.61	1.13334	1.13334	200
467.595	9138.09	1.13423	1.13423	200
467.695	9140.93	1.13501	1.13501	200
467.805	9144.07	1.13588	1.13588	200
467.915	9148.1	1.13679	1.13679	200
468.025	9152.21	1.13764	1.13764	200
468.125	9156.18	1.13846	1.13846	200
468.235	9159.65	1.13931	1.13931	200
468.345	9163.58	1.1402	1.1402	200
468.445	9167.29	1.14099	1.14099	200
468.555	9172.24	1.14189	1.14189	200
468.665	9176.69	1.14274	1.14274	200
468.775	9180.52	1.14365	1.14365	200
468.875	9183.66	1.14444	1.14444	200
468.985	9187.84	1.14531	1.14531	200
469.095	9191.71	1.14621	1.14621	200
469.195	9195.33	1.147	1.147	200
469.305	9198.96	1.14787	1.14787	200
469.415	9202.46	1.14876	1.14876	199
469.525	9206.32	1.14963	1.14963	199
469.625	9209.94	1.15045	1.15045	199
469.735	9213.32	1.15132	1.15132	199
469.845	9216.93	1.15219	1.15219	199
469.945	9220.71	1.15302	1.15302	199
470.055	9224.47	1.15386	1.15386	199
470.165	9227.92	1.15475	1.15475	199
470.275	9231.94	1.15564	1.15564	199
470.375	9235.53	1.15643	1.15643	199
470.485	9239.09	1.15729	1.15729	199
470.595	9242.37	1.15818	1.15818	199
470.695	9245.61	1.15897	1.15897	199
470.805	9249.68	1.15986	1.15986	199
470.915	9254.62	1.16071	1.16071	199
471.025	9258.65	1.16161	1.16161	199
471.125	9262.37	1.1624	1.1624	199
471.235	9266.82	1.16329	1.16329	199
471.345	9270.65	1.16416	1.16416	199
471.445	9274.43	1.16496	1.16496	199
471.555	9278.07	1.16583	1.16583	199
471.665	9281.64	1.16672	1.16672	199
471.775	9285.59	1.16761	1.16761	199
471.875	9288.69	1.16837	1.16837	199
471.985	9292.67	1.16928	1.16928	199
472.095	9296.64	1.17015	1.17015	199
472.195	9299.86	1.17094	1.17094	199
472.305	9304.02	1.17183	1.17183	199
472.415	9307.74	1.17271	1.17271	199
472.515	9310.96	1.17348	1.17348	199
472.625	9315.21	1.17437	1.17437	199
472.735	9318.58	1.17524	1.17524	199
472.845	9322.68	1.17613	1.17613	199
472.945	9325.71	1.17689	1.17689	199
473.055	9328.03	1.17774	1.17774	199
473.165	9332.54	1.17863	1.17863	199
473.265	9337.11	1.17945	1.17945	199
473.375	9341.26	1.18028	1.18028	199
473.485	9345.39	1.18121	1.18121	199
473.595	9349.08	1.18206	1.18206	199
473.695	9353.18	1.18286	1.18286	199
473.805	9357.65	1.18375	1.18375	199
473.915	9361.55	1.18462	1.18462	199
474.015	9365.31	1.18543	1.18543	199
474.125	9369.01	1.1863	1.1863	199
474.235	9373.11	1.18718	1.18718	199
474.345	9376.77	1.18805	1.18805	199
474.445	9380.49	1.18884	1.18884	199
474.555	9384.57	1.18975	1.18975	199
474.665	9388.09	1.19062	1.19062	199
474.765	9391.78	1.19142	1.19142	199
474.875	9395.33	1.19229	1.19229	199
474.985	9399.02	1.19316	1.19316	199
475.095	9402.7	1.19403	1.19403	199
475.195	9406.29	1.19483	1.19483	199
475.305	9409.87	1.1957	1.1957	199
475.415	9414.3	1.19657	1.19657	199
475.515	9417.71	1.1974	1.1974	199
475.625	9421.33	1.19826	1.19826	199
475.735	9425.4	1.19915	1.19915	199
475.845	9428.87	1.20004	1.20004	199
475.945	9432.5	1.20083	1.20083	199
476.055	9436.44	1.20172	1.20172	199
476.165	9439.55	1.20256	1.20256	199
476.265	9443.19	1.20337	1.20337	199
476.375	9447.3	1.20424	1.20424	199
476.485	9451.19	1.20513	1.20513	199
476.595	9455.84	1.20599	1.20599	198
476.695	9459.44	1.2068	1.2068	198
476.805	9463.58	1.20769	1.20769	198
476.905	9466.77	1.20848	1.20848	198
477.015	9471.31	1.20938	1.20938	198
477.125	9475.16	1.21025	1.21025	198
477.235	9477.94	1.21112	1.21112	198
477.335	9481.92	1.21191	1.21191	198
477.445	9485.47	1.21277	1.21277	198
477.555	9489.32	1.21368	1.21368	198
477.655	9492.96	1.21447	1.21447	198
477.765	9496.7	1.21534	1.21534	198
477.875	9500.51	1.21623	1.21623	198
477.985	9504.54	1.21712	1.21712	198
478.085	9507.87	1.21792	1.21792	198
478.195	9512.08	1.21879	1.21879	198
478.305	9515.43	1.2197	1.2197	198
478.405	9518.04	1.22051	1.22051	198
478.515	9521.74	1.22137	1.22137	198
478.625	9525.82	1.22226	1.22226	198
478.735	9529.32	1.22311	1.22311	198
478.835	9532.66	1.22392	1.22392	198
478.945	9536.82	1.22478	1.22478	198
479.055	9541.6	1.22567	1.22567	198
479.155	9545.91	1.22648	1.22648	198
479.265	9549.93	1.22737	1.22737	198
479.375	9553.66	1.22826	1.22826	198
479.485	9557.62	1.22915	1.22915	198
479.585	9560.96	1.22995	1.22995	198
479.695	9565.06	1.2308	1.2308	198
479.805	9568.32	1.23169	1.23169	198
479.905	9571.69	1.23247	1.23247	198
480.015	9575.81	1.23334	1.23334	198
480.125	9579.96	1.23427	1.23427	198
480.235	9583.57	1.23514	1.23514	198
480.335	9587.13	1.23595	1.23595	198
480.445	9590.71	1.23682	1.23682	198
480.555	9594.88	1.2377	1.2377	198
480.655	9598.31	1.23849	1.23849	198
480.765	9602.19	1.2394	1.2394	198
480.875	9605.58	1.24027	1.24027	198
480.985	9609.16	1.24116	1.24116	198
481.085	9612.53	1.24196	1.24196	198
481.195	9615.82	1.24283	1.24283	198
481.305	9620.46	1.24372	1.24372	198
481.405	9623.55	1.24452	1.24452	198
481.515	9627.43	1.24539	1.24539	198
481.625	9631.69	1.24626	1.24626	198
481.735	9636.31	1.24717	1.24717	198
481.835	9640.27	1.24798	1.24798	198
481.945	9644.13	1.24887	1.24887	198
482.055	9648.09	1.24973	1.24973	198
482.155	9651.37	1.25054	1.25054	198
482.265	9655.07	1.25141	1.25141	198
482.375	9659.77	1.2523	1.2523	198
482.475	9663.25	1.25308	1.25308	198
482.585	9667.15	1.25399	1.25399	198
482.695	9670.46	1.25486	1.25486	198
482.805	9674.16	1.25575	1.25575	198
482.905	9678.22	1.25656	1.25656	198
483.015	9681.89	1.25744	1.25744	198
483.125	9685.29	1.25833	1.25833	198
483.225	9688.63	1.25912	1.25912	198
483.335	9692.27	1.26001	1.26001	198
483.445	9696.07	1.26088	1.26088	198
483.555	9699.65	1.26176	1.26176	198
483.655	9702.79	1.26257	1.26257	198
483.765	9707.89	1.26352	1.26352	198
483.875	9711.47	1.26437	1.26437	198
483.975	9714.76	1.26518	1.26518	198
484.085	9718.45	1.26606	1.26606	198
484.195	9722.61	1.26695	1.26695	198
484.305	9726.75	1.26784	1.26784	198
484.405	9730.46	1.26863	1.26863	198
484.515	9734.61	1.26952	1.26952	198
484.625	9738.61	1.27038	1.27038	198
484.725	9742.46	1.27121	1.27121	198
484.835	9746.16	1.2721	1.2721	198
484.945	9750.84	1.27299	1.27299	198
485.055	9754.48	1.27384	1.27384	198
485.155	9757.96	1.27464	1.27464	198
485.265	9761.41	1.27553	1.27553	198
485.375	9765.66	1.27644	1.27644	198
485.475	9768.8	1.27723	1.27723	198
485.585	9772.44	1.27807	1.27807	198
485.695	9776.24	1.27898	1.27898	198
485.805	9779.87	1.27987	1.27987	198
485.905	9783.01	1.28066	1.28066	198
486.015	9787.17	1.28155	1.28155	198
486.125	9790.97	1.28244	1.28244	198
486.225	9794.68	1.28324	1.28324	198
486.335	9798.3	1.28413	1.28413	198
486.445	9802.32	1.28502	1.28502	198
486.555	9805.46	1.28589	1.28589	198
486.655	9808.96	1.28669	1.28669	198
486.765	9812.15	1.28756	1.28756	198
486.875	9816.22	1.28847	1.28847	198
486.975	9820.97	1.28926	1.28926	198
487.085	9824.91	1.29012	1.29012	198
487.195	9829.39	1.29101	1.29101	198
487.295	9832.28	1.2918	1.2918	198
487.405	9836.62	1.29269	1.29269	198
487.515	9840.74	1.29356	1.29356	198
487.625	9844.62	1.29447	1.29447	198
487.725	9847.68	1.29527	1.29527	199
487.835	9851.01	1.29612	1.29612	199
487.945	9854.58	1.29701	1.29701	199
488.045	9858.63	1.29781	1.29781	199
488.155	9862.07	1.29868	1.29868	199
488.265	9866.01	1.29959	1.29959	199
488.375	9869.45	1.30046	1.30046	199
488.475	9872.96	1.30125	1.30125	199
488.585	9877	1.30213	1.30213	199
488.695	9880.77	1.30302	1.30302	199
488.795	9884.09	1.30383	1.30383	199
488.905	9886.75	1.30468	1.30468	199
489.015	9890.52	1.30559	1.30559	199
489.125	9894.26	1.30645	1.30645	199
489.225	9897.62	1.30724	1.30724	199
489.335	9902.31	1.30813	1.30813	199
489.445	9906.23	1.309	1.309	199
489.545	9909.89	1.3098	1.3098	199
489.655	9914.17	1.31069	1.31069	199
489.765	9918.55	1.31158	1.31158	199
489.875	9922.38	1.31245	1.31245	199
489.975	9926.55	1.31326	1.31326	199
490.085	9929.71	1.31414	1.31414	199
490.195	9933.77	1.31501	1.31501	199
490.295	9937.24	1.3158	1.3158	199
490.405	9940.95	1.31669	1.31669	199
490.515	9944.53	1.31753	1.31753	199
490.625	9948.37	1.31842	1.31842	199
490.725	9952.11	1.31923	1.31923	199
490.835	9955.72	1.3201	1.3201	200
490.945	9959.88	1.32101	1.32101	200
491.045	9962.95	1.32179	1.32179	200
491.155	9966.72	1.32266	1.32266	200
491.265	9970.59	1.32357	1.32357	200
491.375	9974.01	1.32442	1.32442	200
491.475	9977.85	1.3252	1.3252	200
491.585	9982.65	1.32609	1.32609	200
491.695	9986.92	1.32698	1.32698	200
491.795	9990.34	1.32775	1.32775	200
491.905	9994.37	1.32866	1.32866	200
492.015	9998.14	1.32954	1.32954	200
492.115	10002.2	1.33033	1.33033	200
492.225	10006.2	1.3312	1.3312	200
492.335	10010.6	1.33209	1.33209	200
492.435	10014.3	1.33291	1.33291	200
492.545	10017.4	1.33376	1.33376	200
492.655	10021.8	1.33463	1.33463	200
492.765	10025.3	1.3355	1.3355	200
492.865	10028.9	1.3363	1.3363	200
492.975	10033.3	1.33719	1.33719	200
493.085	10036.7	1.33806	1.33806	200
493.185	10040.4	1.33885	1.33885	200
493.295	10044.6	1.33973	1.33973	200
493.405	10048.2	1.34062	1.34062	200
493.515	10052.3	1.34151	1.34151	200
493.615	10055.3	1.3423	1.3423	200
493.725	10058.9	1.34317	1.34317	200
493.835	10063.3	1.34403	1.34403	200
493.935	10066.5	1.34486	1.34486	200
494.045	10069.9	1.34571	1.34571	200
494.155	10072.9	1.34658	1.34658	200
494.265	10075.9	1.34742	1.34742	200
494.365	10079.6	1.34823	1.34823	200
494.475	10083.9	1.34912	1.34912	200
494.585	10088.5	1.34999	1.34999	200
494.685	10092.5	1.35081	1.35081	200
494.795	10096.3	1.35166	1.35166	200
494.905	10100.7	1.35255	1.35255	201
495.015	10105	1.35342	1.35342	201
495.115	10108.3	1.35422	1.35422	201
495.225	10112.5	1.35509	1.35509	201
495.335	10115.6	1.35598	1.35598	201
495.435	10119	1.35677	1.35677	201
495.545	10123.5	1.35764	1.35764	201
495.655	10127.4	1.35854	1.35854	201
495.765	10131.3	1.35941	1.35941	201
495.865	10134.6	1.3602	1.3602	201
495.975	10138.3	1.36109	1.36109	201
496.085	10142.1	1.36196	1.36196	201
496.185	10145.7	1.36274	1.36274	201
496.295	10149.5	1.36363	1.36363	201
496.405	10153.9	1.3645	1.3645	201
496.515	10157.3	1.36539	1.36539	201
496.615	10160.5	1.36619	1.36619	201
496.725	10164.1	1.36704	1.36704	201
496.835	10168.2	1.36793	1.36793	201
496.935	10171.6	1.36874	1.36874	201
497.045	10175.7	1.36962	1.36962	201
497.155	10179.3	1.37051	1.37051	201
497.255	10183	1.37132	1.37132	201
497.365	10186.4	1.37217	1.37217	201
497.475	10190.3	1.37306	1.37306	201
497.585	10195	1.37394	1.37394	201
497.685	10198.5	1.37471	1.37471	201
497.795	10202.6	1.37562	1.37562	201
497.905	10206.6	1.37649	1.37649	201
498.005	10209.8	1.37729	1.37729	201
498.115	10214.1	1.37818	1.37818	201
498.225	10217.7	1.37905	1.37905	201
498.335	10221.4	1.37994	1.37994	201
498.435	10225	1.38073	1.38073	201
498.545	10228.8	1.38161	1.38161	201
498.655	10232.5	1.38248	1.38248	201
498.755	10236	1.38327	1.38327	201
498.865	10239.5	1.38416	1.38416	201
498.975	10243.1	1.38502	1.38502	201
499.085	10247.3	1.38591	1.38591	201
499.185	10250.7	1.38672	1.38672	201
499.295	10254.9	1.38761	1.38761	201
499.405	10258.1	1.38848	1.38848	201
499.505	10261.2	1.3893	1.3893	201
499.615	10264.8	1.39017	1.39017	201
499.725	10268.6	1.39106	1.39106	201
499.835	10271.9	1.39193	1.39193	201
499.935	10275.3	1.39271	1.39271	201
500.045	10279.3	1.39358	1.39358	201
500.155	10283.9	1.39449	1.39449	201
500.255	10288	1.39528	1.39528	201
500.365	10292.4	1.39619	1.39619	201
500.475	10296	1.39705	1.39705	201
500.585	10299.6	1.39794	1.39794	201
500.685	10303	1.39873	1.39873	201
500.795	10307.5	1.39962	1.39962	201
500.905	10311.3	1.40047	1.40047	201
501.005	10315.2	1.40129	1.40129	201
501.115	10318.1	1.40214	1.40214	201
501.225	10322.5	1.40307	1.40307	201
501.335	10326.6	1.40394	1.40394	201
501.435	10329.9	1.40474	1.40474	201
501.545	10333.3	1.40561	1.40561	201
501.655	10337.3	1.4065	1.4065	201
501.755	10340.7	1.40731	1.40731	201
501.865	10344.9	1.4082	1.4082	201
501.975	10348.6	1.40906	1.40906	201
502.075	10351.9	1.40985	1.40985	201
502.185	10355.5	1.41074	1.41074	201
502.295	10358.9	1.41165	1.41165	201
502.405	10362.9	1.41252	1.41252	201
502.505	10366.9	1.41332	1.41332	201
502.615	10370.5	1.41419	1.41419	201
502.725	10374.5	1.41508	1.41508	201
502.825	10378.6	1.41591	1.41591	201
502.935	10383.2	1.4168	1.4168	201
503.045	10387.2	1.41766	1.41766	201
503.155	10390.6	1.41853	1.41853	201
503.255	10394.3	1.41934	1.41934	201
503.365	10398.1	1.42019	1.42019	201
503.475	10401.9	1.42107	1.42107	201
503.575	10405.6	1.42188	1.42188	201
503.685	10409.5	1.42277	1.42277	201
503.795	10413.5	1.42366	1.42366	201
503.905	10417.1	1.42455	1.42455	201
504.005	10420.5	1.42535	1.42535	201
504.115	10424.1	1.42626	1.42626	201
504.225	10427.8	1.42713	1.42713	201
504.325	10431.5	1.42794	1.42794	201
504.435	10435.1	1.42881	1.42881	201
504.545	10438.5	1.42967	1.42967	201
504.655	10442.2	1.43056	1.43056	201
504.755	10445	1.43137	1.43137	201
504.865	10448.9	1.43226	1.43226	201
504.975	10453.9	1.43319	1.43319	201
505.075	10457.3	1.43399	1.43399	201
505.185	10461.5	1.43486	1.43486	201
505.295	10464.9	1.43575	1.43575	201
505.405	10469.4	1.43662	1.43662	201
505.505	10472.9	1.43742	1.43742	201
505.615	10477	1.43829	1.43829	201
505.725	10480.4	1.43918	1.43918	201
505.825	10484.5	1.43999	1.43999	201
505.935	10488.9	1.44088	1.44088	201
506.045	10492.5	1.44177	1.44177	201
506.155	10496.5	1.44263	1.44263	201
506.255	10500.2	1.44346	1.44346	201
506.365	10504	1.44435	1.44435	201
506.475	10507.9	1.44522	1.44522	201
506.575	10511.5	1.44604	1.44604	201
506.685	10514.4	1.44689	1.44689	201
506.795	10518.3	1.44778	1.44778	201
506.905	10521.9	1.44865	1.44865	201
507.005	10525.4	1.44946	1.44946	201
507.115	10529.3	1.45034	1.45034	201
507.215	10533	1.45115	1.45115	201
507.325	10536.8	1.45206	1.45206	201
507.435	10540.5	1.45293	1.45293	201
507.545	10544.1	1.45382	1.45382	201
507.645	10547.8	1.4546	1.4546	201
507.755	10551.7	1.45549	1.45549	201
507.865	10555.4	1.45636	1.45636	201
507.965	10558.8	1.45717	1.45717	201
508.075	10562.8	1.45805	1.45805	201
508.185	10567.1	1.45892	1.45892	201
508.295	10571.2	1.45979	1.45979	201
508.395	10574.9	1.46064	1.46064	201
508.505	10578.4	1.46151	1.46151	201
508.615	10581.7	1.46237	1.46237	201
508.715	10585.8	1.46318	1.46318	201
508.825	10589.8	1.46405	1.46405	201
508.935	10593.3	1.46494	1.46494	201
509.045	10597.4	1.46583	1.46583	201
509.145	10600.5	1.46663	1.46663	201
509.255	10603.5	1.46748	1.46748	201
509.365	10607.9	1.46837	1.46837	201
509.465	10611.7	1.46917	1.46917	201
509.575	10614.8	1.47004	1.47004	201
509.685	10619	1.47095	1.47095	201
509.795	10622.9	1.47182	1.47182	201
509.895	10626	1.47263	1.47263	201
510.005	10630	1.4735	1.4735	201
510.115	10633	1.47438	1.47438	201
510.215	10637	1.47519	1.47519	201
510.325	10641	1.47606	1.47606	201
510.435	10644.8	1.47693	1.47693	201
510.545	10648.8	1.47782	1.47782	201
510.645	10652.3	1.47862	1.47862	201
510.755	10656	1.47949	1.47949	201
510.865	10660.1	1.48036	1.48036	201
510.965	10663.9	1.48116	1.48116	201
511.075	10668.4	1.48205	1.48205	201
511.185	10672.4	1.48294	1.48294	201
511.295	10676	1.48383	1.48383	201
511.395	10679.6	1.48462	1.48462	201
511.505	10683.3	1.48548	1.48548	201
511.615	10686.1	1.48635	1.48635	201
511.715	10690	1.48716	1.48716	201
511.825	10693.6	1.48803	1.48803	201
511.935	10697.5	1.48892	1.48892	201
512.035	10701.3	1.48972	1.48972	201
512.145	10704.7	1.49059	1.49059	201
512.255	10708.8	1.49146	1.49146	201
512.365	10712.9	1.49237	1.49237	201
512.465	10716.1	1.49315	1.49315	201
512.575	10719.6	1.49402	1.49402	201
512.685	10723.2	1.49491	1.49491	201
512.785	10726.5	1.49572	1.49572	201
512.895	10730	1.49656	1.49656	201
513.005	10734	1.49745	1.49745	201
513.115	10737.6	1.49832	1.49832	201
513.215	10741.1	1.49913	1.49913	201
513.325	10745	1.49999	1.49999	201
513.435	10749.9	1.50088	1.50088	201
513.535	10753.4	1.50169	1.50169	201
513.645	10757.6	1.50258	1.50258	201
513.755	10761.4	1.50343	1.50343	201
513.865	10764.6	1.50432	1.50432	201
513.965	10768	1.5051	1.5051	201
514.075	10772.4	1.50597	1.50597	201
514.185	10776.1	1.50688	1.50688	201
514.285	10779.5	1.50766	1.50766	201
514.395	10783.4	1.50853	1.50853	201
514.505	10787.4	1.50942	1.50942	201
514.615	10791.1	1.51031	1.51031	201
514.715	10795	1.51112	1.51112	201
514.825	10798.6	1.51198	1.51198	201
514.935	10802	1.51287	1.51287	201
515.035	10805.3	1.51366	1.51366	201
515.145	10809.2	1.51453	1.51453	201
515.255	10812.4	1.51539	1.51539	201
515.365	10814.4	1.51622	1.51622	201
515.465	10817.9	1.51703	1.51703	201
515.575	10822.5	1.51792	1.51792	201
515.685	10826.9	1.51878	1.51878	201
515.785	10830.6	1.51957	1.51957	201
515.895	10835	1.52048	1.52048	201
516.005	10838.7	1.52135	1.52135	201
516.115	10843.6	1.52226	1.52226	201
516.215	10846.7	1.523	1.523	201
516.325	10850.9	1.52391	1.52391	201
516.435	10854.6	1.52478	1.52478	201
516.535	10857.6	1.52556	1.52556	201
516.645	10861.6	1.52643	1.52643	201
516.755	10865.8	1.52734	1.52734	201
516.865	10869.8	1.52821	1.52821	201
516.965	10873.1	1.529	1.529	201
517.075	10876.6	1.52989	1.52989	201
517.185	10880.4	1.53075	1.53075	201
517.285	10883.8	1.53156	1.53156	201
517.395	10887.6	1.53245	1.53245	201
517.505	10891.3	1.53332	1.53332	201
517.605	10894.6	1.53412	1.53412	201
517.715	10898.4	1.53501	1.53501	201
517.825	10901.2	1.53586	1.53586	201
517.935	10905.2	1.53677	1.53677	201
518.035	10908.4	1.53755	1.53755	201
518.145	10912.7	1.53844	1.53844	201
518.255	10916.4	1.53929	1.53929	200
518.355	10920.2	1.54012	1.54012	200
518.465	10924.1	1.54101	1.54101	200
518.575	10927.4	1.54187	1.54187	200
518.685	10931	1.54272	1.54272	200
518.785	10934.9	1.54353	1.54353	200
518.895	10938.7	1.54442	1.54442	200
519.005	10942.7	1.54528	1.54528	200
519.105	10946.3	1.54609	1.54609	200
519.215	10950.5	1.54698	1.54698	200
519.325	10954.8	1.54785	1.54785	200
519.435	10958.3	1.54874	1.54874	200
519.535	10961.9	1.54954	1.54954	200
519.645	10965.7	1.55041	1.55041	200
519.755	10969	1.55128	1.55128	200
519.855	10972.6	1.55209	1.55209	200
519.965	10975.9	1.55297	1.55297	200
520.075	10979.3	1.55384	1.55384	200
520.185	10983.1	1.55471	1.55471	200
520.285	10986.7	1.55552	1.55552	200
520.395	10990.1	1.55639	1.55639	200
520.505	10994.9	1.55729	1.55729	200
520.605	10998.2	1.5581	1.5581	200
520.715	11000.8	1.55899	1.55899	200
520.825	11004.7	1.55986	1.55986	200
520.935	11008.1	1.56075	1.56075	200
521.035	11011.2	1.56153	1.56153	200
521.145	11015.3	1.5624	1.5624	200
521.255	11018.9	1.56327	1.56327	200
521.355	11023.7	1.5641	1.5641	200
521.465	11027.7	1.56498	1.56498	200
521.575	11031.9	1.56587	1.56587	200
521.685	11036.2	1.56676	1.56676	200
521.785	11038.9	1.56753	1.56753	200
521.895	11043	1.56844	1.56844	200
521.995	11046.2	1.56924	1.56924	200
522.105	11049.7	1.57009	1.57009	200
522.215	11054.4	1.571	1.571	200
522.325	11057.3	1.57185	1.57185	200
522.425	11060.6	1.57267	1.57267	200
522.535	11064.6	1.57354	1.57354	200
522.645	11068.2	1.57441	1.57441	200
522.745	11071.7	1.57524	1.57524	200
522.855	11075.6	1.57613	1.57613	200
522.965	11079	1.57699	1.57699	200
523.075	11082.8	1.57788	1.57788	200
523.175	11086	1.57867	1.57867	200
523.285	11089.7	1.57956	1.57956	200
523.395	11093.1	1.58045	1.58045	200
523.495	11096.6	1.58125	1.58125	200
523.605	11100.8	1.58212	1.58212	200
523.715	11104.6	1.58303	1.58303	200
523.825	11108.5	1.5839	1.5839	200
523.925	11112	1.5847	1.5847	200
524.035	11116.7	1.58559	1.58559	200
524.145	11120.9	1.58646	1.58646	200
524.245	11124.3	1.58725	1.58725	200
524.355	11128	1.58816	1.58816	200
524.465	11131.8	1.589	1.589	200
524.575	11135.8	1.58989	1.58989	200
524.675	11139	1.59068	1.59068	200
524.785	11142.7	1.59159	1.59159	200
524.895	11147.1	1.5925	1.5925	200
524.995	11150	1.59326	1.59326	200
525.105	11154	1.59415	1.59415	200
525.215	11157.8	1.59504	1.59504	200
525.325	11161.6	1.59593	1.59593	200
525.425	11164.8	1.59673	1.59673	200
525.535	11168.2	1.59762	1.59762	200
525.645	11171.7	1.59853	1.59853	200
525.745	11175.1	1.5993	1.5993	200
525.855	11178.8	1.60019	1.60019	200
525.965	11181.5	1.60105	1.60105	200
526.075	11186.2	1.60198	1.60198	200
526.175	11189.7	1.60279	1.60279	200
526.285	11193.8	1.60366	1.60366	200
526.395	11198	1.60457	1.60457	199
526.495	11201.4	1.60535	1.60535	199
526.605	11205.3	1.60624	1.60624	199
526.715	11209.2	1.60711	1.60711	199
526.825	11213.2	1.608	1.608	199
526.925	11216.3	1.60881	1.60881	199
527.035	11220.4	1.60967	1.60967	199
527.145	11224.4	1.61056	1.61056	199
527.245	11227.9	1.61137	1.61137	199
527.355	11231.2	1.61224	1.61224	199
527.465	11235.7	1.61315	1.61315	199
527.565	11238.9	1.61393	1.61393	199
527.675	11242.4	1.61482	1.61482	199
527.785	11246.3	1.61571	1.61571	199
527.895	11250	1.6166	1.6166	199
527.995	11252.8	1.61738	1.61738	199
528.105	11256.3	1.61827	1.61827	199
528.215	11259.8	1.61914	1.61914	199
528.315	11263.3	1.61995	1.61995	199
528.425	11267.3	1.62086	1.62086	199
528.535	11271.1	1.62173	1.62173	199
528.645	11275.2	1.62259	1.62259	199
528.745	11279.3	1.6234	1.6234	199
528.855	11282.9	1.62429	1.62429	199
528.965	11286.7	1.62518	1.62518	199
529.065	11289.8	1.62598	1.62598	199
529.175	11293.8	1.62685	1.62685	199
529.285	11298.3	1.62772	1.62772	199
529.395	11302.5	1.62863	1.62863	199
529.495	11305.9	1.62941	1.62941	199
529.605	11309.1	1.63028	1.63028	199
529.715	11312.8	1.63117	1.63117	199
529.815	11316.4	1.63198	1.63198	199
529.925	11320.1	1.63285	1.63285	199
530.035	11323.5	1.63373	1.63373	199
530.145	11327.5	1.63462	1.63462	199
530.245	11330.9	1.63543	1.63543	199
530.355	11334.5	1.63632	1.63632	199
530.465	11337.7	1.63717	1.63717	199
530.565	11340.8	1.63795	1.63795	199
530.675	11345.1	1.63888	1.63888	199
530.785	11348.9	1.63977	1.63977	199
530.895	11352.4	1.64062	1.64062	199
530.995	11356	1.64145	1.64145	199
531.105	11359.8	1.64231	1.64231	199
531.215	11362.8	1.6432	1.6432	199
531.315	11365.6	1.64399	1.64399	199
531.425	11369.3	1.64488	1.64488	199
531.535	11373.1	1.64574	1.64574	199
531.645	11377.3	1.64661	1.64661	199
531.745	11380.6	1.64742	1.64742	199
531.855	11384.7	1.64831	1.64831	199
531.965	11388.5	1.64916	1.64916	199
532.065	11392.4	1.64996	1.64996	199
532.175	11396.6	1.65083	1.65083	199
532.285	11400.6	1.65174	1.65174	199
532.385	11404.2	1.65255	1.65255	199
532.495	11408	1.65341	1.65341	199
532.605	11411.9	1.6543	1.6543	199
532.715	11415.5	1.65517	1.65517	199
532.815	11418.3	1.65596	1.65596	199
532.925	11422	1.65685	1.65685	199
533.035	11425.7	1.65771	1.65771	199
533.135	11429.2	1.65852	1.65852	199
533.245	11432.7	1.65939	1.65939	199
533.355	11436.9	1.66028	1.66028	199
533.465	11440.7	1.66112	1.66112	198
533.565	11444	1.66195	1.66195	198
533.675	11447.2	1.66284	1.66284	198
533.785	11450.7	1.66371	1.66371	198
533.885	11453.7	1.66451	1.66451	198
533.995	11457.9	1.66538	1.66538	198
534.105	11461.2	1.66625	1.66625	198
534.215	11464.7	1.66714	1.66714	198
534.315	11468.4	1.66792	1.66792	198
534.425	11472.2	1.66881	1.66881	198
534.535	11475.9	1.66968	1.66968	198
534.635	11480.7	1.67049	1.67049	198
534.745	11484.6	1.67138	1.67138	198
534.855	11488.1	1.67222	1.67222	198
534.965	11491.9	1.67311	1.67311	198
535.065	11495.1	1.67392	1.67392	198
535.175	11499.1	1.67477	1.67477	198
535.285	11503.1	1.67568	1.67568	198
535.385	11506.8	1.67648	1.67648	198
535.495	11509.5	1.67733	1.67733	198
535.605	11513.5	1.67822	1.67822	198
535.715	11517.5	1.67911	1.67911	198
535.815	11521.3	1.67991	1.67991	198
535.925	11524.6	1.6808	1.6808	198
536.035	11527.7	1.68165	1.68165	198
536.135	11531.5	1.68246	1.68246	198
536.245	11534.9	1.68334	1.68334	198
536.355	11538.5	1.68421	1.68421	198
536.465	11541.1	1.68506	1.68506	198
536.565	11543.1	1.68583	1.68583	198
536.675	11547.4	1.68671	1.68671	198
536.785	11551.7	1.6876	1.6876	198
536.885	11555.6	1.68839	1.68839	198
536.995	11559.6	1.68928	1.68928	198
537.105	11563.8	1.69015	1.69015	198
537.205	11567.3	1.69095	1.69095	198
537.315	11572.2	1.69186	1.69186	198
537.425	11575.6	1.69271	1.69271	198
537.525	11579	1.69349	1.69349	198
537.635	11582.7	1.69438	1.69438	198
537.745	11586.3	1.69525	1.69525	198
537.855	11590.4	1.69614	1.69614	198
537.955	11594	1.69695	1.69695	198
538.065	11597.1	1.69781	1.69781	198
538.175	11601.8	1.6987	1.6987	198
538.275	11604.2	1.69949	1.69949	198
538.385	11607.7	1.70036	1.70036	198
538.495	11611.1	1.70125	1.70125	198
538.605	11614.7	1.70211	1.70211	198
[truncated: 1,208 more rows]
