# Supplementary material for: Benchmark dataset of the effect of grain size on strength in the single-phase FCC CrCoNi medium entropy alloy
Source: Data Brief. 2019 Oct 1;27:104592. doi: 10.1016/j.dib.2019.104592 (PMC6812030; doi:10.1016/j.dib.2019.104592)
Supplement: Multimedia component 1 [file mmc1.zip › Compression_Tests/473K/CrCoNi_1173K_180min_473K.xlsx]

## Sheet: CrCoNi_1173K_180min_473K
Name	CrCoNi-900C-3h-25µm-493K
Diameter	4.05	mm
Sample height	8.05	mm
Gage length	8.05	mm
Speed ​​during measurement	0.48	mm/min
Time	Force	Crosshead Displacement	Crosshead Displacement	Temperature
s	N	mm	mm	°C
993.354	122.135	0	0	198
993.434	122.308	0	0	198
993.464	122.167	0	0	198
993.464	122.167	0	0	198
993.564	122.221	0	0	198
993.674	122.395	2.06708e-05	2.06708e-05	198
993.784	123.76	0.000330496	0.000330496	198
993.894	126.816	0.00123982	0.00123982	198
993.994	129.238	0.00206666	0.00206666	198
994.104	132.026	0.00295548	0.00295548	198
994.214	133.904	0.00384431	0.00384431	198
994.314	135.049	0.00467114	0.00467114	198
994.424	135.934	0.00555997	0.00555997	198
994.534	136.565	0.00644927	0.00644927	198
994.644	137.197	0.00733809	0.00733809	198
994.744	137.749	0.00812345	0.00812345	198
994.854	138.507	0.00903277	0.00903277	198
994.964	139.028	0.00988059	0.00988059	198
995.064	139.691	0.0106864	0.0106864	198
995.174	140.307	0.0115753	0.0115753	198
995.284	140.725	0.0124641	0.0124641	198
995.394	141.009	0.0133529	0.0133529	198
995.494	141.546	0.0141593	0.0141593	198
995.604	141.87	0.0150481	0.0150481	198
995.714	142.02	0.0159164	0.0159164	198
995.814	142.438	0.0167223	0.0167223	198
995.924	142.391	0.0175907	0.0175907	198
996.034	142.565	0.0184795	0.0184795	198
996.134	142.746	0.0192649	0.0192649	198
996.244	143.251	0.0201747	0.0201747	198
996.354	143.528	0.0210425	0.0210425	198
996.464	144.317	0.0219106	0.0219106	198
996.564	144.53	0.0227374	0.0227374	198
996.674	145.343	0.0236263	0.0236263	198
996.784	146.077	0.0245151	0.0245151	198
996.884	146.748	0.0253009	0.0253009	198
996.994	147.222	0.0261897	0.0261897	198
997.104	147.949	0.0270786	0.0270786	198
997.214	148.801	0.0279469	0.0279469	198
997.314	149.512	0.0287737	0.0287737	198
997.424	150.317	0.0296211	0.0296211	198
997.534	151.785	0.0305099	0.0305099	198
997.634	152.661	0.0313572	0.0313572	198
997.744	153.956	0.0322255	0.0322255	198
997.854	155.384	0.0331349	0.0331349	198
997.964	156.845	0.0340032	0.0340032	198
998.064	157.587	0.03483	0.03483	198
998.174	158.763	0.0356983	0.0356983	198
998.284	159.75	0.0365662	0.0365662	198
998.384	160.792	0.0373725	0.0373725	198
998.494	161.589	0.0382408	0.0382408	198
998.604	162.276	0.0391502	0.0391502	198
998.714	162.821	0.0400185	0.0400185	198
998.814	163.831	0.0408453	0.0408453	198
998.924	164.85	0.0417132	0.0417132	198
999.034	165.844	0.042602	0.042602	198
999.134	166.444	0.0433878	0.0433878	198
999.244	167.478	0.0442764	0.0442764	198
999.354	168.489	0.0451862	0.0451862	198
999.464	169.412	0.0460541	0.0460541	198
999.564	170.533	0.0468604	0.0468604	198
999.674	171.552	0.0477287	0.0477287	198
999.784	172.688	0.0485965	0.0485965	198
999.884	173.943	0.0494029	0.0494029	198
999.994	175.057	0.0502917	0.0502917	198
1000.1	176.517	0.0511805	0.0511805	198
1000.21	177.875	0.0520489	0.0520489	198
1000.31	178.743	0.0528547	0.0528547	198
1000.42	179.967	0.053744	0.053744	198
1000.53	181.175	0.0546119	0.0546119	198
1000.63	182.114	0.0554387	0.0554387	198
1000.74	183.188	0.0562865	0.0562865	198
1000.85	184.506	0.0571957	0.0571957	198
1000.95	185.413	0.058002	0.058002	198
1001.06	186.661	0.0588703	0.0588703	198
1001.17	188.098	0.0597591	0.0597591	198
1001.28	189.566	0.0606065	0.0606065	198
1001.38	191.721	0.0614128	0.0614128	198
1001.49	194.877	0.0623221	0.0623221	198
1001.6	199.25	0.0631904	0.0631904	198
1001.7	203.735	0.0640173	0.0640173	198
1001.81	208.78	0.0648851	0.0648851	198
1001.92	214.264	0.0657534	0.0657534	198
1002.03	220.397	0.0666423	0.0666423	198
1002.13	226.295	0.0674276	0.0674276	198
1002.24	233.248	0.0683164	0.0683164	198
1002.35	240.19	0.0692057	0.0692057	198
1002.45	246.639	0.0699911	0.0699911	198
1002.56	253.799	0.0709004	0.0709004	199
1002.67	260.936	0.0717687	0.0717687	199
1002.78	267.045	0.0726576	0.0726576	199
1002.88	274.522	0.0734429	0.0734429	199
1002.99	282.432	0.0743527	0.0743527	199
1003.1	290.049	0.0752001	0.0752001	199
1003.2	296.776	0.0760064	0.0760064	199
1003.31	304.393	0.0768742	0.0768742	199
1003.42	312.256	0.0777426	0.0777426	199
1003.53	320.256	0.0786314	0.0786314	199
1003.63	327.94	0.079417	0.079417	199
1003.74	335.893	0.0803058	0.0803058	199
1003.85	344.311	0.0811946	0.0811946	199
1003.95	352.295	0.08198	0.08198	199
1004.06	360.534	0.082869	0.082869	199
1004.17	369.205	0.0837369	0.0837369	199
1004.28	377.897	0.0846467	0.0846467	199
1004.38	385.705	0.085432	0.085432	199
1004.49	394.709	0.0862794	0.0862794	199
1004.6	403.834	0.0871892	0.0871892	199
1004.7	412.229	0.0879745	0.0879745	199
1004.81	421.733	0.0888429	0.0888429	199
1004.92	431.424	0.0897317	0.0897317	199
1005.03	440.959	0.090641	0.090641	199
1005.13	449.678	0.0914264	0.0914264	199
1005.24	459.346	0.0922947	0.0922947	199
1005.35	469.323	0.093163	0.093163	199
1005.45	478.256	0.0939693	0.0939693	199
1005.56	488.401	0.0948372	0.0948372	200
1005.67	498.487	0.095726	0.095726	200
1005.78	508.467	0.0965738	0.0965738	200
1005.88	517.953	0.0974004	0.0974004	200
1005.99	527.922	0.0982687	0.0982687	200
1006.09	537.488	0.0990746	0.0990746	200
1006.2	547.465	0.0999634	0.0999634	200
1006.31	558.05	0.100832	0.100832	200
1006.42	568.234	0.101721	0.101721	200
1006.52	577.687	0.102527	0.102527	200
1006.63	588.371	0.103395	0.103395	200
1006.74	599.531	0.104263	0.104263	200
1006.84	609.324	0.105049	0.105049	200
1006.95	619.918	0.105938	0.105938	200
1007.06	630.863	0.106827	0.106827	200
1007.17	642.07	0.107694	0.107694	200
1007.27	652.117	0.10848	0.10848	200
1007.38	663.082	0.10939	0.10939	200
1007.49	674.597	0.110258	0.110258	200
1007.59	684.785	0.111043	0.111043	200
1007.7	695.75	0.111891	0.111891	200
1007.81	706.984	0.1128	0.1128	200
1007.92	718.269	0.113648	0.113648	200
1008.02	728.093	0.114433	0.114433	200
1008.13	738.886	0.115343	0.115343	200
1008.24	750.062	0.116169	0.116169	200
1008.34	760.726	0.116996	0.116996	200
1008.45	771.668	0.117865	0.117865	200
1008.56	782.433	0.118733	0.118733	200
1008.67	793.625	0.119642	0.119642	201
1008.77	803.429	0.120449	0.120449	201
1008.88	814.3	0.121296	0.121296	201
1008.99	825.476	0.122164	0.122164	201
1009.09	835.355	0.122991	0.122991	201
1009.2	846.164	0.123859	0.123859	201
1009.31	856.988	0.124727	0.124727	201
1009.42	867.554	0.125596	0.125596	201
1009.52	877.996	0.126401	0.126401	201
1009.63	889.004	0.12729	0.12729	201
1009.74	900.3	0.128159	0.128159	201
1009.84	911.527	0.128985	0.128985	201
1009.95	923.558	0.129833	0.129833	201
1010.06	934.82	0.130722	0.130722	201
1010.17	945.601	0.131569	0.131569	201
1010.27	955.504	0.132375	0.132375	201
1010.38	967.011	0.133264	0.133264	201
1010.49	978.465	0.134153	0.134153	201
1010.59	988.254	0.134918	0.134918	201
1010.7	999.73	0.135807	0.135807	201
1010.81	1010.95	0.136716	0.136716	201
1010.91	1021.24	0.137502	0.137502	201
1011.02	1032.07	0.13839	0.13839	201
1011.13	1043.02	0.139259	0.139259	201
1011.24	1054.21	0.140127	0.140127	201
1011.34	1063.85	0.140933	0.140933	201
1011.45	1074.78	0.141801	0.141801	201
1011.56	1085.71	0.14267	0.14267	201
1011.66	1095.45	0.143496	0.143496	201
1011.77	1106.02	0.144365	0.144365	201
1011.88	1116.78	0.145233	0.145233	201
1011.99	1127.69	0.146121	0.146121	201
1012.09	1137.88	0.146907	0.146907	201
1012.2	1148.66	0.147796	0.147796	201
1012.31	1160.14	0.148685	0.148685	201
1012.41	1169.49	0.14945	0.14945	201
1012.52	1180.35	0.150359	0.150359	201
1012.63	1190.35	0.151227	0.151227	201
1012.74	1200.96	0.152095	0.152095	201
1012.84	1210.46	0.152881	0.152881	201
1012.95	1221.18	0.153791	0.153791	201
1013.06	1231.08	0.154679	0.154679	201
1013.16	1241.4	0.155465	0.155465	201
1013.27	1252.55	0.156354	0.156354	201
1013.38	1263.35	0.157242	0.157242	201
1013.49	1273.86	0.158131	0.158131	201
1013.59	1283.61	0.158917	0.158917	201
1013.7	1294.13	0.159785	0.159785	201
1013.81	1304.92	0.160674	0.160674	201
1013.91	1314.92	0.16148	0.16148	201
1014.02	1326.22	0.162369	0.162369	201
1014.13	1337.19	0.163237	0.163237	201
1014.24	1347.72	0.164105	0.164105	201
1014.34	1357.9	0.164932	0.164932	201
1014.45	1369.3	0.1658	0.1658	201
1014.56	1380.74	0.166668	0.166668	201
1014.66	1391.2	0.167474	0.167474	201
1014.77	1403.24	0.168384	0.168384	201
1014.88	1415.42	0.169252	0.169252	201
1014.99	1427.67	0.17012	0.17012	201
1015.09	1438.88	0.170926	0.170926	201
1015.2	1451.77	0.171815	0.171815	201
1015.31	1464.64	0.172683	0.172683	201
1015.41	1476.02	0.17349	0.17349	201
1015.52	1489.38	0.174358	0.174358	201
1015.63	1502.73	0.175247	0.175247	201
1015.74	1515.4	0.176115	0.176115	201
1015.84	1527.85	0.176941	0.176941	202
1015.95	1541.5	0.17783	0.17783	202
1016.06	1554.74	0.178719	0.178719	202
1016.16	1567.54	0.179505	0.179505	202
1016.27	1580.87	0.180373	0.180373	202
1016.38	1594.33	0.181262	0.181262	202
1016.48	1607.15	0.182068	0.182068	202
1016.59	1620.77	0.182936	0.182936	202
1016.7	1634.4	0.183825	0.183825	202
1016.81	1648.85	0.184735	0.184735	202
1016.91	1661.52	0.185541	0.185541	202
1017.02	1674.82	0.186409	0.186409	202
1017.13	1688.87	0.187277	0.187277	202
1017.23	1701.53	0.188062	0.188062	202
1017.34	1715.44	0.188972	0.188972	202
1017.45	1730.42	0.18984	0.18984	202
1017.56	1744.69	0.190729	0.190729	202
1017.66	1758.37	0.191535	0.191535	202
1017.77	1772.81	0.192403	0.192403	202
1017.88	1787.53	0.193292	0.193292	202
1017.98	1801.16	0.194098	0.194098	202
1018.09	1816.23	0.194987	0.194987	202
1018.2	1831.24	0.195876	0.195876	202
1018.31	1846.71	0.196744	0.196744	202
1018.41	1860.57	0.197529	0.197529	202
1018.52	1876.39	0.198439	0.198439	202
1018.63	1892	0.199307	0.199307	202
1018.73	1905.97	0.200113	0.200113	202
1018.84	1922.07	0.201002	0.201002	202
1018.95	1937.88	0.201912	0.201912	202
1019.06	1953.89	0.202821	0.202821	202
1019.16	1968.53	0.203607	0.203607	202
1019.27	1984.32	0.204496	0.204496	202
1019.38	2000.32	0.205384	0.205384	202
1019.48	2014.68	0.206191	0.206191	202
1019.59	2030.6	0.20708	0.20708	202
1019.7	2046.5	0.207906	0.207906	202
1019.81	2063.26	0.208816	0.208816	202
1019.91	2078.14	0.209622	0.209622	202
1020.02	2095.02	0.210511	0.210511	202
1020.13	2111.68	0.211379	0.211379	202
1020.23	2127.03	0.212185	0.212185	202
1020.34	2143.9	0.213074	0.213074	202
1020.45	2160.82	0.213984	0.213984	202
1020.56	2177.28	0.214831	0.214831	202
1020.66	2192.81	0.215637	0.215637	202
1020.77	2210.92	0.216505	0.216505	202
1020.87	2227	0.217333	0.217333	202
1020.98	2243.62	0.2182	0.2182	202
1021.09	2260.75	0.219068	0.219068	202
1021.2	2277.57	0.219978	0.219978	202
1021.3	2293.53	0.220764	0.220764	202
1021.41	2310.28	0.221652	0.221652	202
1021.52	2327.18	0.222541	0.222541	202
1021.62	2342.29	0.223348	0.223348	202
1021.73	2359.29	0.224236	0.224236	202
1021.84	2376.78	0.225105	0.225105	202
1021.95	2393.25	0.225973	0.225973	202
1022.05	2408.23	0.226779	0.226779	202
1022.16	2424.88	0.227668	0.227668	202
1022.27	2441.89	0.228536	0.228536	202
1022.37	2457.68	0.229342	0.229342	202
1022.48	2474.79	0.230252	0.230252	202
1022.59	2491.87	0.23112	0.23112	202
1022.7	2509.79	0.231988	0.231988	202
1022.8	2525.39	0.232794	0.232794	202
1022.91	2543.3	0.233683	0.233683	202
1023.02	2560.42	0.234551	0.234551	202
1023.12	2576.12	0.235357	0.235357	202
1023.23	2593.81	0.236226	0.236226	202
1023.34	2611.7	0.237114	0.237114	202
1023.45	2629.56	0.238003	0.238003	202
1023.55	2645.21	0.238789	0.238789	202
1023.66	2663.24	0.239698	0.239698	202
1023.77	2681.21	0.240566	0.240566	202
1023.87	2697.81	0.241352	0.241352	202
1023.98	2715.38	0.24224	0.24224	201
1024.09	2732.22	0.243129	0.243129	201
1024.2	2750.26	0.243997	0.243997	201
1024.3	2765.65	0.244783	0.244783	201
1024.41	2783.77	0.245672	0.245672	201
1024.52	2801.24	0.246561	0.246561	201
1024.62	2816.86	0.247346	0.247346	201
1024.73	2834.96	0.248235	0.248235	201
1024.84	2852.04	0.249103	0.249103	201
1024.95	2869.99	0.249992	0.249992	201
1025.05	2886.17	0.250798	0.250798	201
1025.16	2904.37	0.251666	0.251666	201
1025.27	2922.4	0.252535	0.252535	201
1025.37	2939.57	0.253341	0.253341	201
1025.48	2957.6	0.254209	0.254209	201
1025.59	2975.24	0.255098	0.255098	201
1025.7	2994.1	0.255987	0.255987	201
1025.8	3010.6	0.256772	0.256772	201
1025.91	3028.95	0.25764	0.25764	201
1026.02	3047.25	0.258508	0.258508	201
1026.12	3063.7	0.259315	0.259315	201
1026.23	3082.37	0.260224	0.260224	201
1026.34	3100.32	0.261092	0.261092	201
1026.44	3117.04	0.261899	0.261899	201
1026.55	3135.15	0.262766	0.262766	201
1026.66	3152.86	0.263635	0.263635	201
1026.77	3171.25	0.264503	0.264503	201
1026.87	3187.66	0.265309	0.265309	201
1026.98	3205.55	0.266177	0.266177	201
1027.09	3223.12	0.267066	0.267066	201
1027.19	3239.22	0.267851	0.267851	201
1027.3	3257.23	0.268741	0.268741	201
1027.41	3274.98	0.26963	0.26963	201
1027.52	3292.41	0.270497	0.270497	201
1027.62	3308.63	0.271283	0.271283	201
1027.73	3326.5	0.272193	0.272193	201
1027.84	3344.54	0.273081	0.273081	201
1027.94	3360.57	0.273846	0.273846	201
1028.05	3378.01	0.274735	0.274735	201
1028.16	3395.57	0.275603	0.275603	201
1028.27	3412.4	0.276492	0.276492	201
1028.37	3428.51	0.277277	0.277277	201
1028.48	3445.32	0.278146	0.278146	201
1028.59	3462.31	0.279055	0.279055	201
1028.69	3477.49	0.279841	0.279841	201
1028.8	3493.08	0.280709	0.280709	201
1028.91	3511.11	0.281598	0.281598	201
1029.02	3526.67	0.282466	0.282466	201
1029.12	3539.87	0.283272	0.283272	201
1029.23	3554.39	0.28412	0.28412	201
1029.34	3567.47	0.284967	0.284967	201
1029.44	3579.71	0.285794	0.285794	201
1029.55	3593	0.286662	0.286662	201
1029.66	3604.74	0.28753	0.28753	201
1029.77	3615.5	0.288419	0.288419	201
1029.87	3624.11	0.289205	0.289205	201
1029.98	3632.69	0.290093	0.290093	201
1030.09	3639.15	0.290982	0.290982	201
1030.19	3643.53	0.291768	0.291768	201
1030.3	3647.4	0.292656	0.292656	201
1030.41	3648.56	0.293525	0.293525	201
1030.52	3648.49	0.294393	0.294393	201
1030.62	3646.6	0.29522	0.29522	201
1030.73	3643.41	0.296067	0.296067	201
1030.84	3639.47	0.296956	0.296956	201
1030.94	3635.15	0.297762	0.297762	201
1031.05	3629.3	0.298651	0.298651	201
1031.16	3624.18	0.299519	0.299519	201
1031.26	3619.22	0.300305	0.300305	201
1031.37	3614.43	0.301194	0.301194	201
1031.48	3610.17	0.302082	0.302082	201
1031.59	3606.84	0.302951	0.302951	201
1031.69	3604.3	0.303736	0.303736	201
1031.8	3601.24	0.304625	0.304625	201
1031.91	3599.63	0.305514	0.305514	201
1032.01	3597.77	0.306299	0.306299	201
1032.12	3596.61	0.307167	0.307167	201
1032.23	3595.42	0.308056	0.308056	201
1032.34	3593.99	0.308945	0.308945	201
1032.44	3593.13	0.309731	0.309731	201
1032.55	3591.55	0.310599	0.310599	201
1032.66	3591.12	0.311467	0.311467	201
1032.76	3590.9	0.312294	0.312294	201
1032.87	3590.43	0.313162	0.313162	201
1032.98	3590.78	0.31403	0.31403	201
1033.09	3591.29	0.314919	0.314919	201
1033.19	3592.32	0.315725	0.315725	201
1033.3	3593.79	0.316614	0.316614	201
1033.41	3595.49	0.317482	0.317482	201
1033.51	3597.76	0.318288	0.318288	201
1033.62	3600.79	0.319156	0.319156	201
1033.73	3604.45	0.320025	0.320025	201
1033.84	3608.48	0.320934	0.320934	201
1033.94	3611.68	0.321699	0.321699	201
1034.05	3615.93	0.322567	0.322567	201
1034.16	3620.63	0.323456	0.323456	200
1034.26	3625.62	0.324283	0.324283	200
1034.37	3630.47	0.325151	0.325151	200
1034.48	3635.83	0.326019	0.326019	200
1034.59	3641.29	0.326929	0.326929	200
1034.69	3645.94	0.327714	0.327714	200
1034.8	3651.21	0.328624	0.328624	200
1034.91	3656.29	0.329492	0.329492	200
1035.01	3661.53	0.330277	0.330277	200
1035.12	3666.93	0.331146	0.331146	200
1035.23	3671.84	0.332014	0.332014	200
1035.34	3677.58	0.332923	0.332923	200
1035.44	3682.85	0.333729	0.333729	200
1035.55	3688.25	0.334618	0.334618	200
1035.66	3693.17	0.335507	0.335507	200
1035.76	3697.12	0.336272	0.336272	200
1035.87	3702.81	0.337182	0.337182	200
1035.98	3708.14	0.338029	0.338029	200
1036.08	3713.43	0.338835	0.338835	200
1036.19	3718.59	0.339724	0.339724	200
1036.3	3724	0.340571	0.340571	200
1036.4	3729.45	0.341398	0.341398	200
1036.51	3734.3	0.342287	0.342287	200
1036.62	3739.41	0.343155	0.343155	200
1036.73	3745.39	0.344044	0.344044	200
1036.83	3750.36	0.34485	0.34485	200
1036.94	3755.8	0.345739	0.345739	200
1037.05	3760.93	0.346607	0.346607	200
1037.15	3766.09	0.347434	0.347434	200
1037.26	3771.09	0.348302	0.348302	200
1037.37	3775.85	0.349191	0.349191	200
1037.48	3780.96	0.35008	0.35008	200
1037.58	3785.91	0.350865	0.350865	200
1037.69	3790.95	0.351734	0.351734	200
1037.8	3795.86	0.352643	0.352643	200
1037.9	3800.96	0.353429	0.353429	200
1038.01	3806.39	0.354297	0.354297	200
1038.12	3811.74	0.355207	0.355207	200
1038.23	3816.56	0.356095	0.356095	200
1038.33	3821.37	0.35686	0.35686	200
1038.44	3826.96	0.35777	0.35777	200
1038.55	3832.59	0.358638	0.358638	200
1038.65	3836.98	0.359444	0.359444	200
1038.76	3842.09	0.360312	0.360312	200
1038.87	3847.61	0.361221	0.361221	200
1038.98	3852.55	0.36211	0.36211	200
1039.08	3856.72	0.362896	0.362896	200
1039.19	3862.33	0.363785	0.363785	200
1039.3	3867.02	0.364694	0.364694	200
1039.4	3871.54	0.365479	0.365479	200
1039.51	3876.79	0.366369	0.366369	200
1039.62	3882.23	0.367237	0.367237	200
1039.73	3886.76	0.368125	0.368125	200
1039.83	3891.16	0.36889	0.36889	200
1039.94	3895.89	0.3698	0.3698	200
1040.05	3901.75	0.370709	0.370709	200
1040.15	3906.34	0.371516	0.371516	200
1040.26	3911.56	0.372405	0.372405	199
1040.37	3915.89	0.373272	0.373272	199
1040.48	3920.84	0.374161	0.374161	199
1040.58	3925.57	0.374968	0.374968	199
1040.69	3930.9	0.375836	0.375836	199
1040.8	3935.69	0.376745	0.376745	199
1040.9	3940.12	0.37751	0.37751	199
1041.01	3945.74	0.37842	0.37842	199
1041.12	3951.3	0.379309	0.379309	199
1041.22	3955.71	0.380094	0.380094	199
1041.33	3961.06	0.380983	0.380983	199
1041.44	3966.66	0.381831	0.381831	199
1041.55	3972	0.38274	0.38274	199
1041.65	3976.53	0.383567	0.383567	199
1041.76	3981.35	0.384435	0.384435	199
1041.87	3986.3	0.385303	0.385303	199
1041.97	3991.13	0.386089	0.386089	199
1042.08	3996.95	0.386998	0.386998	199
1042.19	4001.4	0.387887	0.387887	199
1042.3	4007.2	0.388776	0.388776	199
1042.4	4011.97	0.389561	0.389561	199
1042.51	4017.26	0.390471	0.390471	199
1042.62	4022.02	0.39136	0.39136	199
1042.72	4026.24	0.392145	0.392145	199
1042.83	4030.9	0.393013	0.393013	199
1042.94	4036.08	0.393902	0.393902	199
1043.05	4040.73	0.39477	0.39477	199
1043.15	4045.85	0.395597	0.395597	199
1043.26	4050.63	0.396465	0.396465	199
1043.37	4055.57	0.397313	0.397313	199
1043.47	4060.74	0.39814	0.39814	199
1043.58	4065.69	0.398987	0.398987	199
1043.69	4071.61	0.399897	0.399897	199
1043.8	4076.6	0.400786	0.400786	199
1043.9	4081.31	0.401591	0.401591	199
1044.01	4086.86	0.40248	0.40248	199
1044.12	4091.22	0.403349	0.403349	199
1044.22	4095.55	0.404155	0.404155	199
1044.33	4100.12	0.405023	0.405023	199
1044.44	4104.95	0.40585	0.40585	199
1044.55	4110.69	0.406801	0.406801	199
1044.65	4115.16	0.407586	0.407586	199
1044.76	4119.89	0.408475	0.408475	199
1044.87	4125.44	0.409364	0.409364	199
1044.97	4130.09	0.410149	0.410149	199
1045.08	4134.86	0.411038	0.411038	199
1045.19	4138.52	0.411886	0.411886	199
1045.3	4143.49	0.412775	0.412775	199
1045.4	4148.13	0.41358	0.41358	199
1045.51	4153.45	0.414469	0.414469	199
1045.62	4158.46	0.415358	0.415358	199
1045.72	4162.46	0.416144	0.416144	199
1045.83	4167.41	0.417033	0.417033	199
1045.94	4171.8	0.41788	0.41788	199
1046.04	4176.97	0.418686	0.418686	199
1046.15	4182.04	0.419575	0.419575	199
1046.26	4187.24	0.420464	0.420464	199
1046.37	4192.18	0.421311	0.421311	199
1046.47	4197.2	0.422138	0.422138	199
1046.58	4201.88	0.423006	0.423006	199
1046.69	4206.69	0.423916	0.423916	199
1046.79	4210.59	0.424681	0.424681	199
1046.9	4215.61	0.425569	0.425569	199
1047.01	4220.7	0.426438	0.426438	199
1047.12	4225.52	0.427327	0.427327	199
1047.22	4230.52	0.428133	0.428133	199
1047.33	4235.6	0.429022	0.429022	198
1047.44	4240.3	0.42989	0.42989	198
1047.54	4244.85	0.430696	0.430696	198
1047.65	4249.81	0.431564	0.431564	198
1047.76	4254.55	0.432433	0.432433	198
1047.87	4259.19	0.433321	0.433321	198
1047.97	4263.25	0.434107	0.434107	198
1048.08	4267.7	0.434975	0.434975	198
1048.19	4272.66	0.435864	0.435864	198
1048.29	4277.16	0.436649	0.436649	198
1048.4	4281.45	0.437518	0.437518	198
1048.51	4286.56	0.438427	0.438427	198
1048.62	4291.64	0.439316	0.439316	198
1048.72	4295.85	0.440101	0.440101	198
1048.83	4300.59	0.440969	0.440969	198
1048.94	4305.64	0.441858	0.441858	198
1049.04	4309.97	0.442644	0.442644	198
1049.15	4315.12	0.443512	0.443512	198
1049.26	4320.09	0.44438	0.44438	198
1049.37	4324.64	0.445269	0.445269	198
1049.47	4329.36	0.446075	0.446075	198
1049.58	4333.77	0.446943	0.446943	198
1049.69	4338.71	0.447832	0.447832	198
1049.79	4343.22	0.448638	0.448638	198
1049.9	4347.83	0.449548	0.449548	198
1050.01	4351.79	0.450375	0.450375	198
1050.12	4357.1	0.451284	0.451284	198
1050.22	4361.56	0.452049	0.452049	198
1050.33	4365.98	0.452938	0.452938	198
1050.44	4369.76	0.453785	0.453785	198
1050.54	4373.66	0.454571	0.454571	198
1050.65	4378.87	0.45546	0.45546	198
1050.76	4383.44	0.456328	0.456328	198
1050.87	4388.42	0.457196	0.457196	198
1050.97	4392.96	0.458023	0.458023	198
1051.08	4397.66	0.458891	0.458891	198
1051.18	4401.99	0.459697	0.459697	198
1051.29	4406.57	0.460586	0.460586	198
1051.4	4411.24	0.461413	0.461413	198
1051.51	4416.18	0.462322	0.462322	198
1051.61	4419.81	0.463108	0.463108	198
1051.72	4424.47	0.463997	0.463997	198
1051.83	4429.58	0.464885	0.464885	198
1051.93	4434.04	0.465671	0.465671	198
1052.04	4438.57	0.46656	0.46656	198
1052.15	4443.02	0.467428	0.467428	198
1052.26	4447.74	0.468296	0.468296	198
1052.36	4451.88	0.469102	0.469102	198
1052.47	4456.74	0.469971	0.469971	198
1052.58	4460.74	0.470838	0.470838	198
1052.68	4464.69	0.471665	0.471665	198
1052.79	4469.44	0.472534	0.472534	198
1052.9	4474.6	0.473402	0.473402	198
1053.01	4479.19	0.474291	0.474291	198
1053.11	4483.6	0.475097	0.475097	198
1053.22	4488.11	0.475986	0.475986	198
1053.33	4492.47	0.476854	0.476854	198
1053.43	4496.83	0.47766	0.47766	198
1053.54	4501.04	0.478528	0.478528	198
1053.65	4505.46	0.479396	0.479396	198
1053.76	4509.35	0.480265	0.480265	198
1053.86	4513.58	0.481091	0.481091	198
1053.97	4518.35	0.481939	0.481939	198
1054.08	4523.4	0.482828	0.482828	198
1054.18	4527.78	0.483634	0.483634	198
1054.29	4531.99	0.484522	0.484522	198
1054.4	4537.21	0.485391	0.485391	198
1054.51	4541.54	0.486259	0.486259	198
1054.61	4545.44	0.487065	0.487065	198
1054.72	4549.3	0.487954	0.487954	198
1054.83	4553.88	0.488822	0.488822	198
1054.93	4558.5	0.489628	0.489628	198
1055.04	4563.52	0.490497	0.490497	198
1055.15	4567.55	0.491386	0.491386	198
1055.26	4571.83	0.492253	0.492253	198
1055.36	4576.14	0.49306	0.49306	198
1055.47	4580.29	0.493928	0.493928	198
1055.58	4584.96	0.494817	0.494817	198
1055.68	4588.8	0.495644	0.495644	198
1055.79	4592.88	0.496512	0.496512	198
1055.9	4596.89	0.49738	0.49738	198
1056	4601.04	0.498207	0.498207	198
1056.11	4605.23	0.499075	0.499075	198
1056.22	4609.32	0.499922	0.499922	198
1056.33	4613.8	0.500832	0.500832	198
1056.43	4617.77	0.501617	0.501617	198
1056.54	4622.63	0.502527	0.502527	198
1056.65	4626.86	0.503395	0.503395	198
1056.75	4631.6	0.504201	0.504201	198
1056.86	4635.49	0.50509	0.50509	198
1056.97	4640.47	0.505979	0.505979	198
1057.08	4644.76	0.506826	0.506826	198
1057.18	4648.75	0.507633	0.507633	198
1057.29	4653.12	0.508501	0.508501	198
1057.4	4657.85	0.50939	0.50939	198
1057.5	4661.88	0.510196	0.510196	198
1057.61	4666.3	0.511064	0.511064	198
1057.72	4670.88	0.511953	0.511953	198
1057.83	4675	0.512821	0.512821	198
1057.93	4679.54	0.513648	0.513648	198
1058.04	4683.6	0.514537	0.514537	198
1058.15	4687.84	0.515426	0.515426	198
1058.25	4692	0.516211	0.516211	198
1058.36	4696.23	0.5171	0.5171	198
1058.47	4700.32	0.517968	0.517968	198
1058.58	4704.13	0.518836	0.518836	198
1058.68	4708.54	0.519663	0.519663	198
1058.79	4713.2	0.520552	0.520552	198
1058.9	4717.23	0.521399	0.521399	198
1059	4721.53	0.522226	0.522226	198
1059.11	4725.94	0.523136	0.523136	198
1059.22	4730.18	0.524004	0.524004	198
1059.33	4734.73	0.524872	0.524872	198
1059.43	4738.96	0.525658	0.525658	198
1059.54	4743.17	0.526546	0.526546	199
1059.65	4747.81	0.527435	0.527435	199
1059.75	4751.89	0.528242	0.528242	199
1059.86	4755.87	0.529089	0.529089	199
1059.97	4760.61	0.529998	0.529998	199
1060.08	4765	0.530887	0.530887	199
1060.18	4768.94	0.531693	0.531693	199
1060.29	4773.03	0.532562	0.532562	199
1060.4	4777.96	0.53345	0.53345	199
1060.5	4781.77	0.534277	0.534277	199
1060.61	4785.61	0.535146	0.535146	199
1060.72	4790.32	0.536034	0.536034	199
1060.83	4794.74	0.536923	0.536923	199
1060.93	4799.36	0.537688	0.537688	199
1061.04	4803.99	0.538577	0.538577	199
1061.15	4808.26	0.539486	0.539486	199
1061.25	4813.04	0.540293	0.540293	199
1061.36	4817.46	0.541181	0.541181	199
1061.47	4821.78	0.54207	0.54207	199
1061.57	4825.09	0.542897	0.542897	199
1061.68	4828.59	0.543765	0.543765	199
1061.79	4832.8	0.544654	0.544654	199
1061.9	4837.38	0.545522	0.545522	199
1062	4841.61	0.546308	0.546308	199
1062.11	4846.1	0.547197	0.547197	199
1062.22	4850.71	0.548106	0.548106	199
1062.32	4855.02	0.548912	0.548912	199
1062.43	4859.43	0.549801	0.549801	199
1062.54	4863.19	0.550649	0.550649	200
1062.65	4867.38	0.551558	0.551558	200
1062.75	4871.27	0.552364	0.552364	200
1062.86	4875.58	0.553232	0.553232	200
1062.97	4880.33	0.554121	0.554121	200
1063.07	4883.91	0.554927	0.554927	200
1063.18	4887.92	0.555796	0.555796	200
1063.29	4891.69	0.556664	0.556664	200
1063.4	4896.14	0.557552	0.557552	200
1063.5	4900.31	0.558359	0.558359	200
1063.61	4904.64	0.559268	0.559268	200
1063.72	4908.12	0.560136	0.560136	200
1063.82	4912.04	0.560943	0.560943	200
1063.93	4916.2	0.561832	0.561832	200
1064.04	4920.25	0.562699	0.562699	200
1064.15	4924.1	0.563588	0.563588	200
1064.25	4927.78	0.564353	0.564353	200
1064.36	4932.25	0.565263	0.565263	200
1064.47	4936.33	0.566131	0.566131	200
1064.57	4940.69	0.566937	0.566937	200
1064.68	4945.02	0.567826	0.567826	200
1064.79	4948.74	0.568694	0.568694	200
1064.9	4953.23	0.569604	0.569604	200
1065	4957.21	0.570389	0.570389	200
1065.11	4961.72	0.571278	0.571278	200
1065.22	4966.06	0.572167	0.572167	200
1065.32	4969.08	0.572973	0.572973	200
1065.43	4973.3	0.573841	0.573841	200
1065.54	4977.38	0.574709	0.574709	200
1065.65	4981.66	0.575598	0.575598	200
1065.75	4985.14	0.576363	0.576363	200
1065.86	4989.61	0.577272	0.577272	200
1065.96	4992.9	0.578058	0.578058	200
1066.07	4997.46	0.578968	0.578968	200
1066.18	5001.25	0.579836	0.579836	200
1066.29	5005.34	0.580725	0.580725	200
1066.39	5008.23	0.581531	0.581531	200
1066.5	5012.21	0.582399	0.582399	200
1066.61	5017.12	0.583288	0.583288	201
1066.71	5020.74	0.584073	0.584073	201
1066.82	5024.68	0.584941	0.584941	201
1066.93	5028.3	0.58581	0.58581	201
1067.04	5032.18	0.586698	0.586698	201
1067.14	5036.02	0.587504	0.587504	201
1067.25	5040.82	0.588352	0.588352	201
1067.36	5045.74	0.589241	0.589241	201
1067.46	5049.33	0.590068	0.590068	201
1067.57	5053.09	0.590936	0.590936	201
1067.68	5057.35	0.591824	0.591824	201
1067.79	5062.01	0.592713	0.592713	201
1067.89	5065.12	0.593499	0.593499	201
1068	5068.63	0.594367	0.594367	201
1068.11	5072.77	0.595235	0.595235	201
1068.21	5076.47	0.596042	0.596042	201
1068.32	5080.69	0.59693	0.59693	201
1068.43	5085.12	0.597799	0.597799	201
1068.54	5089.13	0.598708	0.598708	201
1068.64	5092.74	0.599514	0.599514	201
1068.75	5096.53	0.600362	0.600362	201
1068.86	5100.37	0.60123	0.60123	201
1068.96	5104.1	0.602036	0.602036	201
1069.07	5108.04	0.602904	0.602904	201
1069.18	5111.56	0.603793	0.603793	201
1069.29	5115.48	0.604661	0.604661	201
1069.39	5119.83	0.605447	0.605447	201
1069.5	5124.22	0.606336	0.606336	201
1069.61	5128.26	0.607224	0.607224	201
1069.71	5131.64	0.608031	0.608031	201
1069.82	5136.04	0.60892	0.60892	201
1069.93	5140.3	0.609746	0.609746	201
1070.04	5144.8	0.610656	0.610656	201
1070.14	5148.28	0.611441	0.611441	201
1070.25	5151.93	0.61231	0.61231	201
1070.36	5156.63	0.613219	0.613219	201
1070.46	5159.94	0.614004	0.614004	201
1070.57	5163.67	0.614893	0.614893	201
1070.68	5167.83	0.615741	0.615741	201
1070.79	5172.35	0.61665	0.61665	201
1070.89	5175.87	0.617436	0.617436	201
1071	5180.13	0.618304	0.618304	201
1071.11	5184.53	0.619193	0.619193	201
1071.21	5187.02	0.619958	0.619958	201
1071.32	5191.36	0.620867	0.620867	201
1071.43	5194.96	0.621715	0.621715	201
1071.53	5198.62	0.622521	0.622521	201
1071.64	5201.76	0.623389	0.623389	201
1071.75	5206.12	0.624257	0.624257	201
1071.86	5210.49	0.625125	0.625125	201
1071.96	5214.38	0.625952	0.625952	201
1072.07	5218.35	0.626779	0.626779	201
1072.18	5222.22	0.627668	0.627668	201
1072.28	5225.99	0.628495	0.628495	201
1072.39	5229.87	0.629384	0.629384	201
1072.5	5233.47	0.630252	0.630252	201
1072.61	5237.54	0.63112	0.63112	201
1072.71	5241.34	0.631905	0.631905	201
1072.82	5244.86	0.632773	0.632773	201
1072.93	5249.58	0.633683	0.633683	201
1073.03	5253.35	0.634468	0.634468	201
1073.14	5257.47	0.635337	0.635337	201
1073.25	5261.8	0.636246	0.636246	201
1073.36	5265.39	0.637114	0.637114	201
1073.46	5268.72	0.63792	0.63792	201
1073.57	5272.46	0.638768	0.638768	201
1073.68	5276.05	0.639657	0.639657	201
1073.78	5279.71	0.640463	0.640463	201
1073.89	5283.76	0.641331	0.641331	201
1074	5288.58	0.64222	0.64222	201
1074.11	5291.94	0.643088	0.643088	201
1074.21	5295.44	0.643894	0.643894	201
1074.32	5299.25	0.644762	0.644762	201
1074.43	5303.49	0.645631	0.645631	201
1074.53	5306.91	0.646437	0.646437	201
1074.64	5310.73	0.647326	0.647326	201
1074.75	5314.43	0.648194	0.648194	201
1074.86	5318.06	0.649083	0.649083	201
1074.96	5321.22	0.649889	0.649889	201
1075.07	5324.91	0.650757	0.650757	201
1075.18	5328.9	0.651625	0.651625	201
1075.28	5333.21	0.652431	0.652431	201
1075.39	5337.23	0.65332	0.65332	201
1075.5	5341.21	0.654189	0.654189	201
1075.61	5345.33	0.655056	0.655056	201
1075.71	5348.94	0.655883	0.655883	201
1075.82	5352.19	0.656752	0.656752	201
1075.93	5355.95	0.657661	0.657661	201
1076.03	5359.3	0.658426	0.658426	201
1076.14	5363.27	0.659294	0.659294	201
1076.25	5367.95	0.660183	0.660183	201
1076.35	5371.47	0.660968	0.660968	201
1076.46	5375.25	0.661857	0.661857	201
1076.57	5379.37	0.662767	0.662767	201
1076.68	5383.17	0.663635	0.663635	201
1076.78	5386.76	0.664441	0.664441	201
1076.89	5390.29	0.665309	0.665309	201
1077	5393.19	0.666219	0.666219	201
1077.1	5396.69	0.667004	0.667004	201
1077.21	5400.3	0.667852	0.667852	201
1077.32	5404	0.668741	0.668741	201
1077.43	5407.74	0.669609	0.669609	201
1077.53	5411.38	0.670415	0.670415	201
1077.64	5415.44	0.671304	0.671304	201
1077.75	5419.87	0.672213	0.672213	201
1077.85	5423.53	0.672999	0.672999	201
1077.96	5427.95	0.673888	0.673888	201
1078.07	5431.51	0.674777	0.674777	201
1078.18	5435.34	0.675644	0.675644	201
1078.28	5438.55	0.67643	0.67643	201
1078.39	5442.02	0.677298	0.677298	201
1078.5	5445.83	0.678208	0.678208	201
1078.6	5449.05	0.678993	0.678993	201
1078.71	5453.13	0.679882	0.679882	201
1078.82	5457.08	0.68073	0.68073	201
1078.93	5460.86	0.681619	0.681619	201
1079.03	5464.74	0.682445	0.682445	201
1079.14	5468.87	0.683355	0.683355	201
1079.25	5472.51	0.684223	0.684223	201
1079.35	5475.54	0.685008	0.685008	201
1079.46	5479.19	0.685897	0.685897	201
1079.57	5482.86	0.686765	0.686765	201
1079.68	5486.75	0.687654	0.687654	201
1079.78	5490.3	0.68844	0.68844	201
1079.89	5494.39	0.689329	0.689329	201
1080	5497.94	0.690218	0.690218	201
1080.1	5501.4	0.691024	0.691024	201
1080.21	5505.6	0.691892	0.691892	201
1080.32	5509.68	0.692801	0.692801	201
1080.43	5513.18	0.69367	0.69367	201
1080.53	5516.44	0.694476	0.694476	201
1080.64	5520.94	0.695365	0.695365	201
1080.75	5524.42	0.696233	0.696233	201
1080.85	5528.69	0.69706	0.69706	201
1080.96	5532.33	0.697907	0.697907	201
1081.07	5536.78	0.698796	0.698796	201
1081.17	5540.26	0.699602	0.699602	201
1081.28	5544.03	0.700491	0.700491	201
1081.39	5547.78	0.701359	0.701359	201
1081.49	5551.37	0.702186	0.702186	201
1081.6	5555.18	0.703054	0.703054	201
1081.71	5558.66	0.703943	0.703943	201
1081.82	5562.4	0.704832	0.704832	201
1081.92	5565.79	0.705617	0.705617	201
1082.03	5569.47	0.706486	0.706486	201
1082.14	5573.12	0.707395	0.707395	201
1082.24	5575.95	0.70818	0.70818	201
1082.35	5580.49	0.70909	0.70909	201
1082.46	5584.77	0.709999	0.709999	201
1082.57	5588.68	0.710868	0.710868	201
1082.67	5592.19	0.711695	0.711695	201
1082.78	5595.22	0.712583	0.712583	201
1082.89	5598.54	0.713431	0.713431	201
1082.99	5601.81	0.714237	0.714237	201
1083.1	5605.92	0.715126	0.715126	201
1083.21	5610.5	0.715994	0.715994	201
1083.32	5615.16	0.716883	0.716883	201
1083.42	5618.3	0.717689	0.717689	201
1083.53	5622.5	0.718578	0.718578	201
1083.64	5626.17	0.719467	0.719467	201
1083.74	5629.95	0.720273	0.720273	201
1083.85	5633.11	0.721162	0.721162	201
1083.96	5637.26	0.72205	0.72205	201
1084.07	5640.84	0.722898	0.722898	201
1084.17	5643.76	0.723704	0.723704	201
1084.28	5648.06	0.724593	0.724593	201
1084.39	5651.91	0.725482	0.725482	201
1084.49	5654.84	0.726268	0.726268	201
1084.6	5658.83	0.727156	0.727156	201
1084.71	5662.77	0.728045	0.728045	201
1084.82	5666.46	0.728934	0.728934	201
1084.92	5669.94	0.729719	0.729719	201
1085.03	5673.74	0.730629	0.730629	201
1085.14	5676.55	0.731497	0.731497	201
1085.24	5680.07	0.732303	0.732303	201
1085.35	5684.2	0.733171	0.733171	201
1085.46	5687.61	0.73406	0.73406	201
1085.57	5691.7	0.734949	0.734949	201
1085.67	5694.94	0.735735	0.735735	201
1085.78	5699.26	0.736624	0.736624	201
1085.89	5702.86	0.737491	0.737491	201
1085.99	5706.78	0.738318	0.738318	201
1086.1	5710.88	0.739187	0.739187	201
1086.21	5714.42	0.740055	0.740055	201
1086.31	5717.47	0.740861	0.740861	201
1086.42	5721.3	0.74175	0.74175	201
1086.53	5724.49	0.742639	0.742639	201
1086.64	5728.11	0.743507	0.743507	201
1086.74	5731.39	0.744292	0.744292	201
1086.85	5735.68	0.745181	0.745181	201
1086.96	5739.61	0.746049	0.746049	201
1087.06	5742.96	0.746876	0.746876	201
1087.17	5746.42	0.747744	0.747744	201
1087.28	5750.29	0.748633	0.748633	201
1087.39	5754	0.749522	0.749522	201
1087.49	5756.91	0.750328	0.750328	201
1087.6	5759.56	0.751176	0.751176	201
1087.71	5763.68	0.752085	0.752085	201
1087.81	5767.38	0.752871	0.752871	201
1087.92	5771.48	0.753739	0.753739	201
1088.03	5775.18	0.754607	0.754607	200
1088.14	5778.92	0.755517	0.755517	200
1088.24	5781.98	0.756302	0.756302	200
1088.35	5785.6	0.757149	0.757149	200
1088.46	5789.96	0.758038	0.758038	200
1088.56	5793.6	0.758845	0.758845	200
1088.67	5797.89	0.759754	0.759754	200
1088.78	5800.99	0.760622	0.760622	200
1088.89	5804.86	0.761491	0.761491	200
1088.99	5808.3	0.762296	0.762296	200
1089.1	5811.47	0.763165	0.763165	200
1089.21	5815.18	0.764033	0.764033	200
1089.31	5818.93	0.76486	0.76486	200
1089.42	5822.7	0.765728	0.765728	200
1089.53	5826.33	0.766596	0.766596	200
1089.64	5830.07	0.767485	0.767485	200
1089.74	5833.65	0.768291	0.768291	200
1089.85	5837.12	0.769159	0.769159	200
1089.96	5840.64	0.770048	0.770048	200
1090.06	5844.01	0.770834	0.770834	200
1090.17	5847.54	0.771722	0.771722	200
1090.28	5851.17	0.77257	0.77257	200
1090.39	5855.17	0.77348	0.77348	200
1090.49	5858.7	0.774265	0.774265	200
1090.6	5862.2	0.775154	0.775154	200
1090.71	5866.05	0.776001	0.776001	200
1090.81	5869.44	0.776828	0.776828	200
1090.92	5873.23	0.777717	0.777717	200
1091.03	5877.34	0.778585	0.778585	200
1091.13	5880.81	0.779371	0.779371	200
1091.24	5884.8	0.78026	0.78026	200
1091.35	5888.22	0.781148	0.781148	200
1091.46	5891.67	0.782016	0.782016	200
1091.56	5895.29	0.782802	0.782802	200
1091.67	5899.05	0.78367	0.78367	200
1091.78	5902.96	0.784559	0.784559	200
1091.88	5905.69	0.785345	0.785345	200
1091.99	5909.99	0.786233	0.786233	200
1092.1	5914.13	0.787143	0.787143	200
1092.21	5917.77	0.788011	0.788011	200
1092.31	5920.55	0.788796	0.788796	200
1092.42	5923.84	0.789665	0.789665	200
1092.53	5928.07	0.790574	0.790574	200
1092.63	5931.62	0.791318	0.791318	200
1092.74	5935.21	0.792186	0.792186	200
1092.85	5937.56	0.793055	0.793055	200
1092.96	5941.79	0.793923	0.793923	200
1093.06	5945.83	0.794708	0.794708	200
1093.17	5949.92	0.795618	0.795618	200
1093.28	5953.47	0.796486	0.796486	200
1093.38	5956.56	0.797271	0.797271	200
1093.49	5960.27	0.798181	0.798181	200
1093.6	5964.22	0.79907	0.79907	200
1093.71	5967.79	0.799938	0.799938	200
1093.81	5971.15	0.800723	0.800723	200
1093.92	5975.4	0.801612	0.801612	200
1094.03	5979.29	0.802481	0.802481	200
1094.13	5983.01	0.803266	0.803266	200
1094.24	5986.78	0.804155	0.804155	200
1094.35	5990.54	0.805044	0.805044	200
1094.46	5993.84	0.805912	0.805912	200
1094.56	5997.16	0.806718	0.806718	200
1094.67	6000.56	0.807566	0.807566	200
1094.78	6004.25	0.808475	0.808475	200
1094.88	6007.6	0.80926	0.80926	200
1094.99	6011.52	0.810149	0.810149	200
1095.1	6015.03	0.810997	0.810997	200
1095.21	6018.85	0.811865	0.811865	200
1095.31	6022.12	0.812692	0.812692	200
1095.42	6026.14	0.813581	0.813581	200
1095.53	6029.79	0.814449	0.814449	200
1095.63	6032.66	0.815255	0.815255	200
1095.74	6036.68	0.816123	0.816123	200
1095.85	6040.14	0.817012	0.817012	200
1095.96	6043.66	0.817901	0.817901	200
1096.06	6046.48	0.818666	0.818666	199
1096.17	6050.4	0.819534	0.819534	199
1096.27	6054.49	0.82034	0.82034	199
1096.38	6058.15	0.821208	0.821208	199
1096.49	6061.93	0.822118	0.822118	199
1096.6	6065.88	0.822986	0.822986	199
1096.7	6068.98	0.823792	0.823792	199
1096.81	6073.11	0.824681	0.824681	199
1096.92	6076.56	0.82557	0.82557	199
1097.02	6079.22	0.826355	0.826355	199
1097.13	6082.87	0.827203	0.827203	199
1097.24	6086.87	0.828092	0.828092	199
1097.35	6091.09	0.829001	0.829001	199
1097.45	6094.79	0.829766	0.829766	199
1097.56	6099.54	0.830675	0.830675	199
1097.67	6102.76	0.831544	0.831544	199
1097.77	6106.24	0.83235	0.83235	199
1097.88	6109.66	0.833218	0.833218	199
1097.99	6113.97	0.834107	0.834107	199
1098.1	6117.33	0.834996	0.834996	199
1098.2	6120.13	0.835822	0.835822	199
1098.31	6123.18	0.836691	0.836691	199
1098.42	6126.65	0.837559	0.837559	199
1098.52	6129.75	0.838344	0.838344	199
1098.63	6132.87	0.839212	0.839212	199
1098.74	6136.5	0.840101	0.840101	199
1098.85	6140.8	0.841011	0.841011	199
1098.95	6144.02	0.841796	0.841796	199
1099.06	6148.22	0.842665	0.842665	199
1099.17	6151.92	0.843553	0.843553	199
1099.27	6155.27	0.844359	0.844359	199
1099.38	6158.91	0.845228	0.845228	199
1099.49	6162.5	0.846096	0.846096	199
1099.6	6165.97	0.846964	0.846964	199
1099.7	6169.61	0.847791	0.847791	199
1099.81	6173.47	0.84868	0.84868	199
1099.92	6177.43	0.849568	0.849568	199
1100.02	6180.75	0.850354	0.850354	199
1100.13	6184.29	0.851222	0.851222	199
1100.24	6188.24	0.852132	0.852132	199
1100.35	6191.67	0.853	0.853	199
1100.45	6194.9	0.853806	0.853806	199
1100.56	6198.98	0.854695	0.854695	199
1100.67	6202.06	0.855604	0.855604	199
1100.77	6205.05	0.85639	0.85639	199
1100.88	6208.18	0.857237	0.857237	199
1100.99	6211.89	0.858126	0.858126	199
1101.09	6215.63	0.858933	0.858933	199
1101.2	6219.17	0.859842	0.859842	199
1101.31	6222.45	0.860689	0.860689	199
1101.42	6226.61	0.861599	0.861599	199
1101.52	6229.98	0.862384	0.862384	199
1101.63	6234.24	0.863273	0.863273	199
1101.74	6238.04	0.864162	0.864162	199
1101.84	6241.2	0.864927	0.864927	199
1101.95	6244.41	0.865836	0.865836	199
1102.06	6248.33	0.866705	0.866705	199
1102.17	6252.44	0.867593	0.867593	199
1102.27	6256.02	0.8684	0.8684	199
1102.38	6259.83	0.869289	0.869289	199
1102.49	6263.34	0.870156	0.870156	199
1102.59	6266.52	0.870983	0.870983	199
1102.7	6270.27	0.871852	0.871852	199
1102.81	6273.9	0.87274	0.87274	199
1102.92	6278.33	0.87365	0.87365	199
1103.02	6280.92	0.874415	0.874415	199
1103.13	6284.48	0.875324	0.875324	199
1103.24	6287.81	0.876193	0.876193	198
1103.34	6290.63	0.876978	0.876978	198
1103.45	6293.79	0.877867	0.877867	198
1103.56	6298.95	0.878797	0.878797	198
1103.67	6302.63	0.879707	0.879707	198
1103.77	6305.73	0.880492	0.880492	198
1103.88	6309.07	0.881381	0.881381	198
1103.99	6312.56	0.88227	0.88227	198
1104.09	6315.88	0.883055	0.883055	198
1104.2	6319.54	0.883944	0.883944	198
1104.31	6323.25	0.884812	0.884812	198
1104.42	6326.66	0.88566	0.88566	198
1104.52	6330.84	0.886507	0.886507	198
1104.63	6334.9	0.887354	0.887354	198
1104.74	6339.01	0.888264	0.888264	198
1104.84	6342.18	0.88905	0.88905	198
1104.95	6345.56	0.889959	0.889959	198
1105.06	6349.4	0.890848	0.890848	198
1105.17	6353.18	0.891716	0.891716	198
1105.27	6356.3	0.892522	0.892522	198
1105.38	6359.87	0.893411	0.893411	198
1105.49	6363.16	0.8943	0.8943	198
1105.59	6365.8	0.895086	0.895086	198
1105.7	6369.35	0.895954	0.895954	198
1105.81	6373.47	0.896842	0.896842	198
1105.92	6377.21	0.897732	0.897732	198
1106.02	6379.92	0.898517	0.898517	198
1106.13	6384.03	0.899406	0.899406	198
1106.24	6387.44	0.900315	0.900315	198
1106.34	6390.4	0.90108	0.90108	198
1106.45	6394.21	0.90199	0.90199	198
1106.56	6397.56	0.902858	0.902858	198
1106.66	6400.9	0.903664	0.903664	198
1106.77	6404.39	0.904532	0.904532	198
1106.88	6408.19	0.905421	0.905421	198
1106.99	6412.26	0.906289	0.906289	198
1107.09	6415.95	0.907075	0.907075	198
1107.2	6420.37	0.908025	0.908025	198
1107.31	6424.08	0.908873	0.908873	198
1107.41	6426.83	0.909659	0.909659	198
1107.52	6430.56	0.910568	0.910568	198
1107.63	6433.99	0.911436	0.911436	198
1107.74	6437.8	0.912305	0.912305	198
1107.84	6440.32	0.91309	0.91309	198
1107.95	6444.09	0.913958	0.913958	198
1108.06	6448.1	0.914868	0.914868	198
1108.16	6450.96	0.915653	0.915653	198
1108.27	6454.73	0.916542	0.916542	198
1108.38	6458.35	0.917452	0.917452	198
1108.49	6461.72	0.918319	0.918319	198
1108.59	6464.94	0.919126	0.919126	198
1108.7	6467.64	0.919973	0.919973	198
1108.81	6471.08	0.920862	0.920862	198
1108.91	6475.19	0.921668	0.921668	198
1109.02	6479.09	0.922536	0.922536	198
1109.13	6482.13	0.923404	0.923404	198
1109.24	6485.61	0.924314	0.924314	198
1109.34	6488.39	0.925099	0.925099	198
1109.45	6492.23	0.925968	0.925968	198
1109.56	6496.55	0.926857	0.926857	198
1109.66	6500.55	0.927663	0.927663	198
1109.77	6504.31	0.928552	0.928552	198
1109.88	6507.41	0.92942	0.92942	198
1109.99	6511.07	0.930308	0.930308	198
1110.09	6514.46	0.931094	0.931094	198
1110.2	6518.54	0.931983	0.931983	198
1110.31	6521.46	0.93283	0.93283	198
1110.41	6524.77	0.933637	0.933637	198
1110.52	6527.93	0.934526	0.934526	198
1110.63	6531.81	0.935393	0.935393	198
1110.74	6535.42	0.936282	0.936282	198
1110.84	6538.42	0.937089	0.937089	198
1110.95	6542.6	0.937977	0.937977	198
1111.05	6545.54	0.938763	0.938763	198
1111.16	6549.13	0.939652	0.939652	198
1111.27	6552.83	0.94052	0.94052	198
1111.38	6555.96	0.941388	0.941388	198
1111.48	6559.97	0.942195	0.942195	198
1111.59	6563.1	0.943062	0.943062	198
1111.7	6566.41	0.943931	0.943931	198
1111.8	6569.28	0.944737	0.944737	198
1111.91	6572.83	0.945605	0.945605	198
1112.02	6576.81	0.946515	0.946515	198
1112.13	6581.37	0.947383	0.947383	198
1112.23	6585.11	0.948189	0.948189	198
1112.34	6588.71	0.949057	0.949057	198
1112.45	6592.1	0.949946	0.949946	198
1112.55	6596.05	0.950731	0.950731	198
1112.66	6599.84	0.9516	0.9516	198
1112.77	6603.26	0.952468	0.952468	198
1112.88	6606.7	0.953356	0.953356	198
1112.98	6609.25	0.954142	0.954142	198
1113.09	6613.75	0.955031	0.955031	198
1113.2	6617.57	0.95592	0.95592	198
1113.3	6620.04	0.956705	0.956705	198
1113.41	6623.78	0.957594	0.957594	198
1113.52	6627.36	0.958462	0.958462	198
1113.63	6631.12	0.959351	0.959351	198
1113.73	6634.53	0.960116	0.960116	198
1113.84	6637.91	0.961025	0.961025	198
1113.95	6640.39	0.961852	0.961852	198
1114.05	6643.28	0.962637	0.962637	198
1114.16	6647.41	0.963547	0.963547	198
1114.27	6651.12	0.964416	0.964416	198
1114.38	6655.29	0.965304	0.965304	198
1114.48	6658.47	0.966069	0.966069	198
1114.59	6661.98	0.966979	0.966979	198
1114.7	6666.2	0.967867	0.967867	198
1114.8	6669.44	0.968632	0.968632	198
1114.91	6673.62	0.969501	0.969501	198
1115.02	6677.07	0.970389	0.970389	198
1115.13	6680.51	0.971257	0.971257	198
1115.23	6684.5	0.972064	0.972064	198
1115.34	6688.04	0.972952	0.972952	199
1115.45	6691.42	0.973841	0.973841	199
1115.55	6694.35	0.974627	0.974627	199
1115.66	6697.97	0.975516	0.975516	199
1115.77	6700.99	0.976384	0.976384	199
1115.88	6704.96	0.977273	0.977273	199
1115.98	6708.68	0.978058	0.978058	199
1116.09	6711.95	0.978926	0.978926	199
1116.2	6715.63	0.979815	0.979815	199
1116.3	6719.11	0.980601	0.980601	199
1116.41	6722.56	0.98149	0.98149	199
1116.52	6725.91	0.982357	0.982357	199
1116.62	6729.49	0.983164	0.983164	199
1116.73	6732.84	0.984053	0.984053	199
1116.84	6736.35	0.984921	0.984921	199
1116.95	6740.12	0.98583	0.98583	199
1117.05	6743.51	0.986637	0.986637	199
1117.16	6746.81	0.987484	0.987484	199
1117.27	6750.04	0.988373	0.988373	199
1117.37	6753.77	0.989158	0.989158	199
1117.48	6757.65	0.990006	0.990006	199
1117.59	6762.19	0.990915	0.990915	199
1117.7	6765.69	0.991783	0.991783	199
1117.8	6768.87	0.99261	0.99261	199
1117.91	6772.18	0.993458	0.993458	199
1118.02	6776.27	0.994368	0.994368	199
1118.12	6779.01	0.995153	0.995153	199
1118.23	6782.41	0.996021	0.996021	199
1118.34	6786.04	0.996889	0.996889	199
1118.45	6789.5	0.997778	0.997778	200
1118.55	6793.23	0.998584	0.998584	200
1118.66	6796.61	0.999453	0.999453	200
1118.77	6800.05	1.00034	1.00034	200
1118.87	6803.61	1.00113	1.00113	200
1118.98	6807.52	1.00204	1.00204	200
1119.09	6811.15	1.0029	1.0029	200
1119.2	6814.34	1.00381	1.00381	200
1119.3	6817.26	1.0046	1.0046	200
1119.41	6820.63	1.00549	1.00549	200
1119.52	6824.33	1.00634	1.00634	200
1119.62	6827.83	1.00716	1.00716	200
1119.73	6831.12	1.00803	1.00803	200
1119.84	6834.31	1.00892	1.00892	200
1119.95	6837.75	1.00977	1.00977	200
1120.05	6842.14	1.01059	1.01059	200
1120.16	6846.49	1.01146	1.01146	200
1120.27	6850.13	1.01237	1.01237	200
1120.37	6852.77	1.01316	1.01316	200
1120.48	6856.49	1.01403	1.01403	200
1120.59	6860.21	1.01491	1.01491	200
1120.7	6863.98	1.0158	1.0158	200
1120.8	6867.14	1.01659	1.01659	200
1120.91	6870.71	1.01748	1.01748	200
1121.02	6874.39	1.01837	1.01837	200
1121.12	6877.64	1.01915	1.01915	200
1121.23	6881.04	1.02002	1.02002	200
1121.34	6885.45	1.02091	1.02091	200
1121.44	6888.51	1.02172	1.02172	200
1121.55	6891.92	1.0226	1.0226	200
1121.66	6895.62	1.02349	1.02349	200
1121.77	6898.72	1.02436	1.02436	200
1121.87	6902.67	1.02519	1.02519	200
1121.98	6905.66	1.02606	1.02606	200
1122.09	6908.75	1.02694	1.02694	200
1122.19	6912.43	1.02775	1.02775	200
1122.3	6916.41	1.02862	1.02862	200
1122.41	6919.52	1.02951	1.02951	200
1122.52	6923.41	1.03038	1.03038	201
1122.62	6926.81	1.03118	1.03118	201
1122.73	6930.66	1.03207	1.03207	201
1122.84	6934.26	1.03296	1.03296	201
1122.94	6937.9	1.03375	1.03375	201
1123.05	6941.29	1.03463	1.03463	201
1123.16	6945.41	1.0355	1.0355	201
1123.27	6949.11	1.03639	1.03639	201
1123.37	6952.66	1.0372	1.0372	201
1123.48	6956.45	1.03809	1.03809	201
1123.59	6960.11	1.03895	1.03895	201
1123.69	6962.93	1.03976	1.03976	201
1123.8	6967.12	1.04067	1.04067	201
1123.91	6970.51	1.04154	1.04154	201
1124.02	6973.79	1.04243	1.04243	201
1124.12	6977.3	1.04325	1.04325	201
1124.23	6980.18	1.0441	1.0441	201
1124.34	6984.33	1.04501	1.04501	201
1124.44	6987.62	1.04578	1.04578	201
1124.55	6990.75	1.04669	1.04669	201
1124.66	6994.7	1.04755	1.04755	201
1124.77	6999.14	1.04846	1.04846	201
1124.87	7002.07	1.04929	1.04929	201
1124.98	7005.66	1.05016	1.05016	201
1125.09	7008.81	1.05105	1.05105	201
1125.19	7011.45	1.05185	1.05185	201
1125.3	7015.24	1.05274	1.05274	201
1125.41	7019.04	1.05359	1.05359	201
1125.52	7023.77	1.0545	1.0545	201
1125.62	7027.17	1.05528	1.05528	201
1125.73	7031.08	1.05617	1.05617	201
1125.84	7034.46	1.05706	1.05706	201
1125.94	7037.84	1.05785	1.05785	201
1126.05	7041.98	1.05876	1.05876	201
1126.16	7045.39	1.05962	1.05962	201
1126.26	7048.29	1.06043	1.06043	201
1126.37	7051.99	1.06132	1.06132	201
1126.48	7055.58	1.06219	1.06219	201
1126.58	7058.65	1.06299	1.06299	201
1126.69	7061.98	1.06386	1.06386	201
1126.8	7066.02	1.06475	1.06475	201
1126.91	7069.72	1.06562	1.06562	201
1127.01	7073.14	1.06645	1.06645	201
1127.12	7077.11	1.06733	1.06733	201
1127.23	7080.42	1.06822	1.06822	201
1127.33	7083.43	1.06905	1.06905	201
1127.44	7087.17	1.06992	1.06992	201
1127.55	7090.33	1.07081	1.07081	201
1127.66	7093.54	1.07166	1.07166	201
1127.76	7096.48	1.07244	1.07244	201
1127.87	7100.29	1.07333	1.07333	201
1127.98	7104.29	1.07422	1.07422	201
1128.08	7108.48	1.07502	1.07502	201
1128.19	7112.47	1.07591	1.07591	201
1128.3	7116.03	1.07678	1.07678	201
1128.41	7119.54	1.07767	1.07767	201
1128.51	7123.02	1.07848	1.07848	201
1128.62	7126.64	1.07937	1.07937	201
1128.73	7130	1.08023	1.08023	201
1128.83	7132.83	1.08104	1.08104	201
1128.94	7136.68	1.08191	1.08191	201
1129.05	7139.74	1.0828	1.0828	201
1129.16	7143.17	1.08364	1.08364	201
1129.26	7147.34	1.08447	1.08447	201
1129.37	7150.72	1.08536	1.08536	201
1129.48	7154.24	1.08625	1.08625	201
1129.58	7157.45	1.08703	1.08703	201
1129.69	7161.33	1.08792	1.08792	201
1129.8	7164.72	1.08881	1.08881	201
1129.91	7167	1.08968	1.08968	201
1130.01	7170.41	1.09047	1.09047	201
1130.12	7174.36	1.09133	1.09133	201
1130.23	7177.68	1.09224	1.09224	201
1130.33	7180.9	1.09303	1.09303	201
1130.44	7184.17	1.0939	1.0939	201
1130.55	7187.52	1.09477	1.09477	201
1130.66	7191.91	1.09567	1.09567	201
1130.76	7195.6	1.09648	1.09648	201
1130.87	7199.64	1.09735	1.09735	201
1130.98	7203.53	1.09824	1.09824	201
1131.08	7206.3	1.099	1.099	201
1131.19	7210.78	1.09989	1.09989	201
1131.3	7214.01	1.10078	1.10078	201
1131.4	7216.56	1.10157	1.10157	201
1131.51	7220.22	1.10245	1.10245	201
1131.62	7223.76	1.10332	1.10332	201
1131.73	7227.73	1.10421	1.10421	201
1131.83	7231.23	1.10502	1.10502	201
1131.94	7234.52	1.10589	1.10589	201
1132.05	7238.42	1.10677	1.10677	201
1132.15	7241.63	1.10756	1.10756	201
1132.26	7245.1	1.10845	1.10845	201
1132.37	7248.56	1.10934	1.10934	201
1132.48	7251.83	1.11019	1.11019	201
1132.58	7255.32	1.11101	1.11101	201
1132.69	7258.45	1.11186	1.11186	201
1132.8	7261.63	1.11273	1.11273	201
1132.9	7265.63	1.11358	1.11358	201
1133.01	7268.65	1.11442	1.11442	201
1133.12	7271.98	1.11527	1.11527	201
1133.23	7276.18	1.11618	1.11618	201
1133.33	7279.98	1.11701	1.11701	201
1133.44	7283.67	1.11785	1.11785	201
1133.55	7287.27	1.11874	1.11874	201
1133.65	7290.67	1.11953	1.11953	201
1133.76	7293.94	1.12038	1.12038	201
1133.87	7298.13	1.12129	1.12129	201
1133.98	7301.55	1.12217	1.12217	201
1134.08	7304.54	1.12296	1.12296	201
1134.19	7308.83	1.12385	1.12385	201
1134.3	7312.54	1.12472	1.12472	201
1134.4	7315.97	1.12552	1.12552	201
1134.51	7319.26	1.12639	1.12639	201
1134.62	7322.76	1.12728	1.12728	201
1134.73	7326.33	1.12815	1.12815	201
1134.83	7329.42	1.12893	1.12893	201
1134.94	7332.92	1.1298	1.1298	201
1135.05	7336.37	1.13067	1.13067	201
1135.15	7338.44	1.13146	1.13146	201
1135.26	7342.29	1.13232	1.13232	201
1135.37	7346.52	1.13321	1.13321	201
1135.48	7350.67	1.13408	1.13408	201
1135.58	7354.36	1.13491	1.13491	201
1135.69	7357.73	1.13578	1.13578	201
1135.8	7360.81	1.13666	1.13666	201
1135.9	7364.21	1.13745	1.13745	201
1136.01	7368.27	1.13832	1.13832	201
1136.12	7372.08	1.13919	1.13919	201
1136.22	7375.62	1.13999	1.13999	201
1136.33	7379.25	1.14086	1.14086	201
1136.44	7383.03	1.14175	1.14175	201
1136.55	7388.04	1.14264	1.14264	201
1136.65	7392.3	1.14344	1.14344	201
1136.76	7396.04	1.14431	1.14431	201
1136.87	7398.87	1.14518	1.14518	201
1136.97	7402.2	1.14597	1.14597	201
1137.08	7406.01	1.14683	1.14683	201
1137.19	7409.79	1.14774	1.14774	201
1137.3	7413.48	1.14859	1.14859	201
1137.4	7416.66	1.14944	1.14944	201
1137.51	7419.75	1.15029	1.15029	201
1137.62	7423.29	1.15118	1.15118	201
1137.72	7426.53	1.15198	1.15198	201
1137.83	7430.29	1.15285	1.15285	201
1137.94	7434.14	1.15372	1.15372	201
1138.05	7437.89	1.15461	1.15461	201
1138.15	7440.68	1.15541	1.15541	201
1138.26	7444.36	1.1563	1.1563	201
1138.37	7447.76	1.15715	1.15715	201
1138.47	7450.82	1.15796	1.15796	201
1138.58	7455.05	1.15884	1.15884	201
1138.69	7458.8	1.15969	1.15969	201
1138.8	7462.63	1.16058	1.16058	201
1138.9	7466.39	1.16139	1.16139	201
1139.01	7470.52	1.16226	1.16226	201
1139.12	7474.69	1.16316	1.16316	201
1139.22	7477.13	1.16393	1.16393	201
1139.33	7480.56	1.16484	1.16484	201
1139.44	7484.27	1.16571	1.16571	201
1139.55	7487.3	1.16658	1.16658	201
1139.65	7490.98	1.16738	1.16738	201
1139.76	7494.67	1.16827	1.16827	201
1139.87	7497.56	1.16914	1.16914	201
1139.97	7500.69	1.16994	1.16994	201
1140.08	7504.09	1.17081	1.17081	201
1140.19	7507.78	1.17168	1.17168	201
1140.3	7511.94	1.17259	1.17259	201
1140.4	7515.41	1.17342	1.17342	201
1140.51	7518.02	1.17427	1.17427	201
1140.62	7521.64	1.17517	1.17517	201
1140.72	7524.85	1.17596	1.17596	201
1140.83	7528.01	1.17683	1.17683	201
1140.94	7531.89	1.1777	1.1777	201
1141.05	7535.13	1.17856	1.17856	201
1141.15	7539.57	1.17939	1.17939	201
1141.26	7542.76	1.18028	1.18028	201
1141.36	7546.69	1.18107	1.18107	201
1141.47	7550.52	1.18195	1.18195	201
1141.58	7554.32	1.18284	1.18284	201
1141.69	7558.45	1.18375	1.18375	201
1141.79	7561.37	1.18452	1.18452	201
1141.9	7564.72	1.18541	1.18541	201
1142.01	7568.2	1.18625	1.18625	201
1142.11	7571.73	1.18706	1.18706	201
1142.22	7575.54	1.18795	1.18795	201
1142.33	7579.39	1.18884	1.18884	201
1142.44	7582.29	1.18973	1.18973	201
1142.54	7585.6	1.19053	1.19053	201
1142.65	7589.48	1.19142	1.19142	201
1142.76	7592.79	1.19229	1.19229	201
1142.86	7596.15	1.1931	1.1931	201
1142.97	7600.15	1.19399	1.19399	201
1143.08	7603.53	1.19485	1.19485	201
1143.19	7606.99	1.19574	1.19574	201
1143.29	7609.26	1.19651	1.19651	201
1143.4	7613.51	1.19742	1.19742	201
1143.51	7617.19	1.19831	1.19831	201
1143.61	7620.04	1.19911	1.19911	201
1143.72	7623.59	1.19998	1.19998	201
1143.83	7627.73	1.20087	1.20087	200
1143.94	7631.89	1.20176	1.20176	200
1144.04	7635.71	1.20256	1.20256	200
1144.15	7639.3	1.20341	1.20341	200
1144.26	7643.09	1.20432	1.20432	200
1144.36	7646.14	1.20511	1.20511	200
1144.47	7650	1.20599	1.20599	200
1144.58	7653.98	1.20688	1.20688	200
1144.69	7657.62	1.20779	1.20779	200
1144.79	7660.33	1.20858	1.20858	200
1144.9	7663.44	1.20945	1.20945	200
1145.01	7667.56	1.21034	1.21034	200
1145.11	7670.79	1.21114	1.21114	200
1145.22	7674.52	1.21203	1.21203	200
1145.33	7678.01	1.21292	1.21292	200
1145.44	7681.19	1.21379	1.21379	200
1145.54	7684.39	1.21457	1.21457	200
1145.65	7688.3	1.21546	1.21546	200
1145.76	7691.41	1.21635	1.21635	200
1145.86	7695.52	1.21718	1.21718	200
1145.97	7699.15	1.21807	1.21807	200
1146.08	7702.43	1.21896	1.21896	200
1146.18	7705.53	1.21976	1.21976	200
1146.29	7708.87	1.22065	1.22065	200
1146.4	7713.01	1.22154	1.22154	200
1146.51	7717.17	1.22241	1.22241	200
1146.61	7720.94	1.22321	1.22321	200
1146.72	7724.09	1.22408	1.22408	200
1146.83	7728.22	1.22497	1.22497	200
1146.93	7732.23	1.22582	1.22582	200
1147.04	7735.89	1.22669	1.22669	200
1147.15	7739.44	1.22755	1.22755	200
1147.26	7742.64	1.22842	1.22842	200
1147.36	7746.1	1.22925	1.22925	200
1147.47	7749.18	1.23012	1.23012	200
1147.58	7753.11	1.23101	1.23101	200
1147.68	7756.34	1.23181	1.23181	200
1147.79	7759.69	1.23268	1.23268	200
1147.9	7763.42	1.23357	1.23357	200
1148.01	7767.2	1.23446	1.23446	200
1148.11	7770.42	1.23524	1.23524	200
1148.22	7774.48	1.23613	1.23613	200
1148.33	7777.89	1.23702	1.23702	200
1148.43	7781.42	1.23783	1.23783	200
1148.54	7784.12	1.2387	1.2387	200
1148.65	7787.5	1.23958	1.23958	200
1148.76	7791.01	1.24047	1.24047	200
1148.86	7794.23	1.24126	1.24126	200
1148.97	7797.99	1.24215	1.24215	200
1149.08	7801.77	1.24302	1.24302	200
1149.18	7805.98	1.24384	1.24384	200
1149.29	7809.79	1.24471	1.24471	200
1149.4	7813.76	1.24558	1.24558	200
1149.51	7817.27	1.24647	1.24647	200
1149.61	7820.62	1.24727	1.24727	200
1149.72	7823.97	1.24814	1.24814	200
1149.83	7827.71	1.24905	1.24905	200
1149.93	7830.79	1.24986	1.24986	200
1150.04	7833.47	1.25071	1.25071	200
1150.15	7837.15	1.25157	1.25157	200
1150.26	7841.23	1.25248	1.25248	200
1150.36	7844.28	1.25327	1.25327	200
1150.47	7848.26	1.25418	1.25418	200
1150.58	7851.4	1.25503	1.25503	200
1150.68	7854.91	1.25583	1.25583	200
1150.79	7858.67	1.25672	1.25672	200
1150.9	7862.05	1.25761	1.25761	200
1151.01	7864.62	1.25848	1.25848	200
1151.11	7867.43	1.25926	1.25926	200
1151.22	7871.36	1.26017	1.26017	200
1151.33	7875.8	1.26104	1.26104	200
1151.43	7878.99	1.26183	1.26183	200
1151.54	7882.46	1.26272	1.26272	200
1151.65	7885.9	1.26358	1.26358	200
1151.75	7889.31	1.26439	1.26439	200
1151.86	7894.02	1.26526	1.26526	199
1151.97	7897.83	1.26613	1.26613	199
1152.08	7901.38	1.26704	1.26704	199
1152.18	7904.37	1.26782	1.26782	199
1152.29	7907.98	1.26871	1.26871	199
1152.4	7911.58	1.26958	1.26958	199
1152.5	7914.76	1.27036	1.27036	199
1152.61	7918.27	1.27125	1.27125	199
1152.72	7922.03	1.27212	1.27212	199
1152.83	7925.64	1.27301	1.27301	199
1152.93	7928.75	1.27382	1.27382	199
1153.04	7932.75	1.2747	1.2747	199
1153.15	7935.82	1.27555	1.27555	199
1153.25	7939.6	1.27638	1.27638	199
1153.36	7942.84	1.27725	1.27725	199
1153.47	7946	1.27811	1.27811	199
1153.58	7949.42	1.279	1.279	199
1153.68	7952.73	1.27979	1.27979	199
1153.79	7956.62	1.28066	1.28066	199
1153.9	7960.45	1.28157	1.28157	199
1154	7963.21	1.28233	1.28233	199
1154.11	7966.76	1.2832	1.2832	199
1154.22	7970.5	1.28411	1.28411	199
1154.33	7974.33	1.28498	1.28498	199
1154.43	7978.24	1.28578	1.28578	199
1154.54	7982.16	1.28667	1.28667	199
1154.65	7985.86	1.28754	1.28754	199
1154.75	7989.07	1.28835	1.28835	199
1154.86	7992.54	1.28922	1.28922	199
1154.97	7995.67	1.29006	1.29006	199
1155.08	8000.13	1.29097	1.29097	199
1155.18	8003.34	1.29176	1.29176	199
1155.29	8006.69	1.29263	1.29263	199
1155.4	8010.5	1.29351	1.29351	199
1155.5	8014.05	1.29432	1.29432	199
1155.61	8017.72	1.29521	1.29521	199
1155.72	8021.22	1.29608	1.29608	199
1155.83	8024.5	1.29697	1.29697	199
1155.93	8027.72	1.29775	1.29775	199
1156.04	8031.32	1.29862	1.29862	199
1156.14	8034.23	1.29943	1.29943	199
1156.25	8037.08	1.30025	1.30025	199
1156.36	8039.71	1.30112	1.30112	199
1156.47	8043.87	1.30199	1.30199	199
1156.57	8048.17	1.30282	1.30282	199
1156.68	8052	1.30371	1.30371	199
1156.79	8055.75	1.30457	1.30457	199
1156.89	8058.94	1.30536	1.30536	199
1157	8062.83	1.30627	1.30627	199
1157.11	8066.67	1.30712	1.30712	199
1157.22	8070.58	1.30801	1.30801	199
1157.32	8074.04	1.30879	1.30879	199
1157.43	8077.36	1.30966	1.30966	199
1157.54	8081.26	1.31057	1.31057	199
1157.64	8085.24	1.31135	1.31135	199
1157.75	8088.54	1.31222	1.31222	199
1157.86	8092.2	1.31311	1.31311	199
1157.97	8096.12	1.314	1.314	199
1158.07	8099.14	1.31479	1.31479	199
1158.18	8102.92	1.31567	1.31567	199
1158.29	8105.98	1.31654	1.31654	199
1158.39	8109.11	1.31735	1.31735	199
1158.5	8112.74	1.31822	1.31822	199
1158.61	8116.87	1.31908	1.31908	199
1158.72	8120.46	1.31997	1.31997	199
1158.82	8123.48	1.32076	1.32076	199
1158.93	8127.16	1.32163	1.32163	199
1159.04	8130.96	1.32252	1.32252	198
1159.14	8134.14	1.32332	1.32332	198
1159.25	8137.67	1.32421	1.32421	198
1159.36	8141.19	1.3251	1.3251	198
1159.47	8144.86	1.32597	1.32597	198
1159.57	8147.62	1.32677	1.32677	198
1159.68	8151.61	1.32764	1.32764	198
1159.79	8155.77	1.32851	1.32851	198
1159.89	8159.46	1.32932	1.32932	198
1160	8163.31	1.33021	1.33021	198
1160.11	8166.7	1.33107	1.33107	198
1160.22	8170.64	1.33194	1.33194	198
1160.32	8173.6	1.33275	1.33275	198
1160.43	8177.38	1.33362	1.33362	198
1160.54	8180.78	1.3345	1.3345	198
1160.64	8184.08	1.33529	1.33529	198
1160.75	8187.69	1.33618	1.33618	198
1160.86	8191.25	1.33707	1.33707	198
1160.97	8194.45	1.33794	1.33794	198
1161.07	8198.26	1.33874	1.33874	198
1161.18	8201.76	1.33961	1.33961	198
1161.29	8205.53	1.3405	1.3405	198
1161.39	8209.05	1.34129	1.34129	198
1161.5	8212.79	1.34219	1.34219	198
1161.61	8215.89	1.34308	1.34308	198
1161.71	8219.12	1.34387	1.34387	198
1161.82	8222.63	1.34476	1.34476	198
1161.93	8225.68	1.34563	1.34563	198
1162.04	8229.14	1.34649	1.34649	198
1162.14	8232.25	1.3473	1.3473	198
1162.25	8236.28	1.34817	1.34817	198
1162.36	8240.71	1.34906	1.34906	198
1162.46	8244.4	1.34988	1.34988	198
1162.57	8248.02	1.35075	1.35075	198
1162.68	8251.51	1.35162	1.35162	198
1162.79	8254.96	1.35253	1.35253	198
1162.89	8258.95	1.35334	1.35334	198
1163	8262.03	1.35418	1.35418	198
1163.11	8265.65	1.35507	1.35507	198
1163.21	8269.01	1.35588	1.35588	198
1163.32	8272.72	1.35675	1.35675	198
1163.43	8276.05	1.35761	1.35761	198
1163.54	8280.35	1.35852	1.35852	198
1163.64	8283.54	1.35931	1.35931	198
1163.75	8287.46	1.3602	1.3602	198
1163.86	8291.36	1.36109	1.36109	198
1163.96	8294.68	1.36189	1.36189	198
1164.07	8298	1.36278	1.36278	198
1164.18	8301.47	1.36365	1.36365	198
1164.29	8304.98	1.36454	1.36454	198
1164.39	8307.64	1.36532	1.36532	198
1164.5	8311.41	1.36621	1.36621	198
1164.61	8314.88	1.3671	1.3671	198
1164.71	8317.93	1.36791	1.36791	198
1164.82	8321.83	1.36878	1.36878	198
1164.93	8325.87	1.36969	1.36969	198
1165.04	8330.31	1.37055	1.37055	198
1165.14	8333.53	1.37134	1.37134	198
1165.25	8337.66	1.37223	1.37223	198
1165.36	8341.39	1.37312	1.37312	198
1165.46	8344.2	1.37392	1.37392	198
1165.57	8347.82	1.37479	1.37479	198
1165.68	8351.95	1.37568	1.37568	198
1165.79	8355.46	1.37655	1.37655	198
1165.89	8358.85	1.37738	1.37738	198
1166	8362.74	1.37824	1.37824	198
1166.11	8366.18	1.37911	1.37911	198
1166.21	8369.97	1.37994	1.37994	198
1166.32	8373.34	1.38083	1.38083	198
1166.43	8376.74	1.3817	1.3817	198
1166.53	8380.56	1.38252	1.38252	198
1166.64	8384.03	1.38341	1.38341	198
1166.75	8387.11	1.38428	1.38428	198
1166.86	8390.27	1.38513	1.38513	198
1166.96	8393.09	1.38595	1.38595	198
1167.07	8397.97	1.38688	1.38688	198
1167.18	8401.69	1.38775	1.38775	198
1167.28	8404.98	1.38856	1.38856	198
1167.39	8408.4	1.38947	1.38947	198
1167.5	8412.18	1.39034	1.39034	198
1167.61	8415.85	1.39123	1.39123	198
1167.71	8419.04	1.39201	1.39201	198
1167.82	8423.05	1.39288	1.39288	198
1167.93	8426.83	1.39377	1.39377	198
1168.03	8430.75	1.39459	1.39459	198
1168.14	8434.23	1.39544	1.39544	198
1168.25	8438.05	1.39635	1.39635	198
1168.36	8442.49	1.39724	1.39724	198
1168.46	8445.84	1.39803	1.39803	198
1168.57	8449.4	1.39894	1.39894	198
1168.68	8452.88	1.39982	1.39982	198
1168.78	8455.98	1.40061	1.40061	198
1168.89	8459.6	1.40146	1.40146	198
1169	8463.56	1.40237	1.40237	198
1169.11	8466.47	1.40323	1.40323	198
1169.21	8469.94	1.40406	1.40406	198
1169.32	8473.56	1.40493	1.40493	198
1169.43	8477.33	1.40582	1.40582	198
1169.53	8480.55	1.40663	1.40663	198
1169.64	8484.1	1.40749	1.40749	198
1169.75	8487.79	1.4084	1.4084	198
1169.86	8491	1.40927	1.40927	198
1169.96	8494.06	1.41004	1.41004	198
1170.07	8497.72	1.41092	1.41092	198
1170.18	8501.7	1.41181	1.41181	198
1170.28	8505.5	1.41264	1.41264	199
1170.39	8509.33	1.41349	1.41349	199
1170.5	8513.01	1.4144	1.4144	199
1170.61	8516.78	1.41527	1.41527	199
1170.71	8520.63	1.41609	1.41609	199
1170.82	8524.53	1.41696	1.41696	199
1170.93	8527.81	1.41783	1.41783	199
1171.03	8531.29	1.41864	1.41864	199
1171.14	8534.68	1.4195	1.4195	199
1171.25	8538.41	1.42041	1.42041	199
1171.35	8541.44	1.4212	1.4212	199
1171.46	8545.16	1.42205	1.42205	199
1171.57	8549.19	1.42296	1.42296	199
1171.67	8552.29	1.42376	1.42376	199
1171.78	8555.89	1.42463	1.42463	199
1171.89	8559.06	1.42552	1.42552	199
1172	8562.54	1.42639	1.42639	199
1172.1	8566.01	1.42721	1.42721	199
1172.21	8569	1.4281	1.4281	199
1172.32	8571.98	1.42895	1.42895	199
1172.42	8575.69	1.42973	1.42973	199
1172.53	8579.46	1.43062	1.43062	199
1172.64	8583.42	1.43151	1.43151	199
1172.75	8586.44	1.43236	1.43236	199
1172.85	8590.63	1.43319	1.43319	199
1172.96	8594.38	1.43406	1.43406	199
1173.07	8598.19	1.43494	1.43494	199
1173.17	8602.17	1.43573	1.43573	199
1173.28	8605.92	1.43662	1.43662	199
1173.39	8609.42	1.43751	1.43751	199
1173.5	8613.44	1.4384	1.4384	199
1173.6	8616.71	1.43918	1.43918	199
1173.71	8620.03	1.44009	1.44009	199
1173.82	8623.05	1.44094	1.44094	199
1173.92	8626.41	1.44172	1.44172	199
1174.03	8630.41	1.44261	1.44261	199
1174.14	8634.29	1.44348	1.44348	199
1174.25	8637.99	1.44437	1.44437	200
1174.35	8640.71	1.44518	1.44518	200
1174.46	8644.55	1.44606	1.44606	200
1174.57	8648.01	1.44691	1.44691	200
1174.67	8651.37	1.44772	1.44772	200
1174.78	8655.02	1.44861	1.44861	200
1174.89	8658.46	1.4495	1.4495	200
1175	8662.13	1.45036	1.45036	200
1175.1	8665.36	1.45115	1.45115	200
1175.21	8668.66	1.45202	1.45202	200
1175.32	8672.42	1.45291	1.45291	200
1175.42	8676.17	1.45371	1.45371	200
1175.53	8680.22	1.45458	1.45458	200
1175.64	8685.55	1.45547	1.45547	200
1175.75	8690.31	1.45636	1.45636	200
1175.85	8693.26	1.45717	1.45717	200
1175.96	8696.64	1.45803	1.45803	200
1176.07	8700.48	1.45888	1.45888	200
1176.17	8704.16	1.45969	1.45969	200
1176.28	8707.78	1.46056	1.46056	200
1176.39	8711.43	1.46144	1.46144	200
1176.49	8714.57	1.46225	1.46225	200
1176.6	8718.36	1.46312	1.46312	200
1176.71	8721.93	1.46401	1.46401	200
1176.82	8725.22	1.46488	1.46488	200
1176.92	8728.66	1.46568	1.46568	200
1177.03	8732.12	1.46655	1.46655	200
1177.14	8735.79	1.46742	1.46742	200
1177.24	8739.58	1.46822	1.46822	200
1177.35	8742.35	1.46907	1.46907	200
1177.46	8745.55	1.46996	1.46996	200
1177.57	8748.9	1.47081	1.47081	200
1177.67	8752.49	1.47161	1.47161	200
1177.78	8756.65	1.4725	1.4725	200
1177.89	8760.99	1.47337	1.47337	200
1177.99	8764.56	1.47418	1.47418	200
1178.1	8768.53	1.47505	1.47505	200
1178.21	8772.31	1.47593	1.47593	200
1178.32	8775.35	1.4768	1.4768	200
1178.42	8779.06	1.47759	1.47759	200
1178.53	8783.27	1.47848	1.47848	200
1178.64	8786.63	1.47934	1.47934	200
1178.74	8790.32	1.48015	1.48015	200
1178.85	8794.5	1.48106	1.48106	200
1178.96	8797.81	1.48193	1.48193	200
1179.07	8801.38	1.4828	1.4828	200
1179.17	8804.37	1.4836	1.4836	200
1179.28	8807.81	1.48447	1.48447	200
1179.39	8811.41	1.48534	1.48534	201
1179.49	8815.12	1.48613	1.48613	201
1179.6	8818.64	1.48701	1.48701	201
1179.71	8822.65	1.48788	1.48788	201
1179.82	8826.48	1.48877	1.48877	201
1179.92	8829.12	1.48956	1.48956	201
1180.03	8832.95	1.49045	1.49045	201
1180.14	8836.47	1.49133	1.49133	201
1180.24	8839.94	1.49212	1.49212	201
1180.35	8843.5	1.49303	1.49303	201
1180.46	8847.83	1.4939	1.4939	201
1180.57	8851.05	1.49479	1.49479	201
1180.67	8854.69	1.49559	1.49559	201
1180.78	8857.65	1.49644	1.49644	201
1180.89	8861.69	1.49731	1.49731	201
1180.99	8865.43	1.49811	1.49811	201
1181.1	8869.99	1.499	1.499	201
1181.21	8873.13	1.49987	1.49987	201
1181.31	8876.48	1.50066	1.50066	201
1181.42	8880.44	1.50155	1.50155	201
1181.53	8883.81	1.50243	1.50243	201
1181.64	8886.92	1.50328	1.50328	201
1181.74	8890.47	1.50411	1.50411	201
1181.85	8893.81	1.50498	1.50498	201
1181.96	8898.01	1.50587	1.50587	201
1182.06	8901.41	1.50665	1.50665	201
1182.17	8904.78	1.50754	1.50754	201
1182.28	8908.72	1.50841	1.50841	201
1182.39	8912.43	1.5093	1.5093	201
1182.49	8915.4	1.51008	1.51008	201
1182.6	8918.76	1.51095	1.51095	201
1182.71	8922.53	1.5119	1.5119	201
1182.81	8925.59	1.51269	1.51269	201
1182.92	8929.67	1.51358	1.51358	201
1183.03	8932.68	1.51442	1.51442	201
1183.14	8936.32	1.51529	1.51529	201
1183.24	8939.2	1.51612	1.51612	201
1183.35	8942.94	1.51699	1.51699	201
1183.46	8947.6	1.51785	1.51785	201
1183.56	8951.49	1.51868	1.51868	201
1183.67	8955.18	1.51957	1.51957	201
1183.78	8958.48	1.52044	1.52044	201
1183.89	8962	1.52133	1.52133	201
1183.99	8965.31	1.52211	1.52211	201
1184.1	8969.11	1.52298	1.52298	201
1184.21	8972.63	1.52387	1.52387	201
1184.31	8976.05	1.52466	1.52466	201
1184.42	8979.61	1.52554	1.52554	201
1184.53	8983.88	1.52645	1.52645	201
1184.64	8987.45	1.52732	1.52732	201
1184.74	8990.86	1.52813	1.52813	201
1184.85	8994.23	1.529	1.529	201
1184.96	8997.67	1.52989	1.52989	201
1185.06	9001.11	1.53069	1.53069	201
1185.17	9004.67	1.53156	1.53156	201
1185.28	9008.58	1.53245	1.53245	201
1185.39	9012.66	1.53332	1.53332	201
1185.49	9015.47	1.53412	1.53412	201
1185.6	9018.83	1.53501	1.53501	201
1185.71	9021.82	1.5359	1.5359	201
1185.81	9026.01	1.53671	1.53671	201
1185.92	9029.96	1.5376	1.5376	201
1186.03	9033.29	1.53846	1.53846	201
1186.14	9037.19	1.53935	1.53935	201
1186.24	9040.38	1.54016	1.54016	201
1186.35	9044.52	1.54103	1.54103	201
1186.45	9047.66	1.54183	1.54183	201
1186.56	9051.22	1.5427	1.5427	201
1186.67	9055.4	1.54359	1.54359	201
1186.78	9059.35	1.54448	1.54448	201
1186.88	9063.02	1.54528	1.54528	201
1186.99	9066.54	1.54615	1.54615	201
1187.1	9070.14	1.54704	1.54704	201
1187.2	9073.57	1.54785	1.54785	201
1187.31	9077.25	1.54874	1.54874	201
1187.42	9080.11	1.54958	1.54958	201
1187.53	9084.44	1.55051	1.55051	201
1187.63	9088.08	1.5513	1.5513	201
1187.74	9091.59	1.55219	1.55219	201
1187.85	9095.31	1.55308	1.55308	201
1187.95	9098.09	1.55386	1.55386	201
1188.06	9100.94	1.55473	1.55473	201
1188.17	9105.12	1.55564	1.55564	201
1188.28	9109.71	1.55655	1.55655	201
1188.38	9112.95	1.55736	1.55736	201
1188.49	9116.52	1.55827	1.55827	201
1188.6	9119.86	1.55915	1.55915	201
1188.7	9122.86	1.55992	1.55992	201
1188.81	9126.6	1.56081	1.56081	201
1188.92	9130.42	1.56168	1.56168	201
1189.03	9135.04	1.56257	1.56257	201
1189.13	9138.54	1.56337	1.56337	201
1189.24	9142.53	1.56428	1.56428	201
1189.35	9146.74	1.56515	1.56515	201
1189.45	9149.89	1.56596	1.56596	201
1189.56	9153.43	1.56682	1.56682	201
1189.67	9157.1	1.56771	1.56771	201
1189.78	9160.06	1.56858	1.56858	201
1189.88	9163.51	1.56939	1.56939	201
1189.99	9168.1	1.5703	1.5703	201
1190.1	9171.06	1.57116	1.57116	201
1190.2	9174.16	1.57197	1.57197	201
1190.31	9177.94	1.57286	1.57286	201
1190.42	9181.19	1.57371	1.57371	201
1190.53	9185.57	1.57462	1.57462	201
1190.63	9188.75	1.5754	1.5754	201
1190.74	9192.48	1.57631	1.57631	201
1190.85	9195.77	1.57718	1.57718	201
1190.95	9198.79	1.57799	1.57799	201
1191.06	9201.99	1.57887	1.57887	201
1191.17	9205.32	1.57974	1.57974	201
1191.27	9208.48	1.58053	1.58053	201
1191.38	9213.33	1.58144	1.58144	201
1191.49	9217.03	1.58231	1.58231	201
1191.6	9220.89	1.58317	1.58317	201
1191.7	9224.85	1.584	1.584	201
1191.81	9228.45	1.58487	1.58487	201
1191.92	9231.95	1.58576	1.58576	201
1192.02	9235.83	1.58656	1.58656	201
1192.13	9238.93	1.58743	1.58743	201
1192.24	9242.04	1.58832	1.58832	201
1192.35	9245.54	1.58919	1.58919	201
1192.45	9249.49	1.59	1.59	201
1192.56	9253.18	1.59088	1.59088	200
1192.67	9256.61	1.59175	1.59175	200
1192.77	9259.82	1.59256	1.59256	200
1192.88	9263.38	1.59345	1.59345	200
1192.99	9266.77	1.59434	1.59434	200
1193.1	9271.01	1.5952	1.5952	200
1193.2	9273.71	1.59601	1.59601	200
1193.31	9276.97	1.5969	1.5969	200
1193.42	9279.78	1.59777	1.59777	200
1193.52	9282.88	1.59855	1.59855	200
1193.63	9286.7	1.59944	1.59944	200
1193.74	9290.43	1.60033	1.60033	200
1193.85	9294.09	1.60118	1.60118	200
1193.95	9297.6	1.60201	1.60201	200
1194.06	9301.49	1.60287	1.60287	200
1194.17	9305.62	1.60376	1.60376	200
1194.27	9309.82	1.60453	1.60453	200
1194.38	9313.41	1.60542	1.60542	200
1194.49	9316.56	1.60631	1.60631	200
1194.6	9320.63	1.60719	1.60719	200
1194.7	9323.39	1.60798	1.60798	200
1194.81	9327.42	1.60887	1.60887	200
1194.92	9330.33	1.60972	1.60972	200
1195.02	9334.21	1.61054	1.61054	200
1195.13	9338.07	1.61141	1.61141	200
1195.24	9342.12	1.6123	1.6123	200
1195.35	9345.16	1.61315	1.61315	200
1195.45	9348.75	1.61397	1.61397	200
1195.56	9352.18	1.61486	1.61486	200
1195.67	9356	1.61575	1.61575	200
1195.77	9359.03	1.61654	1.61654	200
1195.88	9362.63	1.61743	1.61743	200
1195.99	9365.67	1.61827	1.61827	200
1196.1	9369.04	1.61914	1.61914	200
1196.2	9372.95	1.61997	1.61997	200
1196.31	9375.89	1.62084	1.62084	200
1196.42	9379.44	1.6217	1.6217	200
1196.52	9383.01	1.62249	1.62249	200
1196.63	9387.25	1.6234	1.6234	200
1196.74	9391.56	1.62427	1.62427	200
1196.84	9395.21	1.62505	1.62505	200
1196.95	9398.61	1.62592	1.62592	200
1197.06	9402.53	1.62683	1.62683	200
1197.17	9406.12	1.6277	1.6277	200
1197.27	9409.04	1.62848	1.62848	200
1197.38	9413.17	1.62937	1.62937	200
1197.49	9416.73	1.63022	1.63022	200
1197.59	9420.48	1.63105	1.63105	200
1197.7	9424.15	1.63192	1.63192	200
1197.81	9427.57	1.63278	1.63278	200
1197.92	9431.69	1.63369	1.63369	200
1198.02	9435	1.63448	1.63448	200
1198.13	9437.99	1.63535	1.63535	200
1198.24	9441.24	1.63622	1.63622	200
1198.34	9444.83	1.63704	1.63704	200
1198.45	9448.29	1.63791	1.63791	200
1198.56	9451.36	1.63876	1.63876	200
1198.67	9453.73	1.63961	1.63961	200
1198.77	9457.16	1.64039	1.64039	200
1198.88	9461.94	1.6413	1.6413	200
1198.99	9465.51	1.64217	1.64217	200
1199.09	9469.21	1.64297	1.64297	200
1199.2	9473.05	1.64386	1.64386	200
1199.31	9476.45	1.64473	1.64473	200
1199.42	9481.11	1.64562	1.64562	200
1199.52	9484.53	1.64643	1.64643	200
1199.63	9488.27	1.64727	1.64727	200
1199.74	9491.55	1.64816	1.64816	200
1199.84	9494.87	1.64895	1.64895	200
1199.95	9499.65	1.64984	1.64984	200
1200.06	9503.21	1.65069	1.65069	200
1200.17	9506.89	1.65159	1.65159	200
1200.27	9509.48	1.65238	1.65238	200
1200.38	9513.64	1.65327	1.65327	200
1200.49	9516.77	1.65414	1.65414	200
1200.59	9520.21	1.65494	1.65494	200
1200.7	9523.6	1.65581	1.65581	200
1200.81	9527.12	1.65668	1.65668	200
1200.92	9530.55	1.65757	1.65757	200
1201.02	9533.81	1.65837	1.65837	200
1201.13	9537.42	1.65924	1.65924	200
1201.23	9540.6	1.66003	1.66003	200
1201.34	9544.15	1.66092	1.66092	200
1201.45	9548.1	1.66181	1.66181	200
1201.56	9551.79	1.66267	1.66267	200
1201.66	9555.18	1.6635	1.6635	200
1201.77	9558.49	1.66437	1.66437	200
1201.88	9561.88	1.66524	1.66524	200
1201.98	9565.04	1.66602	1.66602	200
1202.09	9569.61	1.66691	1.66691	200
1202.2	9573.03	1.66776	1.66776	200
1202.31	9577.73	1.66867	1.66867	200
1202.41	9581.25	1.66947	1.66947	200
1202.52	9584.35	1.67034	1.67034	200
1202.63	9588.64	1.67123	1.67123	200
1202.73	9592	1.67202	1.67202	199
1202.84	9594.73	1.67291	1.67291	199
1202.95	9598.87	1.67379	1.67379	199
1203.06	9602.22	1.67466	1.67466	199
1203.16	9605.76	1.67547	1.67547	199
1203.27	9609.04	1.67636	1.67636	199
1203.38	9611.83	1.67721	1.67721	199
1203.48	9615.6	1.67801	1.67801	199
1203.59	9619.5	1.67888	1.67888	199
1203.7	9623.14	1.67979	1.67979	199
1203.81	9626.76	1.68066	1.68066	199
1203.91	9629.88	1.68146	1.68146	199
1204.02	9632.86	1.68237	1.68237	199
1204.13	9636.46	1.68324	1.68324	199
1204.23	9639.15	1.68403	1.68403	199
1204.34	9642.77	1.6849	1.6849	199
1204.45	9646.36	1.68578	1.68578	199
1204.56	9649.89	1.68665	1.68665	199
1204.66	9654.05	1.68746	1.68746	199
1204.77	9659.16	1.68835	1.68835	199
1204.88	9662.93	1.68924	1.68924	199
1204.98	9666.36	1.69004	1.69004	199
1205.09	9669.59	1.69091	1.69091	199
1205.2	9673.54	1.6918	1.6918	199
1205.31	9676.93	1.69267	1.69267	199
1205.41	9680.7	1.69349	1.69349	199
1205.52	9683.46	1.69436	1.69436	199
1205.63	9687.24	1.69525	1.69525	199
1205.73	9690.59	1.69604	1.69604	199
1205.84	9694.39	1.69693	1.69693	199
1205.95	9698.38	1.69781	1.69781	199
1206.06	9701.94	1.69868	1.69868	199
1206.16	9704.81	1.69949	1.69949	199
1206.27	9708.73	1.70038	1.70038	199
1206.38	9712.15	1.70125	1.70125	199
1206.48	9715.16	1.70205	1.70205	199
[truncated: 1,075 more rows]
