# Supplementary material for: Benchmark dataset of the effect of grain size on strength in the single-phase FCC CrCoNi medium entropy alloy
Source: Data Brief. 2019 Oct 1;27:104592. doi: 10.1016/j.dib.2019.104592 (PMC6812030; doi:10.1016/j.dib.2019.104592)
Supplement: Multimedia component 1 [file mmc1.zip › Compression_Tests/473K/CrCoNi_1173K_20min_473K.xlsx]

## Sheet: CrCoNi_1173K_20min_473K
Name	CrCoNi-900C-20min-7,5µm-493K
Diameter	4.12	mm
Sample height	8.05	mm
Gage length	8.05	mm
Speed ​​during measurement	0.48	mm/min
Time	Force	Crosshead Displacement	Crosshead Displacement	Temperature
s	N	mm	mm	°C
396.535	74.8793	0	0	201
396.615	74.8716	4.76357e-08	4.76357e-08	201
396.645	74.8166	-2.06231e-05	-2.06231e-05	201
396.645	74.8166	-2.06231e-05	-2.06231e-05	201
396.755	74.7689	-2.06231e-05	-2.06231e-05	201
396.855	74.8717	-4.12938e-05	-4.12938e-05	201
396.965	75.3373	4.12706e-05	4.12706e-05	201
397.075	77.7289	0.00088861	0.00088861	201
397.175	80.7113	0.00171545	0.00171545	201
397.285	83.2709	0.00260427	0.00260427	201
397.395	85.5824	0.00351408	0.00351408	201
397.505	88.2835	0.0044234	0.0044234	201
397.605	90.0438	0.00520899	0.00520899	201
397.715	92.3094	0.00609782	0.00609782	201
397.825	94.0931	0.00694516	0.00694516	201
397.925	95.4354	0.00777199	0.00777199	201
398.035	96.335	0.00866082	0.00866082	201
398.145	97.1093	0.00952914	0.00952914	201
398.255	97.567	0.010418	0.010418	201
398.355	98.3329	0.0112238	0.0112238	201
398.465	98.5225	0.0121131	0.0121131	201
398.575	98.5147	0.0130224	0.0130224	201
398.675	98.7986	0.0138078	0.0138078	201
398.785	99.0039	0.0146759	0.0146759	201
398.895	98.8066	0.0155647	0.0155647	201
398.995	98.8935	0.0163916	0.0163916	201
399.105	98.8067	0.0172394	0.0172394	201
399.215	98.5619	0.0181488	0.0181488	201
399.325	98.6565	0.0190376	0.0190376	201
399.425	98.7592	0.0198024	0.0198024	201
399.535	98.7829	0.0206913	0.0206913	201
399.645	98.7276	0.0215801	0.0215801	201
399.745	98.7512	0.0224069	0.0224069	201
399.855	98.7038	0.0232752	0.0232752	201
399.965	98.7276	0.0241641	0.0241641	201
400.075	98.6645	0.0250529	0.0250529	201
400.175	98.4908	0.0258587	0.0258587	201
400.285	98.5855	0.0267271	0.0267271	201
400.395	98.6092	0.0276574	0.0276574	201
400.495	98.4434	0.0284635	0.0284635	201
400.605	98.3961	0.0293318	0.0293318	201
400.715	98.6881	0.0301996	0.0301996	201
400.825	98.4752	0.0311299	0.0311299	201
400.925	98.6092	0.0319153	0.0319153	201
401.035	98.2067	0.0327838	0.0327838	201
401.145	98.2698	0.0336519	0.0336519	201
401.245	98.2461	0.0344578	0.0344578	201
401.355	98.2225	0.0353466	0.0353466	201
401.465	98.2462	0.0362149	0.0362149	201
401.575	98.3488	0.0371245	0.0371245	201
401.675	98.3093	0.0379308	0.0379308	201
401.785	98.5304	0.0388197	0.0388197	201
401.895	98.5225	0.0397085	0.0397085	201
401.995	98.4514	0.0405143	0.0405143	201
402.105	98.7513	0.0413827	0.0413827	201
402.215	98.7041	0.0422715	0.0422715	201
402.325	98.9014	0.0431188	0.0431188	201
402.425	98.8303	0.0439251	0.0439251	200
402.535	98.7513	0.0448142	0.0448142	200
402.645	98.7514	0.045703	0.045703	200
402.745	98.6645	0.0465299	0.0465299	200
402.855	98.822	0.0473977	0.0473977	200
402.965	98.8224	0.0482865	0.0482865	200
403.075	98.9567	0.0491754	0.0491754	200
403.175	98.7671	0.0499817	0.0499817	200
403.285	98.8304	0.05085	0.05085	200
403.395	99.0591	0.0517179	0.0517179	200
403.495	99.0355	0.0525242	0.0525242	200
403.605	98.9172	0.0533925	0.0533925	200
403.715	99.0434	0.0543018	0.0543018	200
403.825	98.7435	0.0551702	0.0551702	200
403.925	98.6646	0.055935	0.055935	200
404.035	98.7589	0.0568446	0.0568446	200
404.145	98.6409	0.0577124	0.0577124	200
404.245	98.6408	0.0585187	0.0585187	200
404.355	98.5857	0.0594281	0.0594281	200
404.465	98.5537	0.0603174	0.0603174	200
404.565	98.5698	0.0610817	0.0610817	200
404.675	98.4277	0.0619501	0.0619501	200
404.785	98.3328	0.0628389	0.0628389	200
404.895	98.412	0.0637072	0.0637072	200
404.995	98.5381	0.0645135	0.0645135	200
405.105	98.6329	0.0654229	0.0654229	200
405.215	98.5224	0.0662912	0.0662912	200
405.315	98.5064	0.067097	0.067097	200
405.425	98.2936	0.0679654	0.0679654	200
405.535	98.4119	0.0688337	0.0688337	200
405.645	98.3409	0.069743	0.069743	200
405.745	98.6011	0.0705284	0.0705284	200
405.855	98.1593	0.0714382	0.0714382	200
405.965	98.3882	0.072306	0.072306	200
406.065	98.3802	0.0730916	0.0730916	200
406.175	98.4986	0.0739599	0.0739599	200
406.285	99.0749	0.0748282	0.0748282	200
406.395	99.4381	0.0757171	0.0757171	200
406.495	99.4065	0.0765229	0.0765229	200
406.605	99.6435	0.0774327	0.0774327	200
406.715	99.6276	0.0783006	0.0783006	200
406.815	99.5012	0.0790864	0.0790864	200
406.925	99.7145	0.0799542	0.0799542	200
407.035	99.6118	0.080864	0.080864	200
407.145	99.7065	0.0816906	0.0816906	200
407.245	99.6118	0.082497	0.082497	200
407.355	99.5248	0.0833651	0.0833651	200
407.465	99.5881	0.0842744	0.0842744	200
407.565	99.7696	0.0850807	0.0850807	200
407.675	99.675	0.085949	0.085949	200
407.785	100.125	0.0868169	0.0868169	200
407.895	100.37	0.0876852	0.0876852	200
407.995	101.064	0.0884915	0.0884915	200
408.105	101.546	0.0893804	0.0893804	200
408.215	102.035	0.0902897	0.0902897	200
408.315	102.737	0.0910548	0.0910548	200
408.425	103.606	0.0919436	0.0919436	200
408.535	104.404	0.0927909	0.0927909	200
408.645	105.145	0.0936798	0.0936798	200
408.745	105.982	0.0944651	0.0944651	200
408.855	106.535	0.0953749	0.0953749	200
408.955	107.332	0.0961605	0.0961605	200
409.065	108.011	0.0970493	0.0970493	200
409.175	108.603	0.0978964	0.0978964	200
409.285	109.432	0.0987852	0.0987852	200
409.385	110.119	0.0995916	0.0995916	200
409.495	110.948	0.10046	0.10046	199
409.605	111.776	0.101349	0.101349	199
409.705	112.732	0.102155	0.102155	199
409.815	113.876	0.103023	0.103023	199
409.925	115.179	0.103891	0.103891	199
410.035	117.033	0.104801	0.104801	199
410.135	118.96	0.105566	0.105566	199
410.245	121.675	0.106454	0.106454	199
410.355	124.5	0.107302	0.107302	199
410.455	127.539	0.108108	0.108108	199
410.565	130.888	0.108997	0.108997	199
410.675	134.613	0.109886	0.109886	199
410.785	138.064	0.110754	0.110754	199
410.885	141.292	0.111518	0.111518	199
410.995	144.545	0.112387	0.112387	199
411.105	146.937	0.113255	0.113255	199
411.205	148.831	0.114082	0.114082	199
411.315	150.56	0.11495	0.11495	199
411.425	151.428	0.115798	0.115798	199
411.535	152.328	0.116707	0.116707	199
411.635	152.873	0.117493	0.117493	199
411.745	153.236	0.118361	0.118361	199
411.855	153.726	0.11925	0.11925	199
411.955	154.263	0.120056	0.120056	199
412.065	154.326	0.120924	0.120924	199
412.175	154.539	0.121792	0.121792	199
412.285	154.145	0.122701	0.122701	199
412.385	154.042	0.123487	0.123487	199
412.495	153.758	0.124376	0.124376	199
412.605	153.876	0.125244	0.125244	199
412.705	154.31	0.126029	0.126029	199
412.815	154.697	0.126918	0.126918	199
412.925	155.013	0.127787	0.127787	199
413.035	155.242	0.128676	0.128676	199
413.135	155.242	0.129481	0.129481	199
413.245	155.407	0.130329	0.130329	199
413.355	155.652	0.131218	0.131218	199
413.455	156	0.132024	0.132024	199
413.565	156.236	0.132913	0.132913	199
413.675	156.631	0.133781	0.133781	199
413.785	156.9	0.134649	0.134649	199
413.885	157.381	0.135455	0.135455	199
413.995	157.894	0.136344	0.136344	199
414.105	158.36	0.137212	0.137212	199
414.205	159.173	0.137998	0.137998	199
414.315	159.859	0.138866	0.138866	199
414.425	160.531	0.139734	0.139734	199
414.525	161.502	0.140561	0.140561	199
414.635	162.623	0.141429	0.141429	199
414.745	164.035	0.142339	0.142339	199
414.855	165.851	0.143207	0.143207	199
414.955	167.517	0.143992	0.143992	199
415.065	169.293	0.144881	0.144881	199
415.175	171.425	0.145729	0.145729	199
415.275	172.663	0.146556	0.146556	199
415.385	173.848	0.147424	0.147424	199
415.495	174.448	0.148292	0.148292	199
415.605	175.277	0.149181	0.149181	199
415.705	176.248	0.149987	0.149987	199
415.815	176.927	0.150876	0.150876	199
415.925	178.119	0.151765	0.151765	199
416.025	179.437	0.15255	0.15255	199
416.135	180.361	0.153439	0.153439	199
416.245	181.892	0.154349	0.154349	199
416.355	183.304	0.155217	0.155217	199
416.455	184.071	0.156002	0.156002	199
416.565	185.286	0.156891	0.156891	199
416.675	185.902	0.157759	0.157759	199
416.775	186.81	0.158565	0.158565	199
416.885	187.82	0.159454	0.159454	199
416.995	189.131	0.160322	0.160322	199
417.105	190.157	0.161232	0.161232	199
417.205	190.963	0.162017	0.162017	199
417.315	192.028	0.162886	0.162886	199
417.425	193.101	0.163774	0.163774	199
417.525	193.97	0.16456	0.16456	199
417.635	194.965	0.165449	0.165449	198
417.745	195.849	0.166317	0.166317	198
417.855	197.088	0.167206	0.167206	198
417.955	198.107	0.168012	0.168012	198
418.065	199.875	0.16888	0.16888	198
418.175	202.992	0.169769	0.169769	198
418.275	206.245	0.170555	0.170555	198
418.385	211.263	0.171443	0.171443	198
418.495	217.066	0.172353	0.172353	198
418.605	223.476	0.173221	0.173221	198
418.705	229.468	0.174006	0.174006	198
418.815	236.376	0.174895	0.174895	198
418.925	243.171	0.175764	0.175764	198
419.025	249.637	0.17657	0.17657	198
419.135	257.532	0.177479	0.177479	198
419.245	263.997	0.178347	0.178347	198
419.345	271.053	0.179174	0.179174	198
419.455	279.202	0.180042	0.180042	198
419.565	287.151	0.180952	0.180952	198
419.675	294.936	0.181799	0.181799	198
419.775	302.081	0.182626	0.182626	198
419.885	310.311	0.183515	0.183515	198
419.995	318.112	0.184362	0.184362	198
420.095	325.733	0.185169	0.185169	198
420.205	334.413	0.186037	0.186037	198
420.315	342.905	0.186926	0.186926	198
420.425	352.331	0.187815	0.187815	198
420.525	360.331	0.188642	0.188642	198
420.635	368.639	0.189509	0.189509	198
420.745	377.311	0.190398	0.190398	198
420.845	384.971	0.191205	0.191205	198
420.955	393.534	0.192093	0.192093	198
421.065	402.127	0.192982	0.192982	198
421.175	410.151	0.19385	0.19385	198
421.275	417.541	0.194615	0.194615	198
421.385	425.686	0.195504	0.195504	198
421.495	434.327	0.196413	0.196413	198
421.595	442.002	0.197261	0.197261	198
421.705	450.518	0.198129	0.198129	198
421.815	458.651	0.199018	0.199018	198
421.925	466.936	0.199907	0.199907	198
422.025	474.616	0.200692	0.200692	198
422.135	483.112	0.201581	0.201581	198
422.245	491.604	0.202449	0.202449	198
422.345	499.721	0.203276	0.203276	198
422.455	508.514	0.204144	0.204144	198
422.565	517.717	0.205033	0.205033	198
422.675	526.928	0.205922	0.205922	198
422.775	535.053	0.206707	0.206707	198
422.885	544.866	0.207617	0.207617	198
422.995	554.541	0.208506	0.208506	198
423.095	563.452	0.209291	0.209291	198
423.205	573.198	0.21018	0.21018	198
423.315	583.256	0.211069	0.211069	198
423.425	593.467	0.211958	0.211958	198
423.525	602.561	0.212723	0.212723	198
423.635	612.405	0.213612	0.213612	198
423.745	622.623	0.214501	0.214501	198
423.845	632.018	0.215306	0.215306	198
423.955	642.065	0.216175	0.216175	198
424.065	652.667	0.217063	0.217063	198
424.165	662.05	0.21789	0.21789	198
424.275	672.702	0.218759	0.218759	198
424.385	683.198	0.219647	0.219647	198
424.485	692.3	0.220412	0.220412	198
424.595	702.909	0.221322	0.221322	198
424.705	713.659	0.22221	0.22221	198
424.815	723.737	0.223058	0.223058	198
424.915	733.659	0.223906	0.223906	198
425.025	744.05	0.224774	0.224774	198
425.135	755.007	0.225642	0.225642	198
425.235	764.976	0.226428	0.226428	198
425.345	775.823	0.227337	0.227337	198
425.455	786.823	0.228205	0.228205	198
425.565	798.183	0.229094	0.229094	198
425.665	808.179	0.2299	0.2299	198
425.775	819.261	0.230748	0.230748	198
425.885	830.429	0.231637	0.231637	198
425.985	841.124	0.232422	0.232422	198
426.095	852.269	0.233331	0.233331	198
426.205	863.624	0.23422	0.23422	198
426.315	874.898	0.235068	0.235068	198
426.415	885.866	0.235894	0.235894	198
426.525	897.331	0.236784	0.236784	198
426.635	909.394	0.237673	0.237673	198
426.735	921.218	0.238458	0.238458	198
426.845	932.616	0.239326	0.239326	198
426.955	944.276	0.240235	0.240235	198
427.065	955.362	0.241104	0.241104	198
427.165	966.167	0.241889	0.241889	198
427.275	977.784	0.242758	0.242758	198
427.385	988.831	0.243646	0.243646	198
427.485	999.71	0.244452	0.244452	198
427.595	1011.53	0.245321	0.245321	198
427.705	1022.9	0.246189	0.246189	198
427.815	1033.92	0.247077	0.247077	198
427.915	1044.59	0.247884	0.247884	198
428.025	1056.31	0.248773	0.248773	198
428.135	1068.01	0.249661	0.249661	198
428.235	1078.94	0.250426	0.250426	198
428.345	1090.37	0.251336	0.251336	198
428.455	1102.04	0.252204	0.252204	198
428.565	1113.37	0.253072	0.253072	198
428.665	1123.49	0.253858	0.253858	198
428.775	1135.07	0.254746	0.254746	198
428.885	1146.03	0.255635	0.255635	198
428.985	1156.15	0.256421	0.256421	198
429.095	1167.06	0.25731	0.25731	198
429.205	1178.01	0.258178	0.258178	198
429.305	1187.13	0.258963	0.258963	198
429.415	1197.68	0.259873	0.259873	198
429.525	1208.36	0.260741	0.260741	198
429.635	1219.22	0.261609	0.261609	198
429.735	1229.03	0.262415	0.262415	198
429.845	1240.21	0.263304	0.263304	199
429.955	1250.99	0.264172	0.264172	199
430.055	1261.26	0.264979	0.264979	199
430.165	1271.86	0.265847	0.265847	199
430.275	1282.54	0.266715	0.266715	199
430.385	1293.95	0.267604	0.267604	199
430.485	1304.3	0.26841	0.26841	199
430.595	1315.82	0.269257	0.269257	199
430.705	1327.84	0.270146	0.270146	199
430.805	1338.34	0.270952	0.270952	199
430.915	1350.21	0.27182	0.27182	199
431.025	1361.9	0.272689	0.272689	199
431.135	1374.7	0.273598	0.273598	199
431.235	1385.99	0.274384	0.274384	199
431.345	1398.59	0.275252	0.275252	199
431.455	1411.25	0.276141	0.276141	199
431.555	1422.94	0.276906	0.276906	199
431.665	1435.81	0.277815	0.277815	199
431.775	1449.15	0.278683	0.278683	199
431.885	1462.52	0.279552	0.279552	199
431.985	1474.92	0.280337	0.280337	199
432.095	1488.89	0.281205	0.281205	199
432.205	1502.8	0.282073	0.282073	199
432.305	1515.66	0.282879	0.282879	199
432.415	1529.92	0.283768	0.283768	199
432.525	1543.9	0.284616	0.284616	199
432.635	1558.1	0.285504	0.285504	199
432.735	1571.64	0.28631	0.28631	199
432.845	1585.95	0.2872	0.2872	200
432.955	1599.96	0.288068	0.288068	200
433.055	1613.48	0.288853	0.288853	200
433.165	1627.96	0.289721	0.289721	200
433.275	1643.16	0.29061	0.29061	200
433.385	1658.34	0.291499	0.291499	200
433.485	1671.54	0.292285	0.292285	200
433.595	1687.04	0.293194	0.293194	200
433.705	1701.94	0.294062	0.294062	200
433.805	1715.78	0.294868	0.294868	200
433.915	1731.33	0.295737	0.295737	200
434.025	1746.6	0.296584	0.296584	200
434.125	1760.04	0.29739	0.29739	200
434.235	1775.71	0.298279	0.298279	200
434.345	1790.78	0.299147	0.299147	200
434.455	1806.37	0.300036	0.300036	200
434.555	1820.41	0.300821	0.300821	200
434.665	1836.42	0.30171	0.30171	200
434.775	1852.53	0.302599	0.302599	200
434.875	1866.94	0.303405	0.303405	200
434.985	1883.25	0.304274	0.304274	200
435.095	1899.61	0.305142	0.305142	200
435.205	1915.6	0.30603	0.30603	200
435.305	1929.84	0.306795	0.306795	200
435.415	1946.25	0.307705	0.307705	200
435.525	1962.38	0.308573	0.308573	200
435.625	1977.6	0.309359	0.309359	200
435.735	1993.88	0.310268	0.310268	200
435.845	2010.07	0.311115	0.311115	200
435.955	2027.5	0.312025	0.312025	200
436.055	2042.63	0.312832	0.312832	200
436.165	2060.3	0.313699	0.313699	200
436.275	2076.92	0.314588	0.314588	200
436.375	2092.72	0.315374	0.315374	200
436.485	2109.45	0.316263	0.316263	200
436.595	2127.64	0.317131	0.317131	200
436.705	2145.06	0.31802	0.31802	200
436.805	2160.39	0.318784	0.318784	200
436.915	2178.07	0.319694	0.319694	201
437.025	2195.41	0.320542	0.320542	201
437.125	2212.93	0.321348	0.321348	201
437.235	2231	0.322257	0.322257	201
437.345	2247.75	0.323125	0.323125	201
437.455	2265.86	0.324035	0.324035	201
437.555	2281.71	0.32482	0.32482	201
437.665	2299.75	0.325688	0.325688	201
437.775	2316.8	0.326557	0.326557	201
437.875	2332.18	0.327363	0.327363	201
437.985	2350.35	0.328251	0.328251	201
438.095	2368.62	0.32914	0.32914	201
438.205	2386.42	0.330009	0.330009	201
438.305	2402.64	0.330815	0.330815	201
438.415	2420.78	0.331704	0.331704	201
438.525	2439.12	0.332593	0.332593	201
438.625	2456.21	0.333378	0.333378	201
438.735	2474.71	0.334246	0.334246	201
438.845	2492.78	0.335135	0.335135	201
438.955	2511.71	0.335982	0.335982	201
439.055	2528.87	0.33681	0.33681	201
439.165	2548.19	0.337677	0.337677	201
439.265	2565.28	0.338484	0.338484	201
439.375	2584.15	0.339373	0.339373	201
439.485	2603.55	0.340241	0.340241	201
439.595	2623.16	0.34115	0.34115	201
439.695	2640.24	0.341936	0.341936	201
439.805	2659.48	0.342825	0.342825	201
439.915	2678.9	0.343714	0.343714	201
440.015	2696.27	0.344499	0.344499	201
440.125	2716.12	0.345388	0.345388	201
440.235	2735.26	0.346277	0.346277	201
440.345	2754.6	0.347145	0.347145	201
440.445	2771.89	0.34793	0.34793	201
440.555	2791.94	0.34884	0.34884	201
440.665	2810.88	0.349728	0.349728	201
440.765	2828.68	0.350535	0.350535	201
440.875	2848.3	0.351424	0.351424	201
440.985	2867.72	0.352292	0.352292	201
441.095	2887.42	0.35316	0.35316	201
441.195	2905.76	0.353987	0.353987	201
441.305	2925.71	0.354855	0.354855	201
441.415	2946.52	0.355744	0.355744	201
441.515	2964.87	0.35655	0.35655	201
441.625	2985.32	0.357439	0.357439	201
441.735	3005.6	0.358307	0.358307	201
441.845	3026.69	0.359217	0.359217	201
441.945	3045.15	0.360002	0.360002	201
442.055	3065.46	0.36087	0.36087	201
442.165	3085.96	0.361759	0.361759	201
442.265	3104.73	0.362565	0.362565	201
442.375	3125.33	0.363454	0.363454	201
442.485	3145.87	0.364322	0.364322	201
442.595	3165.83	0.365232	0.365232	201
442.695	3185.19	0.366038	0.366038	201
442.805	3206.23	0.366948	0.366948	201
442.915	3227.07	0.367836	0.367836	201
443.015	3245.7	0.368622	0.368622	201
443.125	3266.4	0.369531	0.369531	201
443.235	3286.93	0.370379	0.370379	201
443.345	3307.15	0.371268	0.371268	201
443.445	3326.24	0.372074	0.372074	201
443.555	3347.22	0.372942	0.372942	201
443.665	3368.72	0.37381	0.37381	201
443.765	3388.48	0.374658	0.374658	201
443.875	3409.83	0.375526	0.375526	201
443.985	3431.01	0.376394	0.376394	201
444.085	3450.74	0.377221	0.377221	201
444.195	3471.76	0.37811	0.37811	201
444.305	3493.62	0.378978	0.378978	201
444.415	3516.79	0.379867	0.379867	201
444.515	3536.41	0.380673	0.380673	201
444.625	3557.57	0.381541	0.381541	201
444.735	3578.92	0.38243	0.38243	201
444.835	3598.23	0.383236	0.383236	201
444.945	3619.61	0.384104	0.384104	201
445.055	3641.24	0.384993	0.384993	201
445.165	3663	0.385882	0.385882	201
445.265	3683.03	0.386667	0.386667	201
445.375	3704.25	0.387556	0.387556	201
445.485	3725.54	0.388445	0.388445	201
445.585	3745.15	0.389251	0.389251	201
445.695	3766.19	0.39014	0.39014	201
445.805	3786.69	0.391008	0.391008	201
445.915	3807.84	0.391876	0.391876	201
446.015	3827.52	0.392703	0.392703	201
446.125	3849.19	0.393571	0.393571	201
446.235	3870.2	0.39444	0.39444	201
446.335	3890.09	0.395245	0.395245	201
446.445	3911.9	0.396134	0.396134	201
446.555	3933.62	0.397003	0.397003	201
446.665	3955.37	0.397891	0.397891	201
446.765	3974.85	0.398698	0.398698	201
446.875	3996.36	0.399566	0.399566	201
446.985	4017.76	0.400455	0.400455	201
447.085	4037.03	0.40124	0.40124	201
447.195	4058.78	0.40215	0.40215	201
447.305	4080.67	0.402997	0.402997	201
447.415	4102.07	0.403886	0.403886	201
447.515	4121.7	0.404713	0.404713	201
447.625	4143.09	0.40556	0.40556	201
447.735	4164.58	0.40647	0.40647	201
447.835	4183.94	0.407255	0.407255	201
447.945	4204.83	0.408124	0.408124	201
448.055	4226.04	0.408992	0.408992	201
448.165	4247.87	0.409881	0.409881	201
448.265	4266.73	0.410687	0.410687	201
448.375	4287.66	0.411555	0.411555	201
448.485	4308.9	0.412464	0.412464	201
448.585	4327.64	0.413229	0.413229	201
448.695	4349.14	0.414118	0.414118	201
448.805	4370.78	0.415028	0.415028	201
448.915	4392.54	0.415896	0.415896	201
449.015	4411.97	0.416702	0.416702	201
449.125	4433.64	0.417549	0.417549	201
449.235	4454.86	0.418418	0.418418	201
449.335	4474.56	0.419244	0.419244	201
449.445	4496.06	0.420113	0.420113	201
449.555	4517.73	0.421002	0.421002	201
449.655	4537.01	0.421807	0.421807	201
449.765	4558.39	0.422676	0.422676	201
449.875	4579.74	0.423544	0.423544	201
449.985	4600.59	0.424433	0.424433	201
450.085	4619.88	0.425218	0.425218	201
450.195	4641.69	0.426107	0.426107	201
450.305	4662.57	0.426996	0.426996	201
450.405	4681.1	0.427782	0.427782	201
450.515	4701.99	0.428671	0.428671	201
450.625	4722.31	0.429538	0.429538	201
450.735	4743.09	0.430427	0.430427	201
450.835	4761.06	0.431192	0.431192	201
450.945	4781.24	0.432081	0.432081	201
451.055	4803.11	0.43297	0.43297	201
451.155	4821.18	0.433756	0.433756	201
451.265	4840.91	0.434665	0.434665	201
451.375	4861.03	0.435533	0.435533	201
451.485	4880.81	0.436401	0.436401	201
451.585	4899.26	0.437207	0.437207	201
451.695	4918.39	0.438055	0.438055	201
451.805	4937.96	0.438944	0.438944	201
451.905	4955.62	0.439729	0.439729	201
452.015	4975.21	0.440618	0.440618	201
452.125	4993.74	0.441507	0.441507	201
452.235	5012.25	0.442375	0.442375	201
452.335	5029.16	0.443161	0.443161	201
452.445	5047.92	0.444049	0.444049	201
452.555	5065.52	0.444938	0.444938	201
452.655	5080.67	0.445703	0.445703	201
452.765	5098.52	0.446612	0.446612	201
452.875	5115.9	0.447481	0.447481	201
452.985	5133.03	0.448349	0.448349	201
453.085	5148.13	0.449134	0.449134	201
453.195	5162.88	0.449982	0.449982	201
453.305	5179.27	0.450871	0.450871	201
453.405	5194.44	0.451697	0.451697	201
453.515	5209.93	0.452545	0.452545	201
453.625	5225.35	0.453455	0.453455	201
453.735	5240.23	0.454323	0.454323	201
453.835	5253.39	0.455129	0.455129	201
453.945	5268.5	0.455997	0.455997	201
454.045	5282.05	0.456783	0.456783	201
454.155	5296.69	0.457651	0.457651	201
454.265	5310.85	0.45856	0.45856	201
454.375	5323.75	0.459428	0.459428	201
454.475	5335.69	0.460214	0.460214	201
454.585	5349.11	0.461082	0.461082	201
454.695	5361.34	0.461992	0.461992	201
454.795	5372.84	0.462777	0.462777	201
454.905	5383.93	0.463645	0.463645	201
455.015	5394.75	0.464513	0.464513	201
455.125	5405.28	0.465402	0.465402	201
455.225	5414.44	0.466208	0.466208	201
455.335	5423.43	0.467077	0.467077	201
455.445	5432.35	0.467945	0.467945	201
455.545	5439.06	0.468751	0.468751	201
455.655	5445.19	0.46964	0.46964	201
455.765	5451.33	0.470487	0.470487	201
455.875	5457.47	0.471397	0.471397	201
455.975	5461.98	0.472203	0.472203	201
456.085	5466.21	0.473071	0.473071	201
456.195	5470.2	0.473939	0.473939	201
456.295	5472.82	0.474766	0.474766	201
456.405	5475.21	0.475614	0.475614	201
456.515	5477.49	0.476502	0.476502	201
456.625	5479.84	0.477371	0.477371	201
456.725	5481.46	0.478156	0.478156	201
456.835	5482.83	0.479066	0.479066	201
456.945	5483.49	0.479934	0.479934	201
457.045	5483.79	0.48074	0.48074	201
457.155	5483.73	0.481629	0.481629	201
457.265	5482.95	0.482476	0.482476	201
457.375	5481.33	0.483365	0.483365	201
457.475	5479.98	0.484151	0.484151	201
457.585	5478.04	0.48506	0.48506	201
457.695	5475.77	0.485908	0.485908	201
457.795	5473.38	0.486714	0.486714	201
457.905	5471.54	0.487582	0.487582	201
458.015	5469.03	0.488492	0.488492	201
458.125	5467.91	0.48936	0.48936	201
458.225	5467.55	0.490166	0.490166	201
458.335	5467.33	0.491055	0.491055	201
458.445	5468.08	0.491964	0.491964	201
458.545	5468.81	0.49275	0.49275	201
458.655	5471.16	0.493618	0.493618	201
458.765	5473.49	0.494507	0.494507	201
458.875	5476.34	0.495354	0.495354	201
458.975	5479.19	0.49616	0.49616	201
459.085	5482.97	0.497049	0.497049	201
459.195	5487.38	0.497917	0.497917	201
459.295	5491.89	0.498744	0.498744	200
459.405	5496.68	0.499612	0.499612	200
459.515	5501.43	0.500522	0.500522	200
459.615	5505.3	0.501308	0.501308	200
459.725	5510.82	0.502196	0.502196	200
459.835	5515.24	0.503064	0.503064	200
459.945	5520.46	0.503912	0.503912	200
460.045	5524.72	0.504739	0.504739	200
460.155	5530.05	0.505607	0.505607	200
460.265	5535.32	0.506517	0.506517	200
460.365	5540.12	0.507281	0.507281	200
460.475	5545.08	0.508191	0.508191	200
460.585	5550.56	0.50908	0.50908	200
460.695	5555.56	0.509948	0.509948	200
460.795	5560.48	0.510754	0.510754	200
460.905	5565.45	0.511643	0.511643	200
461.015	5571.08	0.512532	0.512532	200
461.115	5575.27	0.513297	0.513297	200
461.225	5580.2	0.514185	0.514185	200
461.335	5585.7	0.515074	0.515074	200
461.445	5591.36	0.515963	0.515963	200
461.545	5595.74	0.516769	0.516769	200
461.655	5600.66	0.517679	0.517679	200
461.765	5606.19	0.518526	0.518526	200
461.865	5611.79	0.519353	0.519353	200
461.975	5617.18	0.520201	0.520201	200
462.085	5622.6	0.521089	0.521089	200
462.195	5627.76	0.521958	0.521958	200
462.295	5632.96	0.522764	0.522764	200
462.405	5638.27	0.523673	0.523673	200
462.515	5643.34	0.524541	0.524541	200
462.615	5648.23	0.525327	0.525327	200
462.725	5653.76	0.526237	0.526237	200
462.835	5659.38	0.527125	0.527125	200
462.945	5664.73	0.528014	0.528014	200
463.045	5669.39	0.5288	0.5288	200
463.155	5674.66	0.529688	0.529688	200
463.265	5679.91	0.530577	0.530577	200
463.365	5684.79	0.531384	0.531384	200
463.475	5690.27	0.532272	0.532272	200
463.585	5695.31	0.53314	0.53314	200
463.695	5700.36	0.534009	0.534009	200
463.795	5705.06	0.534836	0.534836	200
463.905	5711.05	0.535704	0.535704	200
464.015	5716.45	0.536613	0.536613	200
464.115	5721.22	0.537419	0.537419	200
464.225	5726.16	0.538329	0.538329	200
464.335	5730.91	0.539176	0.539176	200
464.435	5735.8	0.539983	0.539983	200
464.545	5741.15	0.540851	0.540851	200
464.655	5747.18	0.541739	0.541739	200
464.765	5752.91	0.542649	0.542649	200
464.865	5757.74	0.543435	0.543435	200
464.975	5762.91	0.544303	0.544303	200
465.085	5768.58	0.545171	0.545171	200
465.185	5774.2	0.546018	0.546018	200
465.295	5779.56	0.546886	0.546886	200
465.405	5785.08	0.547775	0.547775	200
465.515	5789.92	0.548643	0.548643	200
465.615	5795.48	0.54947	0.54947	200
465.725	5800.39	0.550339	0.550339	200
465.835	5805.87	0.551227	0.551227	200
465.935	5810.32	0.552033	0.552033	200
466.045	5815.97	0.552902	0.552902	200
466.155	5821.71	0.55379	0.55379	200
466.265	5826.81	0.554659	0.554659	200
466.365	5831.97	0.555486	0.555486	200
466.475	5837.36	0.556354	0.556354	200
466.585	5842.78	0.557263	0.557263	200
466.685	5846.7	0.558028	0.558028	200
466.795	5852.31	0.558917	0.558917	200
466.905	5857.69	0.559806	0.559806	200
467.015	5863.25	0.560653	0.560653	200
467.115	5868.25	0.561459	0.561459	200
467.225	5874.27	0.562369	0.562369	200
467.335	5879.63	0.563237	0.563237	200
467.435	5884.47	0.564023	0.564023	200
467.545	5890.12	0.564932	0.564932	200
467.655	5895.7	0.565821	0.565821	200
467.765	5900.96	0.566689	0.566689	200
467.865	5905.49	0.567495	0.567495	200
467.975	5910.99	0.568384	0.568384	200
468.085	5916.02	0.569252	0.569252	200
468.185	5920.35	0.570038	0.570038	200
468.295	5926.04	0.570927	0.570927	200
468.405	5931.82	0.571816	0.571816	199
468.515	5937.27	0.572683	0.572683	199
468.615	5942.19	0.57351	0.57351	199
468.725	5947.47	0.574379	0.574379	199
468.835	5953.11	0.575267	0.575267	199
468.935	5957.31	0.576053	0.576053	199
469.045	5961.62	0.576921	0.576921	199
469.155	5966.87	0.57781	0.57781	199
469.255	5971.88	0.578595	0.578595	199
469.365	5977.19	0.579484	0.579484	199
469.475	5982.34	0.580373	0.580373	199
469.575	5987.09	0.581179	0.581179	199
469.685	5992.13	0.582027	0.582027	199
469.795	5997.79	0.582936	0.582936	199
469.905	6003.92	0.583804	0.583804	199
470.005	6008.49	0.58459	0.58459	199
470.115	6013.91	0.585499	0.585499	199
470.225	6019.45	0.586347	0.586347	199
470.325	6024.35	0.587174	0.587174	199
470.435	6029.6	0.588042	0.588042	199
470.545	6034.78	0.588931	0.588931	199
470.655	6039.68	0.589799	0.589799	199
470.755	6044.77	0.590605	0.590605	199
470.865	6049.72	0.591473	0.591473	199
470.975	6055.02	0.592341	0.592341	199
471.075	6059.86	0.593148	0.593148	199
471.185	6065.28	0.594036	0.594036	199
471.295	6070.25	0.594905	0.594905	199
471.405	6075.47	0.595794	0.595794	199
471.505	6080.42	0.596599	0.596599	199
471.615	6085.23	0.597468	0.597468	199
471.725	6090.63	0.598357	0.598357	199
471.825	6096.53	0.599121	0.599121	199
471.935	6101.66	0.600031	0.600031	199
472.045	6106.79	0.600858	0.600858	199
472.155	6111.98	0.601747	0.601747	199
472.255	6117	0.602574	0.602574	199
472.365	6122.06	0.603442	0.603442	199
472.475	6127.65	0.604331	0.604331	199
472.575	6132.42	0.605116	0.605116	199
472.685	6137.57	0.606005	0.606005	199
472.795	6142.74	0.606894	0.606894	199
472.905	6148.05	0.607762	0.607762	199
473.005	6152.67	0.608527	0.608527	199
473.115	6158.06	0.609416	0.609416	199
473.225	6163.12	0.610304	0.610304	199
473.325	6167.57	0.61109	0.61109	199
473.435	6173.11	0.611979	0.611979	199
473.545	6179.04	0.612868	0.612868	199
473.655	6184	0.613757	0.613757	199
473.755	6188.56	0.614542	0.614542	199
473.865	6193.11	0.61541	0.61541	199
473.975	6198.77	0.616278	0.616278	199
474.075	6203.06	0.617084	0.617084	199
474.185	6207.82	0.617953	0.617953	199
474.295	6212.39	0.618821	0.618821	199
474.395	6216.56	0.619606	0.619606	199
474.505	6221.87	0.620475	0.620475	199
474.615	6227.45	0.621343	0.621343	199
474.725	6233.22	0.622252	0.622252	199
474.825	6237.88	0.623038	0.623038	199
474.935	6242.54	0.623906	0.623906	199
475.045	6247.86	0.624795	0.624795	199
475.145	6253.05	0.625601	0.625601	199
475.255	6258.66	0.626469	0.626469	199
475.365	6263.65	0.627337	0.627337	199
475.475	6268.61	0.628205	0.628205	198
475.575	6273.13	0.629011	0.629011	198
475.685	6278.66	0.62988	0.62988	198
475.795	6283.88	0.630768	0.630768	198
475.895	6288.41	0.631575	0.631575	198
476.005	6293.22	0.632484	0.632484	198
476.115	6298.08	0.633331	0.633331	198
476.225	6303.14	0.63422	0.63422	198
476.325	6308.01	0.635006	0.635006	198
476.435	6312.66	0.635874	0.635874	198
476.545	6317.83	0.636742	0.636742	198
476.645	6322.51	0.637569	0.637569	198
476.755	6326.94	0.638417	0.638417	198
476.865	6332.29	0.639306	0.639306	198
476.975	6337.04	0.640174	0.640174	198
477.075	6342.48	0.641021	0.641021	198
477.185	6347.32	0.641869	0.641869	198
477.295	6352.07	0.642737	0.642737	198
477.395	6356.56	0.643543	0.643543	198
477.505	6361.86	0.644453	0.644453	198
477.615	6365.8	0.6453	0.6453	198
477.725	6370.77	0.646168	0.646168	198
477.825	6375.07	0.646954	0.646954	198
477.935	6381.15	0.647863	0.647863	198
478.045	6385.87	0.648731	0.648731	198
478.145	6390.44	0.649538	0.649538	198
478.255	6396.01	0.650426	0.650426	198
478.365	6400.88	0.651295	0.651295	198
478.475	6404.98	0.652162	0.652162	198
478.575	6409.21	0.652948	0.652948	198
478.685	6414.08	0.653837	0.653837	198
478.795	6419.44	0.654726	0.654726	198
478.895	6424.57	0.655511	0.655511	198
479.005	6428.8	0.6564	0.6564	198
479.115	6433.72	0.657289	0.657289	198
479.215	6438.23	0.658075	0.658075	198
479.325	6443.09	0.658943	0.658943	198
479.435	6448.09	0.659852	0.659852	198
479.545	6452.86	0.66072	0.66072	198
479.645	6456.63	0.661547	0.661547	198
479.755	6461.12	0.662415	0.662415	198
479.865	6465.9	0.663284	0.663284	198
479.965	6470.41	0.66409	0.66409	198
480.075	6475.28	0.664958	0.664958	198
480.185	6480.17	0.665826	0.665826	198
480.295	6484.93	0.666715	0.666715	198
480.395	6489.72	0.667542	0.667542	198
480.505	6494.95	0.66841	0.66841	198
480.615	6500.48	0.669299	0.669299	198
480.715	6504.74	0.670105	0.670105	198
480.825	6509.24	0.670973	0.670973	198
480.935	6513.63	0.671842	0.671842	198
481.045	6518.41	0.672751	0.672751	198
481.145	6523.18	0.673536	0.673536	198
481.255	6527.99	0.674405	0.674405	198
481.365	6532.53	0.675293	0.675293	198
481.465	6537.11	0.676079	0.676079	198
481.575	6541.95	0.676968	0.676968	198
481.685	6546.5	0.677857	0.677857	198
481.795	6551.61	0.678745	0.678745	198
481.895	6556.05	0.679551	0.679551	198
482.005	6560.66	0.680441	0.680441	198
482.115	6565.58	0.681329	0.681329	198
482.215	6569.47	0.682135	0.682135	198
482.325	6573.98	0.683003	0.683003	198
482.435	6578.44	0.683872	0.683872	198
482.545	6583.9	0.684781	0.684781	198
482.645	6588.25	0.685567	0.685567	198
482.755	6592.87	0.686435	0.686435	198
482.865	6597.84	0.687323	0.687323	198
482.965	6602	0.68813	0.68813	198
483.075	6606.8	0.688998	0.688998	198
483.185	6612.3	0.689887	0.689887	198
483.295	6616.39	0.690776	0.690776	198
483.395	6620.94	0.691582	0.691582	198
483.505	6625.78	0.69245	0.69245	198
483.615	6630.5	0.693318	0.693318	198
483.715	6635.43	0.694145	0.694145	198
483.825	6639.85	0.695034	0.695034	198
483.935	6645.05	0.695902	0.695902	198
484.045	6649.27	0.696791	0.696791	198
484.145	6653.96	0.697597	0.697597	198
484.255	6658.61	0.698486	0.698486	198
484.355	6662.98	0.699271	0.699271	198
484.465	6667.89	0.70016	0.70016	198
484.575	6672.27	0.70107	0.70107	198
484.685	6677.01	0.701917	0.701917	198
484.785	6681.07	0.702724	0.702724	198
484.895	6685.49	0.703592	0.703592	198
485.005	6690.25	0.704501	0.704501	198
485.105	6694.63	0.705328	0.705328	198
485.215	6699.5	0.706217	0.706217	198
485.325	6704.04	0.707106	0.707106	198
485.435	6708.3	0.707974	0.707974	198
485.535	6712.62	0.70878	0.70878	198
485.645	6717.68	0.709669	0.709669	198
485.755	6722.37	0.710537	0.710537	198
485.855	6727.34	0.711343	0.711343	198
485.965	6731.68	0.712232	0.712232	198
486.075	6736.64	0.7131	0.7131	198
486.185	6741.63	0.71401	0.71401	198
486.285	6745.91	0.714795	0.714795	198
486.395	6751.03	0.715684	0.715684	198
486.505	6755.7	0.716573	0.716573	198
486.605	6759.2	0.717358	0.717358	198
486.715	6764.55	0.718268	0.718268	198
486.825	6768.97	0.719157	0.719157	198
486.935	6773.45	0.720004	0.720004	198
487.035	6777.21	0.72081	0.72081	198
487.145	6781.91	0.721699	0.721699	198
487.255	6786.31	0.722567	0.722567	198
487.355	6791.21	0.723394	0.723394	198
487.465	6796.14	0.724262	0.724262	198
487.575	6800.04	0.72513	0.72513	198
487.685	6805	0.726061	0.726061	199
487.785	6809.16	0.726846	0.726846	199
487.895	6813.23	0.727735	0.727735	199
488.005	6817.48	0.728583	0.728583	199
488.105	6821.26	0.729368	0.729368	199
488.215	6826.98	0.730257	0.730257	199
488.325	6831.66	0.731146	0.731146	199
488.435	6836.65	0.732055	0.732055	199
488.535	6840.81	0.732841	0.732841	199
488.645	6845.43	0.733709	0.733709	199
488.755	6849.96	0.734598	0.734598	199
488.855	6854.02	0.735404	0.735404	199
488.965	6858.48	0.736293	0.736293	199
489.075	6863.15	0.737161	0.737161	199
489.175	6867.31	0.737967	0.737967	199
489.285	6871.45	0.738835	0.738835	199
489.395	6875.91	0.739703	0.739703	199
489.505	6880.3	0.740572	0.740572	199
489.605	6884.6	0.741399	0.741399	199
489.715	6889.32	0.742287	0.742287	199
489.825	6893.78	0.743155	0.743155	199
489.925	6897.61	0.743982	0.743982	199
490.035	6902.48	0.744871	0.744871	199
490.145	6907.18	0.745739	0.745739	199
490.255	6910.82	0.746587	0.746587	199
490.355	6915.04	0.747413	0.747413	199
490.465	6919.68	0.748302	0.748302	199
490.575	6924.15	0.749171	0.749171	199
490.675	6928.31	0.749977	0.749977	199
490.785	6932.48	0.750845	0.750845	199
490.895	6936.58	0.751692	0.751692	199
491.005	6941.72	0.752602	0.752602	199
491.105	6946.39	0.753408	0.753408	199
491.215	6950.82	0.754256	0.754256	199
491.325	6955.59	0.755165	0.755165	199
491.425	6959.23	0.755951	0.755951	199
491.535	6964.2	0.756819	0.756819	199
491.645	6968.82	0.757708	0.757708	199
491.755	6973.03	0.758576	0.758576	200
491.855	6977.31	0.759403	0.759403	200
491.965	6981.05	0.760271	0.760271	200
492.075	6986.09	0.761139	0.761139	200
492.175	6990.32	0.761945	0.761945	200
492.285	6995.06	0.762813	0.762813	200
492.395	6999.07	0.763702	0.763702	200
492.505	7003.63	0.76457	0.76457	200
492.605	7007.11	0.765377	0.765377	200
492.715	7011.77	0.766265	0.766265	200
492.825	7015.96	0.767134	0.767134	200
492.925	7019.77	0.767919	0.767919	200
493.035	7024.58	0.768808	0.768808	200
493.145	7028.21	0.769655	0.769655	200
493.255	7033.24	0.770565	0.770565	200
493.355	7037.01	0.77135	0.77135	200
493.465	7042.23	0.77226	0.77226	200
493.575	7046.86	0.773128	0.773128	200
493.675	7050.89	0.773913	0.773913	200
493.785	7055.59	0.774802	0.774802	200
493.895	7060.31	0.775691	0.775691	200
494.005	7064.16	0.776539	0.776539	200
494.105	7068.67	0.777345	0.777345	200
494.215	7073.31	0.778213	0.778213	200
494.325	7077.71	0.779081	0.779081	200
494.425	7081.39	0.779888	0.779888	200
494.535	7085.69	0.780755	0.780755	200
494.645	7090.59	0.781644	0.781644	200
494.745	7094.8	0.782471	0.782471	200
494.855	7099.08	0.783339	0.783339	200
494.965	7103.06	0.784208	0.784208	200
495.075	7107.47	0.785076	0.785076	200
495.175	7111.54	0.785902	0.785902	200
495.285	7115.91	0.78675	0.78675	200
495.395	7119.69	0.787619	0.787619	200
495.495	7122.65	0.788383	0.788383	200
495.605	7126.99	0.789272	0.789272	200
495.715	7132.3	0.79014	0.79014	200
495.825	7136.88	0.791029	0.791029	201
495.925	7140.56	0.791814	0.791814	201
496.035	7145.86	0.792724	0.792724	201
496.145	7150	0.793592	0.793592	201
496.245	7154.35	0.794398	0.794398	201
496.355	7159.11	0.795266	0.795266	201
496.465	7163.48	0.796135	0.796135	201
496.575	7167.56	0.797003	0.797003	201
496.675	7171.21	0.797809	0.797809	201
496.785	7176.46	0.798719	0.798719	201
496.895	7180.72	0.799545	0.799545	201
496.995	7184.71	0.800351	0.800351	201
497.105	7188.97	0.801261	0.801261	201
497.215	7193.21	0.802129	0.802129	201
497.325	7197.49	0.803018	0.803018	201
497.425	7200.69	0.803804	0.803804	201
497.535	7205.19	0.804672	0.804672	201
497.645	7209.78	0.80554	0.80554	201
497.745	7213.42	0.806346	0.806346	201
497.855	7218.14	0.807235	0.807235	201
497.965	7221.89	0.808082	0.808082	201
498.075	7226.32	0.808992	0.808992	201
498.175	7230.52	0.809777	0.809777	201
498.285	7235.22	0.810666	0.810666	201
498.395	7239.45	0.811555	0.811555	201
498.495	7243.17	0.812361	0.812361	201
498.605	7248	0.81325	0.81325	201
498.715	7251.46	0.814098	0.814098	201
498.825	7255.23	0.814966	0.814966	201
498.925	7259.42	0.815751	0.815751	201
499.035	7264.11	0.81664	0.81664	201
499.135	7268.77	0.817446	0.817446	201
499.245	7273.26	0.818335	0.818335	201
499.355	7277.75	0.819224	0.819224	201
499.465	7281.94	0.820092	0.820092	201
499.565	7285.48	0.820878	0.820878	201
499.675	7289.75	0.821767	0.821767	201
499.785	7293.98	0.822634	0.822634	201
499.885	7297.69	0.823441	0.823441	201
499.995	7301.98	0.82433	0.82433	201
500.105	7306.1	0.825218	0.825218	201
500.215	7310.73	0.826066	0.826066	201
500.315	7314.52	0.826872	0.826872	201
500.425	7319.09	0.827761	0.827761	201
500.535	7323.37	0.828629	0.828629	201
500.635	7327.1	0.829435	0.829435	201
500.745	7331.39	0.830345	0.830345	201
500.855	7335.14	0.831234	0.831234	201
500.965	7339.4	0.832102	0.832102	201
501.065	7342.68	0.832866	0.832866	201
501.175	7347	0.833776	0.833776	201
501.285	7351.32	0.834644	0.834644	201
501.385	7355.04	0.83543	0.83543	201
501.495	7359.6	0.836339	0.836339	201
501.605	7363.95	0.837208	0.837208	201
501.715	7368.65	0.838096	0.838096	201
501.815	7372.94	0.838903	0.838903	201
501.925	7376.88	0.839791	0.839791	201
502.035	7381.2	0.84066	0.84066	201
502.135	7384.8	0.841445	0.841445	201
502.245	7390.77	0.842334	0.842334	201
502.355	7395.59	0.843223	0.843223	201
502.465	7399.55	0.844091	0.844091	201
502.565	7403.5	0.844897	0.844897	201
502.675	7407.98	0.845786	0.845786	201
502.785	7412.14	0.846654	0.846654	201
502.885	7415.55	0.84746	0.84746	201
502.995	7420.33	0.848349	0.848349	201
503.105	7424.21	0.849238	0.849238	201
503.215	7427.76	0.850106	0.850106	201
503.315	7432.06	0.850912	0.850912	201
503.425	7435.93	0.851801	0.851801	201
503.535	7440.01	0.852669	0.852669	201
503.635	7443.37	0.853434	0.853434	201
503.745	7447.86	0.854344	0.854344	201
503.855	7452.4	0.855232	0.855232	201
503.965	7456.45	0.856142	0.856142	201
504.065	7460.24	0.856907	0.856907	201
504.175	7464.5	0.857795	0.857795	201
504.285	7468.87	0.858705	0.858705	201
504.385	7473.25	0.859491	0.859491	201
504.495	7477.14	0.860359	0.860359	201
504.605	7481.7	0.861248	0.861248	201
504.705	7485.19	0.862033	0.862033	201
504.815	7489.56	0.862922	0.862922	201
504.925	7493.6	0.863811	0.863811	201
505.035	7497.86	0.8647	0.8647	201
505.135	7501.5	0.865506	0.865506	201
505.245	7505.83	0.866395	0.866395	201
505.355	7509.42	0.867263	0.867263	201
505.455	7513.53	0.86809	0.86809	201
505.565	7516.95	0.868958	0.868958	201
505.675	7521.44	0.869826	0.869826	201
505.785	7525.18	0.870735	0.870735	201
505.885	7528.73	0.871521	0.871521	201
505.995	7533.26	0.87241	0.87241	201
506.105	7536.4	0.873299	0.873299	201
506.205	7540.88	0.874105	0.874105	201
506.315	7545.12	0.874973	0.874973	201
506.425	7550.04	0.875903	0.875903	201
506.535	7554.19	0.876792	0.876792	201
506.635	7557.26	0.877577	0.877577	201
506.745	7561.21	0.878466	0.878466	201
506.855	7565.13	0.879335	0.879335	201
506.955	7569.61	0.88014	0.88014	201
507.065	7573.98	0.881009	0.881009	201
507.175	7578.07	0.881898	0.881898	201
507.285	7582.45	0.882786	0.882786	201
507.385	7586.23	0.883613	0.883613	201
507.495	7590.28	0.884482	0.884482	201
507.605	7594.4	0.88537	0.88537	201
507.705	7597.67	0.886177	0.886177	201
507.815	7602.08	0.887066	0.887066	201
507.925	7605.62	0.887933	0.887933	201
508.035	7610.1	0.888843	0.888843	201
508.135	7613.86	0.889629	0.889629	201
508.245	7617.3	0.890497	0.890497	201
508.355	7621.53	0.891365	0.891365	201
508.455	7624.81	0.892151	0.892151	201
508.565	7628.91	0.89306	0.89306	201
508.675	7633.43	0.893928	0.893928	201
508.785	7637.97	0.894838	0.894838	201
508.885	7641.2	0.895623	0.895623	201
508.995	7645.23	0.896533	0.896533	201
509.105	7648.95	0.897401	0.897401	201
509.205	7652.37	0.898186	0.898186	201
509.315	7656.54	0.899054	0.899054	201
509.425	7660.51	0.899943	0.899943	201
509.525	7664.35	0.900729	0.900729	201
509.635	7668.88	0.901618	0.901618	201
509.745	7673.17	0.902527	0.902527	201
509.855	7677.31	0.903395	0.903395	201
509.955	7681.02	0.904201	0.904201	201
510.065	7684.9	0.90507	0.90507	201
510.175	7689.02	0.905958	0.905958	201
510.275	7692.85	0.906765	0.906765	201
510.385	7696.4	0.907633	0.907633	201
510.495	7700.74	0.908521	0.908521	201
510.605	7704.59	0.90941	0.90941	201
510.705	7708.34	0.910196	0.910196	201
510.815	7712.71	0.911105	0.911105	201
510.925	7716.78	0.911974	0.911974	201
511.025	7720.14	0.912759	0.912759	201
511.135	7724.83	0.913648	0.913648	201
511.245	7728.47	0.914537	0.914537	201
511.355	7731.74	0.915384	0.915384	201
511.455	7735.12	0.916211	0.916211	201
511.565	7739.18	0.9171	0.9171	201
511.675	7743.43	0.917968	0.917968	201
511.775	7747.08	0.918774	0.918774	201
511.885	7751.19	0.919643	0.919643	201
511.995	7755.05	0.920511	0.920511	201
512.105	7759.23	0.921358	0.921358	201
512.205	7763.85	0.922206	0.922206	201
512.315	7768.46	0.923074	0.923074	201
512.425	7772.43	0.923942	0.923942	201
512.525	7776.11	0.924748	0.924748	201
512.635	7779.94	0.925637	0.925637	201
512.745	7783.98	0.926505	0.926505	201
512.855	7788.01	0.927394	0.927394	201
512.955	7791.55	0.928159	0.928159	201
513.065	7795.74	0.929048	0.929048	201
513.175	7800.27	0.929936	0.929936	201
513.275	7803.95	0.930743	0.930743	201
513.385	7807.51	0.931611	0.931611	201
513.495	7811.18	0.932479	0.932479	201
513.605	7815.89	0.933389	0.933389	201
513.705	7819.34	0.934174	0.934174	201
513.815	7823.27	0.935063	0.935063	201
513.925	7826.98	0.935931	0.935931	201
514.025	7830.31	0.936717	0.936717	201
514.135	7834.28	0.937626	0.937626	201
514.245	7838.15	0.938494	0.938494	201
514.345	7841.63	0.93928	0.93928	201
514.455	7846.02	0.940169	0.940169	201
514.565	7850.01	0.941037	0.941037	201
514.665	7853.9	0.941843	0.941843	201
514.775	7858.69	0.942711	0.942711	201
514.885	7862.8	0.9436	0.9436	201
514.995	7866.67	0.944468	0.944468	201
515.095	7870.63	0.945274	0.945274	201
515.205	7874.8	0.946142	0.946142	201
515.315	7878.89	0.947011	0.947011	201
515.415	7882.93	0.947796	0.947796	201
515.525	7886.95	0.948705	0.948705	201
515.635	7890.92	0.949553	0.949553	201
515.745	7895.36	0.950442	0.950442	201
515.845	7899.03	0.951227	0.951227	201
515.955	7902.7	0.952137	0.952137	201
516.065	7906.99	0.953026	0.953026	201
516.165	7909.82	0.953811	0.953811	200
516.275	7913.88	0.9547	0.9547	200
516.385	7917.78	0.955548	0.955548	200
516.495	7921.89	0.956436	0.956436	200
516.595	7924.92	0.957201	0.957201	200
516.705	7927.87	0.95807	0.95807	200
516.815	7932.5	0.958917	0.958917	200
516.915	7937.41	0.959744	0.959744	200
517.025	7941.59	0.960612	0.960612	200
517.135	7945.98	0.961521	0.961521	200
517.245	7949.54	0.96239	0.96239	200
517.345	7953.05	0.963175	0.963175	200
517.455	7957.99	0.964064	0.964064	200
517.565	7962.33	0.964932	0.964932	200
517.665	7966.3	0.965718	0.965718	200
517.775	7969.87	0.966606	0.966606	200
517.885	7974.02	0.967475	0.967475	200
517.995	7978.84	0.968384	0.968384	200
518.095	7982.03	0.969149	0.969149	200
518.205	7985.84	0.970059	0.970059	200
518.315	7989.66	0.970927	0.970927	200
518.415	7993.04	0.971733	0.971733	200
518.525	7997.26	0.972601	0.972601	200
518.635	8001.12	0.973469	0.973469	200
518.745	8004.95	0.974358	0.974358	200
518.845	8008.7	0.975164	0.975164	200
518.955	8012.8	0.976033	0.976033	200
519.065	8016.52	0.9769	0.9769	200
519.165	8020.44	0.977686	0.977686	200
519.275	8024.45	0.978575	0.978575	200
519.385	8028.44	0.979464	0.979464	200
519.485	8031.92	0.980249	0.980249	200
519.595	8035.83	0.981159	0.981159	200
519.705	8039.71	0.982027	0.982027	200
519.815	8043.86	0.982916	0.982916	200
519.915	8047.23	0.983681	0.983681	200
520.025	8051.12	0.98457	0.98457	200
520.135	8055.6	0.985458	0.985458	200
520.235	8059.58	0.986244	0.986244	200
520.345	8063.92	0.987133	0.987133	200
520.455	8067.68	0.988001	0.988001	200
520.565	8071.69	0.98889	0.98889	200
520.665	8075.18	0.989675	0.989675	200
520.775	8079.07	0.990585	0.990585	200
520.885	8082.89	0.991432	0.991432	200
520.985	8086.28	0.992238	0.992238	200
521.095	8090.73	0.993127	0.993127	200
521.205	8095.1	0.994016	0.994016	200
521.315	8098.79	0.994863	0.994863	200
521.415	8102.34	0.99567	0.99567	200
521.525	8106	0.996538	0.996538	200
521.635	8110.34	0.997427	0.997427	200
521.735	8113.96	0.998254	0.998254	200
521.845	8118.46	0.999122	0.999122	200
521.955	8121.97	1.00001	1.00001	200
522.065	8125.34	1.00088	1.00088	200
522.165	8129.16	1.00171	1.00171	200
522.275	8132.9	1.00257	1.00257	200
522.385	8136.69	1.00342	1.00342	200
522.485	8140.41	1.00425	1.00425	200
522.595	8144.04	1.00512	1.00512	200
522.705	8149.13	1.00603	1.00603	200
522.815	8153.53	1.00691	1.00691	200
522.915	8156.96	1.00768	1.00768	200
523.025	8161.35	1.00859	1.00859	200
523.135	8164.89	1.00946	1.00946	200
523.235	8168.85	1.01026	1.01026	200
523.345	8172.57	1.01113	1.01113	200
523.455	8176.67	1.01202	1.01202	200
523.565	8180.44	1.01287	1.01287	200
523.665	8184.18	1.01369	1.01369	200
523.775	8188.44	1.01456	1.01456	200
523.885	8192.55	1.01545	1.01545	200
523.985	8195.99	1.01626	1.01626	200
524.095	8200.37	1.01713	1.01713	200
524.205	8204.68	1.01804	1.01804	200
524.305	8208.26	1.01882	1.01882	200
524.415	8211.77	1.01971	1.01971	200
524.525	8215.88	1.0206	1.0206	200
524.635	8219.54	1.02147	1.02147	200
524.735	8222.88	1.02227	1.02227	200
524.845	8226.64	1.02314	1.02314	200
524.955	8231.05	1.02403	1.02403	200
525.055	8234.69	1.02484	1.02484	200
525.165	8238.67	1.0257	1.0257	200
525.275	8242.91	1.02659	1.02659	200
525.385	8247.04	1.02748	1.02748	200
525.485	8251.5	1.02829	1.02829	200
525.595	8255	1.02918	1.02918	200
525.705	8259.24	1.03005	1.03005	200
525.805	8262.58	1.03083	1.03083	200
525.915	8267.06	1.03172	1.03172	200
526.025	8270.85	1.03259	1.03259	200
526.135	8275.61	1.0335	1.0335	200
526.235	8279.12	1.0343	1.0343	200
526.345	8283.57	1.03519	1.03519	199
526.455	8287.07	1.03606	1.03606	199
526.555	8290.56	1.03687	1.03687	199
526.665	8294.82	1.03776	1.03776	199
526.775	8298.7	1.03864	1.03864	199
526.885	8302.58	1.03953	1.03953	199
526.985	8305.5	1.04032	1.04032	199
527.095	8309.39	1.04119	1.04119	199
527.205	8313.57	1.04208	1.04208	199
527.305	8316.52	1.04288	1.04288	199
527.415	8321.73	1.04381	1.04381	199
527.525	8325.44	1.04468	1.04468	199
527.635	8329.59	1.04561	1.04561	199
527.735	8332.89	1.04638	1.04638	199
527.845	8336.97	1.04726	1.04726	199
527.955	8340.52	1.04813	1.04813	199
528.055	8344.35	1.04892	1.04892	199
528.165	8349.01	1.04983	1.04983	199
528.275	8353.24	1.0507	1.0507	199
528.385	8357.49	1.05158	1.05158	199
528.485	8361.46	1.05241	1.05241	199
528.595	8366.05	1.05328	1.05328	199
528.705	8369.9	1.05417	1.05417	199
528.805	8373.78	1.05495	1.05495	199
528.915	8377.34	1.05586	1.05586	199
529.025	8381.49	1.05673	1.05673	199
529.135	8385.55	1.05764	1.05764	199
529.235	8388.73	1.05841	1.05841	199
529.345	8392.13	1.05927	1.05927	199
529.445	8395.48	1.0601	1.0601	199
529.555	8399.74	1.06097	1.06097	199
529.665	8404.06	1.06186	1.06186	199
529.775	8407.63	1.06275	1.06275	199
529.875	8411.31	1.06355	1.06355	199
529.985	8415.43	1.06442	1.06442	199
530.095	8419.2	1.06531	1.06531	199
530.195	8422.66	1.06612	1.06612	199
530.305	8426.34	1.06698	1.06698	199
530.415	8430.2	1.06785	1.06785	199
530.525	8434.42	1.06876	1.06876	199
530.625	8438.34	1.06955	1.06955	199
530.735	8443.01	1.07044	1.07044	199
530.845	8447.15	1.0713	1.0713	199
530.945	8450.89	1.07211	1.07211	199
531.055	8455.15	1.073	1.073	199
531.165	8459.22	1.07389	1.07389	199
531.275	8463.01	1.07476	1.07476	199
531.375	8466.66	1.07556	1.07556	199
531.485	8470.1	1.07645	1.07645	199
531.595	8473.94	1.07732	1.07732	199
531.695	8477.42	1.0781	1.0781	199
531.805	8481.3	1.07899	1.07899	199
531.915	8485.68	1.0799	1.0799	199
532.025	8488.87	1.08075	1.08075	199
532.125	8492.76	1.08158	1.08158	199
532.235	8496.49	1.08245	1.08245	199
532.345	8500.4	1.08331	1.08331	199
532.445	8504.05	1.08412	1.08412	199
532.555	8507.2	1.08501	1.08501	199
532.665	8511.12	1.0859	1.0859	199
532.775	8515.22	1.08677	1.08677	199
532.875	8518.52	1.08755	1.08755	199
532.985	8522.99	1.08844	1.08844	199
533.095	8526.93	1.08931	1.08931	199
533.195	8530.72	1.09011	1.09011	199
533.305	8535.09	1.091	1.091	199
533.415	8539.69	1.09187	1.09187	198
533.525	8544.03	1.09276	1.09276	198
533.625	8547.21	1.09355	1.09355	198
533.735	8551.06	1.09443	1.09443	198
533.845	8555.11	1.0953	1.0953	198
533.945	8558.6	1.09611	1.09611	198
534.055	8562.39	1.097	1.097	198
534.165	8566.4	1.09787	1.09787	198
534.265	8569.8	1.09867	1.09867	198
534.375	8573.52	1.09952	1.09952	198
534.485	8577.7	1.10043	1.10043	198
534.595	8581.56	1.1013	1.1013	198
534.695	8584.54	1.10208	1.10208	198
534.805	8588.83	1.10297	1.10297	198
534.915	8592.88	1.10384	1.10384	198
535.015	8596.23	1.10465	1.10465	198
535.125	8600.1	1.10553	1.10553	198
535.235	8603.91	1.10642	1.10642	198
535.345	8607.99	1.10729	1.10729	198
535.445	8611.58	1.1081	1.1081	198
535.555	8615.23	1.10899	1.10899	198
535.665	8619.4	1.10986	1.10986	198
535.765	8623.11	1.11064	1.11064	198
535.875	8627.41	1.11151	1.11151	198
535.985	8632.19	1.11242	1.11242	198
536.095	8636.18	1.11327	1.11327	198
536.195	8639.77	1.11407	1.11407	198
536.305	8643.32	1.11494	1.11494	198
536.415	8647.85	1.11581	1.11581	198
536.515	8651.16	1.11659	1.11659	198
536.625	8655.01	1.11748	1.11748	198
536.735	8659.06	1.11837	1.11837	198
536.845	8662.83	1.11926	1.11926	198
536.945	8666.48	1.12003	1.12003	198
537.055	8670.71	1.12091	1.12091	198
537.165	8674.95	1.12182	1.12182	198
537.265	8678.13	1.12263	1.12263	198
537.375	8681.89	1.12348	1.12348	198
537.485	8687.61	1.12437	1.12437	198
537.595	8691.42	1.12523	1.12523	198
537.695	8694.78	1.12604	1.12604	198
537.805	8697.79	1.12689	1.12689	198
537.915	8700.91	1.12776	1.12776	198
538.015	8705.23	1.12854	1.12854	198
538.125	8709.72	1.12941	1.12941	198
538.235	8714.05	1.13032	1.13032	198
538.345	8718.33	1.13121	1.13121	198
538.445	8721.49	1.13199	1.13199	198
538.555	8725.63	1.13286	1.13286	198
538.665	8730.33	1.13373	1.13373	198
538.765	8734.1	1.13454	1.13454	198
538.875	8737.75	1.1354	1.1354	198
538.985	8741.31	1.13627	1.13627	198
539.095	8745.84	1.13716	1.13716	198
539.195	8749.71	1.13795	1.13795	198
539.305	8753.5	1.13884	1.13884	198
539.415	8757.33	1.13974	1.13974	198
539.515	8760.95	1.14053	1.14053	198
539.625	8764.87	1.1414	1.1414	198
539.735	8768.7	1.14227	1.14227	198
539.835	8772.31	1.14307	1.14307	198
539.945	8776	1.14394	1.14394	198
540.055	8780	1.14483	1.14483	198
540.165	8783.63	1.1457	1.1457	198
540.265	8787.47	1.1465	1.1465	198
540.375	8791.2	1.14739	1.14739	198
540.485	8795.1	1.14826	1.14826	198
540.585	8798.41	1.14907	1.14907	198
540.695	8802.28	1.14996	1.14996	198
540.805	8806.32	1.15082	1.15082	198
540.915	8810.35	1.15171	1.15171	198
541.015	8814.01	1.1525	1.1525	198
541.125	8817.59	1.15337	1.15337	198
541.235	8821.95	1.15426	1.15426	198
541.335	8825.95	1.15502	1.15502	198
541.445	8830.46	1.15591	1.15591	198
541.555	8834.12	1.1568	1.1568	198
541.665	8838.14	1.15771	1.15771	198
541.765	8841.96	1.15849	1.15849	198
541.875	8846.13	1.15938	1.15938	198
541.985	8849.88	1.16025	1.16025	198
542.085	8852.96	1.16102	1.16102	198
542.195	8856.92	1.1619	1.1619	198
542.305	8860.75	1.16279	1.16279	198
542.415	8865.04	1.16368	1.16368	198
542.515	8868.5	1.16445	1.16445	198
542.625	8872.38	1.16536	1.16536	198
542.735	8875.92	1.16622	1.16622	198
542.835	8879.74	1.16703	1.16703	198
542.945	8883.62	1.16792	1.16792	198
543.055	8887.43	1.16881	1.16881	198
543.165	8890.69	1.1697	1.1697	198
543.265	8893.89	1.17048	1.17048	198
543.375	8897.79	1.17137	1.17137	198
543.485	8901.56	1.17226	1.17226	198
543.585	8905	1.17305	1.17305	198
543.695	8908.95	1.17389	1.17389	198
543.805	8913.68	1.1748	1.1748	198
543.915	8918.26	1.17569	1.17569	198
544.015	8922.11	1.1765	1.1765	198
544.125	8926.69	1.17739	1.17739	198
544.225	8929.84	1.17817	1.17817	198
544.335	8934.1	1.17904	1.17904	198
544.445	8937.86	1.17993	1.17993	198
544.555	8941.18	1.1808	1.1808	199
544.655	8944.55	1.18158	1.18158	199
544.765	8949.5	1.18249	1.18249	199
544.875	8952.83	1.18336	1.18336	199
544.975	8956.48	1.18417	1.18417	199
545.085	8960.45	1.18506	1.18506	199
545.195	8964.12	1.18592	1.18592	199
545.305	8968.79	1.18683	1.18683	199
545.405	8971.67	1.18762	1.18762	199
545.515	8975.71	1.18851	1.18851	199
545.625	8979.19	1.18938	1.18938	199
545.725	8983.24	1.19018	1.19018	199
545.835	8986.59	1.19107	1.19107	199
545.945	8990.35	1.19192	1.19192	199
546.055	8994.39	1.19283	1.19283	199
546.155	8998.16	1.19363	1.19363	199
546.265	9002.43	1.19452	1.19452	199
546.375	9006.5	1.19541	1.19541	199
546.475	9010.82	1.19622	1.19622	199
546.585	9015.04	1.19709	1.19709	199
546.695	9019.33	1.19795	1.19795	199
546.805	9022.79	1.19884	1.19884	199
546.905	9026.19	1.19963	1.19963	199
547.015	9031	1.20052	1.20052	199
547.125	9034.43	1.20141	1.20141	199
547.225	9038.42	1.20221	1.20221	199
547.335	9041.6	1.2031	1.2031	199
547.445	9045.81	1.20399	1.20399	199
547.555	9049.74	1.20488	1.20488	199
547.655	9053.07	1.20568	1.20568	200
547.765	9056.89	1.20655	1.20655	200
547.875	9061.24	1.20744	1.20744	200
547.975	9064.56	1.20825	1.20825	200
548.085	9068.53	1.20912	1.20912	200
548.195	9072.38	1.21001	1.21001	200
548.305	9075.88	1.21089	1.21089	200
548.405	9078.54	1.21168	1.21168	200
548.515	9082.82	1.21259	1.21259	200
548.625	9087.34	1.21348	1.21348	200
548.725	9091.84	1.2143	1.2143	200
548.835	9095.28	1.21519	1.21519	200
548.945	9098.93	1.21606	1.21606	200
549.055	9102.45	1.21693	1.21693	200
549.155	9106.22	1.21774	1.21774	200
549.265	9111.37	1.2186	1.2186	200
549.375	9115.57	1.21951	1.21951	200
549.475	9118.4	1.22028	1.22028	200
549.585	9122.94	1.22119	1.22119	200
549.695	9126.81	1.2221	1.2221	200
549.795	9130.78	1.22288	1.22288	200
549.905	9134.41	1.22375	1.22375	200
550.015	9138.41	1.22464	1.22464	200
550.125	9142.55	1.22553	1.22553	200
550.225	9145.68	1.22633	1.22633	200
550.335	9149.68	1.22722	1.22722	200
550.445	9153.34	1.22809	1.22809	200
550.545	9156.85	1.2289	1.2289	200
550.655	9160.56	1.22977	1.22977	201
550.765	9164.36	1.23066	1.23066	201
550.875	9168.29	1.23154	1.23154	201
550.975	9172.16	1.23235	1.23235	201
551.085	9176.53	1.23326	1.23326	201
551.195	9180.03	1.23411	1.23411	201
551.295	9183.27	1.23491	1.23491	201
551.405	9187.34	1.2358	1.2358	201
551.515	9191.02	1.23667	1.23667	201
551.625	9195.04	1.23754	1.23754	201
551.725	9199.07	1.23834	1.23834	201
551.835	9203.01	1.23921	1.23921	201
551.945	9207.41	1.2401	1.2401	201
552.045	9210.77	1.24091	1.24091	201
552.155	9214.91	1.2418	1.2418	201
552.265	9218.95	1.24269	1.24269	201
552.375	9222.56	1.24355	1.24355	201
552.475	9226.46	1.24436	1.24436	201
552.585	9230.46	1.24525	1.24525	201
552.695	9233.85	1.24612	1.24612	201
552.795	9237.51	1.24692	1.24692	201
552.905	9241.05	1.24779	1.24779	201
553.015	9245.05	1.24868	1.24868	201
553.125	9248.63	1.24957	1.24957	201
553.225	9252.47	1.25037	1.25037	201
553.335	9256.76	1.25124	1.25124	201
553.445	9260.55	1.25215	1.25215	201
553.545	9263.69	1.25292	1.25292	201
553.655	9267.25	1.25379	1.25379	201
553.765	9270.44	1.2547	1.2547	201
553.875	9274.89	1.25558	1.25558	201
553.975	9278	1.25637	1.25637	201
554.085	9281.77	1.25724	1.25724	201
554.195	9285.62	1.25811	1.25811	201
554.295	9289.39	1.25891	1.25891	201
554.405	9293.41	1.25978	1.25978	201
554.515	9297.34	1.26067	1.26067	201
554.615	9301.64	1.26148	1.26148	201
554.725	9306.16	1.26236	1.26236	201
554.835	9309.93	1.26323	1.26323	201
554.945	9313.83	1.26414	1.26414	201
555.045	9317.31	1.26489	1.26489	201
555.155	9321.23	1.2658	1.2658	201
555.265	9324.48	1.26666	1.26666	201
555.365	9327.84	1.26747	1.26747	201
555.475	9331.95	1.26836	1.26836	201
555.585	9336.06	1.26923	1.26923	201
555.695	9340.22	1.27009	1.27009	201
555.795	9343.87	1.2709	1.2709	201
555.905	9347.7	1.27179	1.27179	201
556.015	9351.32	1.27268	1.27268	201
556.115	9355.05	1.27344	1.27344	201
556.225	9358.19	1.27431	1.27431	201
556.335	9362.44	1.27522	1.27522	201
556.445	9365.83	1.27609	1.27609	201
556.545	9369.21	1.27692	1.27692	201
556.655	9372.66	1.27774	1.27774	201
556.765	9376.68	1.27865	1.27865	201
556.865	9380.14	1.27944	1.27944	201
556.975	9384.58	1.28031	1.28031	201
557.085	9388.9	1.2812	1.2812	201
557.195	9393.6	1.28208	1.28208	201
557.295	9397.39	1.28287	1.28287	201
557.405	9401.11	1.28374	1.28374	201
557.515	9404.54	1.28461	1.28461	201
557.615	9408.55	1.28541	1.28541	201
557.725	9412.59	1.2863	1.2863	201
557.835	9416.78	1.28719	1.28719	201
557.945	9420.31	1.28806	1.28806	201
558.045	9423.92	1.28886	1.28886	201
558.155	9427.89	1.28973	1.28973	201
558.265	9431.64	1.2906	1.2906	201
558.365	9435.37	1.29143	1.29143	201
558.475	9438.74	1.29229	1.29229	201
558.585	9442.5	1.29316	1.29316	201
558.695	9446.73	1.29403	1.29403	201
558.795	9450.07	1.29484	1.29484	201
558.905	9453.38	1.29571	1.29571	201
559.015	9456.22	1.29655	1.29655	201
559.115	9459.37	1.29734	1.29734	201
559.225	9464.1	1.29823	1.29823	201
559.335	9468.51	1.2991	1.2991	201
559.435	9472.3	1.2999	1.2999	201
559.545	9476.27	1.30077	1.30077	201
559.655	9480.3	1.30168	1.30168	201
559.755	9484.46	1.30247	1.30247	201
559.865	9488.53	1.30333	1.30333	201
559.975	9492.61	1.30422	1.30422	201
560.085	9496.8	1.30509	1.30509	201
560.185	9500.29	1.30588	1.30588	201
560.295	9504.33	1.30674	1.30674	201
560.405	9508.63	1.30765	1.30765	201
560.505	9511.88	1.30846	1.30846	201
560.615	9515.72	1.30933	1.30933	201
560.725	9519.81	1.3102	1.3102	201
560.835	9523.21	1.31106	1.31106	201
560.935	9526.69	1.31187	1.31187	201
561.045	9529.83	1.31274	1.31274	201
561.155	9534.41	1.31363	1.31363	201
561.255	9537.4	1.31441	1.31441	201
561.365	9541.44	1.3153	1.3153	201
561.475	9544.67	1.31615	1.31615	201
561.585	9549	1.31706	1.31706	201
561.685	9552.3	1.31784	1.31784	201
561.795	9556.48	1.31873	1.31873	201
561.905	9560.34	1.31962	1.31962	201
562.005	9563.68	1.32043	1.32043	201
562.115	9567.32	1.3213	1.3213	201
562.225	9570.94	1.32216	1.32216	201
562.335	9574.96	1.32303	1.32303	201
562.435	9579.04	1.32384	1.32384	201
562.545	9583.21	1.32473	1.32473	201
562.655	9588.06	1.32562	1.32562	201
562.755	9591.37	1.3264	1.3264	201
562.865	9595.37	1.32727	1.32727	201
562.975	9599.13	1.32816	1.32816	201
563.085	9602.91	1.32905	1.32905	201
563.185	9606.43	1.32983	1.32983	201
563.295	9609.87	1.33072	1.33072	201
563.405	9613.53	1.33161	1.33161	201
563.505	9617.17	1.33238	1.33238	201
563.615	9621.21	1.33329	1.33329	201
563.725	9624.86	1.33415	1.33415	201
563.835	9628.34	1.33502	1.33502	201
563.935	9631.9	1.33583	1.33583	201
564.045	9635.67	1.3367	1.3367	201
564.155	9639.76	1.33761	1.33761	201
564.255	9642.79	1.33841	1.33841	201
564.365	9646.13	1.3393	1.3393	201
564.475	9650.09	1.34017	1.34017	201
564.575	9653.33	1.34097	1.34097	201
564.685	9657.11	1.34184	1.34184	201
564.795	9660.9	1.34271	1.34271	201
564.905	9665.51	1.3436	1.3436	201
565.005	9669.75	1.34441	1.34441	201
565.115	9673.86	1.3453	1.3453	201
565.225	9678.17	1.34618	1.34618	201
565.325	9681.45	1.34697	1.34697	201
565.435	9685.39	1.34786	1.34786	201
565.545	9689.04	1.34873	1.34873	201
565.655	9692.67	1.34959	1.34959	201
565.755	9696.53	1.35042	1.35042	201
565.865	9700.32	1.35127	1.35127	201
565.975	9704.17	1.35218	1.35218	201
566.075	9707.78	1.35298	1.35298	201
566.185	9711.95	1.35387	1.35387	201
566.295	9715.36	1.35472	1.35472	201
566.405	9719.74	1.35561	1.35561	201
566.505	9722.76	1.35642	1.35642	201
566.615	9726.7	1.3573	1.3573	201
566.725	9730.56	1.35819	1.35819	201
566.825	9733.55	1.35898	1.35898	201
566.935	9738.31	1.35989	1.35989	201
567.045	9741.7	1.36076	1.36076	201
567.155	9744.99	1.36163	1.36163	201
567.255	9748.91	1.36243	1.36243	201
567.365	9753.12	1.36332	1.36332	201
567.475	9756.58	1.36421	1.36421	201
567.575	9760.41	1.36501	1.36501	201
567.685	9764.81	1.3659	1.3659	201
567.795	9769.01	1.36677	1.36677	201
567.905	9772.96	1.36764	1.36764	201
568.005	9775.97	1.36843	1.36843	201
568.115	9780.39	1.36931	1.36931	201
568.225	9784.25	1.37018	1.37018	201
568.325	9787.82	1.37101	1.37101	201
568.435	9792.2	1.3719	1.3719	201
568.545	9796.08	1.37279	1.37279	201
568.655	9799.78	1.37368	1.37368	201
568.755	9803.36	1.37446	1.37446	201
568.865	9806.95	1.37537	1.37537	201
568.975	9810.48	1.37624	1.37624	201
569.075	9814.21	1.37707	1.37707	201
569.185	9817.78	1.37793	1.37793	201
569.295	9821.85	1.3788	1.3788	201
569.395	9824.95	1.37961	1.37961	201
569.505	9828.99	1.38048	1.38048	201
569.615	9831.97	1.38139	1.38139	201
569.725	9836.25	1.38227	1.38227	201
569.825	9839.79	1.38306	1.38306	201
569.935	9844.57	1.38399	1.38399	201
570.045	9847.84	1.38486	1.38486	201
570.145	9851.55	1.38569	1.38569	201
570.255	9854.98	1.38653	1.38653	201
570.365	9859.83	1.38742	1.38742	201
570.475	9863.94	1.38829	1.38829	201
570.575	9867.07	1.3891	1.3891	201
570.685	9871.52	1.38996	1.38996	201
570.795	9875.82	1.39087	1.39087	201
570.895	9879.41	1.39168	1.39168	201
571.005	9883.4	1.39257	1.39257	201
571.115	9886.74	1.39344	1.39344	201
571.225	9890.91	1.39433	1.39433	201
571.325	9894.62	1.39515	1.39515	201
571.435	9898.21	1.396	1.396	201
571.545	9902.12	1.39685	1.39685	201
571.645	9905.6	1.3977	1.3977	201
571.755	9909.36	1.39858	1.39858	201
571.865	9913.03	1.39945	1.39945	201
571.975	9916.44	1.40034	1.40034	201
572.075	9920.21	1.40115	1.40115	201
572.185	9923.96	1.40204	1.40204	201
572.295	9927.39	1.4029	1.4029	201
572.395	9931.22	1.40373	1.40373	201
572.505	9934.56	1.4046	1.4046	201
572.615	9938.46	1.40549	1.40549	201
572.725	9941.6	1.40634	1.40634	201
572.825	9945.73	1.40714	1.40714	201
572.935	9950.02	1.40805	1.40805	201
573.045	9954.1	1.40892	1.40892	200
573.145	9958.08	1.40973	1.40973	200
573.255	9961.96	1.41059	1.41059	200
573.365	9966.08	1.41148	1.41148	200
573.475	9969.84	1.41237	1.41237	200
573.575	9973.42	1.41318	1.41318	200
573.685	9977.31	1.41405	1.41405	200
573.795	9982.36	1.41493	1.41493	200
573.895	9986.12	1.41572	1.41572	200
574.005	9989.83	1.41661	1.41661	200
574.115	9993.16	1.41748	1.41748	200
574.225	9997.52	1.41835	1.41835	200
574.325	10001	1.41915	1.41915	200
574.435	10005	1.42004	1.42004	200
574.535	10007.9	1.42085	1.42085	200
574.645	10012.2	1.42174	1.42174	200
574.755	10015.1	1.4226	1.4226	200
574.865	10018.2	1.42349	1.42349	200
574.965	10021.7	1.4243	1.4243	200
575.075	10025.5	1.42517	1.42517	200
575.185	10029.1	1.42604	1.42604	200
575.285	10032.9	1.42684	1.42684	200
575.395	10036.8	1.42771	1.42771	200
575.505	10041.1	1.4286	1.4286	200
575.615	10045.7	1.42947	1.42947	200
575.715	10049.7	1.43027	1.43027	200
575.825	10053.3	1.43116	1.43116	200
575.935	10057.8	1.43207	1.43207	200
576.035	10061.3	1.43284	1.43284	200
576.145	10065.2	1.43372	1.43372	200
576.255	10069.1	1.43459	1.43459	200
576.365	10073.1	1.43548	1.43548	200
576.465	10075.9	1.43625	1.43625	200
576.575	10079.7	1.43716	1.43716	200
576.685	10083.6	1.43802	1.43802	200
576.785	10086.9	1.43881	1.43881	200
576.895	10090.6	1.4397	1.4397	200
577.005	10094.5	1.44059	1.44059	200
577.115	10098.4	1.44148	1.44148	200
577.215	10101.9	1.44226	1.44226	200
577.325	10105.7	1.44315	1.44315	200
577.435	10108.7	1.444	1.444	200
577.535	10112.6	1.4448	1.4448	200
577.645	10116.2	1.44567	1.44567	200
577.755	10120.2	1.44656	1.44656	200
577.865	10124	1.44741	1.44741	200
577.965	10127.8	1.44824	1.44824	200
578.075	10131.7	1.4491	1.4491	200
578.185	10136	1.44999	1.44999	200
578.285	10140.3	1.45078	1.45078	200
578.395	10145.2	1.45167	1.45167	200
578.505	10148.5	1.45254	1.45254	200
578.615	10152.3	1.45342	1.45342	200
578.715	10155.8	1.45421	1.45421	200
578.825	10159.5	1.4551	1.4551	200
578.935	10163.3	1.45597	1.45597	200
579.035	10167	1.45677	1.45677	200
579.145	10170.9	1.45764	1.45764	200
579.255	10174.5	1.45851	1.45851	200
579.355	10178.2	1.45934	1.45934	200
579.465	10182.6	1.46022	1.46022	200
579.575	10186.5	1.46109	1.46109	200
579.685	10189.3	1.46196	1.46196	200
579.785	10193	1.46275	1.46275	200
579.895	10197.1	1.46364	1.46364	200
580.005	10201	1.46452	1.46452	200
580.105	10203.5	1.46527	1.46527	200
580.215	10206.5	1.46616	1.46616	200
580.325	10210.5	1.46703	1.46703	200
580.435	10215	1.46793	1.46793	200
580.535	10218.7	1.46872	1.46872	200
580.645	10223.7	1.46959	1.46959	200
580.755	10227.2	1.47048	1.47048	200
580.855	10231.2	1.47126	1.47126	200
580.965	10235	1.47213	1.47213	200
581.075	10239.8	1.47302	1.47302	200
581.185	10243.1	1.47387	1.47387	200
581.285	10246.8	1.47469	1.47469	200
581.395	10250.5	1.47556	1.47556	200
581.505	10254.6	1.47645	1.47645	200
581.605	10258.2	1.47726	1.47726	200
581.715	10262.1	1.47815	1.47815	200
581.825	10265.8	1.47901	1.47901	200
581.935	10269.1	1.47986	1.47986	200
582.035	10272.3	1.48069	1.48069	200
582.145	10276.2	1.48154	1.48154	199
582.255	10279.9	1.48242	1.48242	199
582.355	10283.3	1.48323	1.48323	199
582.465	10287.3	1.48412	1.48412	199
582.575	10290.9	1.48497	1.48497	199
582.685	10294.3	1.48586	1.48586	199
582.785	10297.9	1.48666	1.48666	199
582.895	10301.8	1.48755	1.48755	199
583.005	10306	1.48842	1.48842	199
583.105	10310	1.48923	1.48923	199
583.215	10313.4	1.49011	1.49011	199
583.325	10317.4	1.49098	1.49098	199
583.435	10320.8	1.49183	1.49183	199
583.535	10325.3	1.49264	1.49264	199
583.645	10329.2	1.49353	1.49353	199
583.755	10332.9	1.49439	1.49439	199
583.855	10336.5	1.4952	1.4952	199
583.965	10340.2	1.49607	1.49607	199
584.075	10344.2	1.49698	1.49698	199
584.185	10348.2	1.49785	1.49785	199
584.285	10351.7	1.49865	1.49865	199
584.395	10355.3	1.49952	1.49952	199
584.505	10359.1	1.50039	1.50039	199
584.605	10362.8	1.50119	1.50119	199
584.715	10366.6	1.50206	1.50206	199
584.825	10370.3	1.50297	1.50297	199
584.925	10372.8	1.50374	1.50374	199
585.035	10377.2	1.50463	1.50463	199
585.145	10381.6	1.50551	1.50551	199
585.255	10385.5	1.5064	1.5064	199
585.355	10389.2	1.50719	1.50719	199
585.465	10392.7	1.50808	1.50808	199
585.575	10396	1.50897	1.50897	199
585.675	10399.1	1.50977	1.50977	199
585.785	10403.2	1.51066	1.51066	199
585.895	10406.7	1.51151	1.51151	199
586.005	10410.4	1.51238	1.51238	199
586.105	10414	1.5132	1.5132	199
586.215	10418.9	1.51409	1.51409	199
586.325	10422.9	1.51498	1.51498	199
586.425	10426.6	1.51577	1.51577	199
586.535	10430.7	1.51666	1.51666	199
586.645	10434	1.51752	1.51752	199
586.755	10437.9	1.51843	1.51843	199
586.855	10441.2	1.51922	1.51922	199
586.965	10445.4	1.52009	1.52009	199
587.075	10449.4	1.521	1.521	199
587.175	10452.3	1.52178	1.52178	199
587.285	10456.1	1.52263	1.52263	199
587.395	10460.3	1.52352	1.52352	199
587.505	10463.9	1.52441	1.52441	199
587.605	10468	1.52521	1.52521	199
587.715	10471.8	1.5261	1.5261	199
587.825	10475.7	1.52695	1.52695	199
587.925	10479.2	1.5278	1.5278	199
588.035	10483	1.52869	1.52869	199
588.145	10486.3	1.52955	1.52955	199
588.255	10489.8	1.53042	1.53042	199
588.355	10492.8	1.53125	1.53125	199
588.465	10497.1	1.53212	1.53212	199
588.575	10501.5	1.53301	1.53301	199
588.675	10504.8	1.53379	1.53379	199
588.785	10508.7	1.5347	1.5347	199
588.895	10513.3	1.53559	1.53559	199
589.005	10517.2	1.53644	1.53644	199
589.105	10520.6	1.53724	1.53724	199
589.215	10524.7	1.53811	1.53811	199
589.315	10528.2	1.53894	1.53894	198
589.425	10531.6	1.53979	1.53979	198
589.535	10535.7	1.5407	1.5407	198
589.645	10539.9	1.54158	1.54158	198
589.745	10543	1.54237	1.54237	198
589.855	10547.3	1.54326	1.54326	198
589.965	10551.3	1.54417	1.54417	198
590.065	10555	1.54497	1.54497	198
590.175	10558.5	1.54584	1.54584	198
590.285	10561.9	1.54673	1.54673	198
590.395	10565.5	1.5476	1.5476	198
590.495	10568.8	1.54841	1.54841	198
590.605	10572.5	1.54927	1.54927	198
590.715	10575.6	1.55016	1.55016	198
590.815	10578.8	1.55099	1.55099	198
590.925	10583.7	1.5519	1.5519	198
591.035	10587.5	1.55279	1.55279	198
591.145	10591.6	1.55366	1.55366	198
591.245	10594.5	1.55446	1.55446	198
591.355	10598.4	1.55535	1.55535	198
591.465	10603	1.55622	1.55622	198
591.565	10606.3	1.55701	1.55701	198
591.675	10611	1.55789	1.55789	198
591.785	10614.5	1.55878	1.55878	198
591.895	10618.6	1.55965	1.55965	198
591.995	10622.7	1.5605	1.5605	198
592.105	10626.2	1.56135	1.56135	198
592.215	10630.9	1.56226	1.56226	198
592.315	10634.5	1.56304	1.56304	198
592.425	10638.4	1.56393	1.56393	198
592.535	10642.3	1.56482	1.56482	198
592.645	10645.6	1.56569	1.56569	198
592.745	10649.2	1.56651	1.56651	198
592.855	10652.7	1.56738	1.56738	198
592.965	10656	1.56827	1.56827	198
593.065	10659.4	1.56906	1.56906	198
593.175	10663.3	1.56994	1.56994	198
593.285	10667.5	1.57083	1.57083	198
593.395	10671.2	1.5717	1.5717	198
593.495	10674.5	1.57253	1.57253	198
593.605	10678.2	1.5734	1.5734	198
593.715	10682.1	1.57429	1.57429	198
593.815	10685.5	1.57507	1.57507	198
593.925	10689.2	1.57596	1.57596	198
594.035	10693.5	1.57685	1.57685	198
594.145	10697.6	1.57772	1.57772	198
594.245	10701.1	1.57852	1.57852	198
594.355	10705.2	1.57941	1.57941	198
594.465	10709.2	1.58028	1.58028	198
594.565	10712.9	1.58109	1.58109	198
594.675	10716.7	1.58195	1.58195	198
594.785	10720.7	1.58284	1.58284	198
594.885	10724	1.58365	1.58365	198
594.995	10727.6	1.58454	1.58454	198
595.105	10731	1.58543	1.58543	198
595.215	10734.6	1.58627	1.58627	198
595.315	10737.5	1.58706	1.58706	198
595.425	10741.9	1.58797	1.58797	198
595.535	10745.5	1.58884	1.58884	198
595.635	10748.9	1.58964	1.58964	198
595.745	10753.2	1.59053	1.59053	198
595.855	10756.5	1.5914	1.5914	198
595.965	10759.9	1.59229	1.59229	198
596.065	10762.5	1.5931	1.5931	198
596.175	10766.5	1.59396	1.59396	198
596.285	10770.7	1.59485	1.59485	198
596.385	10774.1	1.59564	1.59564	198
596.495	10778.1	1.59653	1.59653	198
596.605	10781.3	1.5974	1.5974	198
596.715	10785.5	1.59828	1.59828	198
596.815	10789.7	1.59907	1.59907	198
596.925	10794.1	1.59996	1.59996	198
597.035	10798.2	1.60085	1.60085	198
597.135	10802.2	1.60165	1.60165	198
597.245	10805.5	1.60252	1.60252	198
597.355	10809.2	1.60339	1.60339	198
597.465	10813.5	1.6043	1.6043	198
597.565	10816.3	1.60506	1.60506	198
597.675	10819.3	1.60593	1.60593	198
597.785	10823.4	1.60682	1.60682	198
597.885	10827.2	1.60763	1.60763	198
597.995	10830.8	1.60848	1.60848	198
598.105	10835.1	1.60939	1.60939	198
598.215	10838.5	1.61027	1.61027	198
598.315	10841.8	1.61104	1.61104	198
598.425	10845.4	1.61195	1.61195	198
598.535	10849.2	1.61282	1.61282	198
598.635	10852.6	1.61362	1.61362	198
598.745	10855.9	1.61447	1.61447	198
598.855	10859.8	1.61538	1.61538	198
598.965	10863.5	1.61625	1.61625	198
599.065	10866.8	1.61705	1.61705	198
599.175	10870.3	1.6179	1.6179	198
599.285	10875.1	1.61879	1.61879	198
599.385	10879.1	1.61962	1.61962	198
599.495	10883.2	1.62049	1.62049	199
599.605	10886.8	1.62137	1.62137	199
599.705	10890.9	1.62218	1.62218	199
599.815	10893.8	1.62301	1.62301	199
599.925	10897.6	1.62392	1.62392	199
600.035	10901.2	1.62476	1.62476	199
600.135	10905.2	1.62559	1.62559	199
600.245	10908.6	1.62646	1.62646	199
600.355	10912.4	1.62733	1.62733	199
600.455	10916.2	1.62813	1.62813	199
600.565	10920	1.629	1.629	199
600.675	10924.1	1.62989	1.62989	199
600.785	10927	1.63076	1.63076	199
600.885	10930.1	1.63154	1.63154	199
600.995	10934.2	1.63243	1.63243	199
601.105	10938.4	1.63332	1.63332	199
601.205	10940.8	1.63411	1.63411	199
601.315	10943.7	1.63498	1.63498	199
601.425	10947	1.63586	1.63586	199
601.535	10951	1.63669	1.63669	199
601.635	10955.5	1.63752	1.63752	199
601.745	10959.8	1.63837	1.63837	199
601.855	10964.3	1.63928	1.63928	199
601.955	10967.6	1.64006	1.64006	199
602.065	10971.9	1.64093	1.64093	199
602.175	10975.9	1.64182	1.64182	199
602.285	10979.9	1.64271	1.64271	199
602.385	10983.1	1.64349	1.64349	199
602.495	10986.5	1.64434	1.64434	199
602.605	10990.3	1.64525	1.64525	199
602.705	10994.5	1.64605	1.64605	199
602.815	10998	1.64692	1.64692	199
602.925	11002.2	1.64781	1.64781	199
603.035	11005.6	1.6487	1.6487	199
603.135	11008.4	1.64947	1.64947	199
603.245	11012	1.65033	1.65033	199
603.355	11016.3	1.65122	1.65122	199
603.455	11019.7	1.65203	1.65203	199
603.565	11023.6	1.65292	1.65292	200
603.675	11027	1.65379	1.65379	200
603.785	11030.1	1.65465	1.65465	200
603.885	11033.8	1.65546	1.65546	200
603.995	11038.1	1.65635	1.65635	200
604.105	11041.5	1.65722	1.65722	200
604.205	11045.5	1.65804	1.65804	200
604.315	11049.1	1.65891	1.65891	200
604.425	11052.7	1.65978	1.65978	200
604.525	11056.1	1.66059	1.66059	200
604.635	11060	1.66148	1.66148	200
604.745	11063.9	1.66232	1.66232	200
604.845	11067.6	1.66313	1.66313	200
604.955	11071.5	1.664	1.664	200
605.065	11075.7	1.66491	1.66491	200
605.175	11079.1	1.66573	1.66573	200
605.275	11083.3	1.66656	1.66656	200
605.385	11086.9	1.66743	1.66743	200
605.495	11090.5	1.66834	1.66834	200
605.595	11093.3	1.66912	1.66912	200
605.705	11097	1.66999	1.66999	200
605.815	11100.5	1.67086	1.67086	200
605.925	11104.5	1.67177	1.67177	200
606.025	11107.5	1.67253	1.67253	200
606.135	11111.6	1.67342	1.67342	200
606.245	11115.8	1.67431	1.67431	200
606.345	11119.2	1.67512	1.67512	200
606.455	11122.7	1.67601	1.67601	200
606.565	11126.7	1.6769	1.6769	200
606.675	11129.5	1.67776	1.67776	200
606.775	11132.6	1.67857	1.67857	200
606.885	11136.6	1.67944	1.67944	200
606.995	11140.5	1.68031	1.68031	200
607.095	11143.6	1.68111	1.68111	200
607.205	11147.7	1.68198	1.68198	200
607.315	11152.2	1.68289	1.68289	200
607.425	11156.4	1.68378	1.68378	200
607.525	11159.8	1.68456	1.68456	200
607.635	11163.9	1.68545	1.68545	201
607.745	11167.4	1.68632	1.68632	201
607.845	11170.5	1.68715	1.68715	201
607.955	11173.8	1.688	1.688	201
608.065	11177.9	1.68886	1.68886	201
608.175	11182.4	1.68979	1.68979	201
608.275	11185.4	1.69056	1.69056	201
608.385	11189	1.69145	1.69145	201
608.495	11193.3	1.69234	1.69234	201
608.595	11196.5	1.69312	1.69312	201
608.705	11199.9	1.69401	1.69401	201
608.815	11204.5	1.6949	1.6949	201
608.925	11207.9	1.69577	1.69577	201
609.025	11210.9	1.69659	1.69659	201
609.135	11214.8	1.69746	1.69746	201
609.245	11218.3	1.69835	1.69835	201
609.345	11221.2	1.69916	1.69916	201
609.455	11224.8	1.70003	1.70003	201
609.565	11228.7	1.70091	1.70091	201
609.665	11232.1	1.70172	1.70172	201
[truncated: 965 more rows]
