# Supplementary material for: Benchmark dataset of the effect of grain size on strength in the single-phase FCC CrCoNi medium entropy alloy
Source: Data Brief. 2019 Oct 1;27:104592. doi: 10.1016/j.dib.2019.104592 (PMC6812030; doi:10.1016/j.dib.2019.104592)
Supplement: Multimedia component 1 [file mmc1.zip › Compression_Tests/473K/CrCoNi_1173K_30min_473K.xlsx]

## Sheet: CrCoNi_1173K_30min_473K
Name	CrCoNi-900C-30min-9µm-493K
Diameter	4.06	mm
Sample height	8.06	mm
Gage length	8.06	mm
Speed ​​during measurement	0.48	mm/min
Time	Force	Crosshead Displacement	Crosshead Displacement	Temperature
s	N	mm	mm	°C
328.374	79.159	0	0	200
328.454	79.4354	2.06708e-05	2.06708e-05	200
328.484	79.3014	4.75666e-08	4.75666e-08	200
328.484	79.3014	4.75666e-08	4.75666e-08	200
328.584	79.514	-2.06708e-05	-2.06708e-05	200
328.694	79.4586	-8.26831e-05	-8.26831e-05	200
328.804	80.6824	0.000516701	0.000516701	200
328.914	83.4051	0.00144653	0.00144653	200
329.014	85.0164	0.00227337	0.00227337	200
329.124	86.8001	0.00316219	0.00316219	200
329.234	88.3079	0.004072	0.004072	200
329.334	89.2553	0.00485735	0.00485735	200
329.444	90.8657	0.00574617	0.00574617	200
329.554	92.3105	0.00665598	0.00665598	200
329.664	93.4079	0.0075448	0.0075448	200
329.764	94.4338	0.00835066	0.00835066	200
329.874	94.8759	0.00921874	0.00921874	200
329.984	95.1368	0.0100871	0.0100871	200
330.084	95.3655	0.0109139	0.0109139	200
330.194	95.1683	0.0117822	0.0117822	200
330.304	95.563	0.0126503	0.0126503	200
330.414	95.5946	0.0135596	0.0135596	200
330.514	95.8314	0.0143455	0.0143455	200
330.624	95.8233	0.0152549	0.0152549	200
330.734	95.8154	0.0161228	0.0161228	200
330.834	95.7603	0.0169496	0.0169496	200
330.944	95.776	0.0178179	0.0178179	200
331.054	95.7998	0.0187068	0.0187068	200
331.154	95.8551	0.0195131	0.0195131	200
331.264	95.9972	0.0203809	0.0203809	200
331.374	95.9024	0.0212493	0.0212493	200
331.484	95.9814	0.0221591	0.0221591	200
331.584	95.7919	0.0229649	0.0229649	200
331.694	96.0366	0.0238537	0.0238537	200
331.804	96.0055	0.0247221	0.0247221	200
331.904	96.0442	0.0255074	0.0255074	200
332.014	96.1551	0.0263962	0.0263962	200
332.124	95.9104	0.0272851	0.0272851	200
332.234	95.997	0.0281739	0.0281739	200
332.334	95.9105	0.0289802	0.0289802	200
332.444	95.9104	0.0298485	0.0298485	200
332.554	95.9976	0.0307164	0.0307164	200
332.654	95.8708	0.0315432	0.0315432	200
332.764	96.013	0.032432	0.032432	200
332.874	95.7998	0.0333418	0.0333418	200
332.984	95.8548	0.0342097	0.0342097	200
333.084	96.0998	0.035016	0.035016	200
333.194	95.7368	0.0359256	0.0359256	200
333.304	95.9257	0.0367939	0.0367939	201
333.404	95.8314	0.0375998	0.0375998	201
333.514	95.9024	0.0384681	0.0384681	201
333.624	95.7841	0.0393364	0.0393364	201
333.734	95.7604	0.0402252	0.0402252	201
333.834	96.2733	0.0410311	0.0410311	201
333.944	96.2973	0.0419199	0.0419199	201
334.054	96.3684	0.042809	0.042809	201
334.154	96.3602	0.0436153	0.0436153	201
334.264	96.5104	0.0444831	0.0444831	201
334.374	96.3208	0.045372	0.045372	201
334.484	96.1236	0.0462403	0.0462403	201
334.584	96.2339	0.0470466	0.0470466	201
334.694	96.4077	0.0479354	0.0479354	201
334.804	96.4077	0.0488243	0.0488243	201
334.904	96.4708	0.0495891	0.0495891	201
335.014	96.5732	0.050519	0.050519	201
335.124	96.3682	0.0513668	0.0513668	201
335.234	96.3604	0.0522761	0.0522761	201
335.334	96.1233	0.0530824	0.0530824	201
335.444	96.2579	0.0539713	0.0539713	201
335.554	96.3209	0.0548598	0.0548598	201
335.654	96.3366	0.0556452	0.0556452	201
335.764	96.4787	0.0565136	0.0565136	201
335.874	96.4234	0.0573819	0.0573819	201
335.974	96.4785	0.0581882	0.0581882	201
336.084	96.7626	0.059077	0.059077	201
336.194	96.4866	0.0599449	0.0599449	201
336.304	96.7234	0.0608337	0.0608337	201
336.404	96.6366	0.06164	0.06164	201
336.514	96.7312	0.0625084	0.0625084	201
336.624	96.5813	0.0633762	0.0633762	201
336.724	96.6286	0.064203	0.064203	201
336.834	96.605	0.0650919	0.0650919	201
336.944	96.5658	0.0659602	0.0659602	201
337.054	96.4552	0.066849	0.066849	201
337.154	96.4234	0.0676344	0.0676344	201
337.264	96.613	0.0685442	0.0685442	201
337.374	96.455	0.0694123	0.0694123	201
337.474	96.4155	0.0702391	0.0702391	201
337.584	96.3288	0.0710864	0.0710864	201
337.694	96.5418	0.0719753	0.0719753	201
337.804	96.3683	0.0728436	0.0728436	201
337.904	96.6758	0.0736499	0.0736499	201
338.014	97.2129	0.0745387	0.0745387	201
338.124	97.4182	0.0754066	0.0754066	201
338.224	97.3786	0.0761924	0.0761924	201
338.334	97.6471	0.0770812	0.0770812	201
338.444	97.3708	0.0779698	0.0779698	201
338.554	97.3786	0.0788381	0.0788381	201
338.654	97.2369	0.0796445	0.0796445	201
338.764	97.5128	0.0805333	0.0805333	201
338.874	97.2208	0.0814011	0.0814011	201
338.974	97.2995	0.0822075	0.0822075	201
339.084	97.3314	0.0830758	0.0830758	201
339.194	97.4417	0.0839646	0.0839646	201
339.304	97.4812	0.0848325	0.0848325	201
339.404	97.4813	0.0856388	0.0856388	201
339.514	97.347	0.0864861	0.0864861	201
339.624	97.1102	0.0873749	0.0873749	201
339.724	97.5997	0.0881813	0.0881813	201
339.834	97.5602	0.0890701	0.0890701	201
339.944	97.6238	0.0899384	0.0899384	201
340.054	98.0653	0.0908272	0.0908272	201
340.154	98.5233	0.0916126	0.0916126	201
340.264	99.1544	0.0925014	0.0925014	201
340.374	99.3047	0.0933902	0.0933902	201
340.474	99.7072	0.0941756	0.0941756	201
340.584	100.157	0.0950439	0.0950439	201
340.694	100.52	0.0959327	0.0959327	201
340.794	101.293	0.096739	0.096739	201
340.904	102.043	0.0976073	0.0976073	201
341.014	102.959	0.0984752	0.0984752	201
341.114	103.985	0.099302	0.099302	201
341.224	105.714	0.10017	0.10017	201
341.334	107.522	0.101039	0.101039	201
341.444	109.891	0.101906	0.101906	201
341.544	112.953	0.102713	0.102713	201
341.654	116.134	0.103602	0.103602	201
341.764	120.058	0.10447	0.10447	201
341.864	123.728	0.105255	0.105255	201
341.974	127.763	0.106144	0.106144	201
342.084	131.622	0.107012	0.107012	201
342.194	135.396	0.107881	0.107881	201
342.294	138.593	0.108707	0.108707	201
342.404	141.797	0.109555	0.109555	201
342.514	144.45	0.110444	0.110444	201
342.614	146.234	0.111229	0.111229	201
342.724	147.553	0.112118	0.112118	201
342.834	148.651	0.113007	0.113007	201
342.944	149.409	0.113896	0.113896	201
343.044	149.456	0.11466	0.11466	201
343.154	149.764	0.115487	0.115487	201
343.264	150.277	0.116397	0.116397	201
343.364	150.774	0.117203	0.117203	201
343.474	151.342	0.118071	0.118071	201
343.584	151.919	0.11896	0.11896	201
343.694	152.211	0.119828	0.119828	201
343.794	152.89	0.120634	0.120634	201
343.904	153.087	0.121523	0.121523	201
344.014	153.371	0.122371	0.122371	201
344.114	153.561	0.123177	0.123177	201
344.224	153.861	0.124066	0.124066	201
344.334	154.335	0.124934	0.124934	201
344.444	155.108	0.125802	0.125802	201
344.544	155.661	0.126608	0.126608	201
344.654	156.284	0.127477	0.127477	201
344.764	156.916	0.128386	0.128386	201
344.864	157.2	0.129151	0.129151	201
344.974	157.547	0.13004	0.13004	201
345.084	158.021	0.130928	0.130928	201
345.194	158.076	0.131797	0.131797	201
345.294	158.55	0.132603	0.132603	201
345.404	158.937	0.133471	0.133471	201
345.514	159.371	0.13438	0.13438	201
345.614	159.805	0.135145	0.135145	201
345.724	160.515	0.136014	0.136014	201
345.834	160.95	0.136923	0.136923	201
345.934	161.447	0.137688	0.137688	201
346.044	162.15	0.138577	0.138577	201
346.154	162.773	0.139486	0.139486	201
346.264	163.681	0.140375	0.140375	201
346.364	164.384	0.141119	0.141119	201
346.474	165.481	0.142008	0.142008	200
346.584	166.633	0.142897	0.142897	200
346.684	167.912	0.143683	0.143683	200
346.794	169.862	0.144571	0.144571	200
346.904	171.677	0.14546	0.14546	200
347.014	173.951	0.146349	0.146349	200
347.114	176.288	0.147114	0.147114	200
347.224	179.185	0.148023	0.148023	200
347.334	181.466	0.148891	0.148891	200
347.434	183.013	0.149677	0.149677	200
347.544	184.506	0.150566	0.150566	200
347.654	185.705	0.151454	0.151454	200
347.764	186.882	0.152323	0.152323	200
347.864	187.916	0.153108	0.153108	200
347.974	189.408	0.153997	0.153997	200
348.084	190.426	0.154865	0.154865	200
348.184	191.539	0.155692	0.155692	200
348.294	192.755	0.15656	0.15656	200
348.404	193.773	0.15747	0.15747	200
348.514	194.871	0.158338	0.158338	200
348.614	196.11	0.159165	0.159165	200
348.724	197.065	0.159992	0.159992	200
348.834	198.462	0.160881	0.160881	200
348.934	199.149	0.161686	0.161686	200
349.044	200.475	0.162575	0.162575	200
349.154	201.415	0.163444	0.163444	200
349.264	202.702	0.164332	0.164332	200
349.364	203.854	0.165139	0.165139	200
349.474	204.888	0.166028	0.166028	200
349.584	206.633	0.166916	0.166916	200
349.684	208.275	0.167702	0.167702	200
349.794	210.745	0.168549	0.168549	200
349.904	213.911	0.169459	0.169459	200
350.014	217.913	0.170327	0.170327	200
350.114	222.3	0.171133	0.171133	200
350.224	227.702	0.172001	0.172001	200
350.334	233.636	0.17289	0.17289	200
350.434	239.265	0.173696	0.173696	200
350.544	245.472	0.174585	0.174585	200
350.654	252.047	0.175453	0.175453	200
350.754	258.383	0.176259	0.176259	200
350.864	264.163	0.177148	0.177148	200
350.974	271.546	0.178037	0.178037	200
351.084	279.256	0.178905	0.178905	200
351.184	286.1	0.179711	0.179711	200
351.294	293.385	0.18058	0.18058	200
351.404	301.163	0.181489	0.181489	200
351.504	308.284	0.182275	0.182275	200
351.614	316.256	0.183164	0.183164	200
351.724	324.241	0.184031	0.184031	200
351.834	332.217	0.18492	0.18492	200
351.934	339.522	0.185706	0.185706	200
352.044	347.768	0.186615	0.186615	200
352.154	356.241	0.187484	0.187484	200
352.254	363.413	0.188248	0.188248	200
352.364	372.092	0.189179	0.189179	200
352.474	380.424	0.190047	0.190047	200
352.584	389.128	0.190936	0.190936	200
352.684	397.057	0.191721	0.191721	200
352.794	405.393	0.19263	0.19263	200
352.904	413.479	0.193499	0.193499	200
353.004	421.147	0.194305	0.194305	200
353.114	430.057	0.195194	0.195194	200
353.224	438.327	0.196083	0.196083	200
353.334	446.557	0.196971	0.196971	200
353.434	453.901	0.197757	0.197757	200
353.544	462.311	0.198646	0.198646	200
353.654	470.51	0.199514	0.199514	200
353.754	478.378	0.200341	0.200341	200
353.864	487.206	0.20125	0.20125	200
353.974	495.967	0.202119	0.202119	200
354.084	504.592	0.203007	0.203007	200
354.184	512.971	0.203814	0.203814	200
354.294	521.913	0.204703	0.204703	200
354.404	530.956	0.20557	0.20557	200
354.504	539.077	0.206377	0.206377	200
354.614	548.182	0.207266	0.207266	200
354.724	557.592	0.208113	0.208113	200
354.834	566.913	0.209002	0.209002	200
354.934	575.901	0.209829	0.209829	200
355.044	585.342	0.210697	0.210697	200
355.154	595.506	0.211586	0.211586	200
355.254	604.827	0.212413	0.212413	200
355.364	614.577	0.213281	0.213281	200
355.474	624.768	0.21417	0.21417	200
355.584	634.815	0.215038	0.215038	200
355.684	644.523	0.215865	0.215865	200
355.794	654.648	0.216753	0.216753	200
355.894	664.129	0.217518	0.217518	200
356.004	674.8	0.218387	0.218387	200
356.114	685.261	0.219317	0.219317	200
356.224	695.91	0.220185	0.220185	200
356.324	705.562	0.220991	0.220991	200
356.434	716.312	0.22188	0.22188	200
356.544	727.004	0.222768	0.222768	200
356.644	736.5	0.223533	0.223533	199
356.754	747.297	0.224443	0.224443	199
356.864	758.379	0.22529	0.22529	199
356.974	769.062	0.2262	0.2262	199
357.074	778.886	0.226986	0.226986	199
357.184	789.672	0.227874	0.227874	199
357.294	800.597	0.228742	0.228742	199
357.394	810.3	0.229549	0.229549	199
357.504	821.23	0.230437	0.230437	199
357.614	832.355	0.231326	0.231326	199
357.724	843.761	0.232195	0.232195	199
357.824	853.992	0.233001	0.233001	199
357.934	865.011	0.23389	0.23389	199
358.044	876.55	0.234758	0.234758	199
358.144	886.843	0.235543	0.235543	199
358.254	898.304	0.236432	0.236432	199
358.364	910.136	0.2373	0.2373	199
358.474	922.918	0.238189	0.238189	199
358.574	933.148	0.239016	0.239016	199
358.684	944.593	0.239905	0.239905	199
358.794	955.965	0.240773	0.240773	199
358.894	966.097	0.241579	0.241579	199
359.004	977.312	0.242427	0.242427	199
359.114	988.59	0.243336	0.243336	199
359.224	1000.22	0.244204	0.244204	199
359.324	1010.73	0.245031	0.245031	199
359.434	1021.95	0.245878	0.245878	199
359.544	1033.02	0.246726	0.246726	199
359.644	1043.25	0.247553	0.247553	199
359.754	1054.49	0.248421	0.248421	199
359.864	1065.66	0.24931	0.24931	199
359.974	1077.36	0.250199	0.250199	199
360.074	1087.32	0.251005	0.251005	199
360.184	1098.66	0.251873	0.251873	199
360.294	1109.43	0.252762	0.252762	199
360.394	1119.41	0.253548	0.253548	199
360.504	1130.52	0.254416	0.254416	199
360.614	1141.39	0.255284	0.255284	199
360.714	1150.96	0.25609	0.25609	199
360.824	1162.19	0.256958	0.256958	199
360.934	1172.55	0.257847	0.257847	199
361.044	1182.85	0.258736	0.258736	199
361.144	1191.88	0.259563	0.259563	199
361.254	1202.49	0.26041	0.26041	199
361.364	1212.97	0.261299	0.261299	199
361.464	1222.3	0.262084	0.262084	199
361.574	1232.96	0.262953	0.262953	199
361.684	1244.05	0.263842	0.263842	199
361.794	1254.67	0.26471	0.26471	199
361.894	1264.67	0.265536	0.265536	199
362.004	1274.98	0.266384	0.266384	199
362.114	1285.83	0.267252	0.267252	199
362.214	1295.87	0.268079	0.268079	199
362.324	1306.5	0.268927	0.268927	199
362.434	1318	0.269815	0.269815	199
362.544	1328.91	0.270725	0.270725	199
362.644	1339.28	0.271531	0.271531	199
362.754	1349.8	0.272378	0.272378	199
362.864	1361.31	0.273247	0.273247	199
362.964	1371.99	0.274073	0.274073	199
363.074	1383.65	0.274921	0.274921	199
363.184	1395.5	0.27581	0.27581	199
363.294	1407.95	0.276699	0.276699	199
363.394	1418.64	0.277505	0.277505	199
363.504	1430.89	0.278353	0.278353	199
363.614	1443.5	0.279262	0.279262	199
363.714	1455.06	0.280047	0.280047	199
363.824	1467.93	0.280916	0.280916	199
363.934	1481.45	0.281804	0.281804	199
364.044	1494.75	0.282693	0.282693	199
364.144	1506.88	0.283479	0.283479	199
364.254	1519.8	0.284326	0.284326	199
364.364	1533.07	0.285215	0.285215	199
364.464	1545.99	0.286001	0.286001	199
364.574	1559.69	0.286869	0.286869	199
364.684	1574.08	0.287758	0.287758	198
364.794	1588.19	0.288646	0.288646	198
364.894	1600.3	0.289432	0.289432	198
365.004	1614.39	0.2903	0.2903	198
365.114	1628.32	0.291189	0.291189	198
365.214	1641.24	0.291995	0.291995	198
365.324	1655.39	0.292842	0.292842	198
365.434	1669.4	0.293731	0.293731	198
365.544	1683.61	0.2946	0.2946	198
365.644	1696.93	0.295406	0.295406	198
365.754	1711.77	0.296274	0.296274	198
365.864	1726.91	0.297163	0.297163	198
365.964	1740.59	0.297969	0.297969	198
366.074	1754.8	0.298837	0.298837	198
366.184	1769.71	0.299705	0.299705	198
366.284	1783.45	0.300532	0.300532	198
366.394	1798.02	0.30138	0.30138	198
366.504	1813.34	0.302269	0.302269	198
366.614	1828.52	0.303157	0.303157	198
366.714	1842.24	0.303943	0.303943	198
366.824	1857.67	0.304811	0.304811	198
366.934	1873.21	0.3057	0.3057	198
367.034	1887.84	0.306506	0.306506	198
367.144	1904.09	0.307395	0.307395	198
367.254	1919.64	0.308284	0.308284	198
367.364	1935.45	0.309131	0.309131	198
367.464	1949.98	0.309938	0.309938	198
367.574	1965.66	0.310826	0.310826	198
367.684	1981.43	0.311694	0.311694	198
367.784	1995.98	0.31248	0.31248	198
367.894	2012.13	0.313369	0.313369	198
368.004	2028.02	0.314237	0.314237	198
368.114	2044.84	0.315126	0.315126	198
368.214	2060.02	0.315932	0.315932	198
368.324	2076.45	0.316821	0.316821	198
368.434	2093.3	0.317689	0.317689	198
368.534	2108.33	0.318495	0.318495	198
368.644	2124.88	0.319363	0.319363	198
368.754	2141.77	0.320252	0.320252	198
368.864	2158.57	0.32112	0.32112	198
368.964	2174.03	0.321906	0.321906	198
369.074	2190.84	0.322794	0.322794	198
369.184	2209.04	0.323663	0.323663	198
369.284	2225.43	0.324469	0.324469	198
369.394	2242.51	0.325357	0.325357	198
369.504	2259.57	0.326226	0.326226	198
369.614	2276.79	0.327136	0.327136	198
369.714	2292.52	0.327941	0.327941	198
369.824	2309.41	0.32881	0.32881	198
369.934	2326.55	0.329699	0.329699	198
370.034	2342.06	0.330484	0.330484	198
370.144	2359.11	0.331373	0.331373	198
370.254	2377.05	0.332241	0.332241	198
370.364	2394.31	0.33315	0.33315	198
370.464	2410.42	0.333957	0.333957	198
370.574	2427.71	0.334825	0.334825	198
370.674	2443.58	0.335611	0.335611	198
370.784	2461.86	0.336479	0.336479	198
370.894	2479.82	0.337388	0.337388	198
371.004	2497.82	0.338236	0.338236	198
371.104	2514.49	0.339042	0.339042	198
371.214	2532.93	0.33991	0.33991	198
371.324	2551.46	0.340799	0.340799	198
371.424	2567.92	0.341605	0.341605	198
371.534	2586.82	0.342494	0.342494	198
371.644	2605.28	0.343383	0.343383	198
371.754	2624.27	0.344251	0.344251	198
371.854	2641.01	0.345057	0.345057	199
371.964	2659.93	0.345946	0.345946	199
372.074	2678.64	0.346835	0.346835	199
372.174	2695.74	0.34762	0.34762	199
372.284	2714.76	0.348509	0.348509	199
372.394	2732.98	0.349377	0.349377	199
372.504	2751.95	0.350266	0.350266	199
372.604	2769.12	0.351052	0.351052	199
372.714	2788.29	0.351961	0.351961	199
372.824	2806.68	0.352829	0.352829	199
372.924	2824.36	0.353677	0.353677	199
373.034	2843.22	0.354545	0.354545	199
373.144	2861.74	0.355413	0.355413	199
373.254	2880.83	0.356302	0.356302	199
373.354	2898.16	0.357108	0.357108	199
373.464	2917.53	0.357956	0.357956	199
373.574	2937.17	0.358845	0.358845	199
373.674	2955.57	0.35965	0.35965	199
373.784	2975.52	0.36056	0.36056	199
373.894	2994.87	0.361428	0.361428	199
374.004	3014.93	0.362317	0.362317	199
374.104	3033.24	0.363103	0.363103	199
374.214	3052.94	0.363992	0.363992	199
374.324	3072.82	0.364901	0.364901	199
374.424	3090.67	0.365686	0.365686	199
374.534	3111.14	0.366575	0.366575	199
374.644	3130.84	0.367443	0.367443	199
374.754	3150.52	0.368332	0.368332	199
374.854	3168.24	0.369118	0.369118	199
374.964	3188.55	0.370006	0.370006	199
375.074	3209.25	0.370937	0.370937	199
375.174	3227.25	0.371722	0.371722	199
375.284	3247.27	0.372632	0.372632	199
375.394	3266.91	0.3735	0.3735	199
375.504	3286.47	0.374389	0.374389	199
375.604	3304.32	0.375195	0.375195	199
375.714	3323.89	0.376063	0.376063	199
375.824	3344.29	0.376931	0.376931	199
375.924	3362.4	0.377737	0.377737	200
376.034	3382.62	0.378606	0.378606	200
376.144	3403.49	0.379536	0.379536	200
376.244	3421.73	0.3803	0.3803	200
376.354	3442.39	0.381189	0.381189	200
376.464	3462.86	0.382099	0.382099	200
376.574	3482.65	0.382946	0.382946	200
376.674	3502.3	0.383773	0.383773	200
376.784	3523.83	0.384662	0.384662	200
376.894	3543.41	0.38553	0.38553	200
376.994	3562.01	0.386337	0.386337	200
377.104	3582.52	0.387226	0.387226	200
377.214	3602.9	0.388093	0.388093	200
377.324	3623.36	0.388982	0.388982	200
377.424	3641.68	0.389768	0.389768	200
377.534	3662.53	0.390657	0.390657	200
377.644	3683.27	0.391546	0.391546	200
377.744	3701.49	0.392352	0.392352	200
377.854	3721.47	0.39324	0.39324	200
377.964	3741.6	0.394109	0.394109	200
378.074	3761.57	0.394977	0.394977	200
378.174	3779.58	0.395783	0.395783	200
378.284	3799.51	0.396672	0.396672	200
378.394	3819.65	0.397561	0.397561	200
378.494	3838.33	0.398346	0.398346	200
378.604	3858.96	0.399235	0.399235	200
378.714	3879.25	0.400103	0.400103	200
378.824	3900	0.400992	0.400992	200
378.924	3918.87	0.401819	0.401819	200
379.034	3938.86	0.402687	0.402687	200
379.144	3959.17	0.403555	0.403555	200
379.244	3977.4	0.404341	0.404341	200
379.354	3997.97	0.40523	0.40523	200
379.464	4017.79	0.406098	0.406098	200
379.574	4038.47	0.407007	0.407007	200
379.674	4056.86	0.407793	0.407793	200
379.784	4077.55	0.408702	0.408702	200
379.894	4098.04	0.409571	0.409571	200
379.994	4115.92	0.410376	0.410376	201
380.104	4135.93	0.411224	0.411224	201
380.214	4155.01	0.412113	0.412113	201
380.324	4175.38	0.413002	0.413002	201
380.424	4193.44	0.413787	0.413787	201
380.534	4213.45	0.414656	0.414656	201
380.644	4233.51	0.415565	0.415565	201
380.744	4251.75	0.41635	0.41635	201
380.854	4271.11	0.41726	0.41726	201
380.964	4290.73	0.418107	0.418107	201
381.064	4308.87	0.418914	0.418914	201
381.174	4329.48	0.419803	0.419803	201
381.284	4349.68	0.420691	0.420691	201
381.394	4369.37	0.421539	0.421539	201
381.494	4387.58	0.422366	0.422366	201
381.604	4408.01	0.423213	0.423213	201
381.714	4427.38	0.424123	0.424123	201
381.814	4444.64	0.424908	0.424908	201
381.924	4464.56	0.425797	0.425797	201
382.034	4484.41	0.426665	0.426665	201
382.144	4503.49	0.427533	0.427533	201
382.244	4521.01	0.42834	0.42834	201
382.354	4539.55	0.429228	0.429228	201
382.464	4558.35	0.430097	0.430097	201
382.564	4575.73	0.430903	0.430903	201
382.674	4593.37	0.431771	0.431771	201
382.784	4611.09	0.432639	0.432639	201
382.894	4628.7	0.433507	0.433507	201
382.994	4644.68	0.434313	0.434313	201
383.104	4661.01	0.435202	0.435202	201
383.214	4676.74	0.436071	0.436071	201
383.314	4691.05	0.436856	0.436856	201
383.424	4705.99	0.437765	0.437765	201
383.534	4719.97	0.438654	0.438654	201
383.644	4733.75	0.439522	0.439522	201
383.744	4745.35	0.440329	0.440329	201
383.854	4755.88	0.441197	0.441197	201
383.964	4765.06	0.442065	0.442065	201
384.064	4771.68	0.442871	0.442871	201
384.174	4776.81	0.443739	0.443739	201
384.284	4778.41	0.444607	0.444607	201
384.394	4775.5	0.445496	0.445496	201
384.494	4770.19	0.446282	0.446282	201
384.604	4761.85	0.447171	0.447171	201
384.714	4752.58	0.448039	0.448039	201
384.814	4744.57	0.448845	0.448845	201
384.924	4736.18	0.449734	0.449734	201
385.034	4728.55	0.450602	0.450602	201
385.144	4721.89	0.451491	0.451491	201
385.244	4716.03	0.452256	0.452256	201
385.354	4710.62	0.453145	0.453145	201
385.464	4703.6	0.453992	0.453992	201
385.564	4698.76	0.454798	0.454798	201
385.674	4693.91	0.455666	0.455666	201
385.784	4690.11	0.456534	0.456534	201
385.884	4687.73	0.45732	0.45732	201
385.994	4686.31	0.45823	0.45823	201
386.104	4685.7	0.459097	0.459097	202
386.204	4686.72	0.459904	0.459904	202
386.314	4688.42	0.460793	0.460793	202
386.424	4690.56	0.46164	0.46164	202
386.534	4693.51	0.462529	0.462529	202
386.634	4696.1	0.463315	0.463315	202
386.744	4700.08	0.464203	0.464203	202
386.854	4703.51	0.465071	0.465071	202
386.954	4707.23	0.465878	0.465878	202
387.064	4711.14	0.466766	0.466766	202
387.174	4714.84	0.467635	0.467635	202
387.284	4719.44	0.468544	0.468544	202
387.384	4723.48	0.469329	0.469329	202
387.494	4728.01	0.470198	0.470198	202
387.604	4732.26	0.471087	0.471087	202
387.704	4736.51	0.471872	0.471872	202
387.814	4740.96	0.47274	0.47274	202
387.924	4745.42	0.473609	0.473609	202
388.034	4750.45	0.474497	0.474497	202
388.134	4754.58	0.475304	0.475304	202
388.244	4759.83	0.476172	0.476172	202
388.354	4764.51	0.477081	0.477081	202
388.454	4768.89	0.477867	0.477867	202
388.564	4773.28	0.478735	0.478735	202
388.674	4777.68	0.479603	0.479603	202
388.784	4782.71	0.480492	0.480492	202
388.884	4787.11	0.481298	0.481298	202
388.994	4792.51	0.482166	0.482166	202
389.104	4799.29	0.483055	0.483055	202
389.204	4804.61	0.483861	0.483861	202
389.314	4809.36	0.484729	0.484729	202
389.424	4814.5	0.485618	0.485618	202
389.534	4819.36	0.486466	0.486466	202
389.634	4823.89	0.487293	0.487293	202
389.744	4828.2	0.48814	0.48814	202
389.854	4833.66	0.48905	0.48905	202
389.954	4838.57	0.489856	0.489856	202
390.064	4843.42	0.490703	0.490703	202
390.174	4848.22	0.491592	0.491592	202
390.284	4853.52	0.49246	0.49246	202
390.384	4858.51	0.493267	0.493267	202
390.494	4863.45	0.494155	0.494155	202
390.604	4868.64	0.495044	0.495044	202
390.704	4872.93	0.49583	0.49583	202
390.814	4877.69	0.496739	0.496739	202
390.924	4883.37	0.497607	0.497607	202
391.024	4887.91	0.498413	0.498413	202
391.134	4892.74	0.499282	0.499282	202
391.244	4897.47	0.50015	0.50015	202
391.354	4902.27	0.501038	0.501038	202
391.454	4907.02	0.501845	0.501845	202
391.564	4912.55	0.502734	0.502734	202
391.674	4918.2	0.503643	0.503643	202
391.774	4923.1	0.504449	0.504449	202
391.884	4927.58	0.505297	0.505297	202
391.994	4933.14	0.506185	0.506185	202
392.104	4938.73	0.507054	0.507054	202
392.204	4943.58	0.507839	0.507839	202
392.314	4948.4	0.508707	0.508707	202
392.424	4953.82	0.509617	0.509617	202
392.524	4958.66	0.510423	0.510423	202
392.634	4963.67	0.511291	0.511291	202
392.744	4968.99	0.51218	0.51218	202
392.854	4974.31	0.513049	0.513049	202
392.954	4979.22	0.513875	0.513875	202
393.064	4984.47	0.514743	0.514743	202
393.174	4989.25	0.515612	0.515612	202
393.274	4993.82	0.516438	0.516438	202
393.384	4998.68	0.517307	0.517307	202
393.494	5003.61	0.518196	0.518196	202
393.604	5008.05	0.519063	0.519063	202
393.704	5012.9	0.51987	0.51987	202
393.814	5018.5	0.520759	0.520759	202
393.924	5023.58	0.521647	0.521647	202
394.024	5027.53	0.522433	0.522433	202
394.134	5032.71	0.523342	0.523342	202
394.244	5038.35	0.52421	0.52421	201
394.354	5044.27	0.52512	0.52512	201
394.454	5048.34	0.525905	0.525905	201
394.564	5053.69	0.526774	0.526774	201
394.674	5058.71	0.527663	0.527663	201
394.774	5063.45	0.528448	0.528448	201
394.884	5068.19	0.529337	0.529337	201
394.994	5073.58	0.530226	0.530226	201
395.104	5078.65	0.531114	0.531114	201
395.204	5083.23	0.5319	0.5319	201
395.314	5088.41	0.53281	0.53281	201
395.424	5093.72	0.533657	0.533657	201
395.524	5098.55	0.534505	0.534505	201
395.634	5103.39	0.535373	0.535373	201
395.744	5108.7	0.536241	0.536241	201
395.844	5113.34	0.537047	0.537047	201
395.954	5117.84	0.537936	0.537936	201
396.064	5122.49	0.538804	0.538804	201
396.174	5128.63	0.539714	0.539714	201
396.274	5133.74	0.540541	0.540541	201
396.384	5138.52	0.541408	0.541408	201
396.494	5143.45	0.542318	0.542318	201
396.594	5147.56	0.543104	0.543104	201
396.704	5152.49	0.543972	0.543972	201
396.814	5157.44	0.544861	0.544861	201
396.924	5163.21	0.54575	0.54575	201
397.024	5167.9	0.546535	0.546535	201
397.134	5172.55	0.547403	0.547403	201
397.244	5178.45	0.548313	0.548313	201
397.344	5183.64	0.549098	0.549098	201
397.454	5189.11	0.550008	0.550008	201
397.564	5193.81	0.550876	0.550876	201
397.674	5198.76	0.551765	0.551765	201
397.774	5204.44	0.552592	0.552592	201
397.884	5209.32	0.55346	0.55346	201
397.994	5214.03	0.554307	0.554307	201
398.094	5218.84	0.555134	0.555134	201
398.204	5224.12	0.556023	0.556023	201
398.314	5228.97	0.55687	0.55687	201
398.424	5233.65	0.557759	0.557759	201
398.524	5238.53	0.558586	0.558586	201
398.634	5243.61	0.559475	0.559475	201
398.744	5248.66	0.560343	0.560343	201
398.844	5253.07	0.56117	0.56117	201
398.954	5258.16	0.562038	0.562038	201
399.064	5262.96	0.562906	0.562906	201
399.174	5267.55	0.563795	0.563795	201
399.274	5271.91	0.564601	0.564601	201
399.384	5277.15	0.56547	0.56547	201
399.494	5282.4	0.566338	0.566338	201
399.594	5288.28	0.567164	0.567164	201
399.704	5293.43	0.568053	0.568053	201
399.814	5298.07	0.568922	0.568922	201
399.924	5303.7	0.56981	0.56981	201
400.024	5308.2	0.570596	0.570596	201
400.134	5312.84	0.571485	0.571485	201
400.244	5317.64	0.572373	0.572373	201
400.344	5322.08	0.573159	0.573159	201
400.454	5326.89	0.574027	0.574027	201
400.564	5332	0.574916	0.574916	201
400.674	5336.99	0.575784	0.575784	201
400.774	5341.82	0.576611	0.576611	201
400.884	5346.97	0.5775	0.5775	201
400.984	5351.42	0.578306	0.578306	201
401.094	5356.1	0.579153	0.579153	201
401.204	5361.41	0.580042	0.580042	201
401.314	5365.82	0.580931	0.580931	201
401.414	5370.07	0.581716	0.581716	201
401.524	5375.08	0.582606	0.582606	201
401.634	5380.02	0.583495	0.583495	201
401.734	5384.34	0.58428	0.58428	201
401.844	5389.27	0.585169	0.585169	201
401.954	5394.1	0.586058	0.586058	201
402.064	5398.38	0.586905	0.586905	201
402.164	5403.44	0.587691	0.587691	201
402.274	5408.84	0.5886	0.5886	201
402.384	5413.86	0.589468	0.589468	201
402.484	5418.61	0.590254	0.590254	201
402.594	5423.79	0.591163	0.591163	201
402.704	5428.86	0.592052	0.592052	201
402.814	5433	0.59292	0.59292	201
402.914	5437.33	0.593685	0.593685	201
403.024	5442	0.594594	0.594594	201
403.134	5446.26	0.595442	0.595442	201
403.234	5450.98	0.596269	0.596269	201
403.344	5456.33	0.597137	0.597137	201
403.454	5460.78	0.598026	0.598026	201
403.564	5465.76	0.598894	0.598894	201
403.664	5469.94	0.5997	0.5997	201
403.774	5475.08	0.600568	0.600568	201
403.884	5479.5	0.601437	0.601437	201
403.984	5483.92	0.602264	0.602264	201
404.094	5488.66	0.603111	0.603111	201
404.204	5493.7	0.60402	0.60402	201
404.314	5498.35	0.604889	0.604889	201
404.414	5502.52	0.605695	0.605695	201
404.524	5507.43	0.606542	0.606542	201
404.634	5512.47	0.607431	0.607431	201
404.734	5516.9	0.608237	0.608237	201
404.844	5521.78	0.609126	0.609126	201
404.954	5526.75	0.609974	0.609974	201
405.064	5532.22	0.610862	0.610862	201
405.164	5536.42	0.611648	0.611648	201
405.274	5541.19	0.612516	0.612516	201
405.384	5546.22	0.613405	0.613405	200
405.484	5550.5	0.614211	0.614211	200
405.594	5555.21	0.615079	0.615079	200
405.704	5560.03	0.615948	0.615948	200
405.804	5564.36	0.616754	0.616754	200
405.914	5569.73	0.617643	0.617643	200
406.024	5574.35	0.618531	0.618531	200
406.134	5578.66	0.619399	0.619399	200
406.234	5583.15	0.620206	0.620206	200
406.344	5587.96	0.621074	0.621074	200
406.454	5592.53	0.621963	0.621963	200
406.554	5596.43	0.622728	0.622728	200
406.664	5600.1	0.623575	0.623575	200
406.774	5605.07	0.624464	0.624464	200
406.884	5610.97	0.625353	0.625353	200
406.984	5615.18	0.626138	0.626138	200
407.094	5620.21	0.627048	0.627048	200
407.204	5625.02	0.627916	0.627916	200
407.304	5628.99	0.628701	0.628701	200
407.414	5633.86	0.62959	0.62959	200
407.524	5639.19	0.630458	0.630458	200
407.634	5643.78	0.631327	0.631327	200
407.734	5648.17	0.632132	0.632132	200
407.844	5652.73	0.633001	0.633001	200
407.954	5657.53	0.63389	0.63389	200
408.054	5661.99	0.634675	0.634675	200
408.164	5666.82	0.635585	0.635585	200
408.274	5671.79	0.636453	0.636453	200
408.384	5675.99	0.637321	0.637321	200
408.484	5680.35	0.638127	0.638127	200
408.594	5684.83	0.638995	0.638995	200
408.704	5689.8	0.639864	0.639864	200
408.804	5694.11	0.64067	0.64067	200
408.914	5698.9	0.641538	0.641538	200
409.024	5703.6	0.642406	0.642406	200
409.134	5707.83	0.643274	0.643274	200
409.234	5712.61	0.644122	0.644122	200
409.344	5716.98	0.64499	0.64499	200
409.454	5721.49	0.645879	0.645879	200
409.554	5725.31	0.646664	0.646664	200
409.664	5730.02	0.647553	0.647553	200
409.774	5734.99	0.648442	0.648442	200
409.884	5739.03	0.64931	0.64931	200
409.984	5743	0.650075	0.650075	200
410.094	5747.68	0.650964	0.650964	200
410.204	5752.71	0.651832	0.651832	200
410.304	5757.47	0.652659	0.652659	200
410.414	5761.96	0.653527	0.653527	200
410.524	5767	0.654395	0.654395	200
410.634	5771.41	0.655304	0.655304	200
410.734	5775.97	0.65609	0.65609	200
410.844	5780.01	0.656958	0.656958	200
410.954	5784.71	0.657847	0.657847	200
411.054	5788.75	0.658653	0.658653	200
411.164	5793.37	0.659522	0.659522	200
411.274	5798.18	0.660389	0.660389	200
411.374	5802.02	0.661175	0.661175	200
411.484	5806.58	0.662085	0.662085	200
411.594	5811.02	0.662953	0.662953	200
411.704	5815.88	0.663842	0.663842	200
411.804	5820.06	0.664648	0.664648	200
411.914	5824.49	0.665537	0.665537	200
412.024	5828.26	0.666405	0.666405	200
412.124	5832.81	0.667232	0.667232	200
412.234	5836.88	0.6681	0.6681	200
412.344	5841.18	0.668968	0.668968	200
412.454	5845.32	0.669836	0.669836	200
412.554	5849.58	0.670622	0.670622	200
412.664	5854.96	0.671531	0.671531	200
412.774	5859.69	0.6724	0.6724	200
412.874	5863.98	0.673205	0.673205	200
412.984	5868.77	0.674115	0.674115	200
413.094	5872.37	0.674942	0.674942	200
413.204	5877.01	0.675851	0.675851	200
413.304	5881.12	0.676637	0.676637	200
413.414	5885.93	0.677505	0.677505	200
413.524	5890.26	0.678414	0.678414	199
413.624	5894.36	0.6792	0.6792	199
413.734	5899.04	0.680068	0.680068	199
413.844	5903.31	0.680957	0.680957	199
413.954	5907.82	0.681846	0.681846	199
414.054	5911.87	0.682652	0.682652	199
414.164	5916.67	0.683541	0.683541	199
414.274	5921.16	0.68443	0.68443	199
414.374	5924.71	0.685236	0.685236	199
414.484	5929.32	0.686125	0.686125	199
414.594	5933.56	0.686972	0.686972	199
414.704	5938.29	0.687861	0.687861	199
414.804	5942.21	0.688667	0.688667	199
414.914	5946.72	0.689556	0.689556	199
415.024	5951.3	0.690445	0.690445	199
415.124	5955.1	0.69123	0.69123	199
415.234	5960.19	0.69214	0.69214	199
415.344	5964.15	0.693008	0.693008	199
415.454	5968.84	0.693897	0.693897	199
415.554	5973.22	0.694683	0.694683	199
415.664	5978.12	0.695571	0.695571	199
415.764	5981.98	0.696357	0.696357	199
415.874	5986.66	0.697246	0.697246	199
415.984	5990.93	0.698135	0.698135	199
416.094	5995.6	0.699003	0.699003	199
416.194	5999.71	0.699809	0.699809	199
416.304	6004.35	0.700718	0.700718	199
416.414	6008.57	0.701607	0.701607	199
416.514	6013.06	0.702413	0.702413	199
416.624	6017.23	0.703282	0.703282	199
416.734	6021.79	0.70417	0.70417	199
416.844	6025.8	0.705059	0.705059	199
416.944	6029.56	0.705845	0.705845	199
417.054	6033.99	0.706713	0.706713	199
417.164	6038.13	0.707602	0.707602	199
417.264	6041.68	0.708429	0.708429	199
417.374	6046.79	0.709317	0.709317	199
417.484	6051.66	0.710227	0.710227	199
417.594	6055.62	0.711095	0.711095	199
417.694	6059.61	0.711922	0.711922	199
417.804	6063.17	0.71279	0.71279	199
417.914	6067.83	0.713679	0.713679	199
418.014	6071.64	0.714464	0.714464	199
418.124	6076.75	0.715333	0.715333	199
418.234	6081.53	0.716201	0.716201	199
418.344	6086.3	0.71711	0.71711	199
418.444	6090.67	0.717916	0.717916	199
418.554	6096.22	0.718805	0.718805	199
418.664	6100.95	0.719694	0.719694	199
418.764	6104.66	0.72048	0.72048	199
418.874	6108.91	0.721369	0.721369	199
418.984	6113.42	0.722257	0.722257	199
419.094	6118	0.723146	0.723146	199
419.194	6121.6	0.723932	0.723932	199
419.304	6125.42	0.72482	0.72482	199
419.414	6129.57	0.725689	0.725689	199
419.514	6133.54	0.726495	0.726495	199
419.624	6138.13	0.727383	0.727383	199
419.734	6142.09	0.728273	0.728273	199
419.844	6146.97	0.729162	0.729162	199
419.944	6150.11	0.729947	0.729947	199
420.054	6154.61	0.730836	0.730836	199
420.164	6158.59	0.731725	0.731725	199
420.264	6162.58	0.73251	0.73251	199
420.374	6166.56	0.733399	0.733399	199
420.484	6171.17	0.734267	0.734267	199
420.594	6175.77	0.735156	0.735156	198
420.694	6179.61	0.735941	0.735941	198
420.804	6184.15	0.73683	0.73683	198
420.914	6188.95	0.737719	0.737719	198
421.014	6192.88	0.738525	0.738525	198
421.124	6197.17	0.739393	0.739393	198
421.234	6201.11	0.740261	0.740261	198
421.334	6205.62	0.741088	0.741088	198
421.444	6209.46	0.741957	0.741957	198
421.554	6213.42	0.742846	0.742846	198
421.664	6217.45	0.743734	0.743734	198
421.764	6221.15	0.744499	0.744499	198
421.874	6225.45	0.745409	0.745409	198
421.984	6229.64	0.746277	0.746277	198
422.084	6233.78	0.747083	0.747083	198
422.194	6238.73	0.747972	0.747972	198
422.304	6242.81	0.74886	0.74886	198
422.414	6246.34	0.749749	0.749749	198
422.514	6249.03	0.750514	0.750514	198
422.624	6253.49	0.751403	0.751403	198
422.734	6258.25	0.752292	0.752292	198
422.834	6262.15	0.753078	0.753078	198
422.944	6266.57	0.753966	0.753966	198
423.054	6270.52	0.754855	0.754855	198
423.164	6274.3	0.755702	0.755702	198
423.264	6278.84	0.756509	0.756509	198
423.374	6283.18	0.757377	0.757377	198
423.484	6287.36	0.758245	0.758245	198
423.584	6291.4	0.759072	0.759072	198
423.694	6295.69	0.75994	0.75994	198
423.804	6300.31	0.760849	0.760849	198
423.914	6304.11	0.761697	0.761697	198
424.014	6308.14	0.762524	0.762524	198
424.124	6311.69	0.763371	0.763371	198
424.234	6316.57	0.76426	0.76426	198
424.334	6320.31	0.765067	0.765067	198
424.444	6324.7	0.765955	0.765955	198
424.554	6328.54	0.766823	0.766823	198
424.664	6332.58	0.767692	0.767692	198
424.764	6336.73	0.768498	0.768498	198
424.874	6341.08	0.769366	0.769366	198
424.984	6344.77	0.770255	0.770255	198
425.084	6348.74	0.77104	0.77104	198
425.194	6353.16	0.771929	0.771929	198
425.304	6356.95	0.772818	0.772818	198
425.414	6360.81	0.773686	0.773686	198
425.514	6364.77	0.774472	0.774472	198
425.624	6369.51	0.775381	0.775381	198
425.734	6373.2	0.776229	0.776229	198
425.834	6376.48	0.777035	0.777035	198
425.944	6381.42	0.777924	0.777924	198
426.054	6385.8	0.778792	0.778792	198
426.154	6390.02	0.779577	0.779577	198
426.264	6394.49	0.780487	0.780487	198
426.374	6398.45	0.781355	0.781355	198
426.484	6402.75	0.782223	0.782223	198
426.584	6406.38	0.783009	0.783009	198
426.694	6410.49	0.783877	0.783877	198
426.804	6414.74	0.784766	0.784766	198
426.904	6419.46	0.785572	0.785572	198
427.014	6423.65	0.786461	0.786461	198
427.124	6427.89	0.78735	0.78735	198
427.234	6431.71	0.788239	0.788239	198
427.334	6434.92	0.788983	0.788983	198
427.444	6439.31	0.789871	0.789871	198
427.554	6443.44	0.79074	0.79074	198
427.654	6447.05	0.791567	0.791567	198
427.764	6450.71	0.792414	0.792414	198
427.874	6453.87	0.793261	0.793261	198
427.984	6458.52	0.79415	0.79415	198
428.084	6462.9	0.794956	0.794956	198
428.194	6467.16	0.795825	0.795825	198
428.304	6471.47	0.796714	0.796714	198
428.404	6475.14	0.797499	0.797499	198
428.514	6479.64	0.798408	0.798408	198
428.624	6483.88	0.799277	0.799277	198
428.734	6488.11	0.800145	0.800145	198
428.834	6491.7	0.80093	0.80093	198
428.944	6496.03	0.801778	0.801778	198
429.054	6500.93	0.802666	0.802666	198
429.154	6504.79	0.803473	0.803473	198
429.264	6508.94	0.804341	0.804341	198
429.374	6513.36	0.80525	0.80525	198
429.484	6517.37	0.806139	0.806139	198
429.584	6521.2	0.806945	0.806945	198
429.694	6524.8	0.807793	0.807793	198
429.804	6528.68	0.808682	0.808682	198
429.904	6532.08	0.809467	0.809467	198
430.014	6536.48	0.810356	0.810356	198
430.124	6540.47	0.811224	0.811224	198
430.234	6544.26	0.812113	0.812113	198
430.334	6547.74	0.812878	0.812878	198
430.444	6552.43	0.813767	0.813767	198
430.554	6556.95	0.814676	0.814676	198
430.654	6560.69	0.815462	0.815462	198
430.764	6564.83	0.81633	0.81633	199
430.874	6568.69	0.817219	0.817219	199
430.974	6572.29	0.818025	0.818025	199
431.084	6575.72	0.818893	0.818893	199
431.194	6580.38	0.819761	0.819761	199
431.294	6584.89	0.820547	0.820547	199
431.404	6588.85	0.821456	0.821456	199
431.514	6593.67	0.822304	0.822304	199
431.624	6598.08	0.823213	0.823213	199
431.724	6601.59	0.823999	0.823999	199
431.834	6605.98	0.824908	0.824908	199
431.944	6609.73	0.825756	0.825756	199
432.044	6612.84	0.826562	0.826562	199
432.154	6616.95	0.827451	0.827451	199
432.264	6621.49	0.828361	0.828361	199
432.374	6625.17	0.829208	0.829208	199
432.474	6628.89	0.829993	0.829993	199
432.584	6632.91	0.830882	0.830882	199
432.694	6637.06	0.83175	0.83175	199
432.794	6640.94	0.832556	0.832556	199
432.904	6645.45	0.833425	0.833425	199
433.014	6649.09	0.834334	0.834334	199
433.124	6652.54	0.835202	0.835202	199
433.224	6656.23	0.836029	0.836029	199
433.334	6660.37	0.836897	0.836897	199
433.444	6664.43	0.837765	0.837765	199
433.544	6668.21	0.838572	0.838572	199
433.654	6672.08	0.83944	0.83944	199
433.764	6676.58	0.840329	0.840329	200
433.874	6680.9	0.841218	0.841218	200
433.974	6685.14	0.842024	0.842024	200
434.084	6689.23	0.842912	0.842912	200
434.194	6693.14	0.843781	0.843781	200
434.294	6696.81	0.844566	0.844566	200
434.404	6700.8	0.845455	0.845455	200
434.514	6705.04	0.846323	0.846323	200
434.624	6709.31	0.847212	0.847212	200
434.724	6712.81	0.847997	0.847997	200
434.834	6717.25	0.848907	0.848907	200
434.944	6721.45	0.849775	0.849775	200
435.044	6725.09	0.850581	0.850581	200
435.154	6729.05	0.85147	0.85147	200
435.264	6733.11	0.852339	0.852339	200
435.374	6737.11	0.853227	0.853227	200
435.474	6740.82	0.854013	0.854013	200
435.584	6744.97	0.854902	0.854902	200
435.694	6749.29	0.85577	0.85577	200
435.794	6753.24	0.856597	0.856597	200
435.904	6756.8	0.857465	0.857465	200
436.014	6760.61	0.858354	0.858354	200
436.114	6764.85	0.859139	0.859139	200
436.224	6768.15	0.860028	0.860028	200
436.334	6772.73	0.860917	0.860917	200
436.444	6776.71	0.861806	0.861806	200
436.544	6780.51	0.862591	0.862591	200
436.654	6784.79	0.863501	0.863501	200
436.764	6787.41	0.864369	0.864369	200
436.864	6789.76	0.865154	0.865154	201
436.974	6796.85	0.866022	0.866022	201
437.084	6801.6	0.866932	0.866932	201
437.194	6805.94	0.867821	0.867821	201
437.294	6809.82	0.868627	0.868627	201
437.404	6814.04	0.869516	0.869516	201
437.514	6817.59	0.870384	0.870384	201
437.614	6821.23	0.87119	0.87119	201
437.724	6825.35	0.872058	0.872058	201
437.834	6829.43	0.872968	0.872968	201
437.944	6833.26	0.873836	0.873836	201
438.044	6836.93	0.874642	0.874642	201
438.154	6841.19	0.875531	0.875531	201
438.264	6844.62	0.876399	0.876399	201
438.364	6847.83	0.877205	0.877205	201
438.474	6851.84	0.878074	0.878074	201
438.584	6856.91	0.878983	0.878983	201
438.694	6860.8	0.879893	0.879893	201
438.794	6864.71	0.880699	0.880699	201
438.904	6868.45	0.881567	0.881567	201
439.014	6872.45	0.882456	0.882456	201
439.114	6875.81	0.883262	0.883262	201
439.224	6879.74	0.88413	0.88413	201
439.334	6884.92	0.88504	0.88504	201
439.444	6888.46	0.885887	0.885887	201
439.544	6892.74	0.886714	0.886714	201
439.654	6897.18	0.887603	0.887603	201
439.764	6900.96	0.888471	0.888471	201
439.864	6905.07	0.889298	0.889298	201
439.974	6909.4	0.890187	0.890187	201
440.084	6913	0.891034	0.891034	201
440.194	6917.31	0.891944	0.891944	201
440.294	6920.77	0.892729	0.892729	201
440.404	6924.85	0.893618	0.893618	201
440.514	6929.11	0.894507	0.894507	201
440.614	6931.75	0.895272	0.895272	201
440.724	6936.09	0.89616	0.89616	201
440.834	6940.58	0.89705	0.89705	201
440.934	6943.92	0.897876	0.897876	201
441.044	6947.86	0.898765	0.898765	201
441.154	6952	0.899654	0.899654	201
441.264	6955.72	0.900522	0.900522	201
441.364	6959.14	0.901328	0.901328	201
441.474	6963.09	0.902197	0.902197	201
441.584	6967.13	0.903064	0.903064	201
441.684	6971.13	0.903891	0.903891	201
441.794	6974.98	0.90476	0.90476	201
441.904	6979.25	0.905648	0.905648	201
442.014	6984.16	0.906537	0.906537	201
442.114	6988.11	0.907323	0.907323	201
442.224	6991.74	0.908211	0.908211	201
442.334	6995.97	0.909101	0.909101	201
442.434	6999.77	0.909886	0.909886	201
442.544	7003.45	0.910754	0.910754	201
442.654	7007.21	0.911643	0.911643	201
442.764	7011.14	0.912532	0.912532	201
442.864	7014.67	0.913338	0.913338	201
442.974	7018.7	0.914206	0.914206	201
443.084	7022.85	0.915095	0.915095	201
443.184	7026.06	0.91588	0.91588	201
443.294	7030.11	0.916769	0.916769	201
443.404	7034.18	0.917658	0.917658	201
443.514	7038.42	0.918526	0.918526	201
443.614	7041.73	0.919333	0.919333	201
443.724	7044.44	0.9202	0.9202	201
443.834	7048.96	0.921089	0.921089	201
443.934	7052.19	0.921875	0.921875	201
444.044	7057.06	0.922784	0.922784	201
444.154	7060.67	0.923632	0.923632	201
444.264	7064.56	0.924521	0.924521	201
444.364	7068.61	0.925306	0.925306	201
444.474	7073.21	0.926195	0.926195	201
444.584	7077.72	0.927084	0.927084	201
444.684	7081.35	0.927869	0.927869	201
444.794	7085.43	0.928779	0.928779	201
444.904	7089.51	0.929647	0.929647	201
445.014	7093.41	0.930536	0.930536	201
445.114	7096.82	0.931321	0.931321	201
445.224	7100.65	0.93219	0.93219	201
445.334	7104.05	0.933058	0.933058	201
445.434	7107.92	0.933864	0.933864	201
445.544	7112.03	0.934732	0.934732	201
445.654	7116.14	0.935621	0.935621	201
445.764	7119.95	0.93651	0.93651	201
445.864	7123.71	0.937295	0.937295	201
445.974	7127.78	0.938184	0.938184	201
446.074	7131.29	0.938991	0.938991	201
446.184	7135.18	0.939858	0.939858	201
446.294	7138.89	0.940727	0.940727	201
446.404	7142.85	0.941636	0.941636	201
446.504	7146.33	0.942422	0.942422	201
446.614	7150.25	0.94329	0.94329	201
446.724	7154.34	0.944158	0.944158	201
446.824	7158.36	0.944985	0.944985	201
446.934	7162.12	0.945832	0.945832	201
447.044	7166.07	0.946721	0.946721	201
447.154	7170.82	0.94761	0.94761	201
447.254	7174.62	0.948395	0.948395	201
447.364	7178.83	0.949284	0.949284	201
447.474	7182.25	0.950153	0.950153	201
447.574	7185.79	0.950917	0.950917	201
447.684	7190.14	0.951827	0.951827	201
447.794	7194.34	0.952716	0.952716	201
447.904	7197.99	0.953584	0.953584	201
448.004	7201.64	0.954369	0.954369	201
448.114	7206	0.955258	0.955258	201
448.224	7209.74	0.956126	0.956126	201
448.324	7213.51	0.956933	0.956933	201
448.434	7217.07	0.957822	0.957822	201
448.544	7220.59	0.958669	0.958669	201
448.654	7225.1	0.959578	0.959578	201
448.754	7228.97	0.960343	0.960343	201
448.864	7232.4	0.961211	0.961211	201
448.974	7235.73	0.96208	0.96208	201
449.074	7239.07	0.962865	0.962865	201
449.184	7243.39	0.963754	0.963754	201
449.294	7247.75	0.964643	0.964643	201
449.404	7252.01	0.965511	0.965511	201
449.504	7255.6	0.966317	0.966317	201
449.614	7259.49	0.967185	0.967185	201
449.724	7263.64	0.968074	0.968074	201
449.824	7267.42	0.968859	0.968859	201
449.934	7271.97	0.969749	0.969749	201
450.044	7275.4	0.970596	0.970596	201
450.154	7279.16	0.971464	0.971464	201
450.254	7283.3	0.97227	0.97227	201
450.364	7287.14	0.973159	0.973159	201
450.474	7291.38	0.974048	0.974048	201
450.574	7295.26	0.974854	0.974854	201
450.684	7299.22	0.975722	0.975722	201
450.794	7302.75	0.976611	0.976611	201
450.894	7306.23	0.977397	0.977397	201
451.004	7310.08	0.978265	0.978265	201
451.114	7314.27	0.979133	0.979133	201
451.224	7318.08	0.980022	0.980022	201
451.324	7321.66	0.980807	0.980807	201
451.434	7325.58	0.981696	0.981696	201
451.544	7330.08	0.982564	0.982564	201
451.644	7333.52	0.983391	0.983391	201
451.754	7337.26	0.984259	0.984259	201
451.864	7341.24	0.985148	0.985148	201
451.974	7344.78	0.986016	0.986016	201
452.074	7348.17	0.986822	0.986822	201
452.184	7352.55	0.987691	0.987691	201
452.294	7355.52	0.988559	0.988559	201
452.394	7359.59	0.989365	0.989365	201
452.504	7363.85	0.990233	0.990233	201
452.614	7368	0.991122	0.991122	201
452.724	7372.05	0.99199	0.99199	201
452.824	7375.91	0.992796	0.992796	201
452.934	7380.03	0.993706	0.993706	201
453.044	7383.71	0.994574	0.994574	201
453.144	7387.41	0.995359	0.995359	201
453.254	7392.37	0.996249	0.996249	201
453.364	7396.53	0.997116	0.997116	201
453.474	7400.72	0.998026	0.998026	201
453.574	7404.15	0.998812	0.998812	201
453.684	7407.31	0.999659	0.999659	201
453.794	7411.82	1.00055	1.00055	201
453.894	7415.39	1.00135	1.00135	201
454.004	7419.03	1.00222	1.00222	201
454.114	7423.09	1.00311	1.00311	201
454.224	7426.49	1.00398	1.00398	201
454.324	7429.58	1.00481	1.00481	201
454.434	7433.87	1.00567	1.00567	201
454.544	7437.56	1.00658	1.00658	201
454.644	7440.58	1.00737	1.00737	201
454.754	7444.56	1.00824	1.00824	201
454.864	7448.12	1.00911	1.00911	201
454.974	7452.94	1.01002	1.01002	201
455.074	7456.97	1.01082	1.01082	201
455.184	7461.4	1.01171	1.01171	201
455.294	7465.03	1.01258	1.01258	201
455.394	7468.24	1.01336	1.01336	201
455.504	7472.65	1.01427	1.01427	201
455.614	7476.17	1.01512	1.01512	201
455.724	7480.17	1.01601	1.01601	201
455.824	7483.35	1.0168	1.0168	201
455.934	7487.15	1.01766	1.01766	201
456.044	7491.83	1.01855	1.01855	201
456.144	7495.28	1.01936	1.01936	201
456.254	7498.73	1.02027	1.02027	201
456.364	7502.81	1.02114	1.02114	201
456.464	7505.84	1.02192	1.02192	201
456.574	7510.54	1.02281	1.02281	201
456.684	7514.24	1.02372	1.02372	201
456.794	7517.93	1.02459	1.02459	201
456.894	7521.75	1.02542	1.02542	201
457.004	7525.07	1.02626	1.02626	201
457.114	7528.75	1.02715	1.02715	201
457.214	7533.23	1.02796	1.02796	201
457.324	7536.67	1.02883	1.02883	201
457.434	7541.34	1.02971	1.02971	201
457.544	7544.91	1.0306	1.0306	201
457.644	7548.5	1.03141	1.03141	201
457.754	7553.46	1.0323	1.0323	201
457.864	7557.24	1.03317	1.03317	201
457.964	7560.83	1.03397	1.03397	201
458.074	7564.76	1.03484	1.03484	201
458.184	7569.03	1.03573	1.03573	201
458.294	7572.81	1.0366	1.0366	201
458.394	7576.5	1.03742	1.03742	201
458.504	7580.21	1.03831	1.03831	201
458.614	7583.9	1.0392	1.0392	201
458.714	7587.41	1.03999	1.03999	201
458.824	7592.16	1.04088	1.04088	201
458.934	7595.46	1.04177	1.04177	201
459.044	7599.26	1.04265	1.04265	201
459.144	7602.66	1.04346	1.04346	201
459.254	7606.15	1.04431	1.04431	201
459.364	7610.18	1.04518	1.04518	201
459.464	7614.15	1.046	1.046	201
459.574	7617.19	1.04689	1.04689	201
459.684	7621.98	1.0478	1.0478	201
459.794	7626.03	1.04867	1.04867	201
459.894	7629.19	1.04948	1.04948	201
460.004	7633.74	1.05039	1.05039	201
460.114	7637.39	1.05125	1.05125	201
460.214	7640.82	1.05206	1.05206	201
460.324	7644.99	1.05295	1.05295	201
460.434	7649.42	1.05384	1.05384	201
460.544	7653.81	1.05471	1.05471	201
460.644	7657.28	1.05551	1.05551	201
460.754	7661.52	1.0564	1.0564	201
460.854	7665.13	1.05721	1.05721	201
460.964	7668.49	1.0581	1.0581	201
461.074	7672.64	1.05896	1.05896	201
461.184	7676.87	1.05983	1.05983	201
461.284	7679.85	1.06066	1.06066	200
461.394	7683.68	1.06153	1.06153	200
461.504	7687.54	1.06242	1.06242	200
461.604	7690.93	1.0632	1.0632	200
461.714	7694.58	1.06409	1.06409	200
461.824	7698.41	1.06496	1.06496	200
461.934	7702.23	1.06585	1.06585	200
462.034	7706.01	1.06667	1.06667	200
462.144	7710.18	1.06756	1.06756	200
462.254	7714.17	1.06845	1.06845	200
462.354	7718.29	1.06926	1.06926	200
462.464	7721.34	1.07013	1.07013	200
462.574	7724.9	1.07099	1.07099	200
462.684	7728.74	1.07186	1.07186	200
462.784	7732.19	1.07267	1.07267	200
462.894	7736.49	1.07356	1.07356	200
463.004	7740.48	1.07443	1.07443	200
463.104	7744.53	1.07525	1.07525	200
463.214	7748.62	1.07612	1.07612	200
463.324	7752.38	1.07701	1.07701	200
463.434	7756.22	1.0779	1.0779	200
463.534	7759.69	1.07868	1.07868	200
463.644	7763.63	1.07959	1.07959	200
463.754	7767.44	1.08046	1.08046	200
463.854	7770.6	1.08125	1.08125	200
463.964	7774.93	1.08214	1.08214	200
464.074	7778.52	1.083	1.083	200
464.184	7782.6	1.08389	1.08389	200
464.284	7786.14	1.0847	1.0847	200
464.394	7789.85	1.08559	1.08559	200
464.504	7794.03	1.08646	1.08646	200
464.604	7797.59	1.08726	1.08726	200
464.714	7800.98	1.08813	1.08813	200
464.824	7804.25	1.08904	1.08904	200
464.934	7807.4	1.08989	1.08989	200
465.034	7811.12	1.09069	1.09069	200
465.144	7815.72	1.09156	1.09156	200
465.254	7819.26	1.09245	1.09245	200
465.354	7822.3	1.09324	1.09324	200
465.464	7826.42	1.0941	1.0941	200
465.574	7830.35	1.09499	1.09499	200
465.684	7835.05	1.09586	1.09586	200
465.784	7839.11	1.09671	1.09671	200
465.894	7842.75	1.09756	1.09756	200
466.004	7846.96	1.09844	1.09844	200
466.104	7850.61	1.09925	1.09925	200
466.214	7854.2	1.1001	1.1001	200
466.324	7857.96	1.10101	1.10101	200
466.424	7860.9	1.10177	1.10177	200
466.534	7865.33	1.10266	1.10266	200
466.644	7868.72	1.10355	1.10355	200
466.754	7872.82	1.10442	1.10442	200
466.854	7876.97	1.10522	1.10522	200
466.964	7880.75	1.10609	1.10609	200
467.074	7884.72	1.10698	1.10698	200
467.174	7887.81	1.10777	1.10777	200
467.284	7891.55	1.10866	1.10866	200
467.394	7895.56	1.10954	1.10954	200
467.504	7899.55	1.11041	1.11041	200
467.604	7902.73	1.11122	1.11122	200
467.714	7906.22	1.11209	1.11209	200
467.824	7909.8	1.11296	1.11296	200
467.924	7913.51	1.11376	1.11376	200
468.034	7917.49	1.11465	1.11465	200
468.144	7920.94	1.1155	1.1155	200
468.254	7926	1.11641	1.11641	200
468.354	7929.77	1.11719	1.11719	200
468.464	7934.13	1.11808	1.11808	200
468.574	7937.96	1.11893	1.11893	200
468.674	7941.45	1.11974	1.11974	200
468.784	7944.92	1.12062	1.12062	200
468.894	7948.96	1.12151	1.12151	200
469.004	7952.41	1.12238	1.12238	200
469.104	7956.42	1.12319	1.12319	200
469.214	7960.66	1.12408	1.12408	200
469.324	7964.32	1.12494	1.12494	199
469.424	7967.69	1.12573	1.12573	199
469.534	7971.74	1.12662	1.12662	199
469.644	7975.05	1.12749	1.12749	199
469.754	7979.02	1.12838	1.12838	199
469.854	7982.52	1.12916	1.12916	199
469.964	7986.39	1.13003	1.13003	199
470.074	7989.16	1.13088	1.13088	199
470.174	7991.84	1.13168	1.13168	199
470.284	7995.66	1.13255	1.13255	199
470.394	8000.16	1.13342	1.13342	199
470.504	8004.76	1.13433	1.13433	199
470.604	8008.74	1.13511	1.13511	199
470.714	8012.33	1.13598	1.13598	199
470.824	8016.57	1.13687	1.13687	199
470.924	8020.76	1.13766	1.13766	199
471.034	8024.6	1.13855	1.13855	199
471.144	8028.17	1.13943	1.13943	199
471.244	8031.29	1.14022	1.14022	199
471.354	8034.58	1.14107	1.14107	199
471.464	8038.67	1.14198	1.14198	199
471.574	8042.95	1.14285	1.14285	199
471.674	8046.71	1.14365	1.14365	199
471.784	8050.58	1.14454	1.14454	199
471.894	8053.7	1.14539	1.14539	199
471.994	8057.25	1.14619	1.14619	199
472.104	8061.14	1.14706	1.14706	199
472.214	8064.71	1.14795	1.14795	199
472.324	8068.57	1.14884	1.14884	199
472.424	8071.86	1.14963	1.14963	199
472.534	8075.94	1.15049	1.15049	199
472.644	8079.28	1.15136	1.15136	199
472.744	8083.12	1.15217	1.15217	199
472.854	8087.23	1.15306	1.15306	199
472.964	8091.31	1.15395	1.15395	199
473.074	8094.94	1.15483	1.15483	199
473.174	8098.33	1.15562	1.15562	199
473.284	8102.48	1.15651	1.15651	199
473.394	8105.99	1.15736	1.15736	199
473.494	8109.74	1.15816	1.15816	199
473.604	8113.85	1.15905	1.15905	199
473.714	8118.14	1.1599	1.1599	199
473.824	8122.57	1.16083	1.16083	199
473.924	8125.67	1.16159	1.16159	199
474.034	8129.87	1.16248	1.16248	199
474.144	8133.49	1.16337	1.16337	199
474.244	8136.98	1.16418	1.16418	199
474.354	8140.59	1.16505	1.16505	199
474.464	8144	1.16591	1.16591	199
474.574	8147.98	1.1668	1.1668	199
474.674	8151.87	1.16761	1.16761	199
474.784	8154.97	1.16848	1.16848	199
474.894	8158.81	1.16932	1.16932	199
474.994	8162.5	1.17015	1.17015	199
475.104	8166.27	1.17102	1.17102	199
475.214	8170.45	1.17191	1.17191	199
475.324	8174.1	1.1728	1.1728	199
475.424	8177.41	1.1736	1.1736	199
475.534	8181.37	1.17451	1.17451	199
475.644	8184.19	1.17536	1.17536	199
475.744	8188.02	1.17617	1.17617	199
475.854	8191.42	1.17703	1.17703	199
475.964	8195.31	1.1779	1.1779	199
476.064	8199.32	1.17871	1.17871	199
476.174	8204.4	1.1796	1.1796	199
476.284	8208.7	1.18049	1.18049	199
476.384	8212.28	1.18129	1.18129	199
476.494	8216.21	1.18218	1.18218	198
476.604	8219.9	1.18305	1.18305	198
476.714	8223.46	1.18394	1.18394	198
476.814	8226.45	1.18472	1.18472	198
476.924	8230.58	1.18559	1.18559	198
477.034	8234.23	1.18646	1.18646	198
477.134	8237.92	1.18731	1.18731	198
477.244	8241.83	1.18816	1.18816	198
477.354	8245.8	1.18907	1.18907	198
477.464	8248.88	1.18991	1.18991	198
477.564	8252.85	1.19072	1.19072	198
477.674	8256.89	1.19161	1.19161	198
477.784	8261.17	1.19252	1.19252	198
477.884	8264.23	1.1933	1.1933	198
477.994	8267.96	1.19419	1.19419	198
478.104	8271.24	1.19506	1.19506	198
478.214	8274.63	1.19593	1.19593	198
478.314	8277.86	1.19673	1.19673	198
478.424	8282.25	1.19762	1.19762	198
478.534	8285.98	1.19851	1.19851	198
478.634	8289.63	1.19932	1.19932	198
478.744	8293.97	1.20021	1.20021	198
478.854	8297.87	1.2011	1.2011	198
478.964	8302.22	1.20196	1.20196	198
479.064	8306.12	1.20277	1.20277	198
479.174	8309.49	1.20366	1.20366	198
479.284	8313.19	1.20451	1.20451	198
479.384	8316.89	1.20531	1.20531	198
479.494	8321.05	1.20622	1.20622	198
479.604	8325.41	1.20709	1.20709	198
479.714	8328.79	1.20798	1.20798	198
479.814	8332.06	1.20876	1.20876	198
479.924	8335.78	1.20967	1.20967	198
480.034	8339.89	1.21056	1.21056	198
480.134	8343.58	1.21137	1.21137	198
480.244	8347.39	1.21226	1.21226	198
480.354	8351.07	1.21313	1.21313	198
480.464	8354.84	1.21399	1.21399	198
480.564	8358.12	1.21482	1.21482	198
480.674	8361.75	1.21567	1.21567	198
480.784	8365.62	1.2166	1.2166	198
480.884	8369.94	1.21743	1.21743	198
480.994	8373.5	1.21829	1.21829	198
481.104	8377.72	1.21918	1.21918	198
481.204	8380.41	1.21997	1.21997	198
481.314	8384.58	1.22088	1.22088	198
481.424	8388.24	1.22177	1.22177	198
481.534	8392.32	1.22261	1.22261	198
481.634	8396.39	1.2234	1.2234	198
481.744	8400.32	1.22429	1.22429	198
481.854	8404.2	1.2252	1.2252	198
481.954	8408.25	1.226	1.226	198
482.064	8412.21	1.22687	1.22687	198
482.174	8415.9	1.22776	1.22776	198
482.284	8420.01	1.22865	1.22865	198
482.384	8423.43	1.22946	1.22946	198
482.494	8427.29	1.23034	1.23034	198
482.604	8430.88	1.23121	1.23121	198
482.704	8434.51	1.23202	1.23202	198
482.814	8437.71	1.23289	1.23289	198
482.924	8441.47	1.23378	1.23378	198
483.034	8445.7	1.23464	1.23464	198
483.134	8449.22	1.23545	1.23545	198
483.244	8453.1	1.23636	1.23636	198
483.354	8456.85	1.23723	1.23723	198
483.454	8460.54	1.23806	1.23806	198
483.564	8464.18	1.23892	1.23892	198
483.674	8467.58	1.23977	1.23977	198
483.784	8471.06	1.24066	1.24066	198
483.884	8474.7	1.24147	1.24147	198
483.994	8478.58	1.24235	1.24235	198
484.104	8483.01	1.24324	1.24324	198
484.204	8486.91	1.24405	1.24405	198
484.314	8490.99	1.24492	1.24492	198
484.424	8495.13	1.24583	1.24583	198
484.534	8498.5	1.2467	1.2467	198
484.634	8502.54	1.24748	1.24748	198
484.744	8505.75	1.24835	1.24835	198
484.854	8509.41	1.24924	1.24924	198
484.954	8512.58	1.25004	1.25004	198
485.064	8516.67	1.25091	1.25091	198
485.174	8520.36	1.2518	1.2518	198
485.284	8524.66	1.25269	1.25269	198
485.384	8527.95	1.2535	1.2535	198
485.494	8532.11	1.25436	1.25436	198
485.604	8535.61	1.25525	1.25525	198
485.704	8539.34	1.25604	1.25604	198
485.814	8543.08	1.25695	1.25695	198
485.924	8546.72	1.25784	1.25784	198
486.024	8549.08	1.2586	1.2586	198
486.134	8552.97	1.25949	1.25949	198
486.244	8556.66	1.26038	1.26038	198
486.354	8560.63	1.26125	1.26125	198
486.454	8564.26	1.26203	1.26203	198
486.564	8567.88	1.2629	1.2629	198
486.674	8572.03	1.26379	1.26379	198
486.774	8575.73	1.2646	1.2646	198
486.884	8579.93	1.26546	1.26546	198
486.994	8584.56	1.26635	1.26635	198
487.104	8588.73	1.26724	1.26724	198
487.204	8591.75	1.26803	1.26803	198
487.314	8595.7	1.26892	1.26892	198
487.424	8599.84	1.26981	1.26981	198
487.524	8603.38	1.27059	1.27059	198
487.634	8606.38	1.27146	1.27146	199
487.744	8610.24	1.27233	1.27233	199
487.854	8614.37	1.27322	1.27322	199
487.954	8618.12	1.27402	1.27402	199
488.064	8621.63	1.27491	1.27491	199
488.174	8625.22	1.27576	1.27576	199
488.274	8629.11	1.27659	1.27659	199
488.384	8632.78	1.27747	1.27747	199
488.494	8636.43	1.27836	1.27836	199
488.604	8639.71	1.27923	1.27923	199
488.704	8642.87	1.28	1.28	199
488.814	8647.05	1.28089	1.28089	199
488.924	8650.57	1.28175	1.28175	199
489.024	8653.88	1.28256	1.28256	199
489.134	8657.87	1.28345	1.28345	199
489.244	8661.38	1.28432	1.28432	199
489.354	8665.57	1.28518	1.28518	199
489.454	8669.82	1.28599	1.28599	199
489.564	8674.4	1.28688	1.28688	199
489.674	8678.68	1.28775	1.28775	199
489.774	8682.18	1.28857	1.28857	199
489.884	8686.8	1.2894	1.2894	199
489.994	8691.09	1.29031	1.29031	199
490.104	8694.87	1.29118	1.29118	199
490.204	8698.08	1.29196	1.29196	199
490.314	8702.31	1.29285	1.29285	199
490.424	8706.04	1.29374	1.29374	199
490.524	8709.55	1.29453	1.29453	199
490.634	8713.61	1.29542	1.29542	199
490.744	8717.1	1.29631	1.29631	199
490.854	8720.37	1.29717	1.29717	199
490.954	8723.6	1.29796	1.29796	199
491.064	8728.07	1.29883	1.29883	199
491.164	8730.81	1.29963	1.29963	199
491.274	8734.16	1.30048	1.30048	199
491.384	8737.22	1.30135	1.30135	199
491.494	8741.35	1.30224	1.30224	199
491.594	8745.71	1.30302	1.30302	199
491.704	8749.75	1.30391	1.30391	200
491.814	8753.65	1.30478	1.30478	200
491.914	8757.08	1.30559	1.30559	200
492.024	8761.08	1.30645	1.30645	200
492.134	8766.08	1.30734	1.30734	200
492.244	8770.36	1.30821	1.30821	200
492.344	8773.77	1.30902	1.30902	200
492.454	8777.34	1.30989	1.30989	200
492.564	8780.81	1.31077	1.31077	200
492.664	8784.74	1.31156	1.31156	200
492.774	8788.6	1.31243	1.31243	200
492.884	8792.29	1.3133	1.3133	200
492.994	8795.96	1.31421	1.31421	200
493.094	8799.37	1.31499	1.31499	200
493.204	8802.91	1.31586	1.31586	200
493.314	8806.98	1.31675	1.31675	200
493.414	8810.41	1.31753	1.31753	200
493.524	8814.01	1.31842	1.31842	200
493.634	8818.05	1.31929	1.31929	200
493.744	8821.41	1.32018	1.32018	200
493.844	8825.33	1.32095	1.32095	200
493.954	8829.09	1.32183	1.32183	200
494.064	8832.91	1.32274	1.32274	200
494.164	8836.69	1.32355	1.32355	200
494.274	8839.97	1.32442	1.32442	200
494.384	8843.63	1.32531	1.32531	200
494.494	8848.08	1.32617	1.32617	200
494.594	8851	1.32696	1.32696	200
494.704	8855.46	1.32785	1.32785	200
494.814	8859.91	1.32872	1.32872	200
494.914	8863.54	1.3295	1.3295	200
495.024	8868.02	1.33041	1.33041	200
495.134	8871.69	1.33128	1.33128	200
495.244	8875.12	1.33215	1.33215	200
495.344	8879.33	1.333	1.333	200
495.454	8882.1	1.33384	1.33384	200
495.564	8885.69	1.33473	1.33473	200
495.664	8889.28	1.33552	1.33552	200
495.774	8892.91	1.33641	1.33641	201
495.884	8896.91	1.33727	1.33727	201
495.984	8900.35	1.33806	1.33806	201
496.094	8903.34	1.33893	1.33893	201
496.204	8907.92	1.33984	1.33984	201
496.314	8911.7	1.34071	1.34071	201
496.414	8915.24	1.34151	1.34151	201
496.524	8918.97	1.3424	1.3424	201
496.634	8922.19	1.34329	1.34329	201
496.734	8925.66	1.3441	1.3441	201
496.844	8929.25	1.34496	1.34496	201
496.954	8933.27	1.34583	1.34583	201
497.064	8936.66	1.34672	1.34672	201
497.164	8939.95	1.34751	1.34751	201
497.274	8944.53	1.3484	1.3484	201
497.384	8949.34	1.34926	1.34926	201
497.484	8952.77	1.35009	1.35009	201
497.594	8956.62	1.35096	1.35096	201
497.704	8960.56	1.35185	1.35185	201
497.814	8964.28	1.35276	1.35276	201
497.914	8967.5	1.35352	1.35352	201
498.024	8971.08	1.35441	1.35441	201
498.134	8974.66	1.35528	1.35528	201
498.234	8978.54	1.35609	1.35609	201
498.344	8982.28	1.35695	1.35695	201
498.454	8986.4	1.35786	1.35786	201
498.564	8990.17	1.35873	1.35873	201
498.664	8993.42	1.35952	1.35952	201
498.774	8997.38	1.36041	1.36041	201
498.884	9000.89	1.36129	1.36129	201
498.984	9004.45	1.3621	1.3621	201
499.094	9008.35	1.36299	1.36299	201
499.204	9012.75	1.36388	1.36388	201
499.314	9016.45	1.36475	1.36475	201
499.414	9019.65	1.36555	1.36555	201
499.524	9022.78	1.36644	1.36644	201
499.634	9026.81	1.36731	1.36731	201
499.734	9031.04	1.36812	1.36812	201
499.844	9034.56	1.369	1.369	201
499.954	9038.49	1.36989	1.36989	201
500.064	9042.48	1.37076	1.37076	201
500.164	9046.2	1.37157	1.37157	201
500.274	9049.58	1.37244	1.37244	201
500.384	9053.82	1.37332	1.37332	201
500.484	9057.07	1.37411	1.37411	201
500.594	9061.43	1.375	1.375	201
500.704	9065.88	1.37589	1.37589	201
500.814	9069.52	1.3768	1.3768	201
500.914	9072.84	1.37758	1.37758	201
501.024	9076.53	1.37845	1.37845	201
501.134	9080.35	1.37936	1.37936	201
501.234	9083.79	1.38015	1.38015	201
501.344	9088.01	1.38103	1.38103	201
501.454	9091.92	1.38192	1.38192	201
501.554	9095.3	1.38273	1.38273	201
501.664	9098.85	1.38362	1.38362	201
501.774	9102.13	1.38449	1.38449	201
501.884	9105.46	1.38535	1.38535	201
501.984	9109.64	1.38618	1.38618	201
502.094	9113.53	1.38709	1.38709	201
502.204	9117.29	1.38798	1.38798	201
502.304	9120.67	1.38881	1.38881	201
502.414	9123.9	1.38965	1.38965	201
502.524	9127.71	1.39054	1.39054	201
502.634	9132.6	1.39145	1.39145	201
502.734	9136.04	1.39222	1.39222	201
502.844	9140.01	1.39309	1.39309	201
502.954	9143.73	1.394	1.394	201
503.054	9147.96	1.39478	1.39478	201
503.164	9152.62	1.39569	1.39569	201
503.274	9155.84	1.39656	1.39656	201
503.384	9159.66	1.39745	1.39745	201
503.484	9163.3	1.39825	1.39825	201
503.594	9167.16	1.39914	1.39914	201
503.704	9171.29	1.40001	1.40001	201
503.804	9174.97	1.40082	1.40082	201
503.914	9178.01	1.40168	1.40168	201
504.024	9181.86	1.40257	1.40257	201
504.134	9185.54	1.40346	1.40346	201
504.234	9188.98	1.40425	1.40425	201
504.344	9193.15	1.40516	1.40516	201
504.454	9196.81	1.40605	1.40605	201
504.554	9200.09	1.40685	1.40685	201
504.664	9204.17	1.40774	1.40774	201
504.774	9207.15	1.40861	1.40861	201
504.884	9210.93	1.40948	1.40948	202
504.984	9214.51	1.41028	1.41028	202
505.094	9218.22	1.41117	1.41117	202
505.204	9222.39	1.41204	1.41204	202
505.304	9226.45	1.41285	1.41285	202
505.414	9230.81	1.41372	1.41372	202
505.524	9234.39	1.41458	1.41458	202
505.634	9238.71	1.41549	1.41549	202
505.734	9242.03	1.41628	1.41628	202
505.844	9245.8	1.41719	1.41719	202
505.944	9249.26	1.41797	1.41797	201
506.054	9253.15	1.41884	1.41884	201
506.164	9256.94	1.41973	1.41973	201
506.274	9260.36	1.4206	1.4206	201
506.374	9263.4	1.42141	1.42141	201
506.484	9267.65	1.42229	1.42229	201
506.594	9271.8	1.42318	1.42318	201
506.694	9275.05	1.42397	1.42397	201
506.804	9278.71	1.42486	1.42486	201
506.914	9282.4	1.42575	1.42575	201
507.024	9285.91	1.42663	1.42663	201
507.124	9288.99	1.42742	1.42742	201
507.234	9291.77	1.42829	1.42829	201
507.344	9295.83	1.42916	1.42916	201
507.444	9299.64	1.42998	1.42998	201
507.554	9303.18	1.43083	1.43083	201
507.664	9307.26	1.43172	1.43172	201
507.774	9310.95	1.43261	1.43261	201
507.874	9314.99	1.43339	1.43339	201
507.984	9319.04	1.43426	1.43426	201
508.094	9323.4	1.43517	1.43517	201
508.194	9327.26	1.43598	1.43598	201
508.304	9330.55	1.43685	1.43685	201
508.414	9334.77	1.43771	1.43771	201
508.524	9339.15	1.43858	1.43858	201
508.624	9342.62	1.43941	1.43941	201
508.734	9345.66	1.44028	1.44028	201
508.844	9349.11	1.44117	1.44117	201
508.944	9352.86	1.44193	1.44193	201
509.054	9356.67	1.44282	1.44282	201
509.164	9360.88	1.44373	1.44373	201
509.274	9364.38	1.44456	1.44456	201
509.374	9367.58	1.4454	1.4454	201
509.484	9371.51	1.44627	1.44627	201
509.594	9375.35	1.44714	1.44714	201
509.694	9378.62	1.44795	1.44795	201
509.804	9381.91	1.44881	1.44881	201
509.914	9385.91	1.4497	1.4497	201
510.024	9389.92	1.45057	1.45057	201
510.124	9392.94	1.45138	1.45138	201
510.234	9396.87	1.45222	1.45222	201
510.344	9401.08	1.45311	1.45311	201
510.444	9404.96	1.4539	1.4539	201
510.554	9409.26	1.45479	1.45479	201
510.664	9414.08	1.45568	1.45568	201
510.774	9417.81	1.45655	1.45655	201
510.874	9421.45	1.45735	1.45735	201
510.984	9425.07	1.45824	1.45824	201
511.094	9428.54	1.45909	1.45909	201
511.194	9432.02	1.45989	1.45989	201
511.304	9435.96	1.46076	1.46076	201
511.414	9439.66	1.46163	1.46163	201
511.514	9443.42	1.46246	1.46246	201
511.624	9447.19	1.46333	1.46333	201
511.734	9450.82	1.46419	1.46419	201
511.844	9454.99	1.46508	1.46508	201
511.944	9458.01	1.46589	1.46589	201
512.054	9461.54	1.46676	1.46676	201
512.164	9465.38	1.46762	1.46762	201
512.264	9468.94	1.46843	1.46843	201
512.374	9472.41	1.4693	1.4693	201
512.484	9475	1.47015	1.47015	201
512.594	9478.35	1.47101	1.47101	201
512.694	9482.61	1.47182	1.47182	201
512.804	9487.05	1.47271	1.47271	201
512.914	9491	1.47358	1.47358	201
513.014	9495.09	1.4744	1.4744	201
513.124	9499.09	1.47527	1.47527	201
513.234	9503.33	1.47616	1.47616	201
513.344	9507.45	1.47701	1.47701	201
513.444	9510.8	1.47779	1.47779	201
513.554	9514.64	1.4787	1.4787	201
513.664	9518.61	1.47957	1.47957	201
513.764	9521.99	1.48036	1.48036	201
513.874	9526.22	1.48125	1.48125	201
513.984	9530.12	1.48214	1.48214	201
514.094	9533.94	1.483	1.483	201
514.194	9537.53	1.48381	1.48381	201
514.304	9541.12	1.48468	1.48468	201
514.414	9544.74	1.48555	1.48555	201
514.514	9548.37	1.48635	1.48635	201
514.624	9551.79	1.48722	1.48722	201
514.734	9555.81	1.48811	1.48811	201
514.844	9559.34	1.489	1.489	201
514.944	9562.25	1.48978	1.48978	201
515.054	9566.05	1.49065	1.49065	201
515.164	9570.11	1.49154	1.49154	201
515.264	9573.27	1.49231	1.49231	201
515.374	9578.08	1.49321	1.49321	201
515.484	9581.46	1.4941	1.4941	201
515.594	9585.54	1.49497	1.49497	201
515.694	9589.11	1.49578	1.49578	201
515.804	9592.7	1.49663	1.49663	201
515.914	9596.77	1.49751	1.49751	201
516.014	9600.96	1.49832	1.49832	201
516.124	9605.02	1.49921	1.49921	201
516.234	9608.77	1.50008	1.50008	201
516.334	9611.51	1.50086	1.50086	201
516.444	9615.85	1.50175	1.50175	201
516.554	9620.15	1.50264	1.50264	201
516.664	9623.54	1.50353	1.50353	201
516.764	9626.57	1.50432	1.50432	201
516.874	9630.63	1.5052	1.5052	201
516.984	9634.45	1.50607	1.50607	201
517.084	9637.82	1.50688	1.50688	201
517.194	9641.29	1.50775	1.50775	201
517.304	9644.98	1.50864	1.50864	201
517.414	9648.87	1.5095	1.5095	201
517.514	9652.01	1.51029	1.51029	201
517.624	9656.92	1.5112	1.5112	201
517.734	9660.77	1.51209	1.51209	201
517.834	9663.41	1.51289	1.51289	201
517.944	9667.04	1.51376	1.51376	201
518.054	9670.64	1.51465	1.51465	201
518.164	9674.28	1.5155	1.5155	200
518.264	9678.07	1.51632	1.51632	200
518.374	9681.92	1.51719	1.51719	200
518.484	9686.1	1.51808	1.51808	200
518.584	9690.13	1.51889	1.51889	200
518.694	9693.75	1.51976	1.51976	200
518.804	9698.42	1.52065	1.52065	200
518.914	9701.5	1.52151	1.52151	200
519.014	9705.17	1.52232	1.52232	200
519.124	9708.92	1.52319	1.52319	200
519.234	9712.74	1.5241	1.5241	200
519.334	9716.15	1.5249	1.5249	200
519.444	9719.92	1.52575	1.52575	200
519.554	9723.4	1.52664	1.52664	200
519.664	9727.39	1.52753	1.52753	200
519.764	9730.64	1.52831	1.52831	200
519.874	9734.83	1.52922	1.52922	200
519.984	9738.78	1.53009	1.53009	200
520.084	9742.46	1.53092	1.53092	200
520.194	9746.24	1.53179	1.53179	200
520.304	9749.8	1.53265	1.53265	200
520.414	9753.61	1.53354	1.53354	200
520.514	9756.5	1.53435	1.53435	200
520.624	9760.04	1.53522	1.53522	200
520.734	9764.26	1.53609	1.53609	200
520.834	9767.71	1.53691	1.53691	200
520.944	9771.6	1.53782	1.53782	200
521.054	9775.56	1.53869	1.53869	200
521.154	9779.3	1.53948	1.53948	200
521.264	9783.67	1.54037	1.54037	200
521.374	9787.43	1.54125	1.54125	200
521.474	9790.91	1.54204	1.54204	200
521.584	9794.58	1.54293	1.54293	200
521.694	9797.78	1.5438	1.5438	200
521.804	9802.56	1.54469	1.54469	200
521.904	9805.98	1.54549	1.54549	200
522.014	9809.8	1.54638	1.54638	200
522.124	9813.39	1.54725	1.54725	200
522.224	9816.39	1.54805	1.54805	200
522.334	9821.41	1.54894	1.54894	200
522.444	9824.86	1.54983	1.54983	200
522.554	9828.98	1.55072	1.55072	200
522.654	9832.2	1.55153	1.55153	200
522.764	9835.44	1.5524	1.5524	200
522.874	9838.74	1.55326	1.55326	200
522.974	9842.55	1.55407	1.55407	200
523.084	9845.59	1.55498	1.55498	200
523.194	9850.33	1.55589	1.55589	200
523.304	9854.34	1.55676	1.55676	200
523.404	9857.78	1.55758	1.55758	200
523.514	9861.71	1.55845	1.55845	200
523.624	9865.46	1.55934	1.55934	200
523.724	9869.12	1.56013	1.56013	200
523.834	9873.16	1.56104	1.56104	200
523.944	9877.53	1.5619	1.5619	200
524.054	9880.91	1.56279	1.56279	200
524.154	9884.74	1.56358	1.56358	200
524.264	9888.72	1.56447	1.56447	200
524.374	9893.29	1.56538	1.56538	200
524.474	9896.52	1.56616	1.56616	200
524.584	9900.71	1.56705	1.56705	200
524.694	9904.47	1.56792	1.56792	200
524.804	9908.12	1.56883	1.56883	200
524.904	9911.47	1.56961	1.56961	200
525.014	9914.8	1.5705	1.5705	200
525.124	9918.88	1.57139	1.57139	200
525.224	9921.91	1.57218	1.57218	200
525.334	9925.32	1.57307	1.57307	200
525.444	9929.28	1.57393	1.57393	200
525.554	9933.08	1.57482	1.57482	200
525.654	9936.24	1.57563	1.57563	200
525.764	9940.03	1.57652	1.57652	200
525.874	9944.35	1.57741	1.57741	200
525.974	9947.09	1.57819	1.57819	200
526.084	9951.08	1.57908	1.57908	200
526.194	9954.58	1.57995	1.57995	200
526.294	9958.3	1.58076	1.58076	200
526.404	9962.34	1.58164	1.58164	200
526.514	9966.37	1.58251	1.58251	200
526.624	9970.72	1.58338	1.58338	200
526.724	9974.5	1.58421	1.58421	200
526.834	9979.04	1.5851	1.5851	200
526.944	9984.02	1.58597	1.58597	200
527.044	9987.27	1.58677	1.58677	200
527.154	9990.83	1.58764	1.58764	200
527.264	9994.5	1.58853	1.58853	199
527.374	9997.98	1.5894	1.5894	199
527.474	10001.7	1.5902	1.5902	199
527.584	10005.4	1.59109	1.59109	199
527.694	10009.4	1.59198	1.59198	199
527.794	10012.3	1.59277	1.59277	199
527.904	10015.7	1.59368	1.59368	199
528.014	10019.7	1.59454	1.59454	199
528.124	10023.7	1.59541	1.59541	199
528.224	10026.7	1.59622	1.59622	199
528.334	10030	1.59711	1.59711	199
528.444	10033.3	1.59797	1.59797	199
528.544	10037	1.59876	1.59876	199
528.654	10041.5	1.59965	1.59965	199
528.764	10045.1	1.60052	1.60052	199
528.874	10048.4	1.60141	1.60141	199
528.974	10052.4	1.60219	1.60219	199
529.084	10056.7	1.6031	1.6031	199
529.194	10061.4	1.60397	1.60397	199
529.294	10065.1	1.60475	1.60475	199
529.404	10069.3	1.60566	1.60566	199
529.514	10072.4	1.60651	1.60651	199
529.624	10076.7	1.6074	1.6074	199
529.724	10080.2	1.60823	1.60823	199
529.834	10083.7	1.60907	1.60907	199
529.944	10087	1.60996	1.60996	199
530.044	10090.2	1.61075	1.61075	199
530.154	10094.1	1.61164	1.61164	199
530.264	10097.7	1.61251	1.61251	199
530.374	10101.9	1.6134	1.6134	199
530.474	10105.5	1.6142	1.6142	199
530.584	10109.1	1.61507	1.61507	199
530.694	10112.6	1.61596	1.61596	199
530.794	10116.3	1.61674	1.61674	199
530.904	10119.8	1.61761	1.61761	199
531.014	10123.5	1.61852	1.61852	199
531.114	10126.9	1.61929	1.61929	199
531.224	10130.2	1.62018	1.62018	199
531.334	10134.1	1.62104	1.62104	199
531.444	10137.8	1.62191	1.62191	199
531.544	10141.6	1.62272	1.62272	199
531.654	10146.1	1.62361	1.62361	199
531.764	10150.3	1.62447	1.62447	199
531.864	10154	1.62528	1.62528	199
531.974	10157.5	1.62615	1.62615	199
532.084	10161.7	1.62704	1.62704	199
532.194	10165.4	1.62791	1.62791	199
532.294	10168.8	1.62869	1.62869	199
532.404	10172.5	1.62958	1.62958	199
532.514	10176.2	1.63045	1.63045	199
532.614	10179.6	1.63125	1.63125	199
532.724	10183.4	1.63212	1.63212	199
532.834	10187.4	1.63301	1.63301	199
532.944	10191.2	1.6339	1.6339	199
533.044	10194.5	1.63469	1.63469	199
533.154	10197.5	1.63555	1.63555	199
533.264	10201.5	1.63642	1.63642	199
533.364	10205.3	1.63725	1.63725	199
533.474	10208.7	1.63814	1.63814	199
533.584	10211.7	1.63897	1.63897	199
533.694	10214.3	1.63985	1.63985	199
533.794	10218	1.64064	1.64064	199
533.904	10222.7	1.64151	1.64151	199
534.014	10227.3	1.6424	1.6424	199
534.114	10231	1.64318	1.64318	199
534.224	10235	1.64407	1.64407	199
534.334	10238.6	1.64492	1.64492	198
534.444	10243.6	1.64583	1.64583	198
534.544	10246.7	1.64661	1.64661	198
534.654	10250.5	1.6475	1.6475	198
534.764	10254.2	1.64837	1.64837	198
534.864	10256.8	1.64916	1.64916	198
534.974	10261	1.65004	1.65004	198
535.084	10265.3	1.65093	1.65093	198
535.194	10269.1	1.6518	1.6518	198
535.294	10272.2	1.65261	1.65261	198
535.404	10275.9	1.65348	1.65348	198
535.514	10279.4	1.65434	1.65434	198
535.614	10282.4	1.65515	1.65515	198
535.724	10286.7	1.65602	1.65602	198
535.834	10290	1.65689	1.65689	198
535.944	10294	1.6578	1.6578	198
536.044	10296.9	1.65856	1.65856	198
536.154	10300.7	1.65945	1.65945	198
536.254	10304.4	1.66026	1.66026	198
536.364	10309	1.66114	1.66114	198
536.474	10312.9	1.66203	1.66203	198
536.584	10316.2	1.6629	1.6629	198
536.684	10319.4	1.66369	1.66369	198
536.794	10324	1.66458	1.66458	198
536.904	10327.7	1.66546	1.66546	198
537.004	10330.6	1.66625	1.66625	198
537.114	10334.4	1.66712	1.66712	198
537.224	10339.2	1.66801	1.66801	198
537.334	10342.6	1.66888	1.66888	198
537.434	10346.1	1.66968	1.66968	198
537.544	10350.1	1.67057	1.67057	198
537.654	10354.3	1.67144	1.67144	198
537.754	10358.1	1.67227	1.67227	198
537.864	10361.2	1.67313	1.67313	198
537.974	10364.7	1.674	1.674	198
538.084	10368.7	1.67491	1.67491	198
538.184	10371.7	1.67568	1.67568	198
538.294	10375.1	1.67656	1.67656	198
538.404	10378.8	1.67743	1.67743	198
538.504	10382.2	1.67822	1.67822	198
538.614	10386.5	1.67911	1.67911	198
538.724	10390.4	1.68	1.68	198
538.834	10394	1.68088	1.68088	198
538.934	10397.1	1.68169	1.68169	198
539.044	10400.6	1.68258	1.68258	198
539.154	10403.8	1.68343	1.68343	198
539.254	10407.3	1.68425	1.68425	198
539.364	10411.1	1.68512	1.68512	198
539.474	10415.3	1.68601	1.68601	198
539.584	10418.9	1.68686	1.68686	198
539.684	10423	1.68769	1.68769	198
539.794	10427.2	1.68857	1.68857	198
539.904	10431	1.68946	1.68946	198
540.004	10435.1	1.69027	1.69027	198
540.114	10438.1	1.69114	1.69114	198
540.224	10441.9	1.69203	1.69203	198
540.334	10445.6	1.69285	1.69285	198
540.434	10449.5	1.69368	1.69368	198
540.544	10452.8	1.69455	1.69455	198
540.654	10456.3	1.69544	1.69544	198
540.754	10460	1.69624	1.69624	198
540.864	10464	1.69711	1.69711	198
540.974	10467.7	1.69798	1.69798	198
541.074	10471.7	1.69881	1.69881	198
541.184	10475.2	1.6997	1.6997	198
541.294	10479.2	1.70058	1.70058	198
541.404	10482.7	1.70147	1.70147	198
541.504	10486.2	1.70228	1.70228	198
[truncated: 1,059 more rows]
