# Supplementary material for: Benchmark dataset of the effect of grain size on strength in the single-phase FCC CrCoNi medium entropy alloy
Source: Data Brief. 2019 Oct 1;27:104592. doi: 10.1016/j.dib.2019.104592 (PMC6812030; doi:10.1016/j.dib.2019.104592)
Supplement: Multimedia component 1 [file mmc1.zip › Compression_Tests/473K/CrCoNi_1173K_45min_473K.xlsx]

## Sheet: CrCoNi_1173K_45min_473K
Name	CrCoNi-900C-45min-11µm-493K
Diameter	4.03	mm
Sample height	8.06	mm
Gage length	8.06	mm
Speed ​​during measurement	0.48	mm/min
Time	Force	Crosshead Displacement	Crosshead Displacement	Temperature
s	N	mm	mm	°C
s	N	mm	mm	°C
3075.8	63.7795	0	0	198
3075.87	63.7398	-2.07183e-05	-2.07183e-05	198
3075.91	63.7714	-2.07183e-05	-2.07183e-05	198
3075.91	63.7714	-2.07183e-05	-2.07183e-05	198
3076.01	63.8665	-6.20597e-05	-6.20597e-05	198
3076.12	64.1499	-0.000103401	-0.000103401	198
3076.23	66.5816	0.000537349	0.000537349	198
3076.34	69.4068	0.00148816	0.00148816	198
3076.44	70.3313	0.00239749	0.00239749	198
3076.55	70.6072	0.00318284	0.00318284	198
3076.66	72.904	0.00411315	0.00411315	199
3076.76	74.4431	0.00498147	0.00498147	199
3076.87	75.7859	0.0058908	0.0058908	199
3076.98	76.741	0.00669713	0.00669713	199
3077.08	77.8384	0.00754438	0.00754438	199
3077.19	78.6594	0.00845419	0.00845419	199
3077.3	79.4567	0.00926004	0.00926004	199
3077.41	79.9697	0.0101284	0.0101284	199
3077.51	80.4748	0.0110587	0.0110587	199
3077.62	80.9563	0.011844	0.011844	199
3077.73	81.2487	0.0127328	0.0127328	199
3077.83	81.7853	0.0136427	0.0136427	199
3077.94	82.1485	0.0145105	0.0145105	199
3078.05	82.7958	0.0153168	0.0153168	199
3078.16	83.1037	0.0161851	0.0161851	199
3078.26	83.7589	0.017074	0.017074	199
3078.37	84.0901	0.0178593	0.0178593	199
3078.48	84.7691	0.0187481	0.0187481	199
3078.58	85.0061	0.0196575	0.0196575	199
3078.69	85.4322	0.0205053	0.0205053	199
3078.8	85.7481	0.0213321	0.0213321	199
3078.91	86.2137	0.022221	0.022221	199
3079.01	86.8057	0.0231098	0.0231098	199
3079.12	87.2084	0.0239156	0.0239156	199
3079.23	87.6661	0.024784	0.024784	199
3079.33	87.9109	0.0256728	0.0256728	199
3079.44	88.1082	0.0265411	0.0265411	199
3079.55	88.8426	0.0273264	0.0273264	199
3079.66	89.1425	0.0282153	0.0282153	200
3079.76	89.4029	0.0291041	0.0291041	200
3079.87	89.3399	0.0299309	0.0299309	200
3079.98	89.3714	0.0307783	0.0307783	200
3080.08	89.4425	0.0316881	0.0316881	200
3080.19	89.5211	0.0325564	0.0325564	200
3080.3	89.5374	0.0333623	0.0333623	200
3080.41	89.4743	0.0342306	0.0342306	200
3080.51	89.5056	0.0351194	0.0351194	200
3080.62	89.6714	0.0359257	0.0359257	200
3080.73	89.5294	0.0367936	0.0367936	200
3080.83	89.561	0.0376824	0.0376824	200
3080.94	89.3321	0.0385712	0.0385712	200
3081.05	89.5135	0.039357	0.039357	200
3081.16	89.4742	0.0402459	0.0402459	200
3081.26	89.5451	0.0411347	0.0411347	200
3081.37	89.5925	0.0419406	0.0419406	200
3081.48	89.6084	0.0428294	0.0428294	200
3081.58	89.5137	0.0436977	0.0436977	200
3081.69	89.5607	0.044607	0.044607	200
3081.8	89.4979	0.0453719	0.0453719	200
3081.91	89.4899	0.0462402	0.0462402	200
3082.01	89.3874	0.047129	0.047129	200
3082.12	89.4741	0.047935	0.047935	200
3082.22	89.2767	0.0488033	0.0488033	200
3082.33	89.2925	0.0497131	0.0497131	200
3082.44	89.2611	0.0504985	0.0504985	200
3082.55	89.1978	0.0513873	0.0513873	200
3082.65	89.1346	0.0522556	0.0522556	200
3082.76	89.3557	0.053165	0.053165	200
3082.87	89.1899	0.0539093	0.0539093	200
3082.97	89.4346	0.0548186	0.0548186	200
3083.08	89.5767	0.0556869	0.0556869	200
3083.19	89.4265	0.0564928	0.0564928	200
3083.3	89.5767	0.0573816	0.0573816	200
3083.4	89.3477	0.0582499	0.0582499	200
3083.51	89.3084	0.0591183	0.0591183	200
3083.62	89.5293	0.0599451	0.0599451	200
3083.72	89.5452	0.0608132	0.0608132	200
3083.83	89.5767	0.061702	0.061702	200
3083.94	89.6321	0.0625083	0.0625083	200
3084.05	89.5374	0.0633762	0.0633762	200
3084.15	89.4661	0.0642445	0.0642445	200
3084.26	89.5294	0.0651128	0.0651128	200
3084.37	89.4424	0.0659187	0.0659187	200
3084.47	89.5924	0.0668075	0.0668075	200
3084.58	89.3795	0.0676758	0.0676758	200
3084.69	89.2766	0.0684822	0.0684822	200
3084.8	89.3951	0.0693295	0.0693295	201
3084.9	89.6079	0.0702388	0.0702388	201
3085.01	89.6872	0.0711071	0.0711071	201
3085.12	89.6793	0.0719135	0.0719135	201
3085.22	89.6871	0.0727813	0.0727813	201
3085.33	89.7346	0.0736701	0.0736701	201
3085.44	89.6398	0.074456	0.074456	201
3085.55	89.8056	0.0753238	0.0753238	201
3085.65	89.5846	0.0761921	0.0761921	201
3085.76	89.6872	0.0771015	0.0771015	201
3085.87	89.9398	0.0779078	0.0779078	201
3085.97	89.8216	0.0787551	0.0787551	201
3086.08	89.924	0.0796649	0.0796649	201
3086.19	90.0267	0.0804713	0.0804713	201
3086.3	89.9635	0.0813391	0.0813391	201
3086.4	90.3185	0.0822074	0.0822074	201
3086.51	90.6265	0.0830963	0.0830963	201
3086.62	90.6661	0.0838816	0.0838816	201
3086.72	90.9502	0.0847499	0.0847499	201
3086.83	91.3841	0.0856183	0.0856183	201
3086.94	91.5186	0.0864241	0.0864241	201
3087.05	91.7078	0.0873129	0.0873129	201
3087.15	92.2448	0.0881607	0.0881607	201
3087.26	92.4973	0.0890078	0.0890078	201
3087.37	93.0973	0.0898762	0.0898762	201
3087.47	93.6183	0.0907445	0.0907445	201
3087.58	93.6103	0.0915508	0.0915508	201
3087.69	93.0896	0.0924186	0.0924186	201
3087.79	92.9553	0.0933075	0.0933075	201
3087.9	93.5629	0.0941343	0.0941343	201
3088.01	93.9422	0.0949199	0.0949199	201
3088.12	94.313	0.0958087	0.0958087	201
3088.22	94.7155	0.0966975	0.0966975	201
3088.33	95.3945	0.0974624	0.0974624	201
3088.44	95.7814	0.0983717	0.0983717	201
3088.54	96.3024	0.0992605	0.0992605	201
3088.65	96.9811	0.100108	0.100108	201
3088.76	97.4549	0.100935	0.100935	201
3088.87	97.7547	0.101783	0.101783	201
3088.97	98.1968	0.102671	0.102671	201
3089.08	98.5365	0.103478	0.103478	201
3089.19	99.1125	0.104346	0.104346	201
3089.29	99.6807	0.105214	0.105214	201
3089.4	100.147	0.106103	0.106103	201
3089.51	100.533	0.106909	0.106909	201
3089.62	100.936	0.107777	0.107777	201
3089.72	101.449	0.108645	0.108645	201
3089.83	101.954	0.109472	0.109472	201
3089.94	102.381	0.11034	0.11034	201
3090.04	102.846	0.111208	0.111208	201
3090.15	103.273	0.112077	0.112077	201
3090.26	103.786	0.112904	0.112904	201
3090.37	104.275	0.113751	0.113751	201
3090.47	105.049	0.11464	0.11464	201
3090.58	105.199	0.115446	0.115446	201
3090.69	105.688	0.116314	0.116314	201
3090.79	106.051	0.117203	0.117203	201
3090.9	106.627	0.118092	0.118092	201
3091.01	107.109	0.118898	0.118898	201
3091.12	107.409	0.119766	0.119766	201
3091.22	107.882	0.120634	0.120634	201
3091.33	108.23	0.12142	0.12142	201
3091.44	108.649	0.122288	0.122288	201
3091.54	109.09	0.123177	0.123177	201
3091.65	109.777	0.124066	0.124066	201
3091.76	110.188	0.124872	0.124872	201
3091.87	110.551	0.12574	0.12574	201
3091.97	110.969	0.126629	0.126629	201
3092.08	111.806	0.127414	0.127414	201
3092.19	112.595	0.128324	0.128324	201
3092.29	112.958	0.129192	0.129192	201
3092.4	113.527	0.129977	0.129977	201
3092.51	114.482	0.130867	0.130867	201
3092.61	114.995	0.131714	0.131714	201
3092.72	115.658	0.132623	0.132623	201
3092.83	116.598	0.133388	0.133388	201
3092.94	116.992	0.134298	0.134298	201
3093.04	117.734	0.135166	0.135166	201
3093.15	118.437	0.135972	0.135972	201
3093.26	119.005	0.136861	0.136861	201
3093.36	119.597	0.13775	0.13775	201
3093.47	120.394	0.138639	0.138639	201
3093.58	120.979	0.139424	0.139424	201
3093.69	121.515	0.140313	0.140313	201
3093.79	122.51	0.141181	0.141181	201
3093.9	122.991	0.141966	0.141966	201
3094.01	123.726	0.142876	0.142876	201
3094.11	124.152	0.143744	0.143744	201
3094.22	124.933	0.144633	0.144633	201
3094.33	125.573	0.145439	0.145439	201
3094.44	126.37	0.146308	0.146308	201
3094.54	127.041	0.147196	0.147196	201
3094.65	127.373	0.147982	0.147982	201
3094.76	128.194	0.148871	0.148871	201
3094.86	128.754	0.149739	0.149739	200
3094.97	129.259	0.150648	0.150648	200
3095.08	129.969	0.151413	0.151413	200
3095.19	130.743	0.152302	0.152302	200
3095.29	131.28	0.153191	0.153191	200
3095.4	132.235	0.153997	0.153997	200
3095.51	132.693	0.154865	0.154865	200
3095.61	133.672	0.155754	0.155754	200
3095.72	134.232	0.156643	0.156643	200
3095.83	134.888	0.157449	0.157449	200
3095.94	135.393	0.158317	0.158317	200
3096.04	136.072	0.159206	0.159206	200
3096.15	136.545	0.159992	0.159992	200
3096.26	137.209	0.16088	0.16088	200
3096.36	137.848	0.161769	0.161769	200
3096.47	138.376	0.162638	0.162638	200
3096.58	138.921	0.163464	0.163464	200
3096.69	139.632	0.164353	0.164353	200
3096.79	140.145	0.165221	0.165221	200
3096.9	140.634	0.166027	0.166027	200
3097.01	141.503	0.166916	0.166916	200
3097.11	142.063	0.167784	0.167784	200
3097.22	142.845	0.168591	0.168591	200
3097.33	143.602	0.169459	0.169459	200
3097.43	144.424	0.170368	0.170368	200
3097.54	145.063	0.171237	0.171237	200
3097.65	145.781	0.172042	0.172042	200
3097.75	146.105	0.172931	0.172931	200
3097.86	146.784	0.1738	0.1738	200
3097.97	147.17	0.174626	0.174626	200
3098.08	147.739	0.175515	0.175515	200
3098.18	148.291	0.176404	0.176404	200
3098.29	148.836	0.177251	0.177251	200
3098.4	149.12	0.178058	0.178058	200
3098.5	149.547	0.178926	0.178926	200
3098.61	149.941	0.179835	0.179835	200
3098.72	150.257	0.180662	0.180662	200
3098.83	150.699	0.181551	0.181551	200
3098.93	151.117	0.182419	0.182419	200
3099.04	151.63	0.183308	0.183308	200
3099.15	151.765	0.184114	0.184114	200
3099.25	152.089	0.185003	0.185003	200
3099.36	152.27	0.185871	0.185871	200
3099.47	151.797	0.186677	0.186677	200
3099.58	151.307	0.187567	0.187567	200
3099.68	151.204	0.188434	0.188434	200
3099.79	151.749	0.189303	0.189303	200
3099.9	152.136	0.19013	0.19013	200
3100	152.783	0.190998	0.190998	200
3100.11	153.477	0.191887	0.191887	200
3100.22	154.22	0.192693	0.192693	200
3100.33	154.844	0.193581	0.193581	200
3100.43	155.349	0.194491	0.194491	200
3100.54	155.87	0.195339	0.195339	200
3100.65	156.359	0.196145	0.196145	200
3100.75	157.338	0.197034	0.197034	200
3100.86	158.009	0.197902	0.197902	200
3100.97	158.68	0.198708	0.198708	200
3101.08	159.485	0.199617	0.199617	200
3101.18	160.1	0.200465	0.200465	200
3101.29	161.127	0.201374	0.201374	200
3101.4	162.003	0.202181	0.202181	200
3101.5	162.69	0.203048	0.203048	200
3101.61	163.574	0.203917	0.203917	200
3101.72	164.269	0.204723	0.204723	200
3101.83	165.224	0.205612	0.205612	200
3101.93	166.203	0.20648	0.20648	200
3102.04	167.071	0.207369	0.207369	200
3102.15	167.647	0.208196	0.208196	200
3102.25	168.137	0.209064	0.209064	200
3102.36	168.547	0.209849	0.209849	200
3102.47	169.068	0.210738	0.210738	200
3102.57	169.479	0.211627	0.211627	200
3102.68	170.165	0.212495	0.212495	200
3102.79	170.56	0.213301	0.213301	200
3102.9	170.868	0.21419	0.21419	200
3103	171.571	0.215058	0.215058	200
3103.11	171.973	0.215844	0.215844	200
3103.22	172.605	0.216753	0.216753	200
3103.32	173.015	0.217622	0.217622	200
3103.43	173.75	0.21849	0.21849	200
3103.54	174.452	0.219317	0.219317	200
3103.65	174.886	0.220185	0.220185	200
3103.75	175.431	0.221073	0.221073	200
3103.86	176.181	0.221859	0.221859	200
3103.97	176.631	0.222748	0.222748	200
3104.07	177.112	0.223616	0.223616	199
3104.18	177.704	0.224484	0.224484	199
3104.29	178.477	0.225311	0.225311	199
3104.4	179.165	0.226179	0.226179	199
3104.5	179.741	0.227027	0.227027	199
3104.61	180.641	0.227833	0.227833	199
3104.72	181.588	0.228701	0.228701	199
3104.82	182.646	0.229611	0.229611	199
3104.93	183.766	0.230499	0.230499	199
3105.04	184.966	0.231285	0.231285	199
3105.15	186.071	0.232174	0.232174	199
3105.25	187.279	0.233063	0.233063	199
3105.36	188.282	0.233848	0.233848	199
3105.47	189.237	0.234737	0.234737	199
3105.57	190.39	0.235605	0.235605	199
3105.68	191.913	0.236474	0.236474	199
3105.79	192.971	0.237259	0.237259	199
3105.9	194.471	0.238148	0.238148	199
3106	196.152	0.239037	0.239037	199
3106.11	197.297	0.239843	0.239843	199
3106.22	198.663	0.240732	0.240732	199
3106.32	200.202	0.2416	0.2416	199
3106.43	201.678	0.242468	0.242468	199
3106.54	202.957	0.243274	0.243274	199
3106.65	204.252	0.244163	0.244163	199
3106.75	205.609	0.245011	0.245011	199
3106.86	206.92	0.245816	0.245816	199
3106.97	208.159	0.246685	0.246685	199
3107.07	209.469	0.247574	0.247574	199
3107.18	210.645	0.24838	0.24838	199
3107.29	212.145	0.249248	0.249248	199
3107.39	213.251	0.250137	0.250137	199
3107.5	214.695	0.251005	0.251005	199
3107.61	215.894	0.251811	0.251811	199
3107.72	217.442	0.252679	0.252679	199
3107.82	218.76	0.253547	0.253547	199
3107.93	220.291	0.254354	0.254354	199
3108.04	221.516	0.255242	0.255242	199
3108.14	223.173	0.256111	0.256111	199
3108.25	225.178	0.25702	0.25702	199
3108.36	226.599	0.257785	0.257785	199
3108.47	228.486	0.258674	0.258674	199
3108.57	230.016	0.259563	0.259563	199
3108.68	231.635	0.260348	0.260348	199
3108.79	232.772	0.261216	0.261216	199
3108.89	234.5	0.262064	0.262064	199
3109	235.818	0.262973	0.262973	199
3109.11	236.932	0.263738	0.263738	198
3109.22	238.472	0.264606	0.264606	198
3109.32	240.019	0.265474	0.265474	198
3109.43	241.581	0.26626	0.26626	198
3109.54	242.931	0.26717	0.26717	198
3109.64	244.258	0.268058	0.268058	198
3109.75	245.813	0.268906	0.268906	198
3109.86	247.296	0.269733	0.269733	198
3109.97	248.772	0.27058	0.27058	198
3110.07	250.241	0.271469	0.271469	198
3110.18	251.567	0.272275	0.272275	198
3110.29	253.367	0.273143	0.273143	198
3110.39	255.207	0.274011	0.274011	198
3110.5	256.983	0.2749	0.2749	198
3110.61	258.364	0.275707	0.275707	198
3110.72	259.714	0.276595	0.276595	198
3110.82	260.701	0.277463	0.277463	198
3110.93	261.632	0.27827	0.27827	198
3111.04	263.038	0.279117	0.279117	198
3111.14	264.569	0.280006	0.280006	198
3111.25	266.676	0.280874	0.280874	198
3111.36	268.618	0.281701	0.281701	198
3111.47	270.686	0.282569	0.282569	198
3111.57	272.691	0.283437	0.283437	198
3111.68	274.199	0.284244	0.284244	198
3111.79	276.054	0.285132	0.285132	198
3111.89	277.704	0.286021	0.286021	198
3112	279.488	0.286869	0.286869	198
3112.11	281.241	0.287696	0.287696	198
3112.21	282.875	0.288564	0.288564	198
3112.32	284.454	0.289432	0.289432	198
3112.43	286.088	0.290238	0.290238	198
3112.53	288.029	0.291106	0.291106	198
3112.64	289.679	0.291974	0.291974	198
3112.75	291.329	0.292801	0.292801	198
3112.86	292.907	0.293669	0.293669	198
3112.96	294.715	0.294558	0.294558	198
3113.07	296.554	0.295426	0.295426	198
3113.18	298.236	0.296253	0.296253	198
3113.28	299.981	0.297122	0.297122	198
3113.39	301.535	0.297969	0.297969	198
3113.5	303.24	0.298775	0.298775	198
3113.61	305.277	0.299664	0.299664	198
3113.71	307.417	0.300532	0.300532	198
3113.82	309.366	0.30138	0.30138	198
3113.93	311.348	0.302206	0.302206	198
3114.03	312.96	0.303075	0.303075	198
3114.14	315.015	0.303964	0.303964	198
3114.25	316.849	0.304769	0.304769	198
3114.36	318.628	0.305679	0.305679	198
3114.46	320.565	0.306548	0.306548	198
3114.57	322.699	0.307436	0.307436	198
3114.68	324.288	0.308242	0.308242	198
3114.78	325.964	0.30909	0.30909	198
3114.89	328.114	0.309979	0.309979	198
3115	329.395	0.310764	0.310764	198
3115.11	331.292	0.311653	0.311653	198
3115.21	332.984	0.312542	0.312542	198
3115.32	334.906	0.31341	0.31341	198
3115.43	336.628	0.314237	0.314237	198
3115.53	338.265	0.315126	0.315126	198
3115.64	340.329	0.315994	0.315994	198
3115.75	342.202	0.316779	0.316779	198
3115.86	344.526	0.317668	0.317668	198
3115.96	347.048	0.318536	0.318536	198
3116.07	349.151	0.319425	0.319425	198
3116.18	350.883	0.320211	0.320211	198
3116.28	353.095	0.3211	0.3211	198
3116.39	355.009	0.321988	0.321988	198
3116.5	357.159	0.322794	0.322794	198
3116.61	359.46	0.323663	0.323663	198
3116.71	361.603	0.324551	0.324551	198
3116.82	364.085	0.32544	0.32544	198
3116.93	366.14	0.326226	0.326226	198
3117.03	368.606	0.327115	0.327115	198
3117.14	370.536	0.327921	0.327921	198
3117.25	372.963	0.32881	0.32881	199
3117.35	375.089	0.329678	0.329678	199
3117.46	377.745	0.330567	0.330567	199
3117.57	379.959	0.331352	0.331352	199
3117.68	382.425	0.332241	0.332241	199
3117.78	384.923	0.33313	0.33313	199
3117.89	387.319	0.333936	0.333936	199
3118	390.314	0.334825	0.334825	199
3118.1	392.687	0.335714	0.335714	199
3118.21	395.272	0.336582	0.336582	199
3118.32	397.675	0.337367	0.337367	199
3118.43	400.679	0.338277	0.338277	199
3118.53	403.138	0.339145	0.339145	199
3118.64	405.715	0.339951	0.339951	199
3118.75	408.71	0.34084	0.34084	199
3118.85	411.518	0.341729	0.341729	199
3118.96	414.117	0.342597	0.342597	199
3119.07	416.608	0.343403	0.343403	199
3119.18	419.589	0.344292	0.344292	199
3119.28	422.449	0.345181	0.345181	199
3119.39	425.185	0.345987	0.345987	199
3119.5	428.292	0.346855	0.346855	199
3119.6	431.432	0.347724	0.347724	199
3119.71	434.45	0.348612	0.348612	199
3119.82	437.265	0.349439	0.349439	199
3119.93	440.53	0.350349	0.350349	199
3120.03	443.685	0.351217	0.351217	199
3120.14	446.649	0.352023	0.352023	199
3120.25	449.605	0.352891	0.352891	199
3120.35	452.943	0.353801	0.353801	199
3120.46	455.914	0.354689	0.354689	199
3120.57	459.101	0.355496	0.355496	199
3120.68	462.135	0.356364	0.356364	199
3120.78	465.385	0.357232	0.357232	199
3120.89	468.491	0.358059	0.358059	199
3121	472.144	0.358927	0.358927	199
3121.1	475.741	0.359836	0.359836	199
3121.21	478.896	0.360705	0.360705	199
3121.32	481.576	0.36149	0.36149	200
3121.43	485.11	0.362379	0.362379	200
3121.53	488.492	0.363268	0.363268	200
3121.64	491.924	0.364095	0.364095	200
3121.75	495.156	0.364942	0.364942	200
3121.85	498.58	0.365831	0.365831	200
3121.96	502.098	0.36672	0.36672	200
3122.07	505.758	0.367505	0.367505	200
3122.17	509.632	0.368415	0.368415	200
3122.28	512.779	0.369304	0.369304	200
3122.39	515.671	0.370089	0.370089	200
3122.5	519.253	0.370978	0.370978	200
3122.6	522.755	0.371867	0.371867	200
3122.71	526.187	0.372653	0.372653	200
3122.82	529.68	0.373541	0.373541	200
3122.92	533.008	0.374409	0.374409	200
3123.03	536.409	0.375299	0.375299	200
3123.14	539.626	0.376104	0.376104	200
3123.25	543.23	0.376993	0.376993	200
3123.35	546.748	0.377861	0.377861	200
3123.46	549.871	0.378668	0.378668	200
3123.57	553.366	0.379536	0.379536	200
3123.67	556.796	0.380424	0.380424	200
3123.78	560.283	0.381313	0.381313	200
3123.89	563.294	0.382099	0.382099	200
3124	566.947	0.382967	0.382967	200
3124.1	570.331	0.383856	0.383856	200
3124.21	573.745	0.384662	0.384662	200
3124.32	577.144	0.38553	0.38553	201
3124.42	580.591	0.38644	0.38644	201
3124.53	584.339	0.387308	0.387308	201
3124.64	587.874	0.388114	0.388114	201
3124.75	592.071	0.388983	0.388983	201
3124.85	596.001	0.389892	0.389892	201
3124.96	599.067	0.390677	0.390677	201
3125.07	602.538	0.391545	0.391545	201
3125.17	606.79	0.392434	0.392434	201
3125.28	611.02	0.393323	0.393323	201
3125.39	614.387	0.394109	0.394109	201
3125.5	618.207	0.394977	0.394977	201
3125.6	621.867	0.395845	0.395845	201
3125.71	625.29	0.396672	0.396672	201
3125.82	628.38	0.397499	0.397499	201
3125.92	632.627	0.398408	0.398408	201
3126.03	635.993	0.399276	0.399276	201
3126.14	639.116	0.400083	0.400083	201
3126.25	642.95	0.400971	0.400971	201
3126.35	647.045	0.40186	0.40186	201
3126.46	650.659	0.402667	0.402667	201
3126.57	654.547	0.403514	0.403514	201
3126.67	658.485	0.404403	0.404403	201
3126.78	662.249	0.405271	0.405271	201
3126.89	666.208	0.406077	0.406077	201
3127	670.358	0.406987	0.406987	201
3127.1	674.532	0.407834	0.407834	201
3127.21	677.853	0.40864	0.40864	201
3127.31	681.98	0.409529	0.409529	201
3127.42	686.162	0.410397	0.410397	201
3127.53	689.347	0.411183	0.411183	201
3127.64	693.521	0.412071	0.412071	201
3127.74	697.134	0.41296	0.41296	201
3127.85	700.455	0.413829	0.413829	201
3127.96	703.593	0.414614	0.414614	201
3128.06	707.427	0.415482	0.415482	201
3128.17	711.064	0.416392	0.416392	201
3128.28	714.519	0.417177	0.417177	201
3128.39	718.257	0.418066	0.418066	201
3128.49	722.306	0.418934	0.418934	201
3128.6	726.14	0.419802	0.419802	201
3128.71	729.728	0.420609	0.420609	201
3128.81	733.492	0.421477	0.421477	201
3128.92	737.215	0.422345	0.422345	201
3129.03	741.01	0.423151	0.423151	201
3129.14	745.088	0.42404	0.42404	201
3129.24	749.778	0.424908	0.424908	201
3129.35	754.543	0.425777	0.425777	201
3129.46	758.663	0.426603	0.426603	201
3129.56	763.114	0.427471	0.427471	201
3129.67	767.817	0.42836	0.42836	201
3129.78	771.866	0.429146	0.429146	201
3129.89	776.307	0.429993	0.429993	201
3129.99	781.012	0.430903	0.430903	201
3130.1	785.557	0.431771	0.431771	201
3130.21	789.92	0.432556	0.432556	201
3130.31	794.569	0.433404	0.433404	201
3130.42	799.401	0.434293	0.434293	202
3130.53	803.622	0.435078	0.435078	202
3130.64	807.93	0.435988	0.435988	202
3130.74	812.176	0.436856	0.436856	202
3130.85	815.986	0.437724	0.437724	202
3130.96	819.939	0.43853	0.43853	202
3131.06	823.789	0.439398	0.439398	202
3131.17	828.46	0.440287	0.440287	202
3131.28	832.541	0.441072	0.441072	202
3131.39	836.785	0.441941	0.441941	202
3131.49	841.394	0.442809	0.442809	202
3131.6	846.177	0.443677	0.443677	202
3131.71	850.621	0.444504	0.444504	202
3131.81	855.617	0.445372	0.445372	202
3131.92	860.335	0.446261	0.446261	202
3132.03	864.691	0.447067	0.447067	202
3132.14	869.435	0.447936	0.447936	202
3132.24	874.297	0.448804	0.448804	202
3132.35	878.558	0.44961	0.44961	202
3132.46	882.859	0.450478	0.450478	202
3132.56	887.326	0.451367	0.451367	202
3132.67	892.052	0.452152	0.452152	202
3132.78	897.088	0.45302	0.45302	202
3132.88	902.267	0.45393	0.45393	202
3132.99	907.871	0.454819	0.454819	202
3133.1	913.324	0.455583	0.455583	202
3133.21	919.082	0.456472	0.456472	202
3133.31	923.98	0.457361	0.457361	202
3133.42	928.802	0.458147	0.458147	202
3133.53	934.054	0.459036	0.459036	202
3133.63	939.209	0.459904	0.459904	202
3133.74	943.992	0.460792	0.460792	202
3133.85	948.285	0.461578	0.461578	202
3133.96	952.648	0.462467	0.462467	202
3134.06	957.297	0.463335	0.463335	202
3134.17	961.613	0.464121	0.464121	202
3134.28	967.099	0.46501	0.46501	202
3134.38	971.968	0.465877	0.465877	202
3134.49	976.941	0.466787	0.466787	202
3134.6	981.306	0.467573	0.467573	202
3134.71	986.453	0.468441	0.468441	202
3134.81	992.238	0.46933	0.46933	202
3134.92	996.927	0.470095	0.470095	202
3135.03	1002.11	0.471004	0.471004	202
3135.13	1007.34	0.471872	0.471872	202
3135.24	1013.32	0.472761	0.472761	202
3135.35	1018.06	0.473567	0.473567	202
3135.46	1023.2	0.474435	0.474435	202
3135.56	1028.91	0.475345	0.475345	201
3135.67	1033.66	0.47613	0.47613	201
3135.78	1039.74	0.477019	0.477019	201
3135.88	1044.83	0.477908	0.477908	201
3135.99	1050.3	0.478776	0.478776	201
3136.1	1054.74	0.479582	0.479582	201
3136.21	1059.65	0.480451	0.480451	201
3136.31	1064.78	0.481339	0.481339	201
3136.42	1070.12	0.482146	0.482146	201
3136.53	1076.02	0.483034	0.483034	201
3136.63	1081.12	0.483902	0.483902	201
3136.74	1086.06	0.484791	0.484791	201
3136.85	1091.52	0.485597	0.485597	201
3136.96	1097.19	0.486445	0.486445	201
3137.06	1102.55	0.487334	0.487334	201
3137.17	1107.6	0.48816	0.48816	201
3137.28	1113.27	0.489029	0.489029	201
3137.38	1119.73	0.489918	0.489918	201
3137.49	1124.65	0.490683	0.490683	201
3137.6	1130.6	0.491571	0.491571	201
3137.7	1136.63	0.49246	0.49246	201
3137.81	1142.49	0.493349	0.493349	201
3137.92	1147.72	0.494155	0.494155	201
3138.03	1154.04	0.495044	0.495044	201
3138.13	1160.06	0.495912	0.495912	201
3138.24	1164.72	0.496718	0.496718	201
3138.35	1170.5	0.497566	0.497566	201
3138.45	1176.42	0.498476	0.498476	201
3138.56	1182.48	0.499364	0.499364	201
3138.67	1187.74	0.50017	0.50017	201
3138.78	1193.26	0.501039	0.501039	201
3138.88	1199.43	0.501927	0.501927	201
3138.99	1204.87	0.502734	0.502734	201
3139.1	1210.84	0.503602	0.503602	201
3139.2	1216.86	0.50449	0.50449	201
3139.31	1222.74	0.5054	0.5054	201
3139.42	1227.96	0.506186	0.506186	201
3139.53	1234.63	0.507074	0.507074	201
3139.63	1241.38	0.507963	0.507963	201
3139.74	1247.04	0.50877	0.50877	201
3139.85	1253.82	0.509637	0.509637	201
3139.95	1260.07	0.510527	0.510527	201
3140.06	1266.06	0.511395	0.511395	201
3140.17	1272.09	0.512201	0.512201	201
3140.28	1278.65	0.51309	0.51309	201
3140.38	1285.53	0.513979	0.513979	201
3140.49	1291.42	0.514785	0.514785	201
3140.6	1298.14	0.515674	0.515674	201
3140.7	1304.23	0.516521	0.516521	201
3140.81	1310.57	0.51741	0.51741	201
3140.92	1317.14	0.518237	0.518237	201
3141.03	1324.06	0.519146	0.519146	201
3141.13	1330.55	0.520014	0.520014	201
3141.24	1336.76	0.520862	0.520862	201
3141.35	1343.25	0.52173	0.52173	201
3141.45	1349.3	0.522598	0.522598	201
3141.56	1355.69	0.523487	0.523487	201
3141.67	1362.16	0.524273	0.524273	201
3141.78	1368.49	0.525162	0.525162	201
3141.88	1375.42	0.526029	0.526029	201
3141.99	1381.49	0.526856	0.526856	201
3142.1	1387.71	0.527725	0.527725	201
3142.2	1394.98	0.528613	0.528613	201
3142.31	1401.71	0.52942	0.52942	201
3142.42	1407.89	0.530329	0.530329	201
3142.52	1414.93	0.531197	0.531197	201
3142.63	1422.07	0.532065	0.532065	201
3142.74	1427.77	0.532851	0.532851	201
3142.84	1434.78	0.53376	0.53376	201
3142.95	1441.88	0.534629	0.534629	201
3143.06	1448.01	0.535414	0.535414	201
3143.17	1454.92	0.536303	0.536303	201
3143.27	1462.35	0.537233	0.537233	201
3143.38	1468.69	0.538081	0.538081	201
3143.49	1475.53	0.538907	0.538907	201
3143.59	1482.68	0.539776	0.539776	201
3143.7	1489.68	0.540644	0.540644	200
3143.81	1496.81	0.54145	0.54145	200
3143.92	1504.01	0.542339	0.542339	200
3144.02	1511.06	0.543207	0.543207	200
3144.13	1518.29	0.544096	0.544096	200
3144.24	1525.61	0.544902	0.544902	200
3144.34	1533.11	0.54577	0.54577	200
3144.45	1541.01	0.546659	0.546659	200
3144.56	1547.29	0.547465	0.547465	200
3144.67	1555.08	0.548333	0.548333	200
3144.77	1563.92	0.549201	0.549201	200
3144.88	1572.38	0.55009	0.55009	200
3144.99	1579.72	0.550917	0.550917	200
3145.09	1587.59	0.551785	0.551785	200
3145.2	1595.21	0.552654	0.552654	200
3145.31	1602.84	0.55346	0.55346	200
3145.42	1610.88	0.554328	0.554328	200
3145.52	1619.27	0.555217	0.555217	200
3145.63	1627.36	0.556085	0.556085	200
3145.74	1634.87	0.556912	0.556912	200
3145.84	1644.01	0.55778	0.55778	200
3145.95	1651.67	0.558669	0.558669	200
3146.06	1659.62	0.559475	0.559475	200
3146.17	1667.76	0.560343	0.560343	200
3146.27	1675.76	0.561232	0.561232	200
3146.38	1684.26	0.562121	0.562121	200
3146.49	1691.88	0.562906	0.562906	200
3146.59	1700.24	0.563816	0.563816	200
3146.7	1708.29	0.564663	0.564663	200
3146.81	1715.84	0.56549	0.56549	200
3146.92	1724.59	0.566338	0.566338	200
3147.02	1732.77	0.567206	0.567206	200
3147.13	1741.47	0.568115	0.568115	200
3147.24	1748.98	0.56888	0.56888	200
3147.34	1757.75	0.569769	0.569769	200
3147.45	1765.96	0.570575	0.570575	200
3147.56	1774.82	0.571443	0.571443	200
3147.66	1783.65	0.572332	0.572332	200
3147.77	1791.85	0.5732	0.5732	200
3147.88	1800.28	0.574006	0.574006	200
3147.99	1809.41	0.574916	0.574916	200
3148.09	1818.23	0.575764	0.575764	200
3148.2	1826.53	0.576549	0.576549	200
3148.31	1835.48	0.577417	0.577417	200
3148.41	1844.93	0.578327	0.578327	200
3148.52	1854.25	0.579195	0.579195	200
3148.63	1862.66	0.57998	0.57998	200
3148.74	1871.85	0.58089	0.58089	200
3148.84	1881.28	0.581758	0.581758	200
3148.95	1890.5	0.582543	0.582543	200
3149.06	1899.63	0.583432	0.583432	200
3149.16	1909.03	0.584301	0.584301	200
3149.27	1918.15	0.585189	0.585189	200
3149.38	1926.78	0.585975	0.585975	200
3149.49	1936.03	0.586864	0.586864	200
3149.59	1945.73	0.587732	0.587732	200
3149.7	1954.14	0.588538	0.588538	200
3149.81	1963.38	0.589386	0.589386	199
3149.91	1973.02	0.590295	0.590295	199
3150.02	1982.81	0.591184	0.591184	199
3150.13	1991.55	0.591949	0.591949	199
3150.24	2001.22	0.592837	0.592837	199
3150.34	2010.8	0.593706	0.593706	199
3150.45	2019.95	0.594491	0.594491	199
3150.56	2029.88	0.595401	0.595401	199
3150.66	2039.52	0.596269	0.596269	199
3150.77	2050.32	0.597158	0.597158	199
3150.88	2058.87	0.597943	0.597943	199
3150.99	2068.91	0.598832	0.598832	199
3151.09	2078.59	0.5997	0.5997	199
3151.2	2087.7	0.600486	0.600486	199
3151.31	2097.87	0.601375	0.601375	199
3151.41	2107.57	0.602222	0.602222	199
3151.52	2116.46	0.60309	0.60309	199
3151.63	2126.06	0.603876	0.603876	199
3151.74	2136.44	0.604785	0.604785	199
3151.84	2146.51	0.605653	0.605653	199
3151.95	2155.3	0.606439	0.606439	199
3152.06	2165.14	0.607307	0.607307	199
3152.16	2175.72	0.608216	0.608216	199
3152.27	2184.57	0.609002	0.609002	199
3152.38	2194.65	0.60987	0.60987	199
3152.48	2205.37	0.610759	0.610759	199
3152.59	2216.67	0.611627	0.611627	199
3152.7	2226.39	0.612392	0.612392	199
3152.81	2236.72	0.613302	0.613302	199
3152.91	2247.12	0.614191	0.614191	199
3153.02	2256.77	0.614976	0.614976	199
3153.13	2267.71	0.615865	0.615865	199
3153.23	2277.89	0.616733	0.616733	199
3153.34	2288.81	0.617622	0.617622	199
3153.45	2298.37	0.618407	0.618407	199
3153.56	2308.98	0.619296	0.619296	199
3153.66	2319.36	0.620164	0.620164	199
3153.77	2328.71	0.62095	0.62095	199
3153.88	2339.44	0.621839	0.621839	199
3153.98	2350.18	0.622727	0.622727	199
3154.09	2360.85	0.623596	0.623596	199
3154.2	2371.08	0.624381	0.624381	199
3154.31	2381.34	0.62527	0.62527	199
3154.41	2392.64	0.62618	0.62618	199
3154.52	2402.01	0.626985	0.626985	199
3154.63	2412.66	0.627854	0.627854	199
3154.73	2422.71	0.628701	0.628701	199
3154.84	2433.52	0.62959	0.62959	199
3154.95	2442.98	0.630376	0.630376	199
3155.06	2454.13	0.631264	0.631264	199
3155.16	2464.77	0.632133	0.632133	199
3155.27	2474.78	0.632918	0.632918	199
3155.38	2485.54	0.633807	0.633807	199
3155.48	2496.7	0.634696	0.634696	199
3155.59	2507.54	0.635585	0.635585	199
3155.7	2517.39	0.63637	0.63637	199
3155.81	2528.28	0.637259	0.637259	199
3155.91	2539.41	0.638148	0.638148	198
3156.02	2549.73	0.638933	0.638933	198
3156.13	2560.41	0.639822	0.639822	198
3156.23	2571.06	0.64067	0.64067	198
3156.34	2582.41	0.641558	0.641558	198
3156.45	2592.85	0.642365	0.642365	198
3156.56	2603.67	0.643254	0.643254	198
3156.66	2615.49	0.644142	0.644142	198
3156.77	2624.93	0.644949	0.644949	198
3156.88	2636.36	0.645837	0.645837	198
3156.98	2646.98	0.646705	0.646705	198
3157.09	2658.28	0.647574	0.647574	198
3157.2	2668.72	0.6484	0.6484	198
3157.3	2679.17	0.649248	0.649248	198
3157.41	2690.5	0.650137	0.650137	198
3157.52	2701.25	0.650923	0.650923	198
3157.62	2712.41	0.651832	0.651832	198
3157.73	2723.42	0.652721	0.652721	198
3157.84	2733.73	0.653506	0.653506	198
3157.95	2745.22	0.654375	0.654375	198
3158.05	2756.93	0.655263	0.655263	198
3158.16	2768.29	0.656131	0.656131	198
3158.27	2779.4	0.656917	0.656917	198
3158.37	2791.21	0.657826	0.657826	198
3158.48	2802.8	0.658695	0.658695	198
3158.59	2813.47	0.659501	0.659501	198
3158.7	2825.34	0.660389	0.660389	198
3158.8	2837.31	0.661258	0.661258	198
3158.91	2848.75	0.662167	0.662167	198
3159.02	2859.82	0.662953	0.662953	198
3159.12	2871.74	0.663821	0.663821	198
3159.23	2883.78	0.664731	0.664731	198
3159.34	2894.71	0.665516	0.665516	198
3159.45	2907	0.666405	0.666405	198
3159.55	2918.98	0.667273	0.667273	198
3159.66	2930.85	0.668162	0.668162	198
3159.77	2942.39	0.668989	0.668989	198
3159.87	2954.32	0.669857	0.669857	198
3159.98	2966.43	0.670746	0.670746	198
3160.09	2976.94	0.671552	0.671552	198
3160.2	2989.35	0.672441	0.672441	198
3160.3	3001.22	0.673288	0.673288	198
3160.41	3013.53	0.674198	0.674198	198
3160.52	3024.83	0.674983	0.674983	198
3160.62	3037.68	0.675872	0.675872	198
3160.73	3050.47	0.676761	0.676761	198
3160.84	3062.12	0.677547	0.677547	198
3160.95	3074.7	0.678435	0.678435	198
3161.05	3087.3	0.679345	0.679345	198
3161.16	3100.06	0.680213	0.680213	198
3161.27	3111.78	0.681019	0.681019	198
3161.37	3124.73	0.681887	0.681887	198
3161.48	3137.27	0.682755	0.682755	198
3161.59	3149.19	0.683582	0.683582	198
3161.7	3161.91	0.684471	0.684471	198
3161.8	3174.48	0.685318	0.685318	198
3161.91	3187.9	0.686207	0.686207	198
3162.02	3199.58	0.687034	0.687034	198
3162.12	3211.86	0.687923	0.687923	198
3162.23	3224.3	0.68875	0.68875	198
3162.34	3237.06	0.689639	0.689639	198
3162.44	3249.16	0.690507	0.690507	198
3162.55	3262.74	0.691417	0.691417	198
3162.66	3273.89	0.692202	0.692202	198
3162.77	3286.46	0.693091	0.693091	198
3162.87	3299.07	0.693938	0.693938	198
3162.98	3311.33	0.694744	0.694744	198
3163.09	3324.46	0.695654	0.695654	198
3163.19	3337.82	0.696522	0.696522	198
3163.3	3351.98	0.697411	0.697411	198
3163.41	3364.04	0.698217	0.698217	198
3163.52	3377.5	0.699085	0.699085	198
3163.62	3391.25	0.699974	0.699974	198
3163.73	3403.07	0.700781	0.700781	198
3163.84	3416.81	0.701648	0.701648	198
3163.94	3430.58	0.702558	0.702558	198
3164.05	3443.81	0.703426	0.703426	198
3164.16	3455.64	0.704212	0.704212	198
3164.27	3469.79	0.705121	0.705121	198
3164.37	3482.29	0.705989	0.705989	198
3164.48	3494.63	0.706795	0.706795	198
3164.59	3509.82	0.707684	0.707684	198
3164.69	3523.53	0.708573	0.708573	198
3164.8	3536.59	0.709462	0.709462	198
3164.91	3548.81	0.710227	0.710227	198
3165.02	3562.75	0.711136	0.711136	199
3165.12	3575.68	0.712004	0.712004	199
3165.23	3588.71	0.712811	0.712811	199
3165.34	3601.83	0.713679	0.713679	199
3165.44	3615.18	0.714588	0.714588	199
3165.55	3628.51	0.715457	0.715457	199
3165.66	3641.16	0.716263	0.716263	199
3165.77	3654.94	0.717131	0.717131	199
3165.87	3669.57	0.71802	0.71802	199
3165.98	3682.42	0.718826	0.718826	199
3166.09	3696.06	0.719715	0.719715	199
3166.19	3710.29	0.720583	0.720583	199
3166.3	3724.69	0.721451	0.721451	199
3166.41	3737.23	0.722278	0.722278	199
3166.52	3751.88	0.723146	0.723146	199
3166.62	3765.8	0.723993	0.723993	199
3166.73	3778.82	0.72482	0.72482	199
3166.84	3793.94	0.725709	0.725709	199
3166.94	3808.14	0.726577	0.726577	199
3167.05	3822.56	0.727466	0.727466	199
3167.16	3836.64	0.728252	0.728252	199
3167.26	3851.47	0.729161	0.729161	199
3167.37	3865.6	0.730009	0.730009	199
3167.48	3879.24	0.730815	0.730815	199
3167.59	3894.73	0.731704	0.731704	199
3167.69	3910.95	0.732572	0.732572	199
3167.8	3924.3	0.733378	0.733378	199
3167.91	3939.47	0.734267	0.734267	199
3168.01	3954.53	0.735135	0.735135	199
3168.12	3969.95	0.736003	0.736003	199
3168.23	3984.76	0.73683	0.73683	199
3168.34	4000.29	0.737698	0.737698	199
3168.44	4016.39	0.738587	0.738587	199
3168.55	4030.98	0.739372	0.739372	199
3168.66	4047.09	0.740262	0.740262	199
3168.76	4063.01	0.74115	0.74115	199
3168.87	4079.49	0.741998	0.741998	199
3168.98	4093.81	0.742804	0.742804	199
3169.09	4109.59	0.743693	0.743693	200
3169.19	4126.11	0.744561	0.744561	200
3169.3	4140.37	0.745346	0.745346	200
3169.41	4157.11	0.746235	0.746235	200
3169.51	4173.46	0.747124	0.747124	200
3169.62	4189.76	0.747992	0.747992	200
3169.73	4204.06	0.748798	0.748798	200
3169.84	4220.03	0.749667	0.749667	200
3169.94	4236.23	0.750555	0.750555	200
3170.05	4250.44	0.751341	0.751341	200
3170.16	4266.56	0.752251	0.752251	200
3170.26	4282.4	0.753118	0.753118	200
3170.37	4298.17	0.753987	0.753987	200
3170.48	4312.79	0.754773	0.754773	200
3170.59	4328.07	0.755661	0.755661	200
3170.69	4343.74	0.756529	0.756529	200
3170.8	4358.1	0.757335	0.757335	200
3170.91	4373.31	0.758224	0.758224	200
3171.01	4388.53	0.759072	0.759072	200
3171.12	4403.79	0.759981	0.759981	200
3171.23	4417.54	0.760767	0.760767	200
3171.34	4431.35	0.761635	0.761635	200
3171.44	4444.71	0.762503	0.762503	200
3171.55	4456.6	0.76333	0.76333	200
3171.66	4468.67	0.764198	0.764198	200
3171.76	4480.56	0.765066	0.765066	200
3171.87	4491.35	0.765955	0.765955	200
3171.98	4500.06	0.766741	0.766741	200
3172.09	4509.29	0.76763	0.76763	201
3172.19	4517.33	0.768498	0.768498	201
3172.3	4524.22	0.769304	0.769304	201
3172.4	4530.98	0.770172	0.770172	201
3172.51	4536.94	0.77102	0.77102	201
3172.62	4538.21	0.771826	0.771826	201
3172.73	4540.51	0.772694	0.772694	201
3172.83	4545.88	0.773562	0.773562	201
3172.94	4550.45	0.774451	0.774451	201
3173.05	4554.39	0.775237	0.775237	201
3173.15	4557.13	0.776125	0.776125	201
3173.26	4558.74	0.777014	0.777014	201
3173.37	4560.46	0.77782	0.77782	201
3173.48	4561.33	0.778709	0.778709	201
3173.58	4561.25	0.779557	0.779557	201
3173.69	4561.1	0.780425	0.780425	201
3173.8	4560.46	0.781231	0.781231	201
3173.9	4559.09	0.782099	0.782099	201
3174.01	4557.33	0.782967	0.782967	201
3174.12	4555.09	0.783794	0.783794	201
3174.23	4551.87	0.784662	0.784662	201
3174.33	4547.93	0.785551	0.785551	201
3174.44	4543.27	0.786398	0.786398	201
3174.55	4539.63	0.787205	0.787205	201
3174.65	4535.12	0.788094	0.788094	201
3174.76	4530.69	0.788982	0.788982	201
3174.87	4526.11	0.789768	0.789768	201
3174.98	4521.51	0.790636	0.790636	201
3175.08	4515.74	0.791504	0.791504	201
3175.19	4510.85	0.792393	0.792393	201
3175.3	4505.67	0.793199	0.793199	201
3175.4	4500.87	0.794088	0.794088	201
3175.51	4495.23	0.794956	0.794956	201
3175.62	4490.97	0.795763	0.795763	201
3175.73	4487.48	0.796631	0.796631	201
3175.83	4484.2	0.79754	0.79754	201
3175.94	4482.3	0.798388	0.798388	201
3176.05	4481.88	0.799194	0.799194	201
3176.15	4482.19	0.800041	0.800041	201
3176.26	4484.25	0.80093	0.80093	201
3176.37	4486.68	0.801736	0.801736	201
3176.48	4490.14	0.802625	0.802625	201
3176.58	4493.85	0.803473	0.803473	201
3176.69	4498.25	0.804403	0.804403	201
3176.8	4502.08	0.805209	0.805209	201
3176.9	4506.36	0.806077	0.806077	201
3177.01	4511.41	0.806925	0.806925	201
3177.12	4516.52	0.807751	0.807751	201
3177.23	4521.92	0.80862	0.80862	201
3177.33	4526.63	0.809467	0.809467	201
3177.44	4532.16	0.810273	0.810273	201
3177.55	4537.91	0.811162	0.811162	201
3177.65	4543.35	0.812051	0.812051	201
3177.76	4548.24	0.812857	0.812857	201
3177.87	4554.6	0.813725	0.813725	201
3177.97	4559.33	0.814635	0.814635	201
3178.08	4564.09	0.815503	0.815503	201
3178.19	4569.65	0.816289	0.816289	201
3178.3	4574.72	0.817157	0.817157	201
3178.4	4579.63	0.818045	0.818045	201
3178.51	4584.49	0.818831	0.818831	201
3178.62	4589.93	0.81972	0.81972	201
3178.72	4594.88	0.820609	0.820609	201
3178.83	4600.2	0.821518	0.821518	201
3178.94	4605.56	0.822324	0.822324	201
3179.05	4610.4	0.823193	0.823193	201
3179.15	4615.74	0.824061	0.824061	201
3179.26	4620.52	0.824888	0.824888	201
3179.37	4625.54	0.825735	0.825735	201
3179.47	4630.59	0.826624	0.826624	201
3179.58	4636.3	0.827492	0.827492	201
3179.69	4641.08	0.828319	0.828319	201
3179.8	4646.17	0.829187	0.829187	201
3179.9	4651.6	0.830076	0.830076	201
3180.01	4656.57	0.830862	0.830862	201
3180.12	4661.79	0.83175	0.83175	201
3180.22	4666.88	0.832618	0.832618	201
3180.33	4672.25	0.833528	0.833528	201
3180.44	4677.09	0.834313	0.834313	201
3180.55	4682.53	0.835202	0.835202	201
3180.65	4687.12	0.836091	0.836091	201
3180.76	4691.92	0.836876	0.836876	201
3180.87	4697.22	0.837786	0.837786	201
3180.97	4701.99	0.838654	0.838654	201
3181.08	4707.39	0.839543	0.839543	201
3181.19	4711.54	0.840349	0.840349	201
3181.3	4716.94	0.841218	0.841218	201
3181.4	4722.07	0.842086	0.842086	201
3181.51	4726.86	0.842892	0.842892	201
3181.62	4732.27	0.843781	0.843781	201
3181.72	4737.52	0.844649	0.844649	201
3181.83	4743.15	0.845558	0.845558	201
3181.94	4747.59	0.846344	0.846344	201
3182.05	4752.56	0.847212	0.847212	201
3182.15	4758.68	0.848101	0.848101	201
3182.26	4763.26	0.848928	0.848928	201
3182.37	4768.39	0.849796	0.849796	201
3182.47	4773.13	0.850685	0.850685	201
3182.58	4778.08	0.851491	0.851491	201
3182.69	4783.37	0.85238	0.85238	201
3182.79	4788.55	0.853248	0.853248	201
3182.9	4794.18	0.854157	0.854157	201
3183.01	4800.04	0.854943	0.854943	201
3183.12	4804.88	0.855811	0.855811	201
3183.22	4809.18	0.85672	0.85672	201
3183.33	4814.92	0.857527	0.857527	201
3183.44	4820.33	0.858416	0.858416	201
3183.54	4825.46	0.859304	0.859304	201
3183.65	4830.37	0.860214	0.860214	201
3183.76	4834.52	0.86102	0.86102	201
3183.87	4838.68	0.861867	0.861867	201
3183.97	4844.82	0.862777	0.862777	201
3184.08	4848.96	0.863542	0.863542	201
3184.19	4854.52	0.864451	0.864451	201
3184.29	4860.27	0.86534	0.86534	201
3184.4	4865.75	0.866229	0.866229	201
3184.51	4869.92	0.867014	0.867014	201
3184.62	4875.76	0.867904	0.867904	201
3184.72	4881	0.868772	0.868772	201
3184.83	4885.51	0.869578	0.869578	201
3184.94	4890.72	0.870446	0.870446	201
3185.04	4896.69	0.871356	0.871356	201
3185.15	4901.56	0.872244	0.872244	201
3185.26	4905.9	0.873051	0.873051	201
3185.37	4910.4	0.873919	0.873919	201
3185.47	4915.51	0.874787	0.874787	201
3185.58	4920.27	0.875572	0.875572	201
3185.69	4925.77	0.876482	0.876482	201
3185.79	4930.58	0.87735	0.87735	201
3185.9	4935.65	0.878259	0.878259	201
3186.01	4940.18	0.879066	0.879066	201
3186.12	4945.14	0.879934	0.879934	201
3186.22	4949.53	0.880843	0.880843	201
3186.33	4954.34	0.881608	0.881608	201
3186.44	4959.48	0.882497	0.882497	201
3186.54	4964.23	0.883365	0.883365	201
3186.65	4969.24	0.884254	0.884254	201
3186.76	4973.96	0.88506	0.88506	201
3186.87	4979.6	0.885949	0.885949	201
3186.97	4984.72	0.886817	0.886817	201
3187.08	4988.93	0.887624	0.887624	201
3187.19	4994.02	0.888491	0.888491	201
3187.29	4999.26	0.889401	0.889401	201
3187.4	5003.38	0.890187	0.890187	201
3187.51	5008.23	0.891055	0.891055	201
3187.61	5013.7	0.891944	0.891944	201
3187.72	5018.4	0.892812	0.892812	201
3187.83	5023.21	0.893618	0.893618	201
3187.93	5027.72	0.894507	0.894507	201
3188.04	5032.63	0.895375	0.895375	201
3188.15	5037.87	0.896181	0.896181	201
3188.26	5042.56	0.89707	0.89707	201
3188.36	5047.18	0.897938	0.897938	201
3188.47	5051.58	0.898847	0.898847	201
3188.58	5055.77	0.899633	0.899633	201
3188.68	5060.83	0.900522	0.900522	201
3188.79	5065.92	0.90139	0.90139	201
3188.9	5069.75	0.902176	0.902176	201
3189.01	5074.91	0.903065	0.903065	201
3189.11	5079.13	0.903953	0.903953	201
3189.22	5083.89	0.904801	0.904801	201
3189.33	5088.69	0.905587	0.905587	201
3189.43	5094.07	0.906496	0.906496	201
3189.54	5099.44	0.907385	0.907385	201
3189.65	5103.71	0.908191	0.908191	201
3189.76	5108.31	0.909059	0.909059	201
3189.86	5113.12	0.909927	0.909927	201
3189.97	5118.24	0.910796	0.910796	201
3190.08	5122.92	0.911601	0.911601	201
3190.18	5128.32	0.91249	0.91249	201
3190.29	5132.77	0.913359	0.913359	201
3190.4	5137.33	0.914144	0.914144	201
3190.51	5142.72	0.915054	0.915054	201
3190.61	5147.51	0.915922	0.915922	201
3190.72	5151.57	0.91679	0.91679	201
3190.83	5156.36	0.917617	0.917617	201
3190.93	5160.71	0.918485	0.918485	201
3191.04	5165.94	0.919353	0.919353	201
3191.15	5169.84	0.920139	0.920139	201
3191.26	5174.41	0.921027	0.921027	201
3191.36	5179.54	0.921916	0.921916	200
3191.47	5184.44	0.922785	0.922785	200
3191.58	5188.67	0.92359	0.92359	200
3191.68	5192.87	0.924479	0.924479	200
3191.79	5197.54	0.925327	0.925327	200
3191.9	5202.61	0.926154	0.926154	200
3192.01	5207.67	0.927001	0.927001	200
3192.11	5212.01	0.927911	0.927911	200
3192.22	5217.66	0.928779	0.928779	200
3192.33	5221.99	0.929564	0.929564	200
3192.43	5226.76	0.930453	0.930453	200
3192.54	5230.86	0.931239	0.931239	200
3192.65	5235.7	0.932127	0.932127	200
3192.75	5240.41	0.932975	0.932975	200
3192.86	5245.11	0.933864	0.933864	200
3192.97	5249.86	0.93467	0.93467	200
3193.08	5254.83	0.935559	0.935559	200
3193.18	5259.55	0.936427	0.936427	200
3193.29	5263.58	0.937233	0.937233	200
3193.4	5268.24	0.938081	0.938081	200
3193.5	5272.36	0.938969	0.938969	200
3193.61	5277.46	0.939858	0.939858	200
3193.72	5281.72	0.940623	0.940623	200
3193.83	5285.19	0.941491	0.941491	200
3193.93	5290.17	0.94236	0.94236	200
3194.04	5294.43	0.943166	0.943166	200
3194.15	5300.05	0.944055	0.944055	200
3194.25	5305.05	0.944923	0.944923	200
3194.36	5309.41	0.945812	0.945812	200
3194.47	5312.84	0.946597	0.946597	200
3194.58	5318.07	0.947486	0.947486	200
3194.68	5322.97	0.948375	0.948375	200
3194.79	5327.29	0.94916	0.94916	200
3194.9	5332.46	0.950029	0.950029	200
3195	5337.04	0.950897	0.950897	200
3195.11	5342.22	0.951786	0.951786	200
3195.22	5346.67	0.952592	0.952592	200
3195.33	5351.27	0.95348	0.95348	200
3195.43	5355.6	0.954328	0.954328	200
3195.54	5360.29	0.955134	0.955134	200
3195.65	5365.01	0.956023	0.956023	200
3195.75	5369.41	0.956891	0.956891	200
3195.86	5373.8	0.957759	0.957759	200
3195.97	5378.1	0.958565	0.958565	200
3196.08	5382.8	0.959434	0.959434	200
3196.18	5387.69	0.960322	0.960322	200
3196.29	5391.15	0.961108	0.961108	200
3196.4	5395.49	0.961997	0.961997	200
3196.5	5400.45	0.962885	0.962885	199
3196.61	5405.28	0.963754	0.963754	199
3196.72	5409.44	0.96456	0.96456	199
3196.83	5414.08	0.965449	0.965449	199
3196.93	5417.97	0.966317	0.966317	199
3197.04	5421.9	0.967103	0.967103	199
3197.15	5426.67	0.967991	0.967991	199
3197.25	5431.09	0.968859	0.968859	199
3197.36	5434.94	0.969645	0.969645	199
3197.47	5440.27	0.970555	0.970555	199
3197.57	5444.24	0.971443	0.971443	199
3197.68	5448.99	0.972312	0.972312	199
3197.79	5453.51	0.973097	0.973097	199
3197.9	5458.24	0.974006	0.974006	199
3198	5462.28	0.974854	0.974854	199
3198.11	5466.53	0.97566	0.97566	199
3198.22	5471.29	0.976528	0.976528	199
3198.32	5475.32	0.977397	0.977397	199
3198.43	5479.79	0.978265	0.978265	199
3198.54	5484.2	0.979091	0.979091	199
3198.65	5488.86	0.97996	0.97996	199
3198.75	5493.21	0.980828	0.980828	199
3198.86	5497.34	0.981655	0.981655	199
3198.97	5501.79	0.982502	0.982502	199
3199.07	5506.51	0.983412	0.983412	199
3199.18	5510.41	0.984301	0.984301	199
3199.29	5514.19	0.985107	0.985107	199
3199.4	5518.17	0.985975	0.985975	199
3199.5	5522.79	0.986864	0.986864	199
3199.61	5527.15	0.987649	0.987649	199
3199.72	5531.15	0.988518	0.988518	199
3199.82	5535.67	0.989427	0.989427	199
3199.93	5540.56	0.990295	0.990295	199
3200.04	5545.07	0.991102	0.991102	199
3200.15	5549.71	0.99199	0.99199	199
3200.25	5553.78	0.992858	0.992858	199
3200.36	5558.03	0.993685	0.993685	199
3200.47	5561.85	0.994512	0.994512	199
3200.57	5566.71	0.995422	0.995422	199
3200.68	5571.28	0.99631	0.99631	199
3200.79	5575.96	0.997096	0.997096	199
3200.9	5579.77	0.997985	0.997985	199
3201	5584.55	0.998873	0.998873	199
3201.11	5588.79	0.999659	0.999659	199
3201.22	5593.1	1.00055	1.00055	199
3201.32	5597.25	1.00144	1.00144	199
3201.43	5601.47	1.00233	1.00233	199
3201.54	5606.25	1.00311	1.00311	199
3201.65	5610.54	1.004	1.004	199
3201.75	5615.08	1.00489	1.00489	199
3201.86	5618.59	1.00567	1.00567	199
3201.97	5623.09	1.00656	1.00656	199
3202.07	5627.59	1.00745	1.00745	199
3202.18	5631.67	1.00834	1.00834	199
3202.29	5635.38	1.00915	1.00915	199
3202.39	5639.76	1.01004	1.01004	199
3202.5	5644.05	1.0109	1.0109	199
3202.61	5648.07	1.01171	1.01171	198
3202.71	5652.69	1.01258	1.01258	198
3202.82	5657.25	1.01345	1.01345	198
3202.93	5661.74	1.01423	1.01423	198
3203.04	5666.62	1.01516	1.01516	198
3203.14	5670.17	1.01601	1.01601	198
3203.25	5675.17	1.01692	1.01692	198
3203.36	5679.51	1.01775	1.01775	198
3203.46	5683.53	1.01859	1.01859	198
3203.57	5688.32	1.01948	1.01948	198
3203.68	5692.4	1.02029	1.02029	198
3203.79	5696.79	1.0212	1.0212	198
3203.89	5701.48	1.02207	1.02207	198
3204	5705.46	1.02296	1.02296	198
3204.11	5709.01	1.02374	1.02374	198
3204.21	5713.67	1.02461	1.02461	198
3204.32	5717.73	1.0255	1.0255	198
3204.43	5721.08	1.0263	1.0263	198
3204.54	5726.14	1.02721	1.02721	198
3204.64	5730.85	1.0281	1.0281	198
3204.75	5735.23	1.02901	1.02901	198
3204.86	5738.93	1.02978	1.02978	198
3204.96	5743	1.03069	1.03069	198
3205.07	5746.99	1.03157	1.03157	198
3205.18	5750.87	1.03234	1.03234	198
3205.29	5755.36	1.03323	1.03323	198
3205.39	5760.05	1.03412	1.03412	198
3205.5	5765.12	1.03503	1.03503	198
3205.61	5769.4	1.03581	1.03581	198
3205.71	5774.38	1.03672	1.03672	198
3205.82	5778.63	1.03757	1.03757	198
3205.93	5781.74	1.03838	1.03838	198
3206.04	5786.33	1.03928	1.03928	198
3206.14	5790.5	1.04015	1.04015	198
3206.25	5795.33	1.04104	1.04104	198
3206.36	5798.87	1.04181	1.04181	198
3206.46	5803.2	1.04272	1.04272	198
3206.57	5807.07	1.04358	1.04358	198
3206.68	5811.61	1.04441	1.04441	198
3206.79	5815.85	1.04526	1.04526	198
3206.89	5819.81	1.04617	1.04617	198
3207	5822.47	1.04706	1.04706	198
3207.11	5826.23	1.04786	1.04786	198
3207.21	5831.08	1.04875	1.04875	198
3207.32	5834.51	1.04954	1.04954	198
3207.43	5839.04	1.05043	1.05043	198
3207.53	5843	1.05132	1.05132	198
3207.64	5847.72	1.0522	1.0522	198
3207.75	5851.12	1.05295	1.05295	198
3207.86	5856.05	1.05386	1.05386	198
3207.96	5860.89	1.05475	1.05475	198
3208.07	5864.87	1.05555	1.05555	198
3208.18	5869.33	1.05642	1.05642	198
3208.28	5873.55	1.05731	1.05731	198
3208.39	5877.69	1.0582	1.0582	198
3208.5	5881.12	1.05898	1.05898	198
3208.61	5885.16	1.05987	1.05987	198
3208.71	5889.76	1.06076	1.06076	198
3208.82	5893.52	1.06155	1.06155	198
3208.93	5897.56	1.06244	1.06244	198
3209.03	5902.48	1.0633	1.0633	198
3209.14	5905.84	1.06417	1.06417	198
3209.25	5909.57	1.06496	1.06496	198
3209.36	5914.31	1.06589	1.06589	198
3209.46	5918.18	1.06676	1.06676	198
3209.57	5921.54	1.06754	1.06754	198
3209.68	5925.44	1.06843	1.06843	198
3209.78	5929.16	1.0693	1.0693	198
3209.89	5934.04	1.07019	1.07019	198
3210	5937.61	1.07099	1.07099	198
3210.11	5941.73	1.07186	1.07186	198
3210.21	5945.59	1.07273	1.07273	198
3210.32	5949.78	1.07354	1.07354	198
3210.43	5953.96	1.0744	1.0744	198
3210.53	5958.3	1.07529	1.07529	198
3210.64	5962.74	1.07616	1.07616	198
3210.75	5967.08	1.07697	1.07697	198
3210.86	5971.24	1.07786	1.07786	198
3210.96	5975.43	1.07875	1.07875	198
3211.07	5979.53	1.07955	1.07955	198
3211.18	5983.59	1.08042	1.08042	198
3211.28	5987.38	1.08129	1.08129	198
3211.39	5991.52	1.08216	1.08216	198
3211.5	5995.78	1.08298	1.08298	198
3211.61	5999.93	1.08385	1.08385	198
3211.71	6003.9	1.08472	1.08472	198
3211.82	6007.48	1.08553	1.08553	198
3211.93	6011.62	1.08641	1.08641	198
3212.03	6015.93	1.08728	1.08728	198
3212.14	6019.65	1.08815	1.08815	198
3212.25	6023.24	1.08896	1.08896	198
3212.35	6027.88	1.08982	1.08982	198
3212.46	6031.6	1.09071	1.09071	198
3212.57	6035.6	1.09152	1.09152	198
3212.68	6039.19	1.09237	1.09237	198
3212.78	6043.16	1.09326	1.09326	199
3212.89	6046.89	1.09404	1.09404	199
3213	6050.91	1.09493	1.09493	199
3213.1	6055.66	1.0958	1.0958	199
3213.21	6060.46	1.09671	1.09671	199
3213.32	6064.21	1.09747	1.09747	199
3213.43	6068.75	1.09836	1.09836	199
3213.53	6072.47	1.09925	1.09925	199
3213.64	6076.3	1.10006	1.10006	199
3213.75	6080.82	1.10093	1.10093	199
3213.85	6084.34	1.10179	1.10179	199
3213.96	6088.58	1.10266	1.10266	199
3214.07	6093.66	1.10347	1.10347	199
3214.18	6098.65	1.10436	1.10436	199
3214.28	6102.34	1.10522	1.10522	199
3214.39	6106.09	1.10603	1.10603	199
3214.5	6109.99	1.1069	1.1069	199
3214.6	6114.49	1.10779	1.10779	199
3214.71	6118.66	1.10866	1.10866	199
3214.82	6122	1.10944	1.10944	199
3214.93	6125.19	1.11031	1.11031	199
3215.03	6128.57	1.11116	1.11116	199
3215.14	6132.28	1.11196	1.11196	199
3215.25	6137.45	1.11283	1.11283	199
3215.35	6141.92	1.11372	1.11372	199
3215.46	6145.27	1.11459	1.11459	199
3215.57	6149.46	1.11544	1.11544	199
3215.68	6153.7	1.11626	1.11626	199
3215.78	6157.91	1.11715	1.11715	200
3215.89	6161.63	1.11794	1.11794	200
3216	6165.06	1.11881	1.11881	200
3216.1	6170.05	1.11969	1.11969	200
3216.21	6174.59	1.12056	1.12056	200
3216.32	6178.96	1.12139	1.12139	200
3216.43	6182.82	1.12226	1.12226	200
3216.53	6187.12	1.12315	1.12315	200
3216.64	6190.89	1.12395	1.12395	200
3216.75	6194.3	1.1248	1.1248	200
3216.85	6198.61	1.12569	1.12569	200
3216.96	6202.52	1.1266	1.1266	200
3217.07	6205.51	1.12736	1.12736	200
3217.18	6209.69	1.12823	1.12823	200
3217.28	6214.02	1.12912	1.12912	200
3217.39	6216.92	1.12991	1.12991	200
3217.49	6221.6	1.13079	1.13079	200
3217.6	6225.48	1.13168	1.13168	200
3217.71	6229.09	1.13247	1.13247	200
3217.82	6233.39	1.13336	1.13336	200
3217.92	6237.54	1.13425	1.13425	200
3218.03	6240.93	1.13511	1.13511	200
3218.14	6244.05	1.13592	1.13592	200
3218.24	6247.64	1.13679	1.13679	200
3218.35	6252.23	1.13766	1.13766	200
3218.46	6256.33	1.13844	1.13844	200
3218.57	6261.53	1.13935	1.13935	200
3218.67	6265.42	1.14024	1.14024	200
3218.78	6269.53	1.14111	1.14111	200
3218.89	6273.53	1.14189	1.14189	200
3218.99	6277.86	1.14278	1.14278	200
3219.1	6281.43	1.14367	1.14367	200
3219.21	6284.49	1.14446	1.14446	200
3219.32	6288.3	1.14533	1.14533	200
3219.42	6292.72	1.14624	1.14624	200
3219.53	6296.69	1.1471	1.1471	200
3219.64	6300.22	1.14789	1.14789	200
3219.74	6304.04	1.14876	1.14876	200
3219.85	6308.08	1.14965	1.14965	201
3219.96	6311.89	1.15043	1.15043	201
3220.07	6316.22	1.15134	1.15134	201
3220.17	6319.87	1.15221	1.15221	201
3220.28	6323.14	1.15312	1.15312	201
3220.39	6326.36	1.15392	1.15392	201
3220.49	6330.25	1.15479	1.15479	201
3220.6	6334.13	1.15566	1.15566	201
3220.71	6338.15	1.15647	1.15647	201
3220.82	6341.87	1.15734	1.15734	201
3220.92	6345.26	1.1582	1.1582	201
3221.03	6350.12	1.15911	1.15911	201
3221.14	6354.71	1.15992	1.15992	201
3221.24	6358.47	1.16079	1.16079	201
3221.35	6362.17	1.16166	1.16166	201
3221.46	6365.53	1.16246	1.16246	201
3221.57	6369.11	1.16335	1.16335	201
3221.67	6373.53	1.1642	1.1642	201
3221.78	6377.6	1.16509	1.16509	201
3221.89	6381.89	1.16589	1.16589	201
3221.99	6385.3	1.16678	1.16678	201
3222.1	6389.34	1.16765	1.16765	201
3222.21	6393.12	1.16846	1.16846	201
3222.32	6397.19	1.16935	1.16935	201
3222.42	6401.22	1.17025	1.17025	201
3222.53	6404.25	1.17102	1.17102	201
3222.64	6407.88	1.17191	1.17191	201
3222.74	6412.59	1.1728	1.1728	201
3222.85	6416.12	1.1736	1.1736	201
3222.96	6419.94	1.17447	1.17447	201
3223.06	6424.05	1.17534	1.17534	201
3223.17	6427.76	1.17625	1.17625	201
3223.28	6431.91	1.17706	1.17706	201
3223.39	6435.33	1.17792	1.17792	201
3223.49	6439.22	1.17881	1.17881	201
3223.6	6443.05	1.1796	1.1796	201
3223.71	6446.44	1.18051	1.18051	201
3223.81	6450.62	1.18135	1.18135	201
3223.92	6455.2	1.18229	1.18229	201
3224.03	6458.71	1.18307	1.18307	201
3224.14	6463.49	1.18394	1.18394	201
3224.24	6466.8	1.18483	1.18483	201
3224.35	6470.45	1.18559	1.18559	201
3224.46	6474.96	1.18652	1.18652	201
3224.56	6479.36	1.18741	1.18741	201
3224.67	6483.25	1.18828	1.18828	201
3224.78	6486.34	1.18909	1.18909	201
3224.89	6490.39	1.18997	1.18997	201
3224.99	6494.24	1.19084	1.19084	201
3225.1	6498.06	1.19167	1.19167	201
3225.21	6502.08	1.19256	1.19256	201
3225.31	6505.71	1.19343	1.19343	201
3225.42	6508.93	1.19432	1.19432	201
3225.53	6512.26	1.19506	1.19506	201
3225.64	6516.45	1.19599	1.19599	201
3225.74	6521.45	1.19692	1.19692	201
3225.85	6524.98	1.19771	1.19771	201
3225.96	6527.77	1.19862	1.19862	201
3226.06	6531.86	1.19952	1.19952	201
3226.17	6535.28	1.20037	1.20037	201
3226.28	6538.58	1.20116	1.20116	201
3226.39	6543.22	1.20203	1.20203	201
3226.49	6547.71	1.20291	1.20291	201
3226.6	6551.93	1.20372	1.20372	201
3226.71	6556.19	1.20461	1.20461	201
3226.81	6560.13	1.2055	1.2055	201
3226.92	6564.23	1.20637	1.20637	202
3227.03	6567.9	1.20719	1.20719	202
3227.14	6571.15	1.20806	1.20806	202
3227.24	6575.67	1.20895	1.20895	202
3227.35	6579.84	1.20978	1.20978	202
3227.46	6583.46	1.21062	1.21062	202
3227.56	6587.15	1.21151	1.21151	202
3227.67	6590.25	1.2123	1.2123	202
3227.78	6594.26	1.21319	1.21319	202
3227.88	6597.78	1.21404	1.21404	202
3227.99	6602.66	1.21497	1.21497	202
3228.1	6605.73	1.21577	1.21577	202
3228.21	6609.12	1.21664	1.21664	202
3228.31	6612.75	1.21755	1.21755	202
3228.42	6616.24	1.21834	1.21834	202
3228.53	6619.46	1.21922	1.21922	202
3228.63	6623.21	1.22007	1.22007	202
3228.74	6627.14	1.22098	1.22098	202
3228.85	6630.67	1.22179	1.22179	202
3228.96	6634.96	1.22266	1.22266	202
3229.06	6639.42	1.22354	1.22354	202
3229.17	6643.43	1.22433	1.22433	202
3229.28	6646.99	1.2252	1.2252	202
3229.38	6650.79	1.22611	1.22611	202
3229.49	6654.7	1.22698	1.22698	202
3229.6	6658.81	1.22778	1.22778	202
3229.71	6663.07	1.22867	1.22867	202
3229.81	6666.49	1.22954	1.22954	202
3229.92	6669.23	1.23034	1.23034	202
3230.03	6673.63	1.23123	1.23123	202
3230.13	6676.86	1.23208	1.23208	202
3230.24	6681.16	1.23299	1.23299	202
3230.35	6684.77	1.23378	1.23378	202
3230.46	6688.33	1.23467	1.23467	202
3230.56	6691.96	1.23555	1.23555	202
3230.67	6695.72	1.23636	1.23636	202
3230.78	6698.84	1.23723	1.23723	202
3230.88	6702.15	1.23812	1.23812	202
3230.99	6706.05	1.23899	1.23899	201
3231.1	6709.58	1.23979	1.23979	201
3231.21	6713.78	1.24066	1.24066	201
3231.31	6717.29	1.24155	1.24155	201
3231.42	6720.46	1.24235	1.24235	201
3231.53	6723.82	1.2432	1.2432	201
3231.63	6728.36	1.24409	1.24409	201
3231.74	6731.87	1.24496	1.24496	201
3231.85	6735.79	1.24577	1.24577	201
3231.96	6740.05	1.24665	1.24665	201
3232.06	6744.84	1.24754	1.24754	201
3232.17	6748.53	1.24833	1.24833	201
3232.28	6752.47	1.24922	1.24922	201
3232.38	6755.94	1.25009	1.25009	201
3232.49	6759.12	1.25087	1.25087	201
3232.6	6763.37	1.25176	1.25176	201
3232.7	6767.12	1.25265	1.25265	201
3232.81	6771.08	1.25354	1.25354	201
3232.92	6774.27	1.25432	1.25432	201
3233.02	6777.75	1.25517	1.25517	201
3233.13	6781.55	1.25608	1.25608	201
3233.24	6785.19	1.25687	1.25687	201
3233.35	6789.08	1.25775	1.25775	201
3233.45	6792.85	1.25862	1.25862	201
3233.56	6796.46	1.25951	1.25951	201
3233.67	6800.1	1.2603	1.2603	201
3233.77	6803.43	1.26119	1.26119	201
3233.88	6806.72	1.26205	1.26205	201
3233.99	6810.15	1.26288	1.26288	201
3234.1	6813.91	1.26375	1.26375	201
3234.2	6817.94	1.26462	1.26462	201
3234.31	6821.76	1.26549	1.26549	201
3234.42	6826.61	1.26629	1.26629	201
3234.52	6830.15	1.26716	1.26716	201
3234.63	6834.19	1.26807	1.26807	201
3234.74	6837.75	1.26883	1.26883	201
3234.85	6841.34	1.26972	1.26972	201
3234.95	6845.78	1.27059	1.27059	201
3235.06	6848.76	1.27148	1.27148	201
3235.17	6851.95	1.27224	1.27224	201
3235.27	6856.61	1.27315	1.27315	201
3235.38	6860.49	1.27404	1.27404	201
3235.49	6864.18	1.27483	1.27483	201
3235.6	6867.48	1.2757	1.2757	201
3235.7	6871.17	1.27659	1.27659	201
3235.81	6874.96	1.27745	1.27745	201
3235.92	6878.68	1.27824	1.27824	201
3236.02	6882.25	1.27911	1.27911	201
3236.13	6884.71	1.27998	1.27998	201
3236.24	6887.97	1.28076	1.28076	201
3236.35	6892.31	1.28167	1.28167	201
3236.45	6895.94	1.28252	1.28252	201
3236.56	6900	1.28341	1.28341	201
3236.67	6903.55	1.28423	1.28423	201
3236.77	6907.28	1.28508	1.28508	201
3236.88	6911.03	1.28597	1.28597	201
3236.99	6915	1.28676	1.28676	201
3237.1	6919.01	1.28764	1.28764	201
3237.2	6922.89	1.28851	1.28851	201
3237.31	6926.96	1.28936	1.28936	201
3237.42	6930.51	1.29019	1.29019	201
3237.52	6934.68	1.29105	1.29105	201
3237.63	6937.99	1.29186	1.29186	201
3237.74	6941.93	1.29275	1.29275	201
3237.84	6945.64	1.29362	1.29362	201
3237.95	6949.11	1.29449	1.29449	201
3238.06	6952.64	1.29531	1.29531	201
3238.17	6956.31	1.29618	1.29618	201
3238.27	6960.26	1.29705	1.29705	201
3238.38	6963.23	1.29784	1.29784	201
3238.49	6967.13	1.2987	1.2987	201
3238.59	6970.48	1.29959	1.29959	201
3238.7	6974.19	1.30048	1.30048	201
3238.81	6977.82	1.30129	1.30129	201
3238.92	6981.59	1.30216	1.30216	201
3239.02	6985.28	1.30304	1.30304	201
3239.13	6988.42	1.30385	1.30385	201
3239.24	6992.42	1.30474	1.30474	201
3239.34	6995.85	1.30561	1.30561	201
3239.45	6999.09	1.30645	1.30645	201
3239.56	7002.69	1.30724	1.30724	201
3239.67	7007.38	1.30815	1.30815	201
3239.77	7011.16	1.30904	1.30904	201
3239.88	7014.78	1.30982	1.30982	201
3239.99	7018.51	1.31067	1.31067	201
3240.09	7022.72	1.31156	1.31156	200
3240.2	7026.55	1.31247	1.31247	200
3240.31	7029.81	1.31326	1.31326	200
3240.42	7033.49	1.31416	1.31416	200
3240.52	7036.91	1.31501	1.31501	200
3240.63	7040.29	1.31582	1.31582	200
3240.74	7044.24	1.31671	1.31671	200
3240.84	7047.39	1.31753	1.31753	200
3240.95	7051.25	1.31844	1.31844	200
3241.06	7054.62	1.31925	1.31925	200
3241.17	7058.54	1.32014	1.32014	200
3241.27	7062.6	1.32103	1.32103	200
3241.38	7065.94	1.32181	1.32181	200
3241.49	7068.77	1.3227	1.3227	200
3241.59	7072.66	1.32359	1.32359	200
3241.7	7075.94	1.32446	1.32446	200
3241.81	7079.7	1.32527	1.32527	200
3241.92	7082.78	1.32611	1.32611	200
3242.02	7086.55	1.32702	1.32702	200
3242.13	7090.14	1.32781	1.32781	200
3242.24	7094.31	1.32872	1.32872	200
3242.34	7098.33	1.32959	1.32959	200
3242.45	7101.86	1.33039	1.33039	200
3242.56	7106.3	1.33126	1.33126	200
3242.66	7110.22	1.33217	1.33217	200
3242.77	7113.5	1.33304	1.33304	200
3242.88	7116.78	1.33382	1.33382	200
3242.99	7120.36	1.33469	1.33469	200
3243.09	7124.25	1.33558	1.33558	200
3243.2	7128.09	1.33639	1.33639	200
3243.31	7131.83	1.33727	1.33727	200
3243.41	7135.27	1.33816	1.33816	200
3243.52	7138.67	1.33901	1.33901	200
3243.63	7142.39	1.33982	1.33982	200
3243.74	7146.59	1.34073	1.34073	200
3243.84	7150.28	1.34159	1.34159	200
3243.95	7153.51	1.3424	1.3424	200
3244.06	7156.77	1.34329	1.34329	200
3244.16	7160.18	1.34416	1.34416	200
3244.27	7163.71	1.34503	1.34503	200
3244.38	7167.28	1.34583	1.34583	200
3244.49	7170.99	1.34672	1.34672	200
3244.59	7174.43	1.34761	1.34761	200
3244.7	7177.84	1.34844	1.34844	200
3244.81	7182.06	1.34933	1.34933	200
3244.91	7185.77	1.35017	1.35017	200
3245.02	7189.77	1.35108	1.35108	200
3245.13	7193.86	1.35189	1.35189	200
3245.24	7197.54	1.35274	1.35274	200
3245.34	7200.94	1.3536	1.3536	200
3245.45	7204.84	1.35443	1.35443	200
3245.56	7208.96	1.3553	1.3553	200
3245.66	7212.69	1.35621	1.35621	200
3245.77	7216.35	1.3571	1.3571	200
3245.88	7219.36	1.35788	1.35788	200
3245.99	7223.35	1.35877	1.35877	200
3246.09	7227.51	1.35966	1.35966	200
3246.2	7231.07	1.36047	1.36047	200
3246.31	7234.51	1.36134	1.36134	199
3246.41	7237.89	1.3622	1.3622	199
3246.52	7241.75	1.36309	1.36309	199
3246.63	7244.97	1.3639	1.3639	199
3246.74	7248.02	1.36479	1.36479	199
3246.84	7252.36	1.3657	1.3657	199
3246.95	7255.9	1.3665	1.3665	199
3247.06	7259.15	1.36737	1.36737	199
3247.16	7262.99	1.36828	1.36828	199
3247.27	7265.99	1.36917	1.36917	199
3247.38	7269.31	1.36996	1.36996	199
3247.48	7273.27	1.37084	1.37084	199
3247.59	7277.3	1.37171	1.37171	199
3247.7	7281.02	1.37254	1.37254	199
3247.8	7285.19	1.37343	1.37343	199
3247.91	7289.18	1.37428	1.37428	199
3248.02	7293.15	1.3751	1.3751	199
3248.13	7296.5	1.37599	1.37599	199
3248.23	7300.46	1.37688	1.37688	199
3248.34	7304.1	1.37775	1.37775	199
3248.45	7307.63	1.37858	1.37858	199
3248.55	7311.35	1.37944	1.37944	199
3248.66	7315.34	1.38033	1.38033	199
3248.77	7317.76	1.3811	1.3811	199
3248.88	7321.69	1.38201	1.38201	199
3248.98	7325.97	1.3829	1.3829	199
3249.09	7329.31	1.38376	1.38376	199
3249.2	7332.41	1.38457	1.38457	199
3249.3	7336.32	1.38546	1.38546	199
3249.41	7339.66	1.38635	1.38635	199
3249.52	7342.54	1.38713	1.38713	199
3249.63	7346.37	1.38804	1.38804	199
3249.73	7349.55	1.38887	1.38887	199
3249.84	7352.86	1.38978	1.38978	199
3249.95	7356.39	1.39061	1.39061	199
3250.05	7359.7	1.39145	1.39145	199
3250.16	7364.12	1.39232	1.39232	199
3250.27	7368.12	1.39315	1.39315	199
3250.38	7372.03	1.39404	1.39404	199
3250.48	7376	1.3949	1.3949	199
3250.59	7379.81	1.39579	1.39579	199
3250.7	7383.74	1.39658	1.39658	199
3250.8	7388.42	1.39747	1.39747	199
3250.91	7392.43	1.39836	1.39836	199
3251.02	7395.24	1.39916	1.39916	199
3251.13	7398.72	1.40003	1.40003	199
3251.23	7402.3	1.4009	1.4009	199
3251.34	7406.67	1.40181	1.40181	199
3251.45	7409.58	1.40259	1.40259	199
3251.55	7413.37	1.40348	1.40348	199
3251.66	7416.64	1.40435	1.40435	199
3251.77	7419.7	1.40514	1.40514	199
3251.88	7423.06	1.40603	1.40603	199
3251.98	7426.6	1.40696	1.40696	199
3252.09	7429.81	1.40778	1.40778	199
3252.2	7433.55	1.40859	1.40859	199
3252.3	7437.38	1.40948	1.40948	198
3252.41	7440.51	1.41024	1.41024	198
3252.52	7444.09	1.41115	1.41115	198
3252.62	7447.98	1.41202	1.41202	198
3252.73	7451.79	1.41289	1.41289	198
3252.84	7455.31	1.41367	1.41367	198
3252.95	7458.93	1.41458	1.41458	198
3253.05	7463.55	1.41545	1.41545	198
3253.16	7466.91	1.41628	1.41628	198
3253.27	7470.66	1.41715	1.41715	198
3253.37	7474.82	1.41801	1.41801	198
3253.48	7477.97	1.41888	1.41888	198
3253.59	7481.28	1.41969	1.41969	198
3253.7	7485.05	1.42056	1.42056	198
3253.8	7488.69	1.42145	1.42145	198
3253.91	7491.72	1.42223	1.42223	198
3254.02	7495.87	1.42314	1.42314	198
3254.12	7499.08	1.42401	1.42401	198
3254.23	7502.53	1.42486	1.42486	198
3254.34	7506.14	1.42568	1.42568	198
3254.45	7509.37	1.42655	1.42655	198
3254.55	7513.42	1.42744	1.42744	198
3254.66	7516.47	1.42823	1.42823	198
3254.77	7520.12	1.42912	1.42912	198
3254.87	7523.68	1.42996	1.42996	198
3254.98	7526.93	1.43087	1.43087	198
3255.09	7530.62	1.43164	1.43164	198
3255.2	7533.87	1.43253	1.43253	198
3255.3	7537.49	1.43339	1.43339	198
3255.41	7541.29	1.43422	1.43422	198
3255.52	7545.89	1.43511	1.43511	198
3255.62	7549.8	1.43598	1.43598	198
3255.73	7553.33	1.43685	1.43685	198
3255.84	7556.9	1.43765	1.43765	198
3255.95	7560.52	1.43852	1.43852	198
3256.05	7564.16	1.43939	1.43939	198
3256.16	7567.93	1.44019	1.44019	198
3256.27	7571.43	1.44104	1.44104	198
3256.37	7575.56	1.44195	1.44195	198
3256.48	7579.01	1.44282	1.44282	198
3256.59	7582.24	1.44365	1.44365	198
3256.7	7585.85	1.44454	1.44454	198
3256.8	7589.29	1.44538	1.44538	198
3256.91	7592.54	1.44619	1.44619	198
3257.02	7596.64	1.44708	1.44708	198
3257.12	7600.1	1.44793	1.44793	198
3257.23	7603.08	1.44877	1.44877	198
3257.34	7605.57	1.44956	1.44956	198
3257.44	7609.79	1.45047	1.45047	198
3257.55	7613.23	1.45132	1.45132	198
3257.66	7617.03	1.45212	1.45212	198
3257.77	7620.69	1.45303	1.45303	198
3257.87	7624.29	1.4539	1.4539	198
3257.98	7628	1.45468	1.45468	198
3258.09	7632.06	1.45555	1.45555	198
3258.19	7636.17	1.45642	1.45642	198
3258.3	7639.83	1.45731	1.45731	198
3258.41	7642.79	1.45812	1.45812	198
3258.52	7646.55	1.45898	1.45898	198
3258.62	7650.98	1.45987	1.45987	198
3258.73	7654.62	1.46068	1.46068	198
3258.84	7657.78	1.46153	1.46153	198
3258.94	7661.13	1.46242	1.46242	198
3259.05	7664.56	1.46328	1.46328	198
3259.16	7668.01	1.46409	1.46409	198
3259.27	7672.05	1.46498	1.46498	198
3259.37	7675.52	1.46585	1.46585	198
3259.48	7678.96	1.46665	1.46665	198
3259.59	7682.78	1.46752	1.46752	198
3259.69	7686.37	1.46839	1.46839	198
3259.8	7690.04	1.46928	1.46928	198
3259.91	7693.28	1.47006	1.47006	198
3260.02	7696.68	1.47095	1.47095	198
3260.12	7700.16	1.47184	1.47184	198
3260.23	7703.38	1.47267	1.47267	198
3260.34	7706.72	1.47354	1.47354	198
3260.44	7710.77	1.4744	1.4744	198
3260.55	7713.84	1.47527	1.47527	198
3260.66	7717.68	1.47606	1.47606	198
3260.77	7721.57	1.47695	1.47695	198
3260.87	7725.76	1.47779	1.47779	198
3260.98	7729.62	1.4786	1.4786	198
3261.09	7733.51	1.47951	1.47951	198
3261.19	7737.6	1.4804	1.4804	198
3261.3	7740.69	1.48127	1.48127	198
3261.41	7744.16	1.48207	1.48207	198
3261.52	7748	1.48296	1.48296	198
3261.62	7750.62	1.48381	1.48381	198
3261.73	7754.31	1.48462	1.48462	198
3261.84	7758.54	1.4855	1.4855	198
3261.94	7761.93	1.48637	1.48637	198
3262.05	7765.01	1.48724	1.48724	198
3262.16	7768.74	1.48805	1.48805	198
3262.27	7772.91	1.48894	1.48894	198
3262.37	7776.55	1.4898	1.4898	198
3262.48	7779.07	1.49061	1.49061	198
3262.58	7782.41	1.4915	1.4915	198
3262.69	7786.03	1.49239	1.49239	198
3262.8	7789.36	1.49317	1.49317	198
3262.91	7793.23	1.49406	1.49406	198
3263.01	7796.58	1.49493	1.49493	198
3263.12	7800.31	1.49582	1.49582	198
3263.23	7803.31	1.49661	1.49661	198
3263.33	7807.8	1.49749	1.49749	198
3263.44	7812.21	1.49838	1.49838	198
3263.55	7816.28	1.49921	1.49921	199
3263.66	7819.58	1.50008	1.50008	199
3263.76	7822.76	1.50095	1.50095	199
3263.87	7826.94	1.50186	1.50186	199
3263.98	7829.58	1.5026	1.5026	199
3264.08	7833.22	1.50349	1.50349	199
3264.19	7837.76	1.5044	1.5044	199
3264.3	7840.73	1.50516	1.50516	199
3264.41	7844.46	1.50607	1.50607	199
3264.51	7848.3	1.50694	1.50694	199
3264.62	7852.16	1.50785	1.50785	199
3264.73	7855.09	1.50864	1.50864	199
3264.83	7859.14	1.50952	1.50952	199
3264.94	7862.56	1.51041	1.51041	199
3265.05	7865.81	1.5112	1.5112	199
3265.16	7869.78	1.51209	1.51209	199
3265.26	7873.56	1.51298	1.51298	199
3265.37	7877.32	1.51387	1.51387	199
3265.48	7880.22	1.51465	1.51465	199
3265.58	7883.75	1.51554	1.51554	199
3265.69	7887.62	1.51643	1.51643	199
3265.8	7890.53	1.51719	1.51719	199
3265.91	7894.58	1.5181	1.5181	199
3266.01	7898.53	1.51897	1.51897	199
3266.12	7902.53	1.51986	1.51986	199
3266.23	7905.57	1.52067	1.52067	199
3266.33	7909.78	1.52155	1.52155	199
3266.44	7912.88	1.5224	1.5224	199
3266.55	7916.87	1.52323	1.52323	200
3266.66	7921.06	1.52412	1.52412	200
3266.76	7924.68	1.52501	1.52501	200
3266.87	7928.5	1.52587	1.52587	200
3266.98	7932.07	1.52668	1.52668	200
3267.08	7935.48	1.52755	1.52755	200
3267.19	7939.36	1.52846	1.52846	200
3267.3	7941.8	1.52924	1.52924	200
3267.41	7945.54	1.53013	1.53013	200
3267.51	7949.3	1.53102	1.53102	200
3267.62	7952.86	1.53183	1.53183	200
3267.73	7956.51	1.5327	1.5327	200
3267.83	7959.91	1.53359	1.53359	200
3267.94	7962.4	1.53439	1.53439	200
3268.05	7966.77	1.5353	1.5353	200
3268.15	7970.64	1.53619	1.53619	200
3268.26	7974.1	1.53708	1.53708	200
3268.37	7977.57	1.53791	1.53791	200
3268.48	7980.98	1.53877	1.53877	200
3268.58	7984.05	1.53964	1.53964	200
3268.69	7987.56	1.54043	1.54043	200
3268.8	7991.76	1.54134	1.54134	200
3268.9	7995.02	1.54218	1.54218	200
3269.01	7999.73	1.54309	1.54309	200
3269.12	8003.99	1.5439	1.5439	200
3269.23	8007.14	1.54477	1.54477	200
3269.33	8011.43	1.54566	1.54566	200
3269.44	8014.84	1.54646	1.54646	200
3269.55	8018.68	1.54735	1.54735	200
3269.65	8022.54	1.54824	1.54824	200
3269.76	8025.54	1.54911	1.54911	200
3269.87	8028.9	1.54991	1.54991	200
3269.98	8032.02	1.5508	1.5508	200
3270.08	8035.77	1.55167	1.55167	200
3270.19	8039.51	1.55248	1.55248	200
3270.3	8042.86	1.55335	1.55335	200
3270.4	8046.79	1.55426	1.55426	200
3270.51	8050.29	1.55512	1.55512	200
3270.62	8053.8	1.55593	1.55593	201
3270.73	8057.21	1.5568	1.5568	201
3270.83	8060.69	1.55771	1.55771	201
3270.94	8063.66	1.55849	1.55849	201
3271.05	8067.16	1.55938	1.55938	201
3271.15	8070.96	1.56027	1.56027	201
3271.26	8074.6	1.56114	1.56114	201
3271.37	8077.97	1.56195	1.56195	201
3271.48	8082.23	1.56283	1.56283	201
3271.58	8085.97	1.56372	1.56372	201
3271.69	8089.62	1.56449	1.56449	201
3271.8	8093.78	1.5654	1.5654	201
3271.9	8097.37	1.56629	1.56629	201
3272.01	8101.09	1.56715	1.56715	201
3272.12	8103.89	1.56794	1.56794	201
3272.23	8107.3	1.56883	1.56883	201
3272.33	8111.23	1.5697	1.5697	201
3272.44	8114.47	1.5705	1.5705	201
3272.55	8118.69	1.57139	1.57139	201
3272.65	8122	1.57228	1.57228	201
3272.76	8125.18	1.57309	1.57309	201
3272.87	8128.86	1.57396	1.57396	201
3272.97	8132.62	1.57484	1.57484	201
3273.08	8136.05	1.57571	1.57571	201
3273.19	8138.14	1.5765	1.5765	201
3273.3	8141.71	1.57739	1.57739	201
3273.4	8145.71	1.57828	1.57828	201
3273.51	8149.04	1.57906	1.57906	201
3273.62	8152.72	1.57995	1.57995	201
3273.72	8156.28	1.58084	1.58084	201
3273.83	8160.06	1.58169	1.58169	201
3273.94	8163.21	1.58249	1.58249	201
3274.05	8166.93	1.58336	1.58336	201
3274.15	8171.12	1.58425	1.58425	201
3274.26	8174.85	1.58508	1.58508	201
3274.37	8178.51	1.58594	1.58594	201
3274.47	8182.09	1.58681	1.58681	201
3274.58	8185.9	1.58772	1.58772	201
3274.69	8188.97	1.58849	1.58849	202
3274.8	8192.16	1.58938	1.58938	202
3274.9	8196.44	1.59024	1.59024	202
3275.01	8200.07	1.59105	1.59105	202
3275.12	8203.81	1.59194	1.59194	202
3275.22	8207.57	1.59281	1.59281	202
3275.33	8211.02	1.5937	1.5937	202
3275.44	8214.72	1.5945	1.5945	202
3275.55	8217.77	1.59535	1.59535	202
3275.65	8221.22	1.59624	1.59624	202
3275.76	8223.89	1.59702	1.59702	202
3275.87	8228.21	1.59791	1.59791	202
3275.97	8231.38	1.5988	1.5988	202
3276.08	8234.48	1.59967	1.59967	202
3276.19	8238.07	1.60045	1.60045	202
3276.3	8242.42	1.60136	1.60136	202
3276.4	8246.08	1.60221	1.60221	202
3276.51	8249.24	1.60304	1.60304	202
3276.62	8253.34	1.60393	1.60393	202
3276.72	8257.21	1.60477	1.60477	202
3276.83	8260.88	1.60566	1.60566	202
3276.94	8264.25	1.60647	1.60647	202
3277.05	8267.74	1.60734	1.60734	202
3277.15	8271.45	1.60819	1.60819	202
3277.26	8275.17	1.60901	1.60901	202
3277.37	8278.71	1.60988	1.60988	202
3277.47	8282.36	1.61075	1.61075	202
3277.58	8285.89	1.61158	1.61158	202
3277.69	8289.79	1.61242	1.61242	202
3277.79	8293.59	1.61331	1.61331	202
3277.9	8297.12	1.6142	1.6142	202
3278.01	8300.5	1.61501	1.61501	202
3278.11	8303.71	1.61585	1.61585	202
3278.22	8307.39	1.61674	1.61674	202
3278.33	8310.47	1.61753	1.61753	202
3278.44	8313.45	1.61838	1.61838	202
3278.54	8316.18	1.61924	1.61924	202
3278.65	8320.75	1.62013	1.62013	202
3278.76	8323.98	1.6209	1.6209	202
3278.86	8328.3	1.62179	1.62179	202
3278.97	8332.33	1.62268	1.62268	202
3279.08	8335.55	1.62348	1.62348	202
3279.19	8339.38	1.62437	1.62437	202
3279.29	8343.2	1.62526	1.62526	202
3279.4	8347.14	1.62611	1.62611	202
3279.51	8350.2	1.62691	1.62691	202
3279.61	8353.91	1.62778	1.62778	202
3279.72	8357.91	1.62867	1.62867	202
3279.83	8361.95	1.62948	1.62948	202
3279.94	8365.76	1.63034	1.63034	202
3280.04	8369.45	1.63123	1.63123	202
3280.15	8373.16	1.6321	1.6321	202
3280.26	8375.83	1.63289	1.63289	202
3280.36	8379.68	1.63378	1.63378	202
3280.47	8383.15	1.63464	1.63464	202
3280.58	8386.79	1.63543	1.63543	202
3280.69	8390.5	1.63632	1.63632	202
3280.79	8394.08	1.63721	1.63721	202
3280.9	8397.4	1.63808	1.63808	202
3281.01	8401	1.63888	1.63888	202
3281.11	8404.19	1.63975	1.63975	202
3281.22	8408.48	1.64064	1.64064	202
3281.33	8411.39	1.64145	1.64145	202
3281.44	8414.98	1.64231	1.64231	202
3281.54	8418.16	1.64322	1.64322	202
3281.65	8421.55	1.64407	1.64407	202
3281.76	8424.83	1.64486	1.64486	202
3281.86	8428.8	1.64572	1.64572	202
3281.97	8432.86	1.64661	1.64661	202
3282.08	8436.37	1.6474	1.6474	202
3282.19	8441.02	1.64831	1.64831	202
3282.29	8444.68	1.6492	1.6492	202
3282.4	8448.16	1.65007	1.65007	202
3282.51	8451.14	1.65087	1.65087	202
3282.61	8454.88	1.65174	1.65174	202
3282.72	8458.08	1.65252	1.65252	202
3282.83	8461.54	1.65341	1.65341	202
3282.93	8465.6	1.6543	1.6543	202
3283.04	8469.33	1.65517	1.65517	202
3283.15	8472.37	1.65598	1.65598	202
3283.26	8475.83	1.65687	1.65687	202
3283.36	8479.36	1.65773	1.65773	202
3283.47	8482.51	1.65854	1.65854	202
3283.58	8486.8	1.65941	1.65941	202
3283.68	8490.39	1.6603	1.6603	202
3283.79	8493.41	1.66119	1.66119	201
3283.9	8497.18	1.66201	1.66201	201
3284.01	8499.72	1.66284	1.66284	201
3284.11	8503.91	1.66375	1.66375	201
3284.22	8506.42	1.66453	1.66453	201
3284.33	8510.17	1.66542	1.66542	201
3284.43	8513.96	1.66629	1.66629	201
3284.54	8518.1	1.6672	1.6672	201
3284.65	8521.51	1.66797	1.66797	201
3284.76	8526	1.66885	1.66885	201
3284.86	8529.51	1.66974	1.66974	201
3284.97	8532.61	1.67053	1.67053	201
3285.08	8536.96	1.67144	1.67144	201
3285.18	8540.54	1.67229	1.67229	201
3285.29	8544.52	1.6732	1.6732	201
3285.4	8547.76	1.67398	1.67398	201
3285.51	8551.31	1.67485	1.67485	201
3285.61	8554.81	1.67572	1.67572	201
3285.72	8558.33	1.67652	1.67652	201
3285.83	8562.28	1.67743	1.67743	201
3285.93	8566	1.6783	1.6783	201
3286.04	8569.36	1.67919	1.67919	201
3286.15	8572.24	1.67998	1.67998	201
3286.26	8575.97	1.68089	1.68089	201
3286.36	8579.82	1.68177	1.68177	201
3286.47	8583.11	1.68256	1.68256	201
3286.58	8585.96	1.68343	1.68343	201
3286.68	8589.44	1.68434	1.68434	201
3286.79	8593.29	1.68523	1.68523	201
3286.9	8596.23	1.68599	1.68599	201
3287.01	8600.42	1.6869	1.6869	201
3287.11	8604.73	1.68779	1.68779	201
3287.22	8608.05	1.68857	1.68857	201
3287.33	8611.82	1.68946	1.68946	201
3287.43	8615.77	1.69033	1.69033	201
3287.54	8618.83	1.69116	1.69116	201
3287.65	8622.9	1.69203	1.69203	201
3287.75	8626.78	1.69289	1.69289	201
3287.86	8630.5	1.69378	1.69378	201
3287.97	8634.24	1.69463	1.69463	201
3288.08	8637.67	1.6955	1.6955	201
3288.18	8641.02	1.69637	1.69637	201
3288.29	8644.31	1.69715	1.69715	201
3288.4	8648.22	1.69804	1.69804	201
3288.5	8651.56	1.69895	1.69895	201
3288.61	8655.4	1.69984	1.69984	201
3288.72	8658.54	1.70065	1.70065	201
3288.83	8661.96	1.70149	1.70149	201
[truncated: 2,281 more rows]
