# Supplementary material for: Benchmark dataset of the effect of grain size on strength in the single-phase FCC CrCoNi medium entropy alloy
Source: Data Brief. 2019 Oct 1;27:104592. doi: 10.1016/j.dib.2019.104592 (PMC6812030; doi:10.1016/j.dib.2019.104592)
Supplement: Multimedia component 1 [file mmc1.zip › Compression_Tests/473K/CrCoNi_1173K_60min_473K.xlsx]

## Sheet: CrCoNi_1173K_60min_473K
Name	CrCoNi-900C-1h-14µm-493K
Diameter	4.13	mm
Sample height	8.06	mm
Gage length	8.06	mm
Speed ​​during measurement	0.48	mm/min
Time	Force	Crosshead Displacement	Crosshead Displacement	Temperature
s	N	mm	mm	°C
927.438	57.4666	0	0	200
927.518	57.4346	0	0	200
927.548	57.4189	0	0	200
927.548	57.4189	0	0	200
927.658	57.3793	0	0	200
927.768	57.8608	4.12464e-05	4.12464e-05	200
927.868	59.4473	0.000661135	0.000661135	200
927.978	61.7207	0.00159144	0.00159144	200
928.088	64.4434	0.00250077	0.00250077	200
928.198	66.4414	0.00343108	0.00343108	200
928.298	68.2881	0.00421643	0.00421643	200
928.408	69.875	0.00510526	0.00510526	200
928.518	71.6992	0.00599408	0.00599408	200
928.618	73.1826	0.00680041	0.00680041	200
928.728	75.0142	0.00766873	0.00766873	200
928.838	76.7032	0.00855732	0.00855732	200
928.938	77.9355	0.00936365	0.00936365	200
929.048	78.2908	0.010273	0.010273	200
929.158	78.8591	0.0111828	0.0111828	200
929.268	79.6169	0.0120301	0.0120301	200
929.368	80.209	0.0128365	0.0128365	200
929.478	80.5482	0.0137458	0.0137458	200
929.588	80.9195	0.0146139	0.0146139	200
929.688	81.0774	0.0154202	0.0154202	200
929.798	81.3063	0.0162885	0.0162885	199
929.908	81.8983	0.0171773	0.0171773	199
930.018	82.2927	0.0180662	0.0180662	199
930.118	82.2379	0.0188723	0.0188723	199
930.228	82.3245	0.0197406	0.0197406	199
930.338	82.4037	0.0206499	0.0206499	199
930.438	82.4747	0.0214353	0.0214353	199
930.548	82.38	0.0223451	0.0223451	199
930.658	82.5298	0.0232129	0.0232129	199
930.768	82.3091	0.0241227	0.0241227	199
930.868	82.593	0.0248876	0.0248876	199
930.978	82.3957	0.0257764	0.0257764	199
931.088	82.4907	0.0266442	0.0266442	199
931.188	82.3088	0.0274301	0.0274301	199
931.298	82.4352	0.0283189	0.0283189	199
931.408	82.5374	0.0292077	0.0292077	199
931.518	82.5694	0.0300965	0.0300965	199
931.618	82.522	0.0309024	0.0309024	199
931.728	82.3798	0.0317912	0.0317912	199
931.838	82.3407	0.03268	0.03268	199
931.938	82.2772	0.0334659	0.0334659	199
932.048	82.5773	0.0343547	0.0343547	199
932.158	82.3957	0.0352435	0.0352435	199
932.268	82.5065	0.0361118	0.0361118	199
932.368	82.3562	0.0369177	0.0369177	199
932.478	82.3484	0.0378065	0.0378065	199
932.588	82.5378	0.0386748	0.0386748	199
932.688	82.4431	0.0395017	0.0395017	199
932.798	82.5535	0.04037	0.04037	199
932.908	82.4117	0.0412588	0.0412588	199
933.018	82.5614	0.0421267	0.0421267	199
933.118	82.5378	0.042933	0.042933	199
933.228	82.6326	0.0438218	0.0438218	199
933.338	82.4984	0.0446692	0.0446692	199
933.438	82.5064	0.0454755	0.0454755	199
933.548	82.7199	0.0463643	0.0463643	199
933.658	82.3798	0.0472531	0.0472531	199
933.768	82.5142	0.048142	0.048142	199
933.868	82.4666	0.0489274	0.0489274	199
933.978	82.3642	0.0498163	0.0498163	199
934.078	82.3324	0.0506016	0.0506016	199
934.188	82.5221	0.0514907	0.0514907	199
934.298	82.5695	0.0524	0.0524	199
934.408	82.5852	0.0532683	0.0532683	199
934.508	82.5933	0.0540537	0.0540537	199
934.618	82.5938	0.054922	0.054922	199
934.728	82.4747	0.0558108	0.0558108	199
934.828	82.7201	0.0565757	0.0565757	199
934.938	82.6566	0.0574645	0.0574645	199
935.048	82.554	0.0583738	0.0583738	199
935.158	82.6883	0.0592216	0.0592216	199
935.258	82.8378	0.0600485	0.0600485	199
935.368	83.0828	0.0609163	0.0609163	199
935.478	82.965	0.0617846	0.0617846	199
935.578	82.9167	0.062591	0.062591	199
935.688	83.0355	0.0634798	0.0634798	199
935.798	82.9485	0.0643481	0.0643481	199
935.908	83.1541	0.065216	0.065216	199
936.008	83.9032	0.0660428	0.0660428	199
936.118	83.9116	0.0669111	0.0669111	199
936.228	84.1328	0.0677999	0.0677999	199
936.328	84.2666	0.0686063	0.0686063	199
936.438	84.4011	0.0694741	0.0694741	199
936.548	84.4246	0.0703424	0.0703424	199
936.658	84.8272	0.0712107	0.0712107	199
936.758	85.2536	0.0720166	0.0720166	199
936.868	85.688	0.0728849	0.0728849	199
936.978	86.4059	0.0737737	0.0737737	198
937.078	86.9666	0.0745591	0.0745591	198
937.188	87.7401	0.0754274	0.0754274	198
937.298	88.19	0.0763367	0.0763367	198
937.408	88.5764	0.0772051	0.0772051	198
937.508	89.4135	0.0780114	0.0780114	198
937.618	89.6188	0.0788792	0.0788792	198
937.728	90.2186	0.0797681	0.0797681	198
937.828	90.6451	0.0805539	0.0805539	198
937.938	91.0319	0.0814427	0.0814427	198
938.048	91.5289	0.0823106	0.0823106	198
938.158	91.837	0.0831789	0.0831789	198
938.258	92.2238	0.0839642	0.0839642	198
938.368	92.6343	0.0848531	0.0848531	198
938.478	93.0842	0.0857424	0.0857424	198
938.578	93.6207	0.0865482	0.0865482	198
938.688	94.1576	0.0874165	0.0874165	198
938.798	94.4498	0.0883054	0.0883054	198
938.898	94.7025	0.0890908	0.0890908	198
939.008	95.2078	0.0899797	0.0899797	198
939.118	95.5552	0.090827	0.090827	198
939.228	96.0526	0.0917158	0.0917158	198
939.328	96.1234	0.0925222	0.0925222	198
939.438	96.3603	0.0933905	0.0933905	198
939.548	96.613	0.0942378	0.0942378	198
939.648	97.1182	0.0950232	0.0950232	198
939.758	97.6864	0.095933	0.095933	198
939.868	97.9155	0.0968008	0.0968008	198
939.978	98.5075	0.0976897	0.0976897	198
940.078	98.9571	0.0984755	0.0984755	198
940.188	99.4707	0.0993433	0.0993433	198
940.298	100.497	0.100232	0.100232	198
940.398	101.405	0.101038	0.101038	198
940.508	102.304	0.101886	0.101886	198
940.618	103.773	0.102775	0.102775	198
940.728	104.996	0.103643	0.103643	198
940.828	106.259	0.104449	0.104449	198
940.938	107.349	0.105338	0.105338	198
941.048	108.375	0.106227	0.106227	198
941.148	109.165	0.107033	0.107033	198
941.258	110.27	0.107901	0.107901	198
941.368	111.241	0.108769	0.108769	198
941.478	112.274	0.109658	0.109658	198
941.578	113.182	0.110444	0.110444	198
941.688	114.082	0.111312	0.111312	198
941.798	115.337	0.112201	0.112201	198
941.898	116.49	0.112986	0.112986	198
942.008	118.101	0.113854	0.113854	198
942.118	119.387	0.114743	0.114743	198
942.228	121.242	0.115632	0.115632	198
942.328	122.829	0.116438	0.116438	198
942.438	124.329	0.117306	0.117306	198
942.548	126.105	0.118174	0.118174	198
942.648	127.273	0.118981	0.118981	198
942.758	128.37	0.119828	0.119828	198
942.868	129.531	0.120738	0.120738	198
942.978	130.518	0.121606	0.121606	198
943.078	131.481	0.122412	0.122412	198
943.188	132.405	0.12328	0.12328	198
943.298	133.265	0.124169	0.124169	198
943.398	134.015	0.124975	0.124975	198
943.508	134.734	0.125864	0.125864	198
943.618	135.696	0.126691	0.126691	198
943.728	136.352	0.1276	0.1276	198
943.828	136.739	0.128407	0.128407	198
943.938	137.236	0.129275	0.129275	198
944.048	137.946	0.130164	0.130164	198
944.148	138.207	0.130929	0.130929	198
944.258	138.625	0.131817	0.131817	198
944.368	139.028	0.132727	0.132727	198
944.468	139.123	0.133533	0.133533	198
944.578	139.241	0.134401	0.134401	198
944.688	139.77	0.13529	0.13529	198
944.798	139.967	0.136179	0.136179	198
944.898	139.952	0.137006	0.137006	198
945.008	140.165	0.137853	0.137853	198
945.118	140.654	0.138742	0.138742	198
945.218	141.104	0.139528	0.139528	198
945.328	141.767	0.140395	0.140395	198
945.438	142.453	0.141284	0.141284	198
945.548	143.432	0.142173	0.142173	198
945.648	144.546	0.142959	0.142959	198
945.758	145.991	0.143869	0.143869	198
945.868	147.111	0.144757	0.144757	198
945.968	148.571	0.145543	0.145543	198
946.078	150.142	0.146411	0.146411	198
946.188	151.918	0.1473	0.1473	198
946.298	154.01	0.148168	0.148168	198
946.398	155.566	0.148974	0.148974	198
946.508	157.579	0.149842	0.149842	198
946.618	158.992	0.15071	0.15071	198
946.718	160.215	0.151558	0.151558	198
946.828	161.123	0.152405	0.152405	198
946.938	161.542	0.153294	0.153294	198
947.048	162.457	0.154183	0.154183	198
947.148	163.105	0.154989	0.154989	199
947.258	163.776	0.155878	0.155878	199
947.368	164.471	0.156746	0.156746	199
947.468	164.771	0.157532	0.157532	199
947.578	165.457	0.158441	0.158441	199
947.688	166.018	0.15933	0.15933	199
947.798	166.633	0.160198	0.160198	199
947.898	167.115	0.161005	0.161005	199
948.008	167.928	0.161872	0.161872	199
948.118	168.339	0.162761	0.162761	199
948.218	168.891	0.163588	0.163588	199
948.328	169.46	0.164436	0.164436	199
948.438	169.949	0.165345	0.165345	199
948.548	170.399	0.166214	0.166214	199
948.648	170.967	0.166999	0.166999	199
948.758	171.339	0.167908	0.167908	199
948.858	171.725	0.168715	0.168715	199
948.968	172.049	0.169604	0.169604	199
949.078	172.996	0.170472	0.170472	199
949.188	173.754	0.17134	0.17134	199
949.288	174.638	0.172146	0.172146	199
949.398	176.17	0.173035	0.173035	199
949.508	177.606	0.173944	0.173944	199
949.608	179.398	0.17473	0.17473	199
949.718	181.869	0.175618	0.175618	199
949.828	185.287	0.176466	0.176466	199
949.938	188.926	0.177376	0.177376	199
950.038	192.225	0.178182	0.178182	199
950.148	196.59	0.179071	0.179071	199
950.258	200.956	0.179959	0.179959	199
950.358	205.014	0.180766	0.180766	199
950.468	209.151	0.181655	0.181655	199
950.578	213.768	0.182564	0.182564	199
950.688	218.725	0.183432	0.183432	199
950.788	222.792	0.184218	0.184218	199
950.898	227.883	0.185106	0.185106	199
951.008	232.895	0.185975	0.185975	199
951.108	237.514	0.186781	0.186781	199
951.218	242.928	0.18767	0.18767	200
951.328	248.274	0.188559	0.188559	200
951.438	253.807	0.189447	0.189447	200
951.538	259.799	0.190253	0.190253	200
951.648	263.895	0.191122	0.191122	200
951.758	270.612	0.19201	0.19201	200
951.858	276.772	0.192837	0.192837	200
951.968	282.799	0.193706	0.193706	200
952.078	289.346	0.194594	0.194594	200
952.188	295.479	0.195463	0.195463	200
952.288	301.061	0.196269	0.196269	200
952.398	307.667	0.197137	0.197137	200
952.508	314.698	0.198046	0.198046	200
952.608	321.03	0.198832	0.198832	200
952.718	327.956	0.199741	0.199741	200
952.828	334.737	0.20061	0.20061	200
952.938	341.694	0.201478	0.201478	200
953.038	348.503	0.202304	0.202304	200
953.148	355.674	0.203152	0.203152	200
953.258	362.639	0.20402	0.20402	200
953.358	369.018	0.204826	0.204826	200
953.468	376.616	0.205715	0.205715	200
953.578	383.85	0.206604	0.206604	200
953.688	391.178	0.207493	0.207493	200
953.788	398.022	0.208258	0.208258	200
953.898	405.565	0.209167	0.209167	200
954.008	413.272	0.210056	0.210056	200
954.108	420.381	0.210862	0.210862	200
954.218	428.83	0.21173	0.21173	201
954.328	437.029	0.21264	0.21264	201
954.428	444.358	0.213405	0.213405	201
954.538	452.533	0.214293	0.214293	201
954.648	460.693	0.215162	0.215162	201
954.758	469.213	0.216051	0.216051	201
954.858	477.072	0.216836	0.216836	201
954.968	485.776	0.217746	0.217746	201
955.078	494.307	0.218614	0.218614	201
955.178	501.928	0.21942	0.21942	201
955.288	510.955	0.220288	0.220288	201
955.398	519.1	0.221177	0.221177	201
955.508	527.994	0.222066	0.222066	201
955.608	536.127	0.222872	0.222872	201
955.718	544.514	0.22374	0.22374	201
955.828	553.283	0.224608	0.224608	201
955.928	561.377	0.225415	0.225415	201
956.038	570.068	0.226262	0.226262	201
956.148	579.252	0.227171	0.227171	201
956.258	588.193	0.22804	0.22804	201
956.358	596.678	0.228846	0.228846	201
956.468	605.436	0.229735	0.229735	201
956.578	614.244	0.230603	0.230603	201
956.678	622.338	0.231409	0.231409	201
956.788	631.643	0.232277	0.232277	201
956.898	640.783	0.233145	0.233145	201
957.008	649.924	0.234014	0.234014	201
957.108	658.635	0.23482	0.23482	201
957.218	667.986	0.235708	0.235708	201
957.328	677.733	0.236577	0.236577	201
957.428	686.471	0.237404	0.237404	201
957.538	695.83	0.238251	0.238251	201
957.648	705.443	0.23914	0.23914	201
957.758	715.326	0.240008	0.240008	201
957.858	724.108	0.240814	0.240814	201
957.968	733.959	0.241703	0.241703	201
958.078	743.643	0.242571	0.242571	201
958.178	753.123	0.243378	0.243378	201
958.288	763.131	0.244225	0.244225	201
958.398	773.162	0.245114	0.245114	201
958.508	783.006	0.245982	0.245982	201
958.608	792.115	0.246788	0.246788	201
958.718	802.494	0.247677	0.247677	201
958.828	812.643	0.248587	0.248587	201
958.928	821.572	0.249372	0.249372	201
959.038	831.982	0.25024	0.25024	201
959.148	842.369	0.251109	0.251109	201
959.248	851.736	0.251915	0.251915	201
959.358	862.197	0.252803	0.252803	201
959.468	872.626	0.253671	0.253671	201
959.578	883.455	0.25454	0.25454	201
959.678	893.099	0.255346	0.255346	201
959.788	904.083	0.256214	0.256214	201
959.898	917.107	0.257123	0.257123	201
959.998	927.091	0.257909	0.257909	201
960.108	937.818	0.258736	0.258736	201
960.218	948.497	0.259645	0.259645	201
960.328	959.552	0.260534	0.260534	202
960.428	969.908	0.261341	0.261341	202
960.538	980.65	0.262167	0.262167	202
960.648	991.29	0.263035	0.263035	202
960.748	1001.42	0.263821	0.263821	202
960.858	1012.26	0.264689	0.264689	202
960.968	1023.01	0.265599	0.265599	202
961.078	1034.25	0.266488	0.266488	202
961.178	1044.18	0.267273	0.267273	202
961.288	1055.38	0.268141	0.268141	202
961.398	1065.85	0.26903	0.26903	202
961.498	1076.28	0.269815	0.269815	202
961.608	1087.19	0.270704	0.270704	202
961.718	1098.22	0.271593	0.271593	202
961.828	1108.61	0.27242	0.27242	202
961.928	1118.6	0.273247	0.273247	202
962.038	1129.86	0.274136	0.274136	202
962.148	1141.12	0.275025	0.275025	202
962.248	1150.92	0.27583	0.27583	202
962.358	1162.54	0.276678	0.276678	202
962.468	1172.97	0.277546	0.277546	202
962.578	1184.16	0.278435	0.278435	202
962.678	1193.7	0.279241	0.279241	202
962.788	1204.75	0.28011	0.28011	202
962.898	1215.75	0.280998	0.280998	202
962.998	1225.2	0.281804	0.281804	202
963.108	1235.89	0.282673	0.282673	202
963.218	1246.6	0.283541	0.283541	202
963.328	1257.89	0.28443	0.28443	202
963.428	1267.3	0.285236	0.285236	202
963.538	1277.95	0.286125	0.286125	202
963.648	1288.78	0.286993	0.286993	202
963.748	1298.54	0.287799	0.287799	202
963.858	1308.61	0.288646	0.288646	202
963.968	1319.91	0.289514	0.289514	202
964.068	1329.55	0.290341	0.290341	202
964.178	1340.3	0.29121	0.29121	202
964.288	1350.9	0.292098	0.292098	202
964.388	1360.76	0.292884	0.292884	202
964.498	1371.74	0.293773	0.293773	202
964.608	1383.27	0.294661	0.294661	202
964.718	1394.5	0.29553	0.29553	202
964.818	1405.5	0.296336	0.296336	202
964.928	1416.65	0.297204	0.297204	202
965.038	1428.15	0.298072	0.298072	202
965.138	1439.28	0.298899	0.298899	202
965.248	1451.09	0.299746	0.299746	202
965.358	1463.47	0.300615	0.300615	201
965.468	1475.47	0.301504	0.301504	201
965.568	1487.66	0.30231	0.30231	201
965.678	1500.73	0.303199	0.303199	201
965.788	1513.25	0.304088	0.304088	201
965.888	1525.33	0.304873	0.304873	201
965.998	1538.38	0.305783	0.305783	201
966.108	1551.19	0.306672	0.306672	201
966.218	1564.94	0.307539	0.307539	201
966.318	1576.76	0.308325	0.308325	201
966.428	1589.37	0.309214	0.309214	201
966.538	1602.53	0.310082	0.310082	201
966.638	1615.1	0.310909	0.310909	201
966.748	1628.18	0.311777	0.311777	201
966.858	1641.94	0.312666	0.312666	201
966.968	1655.08	0.313555	0.313555	201
967.068	1667.25	0.31434	0.31434	201
967.178	1680.78	0.315229	0.315229	201
967.288	1694.75	0.316097	0.316097	201
967.388	1707.37	0.316904	0.316904	201
967.498	1721.21	0.317771	0.317771	201
967.608	1735.76	0.31864	0.31864	201
967.718	1749.93	0.319549	0.319549	201
967.818	1762.9	0.320335	0.320335	201
967.928	1777.19	0.321224	0.321224	201
968.038	1790.99	0.322112	0.322112	201
968.138	1804.58	0.322919	0.322919	201
968.248	1818.99	0.323787	0.323787	201
968.358	1833.33	0.324675	0.324675	201
968.468	1848.06	0.325585	0.325585	201
968.568	1860.94	0.326371	0.326371	201
968.678	1875.39	0.327218	0.327218	201
968.788	1890.19	0.328107	0.328107	201
968.888	1904.01	0.328934	0.328934	201
968.998	1918.44	0.329802	0.329802	201
969.108	1933.43	0.33067	0.33067	201
969.208	1947.3	0.331497	0.331497	201
969.318	1962.27	0.332365	0.332365	201
969.428	1977.78	0.333254	0.333254	201
969.538	1993.1	0.334143	0.334143	201
969.638	2006.95	0.334928	0.334928	201
969.748	2023.04	0.335817	0.335817	201
969.858	2038.9	0.336706	0.336706	201
969.958	2053.96	0.337512	0.337512	201
970.068	2069.89	0.338401	0.338401	201
970.178	2085.98	0.339248	0.339248	201
970.288	2102.51	0.340158	0.340158	201
970.388	2117.24	0.340944	0.340944	201
970.498	2134.24	0.341832	0.341832	201
970.608	2150.88	0.342742	0.342742	201
970.708	2165.96	0.343527	0.343527	201
970.818	2182.74	0.344437	0.344437	201
970.928	2199.43	0.345284	0.345284	201
971.038	2217.63	0.346173	0.346173	201
971.138	2233.24	0.346958	0.346958	201
971.248	2249.13	0.347868	0.347868	201
971.358	2267.13	0.348778	0.348778	201
971.458	2282.63	0.349563	0.349563	201
971.568	2299.42	0.350431	0.350431	201
971.678	2316.55	0.351362	0.351362	201
971.788	2333.46	0.35225	0.35225	201
971.888	2348.61	0.353015	0.353015	201
971.998	2365.59	0.353904	0.353904	201
972.108	2382.98	0.354793	0.354793	201
972.208	2398.1	0.355558	0.355558	201
972.318	2415.81	0.356488	0.356488	201
972.428	2433.59	0.357356	0.357356	201
972.538	2451.41	0.358245	0.358245	201
972.638	2467.88	0.359051	0.359051	201
972.748	2485.32	0.359919	0.359919	201
972.858	2503.99	0.360808	0.360808	201
972.958	2520.46	0.361614	0.361614	201
973.068	2538.96	0.362483	0.362483	201
973.178	2557.24	0.363371	0.363371	201
973.288	2574.96	0.36424	0.36424	201
973.388	2591.67	0.365045	0.365045	201
973.498	2609.82	0.365935	0.365935	201
973.608	2628.33	0.366844	0.366844	201
973.708	2644.62	0.367629	0.367629	201
973.818	2663.06	0.368518	0.368518	201
973.928	2681.71	0.369407	0.369407	201
974.028	2698.68	0.370213	0.370213	201
974.138	2717	0.371061	0.371061	201
974.248	2734.56	0.37195	0.37195	201
974.358	2753.06	0.372838	0.372838	201
974.458	2769.18	0.373645	0.373645	201
974.568	2788.11	0.374513	0.374513	201
974.678	2806.24	0.375381	0.375381	201
974.778	2823.11	0.376208	0.376208	201
974.888	2842.05	0.377097	0.377097	201
974.998	2860.43	0.377965	0.377965	201
975.108	2879.9	0.378833	0.378833	201
975.208	2897.39	0.37966	0.37966	201
975.318	2916.28	0.380549	0.380549	201
975.428	2935.45	0.381417	0.381417	201
975.528	2952.56	0.382202	0.382202	201
975.638	2971.42	0.383091	0.383091	200
975.748	2990.29	0.38396	0.38396	200
975.858	3009.31	0.384827	0.384827	200
975.958	3027.37	0.385654	0.385654	200
976.068	3046.51	0.386523	0.386523	200
976.178	3065.31	0.387411	0.387411	200
976.278	3083.04	0.388218	0.388218	200
976.388	3102.7	0.389107	0.389107	200
976.498	3121.22	0.389974	0.389974	200
976.608	3140.18	0.390843	0.390843	200
976.708	3157.44	0.391649	0.391649	200
976.818	3176.9	0.392538	0.392538	200
976.928	3196.08	0.393406	0.393406	200
977.028	3213.26	0.394212	0.394212	200
977.138	3232.58	0.395101	0.395101	200
977.248	3251.18	0.395969	0.395969	200
977.358	3270.68	0.396837	0.396837	200
977.458	3288.24	0.397623	0.397623	200
977.568	3307.97	0.398532	0.398532	200
977.678	3327.42	0.399421	0.399421	200
977.778	3345.76	0.400227	0.400227	200
977.888	3365.28	0.401095	0.401095	200
977.998	3384.79	0.401964	0.401964	200
978.108	3404.23	0.402832	0.402832	200
978.208	3422.16	0.403638	0.403638	200
978.318	3442.06	0.404527	0.404527	200
978.428	3461.36	0.405374	0.405374	200
978.528	3479.76	0.406181	0.406181	200
978.638	3500.07	0.407049	0.407049	200
978.748	3521.42	0.407958	0.407958	200
978.858	3540.11	0.408826	0.408826	200
978.958	3558.16	0.409632	0.409632	200
979.068	3577.75	0.410459	0.410459	200
979.168	3596.29	0.411307	0.411307	200
979.278	3615.52	0.412175	0.412175	200
979.388	3635.02	0.413064	0.413064	200
979.498	3654.19	0.413932	0.413932	200
979.598	3671.99	0.414717	0.414717	200
979.708	3691.66	0.415606	0.415606	200
979.818	3710.33	0.416475	0.416475	200
979.918	3728.24	0.417301	0.417301	200
980.028	3747.8	0.418149	0.418149	200
980.138	3767.63	0.419058	0.419058	200
980.248	3786.91	0.419927	0.419927	200
980.348	3804.85	0.420712	0.420712	200
980.458	3824.32	0.42158	0.42158	200
980.568	3844.28	0.422448	0.422448	200
980.668	3861.84	0.423275	0.423275	200
980.778	3881.37	0.424143	0.424143	200
980.888	3900.51	0.425011	0.425011	200
980.998	3919.85	0.42588	0.42588	200
981.098	3937.47	0.426707	0.426707	200
981.208	3956.36	0.427575	0.427575	200
981.318	3975.44	0.428443	0.428443	200
981.418	3992.83	0.429249	0.429249	200
981.528	4012.11	0.430097	0.430097	200
981.638	4030.55	0.431006	0.431006	200
981.748	4048.86	0.431833	0.431833	200
981.848	4064.11	0.432639	0.432639	200
981.958	4083.52	0.433528	0.433528	200
982.068	4101.72	0.434396	0.434396	200
982.168	4117.84	0.435182	0.435182	200
982.278	4135.98	0.436091	0.436091	200
982.388	4153.44	0.436938	0.436938	200
982.498	4171.05	0.437828	0.437828	200
982.598	4186.56	0.438634	0.438634	200
982.708	4203.76	0.439502	0.439502	199
982.818	4220.22	0.440391	0.440391	199
982.918	4235.19	0.441176	0.441176	199
983.028	4251.01	0.442044	0.442044	199
983.138	4266.61	0.442933	0.442933	199
983.248	4281.5	0.443801	0.443801	199
983.348	4294.15	0.444607	0.444607	199
983.458	4307.16	0.445496	0.445496	199
983.568	4319.45	0.446364	0.446364	199
983.668	4329.19	0.447171	0.447171	199
983.778	4338.32	0.448039	0.448039	199
983.888	4345.52	0.448927	0.448927	199
983.988	4350.4	0.449713	0.449713	199
984.098	4353.95	0.450602	0.450602	199
984.208	4355.71	0.45147	0.45147	199
984.318	4355.63	0.452338	0.452338	199
984.418	4354.54	0.453145	0.453145	199
984.528	4353.32	0.454033	0.454033	199
984.638	4351.92	0.454901	0.454901	199
984.738	4351.25	0.455708	0.455708	199
984.848	4350.4	0.456596	0.456596	199
984.958	4349.6	0.457465	0.457465	199
985.068	4348.62	0.458354	0.458354	199
985.168	4349.44	0.459118	0.459118	199
985.278	4350.07	0.460007	0.460007	199
985.388	4351.67	0.460875	0.460875	199
985.488	4352.96	0.461682	0.461682	199
985.598	4353.83	0.462571	0.462571	199
985.708	4355.88	0.463459	0.463459	199
985.818	4357.1	0.464327	0.464327	199
985.918	4358.27	0.465134	0.465134	199
986.028	4359.73	0.466002	0.466002	199
986.138	4360.68	0.46687	0.46687	199
986.238	4362.18	0.467676	0.467676	199
986.348	4363.17	0.468585	0.468585	199
986.458	4363.64	0.469412	0.469412	199
986.568	4363.91	0.470301	0.470301	199
986.668	4364.15	0.471128	0.471128	199
986.778	4363.91	0.471996	0.471996	199
986.888	4363.64	0.472885	0.472885	199
986.988	4362.58	0.473691	0.473691	199
987.098	4360.88	0.47458	0.47458	199
987.208	4359.29	0.475469	0.475469	199
987.318	4356.82	0.476337	0.476337	199
987.418	4354.73	0.477143	0.477143	199
987.528	4352.64	0.478011	0.478011	199
987.638	4350.52	0.47888	0.47888	199
987.738	4350.16	0.479665	0.479665	199
987.848	4350.42	0.480574	0.480574	199
987.958	4351.62	0.481443	0.481443	199
988.068	4354.48	0.482352	0.482352	199
988.168	4356.48	0.483158	0.483158	199
988.278	4358.9	0.484027	0.484027	199
988.388	4361.98	0.484895	0.484895	199
988.488	4365.28	0.485701	0.485701	199
988.598	4368.56	0.486548	0.486548	199
988.708	4372.78	0.487437	0.487437	199
988.818	4377.06	0.488326	0.488326	198
988.918	4380.88	0.489132	0.489132	198
989.028	4385.16	0.490021	0.490021	198
989.138	4390.14	0.490889	0.490889	198
989.238	4394.39	0.491695	0.491695	198
989.348	4398.99	0.492564	0.492564	198
989.458	4403.82	0.493452	0.493452	198
989.558	4408.05	0.494279	0.494279	198
989.668	4412.94	0.495168	0.495168	198
989.778	4417.21	0.496036	0.496036	198
989.888	4421.6	0.496905	0.496905	198
989.988	4425.58	0.49769	0.49769	198
990.098	4430.36	0.498599	0.498599	198
990.208	4435.38	0.499488	0.499488	198
990.308	4439.99	0.500295	0.500295	198
990.418	4444.72	0.501183	0.501183	198
990.528	4450.33	0.502072	0.502072	198
990.638	4455.44	0.502941	0.502941	198
990.738	4460.63	0.503726	0.503726	198
990.848	4466.18	0.504635	0.504635	198
990.958	4471.48	0.505483	0.505483	198
991.058	4476.95	0.506289	0.506289	198
991.168	4482.53	0.507157	0.507157	198
991.278	4488.08	0.508067	0.508067	198
991.388	4493.45	0.508956	0.508956	198
991.488	4498.09	0.509741	0.509741	198
991.598	4503.71	0.510651	0.510651	198
991.708	4508.95	0.51154	0.51154	198
991.808	4513.92	0.512325	0.512325	198
991.918	4519.05	0.513193	0.513193	198
992.028	4524.68	0.514082	0.514082	198
992.138	4530.25	0.514971	0.514971	198
992.238	4534.66	0.515756	0.515756	198
992.348	4540.01	0.516645	0.516645	198
992.458	4545.23	0.517554	0.517554	198
992.558	4550.86	0.518381	0.518381	198
992.668	4556.66	0.51927	0.51927	198
992.778	4562.04	0.520138	0.520138	198
992.888	4567.03	0.521027	0.521027	198
992.988	4571.54	0.521834	0.521834	198
993.098	4576.87	0.522722	0.522722	198
993.208	4582.34	0.523591	0.523591	198
993.308	4587.14	0.524376	0.524376	198
993.418	4592.81	0.525265	0.525265	198
993.528	4598.77	0.526174	0.526174	198
993.638	4603.92	0.527043	0.527043	198
993.738	4609.28	0.527828	0.527828	198
993.848	4614.46	0.528696	0.528696	198
993.948	4619.36	0.529523	0.529523	198
994.058	4624.77	0.530412	0.530412	198
994.168	4630.43	0.531301	0.531301	198
994.278	4636.07	0.53219	0.53219	198
994.378	4640.43	0.532975	0.532975	198
994.488	4645.26	0.533843	0.533843	198
994.598	4651.11	0.534732	0.534732	198
994.698	4655.75	0.535538	0.535538	198
994.808	4661.31	0.536427	0.536427	198
994.918	4666.71	0.537316	0.537316	198
995.028	4671.98	0.538204	0.538204	198
995.128	4676.11	0.539011	0.539011	198
995.238	4681.56	0.539879	0.539879	198
995.348	4686.57	0.540768	0.540768	198
995.448	4691.16	0.541553	0.541553	198
995.558	4696.24	0.542422	0.542422	198
995.668	4701.58	0.543351	0.543351	198
995.778	4706.12	0.544199	0.544199	198
995.878	4711.36	0.545026	0.545026	198
995.988	4717.49	0.545894	0.545894	198
996.098	4722.44	0.546762	0.546762	198
996.198	4727.32	0.547548	0.547548	198
996.308	4732.8	0.548457	0.548457	198
996.418	4738.12	0.549326	0.549326	198
996.528	4743.38	0.550194	0.550194	198
996.628	4747.67	0.55102	0.55102	198
996.738	4752.68	0.551889	0.551889	198
996.848	4757.79	0.552757	0.552757	198
996.948	4762.42	0.553542	0.553542	198
997.058	4768.08	0.554452	0.554452	198
997.168	4773.46	0.55532	0.55532	198
997.278	4778.54	0.556229	0.556229	198
997.378	4782.89	0.557015	0.557015	198
997.488	4788.3	0.557904	0.557904	198
997.598	4793.21	0.558793	0.558793	198
997.698	4798.06	0.559578	0.559578	198
997.808	4804.47	0.560447	0.560447	198
997.918	4809.72	0.561335	0.561335	198
998.028	4814.82	0.562224	0.562224	198
998.128	4819.73	0.56301	0.56301	198
998.238	4825.27	0.563898	0.563898	198
998.348	4829.47	0.564787	0.564787	198
998.448	4833.61	0.565573	0.565573	198
998.558	4839.08	0.566462	0.566462	198
998.668	4844.87	0.56735	0.56735	198
998.778	4850.11	0.568198	0.568198	198
998.878	4855.1	0.569004	0.569004	198
998.988	4860.96	0.569872	0.569872	198
999.098	4866.1	0.570761	0.570761	198
999.198	4870.02	0.571547	0.571547	198
999.308	4875.27	0.572436	0.572436	198
999.418	4880.78	0.573303	0.573303	198
999.518	4885.68	0.57411	0.57411	198
999.628	4890.97	0.574999	0.574999	198
999.738	4896.21	0.575867	0.575867	198
999.848	4901.7	0.576756	0.576756	198
999.948	4905.95	0.577541	0.577541	199
1000.06	4910.64	0.57843	0.57843	199
1000.17	4915.54	0.579298	0.579298	199
1000.27	4920.24	0.580104	0.580104	199
1000.38	4925.45	0.580993	0.580993	199
1000.49	4930.23	0.581861	0.581861	199
1000.6	4935.2	0.582729	0.582729	199
1000.7	4940.24	0.583556	0.583556	199
1000.81	4945.22	0.584424	0.584424	199
1000.92	4949.44	0.585293	0.585293	199
1001.02	4954.38	0.586078	0.586078	199
1001.13	4960.04	0.586967	0.586967	199
1001.24	4966.07	0.587835	0.587835	199
1001.35	4970.92	0.588724	0.588724	199
1001.45	4975.33	0.589509	0.589509	199
1001.56	4981.14	0.590378	0.590378	199
1001.67	4986.03	0.591246	0.591246	199
1001.77	4990.59	0.592072	0.592072	199
1001.88	4995.54	0.592962	0.592962	199
1001.99	5000.27	0.59383	0.59383	199
1002.1	5005.65	0.594677	0.594677	199
1002.2	5010.85	0.595504	0.595504	199
1002.31	5016.1	0.596393	0.596393	199
1002.42	5021.16	0.597261	0.597261	199
1002.52	5025.44	0.598067	0.598067	199
1002.63	5029.96	0.598915	0.598915	199
1002.74	5035.2	0.599804	0.599804	199
1002.85	5040.48	0.600672	0.600672	199
1002.95	5044.32	0.601457	0.601457	200
1003.06	5049.22	0.602325	0.602325	200
1003.17	5054.48	0.603215	0.603215	200
1003.27	5059.37	0.603979	0.603979	200
1003.38	5064.95	0.604889	0.604889	200
1003.49	5069.17	0.605757	0.605757	200
1003.6	5073.59	0.606625	0.606625	200
1003.7	5077.82	0.607431	0.607431	200
1003.81	5082.99	0.608299	0.608299	200
1003.92	5088.5	0.609188	0.609188	200
1004.02	5093.18	0.609974	0.609974	200
1004.13	5097.95	0.610821	0.610821	200
1004.24	5103.83	0.61171	0.61171	200
1004.34	5108.42	0.612516	0.612516	200
1004.45	5113.29	0.613405	0.613405	200
1004.56	5118.43	0.614294	0.614294	200
1004.67	5123.84	0.615183	0.615183	200
1004.77	5128.02	0.615968	0.615968	200
1004.88	5132.66	0.616836	0.616836	200
1004.99	5138.03	0.617725	0.617725	200
1005.09	5142.46	0.618531	0.618531	200
1005.2	5147.09	0.619379	0.619379	200
1005.31	5151.89	0.620268	0.620268	200
1005.42	5156.16	0.621136	0.621136	200
1005.52	5160.84	0.621921	0.621921	200
1005.63	5165.85	0.62281	0.62281	200
1005.74	5171.06	0.62372	0.62372	200
1005.84	5175.34	0.624526	0.624526	200
1005.95	5180.39	0.625394	0.625394	200
1006.06	5185.1	0.626283	0.626283	200
1006.17	5189.26	0.627151	0.627151	200
1006.27	5192.75	0.627936	0.627936	200
1006.38	5198.01	0.628825	0.628825	200
1006.49	5203.47	0.629694	0.629694	200
1006.59	5208.72	0.630479	0.630479	200
1006.7	5213.1	0.631368	0.631368	200
1006.81	5218.22	0.632236	0.632236	200
1006.92	5223.77	0.633125	0.633125	200
1007.02	5228.34	0.633952	0.633952	201
1007.13	5232.4	0.63482	0.63482	201
1007.24	5236.48	0.635688	0.635688	201
1007.34	5241.16	0.636474	0.636474	201
1007.45	5246.16	0.637363	0.637363	201
1007.56	5251.15	0.63823	0.63823	201
1007.67	5255.84	0.639119	0.639119	201
1007.77	5260.5	0.639905	0.639905	201
1007.88	5265.29	0.640773	0.640773	201
1007.99	5270.02	0.641683	0.641683	201
1008.09	5273.79	0.642468	0.642468	201
1008.2	5278.66	0.643357	0.643357	201
1008.31	5283.46	0.644266	0.644266	201
1008.42	5288.43	0.645155	0.645155	201
1008.52	5292.28	0.645941	0.645941	201
1008.63	5296.6	0.646809	0.646809	201
1008.74	5301.38	0.647677	0.647677	201
1008.84	5305.56	0.648462	0.648462	201
1008.95	5310.65	0.649372	0.649372	201
1009.06	5315.18	0.650261	0.650261	201
1009.16	5319.65	0.651067	0.651067	201
1009.27	5324.11	0.651935	0.651935	201
1009.38	5329.67	0.652824	0.652824	201
1009.48	5333.73	0.65363	0.65363	201
1009.59	5338.21	0.654498	0.654498	201
1009.7	5343.41	0.655367	0.655367	201
1009.81	5347.74	0.656235	0.656235	201
1009.91	5352.2	0.657061	0.657061	201
1010.02	5356.62	0.657909	0.657909	201
1010.13	5361.57	0.658819	0.658819	201
1010.23	5365.99	0.659583	0.659583	201
1010.34	5371.08	0.660493	0.660493	201
1010.45	5375.23	0.661382	0.661382	201
1010.56	5380.43	0.662291	0.662291	201
1010.66	5384.7	0.663056	0.663056	201
1010.77	5389.56	0.663966	0.663966	201
1010.88	5393.63	0.664834	0.664834	201
1010.98	5397.21	0.665619	0.665619	201
1011.09	5401.96	0.666508	0.666508	201
1011.2	5406.45	0.667397	0.667397	201
1011.31	5411.78	0.668286	0.668286	201
1011.41	5415.59	0.669072	0.669072	201
1011.52	5420.42	0.669981	0.669981	201
1011.63	5424.86	0.670849	0.670849	201
1011.73	5429.05	0.671655	0.671655	201
1011.84	5433.77	0.672523	0.672523	201
1011.95	5438.17	0.673433	0.673433	201
1012.06	5443	0.674281	0.674281	201
1012.16	5447.08	0.675086	0.675086	201
1012.27	5452.05	0.675955	0.675955	201
1012.38	5457.21	0.676864	0.676864	201
1012.48	5461.42	0.67767	0.67767	201
1012.59	5465.88	0.678539	0.678539	201
1012.7	5470.7	0.679428	0.679428	201
1012.81	5475.3	0.680316	0.680316	201
1012.91	5479.3	0.681122	0.681122	201
1013.02	5483.9	0.682011	0.682011	201
1013.13	5488.59	0.6829	0.6829	201
1013.23	5492.7	0.683685	0.683685	201
1013.34	5497.37	0.684574	0.684574	201
1013.45	5501.82	0.685443	0.685443	201
1013.56	5506.02	0.686352	0.686352	201
1013.66	5510.43	0.687158	0.687158	201
1013.77	5515.18	0.688068	0.688068	201
1013.88	5519.55	0.688936	0.688936	201
1013.98	5523.93	0.689763	0.689763	201
1014.09	5528.19	0.690652	0.690652	201
1014.2	5532.5	0.691499	0.691499	201
1014.3	5536.69	0.692305	0.692305	201
1014.41	5541.32	0.693194	0.693194	201
1014.52	5546.2	0.694062	0.694062	201
1014.63	5551.34	0.694951	0.694951	201
1014.73	5555.78	0.695758	0.695758	201
1014.84	5560.29	0.696646	0.696646	201
1014.95	5564.62	0.697535	0.697535	201
1015.05	5568.65	0.698321	0.698321	201
1015.16	5573.58	0.699209	0.699209	201
1015.27	5577.89	0.700098	0.700098	201
1015.38	5582.65	0.700987	0.700987	201
1015.48	5586.5	0.701772	0.701772	201
1015.59	5591.05	0.702661	0.702661	201
1015.7	5595.3	0.70353	0.70353	201
1015.8	5599.33	0.704356	0.704356	201
1015.91	5603.72	0.705225	0.705225	201
1016.02	5608.47	0.706093	0.706093	201
1016.13	5613.47	0.706981	0.706981	201
1016.23	5617.5	0.707808	0.707808	201
1016.34	5621.59	0.708697	0.708697	201
1016.45	5626.01	0.709565	0.709565	201
1016.55	5629.79	0.710351	0.710351	201
1016.66	5633.96	0.711219	0.711219	201
1016.77	5638.35	0.712129	0.712129	201
1016.88	5642.33	0.712997	0.712997	201
1016.98	5646.64	0.713782	0.713782	201
1017.09	5651.04	0.714671	0.714671	201
1017.2	5656.15	0.71556	0.71556	201
1017.3	5660.44	0.716366	0.716366	201
1017.41	5664.56	0.717255	0.717255	201
1017.52	5669.37	0.718144	0.718144	201
1017.63	5673.86	0.719012	0.719012	201
1017.73	5677.72	0.719797	0.719797	201
1017.84	5682.21	0.720686	0.720686	201
1017.95	5686.51	0.721575	0.721575	201
1018.05	5690.47	0.722381	0.722381	201
1018.16	5695.48	0.72327	0.72327	201
1018.27	5699.18	0.724117	0.724117	201
1018.38	5704	0.725006	0.725006	201
1018.48	5707.8	0.725813	0.725813	201
1018.59	5712.55	0.726701	0.726701	201
1018.7	5716.42	0.72759	0.72759	201
1018.8	5719.69	0.728376	0.728376	201
1018.91	5723.47	0.729264	0.729264	201
1019.02	5727.87	0.730133	0.730133	201
1019.12	5732.59	0.730939	0.730939	201
1019.23	5736.54	0.731807	0.731807	201
1019.34	5741.07	0.732696	0.732696	201
1019.45	5745.16	0.733564	0.733564	201
1019.55	5748.96	0.73437	0.73437	201
1019.66	5753.54	0.735238	0.735238	201
1019.77	5758.27	0.736127	0.736127	201
1019.87	5762.23	0.736934	0.736934	201
1019.98	5766.81	0.737822	0.737822	201
1020.09	5771.41	0.738691	0.738691	201
1020.2	5776.34	0.739559	0.739559	201
1020.3	5779.95	0.740365	0.740365	201
1020.41	5784.06	0.741233	0.741233	201
1020.52	5788.62	0.742101	0.742101	201
1020.62	5792.48	0.742928	0.742928	201
1020.73	5796.78	0.743796	0.743796	201
1020.84	5800.93	0.744664	0.744664	201
1020.95	5804.97	0.745553	0.745553	201
1021.05	5809.22	0.74636	0.74636	201
1021.16	5813.53	0.747248	0.747248	201
1021.27	5817.76	0.748116	0.748116	201
1021.37	5821.65	0.748923	0.748923	201
1021.48	5825.54	0.74977	0.74977	201
1021.59	5829.63	0.750659	0.750659	201
1021.7	5834	0.751548	0.751548	201
1021.8	5837.54	0.752333	0.752333	201
1021.91	5842.09	0.753222	0.753222	201
1022.02	5846.22	0.75409	0.75409	201
1022.12	5850.34	0.754897	0.754897	201
1022.23	5854.88	0.755785	0.755785	201
1022.34	5858.97	0.756633	0.756633	201
1022.45	5863.5	0.757542	0.757542	201
1022.55	5867.85	0.758307	0.758307	201
1022.66	5872.47	0.759196	0.759196	201
1022.77	5876.66	0.760064	0.760064	201
1022.87	5880.53	0.760849	0.760849	201
1022.98	5885.08	0.761759	0.761759	201
1023.09	5888.79	0.762607	0.762607	201
1023.2	5893.25	0.763496	0.763496	201
1023.3	5897.46	0.764301	0.764301	201
1023.41	5902.01	0.76519	0.76519	201
1023.52	5906.39	0.766059	0.766059	201
1023.62	5909.21	0.766844	0.766844	201
1023.73	5913.93	0.767733	0.767733	201
1023.84	5917.89	0.768601	0.768601	201
1023.95	5922.51	0.76949	0.76949	201
1024.05	5925.67	0.770255	0.770255	201
1024.16	5928.66	0.771102	0.771102	201
1024.26	5933.17	0.771908	0.771908	200
1024.37	5938.46	0.772797	0.772797	200
1024.48	5942.73	0.773665	0.773665	200
1024.59	5947.36	0.774575	0.774575	200
1024.69	5950.55	0.77534	0.77534	200
1024.8	5954.41	0.776208	0.776208	200
1024.91	5959.2	0.777097	0.777097	200
1025.01	5962.88	0.777903	0.777903	200
1025.12	5967.4	0.778771	0.778771	200
1025.23	5971.61	0.779639	0.779639	200
1025.34	5976.22	0.780528	0.780528	200
1025.44	5980.3	0.781314	0.781314	200
1025.55	5984.83	0.782223	0.782223	200
1025.66	5989.09	0.783092	0.783092	200
1025.76	5993.22	0.783897	0.783897	200
1025.87	5996.79	0.784766	0.784766	200
1025.98	6000.77	0.785634	0.785634	200
1026.09	6005.15	0.786523	0.786523	200
1026.19	6008.88	0.787308	0.787308	200
1026.3	6013.36	0.788197	0.788197	200
1026.41	6017.35	0.789086	0.789086	200
1026.51	6021.23	0.789871	0.789871	200
1026.62	6025.12	0.79074	0.79074	200
1026.73	6029.35	0.791628	0.791628	200
1026.84	6033.62	0.792497	0.792497	200
1026.94	6037.49	0.793324	0.793324	200
1027.05	6041.21	0.794191	0.794191	200
1027.16	6045.23	0.79506	0.79506	200
1027.26	6048.9	0.795845	0.795845	200
1027.37	6052.93	0.796734	0.796734	200
1027.48	6056.89	0.797602	0.797602	200
1027.59	6061.56	0.798491	0.798491	200
1027.69	6065.5	0.799297	0.799297	200
1027.8	6069.82	0.800186	0.800186	200
1027.91	6074.03	0.801034	0.801034	200
1028.01	6078.13	0.80184	0.80184	200
1028.12	6082.37	0.802749	0.802749	200
1028.23	6086.61	0.803617	0.803617	200
1028.34	6090.48	0.804486	0.804486	200
1028.44	6095.27	0.805271	0.805271	200
1028.55	6100.31	0.80616	0.80616	200
1028.66	6104.41	0.80707	0.80707	200
1028.76	6107.78	0.807834	0.807834	200
1028.87	6112.03	0.808702	0.808702	200
1028.98	6116.13	0.809612	0.809612	200
1029.08	6119.86	0.810398	0.810398	200
1029.19	6123.75	0.811287	0.811287	200
1029.3	6127.97	0.812175	0.812175	200
1029.41	6131.63	0.813064	0.813064	200
1029.51	6134.61	0.81385	0.81385	200
1029.62	6139.18	0.814738	0.814738	200
1029.73	6143.29	0.815627	0.815627	200
1029.83	6146.53	0.816392	0.816392	200
1029.94	6150.77	0.81726	0.81726	200
1030.05	6155.23	0.81817	0.81817	200
1030.16	6159.62	0.819058	0.819058	200
1030.26	6163.46	0.819865	0.819865	200
1030.37	6167.23	0.820733	0.820733	200
1030.48	6172.13	0.821621	0.821621	200
1030.58	6176.02	0.822469	0.822469	200
1030.69	6179.54	0.823296	0.823296	200
1030.8	6183.73	0.824185	0.824185	200
1030.91	6187.97	0.825032	0.825032	200
1031.01	6191.88	0.82588	0.82588	200
1031.12	6195.8	0.826727	0.826727	200
1031.23	6199.92	0.827596	0.827596	200
1031.33	6204.15	0.828423	0.828423	200
1031.44	6207.55	0.82929	0.82929	200
1031.55	6211.95	0.830179	0.830179	200
1031.66	6215.47	0.831068	0.831068	200
1031.76	6219.47	0.831874	0.831874	200
1031.87	6223.65	0.832763	0.832763	200
1031.98	6227.58	0.833632	0.833632	200
1032.08	6231.18	0.834437	0.834437	200
1032.19	6235.12	0.835326	0.835326	200
1032.3	6238.6	0.836174	0.836174	200
1032.41	6243.21	0.837083	0.837083	199
1032.51	6246.27	0.83789	0.83789	199
1032.62	6250.34	0.838758	0.838758	199
1032.73	6255.03	0.839667	0.839667	199
1032.83	6258.82	0.840453	0.840453	199
1032.94	6263.21	0.841342	0.841342	199
1033.05	6267.24	0.84221	0.84221	199
1033.16	6271.95	0.843098	0.843098	199
1033.26	6275.75	0.843884	0.843884	199
1033.37	6279.63	0.844752	0.844752	199
1033.48	6283.84	0.845641	0.845641	199
1033.58	6287.45	0.846468	0.846468	199
1033.69	6291.65	0.847357	0.847357	199
1033.8	6295.56	0.848225	0.848225	199
1033.91	6299.57	0.849134	0.849134	199
1034.01	6303.69	0.84992	0.84992	199
1034.12	6307.65	0.850809	0.850809	199
1034.23	6311.63	0.851698	0.851698	199
1034.33	6315.31	0.852483	0.852483	199
1034.44	6319.79	0.853392	0.853392	199
1034.55	6322.83	0.85424	0.85424	199
1034.65	6326.31	0.855026	0.855026	199
1034.76	6329.84	0.855935	0.855935	199
1034.87	6335.64	0.856845	0.856845	199
1034.98	6340.18	0.857733	0.857733	199
1035.08	6343.4	0.85854	0.85854	199
1035.19	6346.95	0.859428	0.859428	199
1035.3	6350.45	0.860317	0.860317	199
1035.4	6354.48	0.861124	0.861124	199
1035.51	6358.52	0.861991	0.861991	199
1035.62	6362.6	0.86286	0.86286	199
1035.73	6366.55	0.863749	0.863749	199
1035.83	6370.39	0.864555	0.864555	199
1035.94	6375.05	0.865423	0.865423	199
1036.05	6379.41	0.866333	0.866333	199
1036.15	6383.42	0.867139	0.867139	199
1036.26	6387.17	0.868028	0.868028	199
1036.37	6390.89	0.868896	0.868896	199
1036.48	6395.64	0.869784	0.869784	199
1036.58	6398.59	0.87057	0.87057	199
1036.69	6403.19	0.87148	0.87148	199
1036.8	6406.25	0.872327	0.872327	199
1036.9	6409.6	0.873133	0.873133	199
1037.01	6413.68	0.874022	0.874022	199
1037.12	6418.35	0.87489	0.87489	199
1037.23	6422.28	0.8758	0.8758	199
1037.33	6425.97	0.876585	0.876585	199
1037.44	6429.69	0.877474	0.877474	199
1037.55	6433.99	0.878363	0.878363	199
1037.65	6437.51	0.879169	0.879169	199
1037.76	6440.88	0.880016	0.880016	199
1037.87	6444.4	0.880926	0.880926	199
1037.98	6448.59	0.881815	0.881815	199
1038.08	6452.31	0.88258	0.88258	199
1038.19	6456.59	0.883489	0.883489	199
1038.3	6460.64	0.884358	0.884358	199
1038.4	6465.06	0.885164	0.885164	199
1038.51	6469.18	0.886053	0.886053	199
1038.62	6473.02	0.886921	0.886921	199
1038.73	6477.46	0.88783	0.88783	199
1038.83	6480.58	0.888616	0.888616	199
1038.94	6484.54	0.889504	0.889504	199
1039.04	6487.53	0.89027	0.89027	199
1039.15	6491.34	0.891158	0.891158	199
1039.26	6495.45	0.892068	0.892068	199
1039.37	6500.14	0.892957	0.892957	199
1039.47	6503.58	0.893742	0.893742	198
1039.58	6507.12	0.89461	0.89461	198
1039.69	6511.11	0.895499	0.895499	198
1039.79	6514.94	0.896305	0.896305	198
1039.9	6519.02	0.897194	0.897194	198
1040.01	6521.81	0.898062	0.898062	198
1040.12	6525.39	0.89893	0.89893	198
1040.22	6529.27	0.899737	0.899737	198
1040.33	6533.09	0.900626	0.900626	198
1040.44	6536.7	0.901493	0.901493	198
1040.54	6540.35	0.9023	0.9023	198
1040.65	6544.26	0.903168	0.903168	198
1040.76	6548.47	0.904036	0.904036	198
1040.87	6552.71	0.904946	0.904946	198
1040.97	6556.71	0.905731	0.905731	198
1041.08	6560.99	0.90662	0.90662	198
1041.19	6564.9	0.907488	0.907488	198
1041.29	6568.19	0.908294	0.908294	198
1041.4	6571.82	0.909162	0.909162	198
1041.51	6576.4	0.910031	0.910031	198
1041.62	6580.01	0.910919	0.910919	198
1041.72	6583.96	0.911726	0.911726	198
1041.83	6587.46	0.912573	0.912573	198
1041.94	6591.99	0.913482	0.913482	198
1042.04	6595.45	0.914289	0.914289	198
1042.15	6599.18	0.915157	0.915157	198
1042.26	6603.31	0.916046	0.916046	198
1042.37	6607.02	0.916893	0.916893	198
1042.47	6610.34	0.91772	0.91772	198
1042.58	6614.01	0.918588	0.918588	198
1042.69	6618.02	0.919456	0.919456	198
1042.79	6621.19	0.920263	0.920263	198
1042.9	6625.34	0.921131	0.921131	198
1043.01	6629.4	0.921999	0.921999	198
1043.12	6633.46	0.922888	0.922888	198
1043.22	6636.77	0.923673	0.923673	198
1043.33	6640.86	0.924562	0.924562	198
1043.44	6645.23	0.925451	0.925451	198
1043.54	6649.03	0.926257	0.926257	198
1043.65	6652.92	0.927126	0.927126	198
1043.76	6657.32	0.927993	0.927993	198
1043.87	6661.51	0.928882	0.928882	198
1043.97	6664.99	0.929668	0.929668	198
1044.08	6669	0.930536	0.930536	198
1044.19	6672.42	0.931425	0.931425	198
1044.29	6675.89	0.93221	0.93221	198
1044.4	6680.53	0.933099	0.933099	198
1044.51	6684.79	0.934009	0.934009	198
1044.61	6688.16	0.934794	0.934794	198
1044.72	6691.67	0.935662	0.935662	198
1044.83	6695.2	0.936551	0.936551	198
1044.94	6698.72	0.937398	0.937398	198
1045.04	6702.56	0.938184	0.938184	198
1045.15	6706.42	0.939073	0.939073	198
1045.26	6709.58	0.93992	0.93992	198
1045.36	6712.13	0.940706	0.940706	198
1045.47	6717.15	0.941616	0.941616	198
1045.58	6721.72	0.942484	0.942484	198
1045.69	6725.76	0.943373	0.943373	198
1045.79	6728.99	0.944137	0.944137	198
1045.9	6732.1	0.945026	0.945026	198
1046.01	6736.59	0.945935	0.945935	198
1046.11	6740.34	0.946701	0.946701	198
1046.22	6745.08	0.947569	0.947569	198
1046.33	6749.16	0.948458	0.948458	198
1046.44	6752.79	0.949326	0.949326	198
1046.54	6756.86	0.950152	0.950152	198
1046.65	6760.88	0.951	0.951	198
1046.76	6764.71	0.951889	0.951889	198
1046.86	6768.56	0.952695	0.952695	198
1046.97	6772.19	0.953563	0.953563	198
1047.08	6775.47	0.954432	0.954432	198
1047.19	6779.51	0.95532	0.95532	198
1047.29	6783.09	0.956126	0.956126	198
1047.4	6787.15	0.956995	0.956995	198
1047.51	6791.05	0.957863	0.957863	198
1047.61	6794.77	0.958669	0.958669	199
1047.72	6798.42	0.959517	0.959517	199
1047.83	6802.53	0.960426	0.960426	199
1047.94	6805.86	0.961294	0.961294	199
1048.04	6809.61	0.9621	0.9621	199
1048.15	6813.25	0.962989	0.962989	199
1048.26	6817.11	0.963878	0.963878	199
1048.36	6820.58	0.964664	0.964664	199
1048.47	6824.69	0.965552	0.965552	199
1048.58	6828.2	0.966421	0.966421	199
1048.69	6831.92	0.967288	0.967288	199
1048.79	6835.39	0.968074	0.968074	199
1048.9	6839.6	0.968984	0.968984	199
1049.01	6844.54	0.969852	0.969852	199
1049.11	6847.45	0.970637	0.970637	199
1049.22	6852.1	0.971547	0.971547	199
1049.33	6855.48	0.972415	0.972415	199
1049.43	6858.44	0.973201	0.973201	199
1049.54	6862.84	0.97409	0.97409	199
1049.65	6866.33	0.974957	0.974957	199
1049.76	6870.62	0.975826	0.975826	199
1049.86	6874.11	0.976632	0.976632	199
1049.97	6877.2	0.9775	0.9775	199
1050.08	6881.6	0.97841	0.97841	199
1050.18	6884.59	0.979174	0.979174	199
1050.29	6889.01	0.980063	0.980063	199
1050.4	6892.99	0.980973	0.980973	199
1050.51	6896.32	0.981841	0.981841	199
1050.61	6899.64	0.982647	0.982647	199
1050.72	6903.49	0.983536	0.983536	199
1050.83	6907.49	0.984404	0.984404	199
1050.93	6910.75	0.98519	0.98519	199
1051.04	6914.33	0.986078	0.986078	199
1051.15	6918.03	0.986967	0.986967	199
1051.26	6922.04	0.987836	0.987836	199
1051.36	6926.1	0.988621	0.988621	199
1051.47	6930.73	0.98953	0.98953	199
1051.58	6934.62	0.99044	0.99044	199
1051.68	6938.06	0.991225	0.991225	199
1051.79	6941.68	0.992094	0.992094	199
1051.9	6945.69	0.992962	0.992962	199
1052.01	6949.53	0.993871	0.993871	199
1052.11	6953.09	0.994636	0.994636	199
1052.22	6956.81	0.995525	0.995525	199
1052.33	6960.85	0.996414	0.996414	199
1052.43	6964.13	0.997199	0.997199	199
1052.54	6968.32	0.998088	0.998088	199
1052.65	6971.98	0.998977	0.998977	199
1052.76	6975.88	0.999845	0.999845	200
1052.86	6979.19	1.00065	1.00065	200
1052.97	6983.38	1.00156	1.00156	200
1053.08	6987.31	1.00243	1.00243	200
1053.18	6990.75	1.00321	1.00321	200
1053.29	6993.9	1.0041	1.0041	200
1053.4	6997.6	1.00499	1.00499	200
1053.51	7001.46	1.00588	1.00588	200
1053.61	7005.35	1.00669	1.00669	200
1053.72	7009.21	1.00756	1.00756	200
1053.83	7012.95	1.00844	1.00844	200
1053.93	7016.45	1.00925	1.00925	200
1054.04	7020.52	1.01014	1.01014	200
1054.15	7024.53	1.01101	1.01101	200
1054.25	7027.77	1.01181	1.01181	200
1054.36	7032.04	1.0127	1.0127	200
1054.47	7035.91	1.01357	1.01357	200
1054.57	7039.69	1.0144	1.0144	200
1054.68	7043.67	1.01527	1.01527	200
1054.79	7047.36	1.01615	1.01615	200
1054.9	7051.71	1.01702	1.01702	200
1055	7054.31	1.01783	1.01783	200
1055.11	7058.58	1.01874	1.01874	200
1055.22	7062.71	1.01963	1.01963	200
1055.32	7066.22	1.02041	1.02041	200
1055.43	7070.21	1.0213	1.0213	200
1055.54	7074.01	1.02217	1.02217	200
1055.65	7077.49	1.02306	1.02306	200
1055.75	7080.69	1.02384	1.02384	200
1055.86	7084.38	1.02471	1.02471	201
1055.97	7088.5	1.02562	1.02562	201
1056.07	7092.86	1.02645	1.02645	201
1056.18	7096.28	1.02736	1.02736	201
1056.29	7099.89	1.02823	1.02823	201
1056.4	7103.21	1.02909	1.02909	201
1056.5	7106.55	1.02992	1.02992	201
1056.61	7110.55	1.03079	1.03079	201
1056.72	7114.69	1.03166	1.03166	201
1056.82	7118.83	1.03246	1.03246	201
1056.93	7122.37	1.03335	1.03335	201
1057.04	7127.03	1.03426	1.03426	201
1057.15	7131.12	1.03513	1.03513	201
1057.25	7134.73	1.03592	1.03592	201
1057.36	7138.31	1.03682	1.03682	201
1057.47	7141.96	1.03769	1.03769	201
1057.57	7145.51	1.03852	1.03852	201
1057.68	7149.29	1.03937	1.03937	201
1057.79	7153.4	1.04028	1.04028	201
1057.9	7156.86	1.04115	1.04115	201
1058	7159.74	1.04193	1.04193	201
1058.11	7164.44	1.04282	1.04282	201
1058.22	7168	1.04373	1.04373	201
1058.32	7171.63	1.04454	1.04454	201
1058.43	7174.78	1.04538	1.04538	201
1058.54	7179	1.04629	1.04629	201
1058.65	7182.87	1.04716	1.04716	201
1058.75	7185.75	1.04797	1.04797	201
1058.86	7189.88	1.04883	1.04883	201
1058.97	7193.12	1.04972	1.04972	201
1059.07	7196.24	1.05051	1.05051	201
1059.18	7200.52	1.0514	1.0514	201
1059.29	7204.47	1.05229	1.05229	201
1059.39	7208.77	1.05309	1.05309	201
1059.5	7212.82	1.05396	1.05396	201
1059.61	7216.74	1.05485	1.05485	201
1059.72	7220.52	1.05572	1.05572	201
1059.82	7224.22	1.05652	1.05652	201
1059.93	7228.56	1.05741	1.05741	201
1060.04	7232.66	1.0583	1.0583	201
1060.14	7235.11	1.05909	1.05909	201
1060.25	7238.94	1.05998	1.05998	201
1060.36	7242.7	1.06084	1.06084	201
1060.47	7246.45	1.06171	1.06171	201
1060.57	7250.11	1.06252	1.06252	201
1060.68	7253.93	1.06343	1.06343	201
1060.79	7257.58	1.0643	1.0643	201
1060.89	7261.26	1.06512	1.06512	201
1061	7265.05	1.06599	1.06599	201
1061.11	7268.01	1.06686	1.06686	201
1061.22	7271.17	1.06775	1.06775	201
1061.32	7274.52	1.06853	1.06853	201
1061.43	7278.54	1.0694	1.0694	201
1061.54	7282.88	1.07031	1.07031	201
1061.64	7285.76	1.07108	1.07108	201
1061.75	7289.81	1.07199	1.07199	201
1061.86	7293.07	1.07283	1.07283	201
1061.97	7297.51	1.07374	1.07374	201
1062.07	7301.5	1.07453	1.07453	201
1062.18	7305.33	1.07542	1.07542	201
1062.29	7309.52	1.07629	1.07629	201
1062.39	7313.19	1.07709	1.07709	201
1062.5	7317.04	1.07796	1.07796	201
1062.61	7320.64	1.07887	1.07887	201
1062.72	7324.1	1.07972	1.07972	201
1062.82	7327.48	1.08052	1.08052	201
1062.93	7331.53	1.08137	1.08137	201
1063.04	7335.08	1.08228	1.08228	201
1063.14	7338.36	1.08307	1.08307	201
1063.25	7342.19	1.08395	1.08395	201
1063.36	7345.81	1.0848	1.0848	201
1063.47	7349.73	1.08573	1.08573	201
1063.57	7353.34	1.08652	1.08652	201
1063.68	7356.54	1.08739	1.08739	201
1063.79	7360.59	1.08825	1.08825	201
1063.89	7364.08	1.08908	1.08908	201
1064	7367.26	1.08995	1.08995	201
1064.11	7370.53	1.09082	1.09082	201
1064.21	7374.38	1.09162	1.09162	201
1064.32	7378.28	1.09249	1.09249	201
1064.43	7381.49	1.09336	1.09336	201
1064.54	7386.39	1.09425	1.09425	201
1064.64	7391.28	1.09503	1.09503	201
1064.75	7396.22	1.09594	1.09594	201
1064.86	7399.81	1.09681	1.09681	201
1064.96	7402.95	1.09758	1.09758	201
1065.07	7407.17	1.09847	1.09847	201
1065.18	7411.16	1.09933	1.09933	201
1065.29	7415.26	1.10022	1.10022	201
1065.39	7417.98	1.10103	1.10103	201
1065.5	7421.91	1.10192	1.10192	201
1065.61	7425.97	1.10281	1.10281	201
1065.71	7429.23	1.10359	1.10359	201
1065.82	7433.38	1.10446	1.10446	201
1065.93	7436.75	1.10533	1.10533	201
1066.04	7439.61	1.1062	1.1062	201
1066.14	7443.52	1.107	1.107	201
1066.25	7447.53	1.10785	1.10785	201
1066.36	7451.05	1.10874	1.10874	201
1066.46	7453.62	1.10952	1.10952	201
1066.57	7457.02	1.11037	1.11037	201
1066.68	7461.28	1.11126	1.11126	201
1066.79	7465.53	1.11215	1.11215	201
1066.89	7469.27	1.11296	1.11296	201
1067	7473.47	1.11384	1.11384	201
1067.11	7476.76	1.11471	1.11471	201
1067.21	7480.14	1.11552	1.11552	201
1067.32	7484.64	1.11639	1.11639	201
1067.43	7488.81	1.11728	1.11728	201
1067.54	7492.69	1.1181	1.1181	201
1067.64	7496.31	1.11893	1.11893	201
1067.75	7500.03	1.1198	1.1198	201
1067.86	7504.41	1.12069	1.12069	201
1067.96	7507.79	1.12151	1.12151	201
1068.07	7511.16	1.12236	1.12236	201
1068.18	7514.92	1.12325	1.12325	201
1068.29	7518.88	1.12414	1.12414	201
1068.39	7521.56	1.1249	1.1249	201
1068.5	7525.98	1.12581	1.12581	201
1068.61	7529.56	1.12666	1.12666	201
1068.71	7533.04	1.12749	1.12749	201
1068.82	7536.91	1.12836	1.12836	201
1068.93	7540.09	1.12922	1.12922	201
1069.04	7544.03	1.13011	1.13011	201
1069.14	7547.4	1.13092	1.13092	201
1069.25	7551.48	1.13179	1.13179	201
1069.35	7554.82	1.13259	1.13259	201
1069.46	7558.67	1.13348	1.13348	201
1069.57	7561.97	1.13435	1.13435	201
1069.68	7565.35	1.13522	1.13522	201
1069.78	7569.31	1.13602	1.13602	201
1069.89	7573.11	1.13687	1.13687	201
1070	7577.62	1.13776	1.13776	201
1070.1	7580.82	1.13855	1.13855	201
1070.21	7585.13	1.13946	1.13946	201
1070.32	7589.29	1.14034	1.14034	201
1070.43	7592.58	1.14121	1.14121	201
1070.53	7595.98	1.142	1.142	201
1070.64	7599.95	1.14289	1.14289	201
1070.75	7602.8	1.14375	1.14375	201
1070.85	7606.78	1.14456	1.14456	201
1070.96	7610.62	1.14543	1.14543	201
1071.07	7614.19	1.14632	1.14632	201
1071.18	7617.91	1.14719	1.14719	201
1071.28	7621.04	1.14801	1.14801	201
1071.39	7624.42	1.14886	1.14886	201
1071.5	7628.69	1.14975	1.14975	201
1071.6	7632.69	1.15058	1.15058	201
1071.71	7636.5	1.15144	1.15144	201
1071.82	7639.07	1.15233	1.15233	201
1071.93	7642.7	1.15324	1.15324	201
1072.03	7645.66	1.15399	1.15399	201
1072.14	7649.52	1.1549	1.1549	201
1072.25	7652.92	1.15574	1.15574	201
1072.35	7656.65	1.15655	1.15655	201
1072.46	7660.99	1.15746	1.15746	201
1072.57	7663.96	1.15831	1.15831	201
1072.68	7668.78	1.15922	1.15922	201
1072.78	7672.07	1.16002	1.16002	201
1072.89	7675.69	1.16089	1.16089	201
1073	7679.42	1.16176	1.16176	201
1073.1	7683.12	1.16257	1.16257	200
1073.21	7686.68	1.16343	1.16343	200
1073.32	7690.86	1.16432	1.16432	200
1073.43	7694.59	1.16521	1.16521	200
1073.53	7698.03	1.16602	1.16602	200
1073.64	7701.58	1.16689	1.16689	200
1073.75	7704.96	1.16775	1.16775	200
1073.85	7709.06	1.16858	1.16858	200
1073.96	7712.94	1.16947	1.16947	200
1074.07	7716.82	1.17036	1.17036	200
1074.17	7720.22	1.17114	1.17114	200
1074.28	7723.61	1.17201	1.17201	200
1074.39	7727.72	1.17292	1.17292	200
1074.5	7731.09	1.17381	1.17381	200
1074.6	7733.78	1.17458	1.17458	200
1074.71	7738.12	1.17548	1.17548	200
1074.82	7741.33	1.17635	1.17635	200
1074.92	7744.47	1.17716	1.17716	200
1075.03	7748.03	1.17805	1.17805	200
1075.14	7752.04	1.17892	1.17892	200
1075.25	7756.2	1.1798	1.1798	200
1075.35	7760.21	1.18061	1.18061	200
1075.46	7764.26	1.18148	1.18148	200
1075.57	7768.18	1.18239	1.18239	200
1075.67	7771.8	1.18317	1.18317	200
1075.78	7775.82	1.18404	1.18404	200
1075.89	7779.78	1.18495	1.18495	200
1076	7783.24	1.18582	1.18582	200
1076.1	7786.53	1.18665	1.18665	200
1076.21	7790.31	1.18749	1.18749	200
1076.32	7794.62	1.1884	1.1884	200
1076.42	7797.85	1.18921	1.18921	200
1076.53	7801.48	1.1901	1.1901	200
1076.64	7804.96	1.19099	1.19099	200
1076.75	7808.87	1.19184	1.19184	200
1076.85	7812.06	1.19264	1.19264	200
1076.96	7816.01	1.19351	1.19351	200
1077.07	7819.18	1.19442	1.19442	200
1077.17	7823.14	1.19525	1.19525	200
1077.28	7827.05	1.19616	1.19616	200
1077.39	7830.3	1.19702	1.19702	200
1077.5	7833.73	1.19791	1.19791	200
1077.6	7837.32	1.19872	1.19872	200
1077.71	7841.22	1.19959	1.19959	200
1077.82	7844.8	1.2005	1.2005	200
1077.92	7849.01	1.20128	1.20128	200
1078.03	7852.95	1.20215	1.20215	200
1078.14	7856.65	1.20302	1.20302	200
1078.25	7860.99	1.20393	1.20393	200
1078.35	7864.14	1.20473	1.20473	200
1078.46	7867.84	1.2056	1.2056	200
1078.57	7871.86	1.20649	1.20649	200
1078.67	7875.81	1.20732	1.20732	200
1078.78	7879.83	1.20819	1.20819	200
1078.89	7883.05	1.20905	1.20905	200
1079	7886.58	1.20992	1.20992	200
1079.1	7889.53	1.21075	1.21075	200
1079.21	7893.57	1.21162	1.21162	200
1079.32	7897.55	1.21253	1.21253	200
1079.42	7900.93	1.21331	1.21331	200
1079.53	7903.91	1.21418	1.21418	200
1079.64	7907.76	1.21509	1.21509	200
1079.74	7911.23	1.21588	1.21588	200
1079.85	7915.28	1.21676	1.21676	200
1079.96	7918.44	1.21763	1.21763	200
1080.07	7922.26	1.21854	1.21854	200
1080.17	7924.78	1.21931	1.21931	199
1080.28	7928.9	1.22022	1.22022	199
1080.39	7932.84	1.22106	1.22106	199
1080.49	7937.5	1.22189	1.22189	199
1080.6	7941.47	1.22276	1.22276	199
1080.71	7944.84	1.22365	1.22365	199
1080.82	7948.68	1.22454	1.22454	199
1080.92	7952.4	1.22534	1.22534	199
1081.03	7956.44	1.22619	1.22619	199
1081.14	7960.66	1.2271	1.2271	199
1081.24	7963.82	1.22791	1.22791	199
1081.35	7966.73	1.22877	1.22877	199
1081.46	7970.57	1.22966	1.22966	199
1081.57	7974.65	1.23053	1.23053	199
1081.67	7978.29	1.23134	1.23134	199
1081.78	7981.96	1.23221	1.23221	199
1081.89	7985.26	1.23309	1.23309	199
1081.99	7988.15	1.2339	1.2339	199
1082.1	7992.22	1.23477	1.23477	199
1082.21	7996.13	1.23568	1.23568	199
1082.32	7998.87	1.23655	1.23655	199
1082.42	8001.76	1.23735	1.23735	199
1082.53	8005.97	1.23822	1.23822	199
1082.64	8009.85	1.23909	1.23909	199
1082.74	8013.41	1.23989	1.23989	199
1082.85	8017.57	1.24076	1.24076	199
1082.96	8021.2	1.24165	1.24165	199
1083.07	8024.48	1.24252	1.24252	199
1083.17	8027.92	1.24331	1.24331	199
1083.28	8032.76	1.24422	1.24422	199
1083.39	8036.41	1.24508	1.24508	199
1083.49	8040.01	1.24589	1.24589	199
1083.6	8043.92	1.24678	1.24678	199
1083.71	8047.76	1.24765	1.24765	199
1083.82	8051.33	1.24854	1.24854	199
1083.92	8055.05	1.24934	1.24934	199
1084.03	8058.46	1.25021	1.25021	199
1084.13	8061.67	1.251	1.251	199
1084.24	8065.18	1.25186	1.25186	199
1084.35	8068.81	1.25275	1.25275	199
1084.46	8072.85	1.25364	1.25364	199
1084.56	8076.29	1.25443	1.25443	199
1084.67	8080.41	1.25532	1.25532	199
1084.78	8084	1.2562	1.2562	199
1084.88	8086.99	1.25699	1.25699	199
1084.99	8090.74	1.25788	1.25788	199
1085.1	8094.12	1.25873	1.25873	199
1085.21	8098.48	1.25964	1.25964	199
1085.31	8101.4	1.2604	1.2604	199
1085.42	8105.07	1.26129	1.26129	199
1085.53	8108.74	1.26216	1.26216	199
1085.63	8112.61	1.26296	1.26296	199
1085.74	8117.26	1.26387	1.26387	199
1085.85	8121.66	1.26474	1.26474	199
1085.96	8125.47	1.26561	1.26561	199
1086.06	8128.82	1.26642	1.26642	199
1086.17	8132.54	1.26726	1.26726	199
1086.28	8136.71	1.26815	1.26815	199
1086.38	8139.76	1.26894	1.26894	199
1086.49	8143.41	1.26983	1.26983	199
1086.6	8147.47	1.27071	1.27071	199
1086.71	8150.94	1.27158	1.27158	199
1086.81	8154.4	1.27239	1.27239	199
1086.92	8158.6	1.27326	1.27326	199
1087.03	8162.18	1.27415	1.27415	199
1087.13	8165.12	1.27495	1.27495	199
1087.24	8168.62	1.2758	1.2758	198
1087.35	8172.45	1.27669	1.27669	198
1087.46	8176.33	1.27756	1.27756	198
1087.56	8179.2	1.27834	1.27834	198
1087.67	8181.62	1.27919	1.27919	198
1087.78	8185.77	1.28006	1.28006	198
1087.88	8189.71	1.28086	1.28086	198
1087.99	8194	1.28175	1.28175	198
1088.1	8198.13	1.28264	1.28264	198
1088.21	8201.71	1.28353	1.28353	198
1088.31	8205.47	1.28432	1.28432	198
1088.42	8209.71	1.28521	1.28521	198
1088.53	8213.78	1.28607	1.28607	198
1088.63	8217.1	1.28688	1.28688	198
1088.74	8220.69	1.28775	1.28775	198
1088.85	8224.42	1.2886	1.2886	198
1088.96	8228.72	1.28948	1.28948	198
1089.06	8232.13	1.29029	1.29029	198
1089.17	8235.8	1.29118	1.29118	198
1089.28	8239.61	1.29205	1.29205	198
1089.38	8243.1	1.29283	1.29283	198
1089.49	8246.38	1.29374	1.29374	198
1089.6	8250.16	1.29461	1.29461	198
1089.7	8253.46	1.2954	1.2954	198
1089.81	8257.14	1.29626	1.29626	198
1089.92	8260.86	1.29715	1.29715	198
1090.03	8264.59	1.29802	1.29802	198
1090.13	8267.91	1.29881	1.29881	198
1090.24	8271.55	1.2997	1.2997	198
1090.35	8275.68	1.30058	1.30058	198
1090.45	8279.25	1.30139	1.30139	198
1090.56	8283.51	1.30228	1.30228	198
1090.67	8286.38	1.30315	1.30315	198
1090.78	8289.98	1.30404	1.30404	198
1090.88	8293.21	1.30482	1.30482	198
1090.99	8297.11	1.30567	1.30567	198
1091.1	8301.67	1.30656	1.30656	198
1091.2	8305.39	1.30736	1.30736	198
1091.31	8309.51	1.30825	1.30825	198
1091.42	8312.98	1.30914	1.30914	198
1091.53	8316.77	1.31001	1.31001	198
1091.63	8320.4	1.31082	1.31082	198
1091.74	8324.2	1.31168	1.31168	198
1091.85	8328.12	1.31257	1.31257	198
1091.95	8331.11	1.31336	1.31336	198
1092.06	8334.73	1.31427	1.31427	198
1092.17	8338.62	1.31512	1.31512	198
1092.28	8341.7	1.316	1.316	198
1092.38	8345.38	1.31679	1.31679	198
1092.49	8349.1	1.31766	1.31766	198
1092.6	8352.54	1.31857	1.31857	198
1092.7	8356.24	1.31935	1.31935	198
1092.81	8360.08	1.32024	1.32024	198
1092.92	8363.83	1.32113	1.32113	198
1093.03	8367.7	1.32204	1.32204	198
1093.13	8370.62	1.32281	1.32281	198
1093.24	8374.52	1.32369	1.32369	198
1093.35	8377.84	1.32456	1.32456	198
1093.45	8380.85	1.32535	1.32535	198
1093.56	8385.12	1.32626	1.32626	198
1093.67	8389.42	1.32713	1.32713	198
1093.78	8393.7	1.32801	1.32801	198
1093.88	8397.48	1.32882	1.32882	198
1093.99	8401.23	1.32971	1.32971	198
1094.1	8404.36	1.33058	1.33058	198
1094.2	8407.87	1.33138	1.33138	198
1094.31	8411.84	1.33225	1.33225	198
1094.42	8415.78	1.33314	1.33314	199
1094.52	8419.08	1.33395	1.33395	199
1094.63	8422.96	1.33482	1.33482	199
1094.74	8426.45	1.33568	1.33568	199
1094.85	8430.27	1.33657	1.33657	199
1094.95	8433.82	1.33736	1.33736	199
1095.06	8437.62	1.33827	1.33827	199
1095.17	8441.87	1.33916	1.33916	199
1095.27	8444.75	1.33994	1.33994	199
1095.38	8448.96	1.34083	1.34083	199
1095.49	8452.43	1.34174	1.34174	199
1095.6	8456.08	1.34259	1.34259	199
1095.7	8459.2	1.34339	1.34339	199
1095.81	8462.41	1.34426	1.34426	199
1095.92	8466.84	1.34517	1.34517	199
1096.02	8469.8	1.34598	1.34598	199
1096.13	8473.62	1.34687	1.34687	199
1096.24	8477.23	1.34773	1.34773	199
1096.35	8481.4	1.3486	1.3486	199
1096.45	8485.48	1.34941	1.34941	199
1096.56	8489.15	1.3503	1.3503	199
1096.67	8493.08	1.35119	1.35119	199
1096.77	8496.25	1.35197	1.35197	199
1096.88	8500.74	1.35284	1.35284	199
1096.99	8504.41	1.35371	1.35371	199
1097.1	8508.48	1.35462	1.35462	199
1097.2	8512	1.35544	1.35544	199
1097.31	8515.35	1.35631	1.35631	199
1097.42	8519.51	1.3572	1.3572	199
1097.52	8522.94	1.35801	1.35801	199
1097.63	8527.11	1.35888	1.35888	199
1097.74	8530.5	1.35976	1.35976	199
1097.85	8534.39	1.36065	1.36065	199
1097.95	8537.55	1.36144	1.36144	199
1098.06	8541.18	1.36233	1.36233	199
1098.17	8544.58	1.36322	1.36322	199
1098.27	8547.67	1.36402	1.36402	199
1098.38	8552.5	1.36491	1.36491	199
1098.49	8556.1	1.36582	1.36582	200
1098.6	8560.05	1.36671	1.36671	200
1098.7	8563.04	1.3675	1.3675	200
1098.81	8567.07	1.36838	1.36838	200
1098.92	8570.96	1.36929	1.36929	200
1099.02	8574.55	1.37006	1.37006	200
1099.13	8578.82	1.37095	1.37095	200
1099.24	8582.54	1.37182	1.37182	200
1099.34	8586.36	1.37264	1.37264	200
1099.45	8590.54	1.37353	1.37353	200
1099.56	8594.17	1.3744	1.3744	200
1099.66	8597.64	1.37521	1.37521	200
1099.77	8601.43	1.37609	1.37609	200
1099.88	8605.45	1.37698	1.37698	200
1099.99	8609.22	1.37787	1.37787	200
1100.09	8612.49	1.37866	1.37866	200
1100.2	8616.14	1.37955	1.37955	200
1100.31	8619.83	1.38044	1.38044	200
1100.41	8622.95	1.38124	1.38124	200
1100.52	8626.81	1.38211	1.38211	200
1100.63	8630.81	1.38298	1.38298	200
1100.74	8634.14	1.38387	1.38387	200
1100.84	8637.77	1.38469	1.38469	200
1100.95	8641.82	1.38556	1.38556	200
1101.06	8645.21	1.38645	1.38645	200
1101.16	8648.23	1.38724	1.38724	200
1101.27	8652.3	1.38815	1.38815	200
1101.38	8655.64	1.38903	1.38903	200
1101.49	8659.29	1.38988	1.38988	200
1101.59	8662.98	1.39069	1.39069	200
1101.7	8666.92	1.39156	1.39156	200
1101.81	8671.45	1.39245	1.39245	200
1101.91	8674.54	1.39325	1.39325	200
1102.02	8678.94	1.39414	1.39414	200
1102.13	8683.54	1.39503	1.39503	200
1102.24	8687.93	1.3959	1.3959	200
1102.34	8692.05	1.3967	1.3967	200
1102.45	8695.3	1.39757	1.39757	200
1102.56	8699.02	1.39844	1.39844	201
1102.66	8702.66	1.39925	1.39925	201
1102.77	8706.69	1.40013	1.40013	201
1102.88	8710.37	1.40102	1.40102	201
1102.99	8713.68	1.40191	1.40191	201
1103.09	8716.78	1.40272	1.40272	201
1103.2	8720.28	1.40359	1.40359	201
1103.31	8724.07	1.40448	1.40448	201
1103.41	8727.35	1.40528	1.40528	201
1103.52	8730.32	1.40613	1.40613	201
1103.63	8734.28	1.407	1.407	201
1103.74	8738.07	1.40791	1.40791	201
1103.84	8741.87	1.40869	1.40869	201
1103.95	8745.46	1.40956	1.40956	201
1104.06	8749.47	1.41045	1.41045	201
1104.16	8753.01	1.41126	1.41126	201
1104.27	8756.11	1.41212	1.41212	201
1104.38	8760.62	1.41299	1.41299	201
1104.48	8765.15	1.4138	1.4138	201
1104.59	8768.86	1.41469	1.41469	201
1104.7	8772.54	1.41555	1.41555	201
1104.81	8776.15	1.41646	1.41646	201
1104.91	8780.08	1.41725	1.41725	201
1105.02	8783.56	1.41812	1.41812	201
1105.13	8787.07	1.41899	1.41899	201
1105.23	8790.64	1.41979	1.41979	201
1105.34	8794.08	1.42068	1.42068	201
1105.45	8797.22	1.42155	1.42155	201
1105.56	8801.42	1.42244	1.42244	201
1105.66	8804.71	1.42324	1.42324	201
1105.77	8808.73	1.42411	1.42411	201
1105.88	8813.04	1.42502	1.42502	201
1105.98	8815.5	1.42579	1.42579	201
1106.09	8819.43	1.42666	1.42666	201
1106.2	8823.39	1.42754	1.42754	201
1106.31	8826.92	1.42841	1.42841	201
1106.41	8830.59	1.42922	1.42922	201
1106.52	8833.6	1.43009	1.43009	202
1106.63	8837.42	1.43095	1.43095	202
1106.73	8841.2	1.43176	1.43176	202
1106.84	8845.44	1.43263	1.43263	202
1106.95	8849.76	1.43354	1.43354	202
1107.06	8853.57	1.43443	1.43443	202
1107.16	8856.37	1.43519	1.43519	202
1107.27	8860.67	1.43608	1.43608	202
1107.38	8864.78	1.43697	1.43697	202
1107.48	8868.11	1.43776	1.43776	202
1107.59	8872.12	1.43862	1.43862	202
1107.7	8875.41	1.43949	1.43949	202
1107.81	8879.1	1.44036	1.44036	202
1107.91	8882.98	1.44119	1.44119	202
1108.02	8886.68	1.44206	1.44206	202
1108.13	8890.78	1.44294	1.44294	202
1108.23	8894.07	1.44373	1.44373	202
1108.34	8897.29	1.44462	1.44462	202
1108.45	8901.01	1.44549	1.44549	202
1108.56	8905.19	1.44635	1.44635	202
1108.66	8908.1	1.44714	1.44714	202
1108.77	8911	1.44801	1.44801	202
1108.88	8913.65	1.44886	1.44886	202
1108.98	8917.83	1.44968	1.44968	202
1109.09	8921.72	1.45055	1.45055	202
1109.2	8926	1.45142	1.45142	202
1109.3	8930.74	1.45225	1.45225	202
1109.41	8934.02	1.45309	1.45309	202
1109.52	8938.01	1.45402	1.45402	202
1109.63	8941.71	1.45487	1.45487	202
1109.73	8945.42	1.45568	1.45568	202
1109.84	8949.07	1.45655	1.45655	202
1109.95	8952.9	1.45739	1.45739	202
1110.05	8956.36	1.45822	1.45822	202
1110.16	8960.14	1.45911	1.45911	202
1110.27	8964.25	1.45996	1.45996	202
1110.38	8968.11	1.46087	1.46087	202
1110.48	8972.04	1.46165	1.46165	202
1110.59	8974.75	1.46252	1.46252	202
1110.7	8978.69	1.46339	1.46339	202
1110.8	8982.35	1.46419	1.46419	202
1110.91	8986.09	1.46506	1.46506	202
1111.02	8990.08	1.46595	1.46595	202
1111.13	8993.89	1.46684	1.46684	202
1111.23	8996.77	1.46765	1.46765	202
1111.34	9000.12	1.46851	1.46851	202
1111.45	9004.25	1.46938	1.46938	202
1111.55	9008.21	1.47019	1.47019	202
1111.66	9012.05	1.47108	1.47108	202
1111.77	9016.1	1.47197	1.47197	202
1111.88	9019.21	1.47281	1.47281	202
1111.98	9022.82	1.47364	1.47364	202
1112.09	9026.5	1.47449	1.47449	202
1112.2	9030.91	1.47538	1.47538	202
1112.3	9034.88	1.47618	1.47618	202
1112.41	9038.35	1.47705	1.47705	202
1112.52	9042.73	1.47794	1.47794	202
1112.63	9046.51	1.47881	1.47881	202
1112.73	9049.27	1.47959	1.47959	202
1112.84	9054.02	1.4805	1.4805	202
1112.95	9057.46	1.48137	1.48137	202
1113.05	9060.63	1.48218	1.48218	202
1113.16	9063.98	1.48302	1.48302	202
1113.27	9068.18	1.48391	1.48391	202
1113.38	9072.11	1.4848	1.4848	202
1113.48	9075.21	1.48559	1.48559	202
1113.59	9078.48	1.48646	1.48646	202
1113.7	9082.07	1.48737	1.48737	201
1113.8	9085.97	1.48815	1.48815	201
1113.91	9089.83	1.48902	1.48902	201
1114.02	9094.41	1.48993	1.48993	201
1114.13	9096.87	1.49082	1.49082	201
1114.23	9099.99	1.4916	1.4916	201
1114.34	9103.26	1.49247	1.49247	201
1114.44	9107.03	1.49328	1.49328	201
1114.55	9110.93	1.49415	1.49415	201
1114.66	9114.91	1.49505	1.49505	201
1114.77	9118.63	1.49592	1.49592	201
1114.87	9122.42	1.49675	1.49675	201
1114.98	9126.43	1.49762	1.49762	201
1115.09	9130.65	1.49853	1.49853	201
1115.19	9134.34	1.49931	1.49931	201
1115.3	9137.6	1.50018	1.50018	201
1115.41	9141.19	1.50105	1.50105	201
1115.52	9145.49	1.50194	1.50194	201
1115.62	9148.78	1.50272	1.50272	201
1115.73	9152.79	1.50361	1.50361	201
1115.84	9156.57	1.5045	1.5045	201
1115.94	9159.54	1.50529	1.50529	201
1116.05	9163.5	1.50618	1.50618	201
1116.16	9167.19	1.50704	1.50704	201
1116.27	9171.98	1.50795	1.50795	201
1116.37	9175.19	1.50874	1.50874	201
1116.48	9178.74	1.50963	1.50963	201
1116.59	9181.74	1.5105	1.5105	201
1116.69	9185.32	1.51132	1.51132	201
1116.8	9189.39	1.51221	1.51221	201
1116.91	9193.04	1.51308	1.51308	201
1117.02	9196.14	1.51397	1.51397	201
1117.12	9199.44	1.51475	1.51475	201
1117.23	9203.17	1.51564	1.51564	201
1117.34	9207.04	1.51651	1.51651	201
1117.44	9210.82	1.51734	1.51734	201
1117.55	9215.09	1.51823	1.51823	201
1117.66	9219.18	1.51909	1.51909	201
1117.77	9223	1.51998	1.51998	201
1117.87	9226.63	1.52077	1.52077	201
1117.98	9230.8	1.52164	1.52164	201
1118.09	9234.56	1.52255	1.52255	201
1118.19	9237.8	1.52333	1.52333	201
1118.3	9241.7	1.52424	1.52424	201
1118.41	9245.14	1.52511	1.52511	201
1118.52	9248.88	1.52598	1.52598	201
1118.62	9253.35	1.52681	1.52681	201
1118.73	9257.45	1.52769	1.52769	201
1118.84	9260.55	1.52856	1.52856	201
1118.94	9263.78	1.52937	1.52937	201
1119.05	9267.3	1.53026	1.53026	201
1119.16	9270.9	1.5311	1.5311	201
1119.26	9274.24	1.53193	1.53193	201
1119.37	9277.23	1.53282	1.53282	201
1119.48	9280.95	1.53371	1.53371	201
1119.59	9285.31	1.53462	1.53462	201
1119.69	9288.58	1.53542	1.53542	201
1119.8	9292.46	1.53631	1.53631	201
1119.91	9296.42	1.53718	1.53718	201
1120.01	9300.43	1.53801	1.53801	201
1120.12	9303.7	1.53888	1.53888	201
1120.23	9307.91	1.53975	1.53975	201
1120.34	9312.39	1.54065	1.54065	201
1120.44	9315.66	1.54144	1.54144	201
1120.55	9319.3	1.54231	1.54231	201
1120.66	9323.04	1.5432	1.5432	201
1120.76	9326.9	1.544	1.544	201
1120.87	9330.63	1.54489	1.54489	201
1120.98	9334.94	1.5458	1.5458	201
1121.09	9338.52	1.54665	1.54665	201
1121.19	9342.3	1.54748	1.54748	201
1121.3	9345.36	1.54834	1.54834	201
1121.41	9348.73	1.54921	1.54921	201
1121.51	9352.53	1.55004	1.55004	201
1121.62	9356.1	1.55093	1.55093	201
1121.73	9359.53	1.55178	1.55178	201
1121.84	9363.5	1.55269	1.55269	201
1121.94	9366.65	1.55347	1.55347	201
1122.05	9370.77	1.55436	1.55436	201
1122.16	9374.69	1.55527	1.55527	201
1122.26	9377.64	1.55607	1.55607	201
1122.37	9381.23	1.55694	1.55694	201
1122.48	9384.59	1.55781	1.55781	201
1122.59	9388.56	1.55868	1.55868	201
1122.69	9392.77	1.55949	1.55949	201
1122.8	9396.33	1.56037	1.56037	201
1122.91	9400.43	1.56126	1.56126	201
1123.01	9403.87	1.56205	1.56205	201
1123.12	9407.61	1.56294	1.56294	201
1123.23	9411.42	1.56383	1.56383	201
1123.34	9415.42	1.56469	1.56469	201
1123.44	9419.23	1.5655	1.5655	201
1123.55	9422.36	1.56637	1.56637	201
1123.66	9426.33	1.56724	1.56724	201
1123.76	9429.55	1.56806	1.56806	201
1123.87	9433.3	1.56893	1.56893	201
1123.98	9436.99	1.5698	1.5698	201
1124.09	9440.64	1.57071	1.57071	201
1124.19	9443.98	1.57152	1.57152	201
1124.3	9447.8	1.57236	1.57236	201
1124.41	9451.39	1.57325	1.57325	201
1124.51	9455.3	1.57408	1.57408	201
1124.62	9458.23	1.57493	1.57493	201
1124.73	9461.36	1.57584	1.57584	201
1124.83	9464.8	1.57662	1.57662	201
1124.94	9468.34	1.57749	1.57749	201
1125.05	9471.68	1.57836	1.57836	201
1125.16	9475.63	1.57925	1.57925	201
1125.26	9479.54	1.58005	1.58005	201
1125.37	9483.28	1.58094	1.58094	201
1125.48	9487.42	1.58181	1.58181	201
1125.58	9491.43	1.58262	1.58262	201
1125.69	9496.24	1.58351	1.58351	201
1125.8	9500.13	1.58437	1.58437	201
1125.91	9503.82	1.58526	1.58526	200
1126.01	9507.14	1.58605	1.58605	200
1126.12	9511.04	1.58694	1.58694	200
1126.23	9514.63	1.5878	1.5878	200
1126.33	9517.57	1.58861	1.58861	200
1126.44	9521.36	1.58948	1.58948	200
1126.55	9524.93	1.59037	1.59037	200
1126.66	9528.96	1.59124	1.59124	200
1126.76	9532.36	1.59202	1.59202	200
1126.87	9536.3	1.59291	1.59291	200
1126.98	9540.12	1.59382	1.59382	200
1127.08	9543.21	1.59458	1.59458	200
1127.19	9546.86	1.59547	1.59547	200
1127.3	9550.58	1.59634	1.59634	200
1127.41	9554.3	1.59721	1.59721	200
1127.51	9557.82	1.59802	1.59802	200
1127.62	9560.76	1.59888	1.59888	200
1127.73	9564.38	1.59975	1.59975	200
1127.83	9567.93	1.60056	1.60056	200
1127.94	9572.24	1.60145	1.60145	200
1128.05	9576.58	1.60232	1.60232	200
1128.16	9581.14	1.6032	1.6032	200
1128.26	9584.01	1.60399	1.60399	200
1128.37	9588.28	1.60488	1.60488	200
1128.48	9591.89	1.60577	1.60577	200
1128.58	9595.32	1.60655	1.60655	200
1128.69	9599.13	1.60742	1.60742	200
1128.8	9602.84	1.60829	1.60829	200
1128.91	9606.36	1.6092	1.6092	200
1129.01	9609.97	1.60998	1.60998	200
1129.12	9613.61	1.61085	1.61085	200
1129.22	9617.23	1.61166	1.61166	200
1129.33	9620.88	1.61253	1.61253	200
1129.44	9624.11	1.6134	1.6134	200
1129.55	9627.57	1.61428	1.61428	200
1129.65	9631.08	1.61509	1.61509	200
1129.76	9634.92	1.61596	1.61596	200
1129.87	9638.02	1.61681	1.61681	200
1129.97	9640.52	1.61759	1.61759	200
1130.08	9643.98	1.61848	1.61848	200
1130.19	9647.97	1.61937	1.61937	200
1130.3	9652.25	1.62024	1.62024	200
1130.4	9656.5	1.62102	1.62102	200
1130.51	9660.85	1.62193	1.62193	200
1130.62	9664.34	1.62278	1.62278	200
1130.72	9668.49	1.62359	1.62359	200
1130.83	9672.84	1.62445	1.62445	200
1130.94	9676.85	1.62536	1.62536	200
1131.05	9679.85	1.62619	1.62619	200
1131.15	9683.53	1.62702	1.62702	200
1131.26	9687.33	1.62789	1.62789	200
1131.37	9691.13	1.62877	1.62877	200
1131.47	9694.96	1.62958	1.62958	200
1131.58	9698.65	1.63047	1.63047	200
1131.69	9702.03	1.63132	1.63132	200
1131.8	9705.29	1.63218	1.63218	200
1131.9	9708.44	1.63299	1.63299	200
1132.01	9712.21	1.63386	1.63386	200
1132.12	9716.2	1.63475	1.63475	200
1132.22	9719.45	1.63555	1.63555	200
1132.33	9723.19	1.63642	1.63642	200
1132.44	9726.54	1.63731	1.63731	200
1132.55	9730.43	1.63818	1.63818	200
1132.65	9733.83	1.63899	1.63899	200
1132.76	9737.71	1.63985	1.63985	200
1132.87	9741.64	1.64074	1.64074	200
1132.97	9744.93	1.64155	1.64155	199
1133.08	9748.87	1.64242	1.64242	199
1133.19	9752.46	1.64328	1.64328	199
1133.3	9756.45	1.64417	1.64417	199
1133.4	9759.83	1.64496	1.64496	199
1133.51	9764.29	1.64587	1.64587	199
1133.62	9767.9	1.64672	1.64672	199
1133.72	9771.75	1.64754	1.64754	199
1133.83	9775.15	1.64841	1.64841	199
1133.94	9779.58	1.6493	1.6493	199
1134.05	9783.35	1.65019	1.65019	199
1134.15	9785.81	1.65095	1.65095	199
1134.26	9789.9	1.65184	1.65184	199
1134.37	9793.31	1.65273	1.65273	199
1134.47	9796.53	1.65352	1.65352	199
1134.58	9800.94	1.65441	1.65441	199
1134.69	9804.14	1.65525	1.65525	199
1134.79	9807.37	1.65608	1.65608	199
1134.9	9811.32	1.65695	1.65695	199
1135.01	9814.9	1.65786	1.65786	199
1135.12	9819.42	1.65873	1.65873	199
1135.22	9822.93	1.65953	1.65953	199
1135.33	9825.32	1.66042	1.66042	199
1135.44	9829.05	1.66129	1.66129	199
1135.54	9832.28	1.6621	1.6621	199
1135.65	9836.15	1.66296	1.66296	199
1135.76	9839.69	1.66385	1.66385	199
1135.87	9843.78	1.66472	1.66472	199
1135.97	9847.63	1.66555	1.66555	199
1136.08	9851.72	1.66642	1.66642	199
1136.19	9856.23	1.6673	1.6673	199
1136.29	9859.76	1.66811	1.66811	199
1136.4	9863.27	1.66898	1.66898	199
1136.51	9867.02	1.66985	1.66985	199
1136.62	9870.71	1.67074	1.67074	199
1136.72	9874.28	1.67154	1.67154	199
1136.83	9877.89	1.67241	1.67241	199
1136.94	9881	1.6733	1.6733	199
1137.04	9884.68	1.67408	1.67408	199
1137.15	9888.84	1.67497	1.67497	199
1137.26	9892.32	1.67588	1.67588	199
1137.37	9895.93	1.67675	1.67675	199
1137.47	9899.69	1.67756	1.67756	199
1137.58	9903.41	1.67843	1.67843	199
1137.69	9907.45	1.67931	1.67931	199
1137.79	9910.3	1.6801	1.6801	199
1137.9	9913.81	1.68101	1.68101	199
1138.01	9917.25	1.68188	1.68188	199
1138.12	9920.1	1.68272	1.68272	198
1138.22	9923.89	1.68357	1.68357	198
1138.33	9927.96	1.68446	1.68446	198
1138.44	9931.61	1.68533	1.68533	198
1138.54	9935.15	1.68614	1.68614	198
1138.65	9939.29	1.687	1.687	198
1138.76	9943.63	1.68791	1.68791	198
1138.87	9947.61	1.68878	1.68878	198
1138.97	9950.91	1.68959	1.68959	198
1139.08	9954.7	1.69046	1.69046	198
1139.19	9958.36	1.69132	1.69132	198
1139.29	9962.44	1.69213	1.69213	198
1139.4	9966.29	1.69302	1.69302	198
1139.51	9970.21	1.69393	1.69393	198
1139.61	9973.72	1.69473	1.69473	198
1139.72	9977.42	1.6956	1.6956	198
1139.83	9982.55	1.69649	1.69649	198
1139.94	9986.65	1.69738	1.69738	198
1140.04	9989.12	1.69817	1.69817	198
1140.15	9993.17	1.69905	1.69905	198
1140.26	9996.92	1.69992	1.69992	198
1140.36	10000.3	1.70073	1.70073	198
1140.47	10003.6	1.70162	1.70162	198
1140.58	10006.5	1.70251	1.70251	198
[truncated: 1,370 more rows]
