# Supplementary material for: Benchmark dataset of the effect of grain size on strength in the single-phase FCC CrCoNi medium entropy alloy
Source: Data Brief. 2019 Oct 1;27:104592. doi: 10.1016/j.dib.2019.104592 (PMC6812030; doi:10.1016/j.dib.2019.104592)
Supplement: Multimedia component 1 [file mmc1.zip › Compression_Tests/473K/CrCoNi_1273K_180min_473K.xlsx]

## Sheet: CrCoNi_1273K_180min_473K
Name	CrCoNi-1000C-3h-46µm-493K
Diameter	4.15	mm
Sample height	8.04	mm
Gage length	8.04	mm
Speed ​​during measurement	0.48	mm/min
Time	Force	Crosshead Displacement	Crosshead Displacement	Temperature
s	N	mm	mm	°C
3651.73	82.5149	0	0	201
3651.81	82.6094	2.06708e-05	2.06708e-05	201
3651.84	82.6885	2.06708e-05	2.06708e-05	201
3651.84	82.6885	2.06708e-05	2.06708e-05	201
3651.95	82.7594	4.13415e-05	4.13415e-05	201
3652.06	82.7674	4.13415e-05	4.13415e-05	201
3652.16	83.4858	0.000247931	0.000247931	201
3652.27	84.9062	0.00111577	0.00111577	201
3652.38	86.9033	0.00202558	0.00202558	201
3652.49	88.8925	0.00295589	0.00295589	201
3652.59	90.1635	0.00374124	0.00374124	201
3652.7	91.1113	0.00465057	0.00465057	201
3652.81	91.3009	0.00556037	0.00556037	201
3652.91	91.1904	0.00634572	0.00634572	201
3653.02	91.4509	0.00723455	0.00723455	201
3653.13	91.4982	0.00810287	0.00810287	201
3653.24	91.451	0.00897071	0.00897071	201
3653.34	91.4273	0.00977704	0.00977704	201
3653.45	91.4272	0.0106864	0.0106864	201
3653.56	91.404	0.0115752	0.0115752	201
3653.66	91.4112	0.0123815	0.0123815	201
3653.77	91.3719	0.0132498	0.0132498	201
3653.88	91.5771	0.0141177	0.0141177	201
3653.99	91.5931	0.0150065	0.0150065	201
3654.09	91.5377	0.0158128	0.0158128	201
3654.2	91.5852	0.0166602	0.0166602	201
3654.31	91.3721	0.017549	0.017549	201
3654.41	91.3483	0.0183348	0.0183348	201
3654.52	91.4667	0.0192442	0.0192442	201
3654.63	91.3166	0.0201125	0.0201125	201
3654.74	91.3722	0.0209808	0.0209808	201
3654.84	91.4826	0.0218076	0.0218076	201
3654.95	91.443	0.0226755	0.0226755	201
3655.06	91.6641	0.0235853	0.0235853	201
3655.16	91.6562	0.0243706	0.0243706	201
3655.27	91.4273	0.0252595	0.0252595	201
3655.38	91.3721	0.0261481	0.0261481	201
3655.49	91.672	0.0270164	0.0270164	201
3655.59	91.5693	0.0278017	0.0278017	201
3655.7	91.2773	0.028691	0.028691	201
3655.81	91.6799	0.0295799	0.0295799	201
3655.91	91.4827	0.0303857	0.0303857	201
3656.02	91.8376	0.031254	0.031254	201
3656.13	91.4589	0.0321429	0.0321429	201
3656.24	91.7429	0.0330317	0.0330317	201
3656.34	91.6561	0.033817	0.033817	201
3656.45	91.7192	0.0347059	0.0347059	201
3656.56	91.7827	0.0355947	0.0355947	201
3656.66	91.6956	0.036401	0.036401	201
3656.77	91.9009	0.0372898	0.0372898	201
3656.88	91.7825	0.0381788	0.0381788	201
3656.98	91.8377	0.0389642	0.0389642	201
3657.09	91.7904	0.039853	0.039853	201
3657.2	91.743	0.0407213	0.0407213	201
3657.3	91.7037	0.0415272	0.0415272	201
3657.41	91.98	0.042437	0.042437	201
3657.52	92.0429	0.0433258	0.0433258	201
3657.63	91.9403	0.0441937	0.0441937	201
3657.73	92.0509	0.045	0.045	201
3657.84	92.1062	0.0458683	0.0458683	201
3657.95	91.9641	0.0467571	0.0467571	201
3658.05	92.1377	0.047563	0.047563	201
3658.16	91.8378	0.0484728	0.0484728	201
3658.27	91.7983	0.0493616	0.0493616	201
3658.38	92.011	0.0502504	0.0502504	201
3658.48	92.0115	0.0510568	0.0510568	201
3658.59	92.0113	0.0519246	0.0519246	201
3658.7	92.3667	0.0528134	0.0528134	201
3658.8	92.4771	0.0536198	0.0536198	201
3658.91	92.3035	0.0544671	0.0544671	201
3659.02	92.422	0.0553769	0.0553769	201
3659.13	92.5401	0.0562448	0.0562448	201
3659.23	92.4378	0.0570716	0.0570716	201
3659.34	92.343	0.0579399	0.0579399	201
3659.45	92.5245	0.0588492	0.0588492	201
3659.55	92.5007	0.0596141	0.0596141	201
3659.66	92.6508	0.0605032	0.0605032	201
3659.77	92.8798	0.0614125	0.0614125	201
3659.88	92.9034	0.0623223	0.0623223	201
3659.98	93.085	0.0630661	0.0630661	201
3660.09	93.235	0.063976	0.063976	201
3660.2	93.5505	0.0648438	0.0648438	201
3660.3	93.6219	0.0656501	0.0656501	201
3660.41	93.5429	0.066539	0.066539	201
3660.52	93.4481	0.0674073	0.0674073	201
3660.63	93.5506	0.0683166	0.0683166	201
3660.73	93.6693	0.069102	0.069102	201
3660.84	93.7638	0.0699908	0.0699908	201
3660.95	93.8587	0.0708801	0.0708801	201
3661.05	93.6534	0.0716859	0.0716859	201
3661.16	93.8744	0.0725333	0.0725333	201
3661.27	94.1191	0.0734431	0.0734431	201
3661.38	94.214	0.0743114	0.0743114	201
3661.48	94.3401	0.0750967	0.0750967	201
3661.59	94.6874	0.0759651	0.0759651	201
3661.7	94.8059	0.0768744	0.0768744	201
3661.8	95.4927	0.0776807	0.0776807	201
3661.91	95.6664	0.0785691	0.0785691	201
3662.02	95.9899	0.0794584	0.0794584	201
3662.12	96.4716	0.0802643	0.0802643	201
3662.23	96.519	0.0811121	0.0811121	201
3662.34	97.0319	0.0820009	0.0820009	201
3662.45	97.182	0.0828688	0.0828688	201
3662.55	97.3241	0.0836546	0.0836546	201
3662.66	97.5921	0.0845434	0.0845434	201
3662.77	97.8136	0.0854528	0.0854528	201
3662.87	98.524	0.0862381	0.0862381	201
3662.98	98.6342	0.0871269	0.0871269	201
3663.09	98.9186	0.0879953	0.0879953	201
3663.2	99.4003	0.0889046	0.0889046	201
3663.3	99.866	0.0896694	0.0896694	201
3663.41	100.45	0.0905792	0.0905792	201
3663.52	101.532	0.0914266	0.0914266	200
3663.62	102.344	0.0922119	0.0922119	200
3663.73	103.632	0.0931007	0.0931007	200
3663.84	105.21	0.0940106	0.0940106	200
3663.95	106.773	0.0948579	0.0948579	200
3664.05	108.825	0.0956642	0.0956642	200
3664.16	111.319	0.0965528	0.0965528	200
3664.27	113.822	0.0974211	0.0974211	200
3664.37	116.436	0.098248	0.098248	200
3664.48	119.26	0.0991163	0.0991163	200
3664.59	121.803	0.0999841	0.0999841	200
3664.7	124.314	0.100873	0.100873	200
3664.8	126.311	0.101679	0.101679	200
3664.91	128.615	0.102527	0.102527	200
3665.02	130.636	0.103415	0.103415	200
3665.12	132.586	0.104201	0.104201	200
3665.23	134.647	0.105111	0.105111	200
3665.34	136.605	0.105958	0.105958	200
3665.45	138.373	0.106847	0.106847	200
3665.55	140.425	0.107674	0.107674	200
3665.66	142.194	0.108521	0.108521	200
3665.77	144.016	0.10941	0.10941	200
3665.87	145.572	0.110196	0.110196	200
3665.98	146.788	0.111105	0.111105	200
3666.09	147.759	0.111973	0.111973	200
3666.2	148.549	0.112842	0.112842	200
3666.3	149.543	0.113627	0.113627	200
3666.41	150.404	0.114516	0.114516	200
3666.52	151.083	0.115384	0.115384	200
3666.62	151.572	0.11619	0.11619	200
3666.73	152.164	0.117079	0.117079	200
3666.84	152.843	0.117947	0.117947	200
3666.94	153.096	0.118754	0.118754	200
3667.05	152.859	0.119601	0.119601	200
3667.16	153.19	0.12049	0.12049	200
3667.27	153.774	0.121399	0.121399	200
3667.37	154.319	0.122164	0.122164	200
3667.48	154.745	0.123053	0.123053	200
3667.59	155.44	0.123942	0.123942	200
3667.69	155.677	0.124748	0.124748	200
3667.8	156.167	0.125595	0.125595	200
3667.91	156.917	0.126484	0.126484	200
3668.02	157.485	0.127352	0.127352	200
3668.12	158.163	0.128159	0.128159	200
3668.23	158.843	0.129048	0.129048	200
3668.34	159.6	0.129915	0.129915	200
3668.44	160.429	0.130701	0.130701	200
3668.55	161.179	0.131569	0.131569	200
3668.66	162.348	0.132437	0.132437	200
3668.77	162.75	0.133305	0.133305	200
3668.87	164.005	0.134091	0.134091	200
3668.98	165.624	0.13498	0.13498	200
3669.09	166.839	0.135869	0.135869	200
3669.19	168.505	0.136675	0.136675	200
3669.3	170.13	0.137543	0.137543	200
3669.41	171.614	0.138411	0.138411	200
3669.52	173.147	0.1393	0.1393	200
3669.62	174.85	0.140086	0.140086	200
3669.73	176.612	0.140954	0.140954	200
3669.84	178.467	0.141822	0.141822	200
3669.94	180.14	0.142649	0.142649	200
3670.05	182.295	0.143537	0.143537	200
3670.16	183.63	0.144406	0.144406	200
3670.27	185.011	0.145274	0.145274	200
3670.37	186.092	0.14608	0.14608	200
3670.48	187.538	0.146969	0.146969	200
3670.59	188.706	0.147817	0.147817	200
3670.69	189.74	0.148622	0.148622	200
3670.8	191.042	0.149491	0.149491	200
3670.91	191.879	0.15038	0.15038	200
3671.02	192.866	0.151248	0.151248	200
3671.12	193.632	0.152054	0.152054	200
3671.23	194.444	0.152943	0.152943	200
3671.34	195.424	0.153811	0.153811	200
3671.44	196.197	0.154617	0.154617	200
3671.55	197.034	0.155506	0.155506	200
3671.66	197.824	0.156395	0.156395	199
3671.77	198.581	0.157263	0.157263	199
3671.87	199.442	0.158069	0.158069	199
3671.98	200.437	0.158917	0.158917	199
3672.08	201.66	0.159723	0.159723	199
3672.19	203.294	0.160591	0.160591	199
3672.3	205.038	0.16148	0.16148	199
3672.41	207.035	0.162348	0.162348	199
3672.51	209.309	0.163133	0.163133	199
3672.62	212.514	0.164022	0.164022	199
3672.73	216.019	0.164891	0.164891	199
3672.83	219.902	0.165697	0.165697	199
3672.94	224.906	0.166606	0.166606	199
3673.05	230.402	0.167454	0.167454	199
3673.16	236.314	0.168363	0.168363	199
3673.26	241.57	0.169149	0.169149	199
3673.37	247.71	0.170017	0.170017	199
3673.48	253.757	0.170906	0.170906	199
3673.58	260.128	0.171691	0.171691	199
3673.69	265.207	0.1726	0.1726	199
3673.8	272.839	0.17349	0.17349	199
3673.91	279.652	0.174379	0.174379	199
3674.01	286.347	0.175184	0.175184	199
3674.12	293.285	0.176053	0.176053	199
3674.23	300.113	0.176921	0.176921	199
3674.33	306.91	0.177706	0.177706	199
3674.44	314.375	0.178575	0.178575	199
3674.55	321.906	0.179484	0.179484	199
3674.66	329.859	0.180352	0.180352	199
3674.76	336.96	0.181179	0.181179	199
3674.87	344.761	0.182068	0.182068	199
3674.98	352.628	0.182915	0.182915	199
3675.08	360.117	0.183742	0.183742	199
3675.19	368.296	0.18459	0.18459	199
3675.3	376.75	0.185478	0.185478	199
3675.41	385.222	0.186367	0.186367	199
3675.51	393.328	0.187153	0.187153	199
3675.62	402.222	0.188062	0.188062	199
3675.73	410.996	0.188931	0.188931	199
3675.83	419.078	0.189696	0.189696	199
3675.94	428.316	0.190605	0.190605	199
3676.05	438.175	0.191473	0.191473	199
3676.16	447.449	0.192362	0.192362	199
3676.26	456.042	0.193189	0.193189	199
3676.37	465.726	0.194077	0.194077	199
3676.48	475.468	0.194946	0.194946	199
3676.58	484.367	0.195731	0.195731	199
3676.69	493.964	0.196599	0.196599	199
3676.8	503.894	0.197509	0.197509	199
3676.9	513.145	0.198295	0.198295	199
3677.01	523.051	0.199204	0.199204	199
3677.12	532.813	0.200072	0.200072	199
3677.23	542.649	0.200941	0.200941	199
3677.33	551.723	0.201767	0.201767	199
3677.44	561.711	0.202656	0.202656	199
3677.55	571.18	0.203504	0.203504	199
3677.65	580.137	0.20433	0.20433	199
3677.76	590.137	0.205199	0.205199	199
3677.87	600.274	0.206067	0.206067	199
3677.98	609.989	0.206955	0.206955	199
3678.08	619.168	0.207782	0.207782	199
3678.19	629.121	0.208671	0.208671	199
3678.3	638.942	0.209519	0.209519	199
3678.4	648.246	0.210346	0.210346	199
3678.51	658.348	0.211234	0.211234	199
3678.62	668.742	0.212123	0.212123	199
3678.73	679.258	0.213012	0.213012	199
3678.83	688.453	0.213797	0.213797	199
3678.94	698.547	0.214666	0.214666	199
3679.05	708.59	0.215555	0.215555	199
3679.15	717.774	0.216361	0.216361	199
3679.26	728.344	0.21727	0.21727	199
3679.37	739.09	0.218159	0.218159	199
3679.48	749.653	0.219048	0.219048	199
3679.58	759.668	0.219854	0.219854	199
3679.69	770.086	0.220743	0.220743	199
3679.8	780.301	0.221632	0.221632	198
3679.9	789.989	0.222417	0.222417	198
3680.01	800.938	0.223306	0.223306	198
3680.12	811.836	0.224174	0.224174	198
3680.23	822.367	0.225042	0.225042	198
3680.33	832.211	0.225869	0.225869	198
3680.44	843.215	0.226758	0.226758	198
3680.55	854.282	0.227626	0.227626	198
3680.65	864.047	0.228433	0.228433	198
3680.76	875.246	0.229321	0.229321	198
3680.87	886.481	0.230231	0.230231	198
3680.98	897.352	0.231099	0.231099	198
3681.08	908.11	0.231884	0.231884	198
3681.19	920.871	0.232773	0.232773	198
3681.3	932.047	0.233642	0.233642	198
3681.4	941.821	0.234427	0.234427	198
3681.51	952.957	0.235337	0.235337	198
3681.62	964.133	0.236225	0.236225	198
3681.73	975.782	0.237114	0.237114	198
3681.83	985.367	0.2379	0.2379	198
3681.94	996.599	0.238789	0.238789	198
3682.05	1007.81	0.239657	0.239657	198
3682.15	1017.91	0.240463	0.240463	198
3682.26	1028.94	0.241331	0.241331	198
3682.37	1039.54	0.24224	0.24224	198
3682.47	1049.81	0.243067	0.243067	198
3682.58	1060.5	0.243915	0.243915	198
3682.69	1071.03	0.244804	0.244804	198
3682.8	1081.97	0.245651	0.245651	198
3682.9	1091.72	0.246458	0.246458	198
3683.01	1102.37	0.247367	0.247367	198
3683.12	1113.04	0.248235	0.248235	198
3683.22	1122.51	0.249041	0.249041	198
3683.33	1133.68	0.249909	0.249909	198
3683.44	1143.99	0.250798	0.250798	198
3683.55	1154.74	0.251666	0.251666	198
3683.65	1164.16	0.252473	0.252473	198
3683.76	1174.74	0.253362	0.253362	198
3683.87	1185.02	0.25425	0.25425	198
3683.97	1194.1	0.255036	0.255036	198
3684.08	1204.52	0.255925	0.255925	198
3684.19	1215.25	0.256793	0.256793	198
3684.3	1225.44	0.257702	0.257702	198
3684.4	1234.96	0.258509	0.258509	198
3684.51	1245.12	0.259377	0.259377	198
3684.62	1255.24	0.260245	0.260245	198
3684.72	1264.54	0.261051	0.261051	198
3684.83	1274.59	0.26194	0.26194	198
3684.94	1284.88	0.262787	0.262787	198
3685.05	1295.43	0.263676	0.263676	198
3685.15	1304.45	0.264462	0.264462	198
3685.26	1315.04	0.265371	0.265371	198
3685.37	1325.43	0.266239	0.266239	198
3685.47	1335.18	0.267045	0.267045	198
3685.58	1345.24	0.267914	0.267914	198
3685.69	1355.7	0.268802	0.268802	198
3685.8	1366.21	0.269671	0.269671	198
3685.9	1376.45	0.270477	0.270477	198
3686.01	1387.32	0.271345	0.271345	198
3686.12	1398.88	0.272213	0.272213	198
3686.22	1409.35	0.273019	0.273019	198
3686.33	1420.8	0.273908	0.273908	198
3686.44	1432.23	0.274776	0.274776	198
3686.55	1443.99	0.275645	0.275645	198
3686.65	1455.27	0.27645	0.27645	198
3686.76	1467.52	0.277319	0.277319	198
3686.86	1479.35	0.278125	0.278125	198
3686.97	1491.79	0.278993	0.278993	198
3687.08	1504.71	0.279861	0.279861	198
3687.19	1516.92	0.280771	0.280771	198
3687.29	1528.79	0.281577	0.281577	198
3687.4	1541.87	0.282445	0.282445	198
3687.51	1554.73	0.283313	0.283313	198
3687.61	1567.03	0.284119	0.284119	198
3687.72	1579.71	0.284988	0.284988	198
3687.83	1593.01	0.285877	0.285877	198
3687.94	1606.42	0.286766	0.286766	198
3688.04	1618.47	0.287551	0.287551	198
3688.15	1631.67	0.28844	0.28844	198
3688.26	1645.59	0.289308	0.289308	198
3688.36	1658.1	0.290114	0.290114	198
3688.47	1671.63	0.290982	0.290982	198
3688.58	1685.47	0.291851	0.291851	198
3688.69	1699.09	0.292718	0.292718	198
3688.79	1711.77	0.293525	0.293525	198
3688.9	1726.17	0.294414	0.294414	198
3689.01	1740.33	0.295302	0.295302	198
3689.11	1752.66	0.296088	0.296088	198
3689.22	1766.4	0.296936	0.296936	198
3689.33	1780.58	0.297845	0.297845	198
3689.44	1795.24	0.298713	0.298713	198
3689.54	1808.76	0.299499	0.299499	198
3689.65	1822.93	0.300367	0.300367	198
3689.76	1836.5	0.301235	0.301235	198
3689.86	1849.72	0.302021	0.302021	198
3689.97	1864.5	0.302909	0.302909	199
3690.08	1879.16	0.303778	0.303778	199
3690.19	1894.09	0.304646	0.304646	199
3690.29	1907.47	0.305472	0.305472	199
3690.4	1921.62	0.306341	0.306341	199
3690.51	1936.51	0.30725	0.30725	199
3690.61	1949.67	0.307994	0.307994	199
3690.72	1964.49	0.308883	0.308883	199
3690.83	1979.27	0.309751	0.309751	199
3690.94	1993.93	0.31064	0.31064	199
3691.04	2007.82	0.311426	0.311426	199
3691.15	2023.17	0.312314	0.312314	199
3691.26	2038.48	0.313224	0.313224	199
3691.36	2052.25	0.31401	0.31401	199
3691.47	2067.23	0.314857	0.314857	199
3691.58	2082.24	0.315746	0.315746	199
3691.69	2097.38	0.316614	0.316614	199
3691.79	2111.27	0.317399	0.317399	199
3691.9	2126.69	0.318309	0.318309	199
3692.01	2141.83	0.319177	0.319177	199
3692.11	2155.37	0.320004	0.320004	199
3692.22	2169.99	0.320851	0.320851	199
3692.33	2185.21	0.32174	0.32174	199
3692.43	2198.52	0.322505	0.322505	199
3692.54	2215.67	0.323435	0.323435	199
3692.65	2230.1	0.324283	0.324283	199
3692.76	2244.64	0.325172	0.325172	199
3692.86	2257.74	0.325978	0.325978	199
3692.97	2272.16	0.326825	0.326825	199
3693.08	2286.43	0.327714	0.327714	199
3693.18	2299.28	0.328521	0.328521	199
3693.29	2313.48	0.329388	0.329388	199
3693.4	2327.87	0.330277	0.330277	199
3693.51	2341.99	0.331146	0.331146	199
3693.61	2355.09	0.331952	0.331952	199
3693.72	2369.73	0.332841	0.332841	199
3693.83	2383.81	0.33373	0.33373	199
3693.93	2396.24	0.334515	0.334515	199
3694.04	2409.83	0.335404	0.335404	200
3694.15	2423.21	0.336272	0.336272	200
3694.26	2436.92	0.337161	0.337161	200
3694.36	2449.03	0.337946	0.337946	200
3694.47	2462.31	0.338814	0.338814	200
3694.58	2475.17	0.339683	0.339683	200
3694.68	2486.63	0.340509	0.340509	200
3694.79	2499.11	0.341398	0.341398	200
3694.9	2511.99	0.342287	0.342287	200
3695.01	2523.86	0.343176	0.343176	200
3695.11	2534.67	0.343961	0.343961	200
3695.22	2545.88	0.34483	0.34483	200
3695.33	2557	0.345719	0.345719	200
3695.43	2566.67	0.346504	0.346504	200
3695.54	2576.51	0.347372	0.347372	200
3695.65	2587.12	0.348261	0.348261	200
3695.76	2597.21	0.34915	0.34915	200
3695.86	2605.74	0.349977	0.349977	200
3695.97	2615.06	0.350845	0.350845	200
3696.08	2623.24	0.351713	0.351713	200
3696.18	2630.8	0.352519	0.352519	200
3696.29	2638.83	0.353429	0.353429	200
3696.4	2645.21	0.354276	0.354276	200
3696.51	2652.11	0.355165	0.355165	200
3696.61	2657.55	0.355951	0.355951	200
3696.72	2662.98	0.356839	0.356839	200
3696.83	2667.85	0.357707	0.357707	200
3696.93	2672.31	0.358514	0.358514	200
3697.04	2676.37	0.359402	0.359402	200
3697.15	2680	0.360291	0.360291	201
3697.25	2682.83	0.361098	0.361098	201
3697.36	2685.98	0.361966	0.361966	201
3697.47	2689.46	0.362875	0.362875	201
3697.58	2692.78	0.363744	0.363744	201
3697.68	2696.51	0.36457	0.36457	201
3697.79	2699.75	0.365418	0.365418	201
3697.9	2703.26	0.366286	0.366286	201
3698	2707.41	0.367092	0.367092	201
3698.11	2710.93	0.367981	0.367981	201
3698.22	2715.25	0.36887	0.36887	201
3698.33	2719.22	0.369779	0.369779	201
3698.43	2722.87	0.370565	0.370565	201
3698.54	2727.12	0.371454	0.371454	201
3698.65	2731.4	0.372322	0.372322	201
3698.75	2735.62	0.373128	0.373128	201
3698.86	2740.64	0.373996	0.373996	201
3698.97	2745.86	0.374885	0.374885	201
3699.08	2750.92	0.375774	0.375774	201
3699.18	2755.48	0.376559	0.376559	201
3699.29	2760.2	0.377448	0.377448	201
3699.4	2765.23	0.378357	0.378357	201
3699.5	2769.7	0.379122	0.379122	201
3699.61	2775.32	0.380032	0.380032	201
3699.72	2780.4	0.3809	0.3809	201
3699.83	2785.45	0.381789	0.381789	201
3699.93	2790.13	0.382595	0.382595	201
3700.04	2795.32	0.383463	0.383463	201
3700.15	2800.62	0.384331	0.384331	201
3700.25	2805.14	0.385158	0.385158	201
3700.36	2809.72	0.386047	0.386047	201
3700.47	2815.6	0.386936	0.386936	201
3700.58	2821.27	0.387845	0.387845	201
3700.68	2825.99	0.388652	0.388652	201
3700.79	2831.07	0.38954	0.38954	201
3700.9	2836.48	0.390429	0.390429	201
3701	2841.01	0.391215	0.391215	201
3701.11	2845.96	0.392083	0.392083	201
3701.22	2851.13	0.392972	0.392972	201
3701.33	2856.5	0.39384	0.39384	201
3701.43	2862.22	0.394667	0.394667	201
3701.54	2868.27	0.395576	0.395576	201
3701.65	2873.73	0.396445	0.396445	201
3701.75	2878.94	0.397251	0.397251	201
3701.86	2884.34	0.398098	0.398098	201
3701.97	2889.71	0.398987	0.398987	201
3702.07	2894.89	0.399814	0.399814	201
3702.18	2900.94	0.400682	0.400682	201
3702.29	2906.16	0.401571	0.401571	201
3702.39	2911.15	0.402398	0.402398	201
3702.5	2916.08	0.403245	0.403245	201
3702.61	2921.73	0.404113	0.404113	201
3702.72	2927.53	0.405002	0.405002	201
3702.82	2932.13	0.405829	0.405829	201
3702.93	2938.11	0.406697	0.406697	201
3703.04	2943.78	0.407586	0.407586	201
3703.14	2948.44	0.408392	0.408392	201
3703.25	2953.81	0.409281	0.409281	201
3703.36	2958.85	0.410149	0.410149	201
3703.47	2963.96	0.411017	0.411017	201
3703.57	2968.67	0.411844	0.411844	201
3703.68	2973.8	0.412713	0.412713	201
3703.79	2979.25	0.413601	0.413601	201
3703.89	2984.21	0.414407	0.414407	201
3704	2989.64	0.415276	0.415276	201
3704.11	2995.47	0.416164	0.416164	201
3704.22	3000.91	0.417033	0.417033	201
3704.32	3006.08	0.41786	0.41786	201
3704.43	3011.29	0.418727	0.418727	201
3704.54	3016.36	0.419616	0.419616	201
3704.64	3021.12	0.420402	0.420402	201
3704.75	3026.36	0.421291	0.421291	201
3704.86	3031.71	0.422138	0.422138	201
3704.97	3037.1	0.423048	0.423048	201
3705.07	3042.17	0.423854	0.423854	201
3705.18	3047.09	0.424722	0.424722	202
3705.29	3052.61	0.425611	0.425611	202
3705.39	3057.19	0.426396	0.426396	202
3705.5	3062.73	0.427327	0.427327	202
3705.61	3066.72	0.428154	0.428154	202
3705.72	3072.18	0.429042	0.429042	202
3705.82	3076.74	0.429849	0.429849	202
3705.93	3082.25	0.430717	0.430717	202
3706.04	3087.4	0.431585	0.431585	202
3706.14	3091.44	0.43237	0.43237	202
3706.25	3096.96	0.43328	0.43328	202
3706.36	3101.84	0.434148	0.434148	202
3706.47	3107.51	0.435016	0.435016	202
3706.57	3112.3	0.435843	0.435843	202
3706.68	3117.51	0.436711	0.436711	202
3706.79	3122.91	0.437579	0.437579	202
3706.89	3127.74	0.438406	0.438406	202
3707	3133.14	0.439274	0.439274	202
3707.11	3138.46	0.440163	0.440163	202
3707.21	3142.44	0.440949	0.440949	202
3707.32	3147.8	0.441837	0.441837	202
3707.43	3153.1	0.442706	0.442706	202
3707.54	3158.15	0.443574	0.443574	202
3707.64	3163.11	0.44438	0.44438	202
3707.75	3167.83	0.445269	0.445269	202
3707.86	3172.97	0.446137	0.446137	202
3707.96	3178.28	0.446943	0.446943	202
3708.07	3183.33	0.447811	0.447811	202
3708.18	3188.4	0.4487	0.4487	202
3708.29	3193.19	0.449568	0.449568	202
3708.39	3198.25	0.450395	0.450395	202
3708.5	3202.6	0.451222	0.451222	202
3708.61	3207.88	0.452111	0.452111	202
3708.71	3212.22	0.452917	0.452917	202
3708.82	3217.01	0.453827	0.453827	202
3708.93	3221.95	0.454674	0.454674	202
3709.04	3227.47	0.455563	0.455563	202
3709.14	3231.82	0.456369	0.456369	202
3709.25	3236.59	0.457237	0.457237	201
3709.36	3241.97	0.458105	0.458105	201
3709.46	3246.51	0.458891	0.458891	201
3709.57	3251.74	0.45978	0.45978	201
3709.68	3256.65	0.460648	0.460648	201
3709.79	3262.09	0.461537	0.461537	201
3709.89	3266.51	0.462322	0.462322	201
3710	3271.41	0.463232	0.463232	201
3710.11	3276.28	0.4641	0.4641	201
3710.21	3281.11	0.464906	0.464906	201
3710.32	3285.88	0.465774	0.465774	201
3710.43	3290.3	0.466642	0.466642	201
3710.54	3295.38	0.467531	0.467531	201
3710.64	3299.76	0.468317	0.468317	201
3710.75	3304.73	0.469185	0.469185	201
3710.86	3308.59	0.470033	0.470033	201
3710.96	3312.1	0.470797	0.470797	201
3711.07	3317.42	0.471707	0.471707	201
3711.18	3322.86	0.472575	0.472575	201
3711.29	3328.07	0.473464	0.473464	201
3711.39	3332.04	0.47427	0.47427	201
3711.5	3336.52	0.475159	0.475159	201
3711.61	3341.59	0.476027	0.476027	201
3711.71	3345.8	0.476812	0.476812	201
3711.82	3350.66	0.477701	0.477701	201
3711.93	3355.51	0.47859	0.47859	201
3712.03	3359.39	0.479334	0.479334	201
3712.14	3364.85	0.480223	0.480223	201
3712.25	3369.76	0.481112	0.481112	201
3712.36	3374.68	0.48198	0.48198	201
3712.46	3378.99	0.482807	0.482807	201
3712.57	3383.78	0.483696	0.483696	201
3712.68	3387.68	0.484543	0.484543	201
3712.78	3392.39	0.48535	0.48535	201
3712.89	3396.91	0.486239	0.486239	201
3713	3401.77	0.487106	0.487106	201
3713.11	3405.88	0.487975	0.487975	201
3713.21	3410.32	0.488781	0.488781	201
3713.32	3415.12	0.48967	0.48967	201
3713.43	3419.4	0.490538	0.490538	201
3713.53	3423.55	0.491324	0.491324	201
3713.64	3428.35	0.492233	0.492233	201
3713.75	3433.2	0.493122	0.493122	201
3713.86	3437.38	0.49399	0.49399	201
3713.96	3441.58	0.494775	0.494775	201
3714.07	3445.56	0.495664	0.495664	201
3714.18	3449.59	0.496512	0.496512	201
3714.28	3453.59	0.497318	0.497318	201
3714.39	3458.11	0.498207	0.498207	201
3714.5	3463.09	0.499075	0.499075	201
3714.61	3467.95	0.499964	0.499964	201
3714.71	3472.23	0.50077	0.50077	201
3714.82	3476.72	0.501638	0.501638	201
3714.93	3481.1	0.502527	0.502527	201
3715.03	3485.52	0.503333	0.503333	201
3715.14	3489.71	0.504201	0.504201	201
3715.25	3494.39	0.50507	0.50507	201
3715.36	3499.06	0.505958	0.505958	201
3715.46	3504.72	0.506744	0.506744	201
3715.57	3509.11	0.507612	0.507612	201
3715.68	3513.58	0.508501	0.508501	201
3715.78	3517.41	0.509307	0.509307	201
3715.89	3522.39	0.510217	0.510217	201
3716	3526.55	0.511084	0.511084	201
3716.11	3531.15	0.511953	0.511953	201
3716.21	3534.53	0.512738	0.512738	201
3716.32	3538.59	0.513627	0.513627	201
3716.43	3542.99	0.514516	0.514516	201
3716.53	3546.96	0.515322	0.515322	201
3716.64	3550.86	0.51619	0.51619	201
3716.75	3555.39	0.517059	0.517059	201
3716.86	3559.74	0.517948	0.517948	201
3716.96	3564.2	0.518774	0.518774	201
3717.07	3568.33	0.519642	0.519642	201
3717.17	3572.51	0.520448	0.520448	201
3717.28	3576.99	0.521337	0.521337	201
3717.39	3580.82	0.522205	0.522205	201
3717.5	3585.99	0.523094	0.523094	201
3717.6	3589.81	0.523859	0.523859	201
3717.71	3594.07	0.524748	0.524748	201
3717.82	3598.62	0.525637	0.525637	201
3717.92	3602.29	0.526423	0.526423	201
3718.03	3607.29	0.527332	0.527332	201
3718.14	3611.23	0.5282	0.5282	201
3718.25	3615.79	0.529068	0.529068	201
3718.35	3619.56	0.529895	0.529895	201
3718.46	3624.01	0.530763	0.530763	201
3718.57	3627.99	0.531652	0.531652	201
3718.67	3632.03	0.532437	0.532437	201
3718.78	3636.31	0.533347	0.533347	201
3718.89	3640.4	0.534215	0.534215	201
3719	3644.73	0.535104	0.535104	201
3719.1	3648.9	0.535931	0.535931	201
3719.21	3653	0.536799	0.536799	201
3719.32	3656.61	0.537667	0.537667	201
3719.42	3660.43	0.538473	0.538473	201
3719.53	3665.25	0.539362	0.539362	201
3719.64	3669.8	0.540251	0.540251	201
3719.75	3674.21	0.541119	0.541119	201
3719.85	3677.8	0.541926	0.541926	201
3719.96	3682.48	0.542794	0.542794	201
3720.07	3686.82	0.543662	0.543662	201
3720.17	3690.69	0.544468	0.544468	201
3720.28	3695.05	0.545357	0.545357	201
3720.39	3699	0.546246	0.546246	201
3720.5	3703.62	0.547135	0.547135	201
3720.6	3707.55	0.547941	0.547941	201
3720.71	3711.93	0.548829	0.548829	201
3720.82	3716.15	0.549698	0.549698	201
3720.92	3719.83	0.550504	0.550504	201
3721.03	3724	0.551393	0.551393	201
3721.14	3728.55	0.552261	0.552261	201
3721.25	3732.68	0.553171	0.553171	201
3721.35	3735.79	0.553956	0.553956	201
3721.46	3739.55	0.554865	0.554865	201
3721.57	3744.04	0.555734	0.555734	201
3721.67	3748.76	0.55656	0.55656	201
3721.78	3753.03	0.557449	0.557449	201
3721.89	3756.66	0.558338	0.558338	201
3721.99	3759.72	0.559165	0.559165	201
3722.1	3763.5	0.560012	0.560012	201
3722.21	3768.04	0.560922	0.560922	201
3722.32	3771.76	0.56179	0.56179	201
3722.42	3775.76	0.562576	0.562576	200
3722.53	3779.72	0.563465	0.563465	200
3722.64	3784.14	0.564353	0.564353	200
3722.74	3788.23	0.565159	0.565159	200
3722.85	3792.06	0.566028	0.566028	200
3722.96	3796.31	0.566896	0.566896	200
3723.07	3800.45	0.567805	0.567805	200
3723.17	3804.74	0.568612	0.568612	200
3723.28	3808.66	0.5695	0.5695	200
3723.39	3812.52	0.570368	0.570368	200
3723.49	3816.24	0.571175	0.571175	200
3723.6	3819.88	0.572043	0.572043	200
3723.71	3824.33	0.572932	0.572932	200
3723.82	3828.56	0.5738	0.5738	200
3723.92	3832.59	0.574647	0.574647	200
3724.03	3836.38	0.575495	0.575495	200
3724.14	3840.03	0.576384	0.576384	200
3724.24	3844.08	0.577211	0.577211	200
3724.35	3848.05	0.578099	0.578099	200
3724.46	3851.72	0.578947	0.578947	200
3724.57	3854.93	0.579836	0.579836	200
3724.67	3858.5	0.580621	0.580621	200
3724.78	3862.29	0.581531	0.581531	200
3724.89	3866.57	0.582399	0.582399	200
3724.99	3870.41	0.583184	0.583184	200
3725.1	3874.65	0.584073	0.584073	200
3725.21	3878.74	0.584962	0.584962	200
3725.32	3883.04	0.585851	0.585851	200
3725.42	3887.33	0.586657	0.586657	200
3725.53	3891.04	0.587525	0.587525	200
3725.64	3894.72	0.588414	0.588414	200
3725.74	3898.23	0.58922	0.58922	200
3725.85	3901.97	0.590088	0.590088	200
3725.96	3906.06	0.590957	0.590957	200
3726.07	3909.57	0.591804	0.591804	200
3726.17	3913.9	0.592651	0.592651	200
3726.28	3917.79	0.593541	0.593541	200
3726.39	3921.82	0.594429	0.594429	200
3726.49	3925.38	0.595215	0.595215	200
3726.6	3929.37	0.596083	0.596083	200
3726.71	3933.05	0.596992	0.596992	200
3726.82	3935.95	0.597861	0.597861	200
3726.92	3939.62	0.598646	0.598646	200
3727.03	3943.68	0.599514	0.599514	200
3727.14	3947.2	0.600403	0.600403	200
3727.24	3950.4	0.601209	0.601209	200
3727.35	3954.67	0.602077	0.602077	200
3727.46	3958.15	0.602945	0.602945	200
3727.56	3961.85	0.603752	0.603752	200
3727.67	3966.48	0.60462	0.60462	200
3727.78	3970.68	0.605509	0.605509	200
3727.89	3974.74	0.606418	0.606418	200
3727.99	3978.05	0.607204	0.607204	200
3728.1	3981.82	0.608093	0.608093	200
3728.21	3986.09	0.608961	0.608961	200
3728.31	3989.75	0.609746	0.609746	200
3728.42	3993.48	0.610635	0.610635	200
3728.53	3997.44	0.611503	0.611503	200
3728.64	4000.98	0.612371	0.612371	200
3728.74	4004.7	0.613178	0.613178	200
3728.85	4008.57	0.614046	0.614046	200
3728.96	4012.96	0.614955	0.614955	200
3729.06	4016.45	0.615761	0.615761	200
3729.17	4019.51	0.61663	0.61663	200
3729.28	4023.15	0.617498	0.617498	200
3729.39	4026.76	0.618366	0.618366	200
3729.49	4030.25	0.619193	0.619193	200
3729.6	4034.25	0.620061	0.620061	200
3729.71	4037.91	0.620929	0.620929	200
3729.81	4041.26	0.621715	0.621715	200
3729.92	4045.27	0.622603	0.622603	200
3730.03	4049.16	0.623472	0.623472	200
3730.14	4053.01	0.62436	0.62436	200
3730.24	4056.55	0.625167	0.625167	200
3730.35	4060.01	0.626055	0.626055	200
3730.46	4063.93	0.626924	0.626924	200
3730.56	4067.8	0.627709	0.627709	199
3730.67	4071.76	0.628577	0.628577	199
3730.78	4075.84	0.629466	0.629466	199
3730.89	4079.56	0.630355	0.630355	199
3730.99	4082.7	0.63114	0.63114	199
3731.1	4086.57	0.632009	0.632009	199
3731.21	4090.97	0.632877	0.632877	199
3731.31	4094.35	0.633703	0.633703	199
3731.42	4098.16	0.634572	0.634572	199
3731.53	4101.29	0.63544	0.63544	199
3731.64	4105.05	0.636349	0.636349	199
3731.74	4108.51	0.637135	0.637135	199
3731.85	4112.14	0.637983	0.637983	199
3731.95	4115.31	0.638768	0.638768	199
3732.06	4118.2	0.639616	0.639616	199
3732.17	4122.27	0.640504	0.640504	199
3732.28	4126.48	0.641393	0.641393	199
3732.38	4130.06	0.6422	0.6422	199
3732.49	4134.48	0.643088	0.643088	199
3732.6	4137.58	0.643936	0.643936	199
3732.7	4140.73	0.644742	0.644742	199
3732.81	4144.12	0.64561	0.64561	199
3732.92	4148.34	0.646499	0.646499	199
3733.03	4152.55	0.647388	0.647388	199
3733.13	4156.15	0.648173	0.648173	199
3733.24	4159.88	0.649041	0.649041	199
3733.35	4163.8	0.64993	0.64993	199
3733.45	4167.26	0.650716	0.650716	199
3733.56	4171.32	0.651605	0.651605	199
3733.67	4175	0.652473	0.652473	199
3733.78	4178.65	0.653361	0.653361	199
3733.88	4181.56	0.654147	0.654147	199
3733.99	4185.31	0.655036	0.655036	199
3734.1	4189.05	0.655904	0.655904	199
3734.2	4192.85	0.65671	0.65671	199
3734.31	4196.14	0.657579	0.657579	199
3734.42	4199.96	0.658488	0.658488	199
3734.53	4203.69	0.659336	0.659336	199
3734.63	4207.13	0.660142	0.660142	199
3734.74	4210.19	0.66101	0.66101	199
3734.85	4214.23	0.661899	0.661899	199
3734.95	4217.75	0.662705	0.662705	199
3735.06	4221.48	0.663594	0.663594	199
3735.17	4224.84	0.664462	0.664462	199
3735.28	4228.08	0.66533	0.66533	199
3735.38	4231.51	0.666115	0.666115	199
3735.49	4235.79	0.667025	0.667025	199
3735.6	4239.27	0.667872	0.667872	199
3735.7	4242.61	0.668658	0.668658	199
3735.81	4246.88	0.669567	0.669567	199
3735.92	4250.87	0.670456	0.670456	199
3736.03	4254.64	0.671325	0.671325	199
3736.13	4257.81	0.672131	0.672131	199
3736.24	4260.84	0.672999	0.672999	199
3736.35	4264.24	0.673888	0.673888	199
3736.45	4267.93	0.674673	0.674673	199
3736.56	4271.75	0.675541	0.675541	199
3736.67	4275.79	0.67643	0.67643	199
3736.78	4278.75	0.677298	0.677298	199
3736.88	4282.6	0.678125	0.678125	199
3736.99	4286.29	0.679014	0.679014	199
3737.1	4289.62	0.679862	0.679862	199
3737.2	4293.19	0.680689	0.680689	199
3737.31	4296.53	0.681556	0.681556	199
3737.42	4299.68	0.682445	0.682445	199
3737.52	4302.75	0.683231	0.683231	199
3737.63	4306.48	0.68412	0.68412	199
3737.74	4309.85	0.685009	0.685009	198
3737.85	4313.64	0.685877	0.685877	198
3737.95	4316.57	0.686662	0.686662	198
3738.06	4320.72	0.687572	0.687572	198
3738.17	4324.31	0.688461	0.688461	198
3738.27	4327.73	0.689246	0.689246	198
3738.38	4331.91	0.690156	0.690156	198
3738.49	4335.4	0.691003	0.691003	198
3738.6	4338.87	0.691871	0.691871	198
3738.7	4341.8	0.692677	0.692677	198
3738.81	4345.88	0.693566	0.693566	198
3738.92	4349.24	0.694455	0.694455	198
3739.02	4353.07	0.695261	0.695261	198
3739.13	4356.09	0.69613	0.69613	198
3739.24	4360.47	0.697018	0.697018	198
3739.35	4364.13	0.697886	0.697886	198
3739.45	4367.09	0.698672	0.698672	198
3739.56	4371.11	0.699582	0.699582	198
3739.67	4374.55	0.700449	0.700449	198
3739.77	4378.13	0.701276	0.701276	198
3739.88	4381.46	0.702145	0.702145	198
3739.99	4384.81	0.703034	0.703034	198
3740.1	4388.55	0.703901	0.703901	198
3740.2	4391.23	0.704687	0.704687	198
3740.31	4395.13	0.705597	0.705597	198
3740.42	4399.5	0.706465	0.706465	198
3740.52	4402.26	0.70725	0.70725	198
3740.63	4405.85	0.708139	0.708139	198
3740.74	4409.6	0.709048	0.709048	198
3740.85	4413.27	0.709937	0.709937	198
3740.95	4416.6	0.710723	0.710723	198
3741.06	4420.36	0.711591	0.711591	198
3741.17	4424.41	0.712501	0.712501	198
3741.27	4427.47	0.713286	0.713286	198
3741.38	4430.98	0.714154	0.714154	198
3741.49	4434.87	0.715023	0.715023	198
3741.6	4438.76	0.715932	0.715932	198
3741.7	4441.81	0.716717	0.716717	198
3741.81	4445.61	0.717606	0.717606	198
3741.92	4449	0.718495	0.718495	198
3742.02	4452.43	0.719301	0.719301	198
3742.13	4456.42	0.72019	0.72019	198
3742.24	4459.96	0.721079	0.721079	198
3742.34	4462.83	0.721885	0.721885	198
3742.45	4466.39	0.722774	0.722774	198
3742.56	4469.66	0.723642	0.723642	198
3742.67	4472.73	0.724531	0.724531	198
3742.77	4477.2	0.725337	0.725337	198
3742.88	4481.25	0.726226	0.726226	198
3742.99	4484.64	0.727136	0.727136	198
3743.09	4487.97	0.727921	0.727921	198
3743.2	4490.68	0.72881	0.72881	198
3743.31	4494.32	0.729699	0.729699	198
3743.42	4497.82	0.730567	0.730567	198
3743.52	4501.27	0.731373	0.731373	198
3743.63	4505.23	0.732262	0.732262	198
3743.74	4508.8	0.73313	0.73313	198
3743.84	4512.25	0.733957	0.733957	198
3743.95	4516.48	0.734846	0.734846	198
3744.06	4519.74	0.735714	0.735714	198
3744.17	4523.4	0.736603	0.736603	198
3744.27	4526.75	0.73743	0.73743	198
3744.38	4530.33	0.738277	0.738277	198
3744.49	4533.82	0.739166	0.739166	198
3744.59	4536.85	0.739972	0.739972	198
3744.7	4540.42	0.74084	0.74084	198
3744.81	4543.74	0.741729	0.741729	198
3744.92	4547.14	0.742597	0.742597	198
3745.02	4550.59	0.743424	0.743424	198
3745.13	4554	0.744292	0.744292	198
3745.24	4557.62	0.745202	0.745202	198
3745.34	4561.04	0.745987	0.745987	198
3745.45	4564.65	0.746876	0.746876	198
3745.56	4568.03	0.747765	0.747765	198
3745.67	4571.14	0.748633	0.748633	198
3745.77	4574.38	0.749439	0.749439	198
3745.88	4577.59	0.750328	0.750328	198
3745.99	4580.67	0.751196	0.751196	198
3746.09	4584.02	0.752002	0.752002	198
3746.2	4587.86	0.752871	0.752871	198
3746.31	4591.43	0.753759	0.753759	198
3746.42	4595.49	0.754648	0.754648	198
3746.52	4598.73	0.755434	0.755434	198
3746.63	4601.85	0.756323	0.756323	198
3746.74	4605.49	0.757191	0.757191	198
3746.84	4608.5	0.758018	0.758018	198
3746.95	4611.72	0.758886	0.758886	198
3747.06	4615.19	0.759754	0.759754	198
3747.16	4618.35	0.76056	0.76056	198
3747.27	4621.85	0.761429	0.761429	198
3747.38	4625.73	0.762317	0.762317	198
3747.48	4628.65	0.763144	0.763144	198
3747.59	4632.16	0.764012	0.764012	198
3747.7	4635.95	0.764901	0.764901	198
3747.81	4639.21	0.765769	0.765769	198
3747.91	4641.69	0.766596	0.766596	198
3748.02	4645.15	0.767464	0.767464	198
3748.13	4648.32	0.768312	0.768312	198
3748.23	4651.8	0.769118	0.769118	198
3748.34	4655.42	0.770007	0.770007	198
3748.45	4658.71	0.770875	0.770875	198
3748.56	4662.09	0.771784	0.771784	198
3748.66	4664.56	0.772549	0.772549	198
3748.77	4668.62	0.773459	0.773459	198
3748.88	4672.1	0.774306	0.774306	199
3748.98	4675.39	0.775112	0.775112	199
3749.09	4679.07	0.776001	0.776001	199
3749.2	4683.06	0.77689	0.77689	199
3749.31	4686.57	0.777758	0.777758	199
3749.41	4689.94	0.778564	0.778564	199
3749.52	4692.68	0.779433	0.779433	199
3749.63	4696.13	0.780301	0.780301	199
3749.73	4699.43	0.781086	0.781086	199
3749.84	4703.18	0.781975	0.781975	199
3749.95	4706.65	0.782885	0.782885	199
3750.06	4709.92	0.783732	0.783732	199
3750.16	4713.19	0.784559	0.784559	199
3750.27	4716.73	0.785427	0.785427	199
3750.38	4720.24	0.786295	0.786295	199
3750.48	4723.19	0.787102	0.787102	199
3750.59	4726.73	0.78797	0.78797	199
3750.7	4729.94	0.788858	0.788858	199
3750.81	4733.46	0.789727	0.789727	199
3750.91	4736.59	0.790512	0.790512	199
3751.02	4740.7	0.791401	0.791401	199
3751.13	4743.54	0.792269	0.792269	199
3751.23	4746.77	0.793096	0.793096	199
3751.34	4750.04	0.793964	0.793964	199
3751.45	4753.89	0.794832	0.794832	199
3751.56	4757.84	0.795721	0.795721	199
3751.66	4761.04	0.796507	0.796507	199
3751.77	4764.7	0.797396	0.797396	199
3751.88	4768.01	0.798263	0.798263	199
3751.98	4771.29	0.799028	0.799028	199
3752.09	4774.87	0.799938	0.799938	199
3752.2	4778.41	0.800806	0.800806	199
3752.3	4781.32	0.801591	0.801591	199
3752.41	4785.08	0.802481	0.802481	199
3752.52	4789.02	0.80339	0.80339	199
3752.63	4791.87	0.804258	0.804258	199
3752.73	4795.43	0.805023	0.805023	199
3752.84	4800.23	0.805933	0.805933	199
3752.95	4804.05	0.806801	0.806801	200
3753.05	4807.55	0.807586	0.807586	200
3753.16	4809.74	0.808434	0.808434	200
3753.27	4812.63	0.809302	0.809302	200
3753.38	4816.72	0.810191	0.810191	200
3753.48	4820.58	0.810976	0.810976	200
3753.59	4823.75	0.811865	0.811865	200
3753.7	4827.34	0.812713	0.812713	200
3753.8	4830.28	0.81356	0.81356	200
3753.91	4833.22	0.814407	0.814407	200
3754.02	4836.89	0.815317	0.815317	200
3754.13	4840.27	0.816185	0.816185	200
3754.23	4843.74	0.816971	0.816971	200
3754.34	4847.42	0.81786	0.81786	200
3754.45	4850.73	0.818728	0.818728	200
3754.55	4854.02	0.819492	0.819492	200
3754.66	4858.33	0.820381	0.820381	200
3754.77	4862.05	0.82127	0.82127	200
3754.88	4865.06	0.822138	0.822138	200
3754.98	4868.18	0.822965	0.822965	200
3755.09	4871.28	0.823834	0.823834	200
3755.2	4874.9	0.824701	0.824701	200
3755.3	4878.28	0.825487	0.825487	200
3755.41	4881.69	0.826397	0.826397	200
3755.52	4885.32	0.827265	0.827265	200
3755.63	4888.07	0.828133	0.828133	200
3755.73	4891.19	0.828939	0.828939	200
3755.84	4895.05	0.829828	0.829828	200
3755.95	4897.98	0.830696	0.830696	200
3756.05	4901.71	0.831502	0.831502	200
3756.16	4905.16	0.832391	0.832391	200
3756.27	4908.12	0.833239	0.833239	200
3756.38	4911.51	0.834127	0.834127	200
3756.48	4914.41	0.834913	0.834913	200
3756.59	4917.52	0.835802	0.835802	200
3756.7	4921.08	0.83667	0.83667	200
3756.8	4924.56	0.837476	0.837476	200
3756.91	4928.28	0.838344	0.838344	200
3757.02	4932.19	0.839254	0.839254	201
3757.12	4935.47	0.840039	0.840039	201
3757.23	4939.14	0.840908	0.840908	201
3757.34	4942.79	0.841797	0.841797	201
3757.45	4945.6	0.842685	0.842685	201
3757.55	4948.37	0.843471	0.843471	201
3757.66	4951.78	0.844339	0.844339	201
3757.77	4955.59	0.845228	0.845228	201
3757.87	4958.86	0.846034	0.846034	201
3757.98	4962.2	0.846902	0.846902	201
3758.09	4966.12	0.847811	0.847811	201
3758.2	4969.33	0.84868	0.84868	201
3758.3	4972.5	0.849465	0.849465	201
3758.41	4975.77	0.850375	0.850375	201
3758.52	4978.83	0.851243	0.851243	201
3758.62	4981.74	0.852028	0.852028	201
3758.73	4985.57	0.852938	0.852938	201
3758.84	4988.63	0.853786	0.853786	201
3758.95	4991.6	0.854674	0.854674	201
3759.05	4994.55	0.85546	0.85546	201
3759.16	4998.15	0.856349	0.856349	201
3759.27	5001.72	0.857237	0.857237	201
3759.37	5004.99	0.858064	0.858064	201
3759.48	5008.45	0.858932	0.858932	201
3759.59	5012.3	0.859821	0.859821	201
3759.7	5015.17	0.860669	0.860669	201
3759.8	5018.64	0.861475	0.861475	201
3759.91	5022.29	0.862364	0.862364	201
3760.02	5025.54	0.863232	0.863232	201
3760.12	5028.79	0.864017	0.864017	201
3760.23	5031.82	0.864927	0.864927	201
3760.34	5035.83	0.865795	0.865795	201
3760.45	5039.56	0.866684	0.866684	201
3760.55	5042.71	0.86749	0.86749	201
3760.66	5046.1	0.868379	0.868379	201
3760.77	5049.73	0.869247	0.869247	201
3760.87	5053.05	0.870074	0.870074	201
3760.98	5055.77	0.870942	0.870942	201
3761.09	5059.67	0.871831	0.871831	201
3761.2	5062.82	0.872699	0.872699	201
3761.3	5065.78	0.873505	0.873505	201
3761.41	5069	0.874394	0.874394	201
3761.52	5072.64	0.875283	0.875283	201
3761.62	5075.46	0.876048	0.876048	201
3761.73	5078.78	0.876957	0.876957	201
3761.84	5082.66	0.877867	0.877867	201
3761.95	5085.65	0.878714	0.878714	201
3762.05	5088.6	0.8795	0.8795	201
3762.16	5092.67	0.880409	0.880409	201
3762.26	5096.09	0.881195	0.881195	201
3762.37	5099.83	0.882063	0.882063	201
3762.48	5103.32	0.882952	0.882952	201
3762.59	5106.65	0.883841	0.883841	201
3762.69	5110.03	0.884647	0.884647	201
3762.8	5113.57	0.885536	0.885536	201
3762.91	5116.99	0.886425	0.886425	201
3763.01	5120.03	0.887231	0.887231	201
3763.12	5124.03	0.888119	0.888119	201
3763.23	5127.52	0.888988	0.888988	201
3763.34	5131.02	0.889897	0.889897	201
3763.44	5133.69	0.890683	0.890683	201
3763.55	5137.24	0.891572	0.891572	201
3763.66	5140.34	0.89244	0.89244	201
3763.76	5143.62	0.893246	0.893246	201
3763.87	5146.64	0.894135	0.894135	201
3763.98	5150.8	0.895044	0.895044	201
3764.09	5153.77	0.895954	0.895954	201
3764.19	5156.71	0.896739	0.896739	201
3764.3	5160.13	0.897628	0.897628	201
3764.41	5163.07	0.898496	0.898496	201
3764.51	5166.16	0.899302	0.899302	201
3764.62	5169.75	0.900171	0.900171	201
3764.73	5173.51	0.90106	0.90106	201
3764.84	5177.31	0.901927	0.901927	201
3764.94	5180.63	0.902754	0.902754	201
3765.05	5184.86	0.903643	0.903643	201
3765.16	5187.85	0.904532	0.904532	201
3765.26	5190.82	0.905318	0.905318	201
3765.37	5194.07	0.906206	0.906206	201
3765.48	5197.54	0.907095	0.907095	201
3765.59	5201.07	0.907964	0.907964	201
3765.69	5204.42	0.908749	0.908749	201
3765.8	5207.97	0.909658	0.909658	201
3765.91	5211.39	0.910547	0.910547	201
3766.01	5214.05	0.911333	0.911333	201
3766.12	5216.72	0.912201	0.912201	201
3766.23	5221.27	0.913111	0.913111	201
3766.34	5224.58	0.913979	0.913979	201
3766.44	5227.64	0.914785	0.914785	201
3766.55	5231	0.915694	0.915694	201
3766.66	5233.8	0.916563	0.916563	201
3766.76	5236.5	0.917348	0.917348	201
3766.87	5239.76	0.918237	0.918237	201
3766.98	5243.19	0.919126	0.919126	201
3767.08	5246.38	0.919911	0.919911	201
3767.19	5249.98	0.9208	0.9208	201
3767.3	5253.36	0.921668	0.921668	201
3767.41	5257.04	0.922557	0.922557	201
3767.51	5260.41	0.923343	0.923343	201
3767.62	5264.48	0.924252	0.924252	201
3767.73	5267.38	0.92512	0.92512	201
3767.83	5270.78	0.925906	0.925906	201
3767.94	5273.77	0.926815	0.926815	201
3768.05	5276.69	0.927684	0.927684	201
3768.16	5280.09	0.928551	0.928551	201
3768.26	5283.25	0.929337	0.929337	201
3768.37	5287.44	0.930247	0.930247	201
3768.48	5291.08	0.931135	0.931135	201
3768.58	5293.8	0.931942	0.931942	201
3768.69	5296.97	0.93281	0.93281	201
3768.8	5300.69	0.933678	0.933678	201
3768.91	5304.36	0.934587	0.934587	201
3769.01	5307.04	0.935373	0.935373	201
3769.12	5309.45	0.936262	0.936262	201
3769.23	5312.84	0.937151	0.937151	201
3769.33	5316.15	0.937915	0.937915	201
3769.44	5319.56	0.938804	0.938804	201
3769.55	5322.76	0.939673	0.939673	201
3769.66	5326.32	0.940582	0.940582	201
3769.76	5329.23	0.941368	0.941368	201
3769.87	5332.48	0.942236	0.942236	201
3769.98	5336.13	0.943104	0.943104	201
3770.08	5339.87	0.94391	0.94391	201
3770.19	5343.3	0.94482	0.94482	201
3770.3	5347.08	0.945667	0.945667	201
3770.41	5350.49	0.946577	0.946577	201
3770.51	5353.14	0.947362	0.947362	201
3770.62	5356.81	0.94823	0.94823	201
3770.73	5359.97	0.949098	0.949098	201
3770.83	5363.08	0.949884	0.949884	201
3770.94	5366.94	0.950773	0.950773	201
3771.05	5370.66	0.951662	0.951662	201
3771.16	5374.03	0.95255	0.95255	201
3771.26	5376.71	0.953356	0.953356	201
3771.37	5380.1	0.954225	0.954225	201
3771.48	5383.67	0.955093	0.955093	201
3771.58	5386.77	0.955899	0.955899	201
3771.69	5389.95	0.956788	0.956788	201
3771.8	5392.93	0.957656	0.957656	201
3771.91	5396.28	0.958524	0.958524	201
3772.01	5399.21	0.95931	0.95931	201
3772.12	5402.69	0.960198	0.960198	201
3772.23	5406.15	0.961067	0.961067	201
3772.33	5408.78	0.961873	0.961873	201
3772.44	5412.84	0.962762	0.962762	201
3772.55	5416.31	0.963651	0.963651	201
3772.65	5419.67	0.964456	0.964456	201
3772.76	5423.01	0.965304	0.965304	201
3772.87	5426.94	0.966193	0.966193	201
3772.98	5430.57	0.967082	0.967082	201
3773.08	5433.18	0.967867	0.967867	201
3773.19	5436.92	0.968736	0.968736	201
3773.3	5440.01	0.969604	0.969604	201
3773.4	5443.1	0.97041	0.97041	201
3773.51	5445.99	0.971278	0.971278	201
3773.62	5449.62	0.972167	0.972167	201
3773.73	5453.84	0.973076	0.973076	201
3773.83	5456.52	0.973841	0.973841	201
3773.94	5459.52	0.974709	0.974709	201
3774.05	5462.98	0.975598	0.975598	201
3774.15	5466.3	0.976384	0.976384	201
3774.26	5469.44	0.977252	0.977252	201
3774.37	5471.82	0.97812	0.97812	201
3774.48	5475.07	0.978988	0.978988	201
3774.58	5478.66	0.979794	0.979794	201
3774.69	5482.23	0.980663	0.980663	201
3774.8	5486.16	0.981552	0.981552	201
3774.9	5489.06	0.982337	0.982337	201
3775.01	5492.18	0.983205	0.983205	201
3775.12	5495.53	0.984094	0.984094	201
3775.23	5499.81	0.984983	0.984983	200
3775.33	5502.62	0.985768	0.985768	200
3775.44	5506.35	0.986636	0.986636	200
3775.55	5510.12	0.987525	0.987525	200
3775.65	5512.94	0.988311	0.988311	200
3775.76	5516.83	0.9892	0.9892	200
3775.87	5519.93	0.990089	0.990089	200
3775.98	5523.52	0.990956	0.990956	200
3776.08	5527.29	0.991763	0.991763	200
3776.19	5530.27	0.992631	0.992631	200
3776.3	5533.69	0.99352	0.99352	200
3776.4	5536.8	0.994326	0.994326	200
3776.51	5540.03	0.995174	0.995174	200
3776.62	5543.34	0.996041	0.996041	200
3776.73	5547.14	0.99693	0.99693	200
3776.83	5549.68	0.997716	0.997716	200
3776.94	5553.22	0.998625	0.998625	200
3777.04	5556.17	0.999411	0.999411	200
3777.15	5559.56	1.00032	1.00032	200
3777.26	5563.02	1.00119	1.00119	200
3777.37	5566.57	1.00208	1.00208	200
3777.47	5569.63	1.00284	1.00284	200
3777.58	5572.52	1.00373	1.00373	200
3777.69	5575.44	1.0046	1.0046	200
3777.79	5578.77	1.00539	1.00539	200
3777.9	5582.4	1.00625	1.00625	200
3778.01	5586.41	1.00716	1.00716	200
3778.12	5589.88	1.00803	1.00803	200
3778.22	5592.99	1.00884	1.00884	200
3778.33	5596.89	1.00973	1.00973	200
3778.44	5599.8	1.01061	1.01061	200
3778.54	5602.93	1.01142	1.01142	200
3778.65	5605.9	1.01227	1.01227	200
3778.76	5609.99	1.01314	1.01314	200
3778.87	5613.58	1.01403	1.01403	200
3778.97	5616.86	1.01483	1.01483	200
3779.08	5619.76	1.0157	1.0157	200
3779.19	5623.2	1.01659	1.01659	200
3779.29	5626.04	1.01739	1.01739	200
3779.4	5630.01	1.01826	1.01826	200
3779.51	5633.46	1.01915	1.01915	200
3779.62	5636.34	1.02004	1.02004	200
3779.72	5638.9	1.02083	1.02083	200
3779.83	5642.34	1.02174	1.02174	200
3779.94	5645.85	1.0226	1.0226	200
3780.04	5648.39	1.02339	1.02339	200
3780.15	5652.03	1.0243	1.0243	200
3780.26	5654.98	1.02517	1.02517	200
3780.37	5658.53	1.02603	1.02603	200
3780.47	5662.08	1.02684	1.02684	200
3780.58	5665.4	1.02773	1.02773	200
3780.69	5669.41	1.0286	1.0286	200
3780.79	5672.9	1.0294	1.0294	200
3780.9	5675.33	1.03029	1.03029	200
3781.01	5679.23	1.03118	1.03118	200
3781.12	5682.51	1.03205	1.03205	200
3781.22	5685.41	1.03281	1.03281	200
3781.33	5689.38	1.0337	1.0337	200
3781.44	5692.98	1.03459	1.03459	200
3781.54	5696.28	1.0354	1.0354	200
3781.65	5699.57	1.03629	1.03629	200
3781.76	5702.72	1.03716	1.03716	200
3781.87	5706.51	1.03807	1.03807	200
3781.97	5709.29	1.03885	1.03885	200
3782.08	5713.07	1.03976	1.03976	200
3782.19	5716.39	1.04061	1.04061	200
3782.29	5719.38	1.04141	1.04141	200
3782.4	5722.34	1.04228	1.04228	200
3782.51	5725.36	1.04317	1.04317	200
3782.61	5728.81	1.04398	1.04398	200
3782.72	5732.46	1.04485	1.04485	200
3782.83	5735.42	1.04575	1.04575	200
3782.94	5739.12	1.04664	1.04664	200
3783.04	5742.5	1.04745	1.04745	200
3783.15	5745.71	1.04832	1.04832	200
3783.26	5749.79	1.04923	1.04923	200
3783.36	5752.95	1.05001	1.05001	200
3783.47	5756.25	1.05088	1.05088	200
3783.58	5759.9	1.05175	1.05175	200
3783.69	5763.37	1.05262	1.05262	200
3783.79	5766.66	1.05347	1.05347	200
3783.9	5770.79	1.05433	1.05433	200
3784.01	5773.98	1.05522	1.05522	200
3784.11	5777.35	1.05601	1.05601	200
3784.22	5780.95	1.05692	1.05692	200
3784.33	5784.25	1.05779	1.05779	200
3784.44	5787.84	1.05867	1.05867	199
3784.54	5790.84	1.05948	1.05948	199
3784.65	5794.29	1.06037	1.06037	199
3784.76	5797.35	1.06122	1.06122	199
3784.86	5800.63	1.06204	1.06204	199
3784.97	5803.63	1.06293	1.06293	199
3785.08	5807.26	1.06382	1.06382	199
3785.19	5811.5	1.06473	1.06473	199
3785.29	5814.53	1.06556	1.06556	199
3785.4	5817.23	1.06643	1.06643	199
3785.51	5820.6	1.06729	1.06729	199
3785.61	5823.6	1.0681	1.0681	199
3785.72	5826.9	1.06899	1.06899	199
3785.83	5830.83	1.06988	1.06988	199
3785.94	5834.59	1.07075	1.07075	199
3786.04	5837.53	1.07151	1.07151	199
3786.15	5841.54	1.07242	1.07242	199
3786.26	5845.27	1.07333	1.07333	199
3786.36	5848	1.07412	1.07412	199
3786.47	5852.23	1.07498	1.07498	199
3786.58	5855.84	1.07589	1.07589	199
3786.69	5858.8	1.07678	1.07678	199
3786.79	5861.9	1.07757	1.07757	199
3786.9	5865.71	1.07846	1.07846	199
3787.01	5868.29	1.07934	1.07934	199
3787.11	5871.79	1.08013	1.08013	199
3787.22	5875.06	1.081	1.081	199
3787.33	5878.51	1.08189	1.08189	199
3787.43	5881.85	1.08271	1.08271	199
3787.54	5885.04	1.08358	1.08358	199
3787.65	5888.31	1.08447	1.08447	199
3787.76	5891.44	1.08536	1.08536	199
3787.86	5894.76	1.08617	1.08617	199
3787.97	5897.53	1.08706	1.08706	199
3788.08	5901.24	1.08792	1.08792	199
3788.18	5903.85	1.08871	1.08871	199
3788.29	5907.27	1.08958	1.08958	199
3788.4	5911.1	1.09047	1.09047	199
3788.51	5914.91	1.09135	1.09135	199
3788.61	5918.5	1.09216	1.09216	199
3788.72	5921.9	1.09305	1.09305	199
3788.83	5925.32	1.09392	1.09392	199
3788.93	5928.54	1.09474	1.09474	199
3789.04	5931.9	1.09561	1.09561	199
3789.15	5935.77	1.0965	1.0965	199
3789.26	5938.7	1.09739	1.09739	199
3789.36	5941.9	1.09818	1.09818	199
3789.47	5944.97	1.09904	1.09904	199
3789.58	5948.76	1.09991	1.09991	199
3789.68	5951.76	1.10072	1.10072	199
3789.79	5955.34	1.10163	1.10163	199
3789.9	5958.32	1.1025	1.1025	199
3790.01	5961.71	1.10336	1.10336	199
3790.11	5964.78	1.10419	1.10419	199
3790.22	5968.14	1.10506	1.10506	199
3790.33	5970.37	1.10593	1.10593	199
3790.43	5973.83	1.10673	1.10673	199
3790.54	5977.5	1.10762	1.10762	199
3790.65	5981.12	1.10849	1.10849	199
3790.76	5983.99	1.10938	1.10938	199
3790.86	5986.71	1.11016	1.11016	199
3790.97	5990.3	1.11103	1.11103	199
3791.08	5994.02	1.1119	1.1119	199
3791.18	5997.42	1.11271	1.11271	199
3791.29	6001.47	1.1136	1.1136	199
3791.4	6004.6	1.11449	1.11449	199
3791.51	6008.21	1.11535	1.11535	199
3791.61	6011.53	1.11616	1.11616	199
3791.72	6014.74	1.11703	1.11703	199
3791.83	6018.29	1.11792	1.11792	199
3791.93	6021.29	1.1187	1.1187	199
3792.04	6024.63	1.11959	1.11959	199
3792.15	6027.94	1.12046	1.12046	199
3792.25	6031.32	1.12127	1.12127	199
3792.36	6034.81	1.12217	1.12217	199
3792.47	6038.01	1.12302	1.12302	199
3792.57	6041.12	1.12385	1.12385	198
3792.68	6044.45	1.12472	1.12472	198
3792.79	6047.39	1.12556	1.12556	198
3792.9	6051.18	1.12647	1.12647	198
3793	6054.08	1.12724	1.12724	198
3793.11	6057.41	1.12813	1.12813	198
3793.22	6060.95	1.12902	1.12902	198
3793.32	6064.06	1.1298	1.1298	198
3793.43	6067.18	1.13067	1.13067	198
3793.54	6070.61	1.13156	1.13156	198
3793.65	6074.1	1.13245	1.13245	198
3793.75	6077.6	1.13325	1.13325	198
3793.86	6081.35	1.1341	1.1341	198
3793.97	6085.29	1.13499	1.13499	198
3794.07	6088.51	1.13582	1.13582	198
3794.18	6092.74	1.13667	1.13667	198
3794.29	6096.97	1.13755	1.13755	198
3794.4	6100.9	1.13842	1.13842	198
3794.5	6103.88	1.13921	1.13921	198
3794.61	6106.8	1.1401	1.1401	198
3794.72	6110.68	1.14096	1.14096	198
3794.82	6114.62	1.14181	1.14181	198
3794.93	6117.91	1.14268	1.14268	198
3795.04	6120.4	1.14353	1.14353	198
3795.15	6123.52	1.14438	1.14438	198
3795.25	6127.06	1.14518	1.14518	198
3795.36	6130.47	1.14609	1.14609	198
3795.47	6133.01	1.14692	1.14692	198
3795.57	6135.49	1.1477	1.1477	198
3795.68	6138.88	1.14859	1.14859	198
3795.79	6143.06	1.14944	1.14944	198
3795.9	6147.21	1.15035	1.15035	198
3796	6150.36	1.15116	1.15116	198
3796.11	6153.87	1.15202	1.15202	198
3796.22	6157.29	1.15291	1.15291	198
3796.32	6160.6	1.15372	1.15372	198
3796.43	6164.07	1.15459	1.15459	198
3796.54	6167.3	1.15543	1.15543	198
3796.65	6171.16	1.15632	1.15632	198
3796.75	6174.65	1.15713	1.15713	198
3796.86	6178.31	1.158	1.158	198
3796.97	6181.85	1.15889	1.15889	198
3797.07	6184.81	1.15967	1.15967	198
3797.18	6188.29	1.16056	1.16056	198
3797.29	6191.95	1.16145	1.16145	198
3797.39	6194.99	1.16223	1.16223	198
3797.5	6198.1	1.1631	1.1631	198
3797.61	6201.72	1.16399	1.16399	198
3797.72	6204.81	1.16486	1.16486	198
3797.82	6207.72	1.16565	1.16565	198
3797.93	6211.84	1.16655	1.16655	198
3798.04	6214.88	1.16742	1.16742	198
3798.14	6217.8	1.16821	1.16821	198
3798.25	6221.77	1.16912	1.16912	198
3798.36	6224.72	1.16999	1.16999	198
3798.47	6228.55	1.17085	1.17085	198
3798.57	6231.84	1.17166	1.17166	198
3798.68	6235.74	1.17255	1.17255	198
3798.79	6238.72	1.17342	1.17342	198
3798.89	6241.37	1.17422	1.17422	198
3799	6244.46	1.17507	1.17507	198
3799.11	6248.36	1.17594	1.17594	198
3799.22	6252.7	1.17685	1.17685	198
3799.32	6256.24	1.17763	1.17763	198
3799.43	6259.94	1.1785	1.1785	198
3799.54	6263.7	1.17941	1.17941	198
3799.64	6266.39	1.1802	1.1802	198
3799.75	6269.18	1.18107	1.18107	198
3799.86	6272.68	1.18195	1.18195	198
3799.97	6276.18	1.18282	1.18282	198
3800.07	6279.43	1.18363	1.18363	198
3800.18	6283.25	1.18452	1.18452	198
3800.29	6286.17	1.18539	1.18539	198
3800.39	6289.18	1.18619	1.18619	198
3800.5	6292.76	1.18706	1.18706	198
3800.61	6296.1	1.18795	1.18795	198
3800.72	6299.6	1.18884	1.18884	198
3800.82	6302.85	1.18964	1.18964	198
3800.93	6306.35	1.19053	1.19053	198
3801.04	6309.76	1.19142	1.19142	198
3801.14	6312.63	1.19219	1.19219	198
3801.25	6315.92	1.19308	1.19308	198
3801.36	6319.16	1.19396	1.19396	198
3801.47	6322.66	1.19483	1.19483	198
3801.57	6325.99	1.19566	1.19566	198
3801.68	6330.14	1.19653	1.19653	198
3801.79	6334.16	1.1974	1.1974	198
3801.89	6338.04	1.19822	1.19822	198
3802	6341.42	1.19911	1.19911	198
3802.11	6344.45	1.19998	1.19998	198
3802.21	6347.24	1.20074	1.20074	198
3802.32	6351.11	1.20165	1.20165	198
3802.43	6354.96	1.20254	1.20254	198
3802.54	6358.31	1.20341	1.20341	198
3802.64	6361.48	1.20422	1.20422	199
3802.75	6365.1	1.20509	1.20509	199
3802.86	6368.19	1.20599	1.20599	199
3802.96	6371.1	1.20676	1.20676	199
3803.07	6374.56	1.20765	1.20765	199
3803.18	6377.94	1.20856	1.20856	199
3803.29	6381.45	1.20943	1.20943	199
3803.39	6384.85	1.21025	1.21025	199
3803.5	6388.3	1.2111	1.2111	199
3803.61	6391.67	1.21199	1.21199	199
3803.71	6394.71	1.2128	1.2128	199
3803.82	6398.32	1.21366	1.21366	199
3803.93	6402.01	1.21455	1.21455	199
3804.04	6405.03	1.21544	1.21544	199
3804.14	6408.08	1.21625	1.21625	199
3804.25	6412.03	1.21712	1.21712	199
3804.36	6415.9	1.218	1.218	199
3804.46	6419.83	1.21879	1.21879	199
3804.57	6423.87	1.2197	1.2197	199
3804.68	6427.02	1.22057	1.22057	199
3804.79	6429.91	1.22144	1.22144	199
3804.89	6433.46	1.22224	1.22224	199
3805	6437.5	1.22313	1.22313	199
3805.11	6441.43	1.22402	1.22402	199
3805.21	6444.26	1.22483	1.22483	199
3805.32	6447.45	1.22571	1.22571	199
3805.43	6450.77	1.22658	1.22658	199
3805.54	6454.4	1.22747	1.22747	199
3805.64	6457.52	1.2283	1.2283	199
3805.75	6460.97	1.22917	1.22917	200
3805.86	6464.23	1.23006	1.23006	200
3805.96	6467.48	1.23084	1.23084	200
3806.07	6471.07	1.23171	1.23171	200
3806.18	6473.95	1.23262	1.23262	200
3806.29	6478.15	1.23351	1.23351	200
3806.39	6481.96	1.23433	1.23433	200
3806.5	6484.94	1.2352	1.2352	200
3806.61	6488	1.23611	1.23611	200
3806.71	6490.6	1.2369	1.2369	200
3806.82	6494.46	1.23779	1.23779	200
3806.93	6497.62	1.23865	1.23865	200
3807.04	6502.14	1.23952	1.23952	200
3807.14	6505.58	1.24035	1.24035	200
3807.25	6509.92	1.24122	1.24122	200
3807.35	6512.65	1.242	1.242	200
3807.46	6516.86	1.24291	1.24291	200
3807.57	6520.31	1.2438	1.2438	200
3807.68	6523.74	1.24471	1.24471	200
3807.78	6526.66	1.2455	1.2455	200
3807.89	6529.44	1.24639	1.24639	200
3808	6533.76	1.24725	1.24725	200
3808.1	6536.88	1.24804	1.24804	200
3808.21	6539.49	1.24893	1.24893	200
3808.32	6543.2	1.24982	1.24982	200
3808.43	6546.64	1.25068	1.25068	200
3808.53	6550.42	1.25149	1.25149	200
3808.64	6554	1.2524	1.2524	200
3808.75	6557.42	1.25327	1.25327	200
3808.85	6560.44	1.25407	1.25407	200
3808.96	6563.7	1.25494	1.25494	200
3809.07	6567.28	1.25585	1.25585	200
3809.18	6569.85	1.2567	1.2567	200
3809.28	6572.78	1.25751	1.25751	200
3809.39	6576.56	1.25839	1.25839	200
3809.5	6580.48	1.25928	1.25928	200
3809.6	6584.17	1.26009	1.26009	200
3809.71	6588.14	1.26096	1.26096	200
3809.82	6591.71	1.26185	1.26185	201
3809.93	6595.43	1.26274	1.26274	201
3810.03	6598.88	1.2635	1.2635	201
3810.14	6602.4	1.26441	1.26441	201
3810.25	6605.61	1.26528	1.26528	201
3810.35	6608.84	1.26611	1.26611	201
3810.46	6611.84	1.26695	1.26695	201
3810.57	6615.05	1.26784	1.26784	201
3810.68	6618.39	1.26871	1.26871	201
3810.78	6621.89	1.26954	1.26954	201
3810.89	6625.44	1.27041	1.27041	201
3811	6628.99	1.27129	1.27129	201
3811.1	6632.08	1.2721	1.2721	201
3811.21	6635.96	1.27299	1.27299	201
3811.32	6639.43	1.27386	1.27386	201
3811.43	6642.35	1.27475	1.27475	201
3811.53	6644.99	1.27553	1.27553	201
3811.64	6648.2	1.27642	1.27642	201
3811.75	6651.7	1.27729	1.27729	201
3811.85	6654.89	1.27807	1.27807	201
3811.96	6658.47	1.27896	1.27896	201
3812.07	6662.16	1.27983	1.27983	201
3812.17	6665.52	1.28062	1.28062	201
3812.28	6669	1.2815	1.2815	201
3812.39	6672.79	1.28239	1.28239	201
3812.5	6677.18	1.28326	1.28326	201
3812.6	6680.38	1.28407	1.28407	201
3812.71	6683.78	1.28496	1.28496	201
3812.82	6686.93	1.28583	1.28583	201
3812.92	6690.29	1.28663	1.28663	201
3813.03	6693.41	1.28752	1.28752	201
3813.14	6696.94	1.28837	1.28837	201
3813.25	6700.18	1.28926	1.28926	201
3813.35	6703.76	1.29004	1.29004	201
3813.46	6707.34	1.29095	1.29095	201
3813.57	6710.67	1.29184	1.29184	201
3813.67	6713.82	1.29263	1.29263	201
3813.78	6717.7	1.29349	1.29349	201
3813.89	6721.23	1.29438	1.29438	201
3814	6724.37	1.29525	1.29525	201
3814.1	6727.62	1.29606	1.29606	201
3814.21	6730.86	1.29695	1.29695	201
3814.32	6733.95	1.29779	1.29779	201
3814.42	6736.93	1.2986	1.2986	201
3814.53	6740.94	1.29949	1.29949	201
3814.64	6744.51	1.30036	1.30036	201
3814.75	6747.82	1.30125	1.30125	201
3814.85	6750.92	1.30203	1.30203	202
3814.96	6755.61	1.3029	1.3029	202
3815.07	6759.78	1.30381	1.30381	202
3815.17	6762.93	1.30459	1.30459	202
3815.28	6766.29	1.30548	1.30548	202
3815.39	6769.58	1.30633	1.30633	202
3815.5	6773.49	1.30722	1.30722	202
3815.6	6776.02	1.30801	1.30801	202
3815.71	6779.75	1.30887	1.30887	202
3815.82	6783.54	1.30976	1.30976	202
3815.92	6786.91	1.31055	1.31055	202
3816.03	6790.83	1.31146	1.31146	202
3816.14	6793.63	1.31233	1.31233	202
3816.25	6797.22	1.31321	1.31321	202
3816.35	6800.66	1.314	1.314	202
3816.46	6804.28	1.31487	1.31487	202
3816.57	6807.34	1.31574	1.31574	202
3816.67	6810.6	1.31654	1.31654	202
3816.78	6812.77	1.31737	1.31737	202
3816.89	6817.33	1.31828	1.31828	202
3817	6821.28	1.31915	1.31915	202
3817.1	6825.2	1.31997	1.31997	202
3817.21	6828.08	1.32084	1.32084	202
3817.32	6831.34	1.32171	1.32171	202
3817.42	6834.83	1.32252	1.32252	202
3817.53	6838.58	1.32338	1.32338	202
3817.64	6842.42	1.32427	1.32427	202
3817.74	6845.87	1.32504	1.32504	202
3817.85	6849.71	1.32593	1.32593	202
3817.96	6853.32	1.32679	1.32679	202
3818.07	6856.92	1.32768	1.32768	202
3818.17	6860.11	1.32849	1.32849	202
3818.28	6864	1.32936	1.32936	202
3818.39	6867.36	1.33025	1.33025	202
3818.49	6870.45	1.33105	1.33105	202
3818.6	6873.92	1.33192	1.33192	202
3818.71	6876.86	1.33279	1.33279	202
3818.82	6880.72	1.33368	1.33368	202
3818.92	6883.86	1.33446	1.33446	202
3819.03	6887.79	1.33535	1.33535	202
3819.14	6891.16	1.33622	1.33622	202
3819.24	6894.25	1.33701	1.33701	202
3819.35	6898.2	1.3379	1.3379	202
3819.46	6902.31	1.33878	1.33878	202
3819.57	6905.82	1.33965	1.33965	202
3819.67	6908.71	1.34046	1.34046	202
3819.78	6912.05	1.34135	1.34135	202
3819.89	6915.56	1.34221	1.34221	202
3819.99	6918.26	1.343	1.343	202
3820.1	6921.77	1.34389	1.34389	202
3820.21	6925.66	1.34478	1.34478	202
3820.32	6929.98	1.34565	1.34565	202
3820.42	6933.54	1.34643	1.34643	202
3820.53	6936.86	1.3473	1.3473	202
3820.64	6940.96	1.34821	1.34821	202
3820.74	6944.42	1.34902	1.34902	202
3820.85	6947.1	1.34986	1.34986	202
3820.96	6950.56	1.35077	1.35077	202
3821.07	6953.73	1.35164	1.35164	202
3821.17	6957.27	1.35243	1.35243	202
3821.28	6960.94	1.35332	1.35332	202
3821.39	6964.6	1.3542	1.3542	202
3821.49	6967.46	1.35499	1.35499	202
3821.6	6970.89	1.35588	1.35588	202
3821.71	6974.44	1.35675	1.35675	202
3821.82	6978.46	1.35764	1.35764	202
3821.92	6981.56	1.35844	1.35844	202
3822.03	6984.75	1.35933	1.35933	202
3822.13	6988	1.36014	1.36014	202
3822.24	6991.11	1.361	1.361	202
3822.35	6994.66	1.36187	1.36187	202
3822.46	6997.61	1.36274	1.36274	202
3822.56	7001.28	1.36357	1.36357	202
3822.67	7004.65	1.36442	1.36442	202
3822.78	7008.87	1.36532	1.36532	202
3822.88	7012.06	1.36613	1.36613	202
3822.99	7015.82	1.367	1.367	202
3823.1	7019.64	1.36793	1.36793	202
3823.21	7022.96	1.36878	1.36878	202
3823.31	7026.35	1.36958	1.36958	202
3823.42	7029.67	1.37045	1.37045	202
3823.53	7033.46	1.37132	1.37132	202
3823.63	7036.66	1.37211	1.37211	202
3823.74	7040.33	1.37299	1.37299	202
3823.85	7044.11	1.37388	1.37388	202
3823.96	7047.84	1.37477	1.37477	202
3824.06	7050.92	1.37558	1.37558	201
3824.17	7054.23	1.37647	1.37647	201
3824.28	7057.8	1.37733	1.37733	201
3824.38	7060.92	1.37814	1.37814	201
3824.49	7064.62	1.37903	1.37903	201
3824.6	7068.71	1.3799	1.3799	201
3824.71	7072.25	1.38079	1.38079	201
3824.81	7075.04	1.38157	1.38157	201
3824.92	7078.65	1.38246	1.38246	201
3825.03	7082.45	1.38337	1.38337	201
3825.13	7085.39	1.38416	1.38416	201
3825.24	7088.75	1.38504	1.38504	201
3825.35	7091.87	1.38593	1.38593	201
3825.46	7096.29	1.38682	1.38682	201
3825.56	7099.53	1.38763	1.38763	201
3825.67	7103.21	1.38848	1.38848	201
3825.78	7107.52	1.38939	1.38939	201
3825.88	7110.29	1.39017	1.39017	201
3825.99	7114.21	1.39106	1.39106	201
3826.1	7118.15	1.39193	1.39193	201
3826.21	7122.02	1.39282	1.39282	201
3826.31	7124.99	1.39362	1.39362	201
3826.42	7128.69	1.39451	1.39451	201
3826.53	7132.16	1.3954	1.3954	201
3826.63	7135.15	1.39621	1.39621	201
3826.74	7138.67	1.39705	1.39705	201
3826.85	7142.43	1.39794	1.39794	201
3826.96	7146.54	1.39885	1.39885	201
3827.06	7149.89	1.39964	1.39964	201
3827.17	7153.04	1.40051	1.40051	201
3827.28	7156.37	1.4014	1.4014	201
3827.38	7159.66	1.40222	1.40222	201
3827.49	7164.08	1.40315	1.40315	201
3827.6	7167.22	1.40402	1.40402	201
3827.7	7170.42	1.40481	1.40481	201
3827.81	7173.54	1.40572	1.40572	201
3827.92	7176.81	1.40656	1.40656	201
3828.03	7180.52	1.40745	1.40745	201
3828.13	7183.91	1.40824	1.40824	201
3828.24	7188.34	1.40915	1.40915	201
3828.35	7191.74	1.41002	1.41002	201
3828.45	7195.03	1.41082	1.41082	201
3828.56	7199.58	1.41171	1.41171	201
3828.67	7203.14	1.41258	1.41258	201
3828.78	7206.87	1.41349	1.41349	201
3828.88	7210	1.41429	1.41429	201
3828.99	7213.31	1.41518	1.41518	201
3829.1	7216.83	1.41605	1.41605	201
3829.2	7220.42	1.41686	1.41686	201
3829.31	7223.55	1.41773	1.41773	201
3829.42	7227.51	1.41861	1.41861	201
3829.53	7230.85	1.41948	1.41948	201
3829.63	7234.18	1.42027	1.42027	201
3829.74	7238.27	1.42118	1.42118	201
3829.85	7241.41	1.42207	1.42207	201
3829.95	7244.66	1.42289	1.42289	201
3830.06	7248.2	1.42374	1.42374	201
3830.17	7251.28	1.42465	1.42465	201
3830.28	7254.96	1.42552	1.42552	201
3830.38	7257.71	1.42632	1.42632	201
3830.49	7261.06	1.42721	1.42721	201
3830.6	7264.96	1.42808	1.42808	201
3830.7	7268.8	1.42891	1.42891	201
3830.81	7272.18	1.42973	1.42973	201
3830.92	7276.21	1.43062	1.43062	201
3831.03	7280.2	1.43151	1.43151	201
3831.13	7283.68	1.43232	1.43232	201
3831.24	7286.95	1.43319	1.43319	201
3831.35	7290.65	1.43408	1.43408	201
3831.45	7293.83	1.4349	1.4349	201
3831.56	7297.5	1.43579	1.43579	201
3831.67	7300.29	1.43664	1.43664	201
3831.78	7303.89	1.43753	1.43753	201
3831.88	7307.18	1.43831	1.43831	201
3831.99	7311.82	1.43922	1.43922	201
3832.1	7314.75	1.44009	1.44009	201
3832.2	7318.02	1.4409	1.4409	201
3832.31	7321.82	1.44177	1.44177	201
3832.42	7325.34	1.44265	1.44265	201
3832.52	7328.53	1.44346	1.44346	201
3832.63	7330.64	1.44433	1.44433	201
3832.74	7334.12	1.4452	1.4452	201
3832.85	7338.49	1.44611	1.44611	201
3832.95	7341.22	1.44687	1.44687	201
3833.06	7345.01	1.44776	1.44776	201
3833.17	7348.63	1.44863	1.44863	201
3833.27	7351.75	1.44941	1.44941	201
3833.38	7355.55	1.4503	1.4503	201
3833.49	7360.06	1.45119	1.45119	201
3833.6	7363.79	1.45208	1.45208	201
3833.7	7367.06	1.45289	1.45289	201
3833.81	7370.63	1.45375	1.45375	201
3833.92	7374.58	1.45464	1.45464	201
3834.02	7377.63	1.45543	1.45543	201
3834.13	7380.96	1.45632	1.45632	201
3834.24	7384.59	1.45717	1.45717	201
3834.35	7389.28	1.45807	1.45807	201
3834.45	7393.58	1.45888	1.45888	201
3834.56	7397.35	1.45973	1.45973	201
3834.67	7400.49	1.46062	1.46062	201
3834.77	7403.82	1.4614	1.4614	201
3834.88	7407.91	1.46231	1.46231	201
3834.99	7411.61	1.4632	1.4632	201
3835.1	7414.65	1.46405	1.46405	201
3835.2	7417.52	1.46485	1.46485	201
3835.31	7420.56	1.46572	1.46572	201
3835.42	7424.29	1.46661	1.46661	201
3835.52	7427.39	1.46738	1.46738	201
3835.63	7430.87	1.46829	1.46829	201
3835.74	7434.43	1.46915	1.46915	201
3835.85	7438.03	1.47004	1.47004	201
3835.95	7442.19	1.47083	1.47083	201
3836.06	7446.2	1.47174	1.47174	201
3836.17	7450.46	1.47259	1.47259	201
3836.27	7453.69	1.47339	1.47339	200
3836.38	7457.13	1.47426	1.47426	200
3836.49	7460.46	1.47513	1.47513	200
3836.6	7463.92	1.476	1.476	200
3836.7	7468.18	1.4768	1.4768	200
3836.81	7471.51	1.47769	1.47769	200
3836.92	7475.1	1.47858	1.47858	200
3837.02	7478.63	1.47937	1.47937	200
3837.13	7482.56	1.48028	1.48028	200
3837.24	7485.97	1.48114	1.48114	200
3837.34	7488.79	1.48193	1.48193	200
3837.45	7492.42	1.48282	1.48282	200
3837.56	7495.85	1.48369	1.48369	200
3837.66	7499.12	1.48447	1.48447	200
3837.77	7502.74	1.48534	1.48534	200
3837.88	7505.12	1.48621	1.48621	200
3837.99	7508.36	1.48708	1.48708	200
3838.09	7512.69	1.48786	1.48786	200
3838.2	7516.71	1.48875	1.48875	200
3838.31	7520.4	1.48964	1.48964	200
3838.41	7524.04	1.49042	1.49042	200
3838.52	7527.35	1.49129	1.49129	200
3838.63	7531.23	1.49216	1.49216	200
3838.74	7535.71	1.49305	1.49305	200
3838.84	7539	1.49386	1.49386	200
3838.95	7542.64	1.49474	1.49474	200
3839.06	7546.04	1.49559	1.49559	200
3839.16	7549.73	1.49642	1.49642	200
3839.27	7554.64	1.49729	1.49729	200
3839.38	7557.84	1.49816	1.49816	200
3839.49	7561.16	1.49902	1.49902	200
3839.59	7564.42	1.49983	1.49983	200
3839.7	7567.7	1.5007	1.5007	200
3839.81	7571.54	1.50159	1.50159	200
3839.91	7575.24	1.50241	1.50241	200
3840.02	7578.41	1.50328	1.50328	200
3840.13	7582.05	1.50415	1.50415	200
3840.24	7585.06	1.50502	1.50502	200
3840.34	7588.42	1.50585	1.50585	200
3840.45	7591.89	1.50669	1.50669	200
3840.56	7595.32	1.50758	1.50758	200
3840.66	7598.76	1.50839	1.50839	200
3840.77	7602.64	1.50926	1.50926	200
3840.88	7606.13	1.51014	1.51014	200
3840.99	7610.17	1.51103	1.51103	200
3841.09	7612.85	1.51184	1.51184	200
3841.2	7616.31	1.51267	1.51267	200
3841.31	7620.39	1.51356	1.51356	200
3841.41	7623.8	1.51434	1.51434	200
3841.52	7628.4	1.51525	1.51525	200
3841.63	7632.44	1.51612	1.51612	200
3841.74	7636.06	1.51701	1.51701	200
3841.84	7639.29	1.51781	1.51781	200
3841.95	7642.66	1.51868	1.51868	200
3842.06	7646.22	1.51957	1.51957	200
3842.16	7649.64	1.52036	1.52036	200
3842.27	7653.18	1.52122	1.52122	200
3842.38	7657.06	1.52213	1.52213	200
3842.48	7660.1	1.52292	1.52292	200
3842.59	7663.15	1.52379	1.52379	200
3842.7	7666.66	1.52466	1.52466	200
3842.81	7670.45	1.52554	1.52554	200
3842.91	7674.29	1.52635	1.52635	200
3843.02	7678.06	1.52724	1.52724	200
3843.13	7681.57	1.52811	1.52811	200
3843.23	7683.84	1.52891	1.52891	200
3843.34	7687.54	1.5298	1.5298	200
3843.45	7691.4	1.53069	1.53069	200
3843.56	7694.88	1.53156	1.53156	200
3843.66	7698.23	1.53237	1.53237	200
3843.77	7701.14	1.53323	1.53323	200
3843.88	7705.39	1.53412	1.53412	200
3843.98	7708.96	1.53491	1.53491	200
3844.09	7714.16	1.53582	1.53582	200
3844.2	7717.78	1.53671	1.53671	200
3844.31	7721.1	1.5376	1.5376	199
3844.41	7724.31	1.53838	1.53838	199
3844.52	7727.88	1.53925	1.53925	199
3844.63	7731.64	1.54012	1.54012	199
3844.73	7734.84	1.54092	1.54092	199
3844.84	7738.84	1.54181	1.54181	199
3844.95	7741.91	1.54268	1.54268	199
3845.06	7745.99	1.54357	1.54357	199
3845.16	7749.53	1.54438	1.54438	199
3845.27	7752.79	1.54524	1.54524	199
3845.38	7756.77	1.54613	1.54613	199
3845.48	7760.08	1.54694	1.54694	199
3845.59	7764.14	1.54783	1.54783	199
3845.7	7767.31	1.54872	1.54872	199
3845.81	7771.2	1.54961	1.54961	199
3845.91	7774.17	1.55039	1.55039	199
3846.02	7777.27	1.55126	1.55126	199
3846.13	7781.27	1.55217	1.55217	199
3846.23	7784.44	1.55297	1.55297	199
3846.34	7787.91	1.55384	1.55384	199
3846.45	7791.78	1.55471	1.55471	199
3846.56	7796.24	1.55562	1.55562	199
3846.66	7799.93	1.55641	1.55641	199
3846.77	7803.52	1.55727	1.55727	199
3846.88	7807.05	1.55816	1.55816	199
3846.98	7810.76	1.55897	1.55897	199
3847.09	7814.45	1.55988	1.55988	199
3847.2	7818.4	1.56071	1.56071	199
3847.3	7821.55	1.56153	1.56153	199
3847.41	7825.43	1.56244	1.56244	199
3847.52	7828.28	1.56329	1.56329	199
3847.63	7832.69	1.5642	1.5642	199
3847.73	7836.01	1.565	1.565	199
3847.84	7839.77	1.56587	1.56587	199
3847.95	7842.78	1.56674	1.56674	199
3848.05	7846.53	1.56757	1.56757	199
3848.16	7849.88	1.56844	1.56844	199
3848.27	7853.82	1.5693	1.5693	199
3848.38	7857.17	1.57021	1.57021	199
3848.48	7860.05	1.571	1.571	199
3848.59	7863.78	1.57191	1.57191	199
3848.7	7867.99	1.5728	1.5728	199
3848.8	7871.7	1.5736	1.5736	199
3848.91	7875.33	1.57449	1.57449	199
3849.02	7878.54	1.57538	1.57538	199
3849.13	7881.96	1.57627	1.57627	199
3849.23	7886.07	1.57708	1.57708	199
3849.34	7889.68	1.57794	1.57794	199
3849.45	7893.84	1.57881	1.57881	199
3849.55	7897.37	1.57962	1.57962	199
3849.66	7901.31	1.58051	1.58051	199
3849.77	7905.09	1.58138	1.58138	199
3849.88	7909.05	1.58226	1.58226	199
3849.98	7912.12	1.58309	1.58309	199
3850.09	7915.94	1.58398	1.58398	199
3850.2	7919.46	1.58485	1.58485	199
3850.3	7923.08	1.58565	1.58565	199
3850.41	7926.68	1.58654	1.58654	199
3850.52	7930.29	1.58741	1.58741	198
3850.63	7933.59	1.5883	1.5883	198
3850.73	7937.39	1.58911	1.58911	198
3850.84	7941.08	1.58995	1.58995	198
3850.95	7944.39	1.59086	1.59086	198
3851.05	7947.56	1.59167	1.59167	198
3851.16	7951.69	1.59256	1.59256	198
3851.27	7955.71	1.59345	1.59345	198
3851.38	7958.65	1.59432	1.59432	198
3851.48	7962.04	1.59512	1.59512	198
3851.59	7965.47	1.59599	1.59599	198
3851.7	7968.89	1.59686	1.59686	198
3851.8	7972.78	1.59766	1.59766	198
3851.91	7976.99	1.59853	1.59853	198
3852.02	7980.75	1.59942	1.59942	198
3852.13	7984.62	1.60031	1.60031	198
3852.23	7987.87	1.6011	1.6011	198
3852.34	7991.61	1.60201	1.60201	198
3852.44	7994.9	1.60279	1.60279	198
3852.55	7998.57	1.60368	1.60368	198
3852.66	8002.29	1.60457	1.60457	198
3852.77	8005.75	1.60544	1.60544	198
3852.87	8009.24	1.60622	1.60622	198
3852.98	8012.8	1.60713	1.60713	198
3853.09	8016.89	1.608	1.608	198
3853.19	8020.22	1.60881	1.60881	198
3853.3	8023.4	1.60967	1.60967	198
3853.41	8027.15	1.61056	1.61056	198
3853.52	8030.59	1.61143	1.61143	198
3853.62	8033.67	1.61224	1.61224	198
3853.73	8037.03	1.61313	1.61313	198
3853.84	8040.06	1.61399	1.61399	198
3853.94	8043.66	1.61478	1.61478	198
3854.05	8047.73	1.61567	1.61567	198
3854.16	8051.13	1.61656	1.61656	198
3854.27	8054.91	1.61745	1.61745	198
3854.37	8058.48	1.61825	1.61825	198
3854.48	8061.72	1.61908	1.61908	198
3854.59	8065.36	1.61995	1.61995	198
3854.69	8069.4	1.6208	1.6208	198
3854.8	8072.88	1.62166	1.62166	198
3854.91	8076.91	1.62255	1.62255	198
3855.02	8080.59	1.62342	1.62342	198
3855.12	8084.16	1.62421	1.62421	198
3855.23	8088.28	1.62509	1.62509	198
3855.34	8091.51	1.62596	1.62596	198
3855.44	8094.63	1.62677	1.62677	198
3855.55	8098.56	1.62764	1.62764	198
3855.66	8101.86	1.62851	1.62851	198
3855.77	8105.89	1.62941	1.62941	198
3855.87	8109.37	1.6302	1.6302	198
3855.98	8112.9	1.63109	1.63109	198
3856.09	8117.1	1.63198	1.63198	198
3856.19	8120.27	1.63278	1.63278	198
3856.3	8123.87	1.63365	1.63365	198
3856.41	8126.78	1.63452	1.63452	198
3856.52	8131.05	1.63539	1.63539	198
3856.62	8133.87	1.63619	1.63619	198
3856.73	8137.38	1.63706	1.63706	198
3856.84	8141.65	1.63797	1.63797	198
3856.94	8144.91	1.63874	1.63874	198
3857.05	8148.54	1.63963	1.63963	198
3857.16	8152.65	1.64051	1.64051	198
3857.26	8156.09	1.6413	1.6413	198
3857.37	8159.65	1.64215	1.64215	198
3857.48	8163.36	1.64306	1.64306	198
3857.59	8167.67	1.64395	1.64395	198
3857.69	8170.74	1.64473	1.64473	198
3857.8	8174.32	1.6456	1.6456	198
3857.91	8178.31	1.64647	1.64647	198
3858.01	8181.77	1.64727	1.64727	198
3858.12	8185.53	1.64816	1.64816	198
3858.23	8189.44	1.64905	1.64905	198
3858.34	8193.13	1.64994	1.64994	198
3858.44	8196.33	1.65073	1.65073	198
3858.55	8200.4	1.65162	1.65162	198
3858.66	8203.74	1.65248	1.65248	198
3858.76	8207.6	1.65327	1.65327	198
3858.87	8211.18	1.65416	1.65416	198
3858.98	8213.8	1.65501	1.65501	198
3859.09	8216.75	1.65585	1.65585	198
3859.19	8220.71	1.65666	1.65666	198
3859.3	8224.56	1.65753	1.65753	198
3859.41	8228.97	1.65844	1.65844	198
3859.51	8232.17	1.65922	1.65922	198
3859.62	8236.02	1.66011	1.66011	198
3859.73	8240.21	1.661	1.661	198
3859.84	8243.71	1.66185	1.66185	198
3859.94	8247.44	1.66265	1.66265	198
3860.05	8250.88	1.66352	1.66352	198
3860.16	8254.85	1.66439	1.66439	198
3860.26	8258.3	1.66518	1.66518	198
3860.37	8262.71	1.66606	1.66606	198
3860.48	8266.85	1.66695	1.66695	198
3860.59	8270.1	1.66782	1.66782	198
3860.69	8273.9	1.66865	1.66865	198
3860.8	8277.11	1.66952	1.66952	198
3860.91	8281.07	1.67038	1.67038	198
3861.01	8284.61	1.67119	1.67119	198
3861.12	8288.17	1.67204	1.67204	198
3861.23	8291.5	1.67293	1.67293	198
3861.34	8295.5	1.67382	1.67382	198
3861.44	8299.34	1.67464	1.67464	198
3861.55	8302.38	1.67549	1.67549	198
3861.66	8306.33	1.67638	1.67638	198
3861.76	8309.47	1.67716	1.67716	198
3861.87	8313.48	1.67805	1.67805	198
3861.98	8317.31	1.67894	1.67894	198
3862.09	8320.71	1.67981	1.67981	198
3862.19	8323.96	1.68062	1.68062	198
3862.3	8327.24	1.68148	1.68148	198
3862.41	8330.85	1.68235	1.68235	198
3862.51	8334.5	1.68314	1.68314	198
3862.62	8339.12	1.68403	1.68403	199
3862.73	8343.52	1.68494	1.68494	199
3862.83	8346.93	1.68572	1.68572	199
3862.94	8350.91	1.68661	1.68661	199
3863.05	8354.55	1.68748	1.68748	199
3863.16	8357.75	1.68839	1.68839	199
3863.26	8361.04	1.68915	1.68915	199
3863.37	8364.8	1.69002	1.69002	199
3863.48	8369.16	1.69093	1.69093	199
3863.58	8372.66	1.69172	1.69172	199
3863.69	8375.73	1.69258	1.69258	199
3863.8	8379.28	1.69345	1.69345	199
3863.91	8383.43	1.69434	1.69434	199
3864.01	8386.9	1.69515	1.69515	199
3864.12	8390.62	1.69602	1.69602	199
3864.23	8394.53	1.69693	1.69693	199
3864.33	8397.27	1.69773	1.69773	199
3864.44	8400.94	1.6986	1.6986	199
3864.55	8404.49	1.69949	1.69949	199
3864.66	8407.83	1.70036	1.70036	199
3864.76	8411.03	1.70114	1.70114	199
3864.87	8414.73	1.70203	1.70203	199
[truncated: 1,352 more rows]
