# Supplementary material for: Benchmark dataset of the effect of grain size on strength in the single-phase FCC CrCoNi medium entropy alloy
Source: Data Brief. 2019 Oct 1;27:104592. doi: 10.1016/j.dib.2019.104592 (PMC6812030; doi:10.1016/j.dib.2019.104592)
Supplement: Multimedia component 1 [file mmc1.zip › Compression_Tests/473K/CrCoNi_1273K_60min_473K.xlsx]

## Sheet: CrCoNi_1273K_60min_473K
Name	CrCoNi-1000C-1h-36µm-493K
Diameter	4.05	mm
Sample height	8.05	mm
Gage length	8.05	mm
Speed ​​during measurement	0.48	mm/min
Time	Force	Crosshead Displacement	Crosshead Displacement	Temperature
s	N	mm	mm	°C
971.148	124.504	0	0	198
971.228	124.441	0	0	198
971.257	124.37	0	0	198
971.257	124.37	0	0	198
971.367	124.401	0	0	198
971.468	124.473	0	0	198
971.577	126.737	0.000578403	0.000578403	198
971.687	129.761	0.00150871	0.00150871	198
971.788	132.098	0.00229406	0.00229406	198
971.898	134.664	0.00320387	0.00320387	198
972.007	136.329	0.0041132	0.0041132	198
972.117	137.513	0.00498152	0.00498152	198
972.218	137.979	0.00580835	0.00580835	198
972.327	138.911	0.00669718	0.00669718	198
972.437	139.716	0.007586	0.007586	198
972.538	140.3	0.00837135	0.00837135	198
972.648	141.105	0.00923967	0.00923967	198
972.757	141.634	0.010149	0.010149	198
972.867	142.439	0.0110173	0.0110173	198
972.968	142.921	0.0118027	0.0118027	198
973.077	143.205	0.0127125	0.0127125	198
973.187	143.568	0.0135803	0.0135803	198
973.288	143.687	0.0143661	0.0143661	198
973.398	143.687	0.0152755	0.0152755	198
973.507	143.482	0.0161438	0.0161438	198
973.617	143.694	0.0170326	0.0170326	198
973.718	143.592	0.017818	0.017818	198
973.827	144.026	0.0187068	0.0187068	198
973.937	144.342	0.0195956	0.0195956	198
974.038	144.516	0.0203605	0.0203605	198
974.148	145.037	0.0212493	0.0212493	198
974.257	145.699	0.0221381	0.0221381	198
974.367	146.213	0.0230474	0.0230474	198
974.468	146.915	0.0238123	0.0238123	198
974.577	147.61	0.0247221	0.0247221	198
974.687	148.391	0.0256109	0.0256109	198
974.788	149.283	0.0263963	0.0263963	198
974.898	150.444	0.0272851	0.0272851	198
975.007	151.794	0.0281739	0.0281739	198
975.117	153.341	0.0290422	0.0290422	198
975.218	154.817	0.0298278	0.0298278	198
975.327	156.932	0.0307576	0.0307576	198
975.428	158.535	0.0315225	0.0315225	198
975.538	160.682	0.0324323	0.0324323	198
975.647	162.443	0.0333006	0.0333006	198
975.757	164.282	0.0341894	0.0341894	198
975.858	165.616	0.0349953	0.0349953	198
975.968	166.981	0.0358636	0.0358636	198
976.077	167.811	0.0367319	0.0367319	198
976.178	168.561	0.0375588	0.0375588	198
976.288	169.247	0.0384266	0.0384266	198
976.397	170.045	0.0393154	0.0393154	198
976.507	170.684	0.0402043	0.0402043	198
976.608	171.418	0.0410106	0.0410106	198
976.718	172.192	0.0418994	0.0418994	198
976.827	172.847	0.0427675	0.0427675	198
976.928	173.589	0.0435529	0.0435529	198
977.038	174.395	0.0444627	0.0444627	198
977.147	175.349	0.045331	0.045331	198
977.257	176.297	0.0462198	0.0462198	198
977.358	177.055	0.0470257	0.0470257	198
977.468	178.12	0.047894	0.047894	198
977.577	178.854	0.0487828	0.0487828	198
977.678	179.273	0.0495889	0.0495889	198
977.788	179.636	0.0504987	0.0504987	198
977.897	180.268	0.051408	0.051408	198
978.007	181.064	0.0522764	0.0522764	198
978.108	181.886	0.0530822	0.0530822	198
978.218	182.288	0.0539505	0.0539505	198
978.327	183.323	0.0548394	0.0548394	198
978.428	184.262	0.0556247	0.0556247	198
978.538	185.209	0.0565345	0.0565345	198
978.647	186.33	0.0574024	0.0574024	198
978.757	188.09	0.0582707	0.0582707	198
978.858	189.969	0.0590975	0.0590975	198
978.968	192.558	0.0599658	0.0599658	198
979.077	195.51	0.0608547	0.0608547	198
979.178	199.426	0.0616605	0.0616605	198
979.288	204.311	0.0625493	0.0625493	198
979.397	209.749	0.0634382	0.0634382	198
979.507	215.44	0.0643065	0.0643065	198
979.608	221.094	0.0651128	0.0651128	198
979.718	227.598	0.0660016	0.0660016	198
979.827	234.231	0.06687	0.06687	198
979.928	240.387	0.0676553	0.0676553	198
980.038	247.325	0.0685441	0.0685441	198
980.147	254.208	0.069433	0.069433	198
980.248	260.713	0.0702598	0.0702598	198
980.358	266.808	0.0711281	0.0711281	198
980.467	274.656	0.0720169	0.0720169	198
980.577	282.137	0.0728848	0.0728848	198
980.678	288.984	0.0736911	0.0736911	198
980.788	296.254	0.0745799	0.0745799	198
980.897	303.398	0.0754482	0.0754482	198
980.998	310.558	0.0762336	0.0762336	198
981.108	318.336	0.0771224	0.0771224	198
981.217	325.93	0.0780112	0.0780112	198
981.327	333.844	0.0789001	0.0789001	198
981.428	340.808	0.0797064	0.0797064	198
981.538	349.023	0.0805742	0.0805742	198
981.647	357.086	0.0814631	0.0814631	198
981.748	364.543	0.0822694	0.0822694	198
981.858	372.844	0.0831582	0.0831582	198
981.967	380.992	0.0840265	0.0840265	198
982.077	389.66	0.0848949	0.0848949	198
982.178	397.121	0.08568	0.08568	198
982.288	405.84	0.0865688	0.0865688	198
982.397	414.418	0.0874786	0.0874786	198
982.498	421.828	0.0882434	0.0882434	198
982.608	430.973	0.0891528	0.0891528	198
982.717	439.59	0.0900211	0.0900211	198
982.827	448.594	0.0909099	0.0909099	198
982.928	456.027	0.0916953	0.0916953	198
983.038	464.746	0.0925841	0.0925841	198
983.147	473.734	0.0934729	0.0934729	198
983.248	481.734	0.0942793	0.0942793	198
983.358	490.351	0.0951266	0.0951266	199
983.467	499.207	0.0960154	0.0960154	199
983.577	508.312	0.0969042	0.0969042	199
983.678	516.641	0.0976901	0.0976901	199
983.788	525.871	0.0985789	0.0985789	199
983.897	534.894	0.0994677	0.0994677	199
983.998	543.234	0.100253	0.100253	199
984.108	552.254	0.101142	0.101142	199
984.217	561.773	0.102031	0.102031	199
984.327	571.012	0.102878	0.102878	199
984.428	579.805	0.103705	0.103705	199
984.538	589.625	0.104573	0.104573	199
984.647	599.488	0.105442	0.105442	199
984.748	608.266	0.106227	0.106227	199
984.858	618.351	0.107136	0.107136	199
984.967	628.019	0.108005	0.108005	199
985.077	638.078	0.108893	0.108893	199
985.178	647.098	0.109679	0.109679	199
985.287	657.003	0.110568	0.110568	199
985.397	666.964	0.111436	0.111436	199
985.498	676.128	0.112222	0.112222	199
985.607	685.897	0.11311	0.11311	199
985.717	695.764	0.113978	0.113978	199
985.818	704.436	0.114805	0.114805	199
985.928	714.065	0.115653	0.115653	199
986.037	724.073	0.116541	0.116541	199
986.147	733.948	0.11741	0.11741	199
986.248	742.487	0.118216	0.118216	199
986.357	752.678	0.119084	0.119084	199
986.467	762.764	0.119994	0.119994	199
986.568	771.514	0.120779	0.120779	199
986.678	781.35	0.121647	0.121647	199
986.787	791.35	0.122536	0.122536	199
986.897	801.456	0.123404	0.123404	199
986.998	810.608	0.12421	0.12421	199
987.107	821.022	0.125079	0.125079	199
987.217	831.44	0.125947	0.125947	199
987.318	841.229	0.126753	0.126753	199
987.428	851.718	0.127621	0.127621	200
987.537	862.147	0.12851	0.12851	200
987.647	872.819	0.129399	0.129399	200
987.748	882.163	0.130163	0.130163	200
987.857	892.815	0.131052	0.131052	200
987.967	903.19	0.131941	0.131941	200
988.068	914.546	0.132727	0.132727	200
988.178	925.311	0.133595	0.133595	200
988.287	935.358	0.134443	0.134443	200
988.397	945.905	0.135331	0.135331	200
988.498	955.354	0.136158	0.136158	200
988.607	966.253	0.137006	0.137006	200
988.717	976.971	0.137894	0.137894	200
988.818	986.241	0.13868	0.13868	200
988.928	997.284	0.13959	0.13959	200
989.037	1007.89	0.140457	0.140457	200
989.147	1018.51	0.141284	0.141284	200
989.248	1028.07	0.142111	0.142111	200
989.357	1038.75	0.142979	0.142979	200
989.467	1049.37	0.143868	0.143868	200
989.568	1059.3	0.144654	0.144654	200
989.678	1070.02	0.145543	0.145543	200
989.787	1081.36	0.146452	0.146452	200
989.897	1092.37	0.147321	0.147321	200
989.998	1101.91	0.148106	0.148106	200
990.107	1112.73	0.148974	0.148974	200
990.208	1122.21	0.14978	0.14978	200
990.318	1133.05	0.150648	0.150648	200
990.427	1143.61	0.151537	0.151537	200
990.537	1154.38	0.152405	0.152405	200
990.638	1164.04	0.153212	0.153212	200
990.748	1174.2	0.15408	0.15408	200
990.857	1184.6	0.154968	0.154968	200
990.958	1193.72	0.155733	0.155733	200
991.068	1204.09	0.156643	0.156643	200
991.177	1214.71	0.157511	0.157511	200
991.287	1224.54	0.1584	0.1584	200
991.388	1233.44	0.159186	0.159186	200
991.498	1243.64	0.160074	0.160074	201
991.607	1254	0.160942	0.160942	201
991.708	1263.23	0.161749	0.161749	201
991.818	1272.81	0.162617	0.162617	201
991.927	1283.42	0.163506	0.163506	201
992.037	1293.96	0.164374	0.164374	201
992.138	1303.39	0.16518	0.16518	201
992.248	1314.41	0.166089	0.166089	201
992.357	1325.32	0.166958	0.166958	201
992.458	1334.97	0.167764	0.167764	201
992.568	1345.8	0.168632	0.168632	201
992.677	1356.4	0.1695	0.1695	201
992.787	1367.78	0.170368	0.170368	201
992.888	1378.13	0.171174	0.171174	201
992.998	1389.18	0.172043	0.172043	201
993.107	1401.24	0.172911	0.172911	201
993.208	1411.52	0.173717	0.173717	201
993.318	1423.78	0.174626	0.174626	201
993.427	1435.56	0.175495	0.175495	201
993.537	1447.85	0.176384	0.176384	201
993.638	1459.09	0.177189	0.177189	201
993.748	1471.3	0.178078	0.178078	201
993.857	1484.14	0.178947	0.178947	201
993.958	1495.32	0.179732	0.179732	201
994.068	1508.2	0.1806	0.1806	201
994.177	1520.44	0.181489	0.181489	201
994.287	1533.47	0.182378	0.182378	201
994.388	1545.56	0.183205	0.183205	201
994.498	1558.44	0.184073	0.184073	201
994.607	1571.54	0.18492	0.18492	201
994.708	1583.32	0.185768	0.185768	201
994.818	1596.56	0.186615	0.186615	201
994.927	1610.37	0.187504	0.187504	201
995.037	1624.21	0.188393	0.188393	201
995.138	1636.48	0.189179	0.189179	201
995.247	1650.77	0.190068	0.190068	201
995.357	1664.69	0.190936	0.190936	201
995.458	1676.96	0.191742	0.191742	201
995.568	1690.78	0.192631	0.192631	201
995.677	1704.86	0.193499	0.193499	201
995.778	1717.89	0.194305	0.194305	201
995.888	1732.14	0.195194	0.195194	201
995.997	1746.52	0.196082	0.196082	201
996.107	1760.62	0.196972	0.196972	201
996.208	1773.43	0.197778	0.197778	201
996.318	1787.71	0.198646	0.198646	201
996.427	1801.91	0.199535	0.199535	201
996.528	1815.19	0.20032	0.20032	201
996.638	1829.55	0.201209	0.201209	201
996.747	1844.12	0.202098	0.202098	201
996.857	1859.02	0.202987	0.202987	201
996.958	1872.61	0.203793	0.203793	201
997.068	1887.72	0.204661	0.204661	201
997.177	1902.92	0.20555	0.20555	201
997.278	1916.43	0.206356	0.206356	201
997.388	1931.78	0.207224	0.207224	201
997.497	1947.42	0.208134	0.208134	201
997.607	1963.37	0.209002	0.209002	201
997.708	1977.82	0.209808	0.209808	201
997.818	1993.86	0.210676	0.210676	201
997.927	2009.86	0.211565	0.211565	201
998.028	2024.09	0.212371	0.212371	201
998.138	2040.47	0.21326	0.21326	201
998.247	2056.85	0.214128	0.214128	201
998.357	2072.95	0.215038	0.215038	201
998.458	2087.65	0.215844	0.215844	201
998.568	2103.9	0.216712	0.216712	201
998.677	2119.93	0.21756	0.21756	201
998.778	2135.02	0.218366	0.218366	201
998.888	2151.34	0.219296	0.219296	201
998.997	2167.96	0.220164	0.220164	201
999.107	2184.33	0.221074	0.221074	201
999.208	2199.32	0.22188	0.22188	201
999.318	2217.35	0.222748	0.222748	201
999.427	2233.98	0.223637	0.223637	201
999.528	2248.38	0.224422	0.224422	201
999.638	2265.32	0.225332	0.225332	202
999.747	2281.31	0.2262	0.2262	202
999.857	2297.93	0.227068	0.227068	202
999.958	2313.59	0.227895	0.227895	202
1000.07	2330.51	0.228763	0.228763	202
1000.18	2347.91	0.229652	0.229652	202
1000.28	2363.58	0.230438	0.230438	202
1000.39	2381.16	0.231347	0.231347	202
1000.5	2398.1	0.232215	0.232215	202
1000.6	2413.51	0.233042	0.233042	201
1000.71	2430.84	0.23391	0.23391	201
1000.82	2448.11	0.234799	0.234799	201
1000.93	2465.25	0.235667	0.235667	201
1001.03	2480.64	0.236494	0.236494	201
1001.14	2497.22	0.237362	0.237362	201
1001.25	2514.98	0.238251	0.238251	201
1001.35	2529.93	0.239036	0.239036	201
1001.46	2547.55	0.239925	0.239925	201
1001.57	2564.02	0.240814	0.240814	201
1001.68	2580.76	0.241703	0.241703	201
1001.78	2595.8	0.242489	0.242489	201
1001.89	2612.22	0.243398	0.243398	201
1002	2628.29	0.244266	0.244266	201
1002.1	2642.81	0.245052	0.245052	201
1002.21	2658.68	0.24592	0.24592	201
1002.32	2674.71	0.246829	0.246829	201
1002.43	2690.01	0.247698	0.247698	201
1002.53	2704.8	0.248504	0.248504	201
1002.64	2720.12	0.249393	0.249393	201
1002.75	2735.33	0.250282	0.250282	201
1002.85	2748.88	0.251067	0.251067	201
1002.96	2763.16	0.251935	0.251935	201
1003.07	2776.89	0.252824	0.252824	201
1003.18	2789.61	0.253692	0.253692	201
1003.28	2800.84	0.254498	0.254498	201
1003.39	2812.33	0.255387	0.255387	201
1003.5	2822.92	0.256256	0.256256	201
1003.6	2832.01	0.257041	0.257041	201
1003.71	2840.77	0.25795	0.25795	201
1003.82	2848.36	0.258819	0.258819	201
1003.93	2854.92	0.259728	0.259728	201
1004.03	2859.83	0.260514	0.260514	201
1004.14	2863.65	0.261382	0.261382	201
1004.25	2867.57	0.26225	0.26225	201
1004.35	2870.4	0.263056	0.263056	201
1004.46	2872.58	0.263945	0.263945	201
1004.57	2873.99	0.264834	0.264834	201
1004.68	2873.99	0.265723	0.265723	201
1004.78	2873.29	0.266508	0.266508	201
1004.89	2871.66	0.267376	0.267376	201
1005	2869.73	0.268265	0.268265	201
1005.1	2866.66	0.26905	0.26905	201
1005.21	2861.99	0.269939	0.269939	201
1005.32	2856.69	0.270828	0.270828	201
1005.42	2851.76	0.271634	0.271634	201
1005.53	2846.37	0.272523	0.272523	201
1005.64	2841.42	0.273371	0.273371	201
1005.74	2838.29	0.274177	0.274177	201
1005.85	2836.14	0.275045	0.275045	201
1005.96	2835.08	0.275934	0.275934	201
1006.07	2834.88	0.276823	0.276823	201
1006.17	2835.78	0.277608	0.277608	201
1006.28	2837.26	0.278476	0.278476	201
1006.39	2839.95	0.279386	0.279386	201
1006.49	2841.96	0.280172	0.280172	201
1006.6	2845.14	0.281019	0.281019	201
1006.71	2848.86	0.281929	0.281929	201
1006.82	2853.17	0.282797	0.282797	201
1006.92	2856.87	0.283582	0.283582	201
1007.03	2861.84	0.28445	0.28445	201
1007.14	2866.83	0.285339	0.285339	201
1007.24	2871.34	0.286125	0.286125	201
1007.35	2876.56	0.287014	0.287014	201
1007.46	2882.03	0.287903	0.287903	201
1007.57	2887.26	0.288791	0.288791	201
1007.67	2892.08	0.289597	0.289597	201
1007.78	2897.48	0.290445	0.290445	201
1007.89	2903.1	0.291313	0.291313	201
1007.99	2908.14	0.292119	0.292119	201
1008.1	2913.53	0.293008	0.293008	201
1008.21	2919.18	0.293876	0.293876	201
1008.32	2924.57	0.294744	0.294744	201
1008.42	2929.93	0.295571	0.295571	201
1008.53	2935.74	0.296439	0.296439	201
1008.64	2941.64	0.297308	0.297308	201
1008.74	2946.51	0.298114	0.298114	201
1008.85	2952.09	0.299003	0.299003	201
1008.96	2957.24	0.29985	0.29985	201
1009.07	2963.04	0.30076	0.30076	201
1009.17	2967.47	0.301525	0.301525	201
1009.28	2972.75	0.302413	0.302413	201
1009.39	2977.68	0.303261	0.303261	201
1009.49	2982.53	0.304067	0.304067	201
1009.6	2988.73	0.304935	0.304935	201
1009.71	2994.5	0.305803	0.305803	201
1009.82	3000.21	0.306692	0.306692	201
1009.92	3004.96	0.307498	0.307498	201
1010.03	3010.29	0.308387	0.308387	201
1010.14	3015.6	0.309255	0.309255	201
1010.24	3020.97	0.310041	0.310041	201
1010.35	3026.3	0.310929	0.310929	201
1010.46	3032.03	0.311798	0.311798	201
1010.56	3037.12	0.312583	0.312583	201
1010.67	3043.19	0.313451	0.313451	201
1010.78	3048.91	0.314361	0.314361	201
1010.89	3054	0.315208	0.315208	201
1010.99	3059.37	0.316035	0.316035	201
1011.1	3064.68	0.316904	0.316904	201
1011.21	3070.21	0.317771	0.317771	201
1011.31	3075.1	0.318578	0.318578	201
1011.42	3080.25	0.319467	0.319467	201
1011.53	3085.82	0.320335	0.320335	201
1011.64	3091.25	0.321224	0.321224	201
1011.74	3096.37	0.322009	0.322009	201
1011.85	3101.67	0.322856	0.322856	200
1011.96	3107.09	0.323766	0.323766	200
1012.06	3112.51	0.324572	0.324572	200
1012.17	3117.4	0.32544	0.32544	200
1012.28	3122.56	0.326309	0.326309	200
1012.39	3127.91	0.327197	0.327197	200
1012.49	3132.48	0.328024	0.328024	200
1012.6	3137.67	0.328893	0.328893	200
1012.71	3142.61	0.32974	0.32974	200
1012.81	3147.38	0.330546	0.330546	200
1012.92	3152.53	0.331414	0.331414	200
1013.03	3158.11	0.332324	0.332324	200
1013.14	3163.58	0.333192	0.333192	200
1013.24	3168.6	0.333998	0.333998	200
1013.35	3174.06	0.334866	0.334866	200
1013.46	3180.08	0.335755	0.335755	200
1013.56	3184.66	0.33654	0.33654	200
1013.67	3190.52	0.33745	0.33745	200
1013.78	3195.21	0.338298	0.338298	200
1013.89	3200.87	0.339186	0.339186	200
1013.99	3205.73	0.339972	0.339972	200
1014.1	3210.38	0.34084	0.34084	200
1014.21	3215.87	0.341729	0.341729	200
1014.31	3220.89	0.342535	0.342535	200
1014.42	3225.88	0.343404	0.343404	200
1014.53	3231.04	0.344292	0.344292	200
1014.64	3236.3	0.345202	0.345202	200
1014.74	3240.6	0.346008	0.346008	200
1014.85	3245.97	0.346876	0.346876	200
1014.96	3250.89	0.347744	0.347744	200
1015.06	3255.47	0.34855	0.34855	200
1015.17	3260.25	0.349419	0.349419	200
1015.28	3265.06	0.350308	0.350308	200
1015.38	3269.74	0.351072	0.351072	200
1015.49	3275.02	0.352002	0.352002	200
1015.6	3280.44	0.352871	0.352871	200
1015.71	3285.39	0.353759	0.353759	200
1015.81	3290.18	0.354566	0.354566	200
1015.92	3295.16	0.355434	0.355434	200
1016.03	3300.5	0.356322	0.356322	200
1016.13	3304.94	0.357087	0.357087	200
1016.24	3310.32	0.357997	0.357997	200
1016.35	3315.4	0.358865	0.358865	200
1016.46	3320.35	0.359733	0.359733	200
1016.56	3325.03	0.36056	0.36056	200
1016.67	3330.55	0.361449	0.361449	200
1016.78	3335.06	0.362297	0.362297	200
1016.88	3339.71	0.363102	0.363102	200
1016.99	3345.63	0.364012	0.364012	200
1017.1	3350.8	0.364901	0.364901	200
1017.21	3355.45	0.365769	0.365769	200
1017.31	3359.77	0.366555	0.366555	200
1017.42	3364.68	0.367444	0.367444	200
1017.53	3369.77	0.368332	0.368332	200
1017.63	3374.23	0.369138	0.369138	200
1017.74	3378.58	0.370007	0.370007	200
1017.85	3383.79	0.370895	0.370895	200
1017.96	3388.84	0.371784	0.371784	200
1018.06	3393.37	0.372591	0.372591	200
1018.17	3398.14	0.373458	0.373458	200
1018.28	3403.23	0.374327	0.374327	200
1018.38	3408.12	0.375174	0.375174	200
1018.49	3412.86	0.376022	0.376022	200
1018.6	3417.85	0.376911	0.376911	200
1018.71	3423.25	0.377779	0.377779	200
1018.81	3428.06	0.378585	0.378585	200
1018.92	3433.01	0.379474	0.379474	200
1019.03	3438.27	0.380384	0.380384	200
1019.13	3442.1	0.381148	0.381148	200
1019.24	3447.45	0.382058	0.382058	200
1019.35	3452.25	0.382926	0.382926	200
1019.46	3457.22	0.383835	0.383835	200
1019.56	3461.29	0.384642	0.384642	200
1019.67	3466.29	0.385531	0.385531	200
1019.78	3471.03	0.386378	0.386378	200
1019.88	3475.25	0.387184	0.387184	200
1019.99	3479.49	0.388052	0.388052	199
1020.1	3485.16	0.388982	0.388982	199
1020.21	3490.22	0.389871	0.389871	199
1020.31	3494.39	0.390678	0.390678	199
1020.42	3499.35	0.391566	0.391566	199
1020.52	3504.29	0.392352	0.392352	199
1020.63	3509.34	0.39322	0.39322	199
1020.74	3514.34	0.394129	0.394129	199
1020.85	3519.24	0.394998	0.394998	199
1020.95	3523.59	0.395804	0.395804	199
1021.06	3528.56	0.396693	0.396693	199
1021.17	3533.36	0.397582	0.397582	199
1021.27	3537.98	0.398387	0.398387	199
1021.38	3542.38	0.399256	0.399256	199
1021.49	3547.41	0.400165	0.400165	199
1021.6	3551.82	0.401013	0.401013	199
1021.7	3556.55	0.40186	0.40186	199
1021.81	3561.49	0.402729	0.402729	199
1021.92	3566.21	0.403596	0.403596	199
1022.02	3570.28	0.404403	0.404403	199
1022.13	3574.78	0.405271	0.405271	199
1022.24	3579.23	0.406139	0.406139	199
1022.35	3584.49	0.407049	0.407049	199
1022.45	3589.06	0.407855	0.407855	199
1022.56	3593.1	0.408723	0.408723	199
1022.67	3598.01	0.409612	0.409612	199
1022.77	3602.12	0.410418	0.410418	199
1022.88	3606.46	0.411286	0.411286	199
1022.99	3610.91	0.412196	0.412196	199
1023.1	3614.82	0.413043	0.413043	199
1023.2	3619.04	0.41387	0.41387	199
1023.31	3623.48	0.414738	0.414738	199
1023.42	3628.17	0.415627	0.415627	199
1023.52	3632.45	0.416412	0.416412	199
1023.63	3637.1	0.417281	0.417281	199
1023.74	3642.08	0.41819	0.41819	199
1023.85	3646.8	0.419058	0.419058	199
1023.95	3651.37	0.419885	0.419885	199
1024.06	3655.8	0.420754	0.420754	199
1024.17	3659.99	0.421621	0.421621	199
1024.27	3664.3	0.422448	0.422448	199
1024.38	3669.25	0.423317	0.423317	199
1024.49	3673.24	0.424185	0.424185	199
1024.6	3677.75	0.425053	0.425053	199
1024.7	3681.88	0.425859	0.425859	199
1024.81	3686.83	0.426748	0.426748	199
1024.92	3691.08	0.427637	0.427637	199
1025.02	3695	0.428443	0.428443	199
1025.13	3699.13	0.429311	0.429311	199
1025.24	3703.57	0.430221	0.430221	199
1025.34	3706.76	0.430986	0.430986	199
1025.45	3711.4	0.431874	0.431874	199
1025.56	3716.37	0.432742	0.432742	199
1025.67	3720.27	0.433611	0.433611	199
1025.77	3724.44	0.434437	0.434437	199
1025.88	3728.6	0.435306	0.435306	199
1025.99	3732.65	0.436174	0.436174	199
1026.09	3736.81	0.43698	0.43698	199
1026.2	3741.63	0.437869	0.437869	199
1026.31	3746.7	0.438737	0.438737	199
1026.42	3751.15	0.439626	0.439626	199
1026.52	3755.09	0.440411	0.440411	199
1026.63	3759.68	0.4413	0.4413	199
1026.74	3763.95	0.442168	0.442168	199
1026.84	3767.7	0.442974	0.442974	199
1026.95	3772.07	0.443863	0.443863	199
1027.06	3776.29	0.444711	0.444711	199
1027.17	3780.51	0.445599	0.445599	199
1027.27	3784.55	0.446406	0.446406	199
1027.38	3788.95	0.447274	0.447274	199
1027.49	3793.22	0.448163	0.448163	199
1027.59	3797.26	0.448969	0.448969	199
1027.7	3801.43	0.449817	0.449817	199
1027.81	3805.54	0.450705	0.450705	199
1027.92	3810.28	0.451594	0.451594	199
1028.02	3814.01	0.4524	0.4524	198
1028.13	3817.77	0.453248	0.453248	198
1028.24	3821.68	0.454116	0.454116	198
1028.34	3826.27	0.454922	0.454922	198
1028.45	3830.49	0.455811	0.455811	198
1028.56	3834.91	0.4567	0.4567	198
1028.67	3839.07	0.457568	0.457568	198
1028.77	3843.53	0.458415	0.458415	198
1028.88	3847.07	0.459242	0.459242	198
1028.99	3852.27	0.460152	0.460152	198
1029.09	3856.03	0.460937	0.460937	198
1029.2	3859.97	0.461805	0.461805	198
1029.31	3864.14	0.462674	0.462674	198
1029.42	3868.76	0.463542	0.463542	198
1029.52	3872.5	0.464348	0.464348	198
1029.63	3876.85	0.465237	0.465237	198
1029.74	3881.23	0.466105	0.466105	198
1029.84	3885.09	0.466911	0.466911	198
1029.95	3889.9	0.4678	0.4678	198
1030.06	3893.43	0.468668	0.468668	198
1030.17	3897.69	0.469557	0.469557	198
1030.27	3901.5	0.470363	0.470363	198
1030.38	3905.58	0.471211	0.471211	198
1030.49	3909.52	0.472058	0.472058	198
1030.59	3912.77	0.472864	0.472864	198
1030.7	3916.77	0.473712	0.473712	198
1030.81	3921.62	0.474601	0.474601	198
1030.91	3925.77	0.475407	0.475407	198
1031.02	3929.99	0.476275	0.476275	198
1031.13	3933.66	0.477164	0.477164	198
1031.24	3937.42	0.478053	0.478053	198
1031.34	3941.57	0.478838	0.478838	198
1031.45	3945.97	0.479706	0.479706	198
1031.56	3950.14	0.480616	0.480616	198
1031.66	3954.19	0.481381	0.481381	198
1031.77	3958.22	0.482249	0.482249	198
1031.88	3962.91	0.483159	0.483159	198
1031.99	3966.86	0.484026	0.484026	198
1032.09	3970.69	0.484833	0.484833	198
1032.2	3974.88	0.485701	0.485701	198
1032.31	3978.7	0.486569	0.486569	198
1032.41	3982.48	0.487375	0.487375	198
1032.52	3986.82	0.488244	0.488244	198
1032.63	3991.65	0.489132	0.489132	198
1032.74	3995.45	0.490021	0.490021	198
1032.84	3998.8	0.490786	0.490786	198
1032.95	4003	0.491695	0.491695	198
1033.06	4006.68	0.492564	0.492564	198
1033.16	4010.58	0.493349	0.493349	198
1033.27	4014.96	0.494238	0.494238	198
1033.38	4018.7	0.495127	0.495127	198
1033.49	4022.59	0.495995	0.495995	198
1033.59	4026.37	0.496801	0.496801	198
1033.7	4030.22	0.49769	0.49769	198
1033.81	4033.9	0.498558	0.498558	198
1033.91	4037.05	0.499323	0.499323	198
1034.02	4041.59	0.500212	0.500212	198
1034.13	4046.03	0.501121	0.501121	198
1034.24	4050.41	0.501989	0.501989	198
1034.34	4054.07	0.502775	0.502775	198
1034.45	4058.01	0.503685	0.503685	198
1034.56	4061.63	0.504553	0.504553	198
1034.66	4065.8	0.505359	0.505359	198
1034.77	4069.66	0.506207	0.506207	198
1034.88	4073.48	0.507095	0.507095	198
1034.99	4077.5	0.507984	0.507984	198
1035.09	4081.02	0.50877	0.50877	198
1035.2	4085.34	0.509658	0.509658	198
1035.3	4088.5	0.510423	0.510423	198
1035.41	4092.66	0.511312	0.511312	198
1035.52	4096.66	0.512201	0.512201	198
1035.63	4100.76	0.51309	0.51309	198
1035.73	4104.21	0.513917	0.513917	198
1035.84	4107.79	0.514785	0.514785	198
1035.95	4111.56	0.515673	0.515673	198
1036.05	4115.31	0.5165	0.5165	198
1036.16	4119.03	0.517348	0.517348	198
1036.27	4122.74	0.518237	0.518237	198
1036.38	4126.86	0.519105	0.519105	198
1036.48	4129.85	0.51989	0.51989	198
1036.59	4134.49	0.5208	0.5208	198
1036.7	4138.01	0.521647	0.521647	198
1036.8	4142.2	0.522474	0.522474	198
1036.91	4146.25	0.523384	0.523384	198
1037.02	4149.5	0.524231	0.524231	198
1037.13	4154.12	0.525079	0.525079	198
1037.23	4158.1	0.525926	0.525926	198
1037.34	4162.19	0.526795	0.526795	198
1037.45	4165.97	0.527663	0.527663	198
1037.55	4169.81	0.528469	0.528469	198
1037.66	4173.42	0.529337	0.529337	198
1037.77	4177.46	0.530226	0.530226	198
1037.88	4181.15	0.531094	0.531094	198
1037.98	4184.63	0.5319	0.5319	198
1038.09	4188.49	0.532789	0.532789	198
1038.2	4192.91	0.533698	0.533698	198
1038.3	4196.22	0.534484	0.534484	198
1038.41	4200.21	0.535373	0.535373	198
1038.52	4204.42	0.536262	0.536262	198
1038.63	4207.71	0.53713	0.53713	198
1038.73	4210.99	0.537915	0.537915	198
1038.84	4215.65	0.538804	0.538804	198
1038.95	4219.29	0.539714	0.539714	198
1039.05	4222.53	0.54052	0.54052	198
1039.16	4226.2	0.541388	0.541388	198
1039.27	4230.2	0.542277	0.542277	199
1039.38	4234.45	0.543166	0.543166	199
1039.48	4238.23	0.543951	0.543951	199
1039.59	4242.46	0.544819	0.544819	199
1039.7	4246.41	0.545729	0.545729	199
1039.8	4250.2	0.546514	0.546514	199
1039.91	4254.24	0.547403	0.547403	199
1040.02	4257.98	0.548251	0.548251	199
1040.13	4262.28	0.549181	0.549181	199
1040.23	4265.77	0.549946	0.549946	199
1040.34	4269.57	0.550834	0.550834	199
1040.45	4273.79	0.551723	0.551723	199
1040.55	4277.39	0.55255	0.55255	199
1040.66	4280.78	0.553418	0.553418	199
1040.77	4284.93	0.554328	0.554328	199
1040.87	4288.2	0.555113	0.555113	199
1040.98	4291.97	0.555981	0.555981	199
1041.09	4295.86	0.55685	0.55685	199
1041.2	4298.9	0.557759	0.557759	199
1041.3	4303.28	0.558607	0.558607	199
1041.41	4307.23	0.559496	0.559496	199
1041.52	4310.9	0.560364	0.560364	199
1041.62	4314.47	0.561149	0.561149	199
1041.73	4318.38	0.56208	0.56208	199
1041.84	4321.87	0.562927	0.562927	199
1041.95	4325.77	0.563795	0.563795	199
1042.05	4329.78	0.564622	0.564622	199
1042.16	4333.84	0.565469	0.565469	199
1042.27	4337.74	0.566358	0.566358	200
1042.37	4341.49	0.567185	0.567185	200
1042.48	4345.55	0.568074	0.568074	200
1042.59	4349.05	0.568963	0.568963	200
1042.7	4352.82	0.569831	0.569831	200
1042.8	4356.42	0.570616	0.570616	200
1042.91	4360.66	0.571526	0.571526	200
1043.02	4364.07	0.572394	0.572394	200
1043.12	4367.88	0.5732	0.5732	200
1043.23	4371.08	0.574068	0.574068	200
1043.34	4375.02	0.574957	0.574957	200
1043.45	4378.83	0.575846	0.575846	200
1043.55	4382.58	0.576652	0.576652	200
1043.66	4386.17	0.57752	0.57752	200
1043.77	4389.92	0.57843	0.57843	200
1043.87	4393.38	0.579215	0.579215	200
1043.98	4397.2	0.580125	0.580125	200
1044.09	4400.37	0.580993	0.580993	200
1044.2	4404.28	0.581861	0.581861	200
1044.3	4407.38	0.582647	0.582647	200
1044.41	4410.92	0.583536	0.583536	200
1044.52	4414.67	0.584424	0.584424	200
1044.62	4417.93	0.58521	0.58521	200
1044.73	4422.01	0.586099	0.586099	200
1044.84	4425.97	0.586988	0.586988	200
1044.95	4430.03	0.587877	0.587877	200
1045.05	4432.96	0.588662	0.588662	200
1045.16	4437.05	0.589551	0.589551	200
1045.27	4440.86	0.590419	0.590419	200
1045.37	4443.81	0.591246	0.591246	200
1045.48	4447.66	0.592114	0.592114	200
1045.59	4451.23	0.592982	0.592982	200
1045.69	4454.32	0.593768	0.593768	200
1045.8	4457.98	0.594636	0.594636	200
1045.91	4462.12	0.595545	0.595545	200
1046.02	4465.64	0.596414	0.596414	200
1046.12	4469.31	0.597241	0.597241	200
1046.23	4472.75	0.598109	0.598109	200
1046.34	4476.47	0.598998	0.598998	200
1046.44	4479.24	0.599783	0.599783	200
1046.55	4483.1	0.600672	0.600672	200
1046.66	4486.75	0.60154	0.60154	200
1046.77	4490.83	0.602408	0.602408	200
1046.87	4494.21	0.603214	0.603214	200
1046.98	4497.85	0.604083	0.604083	200
1047.09	4501.22	0.604971	0.604971	200
1047.19	4504.39	0.605778	0.605778	200
1047.3	4508.4	0.606667	0.606667	200
1047.41	4512.35	0.607534	0.607534	201
1047.52	4516.39	0.608423	0.608423	201
1047.62	4519.83	0.60923	0.60923	201
1047.73	4523.35	0.610077	0.610077	201
1047.84	4527.8	0.610966	0.610966	201
1047.94	4530.86	0.611772	0.611772	201
1048.05	4533.92	0.612661	0.612661	201
1048.16	4538.14	0.613529	0.613529	201
1048.27	4541.98	0.614397	0.614397	201
1048.37	4545.11	0.615204	0.615204	201
1048.48	4548.97	0.616092	0.616092	201
1048.59	4552.55	0.61696	0.61696	201
1048.69	4556.37	0.617787	0.617787	201
1048.8	4559.88	0.618655	0.618655	201
1048.91	4563.49	0.619524	0.619524	201
1049.02	4567.05	0.620413	0.620413	201
1049.12	4570.15	0.621177	0.621177	201
1049.23	4573.58	0.622066	0.622066	201
1049.34	4577.84	0.622955	0.622955	201
1049.44	4580.9	0.62374	0.62374	201
1049.55	4584.69	0.624629	0.624629	201
1049.66	4588.36	0.625518	0.625518	201
1049.77	4591.43	0.626386	0.626386	201
1049.87	4594.93	0.627192	0.627192	201
1049.98	4599.21	0.628081	0.628081	201
1050.09	4602.64	0.628929	0.628929	201
1050.19	4606.62	0.629735	0.629735	201
1050.3	4610.28	0.630624	0.630624	201
1050.41	4613.48	0.631471	0.631471	201
1050.51	4617.23	0.632257	0.632257	201
1050.62	4621.02	0.633166	0.633166	201
1050.73	4624.34	0.634034	0.634034	201
1050.83	4627.86	0.634841	0.634841	201
1050.94	4631.83	0.635709	0.635709	201
1051.05	4635.86	0.636597	0.636597	201
1051.16	4639.47	0.637486	0.637486	201
1051.26	4642.29	0.638293	0.638293	201
1051.37	4645.77	0.63914	0.63914	201
1051.48	4649.7	0.640029	0.640029	201
1051.58	4652.58	0.640814	0.640814	201
1051.69	4655.89	0.641662	0.641662	201
1051.8	4658.74	0.64253	0.64253	201
1051.91	4663.26	0.643419	0.643419	201
1052.01	4666.84	0.644225	0.644225	201
1052.12	4670.38	0.645093	0.645093	201
1052.23	4673.91	0.645961	0.645961	201
1052.33	4676.91	0.646768	0.646768	201
1052.44	4681.08	0.647657	0.647657	201
1052.55	4684.11	0.648525	0.648525	201
1052.66	4688.19	0.649393	0.649393	201
1052.76	4692.03	0.650199	0.650199	201
1052.87	4695.32	0.651067	0.651067	201
1052.98	4699.14	0.651935	0.651935	201
1053.08	4702.56	0.652762	0.652762	201
1053.19	4706.75	0.65363	0.65363	201
1053.3	4710.14	0.654499	0.654499	201
1053.41	4713.72	0.655387	0.655387	201
1053.51	4716.82	0.656193	0.656193	201
1053.62	4720.34	0.657041	0.657041	201
1053.73	4724.45	0.65795	0.65795	201
1053.83	4727.46	0.658736	0.658736	201
1053.94	4730.76	0.659625	0.659625	201
1054.05	4734.56	0.660493	0.660493	201
1054.16	4738.23	0.661382	0.661382	201
1054.26	4741.24	0.662167	0.662167	201
1054.37	4744.82	0.663036	0.663036	201
1054.48	4748.48	0.663925	0.663925	201
1054.58	4751.69	0.66471	0.66471	201
1054.69	4755.3	0.665619	0.665619	201
1054.8	4758.69	0.666467	0.666467	201
1054.91	4762.31	0.667356	0.667356	201
1055.01	4764.89	0.668162	0.668162	201
1055.12	4768.56	0.66903	0.66903	201
1055.23	4772.13	0.669898	0.669898	201
1055.33	4775.75	0.670725	0.670725	201
1055.44	4779.56	0.671573	0.671573	201
1055.55	4783.49	0.672441	0.672441	201
1055.65	4787.14	0.673267	0.673267	201
1055.76	4790.93	0.674157	0.674157	201
1055.87	4794.32	0.675024	0.675024	201
1055.98	4798.74	0.675913	0.675913	201
1056.08	4802.28	0.676699	0.676699	201
1056.19	4805.96	0.677567	0.677567	201
1056.3	4810.01	0.678456	0.678456	201
1056.4	4813.01	0.679242	0.679242	201
1056.51	4816.75	0.68013	0.68013	201
1056.62	4820.46	0.681019	0.681019	201
1056.73	4824.11	0.681908	0.681908	201
1056.83	4827.25	0.682693	0.682693	201
1056.94	4830.51	0.683582	0.683582	201
1057.05	4833.65	0.684471	0.684471	201
1057.15	4836.83	0.685277	0.685277	201
1057.26	4840.47	0.686166	0.686166	201
1057.37	4843.52	0.687034	0.687034	201
1057.48	4846.38	0.687903	0.687903	201
1057.58	4849.84	0.688667	0.688667	201
1057.69	4854.21	0.689577	0.689577	201
1057.8	4857.74	0.690466	0.690466	201
1057.9	4861.13	0.691272	0.691272	201
1058.01	4864.85	0.692161	0.692161	201
1058.12	4868.11	0.693029	0.693029	201
1058.23	4871.64	0.693897	0.693897	201
1058.33	4875.05	0.694703	0.694703	201
1058.44	4879.24	0.695592	0.695592	201
1058.55	4882.77	0.69646	0.69646	201
1058.65	4886.18	0.697266	0.697266	201
1058.76	4889.57	0.698155	0.698155	201
1058.87	4893.08	0.699044	0.699044	201
1058.98	4896.54	0.699912	0.699912	201
1059.08	4900.59	0.700718	0.700718	201
1059.19	4903.75	0.701607	0.701607	201
1059.3	4907.15	0.702475	0.702475	201
1059.4	4910.5	0.703282	0.703282	201
1059.51	4913.54	0.70415	0.70415	201
1059.62	4917.46	0.705039	0.705039	201
1059.73	4920.71	0.705928	0.705928	201
1059.83	4923.27	0.706733	0.706733	201
1059.94	4927.27	0.707622	0.707622	201
1060.05	4930.96	0.70847	0.70847	201
1060.15	4934.33	0.709297	0.709297	201
1060.26	4938.25	0.710186	0.710186	201
1060.37	4941.38	0.711054	0.711054	201
1060.47	4944.86	0.711881	0.711881	201
1060.58	4948.17	0.712749	0.712749	201
1060.69	4951.81	0.713617	0.713617	201
1060.8	4955.84	0.714506	0.714506	201
1060.9	4959.11	0.715291	0.715291	201
1061.01	4963.54	0.71618	0.71618	201
1061.12	4966.98	0.717048	0.717048	201
1061.22	4970.72	0.717896	0.717896	201
1061.33	4974.2	0.718764	0.718764	201
1061.44	4977.38	0.719653	0.719653	201
1061.55	4981.28	0.720521	0.720521	201
1061.65	4984.37	0.721348	0.721348	201
1061.76	4988.1	0.722237	0.722237	201
1061.87	4991.29	0.723105	0.723105	201
1061.97	4994.55	0.723911	0.723911	201
1062.08	4997.74	0.724779	0.724779	201
1062.19	5001.18	0.725668	0.725668	201
1062.3	5004.3	0.726557	0.726557	201
1062.4	5007.58	0.727363	0.727363	201
1062.51	5012.43	0.728272	0.728272	201
1062.62	5015.62	0.729161	0.729161	201
1062.72	5018.56	0.729967	0.729967	201
1062.83	5022.14	0.730836	0.730836	201
1062.94	5025.46	0.731725	0.731725	201
1063.05	5028.77	0.732613	0.732613	201
1063.15	5031.74	0.733419	0.733419	201
1063.26	5035.39	0.734288	0.734288	201
1063.37	5040.09	0.735176	0.735176	201
1063.47	5043.26	0.735983	0.735983	201
1063.58	5047.23	0.736892	0.736892	200
1063.69	5051.15	0.73776	0.73776	200
1063.8	5054.38	0.738629	0.738629	200
1063.9	5057.4	0.739414	0.739414	200
1064.01	5061.46	0.740303	0.740303	200
1064.12	5064.87	0.741192	0.741192	200
1064.22	5067.96	0.742019	0.742019	200
1064.33	5070.71	0.742866	0.742866	200
1064.44	5074.39	0.743755	0.743755	200
1064.55	5077.91	0.744623	0.744623	200
1064.65	5080.7	0.74545	0.74545	200
1064.76	5084.37	0.746318	0.746318	200
1064.87	5088.07	0.747186	0.747186	200
1064.97	5091.43	0.748013	0.748013	200
1065.08	5095.21	0.748923	0.748923	200
1065.19	5098.35	0.749791	0.749791	200
1065.3	5101.93	0.750679	0.750679	200
1065.4	5104.73	0.751465	0.751465	200
1065.51	5108.19	0.752333	0.752333	200
1065.61	5111.11	0.75316	0.75316	200
1065.72	5114.2	0.754008	0.754008	200
1065.83	5118.46	0.754896	0.754896	200
1065.94	5122.57	0.755785	0.755785	200
1066.04	5126.42	0.756591	0.756591	200
1066.15	5129.97	0.75748	0.75748	200
1066.26	5133.18	0.758369	0.758369	200
1066.36	5136.33	0.759134	0.759134	200
1066.47	5139.8	0.760043	0.760043	200
1066.58	5144.02	0.760932	0.760932	200
1066.69	5147.02	0.7618	0.7618	200
1066.79	5149.65	0.762586	0.762586	200
1066.9	5153.33	0.763454	0.763454	200
1067.01	5156.9	0.764343	0.764343	200
1067.11	5159.9	0.765149	0.765149	200
1067.22	5163.72	0.766038	0.766038	200
1067.33	5167.24	0.766906	0.766906	200
1067.44	5170.62	0.767795	0.767795	200
1067.54	5173.86	0.768601	0.768601	200
1067.65	5176.76	0.769511	0.769511	200
1067.76	5179.9	0.770338	0.770338	200
1067.86	5183.65	0.771165	0.771165	200
1067.97	5187.05	0.772032	0.772032	200
1068.08	5190.48	0.772901	0.772901	200
1068.19	5193.77	0.77381	0.77381	200
1068.29	5196.33	0.774575	0.774575	200
1068.4	5199.75	0.775464	0.775464	200
1068.51	5204.26	0.776332	0.776332	200
1068.61	5207.88	0.777159	0.777159	200
1068.72	5211.16	0.778006	0.778006	200
1068.83	5215.05	0.778916	0.778916	200
1068.94	5218.9	0.779805	0.779805	200
1069.04	5222.19	0.78057	0.78057	200
1069.15	5225.36	0.781458	0.781458	200
1069.26	5228.39	0.782326	0.782326	200
1069.36	5231.8	0.783112	0.783112	200
1069.47	5235.07	0.78398	0.78398	200
1069.58	5239.06	0.78489	0.78489	200
1069.69	5242.29	0.785758	0.785758	200
1069.79	5245.1	0.786584	0.786584	200
1069.9	5248.59	0.787453	0.787453	200
1070.01	5252.25	0.788321	0.788321	200
1070.11	5255.13	0.789127	0.789127	200
1070.22	5258.93	0.789995	0.789995	200
1070.33	5262.24	0.790884	0.790884	200
1070.43	5265.25	0.79167	0.79167	200
1070.54	5268.6	0.792538	0.792538	200
1070.65	5272.13	0.793427	0.793427	200
1070.76	5275.09	0.794295	0.794295	200
1070.86	5278.83	0.795101	0.795101	200
1070.97	5282.06	0.795969	0.795969	200
1071.08	5286.61	0.796879	0.796879	200
1071.18	5290.01	0.797664	0.797664	200
1071.29	5293.45	0.798532	0.798532	200
1071.4	5297.15	0.799421	0.799421	200
1071.51	5300.32	0.80029	0.80029	200
1071.61	5304.11	0.801095	0.801095	200
1071.72	5307.87	0.801964	0.801964	200
1071.83	5310.74	0.802832	0.802832	200
1071.93	5313.98	0.803638	0.803638	200
1072.04	5317.71	0.804506	0.804506	200
1072.15	5321.69	0.805416	0.805416	200
1072.26	5324.72	0.806284	0.806284	200
1072.36	5327.93	0.807069	0.807069	200
1072.47	5331.26	0.807959	0.807959	200
1072.58	5334.97	0.808826	0.808826	200
1072.68	5337.66	0.809612	0.809612	200
1072.79	5341.17	0.81048	0.81048	199
1072.9	5343.85	0.811348	0.811348	199
1073.01	5347.82	0.812217	0.812217	199
1073.11	5350.92	0.813002	0.813002	199
1073.22	5354.71	0.813891	0.813891	199
1073.33	5358.27	0.814759	0.814759	199
1073.43	5361.32	0.815565	0.815565	199
1073.54	5365.24	0.816454	0.816454	199
1073.65	5368.79	0.817343	0.817343	199
1073.76	5372.23	0.818211	0.818211	199
1073.86	5375.22	0.818997	0.818997	199
1073.97	5379.21	0.819885	0.819885	199
1074.08	5382.81	0.820753	0.820753	199
1074.18	5386	0.821539	0.821539	199
1074.29	5389.98	0.822428	0.822428	199
1074.4	5393.41	0.823296	0.823296	199
1074.51	5396.74	0.824206	0.824206	199
1074.61	5399.75	0.824991	0.824991	199
1074.72	5402.93	0.825859	0.825859	199
1074.83	5406.73	0.826748	0.826748	199
1074.93	5409.79	0.827513	0.827513	199
1075.04	5413.72	0.828422	0.828422	199
1075.15	5416.96	0.829291	0.829291	199
1075.26	5420.43	0.830159	0.830159	199
1075.36	5423.32	0.830944	0.830944	199
1075.47	5426.72	0.831833	0.831833	199
1075.58	5430.51	0.832722	0.832722	199
1075.68	5433.9	0.833528	0.833528	199
1075.79	5437.15	0.834396	0.834396	199
1075.9	5440.16	0.835285	0.835285	199
1076	5443.23	0.83607	0.83607	199
1076.11	5446.03	0.836939	0.836939	199
1076.22	5449.26	0.837848	0.837848	199
1076.33	5452.98	0.838717	0.838717	199
1076.43	5456.41	0.839522	0.839522	199
1076.54	5460.33	0.840391	0.840391	199
1076.65	5463.84	0.841259	0.841259	199
1076.75	5467.16	0.842065	0.842065	199
1076.86	5470.71	0.842954	0.842954	199
1076.97	5474.59	0.843843	0.843843	199
1077.08	5477.47	0.844711	0.844711	199
1077.18	5480.52	0.845496	0.845496	199
1077.29	5483.97	0.846385	0.846385	199
1077.4	5487.53	0.847253	0.847253	199
1077.5	5490.74	0.84806	0.84806	199
1077.61	5494.02	0.848928	0.848928	199
1077.72	5497.8	0.849816	0.849816	199
1077.83	5501.02	0.850685	0.850685	199
1077.93	5504.33	0.851491	0.851491	199
1078.04	5508.16	0.8524	0.8524	199
1078.15	5511.19	0.853269	0.853269	199
1078.25	5513.48	0.854054	0.854054	199
1078.36	5517.5	0.854964	0.854964	199
1078.47	5520.21	0.855832	0.855832	199
1078.58	5523.77	0.8567	0.8567	199
1078.68	5526.92	0.857506	0.857506	199
1078.79	5530.57	0.858353	0.858353	199
1078.9	5534.19	0.859263	0.859263	199
1079	5537.73	0.860069	0.860069	199
1079.11	5540.98	0.860958	0.860958	199
1079.22	5544.11	0.861806	0.861806	199
1079.33	5548.55	0.862736	0.862736	199
1079.43	5551.15	0.863521	0.863521	199
1079.54	5554.52	0.864369	0.864369	199
1079.65	5558.32	0.865258	0.865258	199
1079.75	5561.39	0.866085	0.866085	199
1079.86	5564.64	0.866953	0.866953	198
1079.97	5568.3	0.867841	0.867841	198
1080.08	5571.76	0.86871	0.86871	198
1080.18	5574.67	0.869495	0.869495	198
1080.29	5578.5	0.870384	0.870384	198
1080.39	5581.92	0.87119	0.87119	198
1080.5	5585.41	0.872079	0.872079	198
1080.61	5588.85	0.872968	0.872968	198
1080.72	5592.44	0.873857	0.873857	198
1080.82	5595.08	0.874642	0.874642	198
1080.93	5598.71	0.875531	0.875531	198
1081.04	5601.67	0.876399	0.876399	198
1081.14	5605.13	0.877205	0.877205	198
1081.25	5608.94	0.878094	0.878094	198
1081.36	5612.79	0.878983	0.878983	198
1081.47	5616.24	0.879872	0.879872	198
1081.57	5619.02	0.880658	0.880658	198
1081.68	5622.49	0.881546	0.881546	198
1081.79	5626.54	0.882435	0.882435	198
1081.89	5629.82	0.8832	0.8832	198
1082	5633.53	0.884109	0.884109	198
1082.11	5637.16	0.884998	0.884998	198
1082.22	5640.28	0.885846	0.885846	198
1082.32	5643.94	0.886672	0.886672	198
1082.43	5647.67	0.887562	0.887562	198
1082.54	5651.12	0.888451	0.888451	198
1082.64	5654.31	0.889256	0.889256	198
1082.75	5657.88	0.890145	0.890145	198
1082.86	5661.36	0.891014	0.891014	198
1082.97	5664.71	0.891923	0.891923	198
1083.07	5667.87	0.892709	0.892709	198
1083.18	5671.43	0.893618	0.893618	198
1083.29	5674.55	0.894445	0.894445	198
1083.39	5677.56	0.895251	0.895251	198
1083.5	5680.62	0.89614	0.89614	198
1083.61	5685.2	0.89707	0.89707	198
1083.72	5688.74	0.897938	0.897938	198
1083.82	5692.48	0.898765	0.898765	198
1083.93	5695.45	0.899654	0.899654	198
1084.04	5698.55	0.900522	0.900522	198
1084.14	5701.63	0.901328	0.901328	198
1084.25	5705.24	0.902217	0.902217	198
1084.36	5708.93	0.903085	0.903085	198
1084.47	5712.78	0.903953	0.903953	198
1084.57	5716.07	0.904739	0.904739	198
1084.68	5720.06	0.905649	0.905649	198
1084.79	5723.4	0.906537	0.906537	198
1084.89	5726.88	0.907343	0.907343	198
1085	5730.58	0.908232	0.908232	198
1085.11	5733.85	0.9091	0.9091	198
1085.22	5737.29	0.910031	0.910031	198
1085.32	5740.72	0.910796	0.910796	198
1085.43	5743.96	0.911684	0.911684	198
1085.54	5747.26	0.912552	0.912552	198
1085.64	5750.51	0.913379	0.913379	198
1085.75	5753.61	0.914227	0.914227	198
1085.86	5757.17	0.915115	0.915115	198
1085.96	5760.78	0.915942	0.915942	198
1086.07	5763.76	0.916811	0.916811	198
1086.18	5767.52	0.91772	0.91772	198
1086.29	5771	0.918588	0.918588	198
1086.39	5774.15	0.919395	0.919395	198
1086.5	5777.35	0.920262	0.920262	198
1086.61	5780.82	0.921151	0.921151	198
1086.71	5783.67	0.921937	0.921937	198
1086.82	5787.47	0.922826	0.922826	198
1086.93	5790.96	0.923694	0.923694	198
1087.04	5794.45	0.924583	0.924583	198
1087.14	5798.26	0.925368	0.925368	198
1087.25	5802.06	0.926278	0.926278	198
1087.36	5805.76	0.927146	0.927146	198
1087.46	5808.76	0.927952	0.927952	198
1087.57	5811.89	0.928841	0.928841	198
1087.68	5815.35	0.929709	0.929709	198
1087.79	5819.08	0.930598	0.930598	198
1087.89	5821.61	0.931383	0.931383	198
1088	5825.15	0.932252	0.932252	199
1088.11	5829.12	0.933161	0.933161	199
1088.21	5832.52	0.933967	0.933967	199
1088.32	5835.71	0.934835	0.934835	199
1088.43	5839.01	0.935724	0.935724	199
1088.54	5842.52	0.936592	0.936592	199
1088.64	5845.52	0.937399	0.937399	199
1088.75	5848.7	0.938308	0.938308	199
1088.86	5851.73	0.939135	0.939135	199
1088.96	5855.28	0.939941	0.939941	199
1089.07	5858.89	0.94083	0.94083	199
1089.18	5862.45	0.941698	0.941698	199
1089.29	5865.58	0.942587	0.942587	199
1089.39	5868.56	0.943393	0.943393	199
1089.5	5872.18	0.944261	0.944261	199
1089.61	5875.95	0.94513	0.94513	199
1089.71	5879.68	0.945936	0.945936	199
1089.82	5882.7	0.946804	0.946804	199
1089.93	5886.6	0.947713	0.947713	199
1090.04	5890.44	0.948602	0.948602	199
1090.14	5893.6	0.949388	0.949388	199
1090.25	5896.82	0.950256	0.950256	199
1090.36	5900.27	0.951145	0.951145	199
1090.46	5903.23	0.95193	0.95193	199
1090.57	5906.83	0.952819	0.952819	199
1090.68	5910.29	0.953687	0.953687	199
1090.78	5913.49	0.954494	0.954494	199
1090.89	5916.76	0.955361	0.955361	199
1091	5920.54	0.95625	0.95625	199
1091.11	5924.01	0.95716	0.95716	199
1091.21	5927	0.957925	0.957925	199
1091.32	5930.73	0.958814	0.958814	199
1091.43	5934.36	0.959682	0.959682	199
1091.53	5937.38	0.960467	0.960467	199
1091.64	5940.88	0.961356	0.961356	199
1091.75	5944.34	0.962224	0.962224	199
1091.86	5947.87	0.963113	0.963113	199
1091.96	5950.48	0.96392	0.96392	199
1092.07	5953.87	0.964787	0.964787	200
1092.18	5957.81	0.965676	0.965676	200
1092.28	5961.46	0.966462	0.966462	200
1092.39	5965.12	0.96733	0.96733	200
1092.5	5968.89	0.968198	0.968198	200
1092.61	5972.26	0.969087	0.969087	200
1092.71	5975.66	0.969893	0.969893	200
1092.82	5979.18	0.970761	0.970761	200
1092.93	5982.92	0.97163	0.97163	200
1093.03	5986.05	0.972436	0.972436	200
1093.14	5989.1	0.973304	0.973304	200
1093.25	5993.55	0.974193	0.974193	200
1093.36	5997.06	0.975081	0.975081	200
1093.46	6000.04	0.975908	0.975908	200
1093.57	6003.24	0.976756	0.976756	200
1093.68	6006.34	0.977624	0.977624	200
1093.78	6009.76	0.97841	0.97841	200
1093.89	6013.47	0.979277	0.979277	200
1094	6016.61	0.980166	0.980166	200
1094.11	6018.39	0.981014	0.981014	200
1094.21	6022.83	0.98182	0.98182	200
1094.32	6026.39	0.982709	0.982709	200
1094.43	6030.79	0.983577	0.983577	200
1094.53	6033.33	0.984342	0.984342	200
1094.64	6037.13	0.985251	0.985251	200
1094.75	6040.54	0.98612	0.98612	200
1094.86	6044.03	0.987008	0.987008	200
1094.96	6047.29	0.987794	0.987794	200
1095.07	6051.33	0.988683	0.988683	201
1095.18	6054.8	0.989551	0.989551	201
1095.28	6058.3	0.990337	0.990337	201
1095.39	6061.99	0.991225	0.991225	201
1095.5	6065.34	0.992094	0.992094	201
1095.6	6068.52	0.99292	0.99292	201
1095.71	6072.08	0.993789	0.993789	201
1095.82	6075.64	0.994657	0.994657	201
1095.92	6078.36	0.995442	0.995442	201
1096.03	6081.97	0.99631	0.99631	201
1096.14	6085.4	0.99722	0.99722	201
1096.25	6089.08	0.998088	0.998088	201
1096.35	6093.27	0.998894	0.998894	201
1096.46	6097.63	0.999763	0.999763	201
1096.57	6100.97	1.00065	1.00065	201
1096.67	6104.33	1.00146	1.00146	201
1096.78	6107.99	1.00235	1.00235	201
1096.89	6111.11	1.00319	1.00319	201
1097	6115.12	1.00408	1.00408	201
1097.1	6118.15	1.00489	1.00489	201
1097.21	6121.35	1.00578	1.00578	201
1097.32	6123.69	1.00665	1.00665	201
1097.42	6126.88	1.00743	1.00743	201
1097.53	6130.79	1.0083	1.0083	201
1097.64	6135	1.00917	1.00917	201
1097.75	6139.11	1.01008	1.01008	201
1097.85	6142.34	1.01086	1.01086	201
1097.96	6146.06	1.01175	1.01175	201
1098.07	6149.46	1.01264	1.01264	201
1098.17	6152.91	1.01345	1.01345	201
1098.28	6155.78	1.01429	1.01429	201
1098.39	6159.41	1.01516	1.01516	201
1098.5	6162.93	1.01607	1.01607	201
1098.6	6166.37	1.01686	1.01686	201
1098.71	6169.84	1.01773	1.01773	201
1098.82	6173.27	1.01859	1.01859	201
1098.92	6176.71	1.01938	1.01938	201
1099.03	6180.45	1.02029	1.02029	201
1099.14	6183.66	1.02118	1.02118	201
1099.25	6186.77	1.02205	1.02205	201
1099.35	6190.22	1.02285	1.02285	201
1099.46	6193.7	1.02376	1.02376	201
1099.57	6197.26	1.02463	1.02463	201
1099.67	6200.13	1.02544	1.02544	201
1099.78	6203.23	1.02628	1.02628	201
1099.89	6206.3	1.02717	1.02717	201
1100	6209.73	1.02806	1.02806	201
1100.1	6213.59	1.02887	1.02887	201
1100.21	6218.14	1.02976	1.02976	201
1100.32	6221.72	1.03062	1.03062	201
1100.42	6224.97	1.03145	1.03145	201
1100.53	6228.18	1.03232	1.03232	201
1100.64	6231.65	1.03319	1.03319	201
1100.74	6234.84	1.03395	1.03395	201
1100.85	6238.78	1.03486	1.03486	201
1100.96	6242.25	1.03575	1.03575	201
1101.07	6245.88	1.03664	1.03664	201
1101.17	6248.9	1.03742	1.03742	201
1101.28	6252.63	1.03831	1.03831	201
1101.39	6256.36	1.03918	1.03918	201
1101.49	6260.32	1.04001	1.04001	201
1101.6	6263.68	1.04088	1.04088	201
1101.71	6266.57	1.04177	1.04177	201
1101.82	6270.26	1.04265	1.04265	201
1101.92	6274.02	1.04346	1.04346	201
1102.03	6276.81	1.04431	1.04431	201
1102.14	6280.29	1.04522	1.04522	201
1102.24	6283.49	1.046	1.046	201
1102.35	6286.91	1.04691	1.04691	201
1102.46	6289.93	1.04778	1.04778	201
1102.57	6293.85	1.04865	1.04865	201
1102.67	6297.14	1.04948	1.04948	201
1102.78	6300.43	1.05034	1.05034	201
1102.89	6304.43	1.05123	1.05123	201
1102.99	6307.88	1.05204	1.05204	201
1103.1	6311.69	1.05291	1.05291	201
1103.21	6315.21	1.05378	1.05378	201
1103.32	6319.06	1.05464	1.05464	201
1103.42	6322.47	1.05547	1.05547	201
1103.53	6325.8	1.05636	1.05636	201
1103.64	6329.55	1.05725	1.05725	201
1103.74	6332.23	1.05803	1.05803	201
1103.85	6336.62	1.05892	1.05892	201
1103.96	6340.55	1.05985	1.05985	201
1104.07	6343.83	1.0607	1.0607	201
1104.17	6346.84	1.06153	1.06153	201
1104.28	6349.99	1.06237	1.06237	201
1104.39	6353.76	1.06326	1.06326	201
1104.49	6356.85	1.06407	1.06407	201
1104.6	6359.88	1.06494	1.06494	201
1104.71	6363.37	1.06581	1.06581	201
1104.82	6367.51	1.06676	1.06676	201
1104.92	6370.75	1.06754	1.06754	201
1105.03	6374.07	1.06843	1.06843	201
1105.14	6377.12	1.06932	1.06932	201
1105.24	6379.69	1.07013	1.07013	201
1105.35	6383.75	1.07101	1.07101	201
1105.46	6387.75	1.0719	1.0719	201
1105.56	6390.75	1.07269	1.07269	201
1105.67	6395.27	1.07356	1.07356	201
1105.78	6399.09	1.07445	1.07445	201
1105.89	6402.85	1.07533	1.07533	201
1105.99	6406.06	1.07614	1.07614	201
1106.1	6409.39	1.07703	1.07703	201
1106.21	6412.66	1.07792	1.07792	201
1106.31	6415.98	1.07872	1.07872	201
1106.42	6419.95	1.07959	1.07959	201
1106.53	6423.82	1.08048	1.08048	201
1106.64	6427.22	1.08135	1.08135	201
1106.74	6430.16	1.08216	1.08216	201
1106.85	6433.89	1.08304	1.08304	201
1106.96	6437.22	1.08393	1.08393	201
1107.06	6441	1.08474	1.08474	201
1107.17	6444.34	1.08561	1.08561	201
1107.28	6447.34	1.0865	1.0865	201
1107.39	6451.16	1.08739	1.08739	201
1107.49	6454.09	1.08819	1.08819	201
1107.6	6456.98	1.08906	1.08906	201
1107.71	6460.5	1.08995	1.08995	201
1107.81	6463.48	1.09073	1.09073	201
1107.92	6467.29	1.09162	1.09162	201
1108.03	6471.04	1.09249	1.09249	201
1108.14	6475	1.09338	1.09338	201
1108.24	6478.75	1.09419	1.09419	201
1108.35	6482.6	1.09508	1.09508	201
1108.46	6485.88	1.09594	1.09594	201
1108.56	6488.97	1.09673	1.09673	201
1108.67	6492.56	1.09762	1.09762	201
1108.78	6496.4	1.09851	1.09851	201
1108.89	6500.19	1.09937	1.09937	201
1108.99	6503.06	1.1002	1.1002	201
1109.1	6506.32	1.10105	1.10105	201
1109.21	6509.67	1.10194	1.10194	201
1109.31	6513.42	1.10276	1.10276	201
1109.42	6517.02	1.10363	1.10363	201
1109.53	6520.44	1.1045	1.1045	201
1109.64	6524.54	1.10541	1.10541	201
1109.74	6527.32	1.1062	1.1062	201
1109.85	6529.87	1.10708	1.10708	201
1109.96	6532.79	1.10793	1.10793	201
1110.06	6536.19	1.10876	1.10876	201
1110.17	6539.9	1.10965	1.10965	201
1110.28	6543.77	1.11052	1.11052	201
1110.39	6546.92	1.11138	1.11138	201
1110.49	6550.36	1.11221	1.11221	201
1110.6	6553.1	1.11306	1.11306	201
1110.7	6557.1	1.11389	1.11389	201
1110.81	6561	1.11473	1.11473	201
1110.92	6564.52	1.11562	1.11562	201
1111.03	6568.4	1.11653	1.11653	201
1111.13	6571.41	1.1173	1.1173	201
1111.24	6575.67	1.11819	1.11819	201
1111.35	6579.3	1.11907	1.11907	201
1111.45	6582.46	1.11984	1.11984	201
1111.56	6585.7	1.12071	1.12071	201
1111.67	6589.36	1.12162	1.12162	201
1111.78	6592.76	1.12248	1.12248	201
1111.88	6595.87	1.12329	1.12329	201
1111.99	6599.95	1.12418	1.12418	201
1112.1	6603.47	1.12503	1.12503	201
1112.2	6606.43	1.12585	1.12585	201
1112.31	6609.94	1.12674	1.12674	201
1112.42	6613.27	1.12761	1.12761	201
1112.53	6616.47	1.12848	1.12848	201
1112.63	6619.83	1.12926	1.12926	201
1112.74	6623.16	1.13017	1.13017	201
1112.85	6626.84	1.13104	1.13104	201
1112.95	6629.74	1.13183	1.13183	201
1113.06	6632.94	1.13272	1.13272	201
1113.17	6636.7	1.13359	1.13359	201
1113.28	6640.34	1.13447	1.13447	201
1113.38	6644.31	1.13528	1.13528	201
1113.49	6648.21	1.13615	1.13615	201
1113.6	6651.66	1.13702	1.13702	201
1113.7	6654.86	1.1378	1.1378	201
1113.81	6658.79	1.13869	1.13869	201
1113.92	6662.91	1.13956	1.13956	201
1114.03	6666.5	1.14045	1.14045	201
1114.13	6669.38	1.14123	1.14123	201
1114.24	6672.77	1.14212	1.14212	201
1114.35	6676.85	1.14299	1.14299	201
1114.45	6680.65	1.14382	1.14382	201
1114.56	6683.95	1.14469	1.14469	201
1114.67	6687.11	1.14555	1.14555	201
1114.78	6690.2	1.14642	1.14642	201
1114.88	6693.22	1.14723	1.14723	201
1114.99	6697.04	1.1481	1.1481	201
1115.1	6700.25	1.14896	1.14896	201
1115.2	6703.03	1.14977	1.14977	201
1115.31	6706.25	1.1506	1.1506	201
1115.42	6710.17	1.15147	1.15147	200
1115.52	6714.25	1.15229	1.15229	200
1115.63	6718.4	1.1532	1.1532	200
1115.74	6721.63	1.15405	1.15405	200
1115.85	6724.58	1.15492	1.15492	200
1115.95	6728.05	1.15574	1.15574	200
1116.06	6731.85	1.15661	1.15661	200
1116.17	6736.13	1.1575	1.1575	200
1116.27	6739.05	1.15827	1.15827	200
1116.38	6742.69	1.15913	1.15913	200
1116.49	6747.06	1.16002	1.16002	200
1116.6	6750.8	1.16091	1.16091	200
1116.7	6754.31	1.16172	1.16172	200
1116.81	6757.58	1.16259	1.16259	200
1116.92	6761.25	1.16347	1.16347	200
1117.02	6764.3	1.16424	1.16424	200
1117.13	6767.58	1.16513	1.16513	200
1117.24	6771.45	1.16602	1.16602	200
1117.35	6774.58	1.16689	1.16689	200
1117.45	6778.07	1.16769	1.16769	200
1117.56	6782	1.16858	1.16858	200
1117.67	6784.95	1.16945	1.16945	200
1117.77	6788.3	1.17023	1.17023	200
1117.88	6792.52	1.1711	1.1711	200
1117.99	6795.82	1.17199	1.17199	200
1118.1	6800.09	1.1729	1.1729	200
1118.2	6802.69	1.17369	1.17369	200
1118.31	6806.15	1.17455	1.17455	200
1118.42	6809.48	1.17544	1.17544	200
1118.52	6811.96	1.17621	1.17621	200
1118.63	6816.13	1.1771	1.1771	200
1118.74	6819.86	1.17796	1.17796	200
1118.85	6824.73	1.17887	1.17887	200
1118.95	6828.5	1.17966	1.17966	200
1119.06	6831.7	1.18053	1.18053	200
1119.17	6835.44	1.18144	1.18144	200
1119.27	6839.04	1.18226	1.18226	200
1119.38	6842.18	1.18309	1.18309	200
1119.49	6845.4	1.18396	1.18396	200
1119.6	6848.7	1.18483	1.18483	200
1119.7	6852.06	1.18565	1.18565	200
1119.81	6855.89	1.18652	1.18652	200
1119.92	6859.12	1.18739	1.18739	200
1120.02	6862.4	1.18822	1.18822	200
1120.13	6866.11	1.18909	1.18909	200
1120.24	6870.03	1.18998	1.18998	200
1120.35	6873.6	1.19084	1.19084	200
1120.45	6876.94	1.19165	1.19165	200
1120.56	6879.86	1.19256	1.19256	200
1120.67	6883.31	1.19345	1.19345	200
1120.77	6886.02	1.19421	1.19421	200
1120.88	6889.71	1.1951	1.1951	200
1120.99	6893.39	1.19599	1.19599	200
1121.09	6896.49	1.19678	1.19678	200
1121.2	6899.81	1.19764	1.19764	200
1121.31	6904.48	1.19855	1.19855	200
1121.42	6908.81	1.19942	1.19942	200
1121.52	6911.93	1.20023	1.20023	200
1121.63	6915.96	1.20112	1.20112	200
1121.74	6919.33	1.20201	1.20201	200
1121.84	6922.61	1.20279	1.20279	200
1121.95	6926.08	1.20364	1.20364	200
1122.06	6930.08	1.20455	1.20455	200
1122.17	6933.48	1.20542	1.20542	200
1122.27	6936.83	1.20622	1.20622	200
1122.38	6940.26	1.20711	1.20711	200
1122.49	6943.87	1.20798	1.20798	200
1122.59	6946.93	1.20879	1.20879	200
1122.7	6950.65	1.20967	1.20967	200
1122.81	6954.35	1.21056	1.21056	200
1122.92	6958.21	1.21145	1.21145	200
1123.02	6960.75	1.21224	1.21224	200
1123.13	6965.1	1.21313	1.21313	200
1123.24	6968.21	1.21399	1.21399	200
1123.34	6971.14	1.21478	1.21478	200
1123.45	6974.86	1.21569	1.21569	200
1123.56	6978.52	1.21658	1.21658	200
1123.67	6982.26	1.21747	1.21747	200
1123.77	6985.8	1.21827	1.21827	200
1123.88	6989.71	1.21916	1.21916	200
1123.99	6993.24	1.22001	1.22001	200
1124.09	6996.53	1.22082	1.22082	200
1124.2	7000.55	1.2217	1.2217	200
1124.31	7004.47	1.22259	1.22259	200
1124.42	7007.67	1.22346	1.22346	200
1124.52	7011.15	1.22427	1.22427	199
1124.63	7015.21	1.22516	1.22516	199
1124.74	7019.11	1.22605	1.22605	199
1124.84	7022.03	1.22683	1.22683	199
1124.95	7026.05	1.22772	1.22772	199
1125.06	7029.55	1.22863	1.22863	199
1125.17	7033.32	1.22952	1.22952	199
1125.27	7036.51	1.23032	1.23032	199
1125.38	7039.62	1.23117	1.23117	199
1125.48	7043.19	1.23198	1.23198	199
1125.59	7046.76	1.23287	1.23287	199
1125.7	7050.04	1.23373	1.23373	199
1125.81	7053.6	1.23462	1.23462	199
1125.91	7057.26	1.23543	1.23543	199
1126.02	7061.39	1.23638	1.23638	199
1126.13	7065.46	1.23725	1.23725	199
1126.23	7068.49	1.23805	1.23805	199
1126.34	7071.58	1.23894	1.23894	199
1126.45	7074.99	1.23981	1.23981	199
1126.56	7079.06	1.2407	1.2407	199
1126.66	7082.81	1.24149	1.24149	199
1126.77	7086.85	1.24235	1.24235	199
1126.88	7090.55	1.24324	1.24324	199
1126.98	7094.36	1.24407	1.24407	199
1127.09	7097.94	1.24494	1.24494	199
1127.2	7101.79	1.24583	1.24583	199
1127.31	7105.45	1.24672	1.24672	199
1127.41	7108.87	1.2475	1.2475	199
1127.52	7112	1.24837	1.24837	199
1127.63	7115.82	1.24928	1.24928	199
1127.73	7119.65	1.25009	1.25009	199
1127.84	7122.78	1.25095	1.25095	199
1127.95	7126.58	1.25184	1.25184	199
1128.06	7129.98	1.25273	1.25273	199
1128.16	7133.22	1.25352	1.25352	199
1128.27	7136.84	1.25443	1.25443	199
1128.38	7140.3	1.25529	1.25529	199
1128.48	7143.77	1.25608	1.25608	199
1128.59	7147.76	1.25699	1.25699	199
1128.7	7151.53	1.25786	1.25786	199
1128.81	7154.66	1.25875	1.25875	199
1128.91	7157.55	1.25953	1.25953	199
1129.02	7161.12	1.26042	1.26042	199
1129.13	7164.8	1.26129	1.26129	199
1129.23	7168.52	1.2621	1.2621	199
1129.34	7172.79	1.26298	1.26298	199
1129.45	7176.49	1.26387	1.26387	199
1129.56	7180.03	1.26474	1.26474	199
1129.66	7183.69	1.26555	1.26555	199
1129.77	7187.16	1.26644	1.26644	199
1129.88	7191.14	1.26733	1.26733	199
1129.98	7194.32	1.26811	1.26811	199
1130.09	7197.48	1.269	1.269	199
1130.2	7200.53	1.26987	1.26987	199
1130.31	7204.42	1.27074	1.27074	199
1130.41	7208.2	1.27152	1.27152	199
1130.52	7211.87	1.27243	1.27243	199
1130.63	7215.42	1.27332	1.27332	198
1130.73	7218.22	1.27413	1.27413	198
1130.84	7222.19	1.27501	1.27501	198
1130.95	7225.76	1.27588	1.27588	198
1131.05	7228.77	1.27669	1.27669	198
1131.16	7231.31	1.27756	1.27756	198
1131.27	7235.14	1.27843	1.27843	198
1131.38	7239.39	1.27931	1.27931	198
1131.48	7243.07	1.28012	1.28012	198
1131.59	7245.54	1.28099	1.28099	198
1131.7	7249.88	1.28188	1.28188	198
1131.8	7252.54	1.28266	1.28266	198
1131.91	7256.71	1.28355	1.28355	198
1132.02	7260.96	1.28442	1.28442	198
1132.13	7264.68	1.28531	1.28531	198
1132.23	7268.22	1.28611	1.28611	198
1132.34	7271.91	1.287	1.287	198
1132.45	7275.86	1.28785	1.28785	198
1132.55	7278.79	1.28864	1.28864	198
1132.66	7282.09	1.28953	1.28953	198
1132.77	7285.7	1.29041	1.29041	198
1132.88	7289.55	1.2913	1.2913	198
1132.98	7292.85	1.29209	1.29209	198
1133.09	7296.41	1.29298	1.29298	198
1133.2	7300.03	1.29385	1.29385	198
1133.3	7303.24	1.29467	1.29467	198
1133.41	7306.91	1.29554	1.29554	198
1133.52	7310.76	1.29643	1.29643	198
1133.63	7314.12	1.2973	1.2973	198
1133.73	7317.17	1.29806	1.29806	198
1133.84	7321.01	1.29895	1.29895	198
1133.95	7324.6	1.29984	1.29984	198
1134.05	7327.49	1.30063	1.30063	198
1134.16	7331.36	1.30151	1.30151	198
1134.27	7335	1.30238	1.30238	198
1134.38	7338.58	1.30327	1.30327	198
1134.48	7342.05	1.30408	1.30408	198
1134.59	7346.14	1.30493	1.30493	198
1134.7	7349.51	1.30581	1.30581	198
1134.8	7353.22	1.30662	1.30662	198
1134.91	7356.93	1.30751	1.30751	198
1135.02	7360.03	1.30836	1.30836	198
1135.13	7364.36	1.30925	1.30925	198
1135.23	7368.04	1.31005	1.31005	198
1135.34	7371.17	1.3109	1.3109	198
1135.45	7375.16	1.31179	1.31179	198
1135.55	7378.82	1.31259	1.31259	198
1135.66	7382.43	1.31348	1.31348	198
1135.77	7386.27	1.31435	1.31435	198
1135.87	7390.5	1.31516	1.31516	198
1135.98	7394.75	1.31605	1.31605	198
1136.09	7398.19	1.31691	1.31691	198
1136.2	7401.85	1.3178	1.3178	198
1136.3	7404.35	1.31857	1.31857	198
1136.41	7407.32	1.31939	1.31939	198
1136.52	7411.65	1.3203	1.3203	198
1136.62	7415.33	1.32111	1.32111	198
1136.73	7418.89	1.32196	1.32196	198
1136.84	7422.69	1.32287	1.32287	198
1136.95	7426.04	1.32374	1.32374	198
1137.05	7429.44	1.32452	1.32452	198
1137.16	7433.59	1.32539	1.32539	198
1137.27	7437.89	1.3263	1.3263	198
1137.37	7441.04	1.32706	1.32706	198
1137.48	7444.69	1.32795	1.32795	198
1137.59	7448.39	1.32882	1.32882	198
1137.7	7452.91	1.32973	1.32973	198
1137.8	7456.27	1.33052	1.33052	198
1137.91	7459.45	1.33138	1.33138	198
1138.02	7463.3	1.33227	1.33227	198
1138.12	7466.26	1.33306	1.33306	198
1138.23	7470.4	1.33395	1.33395	198
1138.34	7474.4	1.33481	1.33481	198
1138.45	7477.81	1.3357	1.3357	198
1138.55	7481.08	1.33651	1.33651	198
1138.66	7484.34	1.33738	1.33738	198
1138.77	7488.38	1.33825	1.33825	199
1138.87	7491.64	1.33903	1.33903	199
1138.98	7494.85	1.33992	1.33992	199
1139.09	7498.78	1.34079	1.34079	199
1139.2	7502.72	1.34166	1.34166	199
1139.3	7506.18	1.3425	1.3425	199
1139.41	7509.61	1.34337	1.34337	199
1139.52	7512.96	1.34426	1.34426	199
1139.62	7515.7	1.34505	1.34505	199
1139.73	7519.29	1.34592	1.34592	199
1139.84	7523.85	1.3468	1.3468	199
1139.95	7528.02	1.34765	1.34765	199
1140.05	7531.92	1.34846	1.34846	199
1140.16	7535.3	1.34935	1.34935	199
1140.27	7539.17	1.35024	1.35024	199
1140.37	7542.6	1.35102	1.35102	199
1140.48	7546.3	1.35189	1.35189	199
1140.59	7550.34	1.3528	1.3528	199
1140.69	7553.58	1.35358	1.35358	199
1140.8	7556.87	1.35445	1.35445	199
1140.91	7560.99	1.35536	1.35536	199
1141.01	7564.21	1.35613	1.35613	199
1141.12	7567.79	1.35699	1.35699	199
1141.23	7571.9	1.3579	1.3579	199
1141.34	7575.44	1.35877	1.35877	199
1141.44	7578.61	1.35958	1.35958	199
1141.55	7582.15	1.36045	1.36045	199
1141.66	7585.71	1.36136	1.36136	199
1141.76	7588.7	1.36216	1.36216	199
1141.87	7592.64	1.36303	1.36303	199
1141.98	7595.75	1.36392	1.36392	199
1142.09	7599.35	1.36479	1.36479	199
1142.19	7602.28	1.36557	1.36557	199
1142.3	7606.25	1.36644	1.36644	199
1142.41	7610.62	1.36737	1.36737	199
1142.51	7614.51	1.36814	1.36814	199
1142.62	7618.59	1.36902	1.36902	199
1142.73	7622.2	1.36991	1.36991	199
1142.84	7625.52	1.3708	1.3708	200
1142.94	7629.56	1.37161	1.37161	200
1143.05	7633.2	1.37248	1.37248	200
1143.16	7637.01	1.37335	1.37335	200
1143.26	7640.2	1.37415	1.37415	200
1143.37	7643.75	1.37504	1.37504	200
1143.48	7647.87	1.37591	1.37591	200
1143.59	7651.62	1.3768	1.3768	200
1143.69	7655.32	1.37758	1.37758	200
1143.8	7658.74	1.37849	1.37849	200
1143.91	7662.3	1.37936	1.37936	200
1144.01	7665.63	1.38017	1.38017	200
1144.12	7669.32	1.38106	1.38106	200
1144.23	7672.98	1.38196	1.38196	200
1144.34	7676.23	1.38281	1.38281	200
1144.44	7679.1	1.3836	1.3836	200
1144.55	7682.76	1.38447	1.38447	200
1144.66	7687.13	1.38538	1.38538	200
1144.76	7690.49	1.38618	1.38618	200
1144.87	7693.88	1.38705	1.38705	200
1144.98	7697.92	1.38796	1.38796	200
1145.09	7702.23	1.38883	1.38883	200
1145.19	7705.69	1.38963	1.38963	200
1145.3	7709.71	1.39054	1.39054	200
1145.41	7713.85	1.39139	1.39139	200
1145.51	7717.1	1.3922	1.3922	200
1145.62	7721.29	1.39307	1.39307	200
1145.73	7725.15	1.39395	1.39395	200
1145.83	7728.54	1.39478	1.39478	200
1145.94	7732.74	1.39565	1.39565	200
1146.05	7736.17	1.39654	1.39654	200
1146.16	7739.95	1.39741	1.39741	200
1146.26	7742.71	1.39821	1.39821	200
1146.37	7746.67	1.3991	1.3991	200
1146.48	7749.89	1.39999	1.39999	200
1146.58	7753.64	1.4008	1.4008	200
1146.69	7756.92	1.40166	1.40166	200
1146.8	7760.66	1.40255	1.40255	200
1146.91	7764.28	1.40342	1.40342	201
1147.01	7767.24	1.40425	1.40425	201
1147.12	7771.72	1.40516	1.40516	201
1147.23	7776.32	1.40605	1.40605	201
1147.33	7779.14	1.40683	1.40683	201
1147.44	7782.88	1.40774	1.40774	201
1147.55	7785.98	1.40861	1.40861	201
1147.66	7789.86	1.40948	1.40948	201
1147.76	7793.92	1.4103	1.4103	201
1147.87	7798	1.41117	1.41117	201
1147.98	7801.6	1.41204	1.41204	201
1148.08	7805.02	1.41285	1.41285	201
1148.19	7809.69	1.41374	1.41374	201
1148.3	7813.89	1.41462	1.41462	201
1148.41	7817.62	1.41551	1.41551	201
1148.51	7820.53	1.41632	1.41632	201
1148.62	7824.38	1.41721	1.41721	201
1148.73	7828.01	1.4181	1.4181	201
1148.83	7831.29	1.41888	1.41888	201
1148.94	7835	1.41977	1.41977	201
1149.05	7838.27	1.42064	1.42064	201
1149.16	7842.04	1.42151	1.42151	201
1149.26	7845.66	1.42233	1.42233	201
1149.37	7849.82	1.4232	1.4232	201
1149.48	7853.73	1.42409	1.42409	201
1149.58	7856.95	1.4249	1.4249	201
1149.69	7860.65	1.42579	1.42579	201
1149.8	7863.93	1.42668	1.42668	201
1149.91	7867.23	1.42754	1.42754	201
1150.01	7871.09	1.42835	1.42835	201
1150.12	7874.55	1.42922	1.42922	201
1150.23	7878.7	1.43011	1.43011	201
1150.33	7882	1.43089	1.43089	201
1150.44	7886.54	1.4318	1.4318	201
1150.55	7890.28	1.43267	1.43267	201
1150.65	7893.96	1.43348	1.43348	201
1150.76	7897.94	1.43434	1.43434	201
1150.87	7901.9	1.43523	1.43523	201
1150.98	7905.85	1.43612	1.43612	201
1151.08	7908.73	1.43691	1.43691	201
1151.19	7912.04	1.43778	1.43778	201
1151.3	7915.91	1.43867	1.43867	201
1151.4	7919.31	1.43949	1.43949	201
1151.51	7923.01	1.44036	1.44036	201
1151.62	7926.82	1.44125	1.44125	201
1151.73	7930.71	1.44212	1.44212	201
1151.83	7934.26	1.44292	1.44292	201
1151.94	7937.73	1.44377	1.44377	201
1152.05	7941.48	1.44466	1.44466	201
1152.15	7944.53	1.44549	1.44549	201
1152.26	7947.77	1.44638	1.44638	201
1152.37	7951.11	1.44722	1.44722	201
1152.48	7955.21	1.44813	1.44813	201
1152.58	7959.05	1.44892	1.44892	201
1152.69	7962.72	1.44981	1.44981	201
1152.8	7966.19	1.45067	1.45067	201
1152.9	7970.04	1.45148	1.45148	201
1153.01	7973.7	1.45235	1.45235	201
1153.12	7978.06	1.45324	1.45324	201
1153.23	7981.75	1.45411	1.45411	201
1153.33	7985.3	1.45491	1.45491	201
1153.44	7989.25	1.45578	1.45578	201
1153.55	7993.03	1.45669	1.45669	201
1153.65	7996.5	1.45745	1.45745	201
1153.76	8000.05	1.45834	1.45834	201
1153.87	8003.66	1.45921	1.45921	201
1153.98	8007.63	1.4601	1.4601	201
1154.08	8010.81	1.46089	1.46089	201
1154.19	8014.75	1.46177	1.46177	201
1154.3	8018.85	1.46266	1.46266	201
1154.4	8021.79	1.46345	1.46345	201
1154.51	8025.57	1.46434	1.46434	201
1154.62	8028.84	1.46523	1.46523	201
1154.73	8033.08	1.4661	1.4661	201
1154.83	8035.39	1.46686	1.46686	201
1154.94	8039.29	1.46777	1.46777	201
1155.05	8042.82	1.46864	1.46864	201
1155.15	8046.28	1.46942	1.46942	201
1155.26	8049.38	1.47029	1.47029	201
1155.37	8053.81	1.4712	1.4712	201
1155.48	8058.12	1.47209	1.47209	201
1155.58	8061.19	1.47287	1.47287	201
1155.69	8065.02	1.47374	1.47374	201
1155.79	8068.75	1.47455	1.47455	201
1155.9	8072.59	1.47542	1.47542	201
1156.01	8076.34	1.47631	1.47631	201
1156.12	8080.41	1.4772	1.4772	201
1156.22	8083.58	1.47798	1.47798	201
1156.33	8087.45	1.47885	1.47885	201
1156.44	8091.3	1.47972	1.47972	201
1156.54	8094.74	1.4805	1.4805	201
1156.65	8099.24	1.48141	1.48141	201
1156.76	8102.96	1.48228	1.48228	201
1156.87	8106.77	1.48317	1.48317	201
1156.97	8109.94	1.48398	1.48398	201
1157.08	8112.98	1.48482	1.48482	201
1157.19	8117.42	1.48569	1.48569	201
1157.29	8121.35	1.48652	1.48652	201
1157.4	8125.16	1.48739	1.48739	201
1157.51	8128.14	1.48823	1.48823	201
1157.62	8130.38	1.48908	1.48908	201
1157.72	8134.4	1.48989	1.48989	201
1157.83	8138.81	1.49078	1.49078	201
1157.94	8143.08	1.49164	1.49164	201
1158.04	8146.73	1.49247	1.49247	201
1158.15	8150.59	1.49332	1.49332	201
1158.26	8153.95	1.49421	1.49421	201
1158.37	8158.74	1.4951	1.4951	201
1158.47	8162.02	1.4959	1.4959	201
1158.58	8165.67	1.49675	1.49675	201
1158.69	8169.92	1.49764	1.49764	201
1158.79	8172.89	1.49842	1.49842	201
1158.9	8177.08	1.49931	1.49931	201
1159.01	8181.04	1.50016	1.50016	201
1159.12	8185.34	1.50109	1.50109	201
1159.22	8189.01	1.5019	1.5019	201
1159.33	8191.54	1.50274	1.50274	201
1159.44	8195.5	1.50361	1.50361	201
1159.54	8199.32	1.50442	1.50442	201
1159.65	8203.16	1.50529	1.50529	201
1159.76	8207.58	1.5062	1.5062	201
1159.87	8211.12	1.50706	1.50706	201
1159.97	8214.41	1.50785	1.50785	201
1160.08	8217.93	1.50874	1.50874	201
1160.19	8222.17	1.50961	1.50961	201
1160.29	8225.75	1.51039	1.51039	201
1160.4	8229.5	1.51128	1.51128	201
1160.51	8232.91	1.51217	1.51217	201
1160.61	8235.96	1.51298	1.51298	201
1160.72	8239.79	1.51384	1.51384	201
1160.83	8243.49	1.51473	1.51473	201
1160.94	8247.17	1.51558	1.51558	201
1161.04	8251.46	1.51641	1.51641	201
1161.15	8255.3	1.51728	1.51728	201
1161.26	8259.74	1.51816	1.51816	201
1161.36	8263.24	1.51895	1.51895	201
1161.47	8267.15	1.51982	1.51982	201
1161.58	8270.68	1.52073	1.52073	201
1161.69	8274.43	1.5216	1.5216	201
1161.79	8277.51	1.52238	1.52238	201
1161.9	8281.68	1.52327	1.52327	201
1162.01	8285.19	1.52416	1.52416	201
1162.11	8289.12	1.52497	1.52497	201
1162.22	8292.53	1.52583	1.52583	201
1162.33	8296.12	1.52668	1.52668	201
1162.44	8300.63	1.52757	1.52757	201
1162.54	8304.03	1.52838	1.52838	201
1162.65	8307.26	1.52924	1.52924	201
1162.76	8311.53	1.53015	1.53015	201
1162.86	8314.33	1.53096	1.53096	201
1162.97	8317.94	1.53185	1.53185	201
1163.08	8321.39	1.53272	1.53272	201
1163.19	8324.86	1.53359	1.53359	201
1163.29	8327.77	1.53437	1.53437	201
1163.4	8332.1	1.53526	1.53526	201
1163.51	8335.97	1.53615	1.53615	201
1163.61	8340.42	1.53698	1.53698	201
1163.72	8344.16	1.53784	1.53784	201
1163.83	8348.8	1.53871	1.53871	201
1163.94	8352.33	1.53962	1.53962	201
1164.04	8355.79	1.54041	1.54041	201
1164.15	8359.98	1.54132	1.54132	201
1164.26	8363.8	1.54216	1.54216	201
1164.36	8367.29	1.54295	1.54295	201
1164.47	8371.22	1.54384	1.54384	201
1164.58	8374.76	1.54471	1.54471	201
1164.69	8378.92	1.54557	1.54557	201
1164.79	8382.35	1.5464	1.5464	201
1164.9	8386.24	1.54727	1.54727	201
1165.01	8390.18	1.54818	1.54818	201
1165.11	8393.41	1.54896	1.54896	201
1165.22	8397.1	1.54983	1.54983	201
1165.33	8401.08	1.55072	1.55072	201
1165.44	8405.18	1.55161	1.55161	201
1165.54	8408.13	1.55242	1.55242	201
1165.65	8411.7	1.55328	1.55328	201
1165.76	8415.69	1.55417	1.55417	201
1165.86	8419.24	1.55498	1.55498	201
1165.97	8422.65	1.55587	1.55587	201
1166.08	8426.32	1.55674	1.55674	201
1166.18	8430.51	1.55756	1.55756	200
1166.29	8434.63	1.55843	1.55843	200
1166.4	8438.39	1.55932	1.55932	200
1166.51	8443.09	1.56021	1.56021	200
1166.61	8446.53	1.56099	1.56099	200
1166.72	8450.26	1.56186	1.56186	200
1166.83	8454.19	1.56273	1.56273	200
1166.93	8457.84	1.56356	1.56356	200
1167.04	8461.85	1.56445	1.56445	200
1167.15	8465.45	1.56531	1.56531	200
1167.26	8469.67	1.5662	1.5662	200
1167.36	8473.07	1.56701	1.56701	200
1167.47	8476.65	1.5679	1.5679	200
1167.58	8480.15	1.56881	1.56881	200
1167.68	8484.41	1.56959	1.56959	200
1167.79	8487.7	1.57048	1.57048	200
1167.9	8491.83	1.57137	1.57137	200
1168.01	8494.84	1.57222	1.57222	200
1168.11	8498.15	1.57302	1.57302	200
1168.22	8501.9	1.57393	1.57393	200
1168.33	8506.74	1.57484	1.57484	200
1168.43	8509.83	1.57565	1.57565	200
1168.54	8513.65	1.57654	1.57654	200
1168.65	8516.7	1.57741	1.57741	200
1168.76	8521.21	1.5783	1.5783	200
1168.86	8525.24	1.57908	1.57908	200
1168.97	8529.74	1.57999	1.57999	200
1169.08	8533.42	1.58084	1.58084	200
1169.18	8537.35	1.58164	1.58164	200
1169.29	8541.53	1.58255	1.58255	200
1169.4	8544.96	1.5834	1.5834	200
1169.51	8549.27	1.58431	1.58431	200
1169.61	8552.91	1.58512	1.58512	200
1169.72	8556.68	1.58601	1.58601	200
1169.83	8560.41	1.5869	1.5869	200
1169.93	8564.03	1.58766	1.58766	200
1170.04	8567.72	1.58857	1.58857	200
1170.15	8571.28	1.58944	1.58944	200
1170.26	8575.4	1.59033	1.59033	200
1170.36	8578.35	1.59111	1.59111	200
1170.47	8581.97	1.59198	1.59198	200
1170.57	8586.09	1.59281	1.59281	200
1170.68	8589.66	1.5937	1.5937	200
1170.79	8593.34	1.59456	1.59456	200
1170.9	8597.52	1.59545	1.59545	200
1171	8600.78	1.59626	1.59626	200
1171.11	8604.39	1.59713	1.59713	200
1171.22	8608.38	1.59802	1.59802	200
1171.32	8611.14	1.5988	1.5988	200
1171.43	8615.78	1.59969	1.59969	200
1171.54	8620.08	1.60056	1.60056	200
1171.65	8624.09	1.60147	1.60147	200
1171.75	8627.6	1.60227	1.60227	200
1171.86	8630.85	1.60314	1.60314	200
1171.97	8635.08	1.60403	1.60403	200
1172.07	8638.39	1.60484	1.60484	200
1172.18	8642.47	1.60571	1.60571	200
1172.29	8646.28	1.60659	1.60659	200
1172.4	8649.3	1.60744	1.60744	200
1172.5	8653.46	1.60829	1.60829	200
1172.61	8657.23	1.60916	1.60916	200
1172.72	8660.71	1.61003	1.61003	200
1172.82	8664.13	1.61083	1.61083	200
1172.93	8668.3	1.61172	1.61172	200
1173.04	8671.95	1.61259	1.61259	200
1173.15	8675.72	1.6135	1.6135	200
1173.25	8679.25	1.61426	1.61426	200
1173.36	8684.44	1.61517	1.61517	199
1173.47	8687.84	1.61606	1.61606	199
1173.57	8691.54	1.61685	1.61685	199
1173.68	8694.9	1.61772	1.61772	199
1173.79	8699.09	1.61858	1.61858	199
1173.9	8702.84	1.61947	1.61947	199
1174	8706.7	1.62028	1.62028	199
1174.11	8710.32	1.62115	1.62115	199
1174.22	8714.3	1.62201	1.62201	199
1174.32	8718.53	1.62282	1.62282	199
1174.43	8722.71	1.62373	1.62373	199
1174.54	8726.44	1.62458	1.62458	199
1174.65	8729.98	1.62547	1.62547	199
1174.75	8733.81	1.62627	1.62627	199
1174.86	8737.75	1.62714	1.62714	199
1174.97	8741.44	1.62803	1.62803	199
1175.07	8744.54	1.62879	1.62879	199
1175.18	8748.87	1.62968	1.62968	199
1175.29	8752.27	1.63055	1.63055	199
1175.4	8755.94	1.63144	1.63144	199
1175.5	8759.66	1.63225	1.63225	199
1175.61	8763.52	1.63314	1.63314	199
1175.72	8767.79	1.634	1.634	199
1175.82	8770.89	1.63481	1.63481	199
1175.93	8774.8	1.63568	1.63568	199
1176.04	8778.15	1.63657	1.63657	199
1176.14	8781.64	1.63735	1.63735	199
1176.25	8785.43	1.63824	1.63824	199
1176.36	8788.92	1.63911	1.63911	199
1176.47	8792.92	1.64	1.64	199
1176.57	8796.83	1.64078	1.64078	199
1176.68	8800.31	1.64165	1.64165	199
1176.79	8804.65	1.64252	1.64252	199
1176.89	8808.62	1.64335	1.64335	199
1177	8812.88	1.64422	1.64422	199
1177.11	8816.59	1.64508	1.64508	199
1177.22	8820.58	1.64599	1.64599	199
1177.32	8824.05	1.64676	1.64676	199
1177.43	8828.4	1.64767	1.64767	199
1177.54	8831.77	1.64851	1.64851	199
1177.64	8835.18	1.64932	1.64932	199
1177.75	8838.75	1.65019	1.65019	199
1177.86	8843.48	1.65108	1.65108	199
1177.97	8847.83	1.65195	1.65195	199
1178.07	8851.17	1.65275	1.65275	199
1178.18	8854.62	1.65362	1.65362	199
1178.29	8858.45	1.65451	1.65451	199
1178.39	8861.58	1.65529	1.65529	199
1178.5	8865.91	1.65616	1.65616	199
1178.61	8869.74	1.65705	1.65705	199
1178.72	8872.16	1.65792	1.65792	199
1178.82	8875.02	1.65871	1.65871	199
1178.93	8879.6	1.65959	1.65959	199
1179.04	8883.65	1.66044	1.66044	199
1179.14	8887.67	1.66125	1.66125	199
1179.25	8891.75	1.66214	1.66214	199
1179.36	8895.64	1.66303	1.66303	199
1179.47	8899.67	1.66389	1.66389	199
1179.57	8903.85	1.66468	1.66468	199
1179.68	8907.45	1.66555	1.66555	199
1179.79	8911.84	1.66644	1.66644	199
1179.89	8915.07	1.66724	1.66724	199
1180	8918.49	1.66809	1.66809	199
1180.11	8923.14	1.669	1.669	199
1180.22	8927.14	1.66987	1.66987	199
1180.32	8930.82	1.67067	1.67067	199
1180.43	8934.36	1.67154	1.67154	199
1180.54	8938.16	1.67243	1.67243	199
1180.64	8941.41	1.67322	1.67322	199
1180.75	8945.47	1.67413	1.67413	199
1180.86	8948.9	1.67497	1.67497	199
1180.96	8952.38	1.67576	1.67576	199
1181.07	8956.45	1.67665	1.67665	199
1181.18	8959.47	1.67752	1.67752	199
1181.29	8963.14	1.67838	1.67838	199
1181.39	8967.1	1.67919	1.67919	198
1181.5	8971.39	1.6801	1.6801	198
1181.61	8974.91	1.68099	1.68099	198
1181.71	8979.1	1.68179	1.68179	198
1181.82	8982.33	1.68266	1.68266	198
1181.93	8986.4	1.68353	1.68353	198
1182.04	8990.03	1.6844	1.6844	198
1182.14	8994.17	1.68518	1.68518	198
1182.25	8998.2	1.68609	1.68609	198
1182.36	9001.72	1.68694	1.68694	198
1182.46	9005.63	1.68775	1.68775	198
1182.57	9010.13	1.68864	1.68864	198
1182.68	9014.14	1.68953	1.68953	198
1182.79	9018.1	1.69039	1.69039	198
1182.89	9021.33	1.69118	1.69118	198
1183	9024.59	1.69207	1.69207	198
1183.11	9028.96	1.69294	1.69294	198
1183.21	9032.7	1.69376	1.69376	198
1183.32	9036.44	1.69463	1.69463	198
1183.43	9039.42	1.69548	1.69548	198
1183.54	9043.04	1.69637	1.69637	198
1183.64	9046.67	1.69717	1.69717	198
1183.75	9050.45	1.69804	1.69804	198
1183.86	9054.61	1.69895	1.69895	198
1183.96	9058.51	1.69974	1.69974	198
1184.07	9061.79	1.70063	1.70063	198
1184.18	9065.29	1.70151	1.70151	198
1184.29	9069.07	1.70238	1.70238	198
[truncated: 1,017 more rows]
