# Supplementary material for: Benchmark dataset of the effect of grain size on strength in the single-phase FCC CrCoNi medium entropy alloy
Source: Data Brief. 2019 Oct 1;27:104592. doi: 10.1016/j.dib.2019.104592 (PMC6812030; doi:10.1016/j.dib.2019.104592)
Supplement: Multimedia component 1 [file mmc1.zip › Compression_Tests/473K/CrCoNi_1373K_30min_473K.xlsx]

## Sheet: CrCoNi_1373K_30min_473K
Name	CrCoNi-1100C-30min-56µm-493K
Diameter	4.02	mm
Sample height	8.11	mm
Gage length	8.11	mm
Speed ​​during measurement	0.48	mm/min
Time	Force	Crosshead Displacement	Crosshead Displacement	Temperature
s	N	mm	mm	°C
687.159	106.535	0	0	200
687.239	106.457	0	0	200
687.269	106.449	0	0	200
687.269	106.449	0	0	200
687.379	106.607	2.06708e-05	2.06708e-05	200
687.479	106.417	2.06708e-05	2.06708e-05	200
687.589	107.435	0.000661063	0.000661063	200
687.699	109.045	0.00159137	0.00159137	200
687.809	110.703	0.0024802	0.0024802	200
687.909	112.448	0.00330703	0.00330703	200
688.019	114.145	0.00417535	0.00417535	200
688.129	115.755	0.0050432	0.0050432	200
688.229	117.532	0.00587003	0.00587003	200
688.339	119.283	0.00673835	0.00673835	200
688.449	121.66	0.00762718	0.00762718	200
688.559	124.289	0.008516	0.008516	200
688.659	126.846	0.00930183	0.00930183	200
688.769	129.705	0.0101697	0.0101697	200
688.879	132.837	0.011038	0.011038	200
688.979	135.647	0.0118443	0.0118443	200
689.089	138.419	0.0127331	0.0127331	200
689.199	141.041	0.013601	0.013601	200
689.309	143.448	0.0145108	0.0145108	200
689.409	145.192	0.0152961	0.0152961	200
689.519	146.669	0.0161645	0.0161645	200
689.629	147.53	0.0170533	0.0170533	200
689.729	148.587	0.0178386	0.0178386	200
689.839	149.195	0.0187274	0.0187274	200
689.949	149.897	0.0195955	0.0195955	200
690.049	150.269	0.0203813	0.0203813	200
690.159	150.908	0.0212699	0.0212699	200
690.269	151.255	0.0221587	0.0221587	200
690.379	151.469	0.0230475	0.0230475	200
690.479	151.264	0.0238334	0.0238334	200
690.589	151.035	0.0247012	0.0247012	200
690.699	150.75	0.02559	0.02559	200
690.799	150.877	0.0263759	0.0263759	200
690.909	151.05	0.0272647	0.0272647	200
691.019	151.469	0.028112	0.028112	200
691.129	152.061	0.0289594	0.0289594	200
691.229	152.511	0.0297862	0.0297862	200
691.339	152.882	0.030634	0.030634	200
691.449	153.142	0.0315228	0.0315228	200
691.549	153.348	0.0323497	0.0323497	200
691.659	153.608	0.033197	0.033197	200
691.769	154.01	0.0341063	0.0341063	200
691.879	154.658	0.0349542	0.0349542	200
691.979	155.076	0.03576	0.03576	200
692.089	155.66	0.0366488	0.0366488	200
692.199	156.268	0.0374967	0.0374967	200
692.299	156.521	0.0383025	0.0383025	200
692.409	157.018	0.0391913	0.0391913	200
692.519	157.855	0.0400597	0.0400597	200
692.629	158.779	0.0409485	0.0409485	200
692.729	159.757	0.0417338	0.0417338	200
692.839	161.25	0.0426231	0.0426231	200
692.949	162.749	0.043491	0.043491	200
693.049	163.941	0.0442973	0.0442973	200
693.159	165.567	0.0451656	0.0451656	200
693.269	167.328	0.0460545	0.0460545	200
693.379	168.669	0.0469223	0.0469223	200
693.479	169.799	0.0477286	0.0477286	200
693.589	170.58	0.0486175	0.0486175	200
693.699	171.44	0.0494858	0.0494858	200
693.799	172.08	0.0502711	0.0502711	199
693.909	172.862	0.05116	0.05116	199
694.019	173.525	0.0520488	0.0520488	199
694.129	174.354	0.0529376	0.0529376	199
694.229	175.056	0.053723	0.053723	199
694.339	176.003	0.0546118	0.0546118	199
694.449	176.848	0.0554596	0.0554596	199
694.549	178.009	0.0562654	0.0562654	199
694.659	178.908	0.0571338	0.0571338	199
694.769	179.935	0.0580225	0.0580225	199
694.869	180.93	0.0588288	0.0588288	199
694.979	182.106	0.0597176	0.0597176	199
695.089	183.377	0.0605859	0.0605859	199
695.189	184.395	0.0613918	0.0613918	199
695.299	185.216	0.0622601	0.0622601	199
695.409	186.108	0.0631284	0.0631284	199
695.519	186.952	0.0640173	0.0640173	199
695.619	187.837	0.0648231	0.0648231	199
695.729	188.863	0.0656914	0.0656914	199
695.839	189.613	0.0665598	0.0665598	199
695.939	190.505	0.0673866	0.0673866	199
696.049	191.547	0.0682754	0.0682754	199
696.159	192.566	0.0691228	0.0691228	199
696.269	193.883	0.0700326	0.0700326	199
696.369	195.296	0.0708179	0.0708179	199
696.479	197.183	0.0717067	0.0717067	199
696.589	199.701	0.0725956	0.0725956	199
696.689	203.443	0.0734017	0.0734017	199
696.799	208.139	0.074249	0.074249	199
696.909	212.994	0.0751378	0.0751378	199
697.019	218.039	0.0760061	0.0760061	199
697.119	223.051	0.0768125	0.0768125	199
697.229	228.828	0.0776803	0.0776803	199
697.339	234.781	0.0785901	0.0785901	199
697.439	240.27	0.079396	0.079396	199
697.549	246.676	0.0802853	0.0802853	199
697.659	252.811	0.0811531	0.0811531	199
697.769	259.436	0.0820214	0.0820214	199
697.869	264.149	0.082807	0.082807	199
697.979	271.441	0.0836959	0.0836959	199
698.089	279.066	0.0845847	0.0845847	199
698.189	285.508	0.0853905	0.0853905	199
698.299	292.527	0.0862589	0.0862589	199
698.409	299.734	0.0871477	0.0871477	199
698.519	307.227	0.088016	0.088016	199
698.619	314.184	0.0888428	0.0888428	199
698.729	322.012	0.0897112	0.0897112	199
698.839	329.934	0.0906	0.0906	199
698.939	337.125	0.0913853	0.0913853	199
699.049	345.191	0.0922742	0.0922742	199
699.159	353.602	0.093163	0.093163	199
699.269	361.719	0.0940518	0.0940518	199
699.369	369.098	0.0948372	0.0948372	199
699.479	377.531	0.095726	0.095726	199
699.589	386	0.0966148	0.0966148	199
699.689	393.922	0.0974006	0.0974006	199
699.799	402.607	0.0983097	0.0983097	199
699.909	411.068	0.099199	0.099199	199
700.009	419.17	0.0999634	0.0999634	199
700.119	428.42	0.100873	0.100873	199
700.229	437.49	0.101742	0.101742	199
700.339	446.408	0.10263	0.10263	199
700.439	454.74	0.103416	0.103416	199
700.549	463.959	0.104305	0.104305	199
700.659	473.635	0.105193	0.105193	199
700.759	482.115	0.106	0.106	199
700.869	491.998	0.106889	0.106889	198
700.979	501.658	0.107777	0.107777	198
701.089	511.635	0.108645	0.108645	198
701.189	520.357	0.109452	0.109452	198
701.299	529.9	0.110361	0.110361	198
701.409	539.607	0.111229	0.111229	198
701.509	548.002	0.112035	0.112035	198
701.619	557.346	0.112903	0.112903	198
701.729	566.685	0.113772	0.113772	198
701.839	576.256	0.114681	0.114681	198
701.939	584.74	0.115487	0.115487	198
702.049	594.916	0.116397	0.116397	198
702.159	604.56	0.117286	0.117286	198
702.259	613.092	0.118071	0.118071	198
702.369	622.529	0.11894	0.11894	198
702.479	631.896	0.119808	0.119808	198
702.589	641.818	0.120717	0.120717	198
702.689	650.518	0.121523	0.121523	198
702.799	660.201	0.122412	0.122412	198
702.909	669.885	0.12328	0.12328	198
703.009	679.322	0.124107	0.124107	198
703.119	689.135	0.124975	0.124975	198
703.229	699.182	0.125843	0.125843	198
703.339	709.533	0.126753	0.126753	198
703.439	718.654	0.127518	0.127518	198
703.549	729.201	0.128448	0.128448	198
703.659	739.424	0.129316	0.129316	198
703.759	748.721	0.130102	0.130102	198
703.869	759.502	0.13097	0.13097	198
703.979	770.225	0.131879	0.131879	198
704.089	780.619	0.132748	0.132748	198
704.189	790.689	0.133574	0.133574	198
704.299	801.31	0.134422	0.134422	198
704.409	811.928	0.135331	0.135331	198
704.509	821.963	0.136138	0.136138	198
704.619	832.935	0.137027	0.137027	198
704.729	843.793	0.137874	0.137874	198
704.829	853.258	0.138701	0.138701	198
704.939	863.929	0.139548	0.139548	198
705.049	874.586	0.140437	0.140437	198
705.159	885.504	0.141326	0.141326	198
705.259	895.277	0.142132	0.142132	198
705.369	906.23	0.143	0.143	198
705.479	918.699	0.143868	0.143868	198
705.579	928.734	0.144695	0.144695	198
705.689	939.445	0.145563	0.145563	198
705.799	950.48	0.146473	0.146473	198
705.909	961.492	0.147341	0.147341	198
706.009	971.527	0.148147	0.148147	198
706.119	982.722	0.149036	0.149036	198
706.229	993.89	0.149904	0.149904	198
706.329	1004.02	0.15069	0.15069	198
706.439	1015.77	0.151599	0.151599	198
706.549	1026.59	0.152467	0.152467	198
706.659	1037.79	0.153356	0.153356	198
706.759	1047.95	0.154142	0.154142	198
706.869	1059.32	0.15503	0.15503	198
706.979	1070.61	0.155919	0.155919	198
707.079	1080.5	0.156726	0.156726	198
707.189	1091.46	0.157573	0.157573	198
707.299	1102.33	0.158462	0.158462	198
707.409	1112.99	0.15933	0.15933	198
707.509	1122.53	0.160157	0.160157	198
707.619	1133.83	0.161025	0.161025	198
707.729	1144.27	0.161893	0.161893	198
707.829	1153.73	0.162699	0.162699	198
707.939	1164.28	0.163547	0.163547	198
708.049	1174.37	0.164436	0.164436	198
708.159	1184.5	0.165324	0.165324	198
708.259	1193.36	0.166131	0.166131	198
708.369	1203.49	0.166999	0.166999	198
708.479	1213.77	0.167888	0.167888	198
708.579	1222.95	0.168673	0.168673	198
708.689	1232.99	0.169562	0.169562	198
708.799	1243.81	0.170451	0.170451	198
708.909	1253.78	0.171319	0.171319	198
709.009	1263.57	0.172105	0.172105	198
709.119	1273.49	0.173014	0.173014	198
709.229	1283.92	0.173882	0.173882	198
709.329	1293.69	0.174689	0.174689	198
709.439	1304.15	0.175557	0.175557	198
709.549	1314.47	0.176425	0.176425	198
709.659	1325.43	0.177293	0.177293	198
709.759	1335.25	0.178099	0.178099	198
709.869	1345.73	0.179009	0.179009	198
709.969	1355.3	0.179753	0.179753	198
710.079	1365.96	0.180642	0.180642	199
710.189	1377.27	0.181531	0.181531	199
710.299	1387.83	0.182419	0.182419	199
710.399	1397.89	0.183225	0.183225	199
710.509	1409.52	0.184073	0.184073	199
710.619	1421.33	0.185003	0.185003	199
710.719	1431	0.185768	0.185768	199
710.829	1442.8	0.186657	0.186657	199
710.939	1454.77	0.187504	0.187504	199
711.049	1466.87	0.188393	0.188393	199
711.149	1478.16	0.189179	0.189179	199
711.259	1490.9	0.190067	0.190067	199
711.369	1503.62	0.190956	0.190956	199
711.469	1515	0.191763	0.191763	199
711.579	1527.93	0.192631	0.192631	199
711.689	1541.23	0.19352	0.19352	199
711.799	1553.7	0.194367	0.194367	199
711.899	1566.15	0.195173	0.195173	199
712.009	1579.84	0.196083	0.196083	199
712.119	1592.66	0.19693	0.19693	199
712.219	1604.85	0.197716	0.197716	199
712.329	1617.54	0.198563	0.198563	199
712.439	1630.66	0.199452	0.199452	199
712.549	1644.71	0.20032	0.20032	199
712.649	1656.72	0.201106	0.201106	199
712.759	1670.37	0.201995	0.201995	199
712.869	1683.66	0.202883	0.202883	199
712.969	1696.09	0.20369	0.20369	199
713.079	1709.69	0.204579	0.204579	199
713.189	1723.4	0.205446	0.205446	199
713.299	1737.16	0.206315	0.206315	199
713.399	1749.23	0.207121	0.207121	199
713.509	1762.97	0.207968	0.207968	199
713.619	1776.78	0.208857	0.208857	199
713.719	1790.02	0.209643	0.209643	199
713.829	1804.86	0.210532	0.210532	199
713.939	1819.43	0.211421	0.211421	199
714.049	1834.02	0.212309	0.212309	200
714.149	1846.92	0.213095	0.213095	200
714.259	1861.62	0.213963	0.213963	200
714.369	1876.12	0.214852	0.214852	200
714.469	1889.93	0.215658	0.215658	200
714.579	1904.44	0.216547	0.216547	200
714.689	1919.13	0.217415	0.217415	200
714.789	1932.07	0.218201	0.218201	200
714.899	1946.78	0.219069	0.219069	200
715.009	1961.77	0.219957	0.219957	200
715.119	1976.5	0.220846	0.220846	200
715.219	1989.72	0.221632	0.221632	200
715.329	2003.91	0.222521	0.222521	200
715.439	2018.32	0.22341	0.22341	200
715.539	2031.16	0.224195	0.224195	200
715.649	2045.31	0.225063	0.225063	200
715.759	2059.7	0.225952	0.225952	200
715.869	2073.75	0.22682	0.22682	200
715.969	2086.68	0.227627	0.227627	200
716.079	2100.65	0.228515	0.228515	200
716.189	2114.52	0.229383	0.229383	200
716.289	2128.03	0.23019	0.23019	200
716.399	2141.55	0.231058	0.231058	200
716.509	2154.88	0.231926	0.231926	200
716.619	2168.27	0.232836	0.232836	200
716.719	2180	0.2336	0.2336	200
716.829	2192.27	0.234489	0.234489	200
716.939	2205.66	0.235378	0.235378	200
717.039	2217.2	0.236163	0.236163	200
717.149	2228.84	0.237052	0.237052	200
717.259	2238.57	0.237921	0.237921	200
717.369	2248.16	0.238789	0.238789	200
717.469	2255.61	0.239615	0.239615	200
717.579	2262.87	0.240504	0.240504	200
717.689	2268.46	0.241393	0.241393	200
717.789	2272.54	0.242178	0.242178	200
717.899	2275.35	0.243067	0.243067	200
718.009	2276.97	0.243936	0.243936	200
718.119	2277.64	0.244824	0.244824	200
718.219	2277.97	0.24561	0.24561	200
718.329	2278.35	0.246499	0.246499	200
718.439	2278.27	0.247387	0.247387	200
718.539	2278.2	0.248214	0.248214	200
718.649	2278.53	0.249083	0.249083	200
718.759	2278.88	0.249951	0.249951	200
718.869	2280.39	0.250819	0.250819	200
718.969	2282.02	0.251625	0.251625	200
719.079	2284.11	0.252514	0.252514	200
719.189	2286.8	0.253382	0.253382	201
719.289	2289.71	0.254168	0.254168	201
719.399	2292.74	0.255056	0.255056	201
719.509	2296.24	0.255945	0.255945	201
719.619	2299.65	0.256793	0.256793	201
719.719	2303.09	0.257599	0.257599	201
719.829	2307.28	0.258509	0.258509	201
719.939	2311.47	0.259376	0.259376	201
720.039	2315.05	0.260203	0.260203	201
720.149	2319.39	0.261072	0.261072	201
720.259	2323.88	0.261981	0.261981	201
720.359	2327.31	0.262787	0.262787	201
720.469	2331.83	0.263614	0.263614	201
720.579	2336.56	0.264544	0.264544	201
720.689	2340.79	0.265412	0.265412	201
720.789	2344.84	0.266219	0.266219	201
720.899	2349.44	0.267108	0.267108	201
721.009	2354.27	0.267975	0.267975	201
721.109	2358.37	0.268802	0.268802	201
721.219	2362.46	0.269671	0.269671	201
721.329	2367.59	0.270539	0.270539	201
721.439	2373.22	0.271407	0.271407	201
721.539	2378.03	0.272234	0.272234	201
721.649	2383.24	0.273102	0.273102	201
721.759	2388.42	0.274012	0.274012	201
721.859	2393.1	0.274797	0.274797	201
721.969	2397.53	0.275665	0.275665	201
722.079	2402.72	0.276575	0.276575	201
722.189	2407.6	0.277443	0.277443	201
722.289	2412.12	0.278249	0.278249	201
722.399	2417.1	0.279138	0.279138	201
722.509	2422.15	0.280027	0.280027	201
722.609	2426.68	0.280812	0.280812	201
722.719	2431.73	0.281701	0.281701	201
722.829	2436.71	0.282569	0.282569	201
722.939	2440.9	0.283458	0.283458	201
723.039	2445.72	0.284264	0.284264	201
723.149	2451.25	0.285195	0.285195	201
723.259	2456.24	0.286063	0.286063	201
723.359	2460.28	0.286848	0.286848	201
723.469	2465.09	0.287778	0.287778	201
723.579	2470.01	0.288626	0.288626	201
723.689	2474.83	0.289514	0.289514	201
723.789	2479.01	0.290321	0.290321	201
723.899	2483.6	0.29121	0.29121	201
724.009	2488.6	0.292078	0.292078	201
724.109	2493.24	0.292884	0.292884	201
724.219	2499.04	0.293773	0.293773	201
724.329	2503.4	0.294661	0.294661	201
724.439	2508.58	0.295551	0.295551	201
724.539	2513.19	0.296357	0.296357	201
724.649	2518.12	0.297245	0.297245	201
724.749	2522.3	0.298031	0.298031	201
724.859	2527.43	0.29892	0.29892	201
724.969	2532.19	0.299788	0.299788	201
725.079	2537.32	0.300677	0.300677	201
725.179	2541.45	0.301462	0.301462	201
725.289	2546.48	0.302351	0.302351	201
725.399	2551.12	0.30324	0.30324	201
725.499	2556.05	0.304046	0.304046	201
725.609	2560.45	0.304935	0.304935	201
725.719	2564.68	0.305803	0.305803	201
725.829	2569	0.306692	0.306692	201
725.929	2573.29	0.307498	0.307498	201
726.039	2577.47	0.308346	0.308346	201
726.149	2582.17	0.309255	0.309255	201
726.249	2586.43	0.310062	0.310062	201
726.359	2591.1	0.310909	0.310909	201
726.469	2596.02	0.311798	0.311798	201
726.579	2600.53	0.312687	0.312687	201
726.679	2604.5	0.313493	0.313493	201
726.789	2609.64	0.314382	0.314382	201
726.899	2614.57	0.31525	0.31525	201
726.999	2618.81	0.316056	0.316056	201
727.109	2623.45	0.316945	0.316945	201
727.219	2627.7	0.317813	0.317813	201
727.329	2632.52	0.318702	0.318702	201
727.429	2636.59	0.319508	0.319508	201
727.539	2640.6	0.320356	0.320356	201
727.649	2645.62	0.321265	0.321265	201
727.749	2649.17	0.32205	0.32205	201
727.859	2653.75	0.322919	0.322919	201
727.969	2658.32	0.323828	0.323828	201
728.079	2663.02	0.324696	0.324696	201
728.179	2666.38	0.325523	0.325523	201
728.289	2670.98	0.326391	0.326391	201
728.399	2675.45	0.32726	0.32726	201
728.499	2679.54	0.328086	0.328086	201
728.609	2683.68	0.328954	0.328954	201
728.719	2687.29	0.329823	0.329823	201
728.829	2692.09	0.330711	0.330711	201
728.929	2696.33	0.331476	0.331476	201
729.039	2700.78	0.332386	0.332386	201
729.149	2705.18	0.333254	0.333254	201
729.249	2708.79	0.334039	0.334039	201
729.359	2714.12	0.334949	0.334949	201
729.469	2718.35	0.335817	0.335817	201
729.579	2722.76	0.336685	0.336685	201
729.679	2726.69	0.337471	0.337471	201
729.789	2730.86	0.33836	0.33836	201
729.899	2735.23	0.339269	0.339269	201
729.999	2739.19	0.340034	0.340034	201
730.109	2743.72	0.340902	0.340902	201
730.219	2748.02	0.341812	0.341812	201
730.319	2752.04	0.342618	0.342618	201
730.429	2756.36	0.343486	0.343486	201
730.539	2760.8	0.344354	0.344354	201
730.649	2764.95	0.345243	0.345243	201
730.749	2768.71	0.346049	0.346049	201
730.859	2772.74	0.346897	0.346897	201
730.969	2777.24	0.347765	0.347765	201
731.069	2780.81	0.348571	0.348571	201
731.179	2784.97	0.349419	0.349419	201
731.289	2789.57	0.350349	0.350349	201
731.399	2793.6	0.351196	0.351196	201
731.499	2797.43	0.352003	0.352003	201
731.609	2801.43	0.352891	0.352891	201
731.719	2805.49	0.35378	0.35378	201
731.819	2809.17	0.354586	0.354586	201
731.929	2813.91	0.355454	0.355454	201
732.039	2818	0.356323	0.356323	201
732.149	2822.28	0.357212	0.357212	201
732.249	2826.01	0.357997	0.357997	201
732.359	2830.36	0.358865	0.358865	201
732.469	2834.44	0.359733	0.359733	201
732.569	2838.68	0.360539	0.360539	201
732.679	2842.84	0.361428	0.361428	201
732.789	2846.74	0.362317	0.362317	201
732.899	2851.15	0.363185	0.363185	201
732.999	2854.22	0.363991	0.363991	201
733.109	2858.14	0.364839	0.364839	201
733.219	2862.82	0.365748	0.365748	201
733.319	2865.98	0.366493	0.366493	201
733.429	2870.29	0.367402	0.367402	201
733.539	2872.98	0.368229	0.368229	201
733.649	2877.5	0.369118	0.369118	201
733.749	2881.73	0.369924	0.369924	201
733.859	2885.58	0.370813	0.370813	201
733.969	2889.43	0.371702	0.371702	201
734.069	2892.68	0.372467	0.372467	201
734.179	2896.98	0.373355	0.373355	201
734.289	2900.72	0.374224	0.374224	201
734.399	2905.1	0.375133	0.375133	201
734.499	2908.69	0.375918	0.375918	201
734.609	2912.58	0.376807	0.376807	201
734.719	2916.51	0.377655	0.377655	201
734.819	2920.74	0.37844	0.37844	201
734.929	2925.05	0.379329	0.379329	201
735.039	2929.06	0.380218	0.380218	201
735.139	2932.62	0.381045	0.381045	201
735.249	2936.65	0.381892	0.381892	201
735.359	2940.65	0.382781	0.382781	201
735.469	2944.8	0.38367	0.38367	200
735.569	2947.88	0.384435	0.384435	200
735.679	2952.17	0.385324	0.385324	200
735.789	2955.71	0.386192	0.386192	200
735.889	2959.5	0.387019	0.387019	200
735.999	2962.93	0.387866	0.387866	200
736.109	2967.23	0.388755	0.388755	200
736.219	2970.75	0.389623	0.389623	200
736.319	2974.44	0.390429	0.390429	200
736.429	2978.68	0.391339	0.391339	200
736.539	2982.35	0.392207	0.392207	200
736.639	2985.29	0.392993	0.392993	200
736.749	2988.76	0.393882	0.393882	200
736.859	2992.13	0.39477	0.39477	200
736.969	2996.11	0.395618	0.395618	200
737.069	2999.57	0.396424	0.396424	200
737.179	3003.59	0.397292	0.397292	200
737.289	3007.61	0.39816	0.39816	200
737.389	3011.69	0.398987	0.398987	200
737.499	3015.51	0.399876	0.399876	200
737.609	3019.21	0.400744	0.400744	200
737.719	3023.24	0.401612	0.401612	200
737.819	3026.53	0.402418	0.402418	200
737.929	3030.04	0.403287	0.403287	200
738.039	3034.29	0.404176	0.404176	200
738.139	3037.63	0.404981	0.404981	200
738.249	3041.32	0.40585	0.40585	200
738.359	3045.06	0.406718	0.406718	200
738.469	3049.14	0.407627	0.407627	200
738.569	3052.51	0.408413	0.408413	200
738.679	3055.69	0.409302	0.409302	200
738.789	3059.44	0.410191	0.410191	200
738.889	3062.66	0.410976	0.410976	200
738.999	3066.45	0.411865	0.411865	200
739.109	3070.39	0.412754	0.412754	200
739.219	3073.76	0.413622	0.413622	200
739.319	3077.11	0.414428	0.414428	200
739.429	3080.65	0.415276	0.415276	200
739.539	3084.42	0.416206	0.416206	200
739.639	3087.71	0.416991	0.416991	200
739.749	3091.22	0.417859	0.417859	200
739.859	3095.24	0.418748	0.418748	200
739.959	3098.92	0.419534	0.419534	200
740.069	3102.76	0.420443	0.420443	200
740.179	3106.56	0.421312	0.421312	200
740.279	3110.18	0.422097	0.422097	200
740.389	3113.63	0.422986	0.422986	200
740.499	3117.26	0.423854	0.423854	200
740.609	3121.14	0.424743	0.424743	200
740.709	3124.41	0.425528	0.425528	200
740.819	3127.97	0.426417	0.426417	200
740.929	3131.85	0.427306	0.427306	200
741.029	3135.13	0.428133	0.428133	200
741.139	3139.02	0.429001	0.429001	200
741.249	3142.68	0.429869	0.429869	200
741.359	3146.3	0.430779	0.430779	200
741.459	3149.37	0.431585	0.431585	200
741.569	3152.54	0.432432	0.432432	200
741.679	3156.31	0.433321	0.433321	200
741.779	3159.72	0.434127	0.434127	200
741.889	3163.26	0.435016	0.435016	200
741.999	3166.73	0.435884	0.435884	200
742.109	3169.97	0.436773	0.436773	200
742.209	3173.33	0.4376	0.4376	200
742.319	3177.11	0.438468	0.438468	200
742.429	3181.02	0.439336	0.439336	200
742.529	3184.7	0.440163	0.440163	200
742.639	3188.25	0.441011	0.441011	200
742.749	3191.88	0.4419	0.4419	200
742.859	3195.6	0.442768	0.442768	200
742.959	3199.04	0.443574	0.443574	200
743.069	3203.09	0.444483	0.444483	200
743.179	3206.32	0.445372	0.445372	200
743.279	3209.21	0.446178	0.446178	200
743.389	3212.99	0.447047	0.447047	200
743.499	3216.67	0.447935	0.447935	200
743.609	3220.49	0.448824	0.448824	200
743.709	3223.57	0.44961	0.44961	200
743.819	3227.22	0.450499	0.450499	200
743.929	3230.69	0.451367	0.451367	200
744.029	3233.67	0.452173	0.452173	200
744.139	3236.6	0.453062	0.453062	200
744.249	3241.06	0.453971	0.453971	200
744.359	3244.59	0.45486	0.45486	200
744.459	3247.6	0.455687	0.455687	200
744.569	3250.68	0.456576	0.456576	199
744.679	3254.02	0.457444	0.457444	199
744.779	3256.83	0.458229	0.458229	199
744.889	3260.81	0.459118	0.459118	199
744.999	3264.66	0.460007	0.460007	199
745.099	3268.06	0.460792	0.460792	199
745.209	3271.7	0.461682	0.461682	199
745.319	3275.64	0.462571	0.462571	199
745.429	3278.91	0.463438	0.463438	199
745.529	3282.41	0.464245	0.464245	199
745.639	3285.87	0.465134	0.465134	199
745.749	3289.53	0.466022	0.466022	199
745.849	3292.73	0.466828	0.466828	199
745.959	3296.05	0.467738	0.467738	199
746.069	3299.15	0.468606	0.468606	199
746.179	3302.74	0.469474	0.469474	199
746.279	3305.6	0.47026	0.47026	199
746.389	3309.27	0.471169	0.471169	199
746.499	3312.55	0.472038	0.472038	199
746.599	3315.98	0.472844	0.472844	199
746.709	3319.22	0.473732	0.473732	199
746.819	3322.89	0.474621	0.474621	199
746.929	3326.3	0.475489	0.475489	199
747.029	3328.92	0.476296	0.476296	199
747.139	3332.17	0.477164	0.477164	199
747.249	3335.16	0.478032	0.478032	199
747.349	3338.16	0.478859	0.478859	199
747.459	3341.59	0.479727	0.479727	199
747.569	3345.51	0.480616	0.480616	199
747.679	3349.17	0.481505	0.481505	199
747.779	3352.34	0.48229	0.48229	199
747.889	3355.82	0.483158	0.483158	199
747.999	3359.47	0.484047	0.484047	199
748.099	3362.56	0.484874	0.484874	199
748.209	3366.22	0.485763	0.485763	199
748.319	3369.2	0.486631	0.486631	199
748.429	3372.52	0.487499	0.487499	199
748.529	3375.39	0.488285	0.488285	199
748.639	3378.69	0.489174	0.489174	199
748.749	3382.4	0.490063	0.490063	199
748.849	3385.47	0.490889	0.490889	199
748.959	3388.48	0.491737	0.491737	199
749.069	3391.88	0.492626	0.492626	199
749.179	3395.56	0.493514	0.493514	199
749.279	3398.51	0.494321	0.494321	199
749.389	3400.79	0.49521	0.49521	199
749.499	3404.57	0.496078	0.496078	199
749.599	3407.43	0.496842	0.496842	199
749.709	3410.93	0.497752	0.497752	199
749.819	3414.16	0.4986	0.4986	199
749.919	3416.71	0.499406	0.499406	199
750.029	3419.89	0.500315	0.500315	199
750.139	3423.55	0.501184	0.501184	199
750.249	3427.07	0.502051	0.502051	199
750.349	3430.49	0.502858	0.502858	199
750.459	3433.81	0.503726	0.503726	199
750.569	3437.59	0.504615	0.504615	199
750.669	3440.38	0.5054	0.5054	199
750.779	3443.94	0.50631	0.50631	199
750.889	3446.98	0.507178	0.507178	199
750.999	3450.45	0.508046	0.508046	199
751.099	3453.06	0.508873	0.508873	199
751.209	3456.25	0.509741	0.509741	199
751.319	3459.69	0.510588	0.510588	199
751.419	3462.81	0.511395	0.511395	199
751.529	3466.43	0.512284	0.512284	199
751.639	3469.61	0.513152	0.513152	199
751.749	3473.02	0.514041	0.514041	199
751.849	3475.75	0.514826	0.514826	199
751.959	3479.02	0.515715	0.515715	199
752.069	3482.37	0.516604	0.516604	199
752.169	3485.07	0.517369	0.517369	199
752.279	3488.24	0.518257	0.518257	199
752.389	3491.37	0.519126	0.519126	199
752.499	3494.53	0.520015	0.520015	199
752.599	3497.98	0.52082	0.52082	199
752.709	3501.45	0.521689	0.521689	198
752.819	3505.98	0.522578	0.522578	198
752.919	3509.1	0.523384	0.523384	198
753.029	3512.6	0.524252	0.524252	198
753.139	3515.92	0.525141	0.525141	198
753.249	3519.47	0.526009	0.526009	198
753.349	3522.38	0.526774	0.526774	198
753.459	3525.72	0.527663	0.527663	198
753.569	3529.16	0.528531	0.528531	198
753.669	3532.17	0.529358	0.529358	198
753.779	3535.35	0.530246	0.530246	198
753.889	3538.1	0.531115	0.531115	198
753.999	3541.69	0.532004	0.532004	198
754.099	3544.36	0.532768	0.532768	198
754.209	3547.8	0.533657	0.533657	198
754.319	3550.64	0.534525	0.534525	198
754.419	3553.77	0.535331	0.535331	198
754.529	3557.1	0.5362	0.5362	198
754.639	3559.73	0.537068	0.537068	198
754.749	3562.86	0.537915	0.537915	198
754.849	3566.41	0.538721	0.538721	198
754.959	3569.84	0.53961	0.53961	198
755.059	3572.7	0.540396	0.540396	198
755.169	3575.85	0.541264	0.541264	198
755.279	3578.83	0.542173	0.542173	198
755.389	3582.48	0.543042	0.543042	198
755.489	3585.32	0.543848	0.543848	198
755.599	3589.32	0.544737	0.544737	198
755.709	3591.85	0.545584	0.545584	198
755.809	3594.78	0.546369	0.546369	198
755.919	3598.46	0.547258	0.547258	198
756.029	3601.93	0.548147	0.548147	198
756.139	3605.45	0.549015	0.549015	198
756.239	3608.39	0.549822	0.549822	198
756.349	3611.44	0.550711	0.550711	198
756.459	3614.5	0.551578	0.551578	198
756.559	3617.34	0.552343	0.552343	198
756.669	3620.39	0.553232	0.553232	198
756.779	3623.89	0.554121	0.554121	198
756.889	3626.92	0.554989	0.554989	198
756.989	3629.98	0.555796	0.555796	198
757.099	3632.65	0.556663	0.556663	198
757.209	3636.38	0.557553	0.557553	198
757.309	3639.33	0.558359	0.558359	198
757.419	3642.22	0.559247	0.559247	198
757.529	3645.75	0.560136	0.560136	198
757.639	3648.82	0.561005	0.561005	198
757.739	3651.99	0.561811	0.561811	198
757.849	3654.11	0.562679	0.562679	198
757.959	3657.32	0.563568	0.563568	198
758.059	3659.84	0.564353	0.564353	198
758.169	3663.34	0.565201	0.565201	198
758.279	3667.53	0.56611	0.56611	198
758.389	3670.75	0.566978	0.566978	198
758.489	3673.59	0.567785	0.567785	198
758.599	3676.97	0.568653	0.568653	198
758.709	3680.1	0.569562	0.569562	198
758.809	3683.09	0.570348	0.570348	198
758.919	3685.95	0.571216	0.571216	198
759.029	3688.98	0.572084	0.572084	198
759.139	3692.05	0.572973	0.572973	198
759.239	3695.09	0.573779	0.573779	198
759.349	3698	0.574647	0.574647	198
759.459	3700.88	0.575536	0.575536	198
759.559	3703.7	0.576342	0.576342	198
759.669	3707.23	0.57721	0.57721	198
759.779	3710.58	0.57812	0.57812	198
759.879	3713.13	0.578906	0.578906	198
759.989	3715.84	0.579794	0.579794	198
760.099	3719.1	0.580663	0.580663	198
760.209	3722.22	0.581551	0.581551	198
760.309	3725	0.582337	0.582337	198
760.419	3727.87	0.583205	0.583205	198
760.529	3730.77	0.584094	0.584094	198
760.629	3733.88	0.584879	0.584879	198
760.739	3736.52	0.585768	0.585768	198
760.849	3740.04	0.586677	0.586677	199
760.959	3743.77	0.587566	0.587566	199
761.059	3746.6	0.588373	0.588373	199
761.169	3749.65	0.58922	0.58922	199
761.279	3752.93	0.590109	0.590109	199
761.379	3755.7	0.590895	0.590895	199
761.489	3758.97	0.591783	0.591783	199
761.599	3762.31	0.592672	0.592672	199
761.709	3765.43	0.593541	0.593541	199
761.809	3768.58	0.594367	0.594367	199
761.919	3771.31	0.595215	0.595215	199
762.029	3774.22	0.596104	0.596104	199
762.129	3777.16	0.59691	0.59691	199
762.239	3780.58	0.597799	0.597799	199
762.349	3783.56	0.598708	0.598708	199
762.459	3786.45	0.599576	0.599576	199
762.559	3789.32	0.600382	0.600382	199
762.669	3792.17	0.601251	0.601251	199
762.779	3795.04	0.602119	0.602119	199
762.879	3798.25	0.602925	0.602925	199
762.989	3801.67	0.603793	0.603793	199
763.099	3804.63	0.604682	0.604682	199
763.209	3807.95	0.605591	0.605591	199
763.309	3810.84	0.606398	0.606398	199
763.419	3813.68	0.607286	0.607286	199
763.529	3816.51	0.608154	0.608154	199
763.629	3819.7	0.60894	0.60894	199
763.739	3823.12	0.609829	0.609829	199
763.849	3826.46	0.610697	0.610697	199
763.959	3830.22	0.611586	0.611586	199
764.059	3832.85	0.612392	0.612392	199
764.169	3836.01	0.61326	0.61326	199
764.279	3839.02	0.614149	0.614149	199
764.379	3842.46	0.614976	0.614976	199
764.489	3845.46	0.615844	0.615844	199
764.599	3848.51	0.616733	0.616733	199
764.709	3851.77	0.617622	0.617622	199
764.809	3854.47	0.618428	0.618428	199
764.919	3857.23	0.619317	0.619317	200
765.029	3860.17	0.620185	0.620185	200
765.129	3862.53	0.620971	0.620971	200
765.239	3865.35	0.621859	0.621859	200
765.349	3868.93	0.622769	0.622769	200
765.449	3872.12	0.623596	0.623596	200
765.559	3875.53	0.624485	0.624485	200
765.669	3878.16	0.625353	0.625353	200
765.779	3880.96	0.6262	0.6262	200
765.879	3883.65	0.627027	0.627027	200
765.989	3886.84	0.627916	0.627916	200
766.099	3890.27	0.628805	0.628805	200
766.199	3893.03	0.62959	0.62959	200
766.309	3896.39	0.630479	0.630479	200
766.419	3900.36	0.631388	0.631388	200
766.529	3903.44	0.632278	0.632278	200
766.629	3905.89	0.633063	0.633063	200
766.739	3909.66	0.633931	0.633931	200
766.849	3912.96	0.63482	0.63482	200
766.949	3915.75	0.635626	0.635626	200
767.059	3918.82	0.636515	0.636515	200
767.169	3921.83	0.637383	0.637383	200
767.279	3924.6	0.638272	0.638272	200
767.379	3927.63	0.639057	0.639057	200
767.489	3930.61	0.639967	0.639967	200
767.599	3933.31	0.640835	0.640835	200
767.699	3935.97	0.641621	0.641621	200
767.809	3938.95	0.642509	0.642509	200
767.919	3942.05	0.643419	0.643419	201
768.029	3945.01	0.644308	0.644308	201
768.129	3947.42	0.645114	0.645114	201
768.239	3950.43	0.645982	0.645982	201
768.349	3953.34	0.64685	0.64685	201
768.449	3956.04	0.647656	0.647656	201
768.559	3959.09	0.648525	0.648525	201
768.669	3962.25	0.649393	0.649393	201
768.779	3965.27	0.650282	0.650282	201
768.879	3968.33	0.651109	0.651109	201
768.989	3971.8	0.651956	0.651956	201
769.099	3975.04	0.652865	0.652865	201
769.199	3977.77	0.653651	0.653651	201
769.309	3980.93	0.65456	0.65456	201
769.419	3983.38	0.655429	0.655429	201
769.529	3986.5	0.656318	0.656318	201
769.629	3989.39	0.657103	0.657103	201
769.739	3992.56	0.657971	0.657971	201
769.839	3995.51	0.658778	0.658778	201
769.949	3998.43	0.659666	0.659666	201
770.059	4001.52	0.660534	0.660534	201
770.169	4004.44	0.661423	0.661423	201
770.269	4006.97	0.662209	0.662209	201
770.379	4010.79	0.663118	0.663118	201
770.489	4013.24	0.664007	0.664007	201
770.589	4015.06	0.664792	0.664792	201
770.699	4018.21	0.665681	0.665681	201
770.809	4021.08	0.666529	0.666529	201
770.919	4024.2	0.667418	0.667418	201
771.019	4027.17	0.668224	0.668224	201
771.129	4029.86	0.669113	0.669113	201
771.239	4032.76	0.669981	0.669981	201
771.339	4035.21	0.670766	0.670766	201
771.449	4038.52	0.671655	0.671655	201
771.559	4042.33	0.672544	0.672544	201
771.669	4045.6	0.673433	0.673433	201
771.769	4048.22	0.674197	0.674197	201
771.879	4051.28	0.675066	0.675066	201
771.989	4054.7	0.675975	0.675975	201
772.089	4057.35	0.676782	0.676782	201
772.199	4059.75	0.67765	0.67765	201
772.309	4062.81	0.678518	0.678518	201
772.419	4066.1	0.679407	0.679407	201
772.519	4069.31	0.680213	0.680213	201
772.629	4072.49	0.681102	0.681102	201
772.739	4075.59	0.68197	0.68197	201
772.839	4078.12	0.682776	0.682776	201
772.949	4081	0.683644	0.683644	201
773.059	4083.56	0.684512	0.684512	201
773.169	4086.92	0.685381	0.685381	201
773.269	4089.57	0.686187	0.686187	201
773.379	4092.91	0.687055	0.687055	201
773.489	4095.61	0.687923	0.687923	201
773.589	4098.37	0.68875	0.68875	201
773.699	4101.31	0.689618	0.689618	201
773.809	4104.14	0.690507	0.690507	201
773.919	4106.65	0.691375	0.691375	201
774.019	4109.16	0.692181	0.692181	202
774.129	4112.44	0.693049	0.693049	202
774.239	4116.14	0.693959	0.693959	202
774.339	4119.21	0.694745	0.694745	202
774.449	4122.15	0.695612	0.695612	202
774.559	4125.03	0.696481	0.696481	202
774.669	4128.46	0.69737	0.69737	202
774.769	4130.97	0.698134	0.698134	202
774.879	4134.55	0.699044	0.699044	202
774.989	4137.51	0.699912	0.699912	202
775.089	4140.09	0.700718	0.700718	202
775.199	4143.19	0.701607	0.701607	202
775.309	4145.79	0.702454	0.702454	202
775.409	4148.44	0.703261	0.703261	202
775.519	4151.58	0.70417	0.70417	202
775.629	4154.8	0.705018	0.705018	202
775.739	4157.12	0.705865	0.705865	202
775.839	4159.65	0.706651	0.706651	202
775.949	4162.47	0.707519	0.707519	202
776.059	4166.31	0.708408	0.708408	202
776.159	4169.48	0.709214	0.709214	202
776.269	4172.27	0.710082	0.710082	202
776.379	4175.5	0.710971	0.710971	202
776.489	4178.14	0.711839	0.711839	202
776.589	4180.44	0.712645	0.712645	202
776.699	4183.46	0.713493	0.713493	202
776.809	4186.72	0.714402	0.714402	202
776.909	4189.33	0.715188	0.715188	202
777.019	4192.96	0.716056	0.716056	202
777.129	4196.19	0.716945	0.716945	202
777.239	4199.34	0.717813	0.717813	202
777.339	4202.73	0.71864	0.71864	202
777.449	4205.01	0.719508	0.719508	202
777.559	4208.5	0.720376	0.720376	202
777.659	4211.04	0.721182	0.721182	202
777.769	4214.43	0.72205	0.72205	202
777.879	4217.32	0.722919	0.722919	202
777.989	4220.1	0.723807	0.723807	202
778.089	4222.62	0.724593	0.724593	202
778.199	4225.65	0.725482	0.725482	202
778.309	4228.26	0.72635	0.72635	202
778.409	4231.47	0.727136	0.727136	202
778.519	4234.35	0.728025	0.728025	202
778.629	4237.68	0.728913	0.728913	202
778.739	4240.82	0.729802	0.729802	202
778.839	4243.47	0.730588	0.730588	202
778.949	4246.06	0.731497	0.731497	202
779.059	4249.03	0.732365	0.732365	202
779.159	4251.36	0.733151	0.733151	202
779.269	4254.5	0.734019	0.734019	202
779.379	4257.39	0.734887	0.734887	202
779.489	4260.5	0.735776	0.735776	202
779.589	4263.79	0.736582	0.736582	202
779.699	4266.98	0.73745	0.73745	202
779.809	4270.16	0.738339	0.738339	202
779.909	4272.62	0.739125	0.739125	202
780.019	4275.81	0.740034	0.740034	202
780.129	4278.02	0.740882	0.740882	202
780.229	4281	0.741688	0.741688	202
780.339	4284.09	0.742556	0.742556	202
780.449	4287.48	0.743445	0.743445	202
780.559	4289.89	0.744313	0.744313	202
780.659	4292.69	0.745119	0.745119	202
780.769	4295.8	0.746008	0.746008	202
780.879	4298.86	0.746897	0.746897	202
780.979	4301.76	0.747703	0.747703	202
781.089	4304.3	0.748571	0.748571	202
781.199	4306.99	0.74946	0.74946	202
781.309	4309.8	0.750349	0.750349	202
781.409	4312.71	0.751155	0.751155	202
781.519	4315.6	0.752023	0.752023	202
781.629	4318.67	0.752871	0.752871	202
781.729	4321.45	0.753698	0.753698	202
781.839	4324.39	0.754566	0.754566	202
781.949	4327.65	0.755475	0.755475	202
782.059	4330.46	0.756364	0.756364	202
782.159	4333.55	0.757149	0.757149	202
782.269	4336.48	0.758038	0.758038	202
782.379	4339.54	0.758907	0.758907	202
782.479	4342.63	0.759713	0.759713	202
782.589	4345.33	0.760581	0.760581	202
782.699	4348.24	0.761449	0.761449	202
782.809	4351.71	0.762358	0.762358	202
782.909	4354.42	0.763144	0.763144	202
783.019	4357.47	0.764012	0.764012	202
783.129	4360.43	0.764901	0.764901	202
783.229	4363.55	0.765707	0.765707	202
783.339	4366.58	0.766576	0.766576	202
783.449	4369.43	0.767464	0.767464	202
783.559	4372.32	0.768332	0.768332	202
783.659	4375.14	0.769159	0.769159	202
783.769	4377.88	0.770048	0.770048	202
783.879	4380.58	0.770916	0.770916	202
783.979	4383.36	0.771722	0.771722	202
784.089	4386.58	0.772591	0.772591	202
784.199	4389.22	0.773479	0.773479	201
784.309	4392.44	0.774348	0.774348	201
784.409	4395.66	0.775195	0.775195	201
784.519	4398.55	0.776042	0.776042	201
784.629	4401.58	0.776931	0.776931	201
784.729	4404.44	0.777758	0.777758	201
784.839	4407.32	0.778606	0.778606	201
784.949	4410.81	0.779494	0.779494	201
785.049	4413.9	0.78028	0.78028	201
785.159	4417.27	0.78119	0.78119	201
785.269	4420.02	0.782058	0.782058	201
785.369	4423.09	0.782905	0.782905	201
785.479	4425.77	0.783753	0.783753	201
785.589	4429.05	0.784641	0.784641	201
785.699	4431.88	0.78553	0.78553	201
785.799	4434.71	0.786316	0.786316	201
785.909	4437.75	0.787205	0.787205	201
786.019	4440.93	0.788114	0.788114	201
786.119	4443.24	0.7889	0.7889	201
786.229	4446.18	0.789768	0.789768	201
786.339	4449.4	0.790657	0.790657	201
786.449	4451.67	0.791567	0.791567	201
786.549	4454.97	0.792352	0.792352	201
786.659	4458.41	0.793261	0.793261	201
786.769	4461.77	0.794171	0.794171	201
786.869	4463.96	0.794956	0.794956	201
786.979	4466.54	0.795845	0.795845	201
787.089	4469.44	0.796714	0.796714	201
787.199	4472.44	0.797602	0.797602	201
787.299	4475.56	0.798388	0.798388	201
787.409	4479.17	0.799297	0.799297	201
787.519	4482.76	0.800165	0.800165	201
787.619	4485.68	0.800972	0.800972	201
787.729	4488.95	0.801861	0.801861	201
787.839	4492.09	0.802728	0.802728	201
787.949	4495.25	0.803618	0.803618	201
788.049	4497.82	0.804424	0.804424	201
788.159	4501.06	0.805333	0.805333	201
788.269	4504.24	0.806201	0.806201	201
788.369	4506.72	0.806987	0.806987	201
788.479	4509.85	0.807896	0.807896	201
788.589	4512.27	0.808744	0.808744	201
788.699	4515.45	0.809633	0.809633	201
788.799	4518.33	0.810418	0.810418	201
788.909	4521.29	0.811307	0.811307	201
789.019	4524.14	0.812196	0.812196	201
789.119	4527.07	0.813002	0.813002	201
789.229	4530.44	0.813891	0.813891	201
789.339	4533.09	0.81478	0.81478	201
789.449	4535.67	0.815648	0.815648	201
789.549	4538.44	0.816454	0.816454	201
789.659	4541.46	0.817343	0.817343	201
789.769	4543.96	0.818211	0.818211	201
789.869	4547.05	0.819017	0.819017	201
789.979	4550.44	0.819906	0.819906	201
790.089	4553.41	0.820774	0.820774	201
790.189	4556.87	0.821601	0.821601	201
790.299	4559.82	0.822469	0.822469	201
790.409	4563.2	0.823337	0.823337	201
790.519	4566.21	0.824226	0.824226	201
790.619	4568.77	0.825032	0.825032	201
790.729	4571.28	0.825901	0.825901	201
790.839	4574.69	0.82679	0.82679	201
790.939	4577.4	0.827554	0.827554	201
791.049	4580.72	0.828464	0.828464	201
791.159	4583.76	0.829353	0.829353	201
791.269	4586.71	0.830241	0.830241	201
791.369	4589.44	0.831027	0.831027	201
791.479	4591.98	0.831895	0.831895	201
791.589	4595.2	0.832784	0.832784	201
791.689	4597.09	0.833611	0.833611	201
791.799	4600.1	0.834458	0.834458	201
791.909	4603.58	0.835347	0.835347	201
792.019	4606.98	0.836236	0.836236	201
792.119	4609.54	0.837022	0.837022	201
792.229	4611.68	0.837889	0.837889	201
792.339	4615.07	0.838778	0.838778	201
792.439	4617.66	0.839564	0.839564	201
792.549	4620.98	0.840453	0.840453	201
792.659	4623.9	0.841321	0.841321	201
792.769	4627.67	0.84223	0.84223	201
792.869	4629.74	0.842995	0.842995	201
792.979	4632.93	0.843905	0.843905	201
793.089	4636.4	0.844793	0.844793	201
793.189	4639.17	0.845579	0.845579	201
793.299	4642.14	0.846447	0.846447	201
793.409	4644.95	0.847315	0.847315	201
793.519	4648.43	0.848204	0.848204	201
793.619	4650.82	0.84899	0.84899	201
793.729	4654.44	0.849878	0.849878	201
793.839	4656.95	0.850747	0.850747	201
793.939	4660.02	0.851553	0.851553	201
794.049	4662.97	0.852442	0.852442	201
794.159	4665.88	0.853331	0.853331	201
794.269	4668.85	0.854199	0.854199	200
794.369	4671.42	0.855005	0.855005	200
794.479	4674.19	0.855852	0.855852	200
794.589	4677.59	0.856762	0.856762	200
794.689	4679.97	0.857547	0.857547	200
794.799	4683.08	0.858416	0.858416	200
794.909	4685.92	0.859305	0.859305	200
795.009	4688.88	0.86009	0.86009	200
795.119	4692.04	0.860979	0.860979	200
795.229	4695.01	0.861868	0.861868	200
795.339	4698.21	0.862736	0.862736	200
795.439	4701.2	0.863542	0.863542	200
795.549	4704.07	0.86441	0.86441	200
795.659	4707.4	0.865299	0.865299	200
795.759	4709.93	0.866085	0.866085	200
795.869	4713.02	0.866973	0.866973	200
795.979	4716.09	0.867842	0.867842	200
796.089	4719.52	0.868731	0.868731	200
796.189	4722.16	0.869516	0.869516	200
796.299	4725.67	0.870405	0.870405	200
796.409	4728.46	0.871273	0.871273	200
796.509	4731.02	0.872079	0.872079	200
796.619	4733.63	0.872927	0.872927	200
796.729	4737.27	0.873816	0.873816	200
796.839	4740.18	0.874704	0.874704	200
796.939	4741.87	0.875448	0.875448	200
797.049	4744.4	0.876337	0.876337	200
797.159	4747.67	0.877206	0.877206	200
797.259	4751.02	0.877991	0.877991	200
797.369	4754.33	0.87888	0.87888	200
797.479	4757.31	0.879769	0.879769	200
797.589	4760.29	0.880637	0.880637	200
797.689	4762.93	0.881443	0.881443	200
797.799	4765.91	0.882332	0.882332	200
797.909	4768.75	0.8832	0.8832	200
798.009	4771.76	0.883985	0.883985	200
798.119	4774.94	0.884874	0.884874	200
798.229	4778.11	0.885742	0.885742	200
798.339	4781.61	0.886631	0.886631	200
798.439	4783.95	0.887417	0.887417	200
798.549	4787.28	0.888285	0.888285	200
798.659	4790.37	0.889174	0.889174	200
798.759	4793.02	0.88998	0.88998	200
798.869	4796.64	0.890869	0.890869	200
798.979	4800.65	0.891737	0.891737	200
799.089	4804.11	0.892585	0.892585	200
799.189	4807.02	0.893411	0.893411	200
799.299	4809.97	0.8943	0.8943	200
799.409	4812.44	0.895148	0.895148	200
799.509	4815.53	0.895954	0.895954	200
799.619	4818.81	0.896843	0.896843	200
799.729	4821.85	0.897732	0.897732	200
799.839	4824.43	0.8986	0.8986	200
799.939	4827.21	0.899385	0.899385	200
800.049	4830.01	0.900274	0.900274	200
800.149	4833.03	0.90108	0.90108	200
800.259	4835.37	0.901948	0.901948	200
800.369	4838.05	0.902816	0.902816	200
800.479	4841.48	0.903685	0.903685	200
800.579	4844.82	0.904511	0.904511	200
800.689	4847.86	0.90538	0.90538	200
800.799	4851.15	0.906269	0.906269	200
800.899	4854.24	0.907075	0.907075	200
801.009	4857.07	0.907943	0.907943	200
801.119	4860.25	0.908811	0.908811	200
801.229	4862.96	0.9097	0.9097	200
801.329	4865.6	0.910506	0.910506	200
801.439	4868.51	0.911374	0.911374	199
801.549	4871.72	0.912263	0.912263	199
801.649	4874.09	0.913049	0.913049	199
801.759	4877.21	0.913938	0.913938	199
801.869	4880.72	0.914805	0.914805	199
801.979	4884.01	0.915694	0.915694	199
802.079	4886.64	0.916501	0.916501	199
802.189	4889.43	0.917369	0.917369	199
802.299	4891.99	0.918237	0.918237	199
802.399	4895.2	0.919084	0.919084	199
802.509	4897.67	0.919952	0.919952	199
802.619	4900.92	0.920821	0.920821	199
802.729	4903.4	0.921709	0.921709	199
802.829	4905.5	0.922474	0.922474	199
802.939	4908.51	0.923384	0.923384	199
803.049	4911.97	0.924273	0.924273	199
803.149	4914.91	0.925058	0.925058	199
803.259	4918.15	0.925947	0.925947	199
803.369	4921.59	0.926836	0.926836	199
803.479	4924.25	0.927704	0.927704	199
803.579	4926.72	0.92851	0.92851	199
803.689	4930.3	0.929399	0.929399	199
803.799	4933.44	0.930247	0.930247	199
803.899	4936.08	0.931053	0.931053	199
804.009	4939.14	0.931941	0.931941	199
804.119	4942.58	0.93283	0.93283	199
804.229	4945.65	0.933699	0.933699	199
804.329	4948.43	0.934505	0.934505	199
804.439	4951.3	0.935394	0.935394	199
804.549	4954.36	0.936262	0.936262	199
804.649	4957.37	0.937088	0.937088	199
804.759	4960.79	0.937957	0.937957	199
804.869	4964	0.938846	0.938846	199
804.969	4966.41	0.939631	0.939631	199
805.079	4969.26	0.94052	0.94052	199
805.189	4972.24	0.941388	0.941388	199
805.299	4975.42	0.942277	0.942277	199
805.399	4978.51	0.943083	0.943083	199
805.509	4981.47	0.943972	0.943972	199
805.619	4984.52	0.944881	0.944881	199
805.719	4987.34	0.945688	0.945688	199
805.829	4990.02	0.946535	0.946535	199
805.939	4993.23	0.947424	0.947424	199
806.049	4996.77	0.948313	0.948313	199
806.149	4999.24	0.949098	0.949098	199
806.259	5002.8	0.949987	0.949987	199
806.369	5005.43	0.950855	0.950855	199
806.469	5008.45	0.951661	0.951661	199
806.579	5012.1	0.952571	0.952571	199
806.689	5014.9	0.953439	0.953439	199
806.799	5018	0.954328	0.954328	199
806.899	5021.34	0.955134	0.955134	199
807.009	5024.13	0.956023	0.956023	199
807.119	5026.87	0.956912	0.956912	199
807.219	5029.45	0.957697	0.957697	199
807.329	5032.41	0.958586	0.958586	199
807.439	5035.29	0.959454	0.959454	199
807.549	5038.25	0.960323	0.960323	199
807.649	5041.21	0.96115	0.96115	199
807.759	5045.32	0.962059	0.962059	199
807.869	5048.39	0.962948	0.962948	199
807.969	5051.28	0.963775	0.963775	199
808.079	5053.48	0.964643	0.964643	199
808.189	5056.51	0.965532	0.965532	199
808.299	5059.2	0.9664	0.9664	199
808.399	5062.54	0.967206	0.967206	199
808.509	5065.57	0.968074	0.968074	199
808.619	5068.95	0.968963	0.968963	198
808.719	5071.44	0.969748	0.969748	198
808.829	5074.87	0.970658	0.970658	198
808.939	5078.17	0.971547	0.971547	198
809.049	5080.87	0.972394	0.972394	198
809.149	5083.77	0.973221	0.973221	198
809.259	5087.19	0.97411	0.97411	198
809.369	5090.17	0.974999	0.974999	198
809.469	5092.82	0.975784	0.975784	198
809.579	5095.73	0.976673	0.976673	198
809.689	5098.66	0.977562	0.977562	198
809.799	5101.72	0.978451	0.978451	198
809.899	5104.42	0.979216	0.979216	198
810.009	5107.56	0.980125	0.980125	198
810.119	5110.81	0.980993	0.980993	198
810.219	5113.76	0.98182	0.98182	198
810.329	5116.68	0.982709	0.982709	198
810.439	5119.39	0.983577	0.983577	198
810.539	5122.72	0.984383	0.984383	198
810.649	5125.61	0.985252	0.985252	198
810.759	5128.68	0.98614	0.98614	198
810.869	5131.36	0.987029	0.987029	198
810.969	5134.12	0.987815	0.987815	198
811.079	5137.61	0.988683	0.988683	198
811.189	5141.09	0.989572	0.989572	198
811.289	5144.23	0.990378	0.990378	198
811.399	5147.35	0.991246	0.991246	198
811.509	5150.8	0.992156	0.992156	198
811.619	5153.28	0.993024	0.993024	198
811.719	5156.12	0.99385	0.99385	198
811.829	5158.66	0.994698	0.994698	198
811.939	5161.4	0.995587	0.995587	198
812.039	5164.45	0.996372	0.996372	198
812.149	5167.26	0.997261	0.997261	198
812.259	5170.96	0.998129	0.998129	198
812.369	5174.2	0.999018	0.999018	198
812.469	5176.51	0.999824	0.999824	198
812.579	5180.06	1.00071	1.00071	198
812.689	5182.84	1.0016	1.0016	198
812.789	5185.8	1.00239	1.00239	198
812.899	5187.7	1.00328	1.00328	198
813.009	5190.69	1.00414	1.00414	198
813.119	5194	1.00501	1.00501	198
813.219	5196.86	1.0058	1.0058	198
813.329	5200.06	1.00671	1.00671	198
813.439	5203.13	1.00758	1.00758	198
813.539	5205.38	1.00838	1.00838	198
813.649	5208.58	1.00925	1.00925	198
813.759	5212.22	1.01014	1.01014	198
813.869	5215.51	1.01103	1.01103	198
813.969	5219.12	1.01183	1.01183	198
814.079	5221.27	1.01268	1.01268	198
814.189	5225.31	1.01357	1.01357	198
814.289	5228	1.01438	1.01438	198
814.399	5230.37	1.01524	1.01524	198
814.509	5233.09	1.01611	1.01611	198
814.619	5235.85	1.01698	1.01698	198
814.719	5239.05	1.01783	1.01783	198
814.829	5242.08	1.01868	1.01868	198
814.929	5245.17	1.01948	1.01948	198
815.039	5248.25	1.02035	1.02035	198
815.149	5251.3	1.02126	1.02126	198
815.259	5254.31	1.02213	1.02213	198
815.359	5256.65	1.02291	1.02291	198
815.469	5259.79	1.02378	1.02378	198
815.579	5263.09	1.02467	1.02467	198
815.679	5266.12	1.02548	1.02548	198
815.789	5268.88	1.02635	1.02635	198
815.899	5271.8	1.02721	1.02721	198
816.009	5274.64	1.02808	1.02808	198
816.109	5277.13	1.02889	1.02889	198
816.219	5280.21	1.02978	1.02978	198
816.329	5283.85	1.03067	1.03067	198
816.429	5287.65	1.03149	1.03149	198
816.539	5290.57	1.03234	1.03234	198
816.649	5293.68	1.03323	1.03323	198
816.759	5296.97	1.0341	1.0341	198
816.859	5299.82	1.03488	1.03488	198
816.969	5303.29	1.03577	1.03577	198
817.079	5306.19	1.03664	1.03664	198
817.179	5309.1	1.03742	1.03742	198
817.289	5312.35	1.03831	1.03831	198
817.399	5315.33	1.0392	1.0392	198
817.509	5318.23	1.04007	1.04007	198
817.609	5320.94	1.04088	1.04088	198
817.719	5324.29	1.04174	1.04174	198
817.829	5326.83	1.04261	1.04261	198
817.929	5330	1.04342	1.04342	198
818.039	5332.78	1.04429	1.04429	198
818.149	5335.15	1.04516	1.04516	198
818.259	5337.92	1.04602	1.04602	198
818.359	5341.35	1.04681	1.04681	198
818.469	5344.88	1.04768	1.04768	198
818.579	5348.44	1.04857	1.04857	198
818.679	5351.25	1.04937	1.04937	198
818.789	5353.84	1.05024	1.05024	198
818.899	5356.5	1.05111	1.05111	198
819.009	5360.11	1.052	1.052	198
819.109	5363.49	1.0528	1.0528	198
819.219	5367.02	1.05367	1.05367	198
819.329	5369.96	1.05454	1.05454	198
819.429	5373.03	1.05535	1.05535	198
819.539	5376.11	1.05621	1.05621	198
819.649	5379.15	1.0571	1.0571	198
819.759	5382.83	1.05799	1.05799	199
819.859	5385.64	1.0588	1.0588	199
819.969	5388.37	1.05962	1.05962	199
820.079	5391.8	1.06056	1.06056	199
820.179	5394.01	1.06132	1.06132	199
820.289	5397.04	1.06223	1.06223	199
820.399	5400.1	1.06308	1.06308	199
820.499	5402.76	1.06388	1.06388	199
820.609	5406.15	1.06475	1.06475	199
820.719	5408.75	1.06564	1.06564	199
820.829	5411.94	1.06651	1.06651	199
820.929	5414.89	1.06734	1.06734	199
821.039	5417.98	1.0682	1.0682	199
821.149	5421.69	1.06907	1.06907	199
821.249	5424.07	1.06988	1.06988	199
821.359	5427.06	1.07077	1.07077	199
821.469	5429.67	1.07161	1.07161	199
821.579	5432.86	1.0725	1.0725	199
821.679	5435.46	1.07329	1.07329	199
821.789	5438.96	1.0742	1.0742	199
821.899	5442.55	1.07509	1.07509	199
821.999	5444.97	1.07587	1.07587	199
822.109	5448.19	1.07674	1.07674	199
822.219	5451.69	1.07765	1.07765	199
822.329	5454.36	1.07852	1.07852	199
822.429	5456.45	1.0793	1.0793	199
822.539	5459.89	1.08017	1.08017	199
822.649	5462.9	1.08104	1.08104	199
822.749	5465.82	1.08185	1.08185	199
822.859	5468.85	1.08271	1.08271	199
822.969	5472.15	1.0836	1.0836	199
823.079	5475.4	1.08449	1.08449	199
823.179	5478.02	1.0853	1.0853	199
823.289	5480.79	1.08617	1.08617	199
823.399	5483.87	1.08705	1.08705	199
823.499	5486.57	1.08788	1.08788	199
823.609	5489.51	1.08873	1.08873	199
823.719	5492.63	1.08962	1.08962	199
823.829	5495.58	1.09051	1.09051	200
823.929	5498.6	1.09129	1.09129	200
824.039	5501.32	1.09218	1.09218	200
824.149	5504.64	1.09307	1.09307	200
824.249	5507.61	1.09388	1.09388	200
824.359	5511.61	1.09477	1.09477	200
824.469	5514.58	1.09561	1.09561	200
824.579	5518.07	1.09654	1.09654	200
824.679	5520.09	1.09731	1.09731	200
824.789	5523.12	1.09818	1.09818	200
824.899	5526.65	1.09906	1.09906	200
824.999	5529.85	1.09985	1.09985	200
825.109	5533	1.10074	1.10074	200
825.219	5536.3	1.10163	1.10163	200
825.319	5539.54	1.10243	1.10243	200
825.429	5542.18	1.1033	1.1033	200
825.539	5545.22	1.10419	1.10419	200
825.649	5548.72	1.10508	1.10508	200
825.749	5551.54	1.10587	1.10587	200
825.859	5554.44	1.10675	1.10675	200
825.969	5557.33	1.10764	1.10764	200
826.069	5560.1	1.10845	1.10845	200
826.179	5562.82	1.10932	1.10932	200
826.289	5565.94	1.11019	1.11019	200
826.399	5569.35	1.11109	1.11109	200
826.499	5572.12	1.11188	1.11188	200
826.609	5575.09	1.11277	1.11277	200
826.719	5578.68	1.11366	1.11366	200
826.819	5581.1	1.11446	1.11446	200
826.929	5584.61	1.11533	1.11533	200
827.039	5587.98	1.11622	1.11622	200
827.149	5591.15	1.11711	1.11711	200
827.249	5594.16	1.1179	1.1179	200
827.359	5597.93	1.11881	1.11881	200
827.469	5600.23	1.11965	1.11965	200
827.569	5603.59	1.12048	1.12048	200
827.679	5607.21	1.12139	1.12139	200
827.789	5610.43	1.12226	1.12226	200
827.899	5613.9	1.12315	1.12315	200
827.999	5616.62	1.12393	1.12393	200
828.109	5619.93	1.12482	1.12482	200
828.219	5622.66	1.12571	1.12571	200
828.319	5625.56	1.12652	1.12652	200
828.429	5628.74	1.12738	1.12738	200
828.539	5632.01	1.12825	1.12825	200
828.649	5634.51	1.12916	1.12916	200
828.749	5637.34	1.12995	1.12995	200
828.859	5640.38	1.13086	1.13086	201
828.969	5644.18	1.13175	1.13175	201
829.069	5646.97	1.13257	1.13257	201
829.179	5650.25	1.13344	1.13344	201
829.289	5653.01	1.13433	1.13433	201
829.399	5655.65	1.1352	1.1352	201
829.499	5658.52	1.136	1.136	201
829.609	5662.51	1.13689	1.13689	201
829.719	5665.43	1.13776	1.13776	201
829.819	5669.17	1.13857	1.13857	201
829.929	5672.37	1.13946	1.13946	201
830.039	5675.76	1.14032	1.14032	201
830.139	5678.93	1.14115	1.14115	201
830.249	5681.84	1.14204	1.14204	201
830.359	5684.83	1.14289	1.14289	201
830.459	5687.71	1.14371	1.14371	201
830.569	5691.7	1.1446	1.1446	201
830.679	5694.66	1.14549	1.14549	201
830.789	5697.47	1.14634	1.14634	201
830.889	5700.79	1.14717	1.14717	201
830.999	5703.39	1.14803	1.14803	201
831.109	5706.52	1.1489	1.1489	201
831.209	5709.82	1.14973	1.14973	201
831.319	5712.82	1.15062	1.15062	201
831.429	5715.98	1.15149	1.15149	201
831.539	5719.1	1.15237	1.15237	201
831.639	5721.93	1.15318	1.15318	201
831.749	5724.62	1.15407	1.15407	201
831.859	5727.2	1.15496	1.15496	201
831.959	5730.12	1.15574	1.15574	201
832.069	5733.37	1.15661	1.15661	201
832.179	5736.68	1.1575	1.1575	201
832.289	5740.4	1.15839	1.15839	201
832.389	5743.56	1.15918	1.15918	201
832.499	5747.1	1.16004	1.16004	201
832.609	5750.72	1.16095	1.16095	201
832.709	5753.45	1.16174	1.16174	201
832.819	5756.44	1.16265	1.16265	201
832.929	5759.15	1.1635	1.1635	201
833.039	5762.59	1.16441	1.16441	201
833.139	5764.97	1.16519	1.16519	201
833.249	5768.08	1.16606	1.16606	201
833.359	5771.96	1.16695	1.16695	201
833.459	5774.89	1.16773	1.16773	201
833.569	5778.32	1.16864	1.16864	201
833.679	5781.33	1.16951	1.16951	201
833.789	5784.5	1.1704	1.1704	201
833.889	5787.38	1.17121	1.17121	201
833.999	5789.94	1.17207	1.17207	201
834.109	5792.27	1.17294	1.17294	201
834.209	5795.54	1.17375	1.17375	201
834.319	5799.26	1.17464	1.17464	201
834.429	5802.06	1.17551	1.17551	201
834.539	5805.27	1.17639	1.17639	201
834.639	5807.72	1.1772	1.1772	201
834.749	5810.24	1.17805	1.17805	201
834.859	5814.26	1.17894	1.17894	201
834.959	5817.43	1.17974	1.17974	201
835.069	5821.02	1.18061	1.18061	201
835.179	5824.33	1.1815	1.1815	201
835.279	5827.56	1.18231	1.18231	201
835.389	5830.58	1.18317	1.18317	201
835.499	5833.95	1.18406	1.18406	201
835.609	5836.65	1.18493	1.18493	201
835.709	5839.42	1.18574	1.18574	201
835.819	5842.81	1.18661	1.18661	201
835.929	5845.9	1.18749	1.18749	201
836.029	5848.91	1.18828	1.18828	201
836.139	5852.13	1.18919	1.18919	201
836.249	5855.52	1.19006	1.19006	201
836.359	5858.56	1.19093	1.19093	201
836.459	5861.34	1.19173	1.19173	201
836.569	5864.13	1.19258	1.19258	201
836.679	5867.7	1.19347	1.19347	201
836.779	5870.58	1.19427	1.19427	201
836.889	5874.07	1.19516	1.19516	201
836.999	5876.51	1.19601	1.19601	201
837.109	5879.95	1.1969	1.1969	201
837.209	5882.53	1.19771	1.19771	201
837.319	5885.46	1.19862	1.19862	201
837.429	5888.49	1.19944	1.19944	201
837.529	5892.36	1.20027	1.20027	201
837.639	5895.77	1.20114	1.20114	201
837.749	5899.09	1.20201	1.20201	201
837.859	5902.43	1.20289	1.20289	201
837.959	5905.08	1.20366	1.20366	201
838.069	5908.87	1.20457	1.20457	201
838.179	5911.94	1.20544	1.20544	201
838.279	5914.77	1.20622	1.20622	201
838.389	5917.52	1.20711	1.20711	201
838.499	5921.48	1.208	1.208	201
838.609	5924.67	1.20887	1.20887	201
838.709	5927.62	1.20969	1.20969	201
838.819	5930.17	1.21052	1.21052	201
838.929	5933.81	1.21143	1.21143	201
839.029	5936.57	1.21222	1.21222	201
839.139	5940.2	1.21308	1.21308	201
839.249	5942.84	1.21395	1.21395	201
839.359	5945.33	1.2148	1.2148	201
839.459	5948.3	1.21561	1.21561	201
839.569	5951.89	1.21648	1.21648	201
839.679	5955.52	1.21736	1.21736	201
839.779	5958.62	1.21817	1.21817	201
839.889	5961.68	1.21906	1.21906	201
839.999	5964.49	1.21991	1.21991	201
840.099	5967.22	1.22073	1.22073	201
840.209	5970.89	1.2216	1.2216	201
840.319	5974.54	1.22245	1.22245	201
840.429	5978.07	1.22334	1.22334	201
840.529	5980.81	1.22414	1.22414	201
840.639	5984.36	1.22501	1.22501	201
840.749	5987.91	1.2259	1.2259	201
840.849	5990.69	1.22671	1.22671	201
840.959	5993.86	1.22757	1.22757	201
841.069	5997.35	1.22846	1.22846	201
841.179	6000.19	1.22933	1.22933	201
841.279	6003.01	1.23012	1.23012	201
841.389	6006.02	1.23099	1.23099	201
841.499	6009.15	1.2319	1.2319	201
841.599	6012.29	1.23266	1.23266	201
841.709	6016.09	1.23359	1.23359	201
841.819	6018.8	1.23442	1.23442	201
841.929	6022.54	1.23531	1.23531	201
842.029	6025.54	1.23613	1.23613	201
842.139	6028.27	1.237	1.237	201
842.249	6031.72	1.23789	1.23789	201
842.349	6034.41	1.2387	1.2387	201
842.459	6037.59	1.23954	1.23954	201
842.569	6040.41	1.24045	1.24045	201
842.679	6043.47	1.24128	1.24128	201
842.779	6046.72	1.24211	1.24211	201
842.889	6050.07	1.24297	1.24297	201
842.999	6053.78	1.24386	1.24386	201
843.099	6057.59	1.24467	1.24467	201
843.209	6060.35	1.24554	1.24554	201
843.319	6063.79	1.24643	1.24643	201
843.429	6066.81	1.2473	1.2473	201
843.529	6069.66	1.2481	1.2481	201
843.639	6073.17	1.24897	1.24897	201
843.749	6076.05	1.24984	1.24984	201
843.849	6078.95	1.25066	1.25066	201
843.959	6082.39	1.25153	1.25153	201
844.069	6085.21	1.2524	1.2524	201
844.179	6088.89	1.25329	1.25329	201
844.279	6091.7	1.2541	1.2541	201
844.389	6096.57	1.25496	1.25496	201
844.499	6100.02	1.25583	1.25583	201
844.599	6103.15	1.25666	1.25666	201
844.709	6105.71	1.25757	1.25757	201
844.819	6108.21	1.25842	1.25842	201
844.929	6111.99	1.2593	1.2593	201
845.029	6115.09	1.26013	1.26013	201
845.139	6117.83	1.261	1.261	200
845.239	6120.25	1.26176	1.26176	200
845.349	6123.51	1.26265	1.26265	200
845.459	6127.29	1.26356	1.26356	200
845.569	6130.75	1.26443	1.26443	200
845.669	6134.38	1.26524	1.26524	200
845.779	6137.24	1.26613	1.26613	200
845.889	6140.34	1.26699	1.26699	200
845.989	6143.23	1.26778	1.26778	200
846.099	6146.7	1.26865	1.26865	200
846.209	6149.9	1.26956	1.26956	200
846.319	6153.33	1.27043	1.27043	200
846.419	6156.64	1.27125	1.27125	200
846.529	6159.78	1.27212	1.27212	200
846.639	6162.23	1.27299	1.27299	200
846.739	6165.76	1.27379	1.27379	200
846.849	6168.61	1.27466	1.27466	200
846.959	6171.82	1.27557	1.27557	200
847.069	6175.67	1.27644	1.27644	200
847.169	6178.76	1.27725	1.27725	200
847.279	6182.01	1.27814	1.27814	200
847.389	6184.39	1.279	1.279	200
847.489	6187.67	1.27981	1.27981	200
847.599	6190.79	1.2807	1.2807	200
847.709	6193.97	1.28157	1.28157	200
847.819	6197.42	1.28246	1.28246	200
847.919	6200.72	1.28328	1.28328	200
848.029	6203.48	1.28413	1.28413	200
848.139	6207.11	1.28502	1.28502	200
848.239	6210.07	1.28583	1.28583	200
848.349	6214.29	1.28673	1.28673	200
848.459	6217.18	1.28758	1.28758	200
848.569	6220.04	1.28845	1.28845	200
848.669	6223.4	1.28928	1.28928	200
848.779	6227.15	1.29015	1.29015	200
848.889	6230.62	1.29105	1.29105	200
848.989	6233.46	1.29184	1.29184	200
849.099	6237.07	1.29273	1.29273	200
849.209	6240.6	1.29362	1.29362	200
849.319	6243.32	1.29451	1.29451	200
849.419	6246.5	1.29531	1.29531	200
849.529	6249.51	1.29618	1.29618	200
849.639	6252.39	1.29705	1.29705	200
849.739	6256.08	1.29786	1.29786	200
849.849	6259.13	1.29872	1.29872	200
849.959	6261.81	1.29963	1.29963	200
850.059	6265.63	1.30044	1.30044	200
850.169	6269.24	1.30135	1.30135	200
850.279	6272.22	1.30224	1.30224	200
850.389	6275.67	1.30313	1.30313	200
850.489	6278.04	1.30393	1.30393	200
850.599	6281.2	1.3048	1.3048	200
850.709	6284.5	1.30567	1.30567	200
850.809	6287.99	1.30648	1.30648	200
850.919	6291.33	1.30736	1.30736	200
851.029	6295.01	1.30825	1.30825	200
851.139	6298.73	1.30914	1.30914	200
851.239	6302.2	1.30995	1.30995	200
851.349	6305.41	1.31084	1.31084	200
851.459	6308.24	1.31168	1.31168	200
851.559	6311.31	1.31249	1.31249	200
851.669	6314.88	1.3134	1.3134	200
851.779	6318.75	1.31429	1.31429	200
851.889	6321.6	1.31516	1.31516	200
851.989	6324.1	1.31596	1.31596	200
852.099	6327.3	1.31683	1.31683	200
852.209	6330.73	1.3177	1.3177	200
852.309	6333.76	1.31853	1.31853	200
852.419	6337.46	1.31941	1.31941	200
852.529	6341.09	1.3203	1.3203	200
852.639	6343.99	1.32119	1.32119	200
852.739	6346.64	1.32198	1.32198	200
852.849	6349.57	1.32287	1.32287	200
852.959	6352.56	1.32376	1.32376	200
853.059	6355.1	1.32454	1.32454	200
853.169	6358.83	1.32543	1.32543	200
853.279	6362.43	1.3263	1.3263	199
853.389	6365.36	1.32719	1.32719	199
853.489	6368.69	1.32797	1.32797	199
853.599	6372.47	1.32886	1.32886	199
853.709	6375.7	1.32975	1.32975	199
853.809	6378.6	1.33054	1.33054	199
853.919	6382.13	1.33142	1.33142	199
854.029	6385.33	1.33231	1.33231	199
854.139	6388.5	1.33318	1.33318	199
854.239	6391.13	1.33401	1.33401	199
854.349	6393.94	1.33484	1.33484	199
854.459	6397.97	1.33574	1.33574	199
854.559	6401.46	1.33655	1.33655	199
854.669	6404.07	1.33742	1.33742	199
854.779	6407.01	1.33831	1.33831	199
854.889	6410.59	1.3392	1.3392	199
854.989	6413.51	1.34	1.34	199
855.099	6416.6	1.34087	1.34087	199
855.209	6419.75	1.34174	1.34174	199
855.309	6422.8	1.34255	1.34255	199
855.419	6426.38	1.34346	1.34346	199
855.529	6429.46	1.34432	1.34432	199
855.629	6432.17	1.34513	1.34513	199
855.739	6435.27	1.346	1.346	199
855.849	6438.76	1.34687	1.34687	199
855.959	6442.43	1.34776	1.34776	199
856.059	6445.54	1.34852	1.34852	199
856.169	6448.78	1.34943	1.34943	199
856.279	6452.84	1.3503	1.3503	199
856.379	6455.69	1.35112	1.35112	199
856.489	6458.86	1.35197	1.35197	199
856.599	6462.32	1.35286	1.35286	199
856.709	6465.2	1.35373	1.35373	199
856.809	6468.19	1.35453	1.35453	199
856.919	6471.56	1.3554	1.3554	199
857.029	6474.94	1.35629	1.35629	199
857.129	6478.35	1.35712	1.35712	199
857.239	6481.59	1.35799	1.35799	199
857.349	6484.48	1.35886	1.35886	199
857.459	6487.44	1.35972	1.35972	199
857.559	6490.72	1.36051	1.36051	199
857.669	6493.78	1.3614	1.3614	199
857.779	6497.41	1.36229	1.36229	199
857.879	6500.5	1.36307	1.36307	199
857.989	6503.7	1.36394	1.36394	199
858.099	6506.78	1.36481	1.36481	199
858.209	6510.12	1.3657	1.3657	199
858.309	6513.15	1.3665	1.3665	199
858.419	6516.24	1.36737	1.36737	199
858.529	6520.32	1.36824	1.36824	199
858.629	6523.6	1.36905	1.36905	199
858.739	6527.02	1.36993	1.36993	199
858.849	6530.27	1.37082	1.37082	199
858.959	6533.89	1.37171	1.37171	199
859.059	6536.86	1.3725	1.3725	199
859.169	6539.76	1.37337	1.37337	199
859.279	6543.54	1.37423	1.37423	199
859.379	6546.13	1.37502	1.37502	199
859.489	6549.31	1.37591	1.37591	199
859.599	6553.13	1.3768	1.3768	199
859.709	6556.66	1.37769	1.37769	199
859.809	6560.17	1.37849	1.37849	199
859.919	6563.4	1.37936	1.37936	199
860.019	6565.85	1.38015	1.38015	199
860.129	6569.25	1.38101	1.38101	199
860.239	6572.19	1.3819	1.3819	199
860.349	6575.44	1.38275	1.38275	198
860.449	6578.26	1.38354	1.38354	198
860.559	6580.94	1.3844	1.3844	198
860.669	6585.52	1.38531	1.38531	198
860.769	6588.65	1.3861	1.3861	198
860.879	6592.09	1.38697	1.38697	198
860.989	6595.45	1.38786	1.38786	198
861.099	6598.48	1.38872	1.38872	198
861.199	6601.79	1.38953	1.38953	198
861.309	6605.6	1.39042	1.39042	198
861.419	6609.06	1.39129	1.39129	198
861.519	6611.94	1.39207	1.39207	198
861.629	6614.79	1.39292	1.39292	198
861.739	6619.06	1.39383	1.39383	198
861.849	6622.32	1.3947	1.3947	198
861.949	6625.77	1.3955	1.3955	198
862.059	6629.03	1.39639	1.39639	198
862.169	6632.01	1.39726	1.39726	198
862.269	6635.08	1.39807	1.39807	198
862.379	6638.3	1.39894	1.39894	198
862.489	6641.87	1.3998	1.3998	198
862.599	6645.29	1.40067	1.40067	198
862.699	6648.37	1.4015	1.4015	198
862.809	6651.04	1.40235	1.40235	198
862.919	6654.19	1.40321	1.40321	198
863.019	6657.87	1.40404	1.40404	198
863.129	6661.28	1.40491	1.40491	198
863.239	6664.76	1.4058	1.4058	198
863.349	6668.04	1.40669	1.40669	198
863.449	6671.2	1.40749	1.40749	198
863.559	6674.01	1.40834	1.40834	198
863.669	6677.46	1.40925	1.40925	198
863.769	6680.05	1.41004	1.41004	198
863.879	6683.85	1.4109	1.4109	198
863.989	6687.57	1.41177	1.41177	198
864.099	6691.03	1.41264	1.41264	198
864.199	6694.58	1.41347	1.41347	198
864.309	6697.89	1.41436	1.41436	198
864.419	6700.87	1.41522	1.41522	198
864.519	6704.16	1.41603	1.41603	198
864.629	6707.71	1.4169	1.4169	198
864.739	6710.75	1.41779	1.41779	198
864.849	6713.97	1.41866	1.41866	198
864.949	6717.26	1.41946	1.41946	198
865.059	6720.85	1.42033	1.42033	198
865.169	6724.16	1.4212	1.4212	198
865.269	6726.95	1.42198	1.42198	198
865.379	6730.35	1.42289	1.42289	198
865.489	6733.36	1.42376	1.42376	198
865.589	6737.12	1.42457	1.42457	198
865.699	6740.54	1.42546	1.42546	198
865.809	6743.45	1.42634	1.42634	198
865.919	6746.54	1.42721	1.42721	198
866.019	6749.74	1.42802	1.42802	198
866.129	6752.99	1.42891	1.42891	198
866.239	6756.27	1.42978	1.42978	198
866.339	6759.07	1.43058	1.43058	198
866.449	6762.34	1.43145	1.43145	198
866.559	6766.07	1.43234	1.43234	198
866.669	6770.1	1.43323	1.43323	198
866.769	6773.45	1.43406	1.43406	198
866.879	6776.55	1.4349	1.4349	198
866.989	6779.93	1.43579	1.43579	198
867.089	6782.93	1.43658	1.43658	198
867.199	6786.71	1.43747	1.43747	198
867.309	6789.85	1.43831	1.43831	198
867.419	6793.46	1.4392	1.4392	198
867.519	6796.98	1.44005	1.44005	198
867.629	6800.06	1.4409	1.4409	198
867.739	6803.46	1.44179	1.44179	198
867.839	6806.82	1.44259	1.44259	198
867.949	6809.9	1.44346	1.44346	198
868.059	6813.57	1.44439	1.44439	198
868.169	6816.94	1.44526	1.44526	198
868.269	6819.92	1.44604	1.44604	198
868.379	6823.58	1.44693	1.44693	198
868.489	6825.86	1.4478	1.4478	198
868.589	6829.14	1.44861	1.44861	198
868.699	6832.45	1.44946	1.44946	198
868.809	6836.91	1.45039	1.45039	198
868.919	6839.07	1.45125	1.45125	198
869.019	6842.62	1.45206	1.45206	198
869.129	6845.92	1.45295	1.45295	198
869.239	6849.93	1.45382	1.45382	198
869.339	6853.29	1.45462	1.45462	198
869.449	6856.93	1.45551	1.45551	198
869.559	6859.91	1.45638	1.45638	199
869.669	6863.95	1.45727	1.45727	199
869.769	6866.91	1.45805	1.45805	199
869.879	6870.46	1.45894	1.45894	199
869.989	6874.47	1.45983	1.45983	199
870.089	6877.52	1.46064	1.46064	199
870.199	6880.81	1.46153	1.46153	199
870.309	6883.97	1.46242	1.46242	199
870.409	6887.42	1.4632	1.4632	199
870.519	6890.59	1.46409	1.46409	199
870.629	6893.85	1.46498	1.46498	199
870.739	6897.46	1.46587	1.46587	199
870.839	6900.25	1.46667	1.46667	199
870.949	6904.19	1.46756	1.46756	199
871.059	6907.01	1.46841	1.46841	199
871.159	6910.37	1.46924	1.46924	199
871.269	6914.43	1.47017	1.47017	199
871.379	6917.82	1.47106	1.47106	199
871.489	6920.91	1.47192	1.47192	199
871.589	6923.55	1.47273	1.47273	199
871.699	6927.28	1.47362	1.47362	199
871.809	6930.26	1.47449	1.47449	199
871.909	6933.49	1.47525	1.47525	199
872.019	6937.29	1.47614	1.47614	199
872.129	6941.27	1.47705	1.47705	199
872.239	6945.11	1.47792	1.47792	199
872.339	6948.63	1.47875	1.47875	199
872.449	6951.76	1.47959	1.47959	199
872.559	6955.68	1.48048	1.48048	200
872.659	6958.53	1.48131	1.48131	200
872.769	6961.63	1.48218	1.48218	200
872.879	6965.71	1.48307	1.48307	200
872.989	6968.98	1.48395	1.48395	200
873.089	6972.26	1.48478	1.48478	200
873.199	6975.42	1.48563	1.48563	200
873.309	6978.54	1.48652	1.48652	200
873.409	6981.73	1.4873	1.4873	200
873.519	6985.61	1.48821	1.48821	200
873.629	6989.43	1.4891	1.4891	200
873.739	6992.48	1.48999	1.48999	200
873.839	6996	1.49078	1.49078	200
873.949	6998.96	1.49169	1.49169	200
874.059	7001.64	1.49253	1.49253	200
874.159	7004.68	1.49334	1.49334	200
874.269	7008.33	1.49423	1.49423	200
874.379	7012.18	1.49512	1.49512	200
874.489	7015.39	1.49596	1.49596	200
874.589	7019.02	1.49677	1.49677	200
874.699	7022.15	1.49766	1.49766	200
874.809	7025.86	1.49853	1.49853	200
874.909	7029.23	1.49933	1.49933	200
875.019	7032.9	1.50024	1.50024	200
875.129	7036.77	1.50111	1.50111	200
875.229	7039.74	1.50192	1.50192	200
875.339	7042.61	1.50281	1.50281	200
875.449	7046	1.50367	1.50367	200
875.549	7049.55	1.50448	1.50448	201
875.659	7052.6	1.50533	1.50533	201
875.769	7056.55	1.50624	1.50624	201
875.879	7059.06	1.50711	1.50711	201
875.979	7062.98	1.50791	1.50791	201
876.089	7066.66	1.5088	1.5088	201
876.199	7069.93	1.50971	1.50971	201
876.299	7073.15	1.5105	1.5105	201
876.409	7075.33	1.51134	1.51134	201
876.519	7079.01	1.51223	1.51223	201
876.629	7082.63	1.51312	1.51312	201
876.729	7085.77	1.51393	1.51393	201
876.839	7089.19	1.5148	1.5148	201
876.949	7092.79	1.5157	1.5157	201
877.049	7095.62	1.51647	1.51647	201
877.159	7099.5	1.51736	1.51736	201
877.269	7102.78	1.51823	1.51823	201
877.379	7106.85	1.51912	1.51912	201
877.479	7109.76	1.5199	1.5199	201
877.589	7113.11	1.52077	1.52077	201
877.699	7117.27	1.52166	1.52166	201
877.799	7120.23	1.52246	1.52246	201
877.909	7123.36	1.52333	1.52333	201
878.019	7126.97	1.52422	1.52422	201
878.129	7129.87	1.52507	1.52507	201
878.229	7133.5	1.52592	1.52592	201
878.339	7137.06	1.52676	1.52676	201
878.449	7140.28	1.52765	1.52765	201
878.549	7143.45	1.52846	1.52846	201
878.659	7147.17	1.52933	1.52933	201
878.769	7150.27	1.53019	1.53019	201
878.879	7153.54	1.53108	1.53108	201
878.979	7157.29	1.53189	1.53189	201
879.089	7160.01	1.53276	1.53276	201
879.199	7163.66	1.53363	1.53363	201
879.299	7166.31	1.53441	1.53441	201
879.409	7169.91	1.5353	1.5353	201
879.519	7173.53	1.53617	1.53617	201
879.629	7177.09	1.53706	1.53706	201
879.729	7180.36	1.53786	1.53786	201
879.839	7184.26	1.53875	1.53875	201
879.949	7187.64	1.5396	1.5396	201
880.049	7190.85	1.54043	1.54043	201
880.159	7193.75	1.5413	1.5413	201
880.269	7197.75	1.54218	1.54218	201
880.369	7201.26	1.54299	1.54299	201
880.479	7205.03	1.54386	1.54386	201
880.589	7208.14	1.54471	1.54471	201
880.699	7211.49	1.5456	1.5456	202
880.799	7215.04	1.5464	1.5464	202
880.909	7218.59	1.54727	1.54727	202
881.019	7222.26	1.54816	1.54816	202
881.119	7224.86	1.54894	1.54894	202
881.229	7228.43	1.54981	1.54981	202
881.339	7232.35	1.55072	1.55072	202
881.449	7235.81	1.55159	1.55159	202
881.549	7238.33	1.55237	1.55237	202
881.659	7241.23	1.55322	1.55322	202
881.769	7244.03	1.55409	1.55409	202
881.869	7248.47	1.5549	1.5549	202
881.979	7252.01	1.55577	1.55577	202
882.089	7255.81	1.55665	1.55665	202
882.199	7259.53	1.55754	1.55754	202
882.299	7262.14	1.55833	1.55833	202
882.409	7265.99	1.55922	1.55922	202
882.519	7269.81	1.56009	1.56009	202
882.619	7272.35	1.56087	1.56087	202
882.729	7275.95	1.56176	1.56176	202
882.839	7280.03	1.56263	1.56263	202
882.949	7283.35	1.5635	1.5635	202
883.049	7287.05	1.5643	1.5643	202
883.159	7290.57	1.56519	1.56519	202
883.269	7294.36	1.56606	1.56606	202
883.369	7297.2	1.56686	1.56686	202
883.479	7300.1	1.56773	1.56773	202
883.589	7303.8	1.5686	1.5686	202
883.699	7307.44	1.56949	1.56949	202
883.799	7310.99	1.5703	1.5703	202
883.909	7314.45	1.57119	1.57119	202
884.019	7318.16	1.57205	1.57205	202
884.119	7321.12	1.57284	1.57284	202
884.229	7324.65	1.57373	1.57373	202
884.339	7328.28	1.5746	1.5746	202
884.449	7331.85	1.57551	1.57551	202
884.549	7334.95	1.57629	1.57629	202
884.659	7338.2	1.57714	1.57714	202
884.769	7341.32	1.57805	1.57805	202
884.869	7344.3	1.57885	1.57885	202
884.979	7347.16	1.5797	1.5797	202
885.089	7351.33	1.58061	1.58061	202
885.189	7354.75	1.5814	1.5814	202
885.299	7359.1	1.58226	1.58226	202
885.409	7362.08	1.58315	1.58315	202
885.519	7366.42	1.58404	1.58404	202
885.619	7369.91	1.58483	1.58483	202
885.729	7372.94	1.58572	1.58572	202
885.839	7376.2	1.58661	1.58661	202
885.939	7379.3	1.58739	1.58739	202
886.049	7382.06	1.58826	1.58826	202
886.159	7386.53	1.58915	1.58915	202
886.269	7391.3	1.59004	1.59004	202
886.369	7394.37	1.5908	1.5908	202
886.479	7397.95	1.59169	1.59169	202
886.589	7401.4	1.59258	1.59258	202
886.689	7405.06	1.59337	1.59337	202
886.799	7408.8	1.59425	1.59425	202
886.909	7412.65	1.59514	1.59514	202
887.019	7415.33	1.59607	1.59607	202
887.119	7417.97	1.59684	1.59684	202
887.229	7421.33	1.59771	1.59771	202
887.339	7424.75	1.59859	1.59859	202
887.439	7427.55	1.5994	1.5994	202
887.549	7431.27	1.60025	1.60025	202
887.659	7435.23	1.60116	1.60116	202
887.769	7439.22	1.60203	1.60203	202
887.869	7442.56	1.60283	1.60283	202
887.979	7445.81	1.60372	1.60372	202
888.089	7449.83	1.60459	1.60459	202
888.189	7453.38	1.6054	1.6054	202
888.299	7456.66	1.60626	1.60626	202
888.409	7460.01	1.60715	1.60715	202
888.519	7463.54	1.60804	1.60804	202
888.619	7466.82	1.60883	1.60883	202
888.729	7470.45	1.60972	1.60972	202
888.839	7474.38	1.61058	1.61058	202
888.939	7477.55	1.61141	1.61141	202
889.049	7480.89	1.61228	1.61228	202
889.159	7484.26	1.61315	1.61315	202
889.269	7487.88	1.61404	1.61404	202
889.369	7491.62	1.61486	1.61486	202
889.479	7494.42	1.61571	1.61571	202
889.589	7497.93	1.6166	1.6166	202
889.689	7500.8	1.61741	1.61741	202
889.799	7504.08	1.61829	1.61829	202
889.909	7507.81	1.61918	1.61918	202
890.019	7511.83	1.62005	1.62005	202
890.119	7514.64	1.62086	1.62086	202
890.229	7517.87	1.62175	1.62175	202
890.329	7521.79	1.62255	1.62255	202
890.439	7525.92	1.62344	1.62344	202
890.549	7529.17	1.62435	1.62435	202
890.659	7533.18	1.6252	1.6252	202
890.759	7536.41	1.626	1.626	202
890.869	7539.54	1.62685	1.62685	202
890.979	7543.27	1.62776	1.62776	202
891.079	7546.76	1.62857	1.62857	202
891.189	7550.92	1.62946	1.62946	202
891.299	7554.44	1.6303	1.6303	202
891.409	7558.13	1.63121	1.63121	202
891.509	7561.54	1.63202	1.63202	202
891.619	7565.35	1.63291	1.63291	202
891.729	7568.73	1.63382	1.63382	202
891.829	7571.74	1.63458	1.63458	202
891.939	7575.08	1.63545	1.63545	202
892.049	7578.44	1.63634	1.63634	202
892.159	7581.67	1.63721	1.63721	202
892.259	7584.45	1.63803	1.63803	202
892.369	7588.55	1.63892	1.63892	202
892.479	7592.84	1.63983	1.63983	202
892.579	7595.66	1.64064	1.64064	202
892.689	7598.32	1.64153	1.64153	202
892.799	7601.88	1.64242	1.64242	202
892.909	7605.61	1.64329	1.64329	202
893.009	7608.96	1.64407	1.64407	202
893.119	7613.28	1.64498	1.64498	202
893.229	7616.94	1.64585	1.64585	202
893.329	7620.42	1.64667	1.64667	202
893.439	7623.94	1.64754	1.64754	202
893.549	7627.96	1.64843	1.64843	202
893.659	7631.51	1.6493	1.6493	202
893.759	7634.91	1.65011	1.65011	202
893.869	7638.54	1.65097	1.65097	202
893.979	7641.56	1.65188	1.65188	202
894.079	7644.84	1.65267	1.65267	202
894.189	7648.28	1.65356	1.65356	202
894.299	7651.75	1.65445	1.65445	202
894.409	7655.19	1.65532	1.65532	202
894.509	7658.58	1.6561	1.6561	202
894.619	7662.03	1.65701	1.65701	202
894.729	7665.5	1.6579	1.6579	202
894.829	7668.48	1.65871	1.65871	202
894.939	7672.26	1.65959	1.65959	202
895.049	7675.32	1.66048	1.66048	202
895.149	7678.39	1.66127	1.66127	202
895.259	7681.79	1.66216	1.66216	202
895.369	7685.14	1.66303	1.66303	202
895.479	7688.41	1.66389	1.66389	202
895.579	7692.04	1.66468	1.66468	202
895.689	7696.58	1.66557	1.66557	202
895.799	7700.29	1.66648	1.66648	202
895.899	7703.75	1.66728	1.66728	201
896.009	7706.98	1.66817	1.66817	201
896.119	7710.85	1.66904	1.66904	201
896.229	7714.53	1.66991	1.66991	201
896.329	7717.89	1.67074	1.67074	201
896.439	7721.16	1.6716	1.6716	201
896.549	7724.37	1.67247	1.67247	201
896.649	7727.59	1.67326	1.67326	201
896.759	7730.93	1.67415	1.67415	201
896.869	7734.48	1.67504	1.67504	201
896.979	7738.35	1.67592	1.67592	201
897.079	7741.43	1.67671	1.67671	201
897.189	7744.68	1.6776	1.6776	201
897.299	7748.37	1.67847	1.67847	201
897.399	7751.97	1.67929	1.67929	201
897.509	7754.44	1.6802	1.6802	201
897.619	7757.4	1.68103	1.68103	201
897.729	7760.96	1.6819	1.6819	201
897.829	7764.64	1.68272	1.68272	201
897.939	7767.98	1.68357	1.68357	201
898.049	7771.64	1.68446	1.68446	201
898.149	7774.56	1.68525	1.68525	201
898.259	7778.67	1.68616	1.68616	201
898.369	7782.81	1.68704	1.68704	201
898.479	7786.21	1.68789	1.68789	201
898.579	7789.71	1.6887	1.6887	201
898.689	7793.54	1.68959	1.68959	201
898.799	7797.57	1.69046	1.69046	201
898.899	7801.2	1.69128	1.69128	201
899.009	7804.25	1.69213	1.69213	201
899.119	7807.35	1.69302	1.69302	201
899.229	7810.89	1.69389	1.69389	201
899.329	7814.3	1.69469	1.69469	201
899.439	7817.92	1.69558	1.69558	201
899.549	7821.51	1.69645	1.69645	201
899.649	7824.36	1.69726	1.69726	201
899.759	7827.78	1.69815	1.69815	201
899.869	7831.25	1.69901	1.69901	201
899.979	7834.77	1.69988	1.69988	201
900.079	7838.07	1.70069	1.70069	201
900.189	7841.18	1.70156	1.70156	201
900.299	7844.98	1.70242	1.70242	201
[truncated: 933 more rows]
