# Supplementary material for: Benchmark dataset of the effect of grain size on strength in the single-phase FCC CrCoNi medium entropy alloy
Source: Data Brief. 2019 Oct 1;27:104592. doi: 10.1016/j.dib.2019.104592 (PMC6812030; doi:10.1016/j.dib.2019.104592)
Supplement: Multimedia component 1 [file mmc1.zip › Compression_Tests/473K/CrCoNi_1473K_30240min_473K.xlsx]

## Sheet: CrCoNi_1473K_30240min_473K
Name	CrCoNi-1200C-3weeks-229µm-493K
Diameter	4.05	mm
Sample height	8.08	mm
Gage length	8.08	mm
Speed ​​during measurement	0.48	mm/min
Time	Force	Crosshead Displacement	Crosshead Displacement	Temperature
s	N	mm	mm	°C
321.525	120.73	0	0	201
321.605	120.548	0	0	201
321.635	120.556	0	0	201
321.635	120.556	0	0	201
321.735	120.674	0	0	201
321.845	120.611	2.06232e-05	2.06232e-05	201
321.955	122.261	0.00064044	0.00064044	201
322.055	123.137	0.00152926	0.00152926	201
322.165	123.713	0.00241809	0.00241809	201
322.275	124.092	0.00326591	0.00326591	201
322.375	124.487	0.00407176	0.00407176	201
322.485	125.245	0.00496058	0.00496058	201
322.595	126.074	0.00587039	0.00587039	201
322.705	126.595	0.00673823	0.00673823	201
322.805	127.415	0.00754457	0.00754457	201
322.915	128.71	0.00845389	0.00845389	201
323.025	130.558	0.00930171	0.00930171	201
323.125	132.878	0.0101076	0.0101076	201
323.235	135.821	0.0109964	0.0109964	201
323.345	138.87	0.0118647	0.0118647	201
323.455	142.152	0.012733	0.012733	201
323.555	144.83	0.0135184	0.0135184	201
323.665	147.024	0.0144072	0.0144072	201
323.775	148.998	0.015296	0.015296	201
323.875	150.671	0.0160819	0.0160819	201
323.985	151.485	0.0169707	0.0169707	201
324.095	152.645	0.0178385	0.0178385	201
324.205	153.561	0.0187274	0.0187274	201
324.305	153.814	0.0195132	0.0195132	201
324.415	154.453	0.020402	0.020402	201
324.525	154.848	0.0212701	0.0212701	201
324.625	155.353	0.0220969	0.0220969	201
324.735	155.55	0.0229443	0.0229443	201
324.845	155.48	0.0238125	0.0238125	201
324.945	155.471	0.0246188	0.0246188	201
325.055	155.535	0.0255077	0.0255077	201
325.165	155.653	0.0263965	0.0263965	201
325.265	156.861	0.0272023	0.0272023	201
325.375	158.194	0.0280709	0.0280709	201
325.485	159.639	0.0289182	0.0289182	201
325.595	160.886	0.0298071	0.0298071	201
325.695	162.497	0.0306134	0.0306134	201
325.805	163.894	0.0315022	0.0315022	201
325.915	165.489	0.032329	0.032329	201
326.015	166.444	0.0331349	0.0331349	201
326.125	167.471	0.0340032	0.0340032	201
326.235	167.644	0.034892	0.034892	201
326.345	167.999	0.0357604	0.0357604	201
326.445	168.118	0.0365662	0.0365662	201
326.555	168.457	0.037455	0.037455	201
326.665	168.741	0.0383234	0.0383234	201
326.765	168.836	0.0391087	0.0391087	201
326.875	169.049	0.039977	0.039977	201
326.985	169.302	0.0408659	0.0408659	201
327.095	169.475	0.0417342	0.0417342	201
327.195	169.531	0.04254	0.04254	201
327.305	170.02	0.0434289	0.0434289	201
327.415	170.399	0.0442767	0.0442767	201
327.515	170.667	0.0451035	0.0451035	201
327.625	170.786	0.0459923	0.0459923	201
327.735	171.054	0.0468602	0.0468602	201
327.845	171.244	0.0477285	0.0477285	201
327.945	171.417	0.0485348	0.0485348	201
328.055	171.646	0.0494027	0.0494027	201
328.165	172.081	0.050292	0.050292	201
328.265	172.309	0.0510773	0.0510773	201
328.375	173.044	0.0519456	0.0519456	201
328.485	173.446	0.0528345	0.0528345	201
328.595	174.086	0.0537023	0.0537023	201
328.695	174.496	0.0544881	0.0544881	201
328.805	175.569	0.0553975	0.0553975	201
328.915	176.32	0.0562863	0.0562863	201
329.015	176.943	0.0570716	0.0570716	201
329.125	177.875	0.0579605	0.0579605	201
329.235	178.766	0.0588083	0.0588083	201
329.345	180.283	0.0596971	0.0596971	201
329.445	181.364	0.060503	0.060503	201
329.555	183.037	0.0613713	0.0613713	201
329.665	184.498	0.0622806	0.0622806	201
329.765	185.864	0.0630455	0.0630455	201
329.875	187.916	0.0639344	0.0639344	201
329.985	190.149	0.0648232	0.0648232	201
330.085	192.603	0.0656296	0.0656296	201
330.195	196.047	0.0664979	0.0664979	201
330.305	200.301	0.0673657	0.0673657	201
330.415	205.234	0.0682545	0.0682545	201
330.515	209.711	0.0690404	0.0690404	201
330.625	214.894	0.0699082	0.0699082	201
330.735	220.637	0.070797	0.070797	201
330.835	226.525	0.0716034	0.0716034	201
330.945	233.424	0.072492	0.072492	201
331.055	239.85	0.073381	0.073381	201
331.165	246.932	0.0742493	0.0742493	201
331.265	253.404	0.0750552	0.0750552	201
331.375	260.752	0.075944	0.075944	201
331.485	266.824	0.0768328	0.0768328	201
331.585	274.726	0.0775977	0.0775977	201
331.695	282.312	0.0784865	0.0784865	201
331.805	289.93	0.0793548	0.0793548	201
331.915	297.988	0.0802437	0.0802437	201
332.015	305.18	0.08105	0.08105	201
332.125	313.551	0.0819386	0.0819386	201
332.235	321.961	0.0828274	0.0828274	201
332.335	329.641	0.0836337	0.0836337	201
332.445	338.043	0.0845021	0.0845021	201
332.555	346.891	0.0853699	0.0853699	201
332.665	356.148	0.0862587	0.0862587	201
332.765	364.101	0.0870651	0.0870651	201
332.875	373.414	0.0879334	0.0879334	201
332.985	382.527	0.0888222	0.0888222	201
333.085	390.957	0.0896281	0.0896281	201
333.195	400.172	0.0904759	0.0904759	201
333.305	409.746	0.0913647	0.0913647	201
333.415	419.059	0.0922535	0.0922535	201
333.515	427.734	0.0930389	0.0930389	201
333.625	437.117	0.0939277	0.0939277	201
333.735	446.137	0.0948375	0.0948375	201
333.835	454.43	0.0956434	0.0956434	201
333.945	463.184	0.0965117	0.0965117	201
334.055	472.164	0.09738	0.09738	201
334.165	481.562	0.0982688	0.0982688	201
334.265	489.91	0.0990747	0.0990747	201
334.375	499.066	0.0999635	0.0999635	201
334.485	508.355	0.100832	0.100832	201
334.585	517.144	0.101659	0.101659	201
334.695	526.363	0.102527	0.102527	201
334.805	535.731	0.103416	0.103416	201
334.905	544.16	0.104222	0.104222	201
335.015	553.582	0.10509	0.10509	201
335.125	563.016	0.105979	0.105979	201
335.235	572.817	0.106847	0.106847	201
335.335	581.719	0.107653	0.107653	201
335.445	592.336	0.108562	0.108562	201
335.555	602.59	0.109431	0.109431	201
335.655	612.032	0.110237	0.110237	201
335.765	622.024	0.111126	0.111126	201
335.875	632.317	0.112015	0.112015	201
335.985	642.848	0.112862	0.112862	201
336.085	652.246	0.113689	0.113689	201
336.195	662.942	0.114578	0.114578	201
336.305	673.617	0.115446	0.115446	201
336.405	683.317	0.116252	0.116252	201
336.515	693.61	0.11712	0.11712	201
336.625	704.18	0.11803	0.11803	201
336.735	715.262	0.11896	0.11896	201
336.835	725.075	0.119766	0.119766	201
336.945	735.817	0.120635	0.120635	201
337.055	746.504	0.121502	0.121502	201
337.155	756.387	0.122309	0.122309	201
337.265	767.09	0.123198	0.123198	201
337.375	778.082	0.124086	0.124086	201
337.485	788.571	0.124934	0.124934	201
337.585	798.555	0.125782	0.125782	201
337.695	809.676	0.126629	0.126629	201
337.805	820.465	0.127518	0.127518	201
337.905	830.782	0.128324	0.128324	201
338.015	842.133	0.129192	0.129192	201
338.125	853.364	0.130102	0.130102	201
338.235	864.696	0.13097	0.13097	201
338.335	875.219	0.131797	0.131797	201
338.445	886.578	0.132665	0.132665	201
338.555	897.594	0.133533	0.133533	200
338.655	908.274	0.134339	0.134339	200
338.765	921.024	0.135228	0.135228	200
338.875	932.399	0.136076	0.136076	200
338.985	943.688	0.136985	0.136985	200
339.085	954.328	0.137812	0.137812	200
339.195	965.188	0.13868	0.13868	200
339.305	977.008	0.139569	0.139569	200
339.405	987.114	0.140375	0.140375	200
339.515	998.766	0.141264	0.141264	200
339.625	1010.02	0.142132	0.142132	200
339.735	1020.91	0.143	0.143	200
339.835	1030.9	0.143827	0.143827	200
339.945	1041.55	0.144654	0.144654	200
340.045	1051.91	0.145481	0.145481	200
340.155	1062.75	0.146369	0.146369	200
340.265	1074.3	0.147258	0.147258	200
340.375	1085.38	0.148127	0.148127	200
340.475	1095.36	0.148912	0.148912	200
340.585	1106.24	0.149822	0.149822	200
340.695	1117.09	0.15069	0.15069	200
340.795	1127.18	0.151496	0.151496	200
340.905	1138.15	0.152385	0.152385	200
341.015	1148.66	0.153253	0.153253	200
341.125	1159.8	0.154121	0.154121	200
341.225	1169.22	0.154948	0.154948	200
341.335	1179.45	0.155816	0.155816	200
341.445	1189.47	0.156684	0.156684	200
341.545	1198.42	0.157511	0.157511	200
341.655	1208.77	0.158421	0.158421	200
341.765	1218.39	0.159268	0.159268	200
341.875	1227.99	0.160157	0.160157	200
341.975	1237.2	0.160943	0.160943	200
342.085	1247.1	0.161852	0.161852	200
342.195	1257.29	0.162699	0.162699	200
342.295	1266.1	0.163506	0.163506	200
342.405	1275.7	0.164374	0.164374	200
342.515	1285.8	0.165242	0.165242	200
342.625	1296.19	0.166131	0.166131	200
342.725	1305	0.166937	0.166937	200
342.835	1315.11	0.167826	0.167826	200
342.945	1325.65	0.168715	0.168715	200
343.045	1334.68	0.1695	0.1695	200
343.155	1344.9	0.170368	0.170368	200
343.265	1355.4	0.171257	0.171257	200
343.375	1365.48	0.172105	0.172105	200
343.475	1375.49	0.172932	0.172932	200
343.585	1386.23	0.1738	0.1738	200
343.695	1396.82	0.174668	0.174668	200
343.795	1407.32	0.175495	0.175495	200
343.905	1418.18	0.176363	0.176363	200
344.015	1428.7	0.177231	0.177231	200
344.125	1439.96	0.178141	0.178141	200
344.225	1450.24	0.178926	0.178926	200
344.335	1461.66	0.179773	0.179773	200
344.445	1472.89	0.180662	0.180662	200
344.545	1483.76	0.181468	0.181468	200
344.655	1495.09	0.182337	0.182337	200
344.765	1506.48	0.183226	0.183226	200
344.865	1516.86	0.184011	0.184011	200
344.975	1528.51	0.1849	0.1849	200
345.085	1540.04	0.185768	0.185768	200
345.195	1551.18	0.186657	0.186657	200
345.295	1561.85	0.187463	0.187463	200
345.405	1573.7	0.18831	0.18831	200
345.515	1585.22	0.189199	0.189199	200
345.615	1595.28	0.190006	0.190006	200
345.725	1606.91	0.190874	0.190874	200
345.835	1618.55	0.191742	0.191742	200
345.945	1630.2	0.192631	0.192631	200
346.045	1640.86	0.193437	0.193437	200
346.155	1652.07	0.194305	0.194305	200
346.265	1663.73	0.195214	0.195214	200
346.365	1673.77	0.196	0.196	200
346.475	1684.91	0.196868	0.196868	200
346.585	1695.5	0.197716	0.197716	200
346.695	1706.53	0.198625	0.198625	199
346.795	1716.09	0.199411	0.199411	199
346.905	1727.19	0.200279	0.200279	199
347.015	1737.75	0.201147	0.201147	199
347.115	1746.64	0.201933	0.201933	199
347.225	1756.16	0.2028	0.2028	199
347.335	1766.41	0.20369	0.20369	199
347.445	1776.5	0.204558	0.204558	199
347.545	1785.31	0.205364	0.205364	199
347.655	1794.86	0.206232	0.206232	199
347.765	1803.88	0.2071	0.2071	199
347.865	1813	0.207948	0.207948	199
347.975	1821.54	0.208775	0.208775	199
348.085	1830.34	0.209684	0.209684	199
348.195	1838.1	0.210531	0.210531	199
348.295	1845.27	0.211338	0.211338	199
348.405	1853.16	0.212206	0.212206	199
348.515	1861	0.213095	0.213095	199
348.615	1868.23	0.213901	0.213901	199
348.725	1875.6	0.214769	0.214769	199
348.835	1882.17	0.215658	0.215658	199
348.945	1889.06	0.216526	0.216526	199
349.045	1895.18	0.217332	0.217332	199
349.155	1901.11	0.2182	0.2182	199
349.265	1907.34	0.219069	0.219069	199
349.365	1912.6	0.219875	0.219875	199
349.475	1918.56	0.220763	0.220763	199
349.585	1924.05	0.221632	0.221632	199
349.695	1929.39	0.2225	0.2225	199
349.795	1934.63	0.223306	0.223306	199
349.905	1940.19	0.224195	0.224195	199
350.015	1945.32	0.225084	0.225084	199
350.115	1950.13	0.225869	0.225869	199
350.225	1955.21	0.226758	0.226758	199
350.335	1959.98	0.227626	0.227626	199
350.435	1964.51	0.228412	0.228412	199
350.545	1969.89	0.22928	0.22928	199
350.655	1975.03	0.230169	0.230169	199
350.765	1980.08	0.231058	0.231058	199
350.865	1984.83	0.231843	0.231843	199
350.975	1990.23	0.232753	0.232753	199
351.085	1995.58	0.233621	0.233621	199
351.185	1999.87	0.234427	0.234427	199
351.295	2005.2	0.235275	0.235275	199
351.405	2010.16	0.236184	0.236184	199
351.515	2015.36	0.237052	0.237052	199
351.615	2019.89	0.237858	0.237858	199
351.725	2024.93	0.238726	0.238726	199
351.835	2029.64	0.239595	0.239595	199
351.935	2034.27	0.240401	0.240401	199
352.045	2039.12	0.241269	0.241269	199
352.155	2044.31	0.242137	0.242137	199
352.265	2049.98	0.243047	0.243047	199
352.365	2053.83	0.243853	0.243853	199
352.475	2058.08	0.244742	0.244742	199
352.585	2062.73	0.24561	0.24561	199
352.685	2067.28	0.246416	0.246416	199
352.795	2072.05	0.247305	0.247305	199
352.905	2076.5	0.248173	0.248173	199
353.015	2080.98	0.249041	0.249041	199
353.115	2085.35	0.249868	0.249868	199
353.225	2090.07	0.250736	0.250736	199
353.335	2094.92	0.251625	0.251625	199
353.435	2098.71	0.252431	0.252431	199
353.545	2103.1	0.2533	0.2533	199
353.655	2108.18	0.254188	0.254188	199
353.765	2113.02	0.255077	0.255077	199
353.865	2117.22	0.255863	0.255863	199
353.975	2121.76	0.256731	0.256731	199
354.085	2126.51	0.257599	0.257599	199
354.185	2131.28	0.258426	0.258426	199
354.295	2135.95	0.259294	0.259294	199
354.405	2140.17	0.260162	0.260162	199
354.515	2144.96	0.261072	0.261072	199
354.615	2149.22	0.261878	0.261878	199
354.725	2153.35	0.262767	0.262767	199
354.825	2157.56	0.263552	0.263552	198
354.935	2161.67	0.264441	0.264441	198
355.045	2166.11	0.26533	0.26533	198
355.155	2170.36	0.266177	0.266177	198
355.255	2174.21	0.266984	0.266984	198
355.365	2178.75	0.267893	0.267893	198
355.475	2182.94	0.268761	0.268761	198
355.575	2186.4	0.269547	0.269547	198
355.685	2190.66	0.270456	0.270456	198
355.795	2194.66	0.271345	0.271345	198
355.905	2199.15	0.272234	0.272234	198
356.005	2202.87	0.273019	0.273019	198
356.115	2207.71	0.273908	0.273908	198
356.225	2213.18	0.274797	0.274797	198
356.325	2217.02	0.275582	0.275582	198
356.435	2221.45	0.276471	0.276471	198
356.545	2225.74	0.27736	0.27736	198
356.655	2230.28	0.278249	0.278249	198
356.755	2233.82	0.279034	0.279034	198
356.865	2238.23	0.279924	0.279924	198
356.975	2242.24	0.280791	0.280791	198
357.075	2245.77	0.281619	0.281619	198
357.185	2249.92	0.282486	0.282486	198
357.295	2253.77	0.283375	0.283375	198
357.405	2258.08	0.284264	0.284264	198
357.505	2261.83	0.28505	0.28505	198
357.615	2265.73	0.285918	0.285918	198
357.725	2269.09	0.286807	0.286807	198
357.825	2273.6	0.287634	0.287634	198
357.935	2277.36	0.288522	0.288522	198
358.045	2280.97	0.289432	0.289432	198
358.155	2284.79	0.290321	0.290321	198
358.255	2288.6	0.291127	0.291127	198
358.365	2292.09	0.291995	0.291995	198
358.475	2295.42	0.292863	0.292863	198
358.575	2299.01	0.29367	0.29367	198
358.685	2302.43	0.294558	0.294558	198
358.795	2306.94	0.295447	0.295447	198
358.905	2310.96	0.296315	0.296315	198
359.005	2314.69	0.297142	0.297142	198
359.115	2318.52	0.29801	0.29801	198
359.225	2322.08	0.298899	0.298899	198
359.325	2325.59	0.299684	0.299684	198
359.435	2330.07	0.300594	0.300594	198
359.545	2333.75	0.301462	0.301462	198
359.655	2337.25	0.302351	0.302351	198
359.755	2340.51	0.303157	0.303157	198
359.865	2344.26	0.304025	0.304025	198
359.975	2347.5	0.304894	0.304894	198
360.075	2350.96	0.305679	0.305679	198
360.185	2354.81	0.306609	0.306609	198
360.295	2358.06	0.307478	0.307478	198
360.395	2361.38	0.308283	0.308283	198
360.505	2365.25	0.309193	0.309193	198
360.615	2369.26	0.310061	0.310061	198
360.725	2372.78	0.310929	0.310929	198
360.825	2375.77	0.311736	0.311736	198
360.935	2378.97	0.312625	0.312625	198
361.045	2382.02	0.313493	0.313493	198
361.145	2385.15	0.314278	0.314278	198
361.255	2389.04	0.315167	0.315167	198
361.365	2392.29	0.316056	0.316056	198
361.475	2395.85	0.316924	0.316924	198
361.575	2399.03	0.31773	0.31773	198
361.685	2402.97	0.318619	0.318619	198
361.795	2405.96	0.319487	0.319487	198
361.895	2409.16	0.320314	0.320314	198
362.005	2412.82	0.321182	0.321182	198
362.115	2415.79	0.32205	0.32205	198
362.225	2419.29	0.322939	0.322939	198
362.325	2422.94	0.323725	0.323725	198
362.435	2425.95	0.324614	0.324614	198
362.545	2429.6	0.325503	0.325503	198
362.645	2432.91	0.326308	0.326308	198
362.755	2436.27	0.327197	0.327197	198
362.865	2439.26	0.328066	0.328066	198
362.975	2442.12	0.328954	0.328954	198
363.075	2445.27	0.329761	0.329761	198
363.185	2448.5	0.330629	0.330629	198
363.295	2452.28	0.331476	0.331476	198
363.395	2455.83	0.332345	0.332345	198
363.505	2458.09	0.333172	0.333172	198
363.615	2461.18	0.33406	0.33406	198
363.725	2464.45	0.334928	0.334928	198
363.825	2467.53	0.335735	0.335735	198
363.935	2470.54	0.336623	0.336623	199
364.045	2474.02	0.337492	0.337492	199
364.145	2477.15	0.338318	0.338318	199
364.255	2480.7	0.339166	0.339166	199
364.365	2484.05	0.340055	0.340055	199
364.475	2487.27	0.340923	0.340923	199
364.575	2490.11	0.341729	0.341729	199
364.685	2493.23	0.342597	0.342597	199
364.795	2496.62	0.343465	0.343465	199
364.895	2499.61	0.344292	0.344292	199
365.005	2503.31	0.345181	0.345181	199
365.115	2506.14	0.346028	0.346028	199
365.215	2509.23	0.346835	0.346835	199
365.325	2512.75	0.347703	0.347703	199
365.435	2515.5	0.348592	0.348592	199
365.545	2518.88	0.34946	0.34946	199
365.645	2521.65	0.350266	0.350266	199
365.755	2524.48	0.351155	0.351155	199
365.865	2527.82	0.352023	0.352023	199
365.965	2530.47	0.352809	0.352809	199
366.075	2534.16	0.353718	0.353718	199
366.185	2537.01	0.354566	0.354566	199
366.295	2539.97	0.355455	0.355455	199
366.395	2543.13	0.35624	0.35624	199
366.505	2546.35	0.357149	0.357149	199
366.615	2548.94	0.357997	0.357997	199
366.715	2551.97	0.358803	0.358803	199
366.825	2555.5	0.359692	0.359692	199
366.935	2558.55	0.36056	0.36056	199
367.045	2561.59	0.361428	0.361428	199
367.145	2564.8	0.362234	0.362234	199
367.255	2567.97	0.363123	0.363123	199
367.365	2571.09	0.363992	0.363992	199
367.465	2573.94	0.364797	0.364797	199
367.575	2577.22	0.365666	0.365666	199
367.685	2580.4	0.366555	0.366555	199
367.795	2583.36	0.367423	0.367423	199
367.895	2586.12	0.368208	0.368208	199
368.005	2589.02	0.369097	0.369097	199
368.115	2592.22	0.369965	0.369965	199
368.215	2594.93	0.37073	0.37073	199
368.325	2596.97	0.371598	0.371598	199
368.435	2600.06	0.372467	0.372467	199
368.545	2603.56	0.373376	0.373376	199
368.645	2606.27	0.374161	0.374161	199
368.755	2609.27	0.37505	0.37505	199
368.865	2612.23	0.375918	0.375918	199
368.965	2615.04	0.376704	0.376704	199
369.075	2618.06	0.377593	0.377593	200
369.185	2620.89	0.378481	0.378481	200
369.295	2623.71	0.37935	0.37935	200
369.395	2626.3	0.380135	0.380135	200
369.505	2629.65	0.381003	0.381003	200
369.615	2633.19	0.381872	0.381872	200
369.715	2635.87	0.382678	0.382678	200
369.825	2639.03	0.383587	0.383587	200
369.935	2642.04	0.384455	0.384455	200
370.035	2644.5	0.385262	0.385262	200
370.145	2647.25	0.38613	0.38613	200
370.255	2650.19	0.386998	0.386998	200
370.355	2652.88	0.387804	0.387804	200
370.465	2655.64	0.388651	0.388651	200
370.575	2659.22	0.389561	0.389561	200
370.685	2661.78	0.390429	0.390429	200
370.785	2664.52	0.391215	0.391215	200
370.895	2667.18	0.392104	0.392104	200
371.005	2670.31	0.392993	0.392993	200
371.105	2673.1	0.393798	0.393798	200
371.215	2676.12	0.394687	0.394687	200
371.325	2678.83	0.395556	0.395556	200
371.435	2681.54	0.396465	0.396465	200
371.535	2683.27	0.39723	0.39723	200
371.645	2685.94	0.398078	0.398078	200
371.755	2688.97	0.398966	0.398966	200
371.855	2691.93	0.399773	0.399773	200
371.965	2695.42	0.400641	0.400641	200
372.075	2698.44	0.401529	0.401529	200
372.185	2701.64	0.402418	0.402418	200
372.285	2704.53	0.403225	0.403225	200
372.395	2706.97	0.404093	0.404093	200
372.505	2709.91	0.404982	0.404982	200
372.605	2712.43	0.405747	0.405747	200
372.715	2715.49	0.406635	0.406635	200
372.825	2718.46	0.407503	0.407503	200
372.935	2721.35	0.408392	0.408392	200
373.035	2723.45	0.409198	0.409198	200
373.145	2726.31	0.410067	0.410067	200
373.255	2729.28	0.410956	0.410956	200
373.355	2731.8	0.411782	0.411782	200
373.465	2734.53	0.41265	0.41265	200
373.575	2737.32	0.413539	0.413539	200
373.685	2739.71	0.414407	0.414407	200
373.785	2742.52	0.415234	0.415234	200
373.895	2745.38	0.416103	0.416103	200
374.005	2747.94	0.416971	0.416971	200
374.105	2750.26	0.417756	0.417756	201
374.215	2752.96	0.418645	0.418645	201
374.325	2756.21	0.419554	0.419554	201
374.435	2758.94	0.420443	0.420443	201
374.535	2761.24	0.421229	0.421229	201
374.645	2764.15	0.422097	0.422097	201
374.755	2767.13	0.422986	0.422986	201
374.855	2769.66	0.423792	0.423792	201
374.965	2772.66	0.424639	0.424639	201
375.075	2775.81	0.425528	0.425528	201
375.175	2778.95	0.426355	0.426355	201
375.285	2781.51	0.427223	0.427223	201
375.395	2784.55	0.428092	0.428092	201
375.505	2787.36	0.429001	0.429001	201
375.605	2789.9	0.429766	0.429766	201
375.715	2792.75	0.430655	0.430655	201
375.825	2795.71	0.431543	0.431543	201
375.925	2798.39	0.43235	0.43235	201
376.035	2801.03	0.433239	0.433239	201
376.145	2803.56	0.434127	0.434127	201
376.255	2806.07	0.434996	0.434996	201
376.355	2808.69	0.435781	0.435781	201
376.465	2811.19	0.436649	0.436649	201
376.575	2814.35	0.437559	0.437559	201
376.675	2816.96	0.438386	0.438386	201
376.785	2819.58	0.439254	0.439254	201
376.895	2821.87	0.440122	0.440122	201
377.005	2824.74	0.441011	0.441011	201
377.105	2827.35	0.441796	0.441796	201
377.215	2830.27	0.442685	0.442685	201
377.325	2833.38	0.443553	0.443553	201
377.425	2836.35	0.444359	0.444359	201
377.535	2839.25	0.445248	0.445248	201
377.645	2842.13	0.446137	0.446137	201
377.755	2845.03	0.447026	0.447026	201
377.855	2847.36	0.447832	0.447832	201
377.965	2850.2	0.448721	0.448721	201
378.075	2853	0.44961	0.44961	201
378.175	2855.23	0.450395	0.450395	201
378.285	2858.28	0.451305	0.451305	201
378.395	2860.64	0.452173	0.452173	201
378.505	2863.56	0.453041	0.453041	201
378.605	2866.08	0.453847	0.453847	201
378.715	2868.87	0.454715	0.454715	201
378.825	2871.39	0.455604	0.455604	201
378.925	2873.42	0.456431	0.456431	201
379.035	2877.13	0.457341	0.457341	201
379.145	2879.87	0.45823	0.45823	201
379.255	2882.41	0.459118	0.459118	201
379.355	2884.71	0.459924	0.459924	201
379.465	2887.21	0.460793	0.460793	201
379.575	2889.63	0.461681	0.461681	201
379.675	2891.78	0.462488	0.462488	201
379.785	2894.35	0.463356	0.463356	201
379.895	2897.89	0.464224	0.464224	201
379.995	2900.56	0.465051	0.465051	201
380.105	2903.68	0.46594	0.46594	201
380.215	2906.38	0.466808	0.466808	201
380.325	2909.33	0.467697	0.467697	201
380.425	2912.01	0.468503	0.468503	201
380.535	2914.56	0.469391	0.469391	201
380.645	2917.68	0.47026	0.47026	201
380.745	2920.04	0.471045	0.471045	201
380.855	2922.47	0.471955	0.471955	201
380.965	2925.24	0.472823	0.472823	201
381.075	2927.79	0.473691	0.473691	201
381.175	2930.31	0.474497	0.474497	201
381.285	2933.16	0.475407	0.475407	201
381.395	2936.18	0.476275	0.476275	201
381.495	2938.78	0.477081	0.477081	201
381.605	2941.38	0.47795	0.47795	201
381.715	2944.15	0.478859	0.478859	201
381.825	2946.38	0.479727	0.479727	201
381.925	2948.79	0.480513	0.480513	201
382.035	2950.85	0.481401	0.481401	201
382.145	2953.49	0.48229	0.48229	201
382.245	2955.84	0.483097	0.483097	201
382.355	2958.87	0.483964	0.483964	201
382.465	2961.77	0.484854	0.484854	201
382.575	2964.42	0.485721	0.485721	201
382.675	2967.33	0.486548	0.486548	201
382.785	2969.99	0.487417	0.487417	201
382.895	2972.82	0.488305	0.488305	201
382.995	2975.43	0.489112	0.489112	201
383.105	2977.87	0.48998	0.48998	201
383.215	2980.55	0.490848	0.490848	201
383.325	2983.05	0.491737	0.491737	201
383.425	2985.73	0.492543	0.492543	201
383.535	2988.31	0.493411	0.493411	201
383.645	2991.17	0.4943	0.4943	201
383.745	2993.58	0.495106	0.495106	201
383.855	2996.01	0.495995	0.495995	201
383.965	2999.26	0.496863	0.496863	201
384.075	3001.63	0.497773	0.497773	201
384.175	3003.08	0.498538	0.498538	201
384.285	3005.54	0.499406	0.499406	201
384.395	3008.46	0.500274	0.500274	201
384.495	3011.19	0.501101	0.501101	201
384.605	3013.73	0.50199	0.50199	201
384.715	3016.26	0.502837	0.502837	201
384.825	3018.49	0.503726	0.503726	201
384.925	3021.2	0.504511	0.504511	201
385.035	3024.08	0.505421	0.505421	201
385.135	3027.13	0.506206	0.506206	201
385.245	3030.21	0.507095	0.507095	201
385.355	3032.17	0.507963	0.507963	201
385.465	3035.41	0.508852	0.508852	201
385.565	3038.09	0.509658	0.509658	201
385.675	3040.6	0.510527	0.510527	201
385.785	3042.99	0.511395	0.511395	201
385.885	3045.13	0.51218	0.51218	201
385.995	3047.83	0.513069	0.513069	201
386.105	3050.98	0.513979	0.513979	201
386.215	3053.55	0.514847	0.514847	201
386.315	3055.53	0.515632	0.515632	201
386.425	3058.72	0.516542	0.516542	201
386.535	3061.22	0.517389	0.517389	201
386.635	3063.44	0.518195	0.518195	201
386.745	3065.91	0.519064	0.519064	201
386.855	3068.79	0.519952	0.519952	201
386.965	3071.49	0.52082	0.52082	201
387.065	3073.3	0.521606	0.521606	201
387.175	3076.15	0.522474	0.522474	201
387.285	3079.27	0.523363	0.523363	201
387.385	3081.29	0.524169	0.524169	201
387.495	3083.92	0.525038	0.525038	201
387.605	3086.93	0.525947	0.525947	201
387.715	3089.39	0.526815	0.526815	201
387.815	3091.23	0.527601	0.527601	201
387.925	3094.67	0.528489	0.528489	201
388.035	3097.47	0.529378	0.529378	201
388.135	3100.09	0.530164	0.530164	201
388.245	3102.94	0.531032	0.531032	201
388.355	3105.59	0.531921	0.531921	200
388.465	3108.19	0.53281	0.53281	200
388.565	3110.83	0.533595	0.533595	200
388.675	3113.43	0.534484	0.534484	200
388.785	3116.04	0.535332	0.535332	200
388.885	3118.51	0.536137	0.536137	200
388.995	3120.8	0.537006	0.537006	200
389.105	3123.72	0.537915	0.537915	200
389.215	3126.63	0.538783	0.538783	200
389.315	3128.59	0.539569	0.539569	200
389.425	3130.78	0.540417	0.540417	200
389.535	3132.49	0.541284	0.541284	200
389.635	3135.11	0.542091	0.542091	200
389.745	3138.28	0.542959	0.542959	200
389.855	3141.21	0.543848	0.543848	200
389.955	3143.71	0.544654	0.544654	200
390.065	3146.08	0.545522	0.545522	200
390.175	3148.56	0.546411	0.546411	200
390.285	3151.29	0.547258	0.547258	200
390.385	3154.09	0.548085	0.548085	200
390.495	3156.39	0.548933	0.548933	200
390.605	3159.49	0.549801	0.549801	200
390.705	3162.01	0.550628	0.550628	200
390.815	3164.62	0.551496	0.551496	200
390.925	3167.42	0.552385	0.552385	200
391.035	3170.34	0.553274	0.553274	200
391.135	3172.51	0.554038	0.554038	200
391.245	3174.61	0.554927	0.554927	200
391.355	3177.4	0.555796	0.555796	200
391.455	3180.52	0.556622	0.556622	200
391.565	3183.05	0.557491	0.557491	200
391.675	3185.84	0.558359	0.558359	200
391.785	3188.54	0.559247	0.559247	200
391.885	3190.74	0.560033	0.560033	200
391.995	3193.12	0.560922	0.560922	200
392.105	3195.65	0.56179	0.56179	200
392.205	3198.33	0.562596	0.562596	200
392.315	3200.86	0.563465	0.563465	200
392.425	3203.61	0.564374	0.564374	200
392.535	3206.53	0.565242	0.565242	200
392.635	3208.23	0.566048	0.566048	200
392.745	3210.26	0.566896	0.566896	200
392.855	3212.83	0.567785	0.567785	200
392.955	3215.32	0.568591	0.568591	200
393.065	3218.09	0.569438	0.569438	200
393.175	3221.46	0.570327	0.570327	200
393.285	3223.85	0.571216	0.571216	200
393.385	3226.46	0.572022	0.572022	200
393.495	3228.83	0.57289	0.57289	200
393.605	3231.7	0.573779	0.573779	200
393.705	3233.75	0.574565	0.574565	200
393.815	3236.2	0.575433	0.575433	200
393.925	3239.17	0.576322	0.576322	200
394.035	3241.86	0.577211	0.577211	200
394.135	3243.89	0.578016	0.578016	200
394.245	3246.76	0.578885	0.578885	200
394.355	3249.22	0.579753	0.579753	200
394.455	3251.5	0.580559	0.580559	200
394.565	3254.31	0.581448	0.581448	200
394.675	3256.87	0.582337	0.582337	200
394.785	3258.96	0.583226	0.583226	200
394.885	3261.98	0.584032	0.584032	200
394.995	3264.06	0.5849	0.5849	200
395.105	3266.58	0.585768	0.585768	200
395.205	3268.66	0.586574	0.586574	200
395.315	3271.11	0.587463	0.587463	200
395.425	3273.5	0.588331	0.588331	200
395.525	3276.1	0.589158	0.589158	200
395.635	3278.69	0.590006	0.590006	200
395.745	3281.79	0.590895	0.590895	200
395.855	3284.36	0.591763	0.591763	200
395.955	3287.02	0.592569	0.592569	200
396.065	3289.6	0.593458	0.593458	200
396.175	3292.44	0.594326	0.594326	200
396.275	3294.89	0.595132	0.595132	200
396.385	3297.34	0.596021	0.596021	200
396.495	3300.39	0.59691	0.59691	200
396.605	3303.05	0.597778	0.597778	200
396.705	3304.81	0.598564	0.598564	200
396.815	3307.83	0.599452	0.599452	200
396.925	3310.9	0.600341	0.600341	200
397.025	3313.33	0.601147	0.601147	200
397.135	3315.68	0.602036	0.602036	200
397.245	3318.25	0.602925	0.602925	200
397.355	3321.05	0.603793	0.603793	200
397.455	3323.14	0.604599	0.604599	199
397.565	3325.67	0.605488	0.605488	199
397.675	3328.41	0.606356	0.606356	199
397.775	3330.85	0.607162	0.607162	199
397.885	3333.6	0.608051	0.608051	199
397.995	3336.13	0.60894	0.60894	199
398.105	3338.51	0.609808	0.609808	199
398.205	3341.21	0.610594	0.610594	199
398.315	3344.27	0.611503	0.611503	199
398.425	3347.06	0.612392	0.612392	199
398.525	3349.61	0.613178	0.613178	199
398.635	3352.64	0.614066	0.614066	199
398.745	3355.41	0.614955	0.614955	199
398.855	3358.35	0.615824	0.615824	199
398.955	3360.42	0.616629	0.616629	199
399.065	3363.27	0.617518	0.617518	199
399.175	3366.01	0.618407	0.618407	199
399.275	3368.36	0.619213	0.619213	199
399.385	3370.91	0.620082	0.620082	199
399.495	3373.74	0.620991	0.620991	199
399.605	3376.15	0.621838	0.621838	199
399.705	3378.46	0.622686	0.622686	199
399.815	3380.97	0.623554	0.623554	199
399.915	3383.49	0.62434	0.62434	199
400.025	3385.62	0.625208	0.625208	199
400.135	3388.48	0.626117	0.626117	199
400.245	3391.87	0.627027	0.627027	199
400.345	3393.95	0.627833	0.627833	199
400.455	3396.57	0.628722	0.628722	199
400.565	3398.6	0.62959	0.62959	199
400.665	3401.3	0.630417	0.630417	199
400.775	3403.61	0.631285	0.631285	199
400.885	3405.8	0.632133	0.632133	199
400.995	3408.83	0.633022	0.633022	199
401.095	3411.62	0.633807	0.633807	199
401.205	3414.93	0.634737	0.634737	199
401.315	3417.26	0.635585	0.635585	199
401.415	3419.5	0.636411	0.636411	199
401.525	3422.51	0.63728	0.63728	199
401.635	3425.43	0.638189	0.638189	199
401.745	3428.08	0.639058	0.639058	199
401.845	3430.64	0.639863	0.639863	199
401.955	3433.31	0.640752	0.640752	199
402.065	3435.96	0.641641	0.641641	199
402.165	3437.89	0.642447	0.642447	199
402.275	3440.22	0.643316	0.643316	199
402.385	3443.2	0.644184	0.644184	199
402.495	3446.14	0.645072	0.645072	199
402.595	3448.07	0.645879	0.645879	199
402.705	3450.56	0.646768	0.646768	199
402.815	3453.57	0.647677	0.647677	199
402.915	3455.44	0.648442	0.648442	199
403.025	3457.92	0.649331	0.649331	199
403.135	3460.37	0.650178	0.650178	199
403.245	3463.14	0.651088	0.651088	199
403.345	3465.39	0.651894	0.651894	199
403.455	3467.75	0.652762	0.652762	199
403.565	3470.61	0.653651	0.653651	199
403.665	3473	0.654437	0.654437	199
403.775	3476.13	0.655346	0.655346	199
403.885	3478.76	0.656214	0.656214	199
403.995	3481.22	0.657103	0.657103	199
404.095	3483.83	0.657888	0.657888	199
404.205	3486.35	0.658777	0.658777	199
404.315	3488.65	0.659666	0.659666	199
404.415	3491.1	0.660452	0.660452	199
404.525	3493.85	0.661341	0.661341	199
404.635	3496.33	0.662209	0.662209	199
404.745	3499.86	0.663097	0.663097	199
404.845	3502.7	0.663903	0.663903	199
404.955	3505.68	0.664772	0.664772	199
405.065	3509.12	0.665681	0.665681	199
405.165	3511.75	0.666467	0.666467	199
405.275	3513.77	0.667355	0.667355	199
405.385	3515.72	0.668244	0.668244	199
405.485	3518.12	0.66903	0.66903	199
405.595	3521.04	0.669898	0.669898	198
405.705	3523.85	0.670787	0.670787	198
405.815	3526.59	0.671676	0.671676	198
405.915	3528.48	0.672461	0.672461	198
406.025	3530.66	0.673329	0.673329	198
406.135	3533.24	0.674198	0.674198	198
406.235	3535.6	0.675024	0.675024	198
406.345	3538.64	0.675893	0.675893	198
406.455	3541.38	0.676782	0.676782	198
406.565	3544.64	0.67765	0.67765	198
406.665	3547.22	0.678456	0.678456	198
406.775	3549.85	0.679345	0.679345	198
406.885	3551.99	0.680213	0.680213	198
406.985	3554.14	0.681019	0.681019	198
407.095	3556.86	0.681887	0.681887	198
407.205	3559.66	0.682755	0.682755	198
407.315	3562.7	0.683644	0.683644	198
407.415	3565.03	0.68443	0.68443	198
407.525	3567.82	0.685318	0.685318	198
407.635	3570.3	0.686187	0.686187	198
407.735	3572.71	0.686993	0.686993	198
407.845	3575.11	0.687861	0.687861	198
407.955	3577.32	0.68875	0.68875	198
408.065	3580.04	0.689618	0.689618	198
408.165	3582.78	0.690424	0.690424	198
408.275	3585.37	0.691292	0.691292	198
408.385	3588.31	0.692181	0.692181	198
408.485	3590.33	0.692967	0.692967	198
408.595	3593.11	0.693835	0.693835	198
408.705	3595.86	0.694745	0.694745	198
408.815	3598.35	0.695613	0.695613	198
408.915	3600.72	0.696419	0.696419	198
409.025	3604	0.697287	0.697287	198
409.135	3607.37	0.698176	0.698176	198
409.235	3609.41	0.698961	0.698961	198
409.345	3612.27	0.69985	0.69985	198
409.455	3614.77	0.700718	0.700718	198
409.565	3617.2	0.701566	0.701566	198
409.665	3619.56	0.702372	0.702372	198
409.775	3622.8	0.703282	0.703282	198
409.885	3625.48	0.704149	0.704149	198
409.985	3628.18	0.704956	0.704956	198
410.095	3630.12	0.705824	0.705824	198
410.205	3632.58	0.706692	0.706692	198
410.305	3635.04	0.707478	0.707478	198
410.415	3638.41	0.708387	0.708387	198
410.525	3640.48	0.709235	0.709235	198
410.635	3642.22	0.710082	0.710082	198
410.735	3645.13	0.710868	0.710868	198
410.845	3648.25	0.711777	0.711777	198
410.955	3650.99	0.712645	0.712645	198
411.055	3653.42	0.713452	0.713452	198
411.165	3656.07	0.71432	0.71432	198
411.275	3658.57	0.715209	0.715209	198
411.385	3661.26	0.716076	0.716076	198
411.485	3663.68	0.716883	0.716883	198
411.595	3666.87	0.71773	0.71773	198
411.705	3669.76	0.718619	0.718619	198
411.805	3672.37	0.719426	0.719426	198
411.915	3675.02	0.720293	0.720293	198
412.025	3677.79	0.721182	0.721182	198
412.135	3680.9	0.722051	0.722051	198
412.235	3683.32	0.722857	0.722857	198
412.345	3686.18	0.723725	0.723725	198
412.455	3688.32	0.724593	0.724593	198
412.555	3690.81	0.72542	0.72542	198
412.665	3693.36	0.726288	0.726288	199
412.775	3695.62	0.727136	0.727136	199
412.885	3698.52	0.728024	0.728024	199
412.985	3700.8	0.728831	0.728831	199
413.095	3703.49	0.72972	0.72972	199
413.205	3706.08	0.730587	0.730587	199
413.305	3708.78	0.731394	0.731394	199
413.415	3711.18	0.732241	0.732241	199
413.525	3714.05	0.733151	0.733151	199
413.635	3716.81	0.734019	0.734019	199
413.735	3719.25	0.734846	0.734846	199
413.845	3721.44	0.735693	0.735693	199
413.955	3723.91	0.736562	0.736562	199
414.055	3726.61	0.737368	0.737368	199
414.165	3729.12	0.738236	0.738236	199
414.275	3732.03	0.739145	0.739145	199
414.385	3734.71	0.740013	0.740013	199
414.485	3737.6	0.74082	0.74082	199
414.595	3740.3	0.741688	0.741688	199
414.705	3743.41	0.742576	0.742576	199
414.805	3745.6	0.743383	0.743383	199
414.915	3748.06	0.74423	0.74423	199
415.025	3750.9	0.745119	0.745119	199
415.125	3753.64	0.745925	0.745925	199
415.235	3756.2	0.746835	0.746835	199
415.345	3758.53	0.747682	0.747682	199
415.445	3760.74	0.748468	0.748468	199
415.555	3763.64	0.749357	0.749357	199
415.665	3766.63	0.750245	0.750245	199
415.775	3769.43	0.751114	0.751114	200
415.875	3771.74	0.75192	0.75192	200
415.985	3773.66	0.75285	0.75285	200
416.095	3776.05	0.753697	0.753697	200
416.195	3778.52	0.754483	0.754483	200
416.305	3780.6	0.755351	0.755351	200
416.415	3783.46	0.75624	0.75624	200
416.525	3786.04	0.757129	0.757129	200
416.625	3788.83	0.757935	0.757935	200
416.735	3791.38	0.758844	0.758844	200
416.845	3793.75	0.759692	0.759692	200
416.945	3796.73	0.760498	0.760498	200
417.055	3799.62	0.761387	0.761387	200
417.165	3802.29	0.762255	0.762255	200
417.275	3805.31	0.763123	0.763123	200
417.375	3807.77	0.763929	0.763929	200
417.485	3810.65	0.764839	0.764839	200
417.595	3813	0.765687	0.765687	200
417.695	3815.2	0.766492	0.766492	200
417.805	3818.2	0.767382	0.767382	200
417.915	3820.91	0.76825	0.76825	200
418.025	3823.91	0.769159	0.769159	200
418.125	3826.34	0.769945	0.769945	200
418.235	3829.67	0.770813	0.770813	200
418.345	3832.38	0.771722	0.771722	200
418.445	3834.77	0.772529	0.772529	200
418.555	3837.56	0.773418	0.773418	200
418.665	3839.75	0.774285	0.774285	200
418.775	3841.73	0.775133	0.775133	200
418.875	3845.03	0.775939	0.775939	200
418.985	3848.25	0.776849	0.776849	200
419.095	3850.58	0.777717	0.777717	200
419.195	3853.19	0.778544	0.778544	200
419.305	3855.33	0.779412	0.779412	200
419.415	3858.23	0.780301	0.780301	200
419.525	3860.96	0.78119	0.78119	200
419.625	3863.16	0.781975	0.781975	200
419.735	3866.09	0.782864	0.782864	200
419.845	3869.2	0.783732	0.783732	201
419.945	3872.12	0.784538	0.784538	201
420.055	3874.21	0.785407	0.785407	201
420.165	3877.68	0.786295	0.786295	201
420.265	3880.48	0.787122	0.787122	201
420.375	3882.98	0.787991	0.787991	201
420.485	3885.73	0.788879	0.788879	201
420.595	3888.69	0.789747	0.789747	201
420.695	3891.43	0.790574	0.790574	201
420.805	3893.63	0.791442	0.791442	201
420.915	3896.58	0.792352	0.792352	201
421.015	3898.54	0.793137	0.793137	201
421.125	3900.82	0.794006	0.794006	201
421.235	3903.37	0.794894	0.794894	201
421.345	3907.05	0.795804	0.795804	201
421.445	3909.64	0.79661	0.79661	201
421.555	3912.31	0.797519	0.797519	201
421.665	3915.1	0.798388	0.798388	201
421.765	3917.07	0.799215	0.799215	201
421.875	3919.5	0.800083	0.800083	201
421.985	3922.11	0.800951	0.800951	201
422.095	3924.83	0.80184	0.80184	201
422.195	3927.34	0.802646	0.802646	201
422.305	3930.69	0.803514	0.803514	201
422.415	3933.69	0.804382	0.804382	201
422.515	3936.5	0.805209	0.805209	201
422.625	3938.91	0.806119	0.806119	201
422.735	3941.63	0.806987	0.806987	201
422.845	3944.37	0.807875	0.807875	202
422.945	3946.69	0.808682	0.808682	202
423.055	3949.9	0.80955	0.80955	202
423.165	3952.35	0.810418	0.810418	202
423.265	3954.39	0.811224	0.811224	202
423.375	3957.19	0.812093	0.812093	202
423.485	3959.99	0.812961	0.812961	202
423.595	3963.24	0.813891	0.813891	202
423.695	3965.4	0.814677	0.814677	202
423.805	3968.02	0.815544	0.815544	202
423.915	3970.92	0.816454	0.816454	202
424.015	3973.44	0.81726	0.81726	202
424.125	3975.91	0.818149	0.818149	202
424.235	3978.05	0.819017	0.819017	202
424.345	3980.25	0.819885	0.819885	202
424.445	3983.15	0.820712	0.820712	202
424.555	3985.93	0.82158	0.82158	202
424.665	3988.32	0.822428	0.822428	202
424.765	3991.42	0.823255	0.823255	202
424.875	3994.44	0.824123	0.824123	202
424.985	3997.3	0.825012	0.825012	202
425.085	4000.04	0.825838	0.825838	202
425.195	4003.04	0.826707	0.826707	202
425.305	4005.4	0.827575	0.827575	202
425.415	4008.03	0.828484	0.828484	202
425.515	4010.61	0.82927	0.82927	202
425.625	4013.42	0.830138	0.830138	202
425.735	4015.58	0.831006	0.831006	202
425.835	4018.11	0.831833	0.831833	202
425.945	4021.18	0.832722	0.832722	202
426.055	4023.66	0.83359	0.83359	202
426.165	4026.38	0.834479	0.834479	202
426.265	4028.78	0.835285	0.835285	202
426.375	4031.67	0.836153	0.836153	202
426.485	4033.55	0.837022	0.837022	202
426.585	4035.67	0.837828	0.837828	202
426.695	4039.33	0.838716	0.838716	202
426.805	4041.87	0.839605	0.839605	202
426.915	4044.24	0.840473	0.840473	202
427.015	4046.99	0.841259	0.841259	202
427.125	4049.62	0.842148	0.842148	202
427.235	4051.92	0.842995	0.842995	202
427.335	4054.62	0.843822	0.843822	202
427.445	4057.34	0.84469	0.84469	202
427.555	4060.29	0.8456	0.8456	202
427.665	4063.37	0.846468	0.846468	202
427.765	4065.75	0.847253	0.847253	202
427.875	4069.15	0.848163	0.848163	202
427.985	4071.62	0.849011	0.849011	202
428.085	4074.5	0.849817	0.849817	202
428.195	4076.8	0.850685	0.850685	202
428.305	4079.59	0.851574	0.851574	202
428.415	4082.7	0.852462	0.852462	202
428.515	4084.98	0.853248	0.853248	202
428.625	4087.63	0.854116	0.854116	202
428.735	4090.86	0.855026	0.855026	202
428.835	4093.19	0.855811	0.855811	202
428.945	4095.88	0.8567	0.8567	202
429.055	4098.24	0.857547	0.857547	202
429.165	4100.85	0.858416	0.858416	202
429.265	4103.34	0.859222	0.859222	202
429.375	4105.93	0.860111	0.860111	202
429.485	4108.37	0.860979	0.860979	202
429.585	4111.16	0.861764	0.861764	202
429.695	4114.35	0.862653	0.862653	202
429.805	4116.67	0.863542	0.863542	202
429.915	4119.79	0.864431	0.864431	202
430.015	4122.19	0.865216	0.865216	202
430.125	4124.97	0.866105	0.866105	202
430.225	4127.89	0.866911	0.866911	202
430.335	4130.94	0.867759	0.867759	202
430.445	4133.62	0.868648	0.868648	202
430.555	4136.45	0.869516	0.869516	202
430.655	4139.12	0.870322	0.870322	202
430.765	4141.88	0.87119	0.87119	202
430.875	4144.37	0.872079	0.872079	202
430.975	4147.23	0.872865	0.872865	202
431.085	4149.94	0.873753	0.873753	202
431.195	4152.79	0.874642	0.874642	202
431.305	4155.1	0.875511	0.875511	202
431.405	4157.99	0.876296	0.876296	202
431.515	4160.93	0.877185	0.877185	202
431.625	4163.84	0.878053	0.878053	202
431.725	4165.55	0.878818	0.878818	202
431.835	4167.26	0.879686	0.879686	202
431.945	4170.66	0.880575	0.880575	202
432.055	4173.7	0.881443	0.881443	202
432.155	4176.29	0.882228	0.882228	202
432.265	4179.23	0.883138	0.883138	202
432.375	4182.11	0.883985	0.883985	202
432.475	4184.37	0.884812	0.884812	202
432.585	4187.1	0.88568	0.88568	202
432.695	4189.82	0.886549	0.886549	202
432.805	4192.66	0.887417	0.887417	202
432.905	4195.55	0.888223	0.888223	202
433.015	4198.59	0.88907	0.88907	202
433.125	4201.92	0.890001	0.890001	202
433.225	4204.62	0.890786	0.890786	202
433.335	4207.34	0.891654	0.891654	202
433.445	4210.26	0.892543	0.892543	202
433.555	4212.83	0.893432	0.893432	202
433.655	4215.27	0.894238	0.894238	202
433.765	4218.13	0.895086	0.895086	202
433.875	4221.08	0.895974	0.895974	202
433.975	4223.21	0.896739	0.896739	202
434.085	4226.25	0.897649	0.897649	202
434.195	4228.66	0.898496	0.898496	202
434.305	4231.99	0.899385	0.899385	202
434.405	4234.44	0.900191	0.900191	202
434.515	4237.7	0.90108	0.90108	202
434.625	4240.33	0.901949	0.901949	202
434.725	4242.89	0.902754	0.902754	202
434.835	4245.43	0.903643	0.903643	202
434.945	4248.06	0.904512	0.904512	202
435.045	4249.99	0.905297	0.905297	202
435.155	4252.82	0.906186	0.906186	202
435.265	4255.59	0.907054	0.907054	202
435.375	4258.93	0.907963	0.907963	202
435.475	4261.49	0.90877	0.90877	202
435.585	4264.6	0.909638	0.909638	202
435.695	4267.47	0.910506	0.910506	202
435.795	4270.04	0.911312	0.911312	202
435.905	4272.53	0.91218	0.91218	202
436.015	4275.26	0.913048	0.913048	202
436.125	4278.02	0.913917	0.913917	202
436.225	4280.6	0.914723	0.914723	202
436.335	4283.56	0.915612	0.915612	202
436.445	4286.2	0.916501	0.916501	202
436.545	4288.68	0.917286	0.917286	202
436.655	4291.21	0.918154	0.918154	202
436.765	4294.5	0.919064	0.919064	202
436.875	4297.24	0.919932	0.919932	202
436.975	4299.6	0.920717	0.920717	202
437.085	4302.17	0.921627	0.921627	202
437.195	4304.64	0.922495	0.922495	202
437.295	4307.38	0.923322	0.923322	202
437.405	4309.96	0.92419	0.92419	202
437.515	4312.82	0.925058	0.925058	202
437.625	4315.55	0.925947	0.925947	202
437.725	4317.75	0.926733	0.926733	202
437.835	4321.04	0.927621	0.927621	202
437.945	4324.02	0.92851	0.92851	202
438.045	4326.48	0.929317	0.929317	202
438.155	4329.29	0.930205	0.930205	202
438.265	4332.02	0.931073	0.931073	202
438.375	4334.73	0.931962	0.931962	202
438.475	4337.38	0.932748	0.932748	202
438.585	4340.39	0.933616	0.933616	202
438.695	4343.35	0.934484	0.934484	202
438.795	4346.03	0.935311	0.935311	202
438.905	4348.45	0.936179	0.936179	202
439.015	4351.61	0.937047	0.937047	202
439.125	4354.52	0.937936	0.937936	202
439.225	4357.24	0.938784	0.938784	202
439.335	4359.77	0.939631	0.939631	202
439.445	4362.94	0.94052	0.94052	202
439.545	4365.52	0.941326	0.941326	202
439.655	4368.42	0.942215	0.942215	202
439.765	4370.58	0.943083	0.943083	202
439.875	4373.55	0.943993	0.943993	202
439.975	4375.98	0.944778	0.944778	202
440.085	4378.99	0.945646	0.945646	202
440.195	4381.27	0.946514	0.946514	202
440.295	4383.85	0.947321	0.947321	202
440.405	4386.92	0.94823	0.94823	202
440.515	4389.53	0.949119	0.949119	202
440.615	4392.36	0.949905	0.949905	202
440.725	4395.76	0.950793	0.950793	202
440.835	4398.87	0.951682	0.951682	202
440.945	4401.73	0.952551	0.952551	202
441.045	4404.31	0.953336	0.953336	202
441.155	4407.34	0.954225	0.954225	201
441.265	4410.2	0.955134	0.955134	201
441.365	4412.93	0.95592	0.95592	201
441.475	4415.93	0.956809	0.956809	201
441.585	4418.62	0.957677	0.957677	201
441.695	4421.9	0.958586	0.958586	201
441.795	4424.29	0.959372	0.959372	201
441.905	4426.62	0.960281	0.960281	201
442.015	4429.54	0.961149	0.961149	201
442.115	4431.94	0.961935	0.961935	201
442.225	4434.82	0.962824	0.962824	201
442.335	4437.5	0.963671	0.963671	201
442.445	4440.11	0.964601	0.964601	201
442.545	4443.38	0.965408	0.965408	201
442.655	4446.79	0.966317	0.966317	201
442.765	4449.23	0.967206	0.967206	201
442.865	4451.23	0.967991	0.967991	201
442.975	4453.99	0.96888	0.96888	201
443.085	4456.83	0.969769	0.969769	201
443.195	4459.74	0.970658	0.970658	201
443.295	4462.23	0.971444	0.971444	201
443.405	4465.5	0.972311	0.972311	201
443.515	4468.93	0.973221	0.973221	201
443.615	4471.63	0.974007	0.974007	201
443.725	4474.68	0.974895	0.974895	201
443.835	4477.76	0.975784	0.975784	201
443.945	4480.7	0.976673	0.976673	201
444.045	4483.41	0.977459	0.977459	201
444.155	4486.49	0.978348	0.978348	201
444.265	4489.18	0.979257	0.979257	201
444.365	4491.59	0.980042	0.980042	201
444.475	4494.46	0.980911	0.980911	201
444.585	4497.1	0.981779	0.981779	201
444.695	4500.38	0.982668	0.982668	201
444.795	4503.14	0.983495	0.983495	201
444.905	4505.63	0.984363	0.984363	201
445.005	4508.31	0.98519	0.98519	201
445.115	4510.61	0.986058	0.986058	201
445.225	4513.77	0.986946	0.986946	201
445.335	4516.53	0.987835	0.987835	201
445.435	4519	0.988621	0.988621	201
445.545	4521.47	0.989489	0.989489	201
445.655	4524.27	0.990378	0.990378	201
445.755	4526.72	0.991184	0.991184	201
445.865	4529.3	0.992031	0.992031	201
445.975	4532.58	0.992941	0.992941	201
446.085	4536.15	0.99383	0.99383	201
446.185	4538.83	0.994636	0.994636	201
446.295	4541.79	0.995504	0.995504	201
446.405	4544.57	0.996414	0.996414	201
446.505	4547.01	0.997178	0.997178	201
446.615	4549.48	0.998067	0.998067	201
446.725	4552.32	0.998936	0.998936	201
446.835	4555.37	0.999824	0.999824	201
446.935	4557.71	1.00059	1.00059	201
447.045	4561.5	1.00152	1.00152	201
447.155	4563.58	1.00239	1.00239	201
447.255	4566.39	1.00319	1.00319	201
447.365	4569.42	1.00408	1.00408	201
447.475	4572.29	1.00495	1.00495	201
447.585	4574.69	1.00584	1.00584	201
447.685	4576.72	1.00663	1.00663	201
447.795	4579.91	1.00751	1.00751	201
447.905	4582.82	1.0084	1.0084	201
448.005	4585.19	1.00921	1.00921	201
448.115	4588.06	1.01006	1.01006	201
448.225	4590.66	1.01097	1.01097	201
448.335	4593.24	1.01183	1.01183	201
448.435	4595.27	1.01262	1.01262	201
448.545	4599.16	1.01351	1.01351	201
448.655	4601.87	1.01438	1.01438	201
448.755	4605.3	1.0152	1.0152	201
448.865	4607.66	1.01605	1.01605	201
448.975	4611.41	1.01696	1.01696	201
449.085	4614.07	1.01783	1.01783	201
449.185	4616.38	1.01861	1.01861	201
449.295	4619.13	1.01948	1.01948	201
449.405	4621.91	1.02035	1.02035	201
449.505	4624.71	1.02118	1.02118	201
449.615	4628	1.02205	1.02205	201
449.725	4630.88	1.02293	1.02293	201
449.835	4633.05	1.02378	1.02378	201
449.935	4636.59	1.02461	1.02461	201
450.045	4639.39	1.02548	1.02548	201
450.155	4642.35	1.02637	1.02637	201
450.255	4644.59	1.02717	1.02717	201
450.365	4647.46	1.02804	1.02804	200
450.475	4650.26	1.02891	1.02891	200
450.575	4652.86	1.02969	1.02969	200
450.685	4656.09	1.0306	1.0306	200
450.795	4658.57	1.03147	1.03147	200
450.905	4661.25	1.03234	1.03234	200
451.005	4663.51	1.03315	1.03315	200
451.115	4666.78	1.03401	1.03401	200
451.225	4669.87	1.0349	1.0349	200
451.325	4672.77	1.03571	1.03571	200
451.435	4676.13	1.03656	1.03656	200
451.545	4678.93	1.03747	1.03747	200
451.655	4681.81	1.03833	1.03833	200
451.755	4684.31	1.0391	1.0391	200
451.865	4687.53	1.03999	1.03999	200
451.975	4690.37	1.04088	1.04088	200
452.075	4692.81	1.04166	1.04166	200
452.185	4695.86	1.04257	1.04257	200
452.295	4699.17	1.04344	1.04344	200
452.405	4701.73	1.04431	1.04431	200
452.505	4704.21	1.04511	1.04511	200
452.615	4707.01	1.04598	1.04598	200
452.725	4710.03	1.04687	1.04687	200
452.825	4712.29	1.04766	1.04766	200
452.935	4714.2	1.04848	1.04848	200
453.045	4716.94	1.04937	1.04937	200
453.155	4720.89	1.05026	1.05026	200
453.255	4723.83	1.05103	1.05103	200
453.365	4726.9	1.05191	1.05191	200
453.475	4729.89	1.0528	1.0528	200
453.575	4732.26	1.05361	1.05361	200
453.685	4734.84	1.0545	1.0545	200
453.795	4738.42	1.05537	1.05537	200
453.905	4741.13	1.05624	1.05624	200
454.005	4744.11	1.05704	1.05704	200
454.115	4746.86	1.05793	1.05793	200
454.225	4749.96	1.05878	1.05878	200
454.325	4752.84	1.0596	1.0596	200
454.435	4756.03	1.06047	1.06047	200
454.545	4759.18	1.06136	1.06136	200
454.655	4761.63	1.06225	1.06225	200
454.755	4764.12	1.06301	1.06301	200
454.865	4767.14	1.0639	1.0639	200
454.975	4770.14	1.06479	1.06479	200
455.075	4772.58	1.06558	1.06558	200
455.185	4775.39	1.06645	1.06645	200
455.295	4778.05	1.06731	1.06731	200
455.395	4780.69	1.06814	1.06814	200
455.505	4783.58	1.06901	1.06901	200
455.615	4786.41	1.06988	1.06988	200
455.725	4789.32	1.07077	1.07077	200
455.825	4792.11	1.07155	1.07155	200
455.935	4795.68	1.07244	1.07244	200
456.045	4798.97	1.07333	1.07333	200
456.145	4801.61	1.07412	1.07412	200
456.255	4804.38	1.07498	1.07498	200
456.365	4807.06	1.07585	1.07585	200
456.475	4810.5	1.07674	1.07674	200
456.575	4813.5	1.07755	1.07755	200
456.685	4816.95	1.07844	1.07844	200
456.795	4819.61	1.0793	1.0793	200
456.895	4822.65	1.08011	1.08011	200
457.005	4825.45	1.081	1.081	200
457.115	4827.89	1.08185	1.08185	200
457.225	4830.58	1.08273	1.08273	200
457.325	4833.38	1.08354	1.08354	200
457.435	4836.45	1.08443	1.08443	200
457.545	4839.48	1.0853	1.0853	200
457.645	4841.79	1.08608	1.08608	200
457.755	4844.69	1.08699	1.08699	200
457.865	4847.74	1.08786	1.08786	200
457.975	4850.73	1.08873	1.08873	200
458.075	4853.68	1.08954	1.08954	200
458.185	4856.12	1.0904	1.0904	200
458.295	4859.02	1.09133	1.09133	200
458.395	4861.25	1.0921	1.0921	199
458.505	4863.97	1.09299	1.09299	199
458.615	4866.76	1.09386	1.09386	199
458.725	4869.44	1.09472	1.09472	199
458.825	4872.39	1.09553	1.09553	199
458.935	4875.21	1.09642	1.09642	199
459.045	4878.51	1.09729	1.09729	199
459.145	4882.08	1.09811	1.09811	199
459.255	4885.33	1.09902	1.09902	199
459.365	4887.4	1.09987	1.09987	199
459.475	4890.5	1.10074	1.10074	199
459.575	4893.11	1.10152	1.10152	199
459.685	4896.14	1.10243	1.10243	199
459.795	4899.67	1.10332	1.10332	199
459.895	4901.64	1.10411	1.10411	199
460.005	4904.61	1.105	1.105	199
460.115	4907.72	1.10587	1.10587	199
460.215	4910.37	1.10667	1.10667	199
460.325	4913.6	1.10758	1.10758	199
460.435	4916.36	1.10843	1.10843	199
460.535	4919.04	1.10926	1.10926	199
460.645	4922.1	1.11012	1.11012	199
460.755	4924.96	1.11101	1.11101	199
460.865	4927.65	1.1119	1.1119	199
460.965	4930.24	1.11269	1.11269	199
461.075	4933.23	1.11355	1.11355	199
461.185	4936.15	1.11446	1.11446	199
461.285	4938.92	1.11525	1.11525	199
461.395	4942.76	1.11614	1.11614	199
461.505	4945.33	1.11701	1.11701	199
461.615	4947.92	1.11792	1.11792	199
461.715	4950.52	1.1187	1.1187	199
461.825	4953.53	1.11959	1.11959	199
461.935	4956.98	1.12048	1.12048	199
462.035	4960.15	1.12127	1.12127	199
462.145	4963.35	1.12213	1.12213	199
462.255	4966	1.12302	1.12302	199
462.365	4969.18	1.12391	1.12391	199
462.465	4972.05	1.12472	1.12472	199
462.575	4974.84	1.12561	1.12561	199
462.685	4977.93	1.12647	1.12647	199
462.785	4980.76	1.1273	1.1273	199
462.895	4983.9	1.12817	1.12817	199
463.005	4986.7	1.12908	1.12908	199
463.115	4989.21	1.12995	1.12995	199
463.215	4992.09	1.13075	1.13075	199
463.325	4994.88	1.13164	1.13164	199
463.435	4997.52	1.13251	1.13251	199
463.535	4999.81	1.1333	1.1333	199
463.645	5003.17	1.13421	1.13421	199
463.755	5006.93	1.13511	1.13511	199
463.865	5009.23	1.13598	1.13598	199
463.965	5012.14	1.13681	1.13681	199
464.075	5014.61	1.13768	1.13768	199
464.185	5017.23	1.13855	1.13855	199
464.285	5019.85	1.13937	1.13937	199
464.395	5023.31	1.14024	1.14024	199
464.505	5026.41	1.14111	1.14111	198
464.615	5030.1	1.14198	1.14198	198
464.715	5032.93	1.14282	1.14282	198
464.825	5035.84	1.14371	1.14371	198
464.935	5039.22	1.14458	1.14458	198
465.035	5042.3	1.14539	1.14539	198
465.145	5044.93	1.14626	1.14626	198
465.255	5047.81	1.14714	1.14714	198
465.355	5051.19	1.14795	1.14795	198
465.465	5053.95	1.14884	1.14884	198
465.575	5056.64	1.14971	1.14971	198
465.685	5059.22	1.1506	1.1506	198
465.785	5062.89	1.1514	1.1514	198
465.895	5065.32	1.15227	1.15227	198
466.005	5068.41	1.15316	1.15316	198
466.105	5071.02	1.15399	1.15399	198
466.215	5073.74	1.15486	1.15486	198
466.325	5076.54	1.15572	1.15572	198
466.435	5079.33	1.15661	1.15661	198
466.535	5081.81	1.15742	1.15742	198
466.645	5084.63	1.15829	1.15829	198
466.755	5087.25	1.15918	1.15918	198
466.855	5090.34	1.15998	1.15998	198
466.965	5093.23	1.16085	1.16085	198
467.075	5096.25	1.16174	1.16174	198
467.185	5100.13	1.16261	1.16261	198
467.285	5103.23	1.16341	1.16341	198
467.395	5106.39	1.1643	1.1643	198
467.505	5109.66	1.16519	1.16519	198
467.605	5111.74	1.166	1.166	198
467.715	5114.62	1.16684	1.16684	198
467.825	5118.03	1.16777	1.16777	198
467.935	5120.61	1.16862	1.16862	198
468.035	5123.45	1.16941	1.16941	198
468.145	5126.87	1.17028	1.17028	198
468.255	5130.01	1.17119	1.17119	198
468.355	5132.53	1.17199	1.17199	198
468.465	5135.53	1.17286	1.17286	198
468.575	5138.38	1.17375	1.17375	198
468.685	5141.66	1.17464	1.17464	198
468.785	5143.95	1.17542	1.17542	198
468.895	5146.36	1.17631	1.17631	198
469.005	5149.07	1.17718	1.17718	198
469.105	5152.39	1.17799	1.17799	198
469.215	5154.95	1.17887	1.17887	198
469.325	5157.85	1.17974	1.17974	198
469.435	5160.68	1.18063	1.18063	198
469.535	5162.99	1.18142	1.18142	198
469.645	5166.25	1.18229	1.18229	198
469.755	5169.32	1.18317	1.18317	198
469.855	5172.71	1.18398	1.18398	198
469.965	5176.52	1.18487	1.18487	198
470.075	5179.21	1.18574	1.18574	198
470.175	5182.09	1.18652	1.18652	198
470.285	5185.06	1.18741	1.18741	198
470.395	5187.73	1.18828	1.18828	198
470.505	5190.32	1.18915	1.18915	198
470.605	5193.18	1.18997	1.18997	198
470.715	5196.44	1.19084	1.19084	198
470.825	5199.75	1.19173	1.19173	198
470.925	5202.3	1.19252	1.19252	198
471.035	5205.83	1.19341	1.19341	198
471.145	5208.66	1.19427	1.19427	198
471.255	5211.54	1.19514	1.19514	198
471.355	5214.08	1.19595	1.19595	198
471.465	5217.17	1.19684	1.19684	198
471.575	5220.03	1.19773	1.19773	198
471.675	5222.53	1.19851	1.19851	198
471.785	5225.34	1.19936	1.19936	198
471.895	5228.75	1.20027	1.20027	198
472.005	5231.39	1.20116	1.20116	198
472.105	5233.67	1.20194	1.20194	198
472.215	5236.65	1.20283	1.20283	198
472.325	5240.18	1.20372	1.20372	198
472.425	5242.85	1.20451	1.20451	198
472.535	5246.52	1.2054	1.2054	198
472.645	5249.31	1.20624	1.20624	198
472.755	5252.17	1.20713	1.20713	198
472.855	5255.52	1.20792	1.20792	198
472.965	5258.71	1.20881	1.20881	198
473.075	5261.15	1.20965	1.20965	198
473.175	5263.76	1.21046	1.21046	198
473.285	5267.65	1.21135	1.21135	198
473.395	5270.9	1.21224	1.21224	198
473.505	5273.87	1.21313	1.21313	198
473.605	5275.76	1.21391	1.21391	198
473.715	5278.94	1.2148	1.2148	198
473.825	5282.13	1.21565	1.21565	198
473.925	5285.51	1.21647	1.21647	198
474.035	5287.64	1.21728	1.21728	198
474.145	5290.3	1.21817	1.21817	198
474.255	5293.38	1.21906	1.21906	198
474.355	5296.43	1.21982	1.21982	198
474.465	5299.68	1.22073	1.22073	198
474.575	5302.85	1.2216	1.2216	198
474.675	5305.73	1.22243	1.22243	198
474.785	5308.62	1.22328	1.22328	198
474.895	5311.66	1.22416	1.22416	198
475.005	5314.42	1.22503	1.22503	198
475.105	5316.91	1.22582	1.22582	198
475.215	5320.75	1.22671	1.22671	198
475.315	5323.29	1.22749	1.22749	198
475.425	5326.5	1.22836	1.22836	198
475.535	5329.97	1.22927	1.22927	198
475.645	5333.31	1.23016	1.23016	198
475.745	5336.32	1.23096	1.23096	198
475.855	5339.3	1.23183	1.23183	198
475.965	5342.18	1.23268	1.23268	198
476.065	5345.18	1.23351	1.23351	198
476.175	5348.09	1.23438	1.23438	198
476.285	5351.13	1.23524	1.23524	198
476.395	5354.26	1.23613	1.23613	198
476.495	5357.15	1.23694	1.23694	198
476.605	5359.88	1.23781	1.23781	198
476.715	5363.2	1.23868	1.23868	199
476.815	5366.5	1.23948	1.23948	199
476.925	5369.53	1.24035	1.24035	199
477.035	5372.52	1.24124	1.24124	199
477.145	5375.38	1.24213	1.24213	199
477.245	5377.92	1.24293	1.24293	199
477.355	5380.14	1.24378	1.24378	199
477.465	5383.49	1.24469	1.24469	199
477.565	5386.52	1.24546	1.24546	199
477.675	5389.66	1.24634	1.24634	199
477.785	5393.13	1.24723	1.24723	199
477.895	5396.29	1.2481	1.2481	199
477.995	5399.19	1.24893	1.24893	199
478.105	5402.29	1.24978	1.24978	199
478.215	5405.72	1.25068	1.25068	199
478.315	5407.9	1.25149	1.25149	199
478.425	5410.73	1.25232	1.25232	199
478.535	5414.03	1.25323	1.25323	199
478.645	5417.28	1.2541	1.2541	199
478.745	5420.43	1.25492	1.25492	199
478.855	5422.82	1.25577	1.25577	199
478.965	5426.16	1.25664	1.25664	199
479.065	5428.83	1.25746	1.25746	199
479.175	5432.27	1.25835	1.25835	199
479.285	5435.1	1.25922	1.25922	199
479.395	5437.86	1.26011	1.26011	199
479.495	5439.82	1.26092	1.26092	199
479.605	5443.63	1.26181	1.26181	199
479.715	5445.51	1.26267	1.26267	200
479.815	5448.15	1.26348	1.26348	200
479.925	5450.96	1.26435	1.26435	200
480.035	5453.99	1.2652	1.2652	200
480.135	5457.26	1.26602	1.26602	200
480.245	5460.72	1.26693	1.26693	200
480.355	5463.88	1.2678	1.2678	200
480.465	5467.37	1.26869	1.26869	200
480.565	5469.86	1.26947	1.26947	200
480.675	5472.47	1.27034	1.27034	200
480.785	5475.73	1.27123	1.27123	200
480.885	5478.96	1.27204	1.27204	200
480.995	5481.79	1.27291	1.27291	200
481.105	5485.22	1.27382	1.27382	200
481.215	5488.34	1.27468	1.27468	200
481.315	5491.26	1.27547	1.27547	200
481.425	5493.84	1.27636	1.27636	200
481.535	5497.37	1.27725	1.27725	200
481.635	5500.36	1.27805	1.27805	200
481.745	5503.41	1.27892	1.27892	200
481.855	5506.27	1.27981	1.27981	200
481.965	5509.34	1.28068	1.28068	200
482.065	5512.25	1.28151	1.28151	200
482.175	5514.9	1.28237	1.28237	200
482.285	5517.85	1.28326	1.28326	200
482.385	5521	1.28405	1.28405	200
482.495	5524	1.28494	1.28494	200
482.605	5527.28	1.28585	1.28585	200
482.715	5530.14	1.28671	1.28671	200
482.815	5533.3	1.28752	1.28752	200
482.925	5536.18	1.28841	1.28841	200
483.035	5539.69	1.28928	1.28928	200
483.135	5542.73	1.29008	1.29008	200
483.245	5545.88	1.29095	1.29095	200
483.355	5549.55	1.29182	1.29182	200
483.465	5552.03	1.29271	1.29271	200
483.565	5555.33	1.29351	1.29351	200
483.675	5558.47	1.2944	1.2944	200
483.785	5561.29	1.29527	1.29527	200
483.885	5564.29	1.2961	1.2961	200
483.995	5567.76	1.29697	1.29697	200
484.105	5570.99	1.29788	1.29788	200
484.215	5573.69	1.29877	1.29877	200
484.315	5576.42	1.29955	1.29955	200
484.425	5579.67	1.30042	1.30042	200
484.535	5582.42	1.30129	1.30129	200
484.635	5585.25	1.30209	1.30209	200
484.745	5588.26	1.303	1.303	200
484.855	5592.21	1.30391	1.30391	201
484.965	5595.14	1.30478	1.30478	201
485.065	5598.05	1.30559	1.30559	201
485.175	5601.04	1.30648	1.30648	201
485.285	5603.49	1.30736	1.30736	201
485.385	5606.35	1.30817	1.30817	201
485.495	5609.64	1.30904	1.30904	201
485.605	5613.37	1.30991	1.30991	201
485.705	5616.66	1.31071	1.31071	201
485.815	5620.34	1.3116	1.3116	201
485.925	5623.38	1.31249	1.31249	201
486.035	5626.78	1.31338	1.31338	201
486.135	5629.44	1.31416	1.31416	201
486.245	5632.45	1.31503	1.31503	201
486.355	5635.6	1.31594	1.31594	201
486.455	5638.97	1.31677	1.31677	201
486.565	5642.16	1.31764	1.31764	201
486.675	5644.85	1.31851	1.31851	201
486.785	5647.91	1.31939	1.31939	201
486.885	5650.55	1.3202	1.3202	201
486.995	5653.95	1.32107	1.32107	201
487.105	5657.06	1.32196	1.32196	201
487.205	5660.19	1.32274	1.32274	201
487.315	5663.12	1.32365	1.32365	201
487.425	5666.3	1.32454	1.32454	201
487.535	5669.49	1.32541	1.32541	201
487.635	5672.23	1.32624	1.32624	201
487.745	5674.93	1.3271	1.3271	201
487.855	5677.55	1.32797	1.32797	201
487.955	5680.24	1.32878	1.32878	201
488.065	5683.47	1.32965	1.32965	201
488.175	5686.97	1.33054	1.33054	201
488.285	5690.9	1.33138	1.33138	201
488.385	5693.93	1.33223	1.33223	201
488.495	5697.1	1.33308	1.33308	201
488.605	5700.53	1.33399	1.33399	201
488.705	5703.12	1.33479	1.33479	201
488.815	5706.1	1.33566	1.33566	201
488.925	5709.09	1.33653	1.33653	201
489.035	5712.28	1.33742	1.33742	201
489.135	5714.46	1.33821	1.33821	201
489.245	5717.72	1.33909	1.33909	201
489.355	5721.23	1.33998	1.33998	201
489.455	5724.1	1.34079	1.34079	201
489.565	5726.72	1.34166	1.34166	201
489.675	5729.96	1.34255	1.34255	201
489.785	5733.2	1.34343	1.34343	201
489.885	5735.97	1.34424	1.34424	201
489.995	5738.01	1.34509	1.34509	201
490.095	5741.11	1.34587	1.34587	201
490.205	5744.44	1.34678	1.34678	201
490.315	5747.8	1.34765	1.34765	201
490.425	5750.75	1.34854	1.34854	201
490.525	5753.51	1.34935	1.34935	201
490.635	5756.11	1.35021	1.35021	201
490.745	5759.45	1.3511	1.3511	201
490.845	5762.87	1.35191	1.35191	201
490.955	5766	1.35276	1.35276	201
491.065	5769.96	1.35365	1.35365	201
491.175	5773.21	1.35453	1.35453	201
491.275	5776.08	1.35532	1.35532	201
491.385	5779.7	1.35621	1.35621	201
491.495	5782.51	1.3571	1.3571	201
491.595	5785.19	1.3579	1.3579	201
491.705	5787.82	1.35875	1.35875	201
491.815	5791.53	1.35964	1.35964	201
491.925	5794.42	1.36053	1.36053	201
492.025	5797.2	1.36132	1.36132	201
492.135	5800.69	1.3622	1.3622	201
492.245	5803.59	1.36307	1.36307	201
492.345	5806.87	1.36388	1.36388	201
492.455	5809.84	1.36477	1.36477	201
492.565	5812.95	1.36563	1.36563	201
492.675	5816.04	1.36648	1.36648	201
492.775	5819.06	1.36731	1.36731	201
492.885	5821.99	1.36818	1.36818	201
492.995	5824.88	1.36905	1.36905	201
493.095	5828	1.36985	1.36985	201
493.205	5831.01	1.37074	1.37074	201
493.315	5833.95	1.37161	1.37161	201
493.425	5837.91	1.3725	1.3725	201
493.525	5841.19	1.3733	1.3733	201
493.635	5844.25	1.37415	1.37415	201
493.745	5847.79	1.37506	1.37506	201
493.845	5850.58	1.37585	1.37585	201
493.955	5853.88	1.37671	1.37671	201
494.065	5857.05	1.37758	1.37758	201
494.175	5860.6	1.37847	1.37847	201
494.275	5862.98	1.37926	1.37926	201
494.385	5866.51	1.38015	1.38015	201
494.495	5870.18	1.38101	1.38101	201
494.595	5873.29	1.38184	1.38184	201
494.705	5876.03	1.38271	1.38271	201
494.815	5879.02	1.3836	1.3836	201
494.925	5882.14	1.38445	1.38445	201
495.025	5885.26	1.38525	1.38525	201
495.135	5888.12	1.38614	1.38614	201
495.245	5891.14	1.38699	1.38699	201
495.345	5892.6	1.38775	1.38775	201
495.455	5896.92	1.38866	1.38866	201
495.565	5900.4	1.38953	1.38953	201
495.665	5903.58	1.39034	1.39034	201
495.775	5906.74	1.3912	1.3912	201
495.885	5909.34	1.39207	1.39207	201
495.995	5912.67	1.39296	1.39296	201
496.095	5916.04	1.39377	1.39377	201
496.205	5919.45	1.39464	1.39464	201
496.315	5923.06	1.39552	1.39552	201
496.415	5925.47	1.39629	1.39629	201
496.525	5928.85	1.39718	1.39718	201
496.635	5932.76	1.39807	1.39807	201
496.745	5935.82	1.39892	1.39892	201
496.845	5938.89	1.39974	1.39974	201
496.955	5942.49	1.40061	1.40061	201
497.065	5945.1	1.40152	1.40152	201
497.165	5947.93	1.40231	1.40231	201
497.275	5951.49	1.40317	1.40317	201
497.385	5954.6	1.40406	1.40406	201
497.495	5957.61	1.40493	1.40493	201
497.595	5960.06	1.40574	1.40574	201
497.705	5963.09	1.40658	1.40658	201
497.815	5966.6	1.40747	1.40747	201
497.915	5969.39	1.40826	1.40826	201
498.025	5972.82	1.40917	1.40917	201
498.135	5976.04	1.41004	1.41004	201
498.245	5979.19	1.41095	1.41095	201
498.345	5981.91	1.41173	1.41173	201
498.455	5984.72	1.4126	1.4126	201
498.565	5987.27	1.41347	1.41347	201
498.665	5990.42	1.41427	1.41427	201
498.775	5994.21	1.41516	1.41516	201
498.885	5997.85	1.41601	1.41601	201
498.995	6001.29	1.4169	1.4169	201
499.095	6004.12	1.41768	1.41768	201
499.205	6007.49	1.41857	1.41857	201
499.315	6011	1.41948	1.41948	201
499.415	6013.32	1.42025	1.42025	201
499.525	6016.54	1.42114	1.42114	201
499.635	6019.64	1.42203	1.42203	201
499.745	6023.22	1.42289	1.42289	201
499.845	6026.42	1.4237	1.4237	201
499.955	6028.82	1.42457	1.42457	201
500.065	6032.49	1.42546	1.42546	201
500.165	6035.3	1.42626	1.42626	201
500.275	6038.48	1.42713	1.42713	201
500.385	6041.79	1.42802	1.42802	201
500.485	6044.58	1.42881	1.42881	201
500.595	6047.17	1.42969	1.42969	201
500.705	6050.12	1.43058	1.43058	201
500.815	6054.12	1.43149	1.43149	201
500.915	6056.53	1.43226	1.43226	201
501.025	6058.95	1.43315	1.43315	201
501.135	6062.47	1.43401	1.43401	201
501.235	6065.5	1.4348	1.4348	201
501.345	6069.11	1.43573	1.43573	201
501.455	6071.99	1.43656	1.43656	201
501.565	6076.29	1.43749	1.43749	201
501.665	6079.05	1.43827	1.43827	201
501.775	6081.82	1.43916	1.43916	201
501.885	6085.08	1.44003	1.44003	201
501.985	6088.42	1.44081	1.44081	201
502.095	6092.03	1.44168	1.44168	200
502.205	6096.66	1.44259	1.44259	200
502.315	6099.92	1.44346	1.44346	200
502.415	6103.21	1.44427	1.44427	200
502.525	6106.48	1.44513	1.44513	200
502.635	6109.32	1.446	1.446	200
502.735	6112.66	1.44683	1.44683	200
502.845	6116.43	1.44774	1.44774	200
502.955	6119.02	1.44859	1.44859	200
503.065	6121.88	1.44948	1.44948	200
503.165	6125.21	1.45028	1.45028	200
503.275	6128.04	1.45117	1.45117	200
503.385	6130.98	1.45206	1.45206	200
503.485	6133.8	1.45284	1.45284	200
503.595	6137.44	1.45373	1.45373	200
503.705	6140.14	1.4546	1.4546	200
503.815	6143.6	1.45549	1.45549	200
503.915	6146.73	1.4563	1.4563	200
504.025	6149.98	1.45717	1.45717	200
504.135	6153.72	1.45805	1.45805	200
504.235	6157.27	1.45886	1.45886	200
504.345	6160.17	1.45975	1.45975	200
504.455	6163.32	1.46062	1.46062	200
504.565	6167.02	1.46151	1.46151	200
504.665	6170.04	1.46229	1.46229	200
504.775	6173.52	1.4632	1.4632	200
504.885	6176.78	1.46407	1.46407	200
504.985	6179.7	1.46488	1.46488	200
505.095	6183.66	1.46576	1.46576	200
505.205	6186.68	1.46667	1.46667	200
505.305	6189.21	1.46746	1.46746	200
505.415	6192.13	1.46831	1.46831	200
505.525	6195.91	1.46922	1.46922	200
505.625	6198.91	1.47002	1.47002	200
505.735	6202.05	1.47091	1.47091	200
505.845	6204.86	1.47176	1.47176	200
505.955	6208.02	1.47265	1.47265	200
506.055	6211.42	1.4735	1.4735	200
506.165	6214.93	1.47438	1.47438	200
506.275	6218.18	1.47527	1.47527	200
506.375	6220.39	1.47606	1.47606	200
506.485	6223.54	1.47697	1.47697	200
506.595	6227.1	1.47786	1.47786	200
506.705	6230.49	1.4787	1.4787	200
506.805	6233.49	1.47953	1.47953	200
506.915	6237.1	1.4804	1.4804	200
507.025	6241.06	1.48129	1.48129	200
507.125	6244.08	1.48209	1.48209	200
507.235	6247.37	1.48298	1.48298	200
507.345	6250.7	1.48387	1.48387	200
507.455	6253.51	1.48474	1.48474	200
507.555	6257.23	1.48555	1.48555	200
507.665	6260.67	1.48644	1.48644	200
507.775	6263.78	1.4873	1.4873	200
507.875	6266.92	1.48809	1.48809	200
507.985	6269.86	1.489	1.489	200
508.095	6272.97	1.48987	1.48987	200
508.205	6276.44	1.49073	1.49073	200
508.305	6279.87	1.49154	1.49154	200
508.415	6282.73	1.49243	1.49243	200
508.525	6286.2	1.49332	1.49332	200
508.625	6288.57	1.49412	1.49412	200
508.735	6291.79	1.49499	1.49499	200
508.845	6294.75	1.4959	1.4959	200
508.955	6297.54	1.49675	1.49675	200
509.055	6300.48	1.49756	1.49756	200
509.165	6303.9	1.49844	1.49844	200
509.275	6307.42	1.49933	1.49933	200
509.375	6310.85	1.50012	1.50012	200
509.485	6314.06	1.50101	1.50101	200
509.595	6317.72	1.5019	1.5019	200
509.705	6321.19	1.50277	1.50277	200
509.805	6324.27	1.50357	1.50357	200
509.915	6327.37	1.50446	1.50446	200
510.025	6330.53	1.50533	1.50533	200
510.125	6333.41	1.50613	1.50613	200
510.235	6336.41	1.50702	1.50702	200
510.345	6339.87	1.50789	1.50789	200
510.445	6342.98	1.50868	1.50868	200
510.555	6346.25	1.50957	1.50957	200
510.665	6349.29	1.51045	1.51045	200
510.775	6352.79	1.51134	1.51134	200
510.875	6355.95	1.51215	1.51215	200
510.985	6359.39	1.51302	1.51302	200
511.095	6361.83	1.51393	1.51393	200
511.195	6363.82	1.51471	1.51471	199
511.305	6366.92	1.51558	1.51558	199
511.415	6370.68	1.51645	1.51645	199
511.525	6373.94	1.51734	1.51734	199
511.625	6377	1.51814	1.51814	199
511.735	6380.12	1.51901	1.51901	199
511.845	6383.01	1.51988	1.51988	199
511.945	6386.95	1.52069	1.52069	199
512.055	6390.08	1.52155	1.52155	199
512.165	6393.39	1.52242	1.52242	199
512.275	6396.95	1.52331	1.52331	199
512.375	6399.98	1.52412	1.52412	199
512.485	6403.45	1.52501	1.52501	199
512.595	6406.47	1.52587	1.52587	199
512.695	6409.42	1.52668	1.52668	199
512.805	6412.98	1.52757	1.52757	199
512.915	6416.1	1.52844	1.52844	199
513.025	6419.55	1.52931	1.52931	199
513.125	6423.15	1.53013	1.53013	199
513.235	6425.84	1.53098	1.53098	199
513.345	6429.57	1.53187	1.53187	199
513.445	6432.22	1.53265	1.53265	199
513.555	6435.78	1.53356	1.53356	199
513.665	6439.12	1.53441	1.53441	199
513.775	6442	1.5353	1.5353	199
513.875	6444.9	1.53611	1.53611	199
513.985	6447.8	1.53698	1.53698	199
514.095	6450.7	1.53782	1.53782	199
514.195	6454.01	1.53867	1.53867	199
514.305	6457.24	1.53952	1.53952	199
514.415	6460.34	1.54041	1.54041	199
514.525	6463.94	1.54127	1.54127	199
514.625	6467.28	1.5421	1.5421	199
514.735	6470.28	1.54297	1.54297	199
514.845	6473.56	1.54382	1.54382	199
514.945	6477.13	1.54464	1.54464	199
515.055	6480.57	1.54551	1.54551	199
515.165	6483.75	1.54638	1.54638	199
515.265	6486.83	1.54719	1.54719	199
515.375	6490.14	1.54808	1.54808	199
515.485	6493.29	1.54894	1.54894	199
515.595	6497.23	1.54983	1.54983	199
515.695	6500.53	1.55064	1.55064	199
515.805	6504.13	1.55151	1.55151	199
515.915	6507.08	1.55237	1.55237	199
516.015	6509.66	1.55316	1.55316	199
516.125	6513.07	1.55405	1.55405	199
516.235	6516.48	1.55494	1.55494	199
516.345	6519.44	1.55577	1.55577	199
516.445	6521.97	1.55659	1.55659	199
516.555	6524.84	1.55744	1.55744	199
516.665	6528.75	1.55833	1.55833	199
516.765	6531.56	1.55909	1.55909	199
516.875	6535.54	1.56	1.56	199
516.985	6538.59	1.56089	1.56089	199
517.095	6542.25	1.56176	1.56176	199
517.195	6545.74	1.56257	1.56257	199
517.305	6548.66	1.56343	1.56343	199
517.415	6552.15	1.5643	1.5643	199
517.515	6554.97	1.56509	1.56509	199
517.625	6558.67	1.56596	1.56596	199
517.735	6562.29	1.56687	1.56687	199
517.845	6565.73	1.56771	1.56771	199
517.945	6569.18	1.56856	1.56856	199
518.055	6572.27	1.56941	1.56941	199
518.165	6575.88	1.57032	1.57032	199
518.265	6578.44	1.57106	1.57106	199
518.375	6582.36	1.57197	1.57197	199
518.485	6585.55	1.57284	1.57284	199
518.595	6588.82	1.57373	1.57373	199
518.695	6591.91	1.57453	1.57453	199
518.805	6595.2	1.5754	1.5754	199
518.915	6598.45	1.57627	1.57627	199
519.015	6601.56	1.57708	1.57708	199
519.125	6604.96	1.57797	1.57797	199
519.235	6607.94	1.57883	1.57883	199
519.345	6611.36	1.57972	1.57972	198
519.445	6614.34	1.58053	1.58053	198
519.555	6617.37	1.58142	1.58142	198
519.665	6620.02	1.58226	1.58226	198
519.765	6623.29	1.58307	1.58307	198
519.875	6626.7	1.58394	1.58394	198
519.985	6630.23	1.58483	1.58483	198
520.095	6634.23	1.5857	1.5857	198
520.195	6637.84	1.5865	1.5865	198
520.305	6640.84	1.58737	1.58737	198
520.405	6644.26	1.5882	1.5882	198
520.515	6647.51	1.58909	1.58909	198
520.625	6650.61	1.58995	1.58995	198
520.735	6653.52	1.59082	1.59082	198
520.835	6656.46	1.59161	1.59161	198
520.945	6660.17	1.5925	1.5925	198
521.055	6663.88	1.59339	1.59339	198
521.155	6666.63	1.59417	1.59417	198
521.265	6670.01	1.59504	1.59504	198
521.375	6673.25	1.59591	1.59591	198
521.485	6677.11	1.59682	1.59682	198
521.585	6680.33	1.5976	1.5976	198
521.695	6683.85	1.59851	1.59851	198
521.805	6686.11	1.5994	1.5994	198
521.905	6689.2	1.60019	1.60019	198
522.015	6691.74	1.60103	1.60103	198
522.125	6694.87	1.60194	1.60194	198
522.235	6697.81	1.60281	1.60281	198
522.335	6701.2	1.60362	1.60362	198
522.445	6705.29	1.60451	1.60451	198
522.555	6708.94	1.6054	1.6054	198
522.655	6711.65	1.6062	1.6062	198
522.765	6715.62	1.60707	1.60707	198
522.875	6719.14	1.60796	1.60796	198
522.985	6722.31	1.60881	1.60881	198
523.085	6725.1	1.60961	1.60961	198
523.195	6728.87	1.6105	1.6105	198
523.305	6732.09	1.61137	1.61137	198
523.405	6735.33	1.61218	1.61218	198
523.515	6738.33	1.61306	1.61306	198
523.625	6741.89	1.61393	1.61393	198
523.735	6745.58	1.61482	1.61482	198
523.835	6748.42	1.61563	1.61563	198
523.945	6752.35	1.6165	1.6165	198
524.055	6755.49	1.61738	1.61738	198
524.155	6758.66	1.61819	1.61819	198
524.265	6761.83	1.6191	1.6191	198
524.375	6765.34	1.61997	1.61997	198
524.485	6768.17	1.62084	1.62084	198
524.585	6771.34	1.62164	1.62164	198
524.695	6774.97	1.62253	1.62253	198
524.805	6777.73	1.6234	1.6234	198
524.905	6780.59	1.62421	1.62421	198
525.015	6784.74	1.62509	1.62509	198
525.125	6787.46	1.62596	1.62596	198
525.225	6791.09	1.62677	1.62677	198
525.335	6794.81	1.62766	1.62766	198
525.445	6798.38	1.62855	1.62855	198
525.555	6802.18	1.62944	1.62944	198
525.655	6805.06	1.63022	1.63022	198
525.765	6808.52	1.63111	1.63111	198
525.875	6811.66	1.63198	1.63198	198
525.975	6815.28	1.6328	1.6328	198
526.085	6818.73	1.63369	1.63369	198
526.195	6821.96	1.63456	1.63456	198
526.305	6826.12	1.63545	1.63545	198
526.405	6829.02	1.63624	1.63624	198
526.515	6832.54	1.63717	1.63717	198
526.625	6836.1	1.63801	1.63801	198
526.725	6838.68	1.63884	1.63884	198
526.835	6841.92	1.63969	1.63969	198
526.945	6845.62	1.64058	1.64058	198
527.055	6848.12	1.64145	1.64145	198
527.155	6851.31	1.64227	1.64227	198
527.265	6855	1.64316	1.64316	198
527.375	6858.85	1.64407	1.64407	198
527.475	6861.79	1.64488	1.64488	198
527.585	6864.7	1.64574	1.64574	198
527.695	6867.78	1.64663	1.64663	198
527.805	6871.87	1.64752	1.64752	198
527.905	6874.81	1.64833	1.64833	198
528.015	6878.56	1.64918	1.64918	198
528.125	6882.13	1.65007	1.65007	198
528.225	6885.76	1.65091	1.65091	198
528.335	6888.84	1.65176	1.65176	198
528.445	6892.67	1.65267	1.65267	198
528.555	6895.99	1.65354	1.65354	198
528.655	6899.01	1.65432	1.65432	198
528.765	6902.36	1.65523	1.65523	198
528.875	6906.44	1.6561	1.6561	198
528.975	6909.31	1.65691	1.65691	198
529.085	6912.39	1.6578	1.6578	198
529.195	6915.54	1.65866	1.65866	198
529.305	6919.04	1.65955	1.65955	198
529.405	6922.51	1.66036	1.66036	198
529.515	6925.54	1.66123	1.66123	199
529.625	6929.17	1.66212	1.66212	199
529.725	6932.08	1.66292	1.66292	199
529.835	6935.56	1.66381	1.66381	199
529.945	6938.64	1.6647	1.6647	199
530.055	6941.51	1.66557	1.66557	199
530.155	6944.41	1.66635	1.66635	199
530.265	6947.83	1.66724	1.66724	199
530.375	6951.49	1.66813	1.66813	199
530.475	6955.02	1.66892	1.66892	199
530.585	6958.76	1.66981	1.66981	199
530.695	6962.3	1.67069	1.67069	199
530.795	6965.19	1.67148	1.67148	199
530.905	6968.5	1.67235	1.67235	199
531.015	6972.53	1.67326	1.67326	199
531.125	6975.37	1.67413	1.67413	199
531.225	6978.83	1.67493	1.67493	199
531.335	6981.86	1.67582	1.67582	199
531.445	6985.44	1.67669	1.67669	199
531.545	6988.92	1.67749	1.67749	199
531.655	6991.87	1.67834	1.67834	199
531.765	6995.6	1.67925	1.67925	199
531.875	6998.78	1.68014	1.68014	199
531.975	7002.1	1.68095	1.68095	199
532.085	7005.67	1.68184	1.68184	199
532.195	7008.86	1.68272	1.68272	199
532.295	7011.19	1.68353	1.68353	199
532.405	7013.86	1.6844	1.6844	199
532.515	7017.16	1.68523	1.68523	199
532.625	7021.14	1.68614	1.68614	200
532.725	7024.15	1.68694	1.68694	200
532.835	7027.63	1.68781	1.68781	200
532.945	7030.79	1.6887	1.6887	200
533.045	7033.79	1.68948	1.68948	200
533.155	7037.96	1.69037	1.69037	200
533.265	7041.92	1.69128	1.69128	200
533.375	7045.09	1.69213	1.69213	200
533.475	7048.17	1.69294	1.69294	200
533.585	7051.98	1.6938	1.6938	200
533.695	7055.47	1.69469	1.69469	200
533.795	7058.13	1.69548	1.69548	200
533.905	7061.28	1.69637	1.69637	200
534.015	7064.83	1.69724	1.69724	200
534.125	7068.66	1.69812	1.69812	200
534.225	7072.33	1.69893	1.69893	200
534.335	7075.44	1.69978	1.69978	200
534.445	7078.85	1.70069	1.70069	200
534.545	7082.01	1.70147	1.70147	200
534.655	7085.74	1.70234	1.70234	200
[truncated: 783 more rows]
