# Supplementary material for: Benchmark dataset of the effect of grain size on strength in the single-phase FCC CrCoNi medium entropy alloy
Source: Data Brief. 2019 Oct 1;27:104592. doi: 10.1016/j.dib.2019.104592 (PMC6812030; doi:10.1016/j.dib.2019.104592)
Supplement: Multimedia component 1 [file mmc1.zip › Compression_Tests/473K/CrCoNi_1473K_30min_473K.xlsx]

## Sheet: CrCoNi_1473K_30min_473K
Name	CrCoNi-1200C-30min-152µm-493K
Diameter	4.04	mm
Sample height	8.04	mm
Gage length	8.04	mm
Speed ​​during measurement	0.48	mm/min
Time	Force	Crosshead Displacement	Crosshead Displacement	Temperature
s	N	mm	mm	°C
745.182	111.122	0	0	198
745.262	111.004	0	0	198
745.292	111.028	0	0	198
745.292	111.028	0	0	198
745.402	111.114	2.06708e-05	2.06708e-05	198
745.512	111.422	2.06708e-05	2.06708e-05	198
745.612	111.737	0.000247764	0.000247764	198
745.722	113.83	0.0010951	0.0010951	198
745.832	115.266	0.00198393	0.00198393	198
745.932	115.606	0.00281076	0.00281076	198
746.042	116.601	0.00370007	0.00370007	198
746.152	117.201	0.00456791	0.00456791	198
746.262	117.769	0.00545673	0.00545673	198
746.362	118.85	0.00624256	0.00624256	198
746.472	119.498	0.00713139	0.00713139	198
746.582	120.539	0.00799923	0.00799923	198
746.682	121.432	0.00882606	0.00882606	198
746.792	123.09	0.00971489	0.00971489	198
746.902	124.74	0.0105832	0.0105832	198
747.012	126.658	0.011472	0.011472	198
747.112	128.883	0.0122574	0.0122574	198
747.222	131.756	0.0131257	0.0131257	198
747.332	134.913	0.013994	0.013994	198
747.432	138.065	0.0147589	0.0147589	198
747.542	141.719	0.0156477	0.0156477	198
747.652	144.956	0.0165155	0.0165155	198
747.762	147.98	0.0174044	0.0174044	198
747.862	150.482	0.0181902	0.0181902	198
747.972	152.416	0.0190788	0.0190788	198
748.082	153.758	0.0199469	0.0199469	198
748.182	154.193	0.0207737	0.0207737	198
748.292	154.903	0.021642	0.021642	198
748.402	155.4	0.0225103	0.0225103	198
748.512	155.487	0.0233782	0.0233782	198
748.612	155.889	0.0241845	0.0241845	198
748.722	155.819	0.0250528	0.0250528	198
748.832	156	0.0259417	0.0259417	198
748.932	155.503	0.0267475	0.0267475	198
749.042	155.211	0.0276158	0.0276158	198
749.152	154.958	0.0284637	0.0284637	198
749.262	155.353	0.029373	0.029373	198
749.362	155.755	0.0301583	0.0301583	198
749.472	155.945	0.0310472	0.0310472	198
749.582	156.379	0.031936	0.031936	198
749.682	156.458	0.0327218	0.0327218	198
749.792	156.884	0.0335896	0.0335896	198
749.902	157.09	0.0344785	0.0344785	198
750.012	157.287	0.0353673	0.0353673	198
750.112	157.753	0.0361321	0.0361321	198
750.222	158.289	0.0370419	0.0370419	198
750.332	159	0.0379307	0.0379307	198
750.432	159.797	0.0387161	0.0387161	198
750.542	160.729	0.0396049	0.0396049	198
750.652	161.66	0.0404522	0.0404522	198
750.752	162.987	0.0412791	0.0412791	198
750.862	164.044	0.0421269	0.0421269	198
750.972	165.378	0.0430362	0.0430362	198
751.082	166.594	0.0439046	0.0439046	198
751.182	168.015	0.0447109	0.0447109	198
751.292	169.451	0.0455787	0.0455787	198
751.402	170.423	0.0464676	0.0464676	198
751.502	170.541	0.0472534	0.0472534	198
751.612	170.967	0.0481422	0.0481422	198
751.722	171.37	0.049031	0.049031	199
751.832	172.08	0.0498989	0.0498989	199
751.932	172.317	0.0507052	0.0507052	199
752.042	172.799	0.0515735	0.0515735	199
752.152	173.067	0.0524414	0.0524414	199
752.252	173.612	0.0532682	0.0532682	199
752.362	173.983	0.0541365	0.0541365	199
752.472	174.409	0.0550048	0.0550048	199
752.582	175.151	0.0559142	0.0559142	199
752.682	175.877	0.0567205	0.0567205	199
752.792	176.928	0.0576093	0.0576093	199
752.902	177.843	0.0584567	0.0584567	199
753.002	178.624	0.059263	0.059263	199
753.112	179.674	0.0601518	0.0601518	199
753.222	181.158	0.0610197	0.0610197	199
753.332	182.477	0.061888	0.061888	199
753.432	183.787	0.0626943	0.0626943	199
753.542	184.901	0.0636036	0.0636036	199
753.652	185.887	0.0644717	0.0644717	199
753.752	186.724	0.0652576	0.0652576	199
753.862	187.821	0.0661464	0.0661464	199
753.972	188.784	0.0670352	0.0670352	199
754.082	189.897	0.0679033	0.0679033	199
754.182	190.695	0.0687096	0.0687096	199
754.292	191.863	0.0695775	0.0695775	199
754.402	193.497	0.0704663	0.0704663	199
754.502	195.178	0.0712521	0.0712521	199
754.612	197.752	0.0721409	0.0721409	199
754.722	202.306	0.0730298	0.0730298	199
754.832	207.343	0.0739186	0.0739186	199
754.932	212.623	0.0747244	0.0747244	199
755.042	218.685	0.0755928	0.0755928	199
755.142	224.561	0.0763992	0.0763992	199
755.252	231.428	0.077288	0.077288	199
755.362	237.994	0.0781353	0.0781353	199
755.472	245.17	0.0790447	0.0790447	199
755.572	251.771	0.079851	0.079851	199
755.682	259.475	0.0807193	0.0807193	199
755.792	265.086	0.0816081	0.0816081	200
755.892	272.762	0.082414	0.082414	200
756.002	280.852	0.0832823	0.0832823	200
756.112	288.707	0.0841711	0.0841711	200
756.222	296.766	0.08506	0.08506	200
756.322	303.746	0.0858663	0.0858663	200
756.432	311.977	0.0867551	0.0867551	200
756.542	320.609	0.087623	0.087623	200
756.642	328.328	0.0884088	0.0884088	200
756.752	337.063	0.0892766	0.0892766	200
756.862	346.352	0.090207	0.090207	200
756.972	355.469	0.0910958	0.0910958	200
757.072	363.664	0.0918811	0.0918811	200
757.182	372.789	0.0927704	0.0927704	200
757.292	382.07	0.0936593	0.0936593	200
757.392	390.52	0.0944446	0.0944446	200
757.502	400.086	0.0953129	0.0953129	200
757.612	409.738	0.0962223	0.0962223	200
757.722	419.078	0.0970906	0.0970906	200
757.822	428.129	0.0978964	0.0978964	200
757.932	437.426	0.0987647	0.0987647	200
758.042	446.762	0.0996533	0.0996533	200
758.142	455.625	0.100522	0.100522	200
758.252	465.133	0.101431	0.101431	200
758.362	474.566	0.102279	0.102279	200
758.472	483.68	0.103168	0.103168	200
758.572	491.668	0.103953	0.103953	200
758.682	500.828	0.104863	0.104863	200
758.792	510.086	0.10571	0.10571	200
758.892	518.711	0.106516	0.106516	200
759.002	527.707	0.107384	0.107384	200
759.112	536.816	0.108294	0.108294	200
759.222	546.09	0.109162	0.109162	200
759.322	554.602	0.109948	0.109948	200
759.432	564.352	0.110837	0.110837	200
759.542	574.203	0.111725	0.111725	200
759.642	583.16	0.112552	0.112552	200
759.752	593.324	0.1134	0.1134	200
759.862	603.508	0.114288	0.114288	201
759.972	613.648	0.115177	0.115177	201
760.072	622.883	0.116004	0.116004	201
760.182	632.712	0.116872	0.116872	201
760.292	643.013	0.11774	0.11774	201
760.392	652.38	0.118547	0.118547	201
760.502	662.658	0.119456	0.119456	201
760.612	673.204	0.120324	0.120324	201
760.712	682.794	0.12111	0.12111	201
760.822	693.017	0.122019	0.122019	201
760.932	703.24	0.122867	0.122867	201
761.042	713.564	0.123756	0.123756	201
761.142	723.208	0.124562	0.124562	201
761.252	733.681	0.125451	0.125451	201
761.362	743.978	0.126319	0.126319	201
761.462	753.673	0.127146	0.127146	201
761.572	764.54	0.127993	0.127993	201
761.682	774.888	0.128882	0.128882	201
761.792	785.435	0.129771	0.129771	201
761.892	795.212	0.130536	0.130536	201
762.002	806.099	0.131445	0.131445	201
762.112	816.868	0.132313	0.132313	201
762.212	826.962	0.13314	0.13314	201
762.322	838.306	0.134029	0.134029	201
762.432	848.931	0.134897	0.134897	201
762.542	859.986	0.135745	0.135745	201
762.642	869.81	0.136572	0.136572	201
762.752	880.951	0.13744	0.13744	201
762.862	891.876	0.138329	0.138329	201
762.962	902.337	0.139135	0.139135	201
763.072	914.673	0.140044	0.140044	201
763.182	926.224	0.140912	0.140912	201
763.292	937.095	0.14176	0.14176	201
763.392	946.876	0.142587	0.142587	201
763.502	958.197	0.143476	0.143476	201
763.612	969.115	0.144344	0.144344	201
763.712	979.177	0.145129	0.145129	201
763.822	989.978	0.146018	0.146018	201
763.932	1001.16	0.146886	0.146886	201
764.042	1012.53	0.147754	0.147754	201
764.142	1022.34	0.14854	0.14854	201
764.252	1033.26	0.149429	0.149429	201
764.362	1044.09	0.150338	0.150338	201
764.462	1053.93	0.151124	0.151124	201
764.572	1064.88	0.152033	0.152033	201
764.682	1076.22	0.152901	0.152901	201
764.792	1087.07	0.15377	0.15377	201
764.892	1097.28	0.154555	0.154555	201
765.002	1107.74	0.155444	0.155444	201
765.112	1118.3	0.156312	0.156312	201
765.212	1128.56	0.157118	0.157118	201
765.322	1139.16	0.157986	0.157986	201
765.432	1149.66	0.158855	0.158855	201
765.532	1160.07	0.159682	0.159682	201
765.642	1170.27	0.160529	0.160529	201
765.752	1180.5	0.161418	0.161418	201
765.862	1190.4	0.162307	0.162307	201
765.962	1199.36	0.163072	0.163072	201
766.072	1209.49	0.163981	0.163981	201
766.182	1219.71	0.164828	0.164828	201
766.282	1228.47	0.165635	0.165635	201
766.392	1238.75	0.166544	0.166544	201
766.502	1248.84	0.167413	0.167413	201
766.612	1258.77	0.168281	0.168281	201
766.712	1267.37	0.169066	0.169066	201
766.822	1277.14	0.169955	0.169955	201
766.932	1287.43	0.170844	0.170844	201
767.032	1296.64	0.17165	0.17165	201
767.142	1306.53	0.172498	0.172498	201
767.252	1317.09	0.173407	0.173407	201
767.362	1327.62	0.174275	0.174275	201
767.462	1336.95	0.175061	0.175061	201
767.572	1347.42	0.17595	0.17595	201
767.682	1358	0.176838	0.176838	201
767.782	1367.71	0.177624	0.177624	201
767.892	1378.76	0.178513	0.178513	201
768.002	1389.09	0.179381	0.179381	201
768.112	1400.61	0.180249	0.180249	201
768.212	1410.56	0.181055	0.181055	201
768.322	1421.91	0.181923	0.181923	201
768.432	1433.09	0.182812	0.182812	201
768.532	1442.76	0.183577	0.183577	201
768.642	1454.05	0.184445	0.184445	201
768.752	1465.8	0.185334	0.185334	201
768.862	1477.39	0.186202	0.186202	201
768.962	1488.11	0.187008	0.187008	201
769.072	1500.15	0.187897	0.187897	201
769.182	1511.37	0.188745	0.188745	201
769.282	1522.33	0.189571	0.189571	201
769.392	1534.29	0.19044	0.19044	201
769.502	1545.78	0.191308	0.191308	201
769.612	1557.15	0.192176	0.192176	201
769.712	1568.15	0.192982	0.192982	201
769.822	1580.28	0.193871	0.193871	201
769.932	1592.57	0.194739	0.194739	201
770.032	1603.71	0.195525	0.195525	201
770.142	1616.17	0.196434	0.196434	201
770.252	1628.51	0.197302	0.197302	201
770.352	1639.72	0.198108	0.198108	201
770.462	1652.06	0.198956	0.198956	201
770.572	1664.23	0.199866	0.199866	201
770.672	1674.7	0.200651	0.200651	201
770.782	1687.26	0.201519	0.201519	201
770.892	1699.17	0.202387	0.202387	201
771.002	1710.89	0.203276	0.203276	201
771.102	1721.85	0.204062	0.204062	201
771.212	1734.2	0.204951	0.204951	201
771.322	1746.13	0.205818	0.205818	201
771.422	1756.49	0.206625	0.206625	201
771.532	1768.31	0.207514	0.207514	201
771.642	1779.82	0.208402	0.208402	201
771.752	1791.31	0.209291	0.209291	201
771.852	1801.26	0.210077	0.210077	201
771.962	1812.67	0.210924	0.210924	201
772.072	1823.94	0.211813	0.211813	201
772.172	1834.45	0.21264	0.21264	201
772.282	1845.42	0.213508	0.213508	201
772.392	1856.38	0.214376	0.214376	201
772.502	1867.88	0.215265	0.215265	201
772.602	1877.85	0.216071	0.216071	201
772.712	1889.03	0.21694	0.21694	201
772.822	1899.48	0.217829	0.217829	201
772.922	1908.88	0.218614	0.218614	201
773.032	1918.75	0.219503	0.219503	201
773.142	1928.55	0.220371	0.220371	201
773.252	1938.49	0.221239	0.221239	201
773.352	1946.63	0.222045	0.222045	201
773.462	1955.85	0.222913	0.222913	201
773.572	1964.81	0.223802	0.223802	201
773.672	1973.04	0.224608	0.224608	201
773.782	1981.33	0.225497	0.225497	201
773.892	1988.96	0.226386	0.226386	201
774.002	1996.53	0.227275	0.227275	201
774.102	2003.02	0.228061	0.228061	201
774.212	2009.92	0.228949	0.228949	201
774.322	2015.91	0.229818	0.229818	201
774.422	2021.51	0.230603	0.230603	201
774.532	2027.57	0.231492	0.231492	201
774.642	2033.72	0.232401	0.232401	201
774.752	2038.75	0.233269	0.233269	201
774.852	2043.55	0.234055	0.234055	201
774.962	2049.12	0.234965	0.234965	201
775.072	2054.41	0.235832	0.235832	201
775.172	2059.01	0.236618	0.236618	201
775.282	2064.48	0.237486	0.237486	201
775.392	2069.62	0.238375	0.238375	201
775.492	2073.98	0.239181	0.239181	201
775.602	2079.07	0.24007	0.24007	201
775.712	2084	0.240959	0.240959	201
775.822	2089.04	0.241807	0.241807	201
775.922	2093.27	0.242633	0.242633	201
776.032	2098.57	0.243522	0.243522	201
776.142	2103.38	0.24437	0.24437	201
776.242	2108.04	0.245196	0.245196	201
776.352	2112.92	0.246085	0.246085	201
776.462	2118.06	0.246954	0.246954	201
776.572	2122.95	0.247822	0.247822	201
776.672	2127.47	0.248649	0.248649	201
776.782	2132.28	0.249517	0.249517	201
776.892	2137.48	0.250385	0.250385	201
776.992	2141.84	0.251212	0.251212	201
777.102	2146.37	0.25208	0.25208	200
777.212	2151.38	0.25299	0.25299	200
777.322	2156.04	0.253878	0.253878	200
777.422	2160.23	0.254643	0.254643	200
777.532	2165.02	0.255553	0.255553	200
777.642	2170.11	0.256421	0.256421	200
777.742	2175.07	0.257227	0.257227	200
777.852	2180.79	0.258116	0.258116	200
777.962	2185.44	0.258984	0.258984	200
778.072	2190.58	0.259893	0.259893	200
778.172	2195.17	0.260658	0.260658	200
778.282	2200.41	0.261568	0.261568	200
778.392	2205.33	0.262436	0.262436	200
778.492	2211.47	0.263242	0.263242	200
778.602	2217.19	0.264151	0.264151	200
778.712	2221.37	0.26502	0.26502	200
778.822	2226.51	0.265888	0.265888	200
778.922	2231.29	0.266694	0.266694	200
779.032	2235.51	0.267562	0.267562	200
779.142	2239.89	0.26843	0.26843	200
779.242	2244.71	0.269257	0.269257	200
779.352	2250.03	0.270167	0.270167	200
779.462	2254.76	0.271056	0.271056	200
779.572	2259.3	0.271945	0.271945	200
779.672	2263.5	0.27275	0.27275	200
779.782	2268.27	0.27364	0.27364	200
779.892	2272.94	0.274508	0.274508	200
779.992	2276.64	0.275272	0.275272	200
780.102	2281.47	0.276182	0.276182	200
780.212	2286.35	0.27705	0.27705	200
780.312	2291.46	0.277877	0.277877	200
780.422	2296.49	0.278766	0.278766	200
780.532	2300.89	0.279654	0.279654	200
780.642	2305.8	0.280543	0.280543	200
780.742	2310.27	0.281329	0.281329	200
780.852	2314.82	0.282197	0.282197	200
780.962	2319.65	0.283107	0.283107	200
781.062	2323.61	0.283892	0.283892	200
781.172	2328.21	0.284781	0.284781	200
781.282	2332.87	0.285649	0.285649	200
781.392	2337	0.286538	0.286538	200
781.492	2341.46	0.287344	0.287344	200
781.602	2346.44	0.288233	0.288233	200
781.712	2350.85	0.289101	0.289101	200
781.812	2354.78	0.289907	0.289907	200
781.922	2359.39	0.290796	0.290796	200
782.032	2363.76	0.291685	0.291685	200
782.142	2367.96	0.292553	0.292553	200
782.242	2372.52	0.293359	0.293359	200
782.352	2376.35	0.294248	0.294248	200
782.462	2380.99	0.295116	0.295116	200
782.562	2384.72	0.295923	0.295923	200
782.672	2389.09	0.296791	0.296791	200
782.782	2393.64	0.297679	0.297679	200
782.892	2398.04	0.298568	0.298568	200
782.992	2401.95	0.299354	0.299354	200
783.102	2406.4	0.300243	0.300243	200
783.212	2410.7	0.301132	0.301132	200
783.312	2414.89	0.301938	0.301938	200
783.422	2418.99	0.302806	0.302806	200
783.532	2423.14	0.303653	0.303653	200
783.642	2427.64	0.304584	0.304584	200
783.742	2431.78	0.305369	0.305369	200
783.852	2435.9	0.306237	0.306237	200
783.962	2440.37	0.307147	0.307147	200
784.062	2444.01	0.307932	0.307932	200
784.172	2448.37	0.308821	0.308821	200
784.282	2452.92	0.30971	0.30971	200
784.392	2457.02	0.310578	0.310578	200
784.492	2460.03	0.311363	0.311363	200
784.602	2463.98	0.312232	0.312232	200
784.712	2468.75	0.313141	0.313141	200
784.812	2472.52	0.313927	0.313927	200
784.922	2476.14	0.314795	0.314795	200
785.032	2479.92	0.315684	0.315684	200
785.142	2484.03	0.316573	0.316573	200
785.242	2487.51	0.317358	0.317358	200
785.352	2491.56	0.318247	0.318247	200
785.452	2495.23	0.319053	0.319053	200
785.562	2499.46	0.319921	0.319921	200
785.672	2503.82	0.320789	0.320789	200
785.782	2508.26	0.321699	0.321699	200
785.882	2512	0.322485	0.322485	200
785.992	2515.58	0.323332	0.323332	200
786.102	2519.41	0.324221	0.324221	200
786.202	2523.44	0.325048	0.325048	199
786.312	2527.25	0.325895	0.325895	199
786.422	2531.94	0.326784	0.326784	199
786.532	2536.09	0.327673	0.327673	199
786.632	2539.58	0.328479	0.328479	199
786.742	2543.55	0.329347	0.329347	199
786.852	2547.57	0.330215	0.330215	199
786.952	2550.99	0.331022	0.331022	199
787.062	2555.1	0.33191	0.33191	199
787.172	2558.67	0.332779	0.332779	199
787.282	2562.75	0.333647	0.333647	199
787.382	2566.32	0.334432	0.334432	199
787.492	2569.98	0.335342	0.335342	199
787.602	2574.08	0.33621	0.33621	199
787.702	2577.53	0.337016	0.337016	199
787.812	2580.73	0.337884	0.337884	199
787.922	2585.04	0.338773	0.338773	199
788.032	2588.81	0.339641	0.339641	199
788.132	2592.73	0.340427	0.340427	199
788.242	2596.79	0.341295	0.341295	199
788.352	2600.73	0.342184	0.342184	199
788.452	2604.05	0.34299	0.34299	199
788.562	2608.31	0.343858	0.343858	199
788.672	2612.45	0.344747	0.344747	199
788.782	2616.71	0.345615	0.345615	199
788.882	2620.3	0.346442	0.346442	199
788.992	2623.63	0.34731	0.34731	199
789.102	2627.63	0.348199	0.348199	199
789.202	2630.97	0.348985	0.348985	199
789.312	2634.87	0.349852	0.349852	199
789.422	2638.46	0.350741	0.350741	199
789.532	2641.98	0.35161	0.35161	199
789.632	2644.75	0.352374	0.352374	199
789.742	2647.63	0.353243	0.353243	199
789.852	2651.58	0.354111	0.354111	199
789.952	2655.34	0.354937	0.354937	199
790.062	2659	0.355785	0.355785	199
790.172	2662.68	0.356695	0.356695	199
790.272	2666.12	0.35748	0.35748	199
790.382	2669.64	0.358369	0.358369	199
790.492	2673.06	0.359237	0.359237	199
790.602	2676.92	0.360105	0.360105	199
790.702	2680.31	0.360911	0.360911	199
790.812	2683.38	0.361759	0.361759	199
790.922	2687.15	0.362627	0.362627	199
791.022	2690.92	0.363433	0.363433	199
791.132	2695.18	0.364322	0.364322	199
791.242	2699.26	0.365232	0.365232	199
791.352	2702.48	0.3661	0.3661	199
791.452	2705.81	0.366885	0.366885	199
791.562	2709.42	0.367774	0.367774	199
791.672	2712.98	0.368642	0.368642	199
791.772	2716.3	0.369449	0.369449	199
791.882	2719.54	0.370317	0.370317	199
791.992	2722.99	0.371205	0.371205	199
792.102	2726.33	0.372074	0.372074	199
792.202	2729.77	0.37288	0.37288	199
792.312	2733.01	0.373748	0.373748	199
792.422	2736.47	0.374616	0.374616	199
792.522	2739.91	0.375423	0.375423	199
792.632	2743.62	0.376311	0.376311	199
792.742	2746.97	0.3772	0.3772	199
792.852	2750.29	0.378068	0.378068	199
792.952	2753.02	0.378874	0.378874	199
793.062	2756.27	0.379743	0.379743	199
793.172	2759.63	0.380611	0.380611	199
793.272	2762.8	0.381396	0.381396	199
793.382	2766.24	0.382306	0.382306	199
793.492	2769.93	0.383174	0.383174	199
793.602	2774.05	0.384042	0.384042	199
793.702	2777.63	0.384869	0.384869	199
793.812	2781.22	0.385737	0.385737	199
793.922	2784.33	0.386626	0.386626	199
794.022	2787.21	0.387432	0.387432	199
794.132	2790.44	0.3883	0.3883	199
794.242	2794.17	0.389168	0.389168	199
794.352	2797.94	0.390037	0.390037	198
794.452	2800.3	0.390822	0.390822	198
794.562	2803.75	0.391732	0.391732	198
794.672	2807.02	0.3926	0.3926	198
794.772	2810.63	0.393406	0.393406	198
794.882	2813.64	0.394295	0.394295	198
794.992	2816.46	0.395142	0.395142	198
795.102	2819.87	0.396052	0.396052	198
795.202	2822.97	0.396858	0.396858	198
795.312	2826.33	0.397747	0.397747	198
795.422	2829.74	0.398615	0.398615	198
795.522	2832.48	0.3994	0.3994	198
795.632	2835.84	0.400289	0.400289	198
795.742	2839.3	0.401199	0.401199	198
795.842	2842.39	0.401963	0.401963	198
795.952	2845.28	0.402852	0.402852	198
796.062	2848.92	0.403742	0.403742	198
796.172	2852.09	0.404609	0.404609	198
796.272	2855.05	0.405416	0.405416	198
796.382	2858.15	0.406305	0.406305	198
796.492	2862.25	0.407173	0.407173	198
796.592	2865.18	0.407979	0.407979	198
796.702	2868.46	0.408847	0.408847	198
796.812	2871.89	0.409757	0.409757	198
796.922	2875.34	0.410604	0.410604	198
797.022	2878.38	0.41141	0.41141	198
797.132	2881.71	0.412299	0.412299	198
797.242	2884.79	0.413188	0.413188	198
797.342	2888.06	0.414015	0.414015	198
797.452	2891.13	0.414883	0.414883	198
797.562	2894.76	0.415772	0.415772	198
797.672	2897.78	0.41664	0.41664	198
797.772	2900.72	0.417426	0.417426	198
797.882	2903.79	0.418314	0.418314	198
797.992	2907.45	0.419203	0.419203	198
798.092	2910.81	0.420009	0.420009	198
798.202	2913.64	0.420877	0.420877	198
798.312	2916.97	0.421746	0.421746	198
798.422	2920.13	0.422635	0.422635	198
798.522	2923.18	0.423482	0.423482	198
798.632	2926.22	0.42435	0.42435	198
798.742	2929.83	0.425218	0.425218	198
798.842	2932.9	0.426025	0.426025	198
798.952	2936.35	0.426892	0.426892	198
799.062	2940.13	0.427781	0.427781	198
799.172	2943.21	0.428649	0.428649	198
799.272	2946.55	0.429456	0.429456	198
799.382	2949.63	0.430345	0.430345	198
799.492	2952.9	0.431233	0.431233	198
799.592	2955.83	0.43204	0.43204	198
799.702	2959.42	0.432908	0.432908	198
799.812	2962.52	0.433817	0.433817	198
799.922	2965.52	0.434686	0.434686	198
800.022	2968.13	0.435471	0.435471	198
800.132	2970.98	0.43636	0.43636	198
800.232	2973.95	0.437166	0.437166	198
800.342	2976.82	0.438055	0.438055	198
800.452	2981.02	0.438985	0.438985	198
800.562	2984.11	0.439853	0.439853	198
800.662	2986.66	0.440659	0.440659	198
800.772	2989.82	0.441569	0.441569	198
800.882	2992.35	0.442416	0.442416	198
800.982	2995.05	0.443222	0.443222	198
801.092	2998.24	0.444112	0.444112	198
801.202	3001.13	0.444979	0.444979	198
801.312	3004.65	0.445868	0.445868	198
801.412	3008.08	0.446654	0.446654	198
801.522	3011.37	0.447563	0.447563	198
801.632	3014.58	0.448411	0.448411	198
801.732	3017.88	0.449238	0.449238	198
801.842	3021.57	0.450127	0.450127	198
801.952	3024.54	0.451015	0.451015	198
802.062	3027.79	0.451925	0.451925	198
802.162	3030.59	0.45269	0.45269	198
802.272	3033.89	0.453578	0.453578	198
802.382	3036.89	0.454467	0.454467	198
802.482	3039.62	0.455232	0.455232	198
802.592	3042.62	0.456142	0.456142	198
802.702	3045.91	0.457031	0.457031	198
802.812	3049.02	0.457899	0.457899	198
802.912	3051.99	0.458705	0.458705	198
803.022	3054.46	0.459614	0.459614	198
803.132	3057.8	0.460483	0.460483	198
803.232	3060.8	0.461309	0.461309	198
803.342	3063.35	0.462157	0.462157	198
803.452	3066.03	0.463046	0.463046	198
803.562	3068.69	0.463914	0.463914	198
803.662	3071.74	0.464699	0.464699	198
803.772	3075.09	0.465609	0.465609	198
803.882	3078.65	0.466477	0.466477	198
803.982	3081.51	0.467304	0.467304	198
804.092	3084.83	0.468172	0.468172	198
804.202	3088.25	0.46904	0.46904	198
804.312	3090.67	0.469929	0.469929	198
804.412	3093.67	0.470735	0.470735	198
804.522	3096.55	0.471624	0.471624	199
804.632	3099.38	0.472471	0.472471	199
804.732	3102.69	0.473278	0.473278	199
804.842	3105.63	0.474167	0.474167	199
804.952	3108.54	0.475035	0.475035	199
805.062	3111.93	0.475944	0.475944	199
805.162	3114.39	0.47673	0.47673	199
805.272	3117.61	0.477619	0.477619	199
805.382	3120.57	0.478508	0.478508	199
805.482	3123.18	0.479293	0.479293	199
805.592	3125.42	0.480161	0.480161	199
805.702	3128.52	0.481071	0.481071	199
805.802	3131	0.481856	0.481856	199
805.912	3134.36	0.482724	0.482724	199
806.022	3137.22	0.483613	0.483613	199
806.132	3140.3	0.484481	0.484481	199
806.232	3143	0.485287	0.485287	199
806.342	3145.42	0.486156	0.486156	199
806.452	3148.6	0.487044	0.487044	199
806.552	3151.96	0.48783	0.48783	199
806.662	3155.3	0.48874	0.48874	199
806.772	3158.17	0.489608	0.489608	199
806.882	3161.41	0.490497	0.490497	199
806.982	3164.04	0.491261	0.491261	199
807.092	3167.24	0.49215	0.49215	199
807.202	3169.8	0.493039	0.493039	199
807.302	3172.4	0.493845	0.493845	199
807.412	3175.52	0.494713	0.494713	199
807.522	3178.53	0.495602	0.495602	199
807.632	3182.03	0.496491	0.496491	200
807.732	3184.55	0.497277	0.497277	200
807.842	3187.95	0.498145	0.498145	200
807.952	3190.82	0.499013	0.499013	200
808.052	3193.5	0.499819	0.499819	200
808.162	3196.25	0.500687	0.500687	200
808.272	3199.44	0.501576	0.501576	200
808.382	3202.36	0.502444	0.502444	200
808.482	3205.03	0.503271	0.503271	200
808.592	3207.58	0.504119	0.504119	200
808.702	3210.73	0.505007	0.505007	200
808.802	3213.36	0.505793	0.505793	200
808.912	3216.36	0.506703	0.506703	200
809.022	3219.06	0.50757	0.50757	200
809.132	3222.03	0.508439	0.508439	200
809.232	3224.57	0.509224	0.509224	200
809.342	3228.24	0.510113	0.510113	200
809.452	3231.36	0.510981	0.510981	200
809.552	3234.04	0.511788	0.511788	200
809.662	3237.18	0.512656	0.512656	200
809.772	3240.33	0.513524	0.513524	200
809.882	3243.22	0.514413	0.514413	200
809.982	3245.9	0.515219	0.515219	200
810.092	3248.96	0.516108	0.516108	200
810.202	3251.5	0.516976	0.516976	200
810.302	3254.81	0.517782	0.517782	200
810.412	3257.41	0.51863	0.51863	200
810.522	3260.75	0.519518	0.519518	200
810.622	3263.61	0.520324	0.520324	200
810.732	3266.59	0.521213	0.521213	200
810.842	3268.74	0.522061	0.522061	200
810.952	3270.97	0.522908	0.522908	200
811.052	3274.38	0.523735	0.523735	200
811.162	3277.51	0.524603	0.524603	200
811.272	3280.74	0.525492	0.525492	200
811.372	3283.12	0.526278	0.526278	200
811.482	3285.74	0.527146	0.527146	200
811.592	3288.77	0.528034	0.528034	201
811.702	3291.65	0.528924	0.528924	201
811.802	3294.19	0.529709	0.529709	201
811.912	3297.22	0.530577	0.530577	201
812.022	3300.33	0.531425	0.531425	201
812.122	3303.48	0.532252	0.532252	201
812.232	3306.3	0.53312	0.53312	201
812.342	3309.31	0.533988	0.533988	201
812.452	3312.56	0.534898	0.534898	201
812.552	3315.11	0.535703	0.535703	201
812.662	3317.78	0.536572	0.536572	201
812.772	3320.75	0.53744	0.53744	201
812.872	3323.64	0.538246	0.538246	201
812.982	3326.19	0.539114	0.539114	201
813.092	3328.86	0.540003	0.540003	201
813.202	3332.25	0.540871	0.540871	201
813.302	3334.85	0.541677	0.541677	201
813.412	3337.4	0.542546	0.542546	201
813.522	3340.54	0.543414	0.543414	201
813.622	3343.69	0.54422	0.54422	201
813.732	3346.69	0.545129	0.545129	201
813.842	3349.71	0.545998	0.545998	201
813.952	3352.28	0.546866	0.546866	201
814.052	3354.89	0.547693	0.547693	201
814.162	3357.07	0.54854	0.54854	201
814.272	3359.89	0.549408	0.549408	201
814.372	3362.6	0.550194	0.550194	201
814.482	3365.78	0.551083	0.551083	201
814.592	3368.77	0.551971	0.551971	201
814.702	3371.86	0.55284	0.55284	201
814.802	3374.79	0.553646	0.553646	201
814.912	3377.49	0.554534	0.554534	201
815.022	3380.36	0.555403	0.555403	201
815.122	3382.65	0.556209	0.556209	201
815.232	3385.52	0.557098	0.557098	201
815.342	3388.22	0.557966	0.557966	201
815.442	3390.96	0.558752	0.558752	201
815.552	3393.6	0.55964	0.55964	201
815.662	3396.77	0.560529	0.560529	201
815.762	3399.46	0.561315	0.561315	201
815.872	3402.18	0.562203	0.562203	201
815.982	3405.41	0.563092	0.563092	201
816.092	3408.07	0.56396	0.56396	201
816.192	3410.22	0.564787	0.564787	201
816.302	3412.99	0.565676	0.565676	201
816.412	3415.66	0.566544	0.566544	201
816.512	3418.08	0.56733	0.56733	201
816.622	3420.9	0.568219	0.568219	201
816.732	3424.03	0.569087	0.569087	202
816.842	3427.09	0.569996	0.569996	202
816.942	3429.62	0.570782	0.570782	202
817.052	3432.49	0.571629	0.571629	202
817.162	3435.94	0.572559	0.572559	202
817.262	3438.15	0.573345	0.573345	202
817.372	3441.12	0.574234	0.574234	202
817.482	3444.15	0.575102	0.575102	202
817.592	3446.76	0.57597	0.57597	202
817.692	3449.46	0.576776	0.576776	202
817.802	3452.45	0.577644	0.577644	202
817.912	3455.28	0.578533	0.578533	202
818.012	3457.97	0.579339	0.579339	202
818.122	3460.54	0.580208	0.580208	202
818.232	3463.5	0.581076	0.581076	202
818.342	3466.46	0.581965	0.581965	202
818.442	3469.11	0.582792	0.582792	202
818.552	3471.9	0.583639	0.583639	202
818.662	3474.62	0.584548	0.584548	202
818.762	3477.38	0.585355	0.585355	202
818.872	3480.02	0.586264	0.586264	202
818.982	3482.66	0.587112	0.587112	202
819.092	3485.52	0.588001	0.588001	202
819.192	3487.98	0.588807	0.588807	202
819.302	3490.88	0.589675	0.589675	202
819.412	3493.83	0.590564	0.590564	202
819.512	3496.56	0.59137	0.59137	202
819.622	3499.54	0.592259	0.592259	202
819.732	3503.42	0.593127	0.593127	202
819.842	3507.27	0.594016	0.594016	202
819.942	3510.19	0.594822	0.594822	202
820.052	3513.15	0.59569	0.59569	202
820.162	3515.95	0.596579	0.596579	202
820.262	3518.75	0.597406	0.597406	202
820.372	3521.74	0.598253	0.598253	202
820.482	3525.01	0.599163	0.599163	202
820.582	3527.27	0.599948	0.599948	202
820.692	3530.09	0.600837	0.600837	202
820.802	3532.86	0.601726	0.601726	202
820.912	3535.54	0.602615	0.602615	202
821.012	3538.37	0.603421	0.603421	202
821.122	3540.62	0.604268	0.604268	202
821.232	3544	0.605178	0.605178	202
821.332	3546.23	0.605964	0.605964	202
821.442	3548.8	0.606852	0.606852	202
821.552	3551.55	0.607762	0.607762	202
821.662	3555.2	0.608651	0.608651	202
821.762	3557.97	0.609457	0.609457	202
821.872	3560.18	0.610346	0.610346	202
821.982	3562.93	0.611214	0.611214	202
822.082	3565.8	0.61202	0.61202	202
822.192	3568.06	0.612909	0.612909	202
822.302	3571.12	0.613798	0.613798	202
822.412	3573.71	0.614666	0.614666	202
822.512	3576.33	0.615472	0.615472	202
822.622	3579.98	0.616361	0.616361	202
822.732	3583.25	0.61725	0.61725	202
822.832	3585.9	0.618035	0.618035	202
822.942	3588.86	0.618924	0.618924	202
823.052	3591.72	0.619813	0.619813	202
823.162	3594.47	0.620702	0.620702	202
823.262	3597.24	0.621508	0.621508	202
823.372	3600.21	0.622376	0.622376	202
823.482	3602.75	0.623265	0.623265	202
823.582	3605.09	0.624071	0.624071	202
823.692	3607.91	0.624939	0.624939	202
823.802	3610.48	0.625808	0.625808	202
823.912	3613.76	0.626696	0.626696	202
824.012	3616.29	0.627523	0.627523	202
824.122	3618.66	0.628391	0.628391	202
824.232	3621.8	0.629301	0.629301	202
824.332	3624.16	0.630086	0.630086	202
824.442	3626.92	0.630955	0.630955	202
824.552	3629.39	0.631843	0.631843	202
824.662	3631.57	0.632711	0.632711	202
824.762	3634.53	0.633518	0.633518	202
824.872	3637.43	0.634406	0.634406	202
824.982	3640.3	0.635295	0.635295	202
825.082	3642.71	0.636102	0.636102	202
825.192	3645.83	0.636949	0.636949	202
825.302	3649.27	0.637859	0.637859	202
825.402	3651.8	0.638644	0.638644	202
825.512	3654.44	0.639533	0.639533	202
825.622	3657.21	0.640401	0.640401	202
825.732	3659.96	0.641269	0.641269	202
825.832	3662.43	0.642096	0.642096	202
825.942	3665.36	0.642944	0.642944	202
826.052	3668.16	0.643833	0.643833	202
826.152	3671.09	0.644659	0.644659	202
826.262	3673.94	0.645527	0.645527	202
826.372	3676.46	0.646396	0.646396	202
826.482	3679.41	0.647305	0.647305	202
826.582	3681.68	0.648091	0.648091	202
826.692	3684.47	0.648979	0.648979	202
826.802	3686.62	0.649868	0.649868	202
826.902	3689.49	0.650654	0.650654	202
827.012	3692.13	0.651522	0.651522	202
827.122	3694.71	0.652411	0.652411	202
827.232	3697.61	0.653279	0.653279	202
827.332	3699.96	0.654064	0.654064	202
827.442	3702.57	0.654995	0.654995	202
827.552	3705.11	0.655842	0.655842	202
827.652	3707.49	0.656648	0.656648	202
827.762	3710.75	0.657516	0.657516	202
827.872	3714.13	0.658405	0.658405	202
827.982	3716.97	0.659273	0.659273	202
828.082	3719.81	0.66008	0.66008	202
828.192	3722.99	0.660969	0.660969	202
828.302	3725.65	0.661836	0.661836	202
828.402	3728.08	0.662643	0.662643	202
828.512	3730.52	0.663511	0.663511	202
828.622	3733.38	0.664379	0.664379	202
828.732	3736.43	0.665268	0.665268	202
828.832	3738.98	0.666074	0.666074	202
828.942	3741.9	0.666942	0.666942	202
829.052	3744.79	0.667831	0.667831	202
829.152	3747.65	0.668617	0.668617	202
829.262	3750.71	0.669526	0.669526	202
829.372	3753.15	0.670394	0.670394	202
829.482	3755.71	0.671263	0.671263	202
829.582	3758.2	0.672048	0.672048	202
829.692	3761.34	0.672937	0.672937	202
829.802	3764.09	0.673826	0.673826	202
829.902	3766.96	0.674611	0.674611	201
830.012	3769.5	0.675459	0.675459	201
830.122	3772.23	0.676368	0.676368	201
830.232	3774.59	0.677236	0.677236	201
830.332	3777.31	0.678022	0.678022	201
830.442	3780.64	0.67891	0.67891	201
830.542	3783.06	0.679717	0.679717	201
830.652	3786.34	0.680585	0.680585	201
830.762	3788.89	0.681453	0.681453	201
830.872	3791.99	0.682342	0.682342	201
830.972	3794.58	0.683148	0.683148	201
831.082	3797.51	0.684016	0.684016	201
831.192	3800.92	0.684926	0.684926	201
831.292	3803.03	0.685711	0.685711	201
831.402	3806.31	0.68658	0.68658	201
831.512	3808.82	0.687447	0.687447	201
831.622	3811.33	0.688336	0.688336	201
831.722	3813.79	0.689122	0.689122	201
831.832	3816.81	0.690011	0.690011	201
831.942	3819.23	0.690879	0.690879	201
832.042	3821.14	0.691664	0.691664	201
832.152	3823.76	0.692512	0.692512	201
832.262	3827.3	0.693401	0.693401	201
832.372	3830.76	0.69429	0.69429	201
832.472	3833.58	0.695096	0.695096	201
832.582	3836.44	0.695964	0.695964	201
832.692	3838.67	0.696812	0.696812	201
832.792	3841.35	0.697638	0.697638	201
832.902	3844.24	0.698507	0.698507	201
833.012	3847.27	0.699396	0.699396	201
833.122	3850.46	0.700263	0.700263	201
833.222	3852.81	0.701049	0.701049	201
833.332	3855.53	0.701917	0.701917	201
833.442	3858.76	0.702806	0.702806	201
833.542	3861.2	0.703612	0.703612	201
833.652	3864.1	0.704501	0.704501	201
833.762	3866.58	0.705369	0.705369	201
833.872	3869.41	0.706258	0.706258	201
833.972	3871.84	0.707044	0.707044	201
834.082	3874.86	0.707932	0.707932	201
834.192	3877.35	0.70878	0.70878	201
834.292	3880.25	0.709607	0.709607	201
834.402	3883.24	0.710496	0.710496	201
834.512	3885.77	0.711343	0.711343	201
834.622	3888.74	0.712211	0.712211	201
834.722	3891.34	0.713038	0.713038	201
834.832	3894	0.713927	0.713927	201
834.942	3896.95	0.714816	0.714816	201
835.042	3899.14	0.715601	0.715601	201
835.152	3901.82	0.716469	0.716469	201
835.262	3904.42	0.717338	0.717338	201
835.362	3906.86	0.718144	0.718144	201
835.472	3909.78	0.719012	0.719012	201
835.582	3912.63	0.71988	0.71988	201
835.692	3915.61	0.720769	0.720769	201
835.792	3918.17	0.721575	0.721575	201
835.902	3921.5	0.722443	0.722443	201
836.012	3924.48	0.723312	0.723312	201
836.112	3927.4	0.724159	0.724159	201
836.222	3929.95	0.725027	0.725027	201
836.332	3932.38	0.725896	0.725896	201
836.442	3934.88	0.726763	0.726763	201
836.542	3937.58	0.72757	0.72757	201
836.652	3940.79	0.728459	0.728459	201
836.762	3942.63	0.729327	0.729327	201
836.862	3945.27	0.730112	0.730112	201
836.972	3948.17	0.731001	0.731001	201
837.082	3951.24	0.73189	0.73189	201
837.192	3954.07	0.732779	0.732779	201
837.292	3956.13	0.733585	0.733585	201
837.402	3958.63	0.734453	0.734453	201
837.512	3961.99	0.735363	0.735363	201
837.612	3963.84	0.736127	0.736127	201
837.722	3966.83	0.737016	0.737016	201
837.832	3969.38	0.737864	0.737864	201
837.942	3972.4	0.738752	0.738752	201
838.042	3975.06	0.739559	0.739559	201
838.152	3977.68	0.740447	0.740447	201
838.262	3980.5	0.741357	0.741357	201
838.362	3982.98	0.742143	0.742143	201
838.472	3986.13	0.743031	0.743031	201
838.582	3989.23	0.7439	0.7439	201
838.692	3992.3	0.744789	0.744789	201
838.792	3995.2	0.745574	0.745574	201
838.902	3997.68	0.746442	0.746442	201
839.012	4000.21	0.74731	0.74731	201
839.112	4003.14	0.748137	0.748137	201
839.222	4006.51	0.749026	0.749026	201
839.332	4009.12	0.749894	0.749894	201
839.442	4011.94	0.750783	0.750783	201
839.542	4014.59	0.751568	0.751568	201
839.652	4017.29	0.752457	0.752457	201
839.762	4020.2	0.753346	0.753346	201
839.862	4022.68	0.754173	0.754173	201
839.972	4025.11	0.755041	0.755041	201
840.082	4027.53	0.755909	0.755909	200
840.192	4030.59	0.756798	0.756798	200
840.292	4033.01	0.757604	0.757604	200
840.402	4035.71	0.758472	0.758472	200
840.512	4038.8	0.759341	0.759341	200
840.612	4041.53	0.760167	0.760167	200
840.722	4044.39	0.761077	0.761077	200
840.832	4046.91	0.761925	0.761925	200
840.932	4049.19	0.76271	0.76271	200
841.042	4052.8	0.763599	0.763599	200
841.152	4055.75	0.764488	0.764488	200
841.262	4058.7	0.765377	0.765377	200
841.362	4061.57	0.766162	0.766162	200
841.472	4064.32	0.767071	0.767071	200
841.582	4067.29	0.76794	0.76794	200
841.682	4070.49	0.768766	0.768766	200
841.792	4072.75	0.769614	0.769614	200
841.902	4075.89	0.770503	0.770503	200
842.012	4078.85	0.771412	0.771412	200
842.112	4081.22	0.772198	0.772198	200
842.222	4083.89	0.773087	0.773087	200
842.332	4086.74	0.773975	0.773975	200
842.432	4089.13	0.774761	0.774761	200
842.542	4092.06	0.775629	0.775629	200
842.652	4094.36	0.776539	0.776539	200
842.762	4097.56	0.777448	0.777448	200
842.862	4100.43	0.778255	0.778255	200
842.972	4103.39	0.779143	0.779143	200
843.082	4105.69	0.780032	0.780032	200
843.182	4107.92	0.780817	0.780817	200
843.292	4111.11	0.781727	0.781727	200
843.402	4113.57	0.782595	0.782595	200
843.512	4116.28	0.783464	0.783464	200
843.612	4118.57	0.784249	0.784249	200
843.722	4122.21	0.785138	0.785138	200
843.832	4125.64	0.786047	0.786047	200
843.932	4128.91	0.786874	0.786874	200
844.042	4130.83	0.787722	0.787722	200
844.152	4134.22	0.788611	0.788611	200
844.262	4136.81	0.789458	0.789458	200
844.362	4139.43	0.790285	0.790285	200
844.472	4142.44	0.791174	0.791174	200
844.582	4144.92	0.792083	0.792083	200
844.682	4147.29	0.792848	0.792848	200
844.792	4150.25	0.793757	0.793757	200
844.902	4153.1	0.794605	0.794605	200
845.012	4156.47	0.795494	0.795494	200
845.112	4159.03	0.7963	0.7963	200
845.222	4161.91	0.797209	0.797209	200
845.322	4164.39	0.797995	0.797995	200
845.432	4167.19	0.798884	0.798884	200
845.542	4169.89	0.799773	0.799773	200
845.652	4172.35	0.800641	0.800641	200
845.752	4174.75	0.801447	0.801447	200
845.862	4177.57	0.802336	0.802336	200
845.972	4179.93	0.803183	0.803183	200
846.072	4182.45	0.80399	0.80399	200
846.182	4185.74	0.804899	0.804899	200
846.292	4188.37	0.805767	0.805767	200
846.402	4191.47	0.806656	0.806656	200
846.502	4194.56	0.807462	0.807462	200
846.612	4197.53	0.808351	0.808351	200
846.722	4200.29	0.809219	0.809219	200
846.822	4202.93	0.810005	0.810005	200
846.932	4205.73	0.810894	0.810894	200
847.042	4208.29	0.811761	0.811761	200
847.152	4210.88	0.81265	0.81265	200
847.252	4213.84	0.813457	0.813457	200
847.362	4216.88	0.814325	0.814325	200
847.472	4219.43	0.815214	0.815214	200
847.572	4222.45	0.81602	0.81602	200
847.682	4224.53	0.816888	0.816888	200
847.792	4227.26	0.817798	0.817798	200
847.902	4229.61	0.818645	0.818645	200
848.002	4232.57	0.819472	0.819472	200
848.112	4235.36	0.82034	0.82034	199
848.222	4238.39	0.821229	0.821229	199
848.322	4241	0.822014	0.822014	199
848.432	4243.43	0.822883	0.822883	199
848.542	4246.28	0.823771	0.823771	199
848.652	4248.65	0.82466	0.82466	199
848.752	4251.47	0.825446	0.825446	199
848.862	4254.76	0.826335	0.826335	199
848.972	4257.78	0.827224	0.827224	199
849.072	4260.58	0.828009	0.828009	199
849.182	4263.6	0.828898	0.828898	199
849.292	4265.96	0.829766	0.829766	199
849.402	4269.13	0.830655	0.830655	199
849.502	4271.41	0.83144	0.83144	199
849.612	4274.23	0.832329	0.832329	199
849.722	4276.83	0.833176	0.833176	199
849.822	4279.67	0.833983	0.833983	199
849.932	4282.63	0.834872	0.834872	199
850.042	4285.26	0.83576	0.83576	199
850.152	4288.36	0.836649	0.836649	199
850.252	4290.51	0.837414	0.837414	199
850.362	4293.56	0.838282	0.838282	199
850.472	4296.21	0.839192	0.839192	199
850.572	4298.79	0.839998	0.839998	199
850.682	4301.75	0.840866	0.840866	199
850.792	4304.62	0.841734	0.841734	199
850.892	4306.85	0.84254	0.84254	199
851.002	4309.8	0.843409	0.843409	199
851.112	4313.11	0.844297	0.844297	199
851.222	4315.77	0.845166	0.845166	199
851.322	4318.81	0.845972	0.845972	199
851.432	4321.4	0.84686	0.84686	199
851.542	4324.23	0.847729	0.847729	199
851.642	4326.94	0.848514	0.848514	199
851.752	4330.26	0.849424	0.849424	199
851.862	4332.94	0.850271	0.850271	199
851.972	4336.32	0.85116	0.85116	199
852.072	4338.9	0.851946	0.851946	199
852.182	4340.97	0.852793	0.852793	199
852.292	4344.48	0.853703	0.853703	199
852.392	4346.93	0.854488	0.854488	199
852.502	4349.86	0.855377	0.855377	199
852.612	4352.48	0.856245	0.856245	199
852.722	4355.45	0.857134	0.857134	199
852.822	4357.95	0.85794	0.85794	199
852.932	4360.89	0.858809	0.858809	199
853.042	4363.75	0.859676	0.859676	199
853.142	4366.15	0.860462	0.860462	199
853.252	4367.89	0.86133	0.86133	199
853.362	4371.24	0.862199	0.862199	199
853.472	4374.67	0.863066	0.863066	199
853.572	4377.44	0.863873	0.863873	199
853.682	4380.36	0.864762	0.864762	199
853.792	4382.98	0.86565	0.86565	199
853.892	4385.33	0.866457	0.866457	199
854.002	4388.41	0.867325	0.867325	199
854.112	4391.22	0.868193	0.868193	199
854.222	4394.13	0.869061	0.869061	199
854.322	4397.02	0.869846	0.869846	199
854.432	4400.26	0.870756	0.870756	199
854.542	4403.34	0.871625	0.871625	199
854.642	4405.79	0.87241	0.87241	199
854.752	4409.11	0.873299	0.873299	199
854.862	4411.91	0.874188	0.874188	199
854.972	4414.73	0.875056	0.875056	199
855.072	4417.37	0.875862	0.875862	199
855.182	4419.85	0.87673	0.87673	199
855.292	4422.74	0.877619	0.877619	198
855.392	4425.25	0.878404	0.878404	198
855.502	4428.13	0.879272	0.879272	198
855.612	4430.98	0.88014	0.88014	198
855.712	4433.49	0.880947	0.880947	198
855.822	4436.25	0.881815	0.881815	198
855.932	4439.59	0.882724	0.882724	198
856.042	4442.24	0.883593	0.883593	198
856.142	4445.17	0.884378	0.884378	198
856.252	4447.73	0.885267	0.885267	198
856.362	4450.42	0.886156	0.886156	198
856.462	4452.56	0.886941	0.886941	198
856.572	4455.03	0.887789	0.887789	198
856.682	4458.4	0.888698	0.888698	198
856.792	4461.46	0.889567	0.889567	198
856.892	4464.34	0.890373	0.890373	198
857.002	4467.24	0.891262	0.891262	198
857.112	4470.34	0.89213	0.89213	198
857.212	4473.48	0.892956	0.892956	198
857.322	4476.02	0.893804	0.893804	198
857.432	4478.5	0.894672	0.894672	198
857.542	4481.53	0.895561	0.895561	198
857.642	4484.77	0.896367	0.896367	198
857.752	4487.26	0.897256	0.897256	198
857.862	4489.97	0.898124	0.898124	198
857.962	4492.31	0.89891	0.89891	198
858.072	4495.68	0.899778	0.899778	198
858.182	4498.46	0.900687	0.900687	198
858.292	4501.36	0.901556	0.901556	198
858.392	4504.05	0.902383	0.902383	198
858.502	4506.7	0.90325	0.90325	198
858.612	4509.03	0.904139	0.904139	198
858.712	4511.96	0.904946	0.904946	198
858.822	4514.48	0.905814	0.905814	198
858.932	4517.03	0.906682	0.906682	198
859.042	4520.15	0.907571	0.907571	198
859.142	4522.51	0.908377	0.908377	198
859.252	4525.82	0.909266	0.909266	198
859.362	4528.02	0.910114	0.910114	198
859.462	4531.42	0.910961	0.910961	198
859.572	4534.68	0.911829	0.911829	198
859.682	4537.13	0.912697	0.912697	198
859.792	4540.38	0.913607	0.913607	198
859.892	4542.94	0.914372	0.914372	198
860.002	4546.41	0.91524	0.91524	198
860.112	4548.77	0.916149	0.916149	198
860.212	4551.2	0.916914	0.916914	198
860.322	4554.08	0.917803	0.917803	198
860.432	4557.52	0.918691	0.918691	198
860.532	4560.29	0.919498	0.919498	198
860.642	4563.2	0.920366	0.920366	198
860.752	4566.06	0.921276	0.921276	198
860.852	4568.82	0.922082	0.922082	198
860.962	4571.73	0.92297	0.92297	198
861.072	4574.73	0.923859	0.923859	198
861.182	4577.31	0.924707	0.924707	198
861.282	4579.79	0.925513	0.925513	198
861.392	4582.32	0.926381	0.926381	198
861.502	4585.4	0.92727	0.92727	198
861.602	4588.32	0.928076	0.928076	198
861.712	4590.91	0.928986	0.928986	198
861.822	4594.05	0.929874	0.929874	198
861.932	4596.58	0.930722	0.930722	198
862.032	4599.7	0.931549	0.931549	198
862.142	4602.42	0.932417	0.932417	198
862.252	4605.96	0.933306	0.933306	198
862.352	4608.17	0.934091	0.934091	198
862.462	4611.56	0.935001	0.935001	198
862.572	4614.6	0.935869	0.935869	198
862.682	4617.65	0.936758	0.936758	198
862.782	4620.41	0.937564	0.937564	198
862.892	4623.11	0.938432	0.938432	198
863.002	4625.91	0.939301	0.939301	198
863.102	4629	0.940127	0.940127	198
863.212	4631.64	0.941016	0.941016	198
863.322	4634.74	0.941884	0.941884	198
863.432	4637.9	0.942773	0.942773	198
863.532	4640.78	0.943579	0.943579	198
863.642	4643.69	0.944448	0.944448	198
863.752	4646.32	0.945336	0.945336	198
863.852	4648.29	0.946122	0.946122	198
863.962	4652.53	0.947052	0.947052	198
864.072	4655.29	0.947941	0.947941	198
864.182	4658.32	0.94883	0.94883	198
864.282	4660.73	0.949615	0.949615	198
864.392	4663.26	0.950504	0.950504	198
864.502	4665.88	0.951393	0.951393	198
864.602	4668.52	0.952178	0.952178	198
864.712	4671.66	0.953067	0.953067	198
864.822	4674.98	0.953956	0.953956	198
864.932	4678.31	0.954845	0.954845	198
865.032	4681.52	0.955651	0.955651	198
865.142	4684.57	0.956519	0.956519	198
865.252	4687.84	0.957408	0.957408	198
865.352	4689.96	0.958193	0.958193	198
865.462	4693.44	0.959103	0.959103	198
865.572	4696.07	0.959971	0.959971	198
865.672	4699.36	0.960798	0.960798	198
865.782	4701.81	0.961666	0.961666	198
865.892	4704.6	0.962534	0.962534	198
866.002	4707.65	0.963423	0.963423	198
866.102	4710.46	0.964229	0.964229	198
866.212	4713.33	0.965097	0.965097	198
866.322	4716.39	0.965986	0.965986	198
866.422	4719.24	0.966813	0.966813	198
866.532	4722.25	0.967681	0.967681	198
866.642	4725.37	0.96857	0.96857	198
866.752	4727.79	0.969439	0.969439	198
866.852	4730.67	0.970244	0.970244	198
866.962	4732.86	0.971092	0.971092	198
867.072	4735.98	0.972002	0.972002	198
867.172	4738.29	0.972787	0.972787	198
867.282	4741.65	0.973676	0.973676	198
867.392	4744.83	0.974565	0.974565	198
867.502	4748.12	0.975433	0.975433	198
867.602	4751.16	0.97626	0.97626	198
867.712	4754.03	0.977128	0.977128	198
867.822	4757.16	0.978037	0.978037	198
867.922	4759.68	0.978823	0.978823	198
868.032	4762.25	0.97967	0.97967	198
868.142	4765.17	0.98058	0.98058	198
868.252	4768.07	0.981448	0.981448	198
868.352	4770.93	0.982254	0.982254	198
868.462	4773.86	0.983123	0.983123	199
868.572	4776.96	0.984011	0.984011	199
868.672	4779.65	0.984838	0.984838	199
868.782	4782.51	0.985706	0.985706	199
868.892	4785.28	0.986574	0.986574	199
869.002	4788.45	0.987484	0.987484	199
869.102	4790.07	0.988249	0.988249	199
869.212	4792.75	0.989137	0.989137	199
869.322	4796.31	0.990006	0.990006	199
869.422	4800.5	0.990812	0.990812	199
869.532	4803.51	0.99168	0.99168	199
869.642	4806.64	0.992548	0.992548	199
869.752	4809.47	0.993458	0.993458	199
869.852	4811.48	0.994243	0.994243	199
869.962	4814.88	0.995132	0.995132	199
870.072	4818.4	0.996	0.996	199
870.172	4821.77	0.996786	0.996786	199
870.282	4824.3	0.997695	0.997695	199
870.392	4827.46	0.998564	0.998564	199
870.492	4830.09	0.99937	0.99937	199
870.602	4832.71	1.00024	1.00024	199
870.712	4835.43	1.00111	1.00111	199
870.822	4838.35	1.00197	1.00197	199
870.922	4841.51	1.0028	1.0028	199
871.032	4844.28	1.00367	1.00367	199
871.142	4847.4	1.00456	1.00456	199
871.242	4850.17	1.00534	1.00534	199
871.352	4852.81	1.00621	1.00621	199
871.462	4856.63	1.0071	1.0071	199
871.572	4859.11	1.00799	1.00799	200
871.672	4861.81	1.0088	1.0088	200
871.782	4864.64	1.00966	1.00966	200
871.892	4867.12	1.01053	1.01053	200
871.992	4870.17	1.01134	1.01134	200
872.102	4872.94	1.01221	1.01221	200
872.212	4876.27	1.01309	1.01309	200
872.322	4878.76	1.01396	1.01396	200
872.422	4881.64	1.01477	1.01477	200
872.532	4885.08	1.01566	1.01566	200
872.642	4887.92	1.01653	1.01653	200
872.742	4890.61	1.01731	1.01731	200
872.852	4893.92	1.01818	1.01818	200
872.962	4897.13	1.01907	1.01907	200
873.072	4899.69	1.01994	1.01994	200
873.172	4902.72	1.02074	1.02074	200
873.282	4905.98	1.02161	1.02161	200
873.392	4908.51	1.02248	1.02248	200
873.492	4911.63	1.02331	1.02331	200
873.602	4914.79	1.02415	1.02415	200
873.712	4918.13	1.02506	1.02506	200
873.822	4920.74	1.02593	1.02593	200
873.922	4923.21	1.02672	1.02672	200
874.032	4926.33	1.02763	1.02763	200
874.142	4929.45	1.02849	1.02849	200
874.242	4931.93	1.02928	1.02928	200
874.352	4934.38	1.03013	1.03013	200
874.462	4936.89	1.031	1.031	200
874.572	4940.32	1.03186	1.03186	200
874.672	4943.86	1.03269	1.03269	200
874.782	4946.72	1.03356	1.03356	200
874.892	4949.69	1.03445	1.03445	200
874.992	4952.2	1.03523	1.03523	200
875.102	4955.2	1.03612	1.03612	200
875.212	4958.46	1.03699	1.03699	200
875.322	4962.22	1.03788	1.03788	200
875.422	4965.1	1.03866	1.03866	200
875.532	4967.56	1.03951	1.03951	201
875.632	4970.62	1.04032	1.04032	201
875.742	4974.16	1.04121	1.04121	201
875.852	4977.15	1.04208	1.04208	201
875.962	4980.4	1.04296	1.04296	201
876.062	4983.12	1.04377	1.04377	201
876.172	4985.75	1.04464	1.04464	201
876.282	4988.53	1.04553	1.04553	201
876.382	4991	1.04633	1.04633	201
876.492	4993.88	1.0472	1.0472	201
876.602	4997.23	1.04807	1.04807	201
876.712	5000.06	1.04898	1.04898	201
876.812	5002.41	1.04974	1.04974	201
876.922	5005.69	1.05063	1.05063	201
877.032	5008.41	1.0515	1.0515	201
877.132	5011.38	1.05231	1.05231	201
877.242	5014.55	1.0532	1.0532	201
877.352	5017.69	1.05409	1.05409	201
877.462	5020.82	1.05497	1.05497	201
877.562	5023.43	1.05576	1.05576	201
877.672	5026.06	1.05663	1.05663	201
877.782	5028.49	1.0575	1.0575	201
877.882	5031.77	1.0583	1.0583	201
877.992	5035.05	1.05917	1.05917	201
878.102	5038.83	1.06008	1.06008	201
878.212	5041.74	1.06093	1.06093	201
878.312	5044.98	1.06173	1.06173	201
878.422	5047.7	1.06262	1.06262	201
878.532	5050.5	1.06349	1.06349	201
878.632	5052.87	1.0643	1.0643	201
878.742	5056.09	1.06516	1.06516	201
878.852	5059.36	1.06605	1.06605	201
878.962	5062.04	1.06692	1.06692	201
879.062	5065.2	1.06773	1.06773	201
879.172	5067.25	1.06858	1.06858	201
879.282	5069.18	1.06949	1.06949	201
879.382	5072.35	1.07027	1.07027	201
879.492	5076.24	1.07118	1.07118	201
879.602	5079.18	1.07205	1.07205	201
879.712	5081.65	1.07294	1.07294	201
879.812	5084.51	1.07374	1.07374	201
879.922	5087.86	1.07461	1.07461	201
880.032	5090.94	1.07552	1.07552	201
880.132	5093.32	1.07626	1.07626	201
880.242	5096.22	1.07715	1.07715	201
880.352	5099.78	1.07804	1.07804	201
880.452	5102.9	1.07885	1.07885	201
880.562	5106.61	1.07976	1.07976	201
880.672	5109.58	1.08061	1.08061	201
880.782	5112.31	1.08152	1.08152	201
880.882	5115.04	1.0823	1.0823	201
880.992	5118.11	1.08317	1.08317	201
881.102	5121.96	1.08406	1.08406	201
881.202	5124.32	1.08482	1.08482	201
881.312	5128.23	1.08575	1.08575	201
881.422	5131.17	1.0866	1.0866	201
881.532	5134.18	1.08751	1.08751	201
881.632	5137.01	1.0883	1.0883	201
881.742	5139.97	1.08916	1.08916	201
881.852	5143.58	1.09007	1.09007	201
881.952	5146.15	1.09086	1.09086	201
882.062	5149.22	1.09177	1.09177	201
882.172	5152.12	1.09264	1.09264	201
882.282	5155.05	1.09353	1.09353	201
882.382	5157.64	1.09433	1.09433	201
882.492	5160.04	1.0952	1.0952	201
882.602	5163.3	1.09609	1.09609	201
882.702	5166.22	1.09687	1.09687	202
882.812	5169.41	1.09776	1.09776	202
882.922	5172.57	1.09865	1.09865	202
883.032	5175.74	1.09954	1.09954	202
883.132	5178.99	1.10035	1.10035	202
883.242	5181.52	1.10119	1.10119	202
883.352	5185.14	1.1021	1.1021	202
883.452	5188.03	1.10289	1.10289	202
883.562	5190.98	1.10376	1.10376	202
883.672	5194.36	1.10467	1.10467	202
883.782	5197.65	1.10553	1.10553	202
883.882	5200.35	1.10636	1.10636	202
883.992	5203.55	1.10723	1.10723	202
884.102	5206.91	1.1081	1.1081	202
884.202	5209.79	1.10892	1.10892	202
884.312	5212.81	1.10981	1.10981	202
884.422	5215.65	1.11068	1.11068	202
884.532	5218.78	1.11157	1.11157	202
884.632	5221.71	1.11238	1.11238	202
884.742	5224.71	1.11324	1.11324	202
884.852	5227.62	1.11413	1.11413	202
884.952	5229.92	1.11492	1.11492	202
885.062	5232.48	1.11581	1.11581	202
885.172	5236.8	1.11674	1.11674	202
885.282	5239.78	1.11763	1.11763	202
885.382	5242.25	1.11843	1.11843	202
885.492	5245.27	1.11932	1.11932	202
885.602	5248	1.12019	1.12019	202
885.702	5250.46	1.121	1.121	202
885.812	5253.78	1.12186	1.12186	202
885.922	5257.24	1.12273	1.12273	202
886.022	5260.82	1.12354	1.12354	202
886.132	5264.6	1.12443	1.12443	202
886.242	5267.6	1.12534	1.12534	202
886.352	5271.02	1.12621	1.12621	202
886.452	5273.36	1.12701	1.12701	202
886.562	5275.93	1.12788	1.12788	202
886.672	5279.72	1.12879	1.12879	202
886.772	5282.82	1.1296	1.1296	202
886.882	5285.69	1.13046	1.13046	202
886.992	5289.26	1.13133	1.13133	202
887.102	5292.15	1.13224	1.13224	202
887.202	5294.42	1.13303	1.13303	202
887.312	5297.89	1.13392	1.13392	202
887.422	5301.18	1.1348	1.1348	202
887.522	5304.39	1.13561	1.13561	202
887.632	5307.27	1.1365	1.1365	202
887.742	5310.4	1.13741	1.13741	202
887.852	5312.98	1.13828	1.13828	202
887.952	5315.64	1.13906	1.13906	202
888.062	5318.17	1.13991	1.13991	202
888.172	5321.32	1.14082	1.14082	202
888.272	5324.1	1.14161	1.14161	202
888.382	5326.89	1.14247	1.14247	202
888.492	5330.58	1.14338	1.14338	202
888.602	5334.06	1.14425	1.14425	202
888.702	5337.54	1.14504	1.14504	202
888.812	5340.64	1.14595	1.14595	201
888.922	5343.98	1.14681	1.14681	201
889.022	5346.79	1.1476	1.1476	201
889.132	5350.03	1.14851	1.14851	201
889.242	5352.48	1.14938	1.14938	201
889.352	5355.24	1.15025	1.15025	201
889.452	5358.1	1.15105	1.15105	201
889.562	5361.44	1.15194	1.15194	201
889.672	5364.58	1.15283	1.15283	201
889.772	5367.94	1.15361	1.15361	201
889.882	5370.68	1.1545	1.1545	201
889.992	5373.18	1.15539	1.15539	201
890.102	5376.4	1.15628	1.15628	201
890.202	5378.95	1.15707	1.15707	201
890.312	5381.62	1.15796	1.15796	201
890.412	5384.68	1.15876	1.15876	201
890.522	5387.6	1.15961	1.15961	201
890.632	5391.15	1.1605	1.1605	201
890.742	5394.39	1.16139	1.16139	201
890.842	5396.96	1.16217	1.16217	201
890.952	5399.77	1.16304	1.16304	201
891.062	5402.88	1.16395	1.16395	201
891.162	5405.65	1.16474	1.16474	201
891.272	5409.24	1.16562	1.16562	201
891.382	5412.7	1.16649	1.16649	201
891.492	5416.08	1.16736	1.16736	201
891.592	5419.36	1.16817	1.16817	201
891.702	5422.77	1.16906	1.16906	201
891.812	5425.34	1.16992	1.16992	201
891.912	5427.9	1.17073	1.17073	201
892.022	5431.04	1.1716	1.1716	201
892.132	5434.23	1.17247	1.17247	201
892.242	5437.64	1.17336	1.17336	201
892.342	5440.4	1.17414	1.17414	201
892.452	5442.83	1.17505	1.17505	201
892.562	5445.55	1.17592	1.17592	201
892.662	5448.12	1.17672	1.17672	201
892.772	5451.19	1.17757	1.17757	201
892.882	5454.55	1.17846	1.17846	201
892.992	5458.16	1.17935	1.17935	201
893.092	5460.49	1.18016	1.18016	201
893.202	5463.88	1.18102	1.18102	201
893.312	5466.75	1.18189	1.18189	201
893.412	5469.57	1.1827	1.1827	201
893.522	5472.59	1.18357	1.18357	201
893.632	5475.76	1.18446	1.18446	201
893.742	5479.34	1.18534	1.18534	201
893.842	5482.18	1.18611	1.18611	201
893.952	5485.81	1.187	1.187	201
894.062	5489	1.18789	1.18789	201
894.162	5491.95	1.18867	1.18867	201
894.272	5495.13	1.18956	1.18956	201
894.382	5499.06	1.19045	1.19045	201
894.492	5501.84	1.1913	1.1913	201
894.592	5504.75	1.1921	1.1921	201
894.702	5507.79	1.19299	1.19299	201
894.812	5511.28	1.19386	1.19386	201
894.912	5514.31	1.19467	1.19467	201
895.022	5516.91	1.19551	1.19551	201
895.132	5520.25	1.1964	1.1964	201
895.242	5523.73	1.19729	1.19729	201
895.342	5526.61	1.19808	1.19808	201
895.452	5529.89	1.19893	1.19893	201
895.562	5531.79	1.19979	1.19979	201
895.662	5534.37	1.20058	1.20058	201
895.772	5538.56	1.20149	1.20149	201
895.882	5541.94	1.20236	1.20236	201
895.982	5545.19	1.20316	1.20316	201
896.092	5548.32	1.20403	1.20403	201
896.202	5550.95	1.20492	1.20492	201
896.312	5553.83	1.20579	1.20579	201
896.412	5556.75	1.20659	1.20659	201
896.522	5560.23	1.20746	1.20746	201
896.632	5563.72	1.20835	1.20835	201
896.732	5566.57	1.20912	1.20912	201
896.842	5570.36	1.21	1.21	201
896.952	5573.68	1.21089	1.21089	201
897.062	5577.01	1.21178	1.21178	201
897.162	5579.96	1.21257	1.21257	201
897.272	5583.31	1.21348	1.21348	201
897.382	5585.58	1.21433	1.21433	201
897.482	5589.14	1.21513	1.21513	201
897.592	5591.78	1.216	1.216	201
897.702	5595.01	1.21687	1.21687	201
897.812	5598.2	1.21774	1.21774	201
897.912	5601.29	1.21856	1.21856	201
898.022	5604.3	1.21941	1.21941	201
898.132	5608	1.2203	1.2203	201
898.232	5611.39	1.22113	1.22113	201
898.342	5614.29	1.22199	1.22199	201
898.452	5617.7	1.22288	1.22288	201
898.562	5620.3	1.22375	1.22375	201
898.662	5623.02	1.22456	1.22456	201
898.772	5625.82	1.22543	1.22543	201
898.882	5628.92	1.22629	1.22629	201
898.982	5631.77	1.22708	1.22708	200
899.092	5635.33	1.22797	1.22797	200
899.202	5638.92	1.22884	1.22884	200
899.312	5642.42	1.22972	1.22972	200
899.412	5645.33	1.23053	1.23053	200
899.522	5649.34	1.23144	1.23144	200
899.632	5652.3	1.23231	1.23231	200
899.732	5654.58	1.23309	1.23309	200
899.842	5657.28	1.23398	1.23398	200
899.952	5660.99	1.23485	1.23485	200
900.062	5664.12	1.23574	1.23574	200
900.162	5666.78	1.23653	1.23653	200
900.272	5669.61	1.23739	1.23739	200
900.382	5673.23	1.23828	1.23828	200
900.482	5676.32	1.23907	1.23907	200
900.592	5679.5	1.23998	1.23998	200
900.702	5682.59	1.24085	1.24085	200
900.802	5685.33	1.24165	1.24165	200
900.912	5688.36	1.24254	1.24254	200
901.022	5691.99	1.24343	1.24343	200
901.132	5694.83	1.2443	1.2443	200
901.232	5697.4	1.24508	1.24508	200
901.342	5700.52	1.24597	1.24597	200
901.452	5703.46	1.24682	1.24682	200
901.552	5706.61	1.24767	1.24767	200
901.662	5710.03	1.24854	1.24854	200
901.772	5713.75	1.24942	1.24942	200
901.882	5716.9	1.25029	1.25029	200
901.982	5719.59	1.2511	1.2511	200
902.092	5723.1	1.25201	1.25201	200
902.202	5726.07	1.25283	1.25283	200
902.302	5728.61	1.25366	1.25366	200
902.412	5732.48	1.25453	1.25453	200
902.522	5735.27	1.25542	1.25542	200
902.632	5738.77	1.25631	1.25631	200
902.732	5741.93	1.25709	1.25709	200
902.842	5744.95	1.25798	1.25798	200
902.952	5748.2	1.25885	1.25885	200
903.052	5751.44	1.25966	1.25966	200
903.162	5754.46	1.26057	1.26057	200
903.272	5757.35	1.26143	1.26143	200
903.382	5760.88	1.26232	1.26232	200
903.482	5763.74	1.26313	1.26313	200
903.592	5766.4	1.264	1.264	200
903.702	5769.68	1.26486	1.26486	200
903.802	5773.07	1.26567	1.26567	200
903.912	5776.67	1.26656	1.26656	200
904.022	5779.61	1.26743	1.26743	200
904.132	5782.77	1.26836	1.26836	200
904.232	5785.71	1.26914	1.26914	200
904.342	5788.5	1.27001	1.27001	200
904.452	5792.15	1.2709	1.2709	200
904.552	5795.81	1.27171	1.27171	200
904.662	5799.15	1.2726	1.2726	200
904.772	5802.27	1.27346	1.27346	200
904.882	5805.31	1.27433	1.27433	200
904.982	5808.36	1.27514	1.27514	200
905.092	5812.38	1.27603	1.27603	200
905.202	5815.09	1.2769	1.2769	200
905.302	5818.47	1.27772	1.27772	200
905.412	5821.61	1.27861	1.27861	200
905.522	5824.99	1.27948	1.27948	200
905.622	5827.73	1.28029	1.28029	200
905.732	5831.1	1.28119	1.28119	200
905.842	5834.34	1.28206	1.28206	200
905.942	5837.29	1.28285	1.28285	200
906.052	5840.45	1.28372	1.28372	199
906.162	5842.68	1.28461	1.28461	199
906.272	5846.99	1.28551	1.28551	199
906.372	5850.42	1.28636	1.28636	199
906.482	5853.59	1.28723	1.28723	199
906.592	5856.77	1.28814	1.28814	199
906.692	5859.2	1.28893	1.28893	199
906.802	5862.39	1.28979	1.28979	199
906.912	5865.3	1.29066	1.29066	199
907.022	5869.34	1.29157	1.29157	199
907.122	5872.58	1.29236	1.29236	199
907.232	5875.89	1.29323	1.29323	199
907.342	5879.45	1.29411	1.29411	199
907.442	5883.28	1.29496	1.29496	199
907.552	5885.79	1.29579	1.29579	199
907.662	5889.36	1.2967	1.2967	199
907.772	5892.66	1.29759	1.29759	199
907.872	5895.66	1.29839	1.29839	199
907.982	5898.92	1.29926	1.29926	199
908.092	5902.46	1.30013	1.30013	199
908.192	5905.58	1.30096	1.30096	199
908.302	5908.48	1.30182	1.30182	199
908.412	5911.79	1.30269	1.30269	199
908.522	5915.08	1.3036	1.3036	199
908.622	5918.23	1.30441	1.30441	199
908.732	5921.28	1.3053	1.3053	199
908.842	5924.35	1.30619	1.30619	199
908.942	5927.15	1.30697	1.30697	199
909.052	5930.59	1.30786	1.30786	199
909.162	5934.07	1.30873	1.30873	199
909.272	5936.82	1.3096	1.3096	199
909.372	5940.01	1.3104	1.3104	199
909.482	5943.31	1.31129	1.31129	199
909.592	5946.98	1.31216	1.31216	199
909.692	5950.53	1.31299	1.31299	199
909.802	5953.73	1.31385	1.31385	199
909.912	5957.28	1.31472	1.31472	199
910.022	5960.88	1.31563	1.31563	199
910.122	5963.81	1.31642	1.31642	199
910.232	5966.98	1.31733	1.31733	199
910.342	5969.52	1.31818	1.31818	199
910.442	5972.58	1.31898	1.31898	199
910.552	5975.44	1.31985	1.31985	199
910.662	5978.43	1.32072	1.32072	199
910.762	5981.98	1.32154	1.32154	199
910.872	5985.43	1.32241	1.32241	199
910.982	5988.57	1.32332	1.32332	199
911.092	5992.13	1.32419	1.32419	199
911.192	5994.76	1.32502	1.32502	199
911.302	5997.64	1.32586	1.32586	199
911.412	6000.09	1.32675	1.32675	199
911.512	6002.92	1.32754	1.32754	199
911.622	6006.35	1.32841	1.32841	199
911.732	6009.81	1.32932	1.32932	199
911.842	6012.4	1.33018	1.33018	199
911.942	6015.79	1.33097	1.33097	199
912.052	6018.83	1.33186	1.33186	199
912.162	6022.26	1.33275	1.33275	199
912.262	6025.36	1.33353	1.33353	199
912.372	6029.1	1.33442	1.33442	199
912.482	6033.2	1.33531	1.33531	199
912.592	6036.12	1.33618	1.33618	199
912.692	6039.01	1.33696	1.33696	199
912.802	6042.45	1.33785	1.33785	199
912.912	6045.94	1.33874	1.33874	199
913.012	6048.41	1.33951	1.33951	199
913.122	6051.84	1.3404	1.3404	199
913.232	6055.35	1.34128	1.34128	199
913.342	6058.67	1.34217	1.34217	199
913.442	6061.77	1.34296	1.34296	199
913.552	6064.91	1.34385	1.34385	199
913.662	6068.54	1.3447	1.3447	199
913.762	6071.78	1.34552	1.34552	199
913.872	6074.96	1.34641	1.34641	199
913.982	6077.82	1.34728	1.34728	199
914.092	6080.99	1.34813	1.34813	199
914.192	6083.95	1.34893	1.34893	199
914.302	6087.34	1.34982	1.34982	199
914.412	6091.32	1.35069	1.35069	199
914.512	6095.57	1.3515	1.3515	199
914.622	6098.76	1.35236	1.35236	199
914.732	6102.39	1.35323	1.35323	199
914.842	6106.2	1.35414	1.35414	199
914.942	6109.4	1.35491	1.35491	199
915.052	6112.6	1.35582	1.35582	199
915.162	6116.46	1.35668	1.35668	198
915.262	6119.17	1.35749	1.35749	198
915.372	6122.44	1.35834	1.35834	198
915.482	6125.98	1.35923	1.35923	198
915.582	6129.16	1.36003	1.36003	198
915.692	6131.99	1.3609	1.3609	198
915.802	6135.61	1.36177	1.36177	198
915.912	6139.04	1.36266	1.36266	198
916.012	6142.02	1.36346	1.36346	198
916.122	6145.57	1.36435	1.36435	198
916.232	6148.63	1.36524	1.36524	198
916.332	6151.44	1.36601	1.36601	198
916.442	6155.47	1.36692	1.36692	198
916.552	6158.34	1.36776	1.36776	198
916.662	6161.13	1.36863	1.36863	198
916.762	6163.13	1.36942	1.36942	198
916.872	6166.49	1.37027	1.37027	198
916.982	6170.78	1.37115	1.37115	198
917.082	6173.99	1.37196	1.37196	198
917.192	6178.02	1.37285	1.37285	198
917.302	6180.57	1.37372	1.37372	198
917.412	6184.24	1.37461	1.37461	198
917.512	6187.27	1.37537	1.37537	198
917.622	6190.83	1.37628	1.37628	198
917.732	6194.49	1.37715	1.37715	198
917.832	6198.01	1.37793	1.37793	198
917.942	6201.36	1.37882	1.37882	198
918.052	6204.65	1.37969	1.37969	198
918.162	6207.79	1.38056	1.38056	198
918.262	6211.16	1.38137	1.38137	198
918.372	6214.66	1.38225	1.38225	198
918.482	6217.5	1.38314	1.38314	198
918.582	6220.65	1.38393	1.38393	198
918.692	6223.92	1.3848	1.3848	198
918.802	6227.68	1.38571	1.38571	198
918.912	6230.61	1.38655	1.38655	198
919.012	6233.7	1.38738	1.38738	198
919.122	6237.25	1.38823	1.38823	198
919.232	6240.34	1.38912	1.38912	198
919.332	6243.45	1.3899	1.3899	198
919.442	6246.97	1.39081	1.39081	198
919.552	6250	1.39166	1.39166	198
919.662	6253.2	1.39253	1.39253	198
919.762	6257.04	1.39335	1.39335	198
919.872	6260.31	1.39424	1.39424	198
919.982	6262.8	1.39509	1.39509	198
920.082	6265.84	1.39588	1.39588	198
920.192	6270.17	1.39677	1.39677	198
920.302	6273.74	1.39763	1.39763	198
920.412	6277.71	1.39854	1.39854	198
920.512	6280.59	1.39935	1.39935	198
920.622	6283.83	1.40022	1.40022	198
920.722	6287.25	1.40102	1.40102	198
920.832	6290.01	1.40191	1.40191	198
920.942	6292.77	1.40276	1.40276	198
921.052	6296.53	1.40365	1.40365	198
921.152	6299.58	1.40443	1.40443	198
921.262	6303.27	1.40532	1.40532	198
921.372	6306.06	1.40619	1.40619	198
921.472	6309.67	1.407	1.407	198
921.582	6312.69	1.40787	1.40787	198
921.692	6316.68	1.40877	1.40877	198
921.802	6320.28	1.40964	1.40964	198
921.902	6323.06	1.41045	1.41045	198
922.012	6325.96	1.41134	1.41134	198
922.122	6328.91	1.41221	1.41221	198
922.222	6331.97	1.41299	1.41299	198
922.332	6335.42	1.4139	1.4139	198
922.442	6339.1	1.41477	1.41477	198
922.552	6342.15	1.41564	1.41564	198
922.652	6345.12	1.41646	1.41646	198
922.762	6348.96	1.41735	1.41735	198
922.872	6352.57	1.4182	1.4182	198
922.972	6355.85	1.41903	1.41903	198
923.082	6359.72	1.4199	1.4199	198
923.192	6362.53	1.42078	1.42078	198
923.302	6365.98	1.42165	1.42165	198
923.402	6368.97	1.42246	1.42246	198
923.512	6372.34	1.42333	1.42333	198
923.622	6375.57	1.42422	1.42422	198
923.722	6378.75	1.42502	1.42502	198
923.832	6382.37	1.42591	1.42591	198
923.942	6385.76	1.42678	1.42678	198
924.052	6389.6	1.42767	1.42767	198
924.152	6392.59	1.42845	1.42845	198
924.262	6396.1	1.42936	1.42936	198
924.372	6399.53	1.43025	1.43025	198
924.472	6402.72	1.43104	1.43104	198
924.582	6405.74	1.43191	1.43191	198
924.692	6409.06	1.43279	1.43279	198
924.802	6412.23	1.43366	1.43366	198
924.902	6415.85	1.43449	1.43449	198
925.012	6419.59	1.43536	1.43536	198
925.122	6423.42	1.43627	1.43627	198
925.222	6425.47	1.43703	1.43703	198
925.332	6429.47	1.43794	1.43794	198
925.442	6432.97	1.43883	1.43883	198
925.542	6436.01	1.43962	1.43962	198
925.652	6440.23	1.4405	1.4405	198
925.762	6443.59	1.44139	1.44139	198
925.872	6447.34	1.44226	1.44226	198
925.972	6450.06	1.44307	1.44307	198
926.082	6453.66	1.44396	1.44396	198
926.192	6457.62	1.44482	1.44482	198
926.292	6460.57	1.44563	1.44563	198
926.402	6463.84	1.44654	1.44654	198
926.512	6467.66	1.44743	1.44743	198
926.622	6471.35	1.4483	1.4483	198
926.722	6474.01	1.44908	1.44908	198
926.832	6477.49	1.44995	1.44995	198
926.942	6481.67	1.45086	1.45086	198
927.042	6484.24	1.45165	1.45165	198
927.152	6487.41	1.45253	1.45253	198
927.262	6490.55	1.45342	1.45342	198
927.372	6493.86	1.45429	1.45429	198
927.472	6498.24	1.45514	1.45514	198
927.582	6502.03	1.45603	1.45603	198
927.692	6504.78	1.45692	1.45692	198
927.792	6507.68	1.45772	1.45772	198
927.902	6510.88	1.45859	1.45859	198
928.012	6514.51	1.45948	1.45948	198
928.122	6517.83	1.46035	1.46035	198
928.222	6521.18	1.46115	1.46115	198
928.332	6524.71	1.462	1.462	198
928.442	6528.81	1.46291	1.46291	199
928.542	6532.14	1.46374	1.46374	199
928.652	6535.93	1.46463	1.46463	199
928.762	6539.14	1.4655	1.4655	199
928.872	6542.41	1.46638	1.46638	199
928.972	6546.01	1.46719	1.46719	199
929.082	6549.27	1.46806	1.46806	199
929.192	6552.98	1.46895	1.46895	199
929.292	6555.93	1.46975	1.46975	199
929.402	6559.14	1.47062	1.47062	199
929.512	6562.38	1.47149	1.47149	199
929.622	6565.62	1.47236	1.47236	199
929.722	6569.28	1.47321	1.47321	199
929.832	6572.65	1.47409	1.47409	199
929.942	6576.28	1.47496	1.47496	199
930.042	6579.67	1.47577	1.47577	199
930.152	6583.23	1.47666	1.47666	199
930.262	6586.72	1.47755	1.47755	199
930.372	6589.44	1.47842	1.47842	199
930.472	6592.51	1.47922	1.47922	199
930.582	6596.25	1.48009	1.48009	199
930.692	6599.78	1.48098	1.48098	199
930.792	6603.49	1.48178	1.48178	199
930.902	6607.17	1.48267	1.48267	199
931.012	6610.31	1.48352	1.48352	199
931.112	6613.87	1.48433	1.48433	199
931.222	6617.2	1.48522	1.48522	199
931.332	6620.76	1.48608	1.48608	199
931.442	6624.28	1.48699	1.48699	200
931.542	6627.17	1.48778	1.48778	200
931.652	6630.66	1.48865	1.48865	200
931.762	6634.1	1.48954	1.48954	200
931.862	6636.94	1.49032	1.49032	200
931.972	6641.19	1.49121	1.49121	200
932.082	6644.72	1.4921	1.4921	200
932.192	6647.96	1.49299	1.49299	200
932.292	6650.8	1.49377	1.49377	200
932.402	6654.2	1.49466	1.49466	200
932.512	6657.8	1.49553	1.49553	200
932.612	6659.97	1.49634	1.49634	200
932.722	6664.01	1.4972	1.4972	200
932.832	6667.27	1.49809	1.49809	200
932.942	6670.9	1.49896	1.49896	200
933.042	6673.92	1.49977	1.49977	200
933.152	6677.64	1.50066	1.50066	200
933.262	6681.48	1.50152	1.50152	200
933.362	6685.2	1.50235	1.50235	200
933.472	6687.83	1.5032	1.5032	200
933.582	6691.28	1.50409	1.50409	200
933.692	6694.99	1.50496	1.50496	200
933.792	6698.91	1.50576	1.50576	200
933.902	6702.28	1.50667	1.50667	200
934.012	6705.62	1.50752	1.50752	200
934.112	6708.65	1.50833	1.50833	200
934.222	6712.01	1.50921	1.50921	200
934.332	6715.63	1.51008	1.51008	200
934.442	6719.28	1.51095	1.51095	200
934.542	6722.76	1.51176	1.51176	200
934.652	6726.39	1.51265	1.51265	200
934.762	6729.72	1.51351	1.51351	200
934.862	6732.71	1.51432	1.51432	200
934.972	6735.88	1.51519	1.51519	200
935.082	6739.11	1.51608	1.51608	200
935.192	6743.09	1.51697	1.51697	200
935.292	6746.31	1.51773	1.51773	200
935.402	6750.09	1.51862	1.51862	200
935.502	6752.7	1.51941	1.51941	201
935.612	6756.32	1.52029	1.52029	201
935.722	6759.6	1.52116	1.52116	201
935.832	6763.42	1.52203	1.52203	201
935.932	6766.83	1.52284	1.52284	201
936.042	6770.54	1.52375	1.52375	201
936.152	6774.4	1.52461	1.52461	201
936.252	6777.34	1.5254	1.5254	201
936.362	6780.9	1.52629	1.52629	201
936.472	6784.43	1.52716	1.52716	201
936.582	6787.92	1.52802	1.52802	201
936.682	6791.92	1.52883	1.52883	201
936.792	6795.44	1.5297	1.5297	201
936.902	6798.68	1.53057	1.53057	201
937.002	6802.43	1.53137	1.53137	201
937.112	6806.26	1.53226	1.53226	201
937.222	6809.59	1.53315	1.53315	201
937.332	6812.43	1.53402	1.53402	201
937.432	6815.88	1.53483	1.53483	201
937.542	6819.52	1.53569	1.53569	201
937.652	6823.74	1.53656	1.53656	201
937.752	6826.79	1.53737	1.53737	201
937.862	6829.08	1.53822	1.53822	201
937.972	6832.34	1.53908	1.53908	201
938.082	6836.14	1.53995	1.53995	201
938.182	6839.81	1.54076	1.54076	201
938.292	6844	1.54165	1.54165	201
938.402	6847.32	1.54252	1.54252	201
938.502	6850.24	1.5433	1.5433	201
938.612	6854.54	1.54421	1.54421	201
938.722	6857.96	1.54508	1.54508	201
938.832	6861.2	1.54595	1.54595	201
938.932	6864.41	1.54673	1.54673	201
939.042	6868.07	1.5476	1.5476	201
939.152	6872.41	1.54849	1.54849	201
939.252	6875.86	1.54932	1.54932	201
939.362	6879.85	1.55018	1.55018	201
939.472	6882.45	1.55105	1.55105	201
939.582	6886.67	1.55194	1.55194	201
939.682	6889.26	1.55273	1.55273	201
939.792	6892.71	1.55359	1.55359	201
939.902	6896.59	1.55448	1.55448	201
940.002	6899.35	1.55527	1.55527	201
940.112	6903.79	1.55616	1.55616	201
940.222	6907.33	1.55703	1.55703	201
940.332	6910.92	1.55791	1.55791	201
940.432	6914	1.5587	1.5587	201
940.542	6918.05	1.55959	1.55959	201
940.652	6921.15	1.56046	1.56046	201
940.752	6924.55	1.56126	1.56126	201
940.862	6928.32	1.56215	1.56215	201
940.972	6931.33	1.56304	1.56304	201
941.072	6934.8	1.56385	1.56385	201
941.182	6937.38	1.56472	1.56472	201
941.292	6941.26	1.56556	1.56556	201
941.402	6945.65	1.56645	1.56645	201
941.502	6949.12	1.56726	1.56726	201
941.612	6952.86	1.56815	1.56815	201
941.722	6956.67	1.56901	1.56901	201
941.822	6960.1	1.56982	1.56982	201
941.932	6963.5	1.57069	1.57069	201
942.042	6966.59	1.57154	1.57154	201
942.152	6969.92	1.57243	1.57243	201
942.252	6973.79	1.57323	1.57323	201
942.362	6977.39	1.57412	1.57412	201
942.472	6981.08	1.57499	1.57499	201
942.572	6984.49	1.57579	1.57579	201
942.682	6987.87	1.57666	1.57666	201
942.792	6991.8	1.57757	1.57757	201
942.902	6995.27	1.57844	1.57844	201
943.002	6998.76	1.57925	1.57925	201
943.112	7002.18	1.58014	1.58014	201
943.222	7005.21	1.58102	1.58102	201
943.322	7008.42	1.58183	1.58183	201
943.432	7011.87	1.5827	1.5827	201
943.542	7015.07	1.58357	1.58357	201
943.652	7018.58	1.58444	1.58444	201
943.752	7021.52	1.58526	1.58526	201
943.862	7025.69	1.58613	1.58613	201
943.972	7030.02	1.58702	1.58702	201
944.072	7033.02	1.5878	1.5878	201
944.182	7036.85	1.58869	1.58869	201
944.292	7040.66	1.5896	1.5896	201
944.402	7044.74	1.59047	1.59047	201
944.502	7047.72	1.59126	1.59126	201
944.612	7051.23	1.59212	1.59212	201
944.722	7054.98	1.59303	1.59303	201
944.822	7057.98	1.59382	1.59382	201
944.932	7061.55	1.59471	1.59471	201
945.042	7065.87	1.59556	1.59556	201
945.152	7069.54	1.59644	1.59644	201
945.252	7073.25	1.59727	1.59727	201
945.362	7076.79	1.59814	1.59814	201
945.472	7080.38	1.59903	1.59903	201
945.572	7084.11	1.59986	1.59986	201
945.682	7087.18	1.6007	1.6007	201
945.792	7090.95	1.60159	1.60159	201
945.892	7093.74	1.6024	1.6024	201
946.002	7097.42	1.60327	1.60327	201
946.112	7100.81	1.60416	1.60416	201
946.222	7104.86	1.60506	1.60506	201
946.322	7108.13	1.60585	1.60585	201
946.432	7111.59	1.60672	1.60672	201
946.542	7115.78	1.60763	1.60763	201
946.642	7118.75	1.60841	1.60841	201
946.752	7122.67	1.6093	1.6093	201
946.862	7126.44	1.61015	1.61015	201
946.972	7130.55	1.61106	1.61106	201
947.072	7133.76	1.61184	1.61184	201
947.182	7137.94	1.61273	1.61273	201
947.292	7141.53	1.61362	1.61362	201
947.392	7144.95	1.61443	1.61443	201
947.502	7149.14	1.61534	1.61534	201
947.612	7152.5	1.61619	1.61619	201
947.722	7156.46	1.6171	1.6171	201
947.822	7159.8	1.61788	1.61788	201
947.932	7163.19	1.61877	1.61877	201
948.042	7166.81	1.61964	1.61964	201
948.142	7170.07	1.62044	1.62044	201
948.252	7173.08	1.62131	1.62131	201
948.362	7176.92	1.62222	1.62222	201
948.472	7179.89	1.62309	1.62309	201
948.572	7183.85	1.62392	1.62392	201
948.682	7188.01	1.62483	1.62483	201
948.792	7191.9	1.62572	1.62572	201
948.892	7195.13	1.62652	1.62652	201
949.002	7198.03	1.62739	1.62739	201
949.112	7201.6	1.6283	1.6283	201
949.222	7205.65	1.62915	1.62915	201
949.322	7209.03	1.62993	1.62993	201
949.432	7213.02	1.63082	1.63082	201
949.542	7216.87	1.63171	1.63171	201
949.642	7220.71	1.63252	1.63252	201
949.752	7224.54	1.6334	1.6334	201
949.862	7228.51	1.63429	1.63429	201
949.972	7231.96	1.63518	1.63518	201
950.072	7235.6	1.63599	1.63599	201
950.182	7239.39	1.63686	1.63686	201
950.292	7242.56	1.63775	1.63775	201
950.392	7246.23	1.63855	1.63855	201
950.502	7249.94	1.63942	1.63942	201
950.612	7253.32	1.64029	1.64029	201
950.712	7256.57	1.64111	1.64111	201
950.822	7260.17	1.64196	1.64196	201
950.932	7264.28	1.64289	1.64289	201
951.032	7267.16	1.64368	1.64368	201
951.142	7271.04	1.64457	1.64457	201
951.252	7274.49	1.64546	1.64546	201
951.362	7278.63	1.64634	1.64634	201
951.462	7281.12	1.64713	1.64713	201
951.572	7284.57	1.64802	1.64802	201
951.682	7287.91	1.64889	1.64889	201
951.782	7291.65	1.64969	1.64969	201
951.892	7295.67	1.65058	1.65058	201
952.002	7299.74	1.65145	1.65145	201
952.112	7303.54	1.65234	1.65234	201
952.212	7306.82	1.65312	1.65312	201
952.322	7310.86	1.65401	1.65401	201
952.432	7314.97	1.6549	1.6549	201
952.532	7318.1	1.65571	1.65571	201
952.642	7321.77	1.65658	1.65658	201
952.752	7325.43	1.65747	1.65747	201
952.862	7328.7	1.65833	1.65833	201
952.962	7332.14	1.65914	1.65914	201
953.072	7335.77	1.66001	1.66001	201
953.182	7339.7	1.6609	1.6609	201
953.282	7342.88	1.6617	1.6617	201
953.392	7346.66	1.66259	1.66259	201
953.502	7350.76	1.66346	1.66346	201
953.612	7354.11	1.66435	1.66435	201
953.712	7356.97	1.66515	1.66515	201
953.822	7359.84	1.66604	1.66604	201
953.932	7363.86	1.66691	1.66691	201
954.032	7367.1	1.6677	1.6677	201
954.142	7371.26	1.66859	1.66859	201
954.252	7374.46	1.66945	1.66945	201
954.362	7378.24	1.67032	1.67032	201
954.462	7381.25	1.67113	1.67113	201
954.572	7386.39	1.67204	1.67204	201
954.682	7391.56	1.67289	1.67289	201
954.782	7395.61	1.67369	1.67369	201
954.892	7399.31	1.67456	1.67456	201
955.002	7403.21	1.67547	1.67547	201
955.112	7406.82	1.67634	1.67634	201
955.212	7410.46	1.67712	1.67712	201
955.322	7414.04	1.67799	1.67799	201
955.432	7417.3	1.67888	1.67888	201
955.532	7420.95	1.67971	1.67971	201
955.642	7423.95	1.68055	1.68055	201
955.752	7428.15	1.68144	1.68144	201
955.852	7431.44	1.68223	1.68223	200
955.962	7435.13	1.68312	1.68312	200
956.072	7438.64	1.68399	1.68399	200
956.182	7442.81	1.68485	1.68485	200
956.282	7445.56	1.68566	1.68566	200
956.392	7449.81	1.68655	1.68655	200
956.502	7453.17	1.68742	1.68742	200
956.602	7456.58	1.68822	1.68822	200
956.712	7459.87	1.68907	1.68907	200
956.822	7464.32	1.69	1.69	200
956.932	7467.6	1.69085	1.69085	200
957.032	7471.38	1.69163	1.69163	200
957.142	7475.62	1.69252	1.69252	200
957.252	7479.5	1.69341	1.69341	200
957.352	7483.46	1.6942	1.6942	200
957.462	7486.59	1.69509	1.69509	200
957.572	7490.8	1.69597	1.69597	200
957.682	7494.13	1.69682	1.69682	200
957.782	7497.69	1.69763	1.69763	200
957.892	7501.3	1.69852	1.69852	200
958.002	7504.85	1.69939	1.69939	200
958.102	7508.42	1.70019	1.70019	200
958.212	7512.96	1.70108	1.70108	200
958.322	7516.66	1.70193	1.70193	200
[truncated: 1,021 more rows]
