# Supplementary material for: Benchmark dataset of the effect of grain size on strength in the single-phase FCC CrCoNi medium entropy alloy
Source: Data Brief. 2019 Oct 1;27:104592. doi: 10.1016/j.dib.2019.104592 (PMC6812030; doi:10.1016/j.dib.2019.104592)
Supplement: Multimedia component 1 [file mmc1.zip › Compression_Tests/673K/CrCoNi_1073K_120min_673K.xlsx]

## Sheet: CrCoNi_1073K_120min_673K
Name	CrCoNi-800C-2h-5,3µm-693K
Diameter	4.08	mm
Sample height	7.95	mm
Gage length	7.95	mm
Speed ​​during measurement	0.48	mm/min
Time	Force	Crosshead Displacement	Crosshead Displacement	Temperature
s	N	mm	mm	°C
338.595	72.2033	0	0	398
338.675	72.1481	-2.06708e-05	-2.06708e-05	398
338.705	72.2347	-2.06708e-05	-2.06708e-05	398
338.705	72.2347	-2.06708e-05	-2.06708e-05	398
338.805	72.1717	-2.06708e-05	-2.06708e-05	398
338.915	72.3059	-4.13891e-05	-4.13891e-05	398
339.025	73.9397	0.000619793	0.000619793	398
339.125	76.5754	0.00150862	0.00150862	398
339.235	79.426	0.00237694	0.00237694	398
339.345	81.3684	0.00326576	0.00326576	398
339.455	82.3942	0.00417509	0.00417509	398
339.555	82.6394	0.00498142	0.00498142	398
339.665	82.7104	0.00584974	0.00584974	398
339.775	82.8366	0.00673857	0.00673857	398
339.875	83.1366	0.00754442	0.00754442	398
339.985	83.0893	0.00841274	0.00841274	398
340.095	83.2629	0.00932207	0.00932207	398
340.205	83.3264	0.0101904	0.0101904	398
340.305	83.2314	0.0109967	0.0109967	398
340.415	83.4601	0.0119061	0.0119061	398
340.525	83.4605	0.0127534	0.0127534	398
340.625	83.6812	0.0135597	0.0135597	398
340.735	83.7998	0.0144485	0.0144485	398
340.845	83.6972	0.0153374	0.0153374	398
340.955	83.8078	0.0162057	0.0162057	398
341.055	83.9339	0.016991	0.016991	398
341.165	84.1866	0.0178799	0.0178799	398
341.275	84.0842	0.0187482	0.0187482	398
341.375	84.2576	0.019575	0.019575	398
341.485	84.3444	0.0204224	0.0204224	398
341.595	84.2423	0.0213322	0.0213322	398
341.705	84.503	0.0222	0.0222	398
341.805	84.6761	0.0229858	0.0229858	398
341.915	84.7234	0.0238537	0.0238537	398
342.025	84.9206	0.0247635	0.0247635	398
342.125	85.0393	0.0255488	0.0255488	398
342.235	85.2523	0.0264378	0.0264378	398
342.345	85.1182	0.0273471	0.0273471	398
342.445	85.8598	0.0281325	0.0281325	399
342.555	87.7941	0.0290218	0.0290218	399
342.665	89.7835	0.0299106	0.0299106	399
342.775	91.2045	0.0307784	0.0307784	399
342.875	92.3562	0.0315848	0.0315848	399
342.985	93.0516	0.0324531	0.0324531	399
343.095	93.6758	0.0333209	0.0333209	399
343.195	94.3539	0.0341273	0.0341273	399
343.305	94.6778	0.0350161	0.0350161	399
343.415	95.1437	0.0359254	0.0359254	399
343.525	95.5465	0.0367937	0.0367937	399
343.625	96.1616	0.0376001	0.0376001	399
343.735	96.5171	0.0384679	0.0384679	399
343.845	96.991	0.039357	0.039357	399
343.945	97.2197	0.0401633	0.0401633	399
344.055	97.622	0.0410311	0.0410311	399
344.165	98.1042	0.04192	0.04192	399
344.275	98.6961	0.042809	0.042809	399
344.375	99.0588	0.0436149	0.0436149	399
344.485	99.7302	0.0445247	0.0445247	399
344.595	99.8407	0.045372	0.045372	399
344.695	100.314	0.0461784	0.0461784	399
344.805	100.314	0.0470672	0.0470672	399
344.915	100.788	0.047956	0.047956	399
345.025	100.962	0.0488448	0.0488448	399
345.125	101.017	0.0496302	0.0496302	399
345.235	101.285	0.0504985	0.0504985	399
345.345	101.695	0.0513873	0.0513873	399
345.445	102.154	0.0521937	0.0521937	399
345.555	102.674	0.053103	0.053103	399
345.665	103.606	0.0539918	0.0539918	399
345.775	104.167	0.0549011	0.0549011	399
345.875	104.672	0.0557075	0.0557075	399
345.985	105.09	0.0565756	0.0565756	399
346.095	105.998	0.0574644	0.0574644	399
346.195	106.18	0.0582502	0.0582502	399
346.305	106.685	0.059139	0.059139	399
346.415	107.206	0.0600279	0.0600279	399
346.525	107.813	0.0608752	0.0608752	400
346.625	108.492	0.061702	0.061702	400
346.735	108.903	0.0625909	0.0625909	400
346.845	109.629	0.0634592	0.0634592	400
346.945	110.048	0.064286	0.064286	400
347.055	110.608	0.0651539	0.0651539	400
347.165	111.327	0.0660634	0.0660634	400
347.265	112.092	0.0668492	0.0668492	400
347.375	112.818	0.0677381	0.0677381	400
347.485	114.058	0.0686059	0.0686059	400
347.595	114.808	0.0694947	0.0694947	400
347.695	115.841	0.0703011	0.0703011	400
347.805	116.829	0.0711899	0.0711899	400
347.915	118.281	0.0720582	0.0720582	400
348.015	119.844	0.0728641	0.0728641	400
348.125	121.352	0.0737529	0.0737529	400
348.235	122.764	0.074642	0.074642	400
348.345	124.478	0.0755308	0.0755308	400
348.445	125.764	0.0762956	0.0762956	400
348.555	127.557	0.0771844	0.0771844	400
348.665	129.444	0.0780733	0.0780733	400
348.765	131.188	0.0788796	0.0788796	400
348.875	132.941	0.0797474	0.0797474	400
348.985	135.087	0.0806363	0.0806363	400
349.095	136.966	0.0815046	0.0815046	400
349.195	139.199	0.0823109	0.0823109	400
349.305	142.12	0.083179	0.083179	400
349.415	144.781	0.0840678	0.0840678	400
349.515	147.039	0.0848947	0.0848947	400
349.625	149.991	0.085763	0.085763	400
349.735	153.165	0.0866518	0.0866518	400
349.845	155.968	0.0875197	0.0875197	400
349.945	158.604	0.088326	0.088326	400
350.055	162.291	0.0891943	0.0891943	400
350.165	165.834	0.0900831	0.0900831	400
350.265	168.811	0.090889	0.090889	400
350.375	172.631	0.0917778	0.0917778	400
350.485	176.311	0.0926461	0.0926461	400
350.595	179.949	0.0935555	0.0935555	401
350.695	182.792	0.0943203	0.0943203	401
350.805	185.878	0.0952091	0.0952091	401
350.915	188.412	0.096098	0.096098	401
351.015	190.93	0.0968628	0.0968628	401
351.125	193.402	0.0977516	0.0977516	401
351.235	195.81	0.0986407	0.0986407	401
351.345	197.965	0.0995295	0.0995295	401
351.445	200.182	0.100315	0.100315	401
351.555	202.614	0.101204	0.101204	401
351.665	204.714	0.102093	0.102093	401
351.765	206.293	0.102857	0.102857	401
351.875	208.456	0.103767	0.103767	401
351.985	210.453	0.104635	0.104635	401
352.095	212.34	0.105503	0.105503	401
352.195	214.005	0.10631	0.10631	401
352.305	215.758	0.107178	0.107178	401
352.405	217.123	0.107984	0.107984	401
352.515	218.308	0.108852	0.108852	401
352.625	218.837	0.109741	0.109741	401
352.735	219.847	0.110609	0.110609	401
352.835	221.331	0.111415	0.111415	401
352.945	222.981	0.112325	0.112325	401
353.055	224.701	0.113193	0.113193	401
353.155	226.384	0.113978	0.113978	401
353.265	228.246	0.114847	0.114847	401
353.375	230.157	0.115736	0.115736	401
353.485	232.486	0.116624	0.116624	401
353.585	234.096	0.11741	0.11741	401
353.695	236.109	0.118257	0.118257	401
353.805	238.098	0.119187	0.119187	401
353.905	240.143	0.119952	0.119952	401
354.015	242.62	0.120841	0.120841	401
354.125	244.832	0.12173	0.12173	401
354.235	247.579	0.122619	0.122619	401
354.335	249.821	0.123404	0.123404	401
354.445	252.749	0.124252	0.124252	401
354.555	255.859	0.125141	0.125141	401
354.655	258.978	0.125926	0.125926	401
354.765	262.428	0.126794	0.126794	401
354.875	265.096	0.127704	0.127704	401
354.985	270.157	0.128572	0.128572	401
355.085	274.403	0.129357	0.129357	401
355.195	278.674	0.130226	0.130226	401
355.305	282.123	0.131135	0.131135	401
355.405	285.526	0.131921	0.131921	401
355.515	288.967	0.132789	0.132789	401
355.625	292.33	0.133657	0.133657	401
355.735	296.096	0.134546	0.134546	401
355.835	299.435	0.135373	0.135373	401
355.945	302.988	0.136199	0.136199	401
356.055	306.785	0.137068	0.137068	401
356.155	310.541	0.137874	0.137874	401
356.265	314.5	0.138742	0.138742	401
356.375	318.928	0.139631	0.139631	401
356.485	323.078	0.140499	0.140499	401
356.585	327.166	0.141264	0.141264	401
356.695	331.981	0.142173	0.142173	401
356.805	336.375	0.143083	0.143083	401
356.905	340.559	0.143847	0.143847	401
357.015	345.571	0.144716	0.144716	401
357.125	350.606	0.145605	0.145605	401
357.225	354.97	0.14639	0.14639	401
357.335	360.417	0.147258	0.147258	401
357.445	365.896	0.148168	0.148168	401
357.555	371.359	0.149057	0.149057	401
357.655	376.306	0.149822	0.149822	401
357.765	381.792	0.150731	0.150731	401
357.875	387.626	0.151599	0.151599	401
357.975	393.154	0.152385	0.152385	401
358.085	398.814	0.153274	0.153274	401
358.195	404.634	0.154121	0.154121	401
358.305	410.935	0.15501	0.15501	401
358.405	416.572	0.155796	0.155796	401
358.515	422.579	0.156705	0.156705	401
358.625	429.583	0.157573	0.157573	401
358.725	435.451	0.158359	0.158359	401
358.835	441.869	0.159247	0.159247	401
358.945	448.478	0.160136	0.160136	401
359.055	455.38	0.161004	0.161004	401
359.155	461.341	0.16181	0.16181	401
359.265	467.775	0.162679	0.162679	401
359.375	474.22	0.163547	0.163547	401
359.475	480.615	0.164353	0.164353	401
359.585	487.247	0.165242	0.165242	401
359.695	494.212	0.16611	0.16611	400
359.805	501.208	0.166999	0.166999	400
359.905	507.81	0.167805	0.167805	400
360.015	515.423	0.168714	0.168714	400
360.125	522.767	0.169562	0.169562	400
360.225	529.482	0.170368	0.170368	400
360.335	536.65	0.171236	0.171236	400
360.445	544.001	0.172105	0.172105	400
360.555	551.861	0.172973	0.172973	400
360.655	558.826	0.173779	0.173779	400
360.765	566.29	0.174647	0.174647	400
360.875	574.029	0.175536	0.175536	400
360.975	581.208	0.176342	0.176342	400
361.085	589.333	0.177231	0.177231	400
361.195	597.65	0.178099	0.178099	400
361.305	605.415	0.178988	0.178988	400
361.405	612.591	0.179794	0.179794	400
361.515	620.736	0.180704	0.180704	400
361.625	629.06	0.181551	0.181551	400
361.725	636.294	0.182357	0.182357	400
361.835	644.423	0.183205	0.183205	400
361.945	652.634	0.184114	0.184114	400
362.055	660.919	0.185003	0.185003	400
362.155	668.517	0.18583	0.18583	400
362.265	676.961	0.186698	0.186698	400
362.375	685.113	0.187566	0.187566	400
362.475	693.012	0.188373	0.188373	400
362.585	701.445	0.189241	0.189241	400
362.695	710.207	0.19013	0.19013	400
362.795	718.34	0.190915	0.190915	400
362.905	727.289	0.191783	0.191783	400
363.015	736.34	0.192672	0.192672	400
363.125	745.281	0.193561	0.193561	400
363.225	753.957	0.194367	0.194367	400
363.335	763.633	0.195235	0.195235	400
363.445	772.715	0.196104	0.196104	400
363.545	781.43	0.19693	0.19693	400
363.655	790.711	0.197798	0.197798	400
363.765	800.535	0.198708	0.198708	399
363.875	810	0.199597	0.199597	399
363.975	818.586	0.200382	0.200382	399
364.085	828.34	0.201251	0.201251	399
364.195	837.992	0.202139	0.202139	399
364.295	847.328	0.202945	0.202945	399
364.405	856.969	0.203834	0.203834	399
364.515	866.832	0.204682	0.204682	399
364.625	876.445	0.205591	0.205591	399
364.725	885.387	0.206397	0.206397	399
364.835	894.742	0.207245	0.207245	399
364.945	904.836	0.208155	0.208155	399
365.045	914.992	0.20896	0.20896	399
365.155	925.234	0.209808	0.209808	399
365.265	934.98	0.210718	0.210718	399
365.375	945.043	0.211606	0.211606	399
365.475	954.074	0.212413	0.212413	399
365.585	964.144	0.213302	0.213302	399
365.695	973.844	0.214169	0.214169	399
365.795	982.808	0.214997	0.214997	399
365.905	992.367	0.215885	0.215885	399
366.015	1001.92	0.216733	0.216733	399
366.125	1011.25	0.217643	0.217643	399
366.225	1019.14	0.218428	0.218428	399
366.335	1028.06	0.219317	0.219317	399
366.445	1037.5	0.220185	0.220185	399
366.545	1044.81	0.220991	0.220991	399
366.655	1053.58	0.22188	0.22188	399
366.765	1063.02	0.222789	0.222789	399
366.875	1071.6	0.223678	0.223678	399
366.975	1079.84	0.224484	0.224484	399
367.085	1088.78	0.225373	0.225373	399
367.185	1096.32	0.22618	0.22618	399
367.295	1104.69	0.227047	0.227047	399
367.405	1113.89	0.227936	0.227936	399
367.515	1122.28	0.228825	0.228825	399
367.615	1130.99	0.229611	0.229611	399
367.725	1140.32	0.23052	0.23052	399
367.835	1149.37	0.231389	0.231389	399
367.935	1159.3	0.232194	0.232194	399
368.045	1168.71	0.233083	0.233083	399
368.155	1179.28	0.233952	0.233952	399
368.265	1189.72	0.234861	0.234861	399
368.365	1200.32	0.235646	0.235646	399
368.475	1212.01	0.236535	0.236535	399
368.585	1223.58	0.237404	0.237404	399
368.685	1234.19	0.23821	0.23821	399
368.795	1246.3	0.239078	0.239078	399
368.905	1257.63	0.239967	0.239967	398
369.015	1269.06	0.240855	0.240855	398
369.115	1279.31	0.241682	0.241682	398
369.225	1291	0.24253	0.24253	398
369.335	1302.8	0.243419	0.243419	398
369.435	1312.94	0.244225	0.244225	398
369.545	1324.81	0.245093	0.245093	398
369.655	1336.23	0.246002	0.246002	398
369.765	1347.7	0.24685	0.24685	398
369.865	1357.77	0.247656	0.247656	398
369.975	1369.61	0.248566	0.248566	398
370.085	1381.42	0.249434	0.249434	398
370.185	1392.3	0.25024	0.25024	398
370.295	1404.33	0.251108	0.251108	398
370.405	1416.18	0.251997	0.251997	398
370.515	1428.65	0.252865	0.252865	398
370.615	1439.76	0.253672	0.253672	398
370.725	1451.8	0.254581	0.254581	398
370.835	1464.05	0.255449	0.255449	398
370.935	1474.98	0.256235	0.256235	398
371.045	1487.48	0.257124	0.257124	398
371.155	1499.65	0.257992	0.257992	398
371.265	1512.15	0.25888	0.25888	398
371.365	1523.22	0.259666	0.259666	398
371.475	1535.93	0.260555	0.260555	398
371.585	1548.72	0.261464	0.261464	398
371.685	1560	0.262229	0.262229	398
371.795	1573.01	0.263139	0.263139	398
371.905	1585.08	0.264007	0.264007	398
372.015	1597.64	0.264896	0.264896	398
372.115	1609.03	0.265681	0.265681	398
372.225	1621.78	0.266549	0.266549	398
372.335	1634.28	0.267438	0.267438	398
372.435	1645.92	0.268265	0.268265	398
372.545	1658.49	0.269113	0.269113	398
372.655	1670.99	0.269981	0.269981	398
372.755	1682.64	0.270787	0.270787	398
372.865	1695.52	0.271655	0.271655	398
372.975	1708.67	0.272565	0.272565	398
373.085	1721.96	0.273433	0.273433	398
373.185	1734.28	0.274239	0.274239	398
373.295	1747.62	0.275128	0.275128	398
373.405	1760.99	0.275996	0.275996	398
373.505	1773.11	0.276781	0.276781	398
373.615	1786.49	0.277691	0.277691	398
373.725	1799.75	0.278538	0.278538	398
373.835	1813.74	0.279427	0.279427	398
373.935	1826.04	0.280213	0.280213	398
374.045	1839.39	0.281102	0.281102	398
374.155	1853.23	0.281991	0.281991	398
374.255	1865.58	0.282776	0.282776	398
374.365	1879.2	0.283623	0.283623	398
374.475	1893.68	0.284512	0.284512	398
374.585	1907.52	0.285401	0.285401	398
374.685	1920.38	0.286207	0.286207	398
374.795	1934.38	0.287076	0.287076	398
374.905	1948.81	0.287964	0.287964	399
375.005	1962.05	0.28877	0.28877	399
375.115	1976.39	0.289618	0.289618	399
375.225	1990.73	0.290507	0.290507	399
375.335	2004.99	0.291375	0.291375	399
375.435	2018.18	0.292202	0.292202	399
375.545	2032.99	0.29309	0.29309	399
375.655	2047.78	0.293959	0.293959	399
375.755	2061.49	0.294744	0.294744	399
375.865	2076.65	0.295612	0.295612	399
375.975	2091.6	0.29646	0.29646	399
376.085	2107	0.297369	0.297369	399
376.185	2120.69	0.298155	0.298155	399
376.295	2136.63	0.299065	0.299065	399
376.405	2152.03	0.299933	0.299933	399
376.505	2165.73	0.300718	0.300718	399
376.615	2180.88	0.301587	0.301587	399
376.725	2196.49	0.302475	0.302475	399
376.835	2213.35	0.303364	0.303364	399
376.935	2227.56	0.30415	0.30415	399
377.045	2242.64	0.305018	0.305018	399
377.155	2257.5	0.305886	0.305886	399
377.255	2271.1	0.306671	0.306671	399
377.365	2286.66	0.30754	0.30754	399
377.475	2302.31	0.308408	0.308408	399
377.575	2316.4	0.309234	0.309234	399
377.685	2331.94	0.310103	0.310103	399
377.795	2347.36	0.310971	0.310971	399
377.905	2363.06	0.31188	0.31188	399
378.005	2377.77	0.312666	0.312666	400
378.115	2392.99	0.313534	0.313534	400
378.225	2408.46	0.314402	0.314402	400
378.325	2422.73	0.315188	0.315188	400
378.435	2439.02	0.316056	0.316056	400
378.545	2455.65	0.316965	0.316965	400
378.655	2471.68	0.317854	0.317854	400
378.755	2486	0.318619	0.318619	400
378.865	2502.15	0.319528	0.319528	400
378.975	2518.25	0.320397	0.320397	400
379.075	2533.14	0.321182	0.321182	400
379.185	2549.58	0.32205	0.32205	400
379.295	2565.49	0.32296	0.32296	400
379.405	2581.47	0.323808	0.323808	400
379.505	2596.32	0.324593	0.324593	400
379.615	2612.65	0.325482	0.325482	400
379.725	2628.85	0.326392	0.326392	400
379.825	2643.47	0.327177	0.327177	400
379.935	2659.5	0.328066	0.328066	400
380.045	2675.47	0.328934	0.328934	400
380.155	2692.18	0.329823	0.329823	400
380.255	2707.04	0.330629	0.330629	400
380.365	2722.85	0.331497	0.331497	400
380.475	2738.3	0.332365	0.332365	400
380.575	2752.64	0.333151	0.333151	400
380.685	2768.74	0.334019	0.334019	400
380.795	2785.14	0.334908	0.334908	400
380.905	2801.73	0.335797	0.335797	400
381.005	2816.6	0.336603	0.336603	401
381.115	2833.55	0.337491	0.337491	401
381.225	2849.82	0.33836	0.33836	401
381.325	2864.75	0.339145	0.339145	401
381.435	2881.14	0.340055	0.340055	401
381.545	2897.44	0.340902	0.340902	401
381.655	2913.81	0.34177	0.34177	401
381.755	2929.25	0.342576	0.342576	401
381.865	2945.82	0.343465	0.343465	401
381.975	2962.46	0.344333	0.344333	401
382.075	2977.39	0.345119	0.345119	401
382.185	2994.31	0.346029	0.346029	401
382.295	3010.84	0.346897	0.346897	401
382.395	3026.47	0.347724	0.347724	401
382.505	3042.75	0.348612	0.348612	401
382.615	3059.56	0.349481	0.349481	401
382.715	3074.48	0.350287	0.350287	401
382.825	3090.82	0.351175	0.351175	401
382.935	3107.21	0.352023	0.352023	401
383.045	3123.45	0.352891	0.352891	401
383.145	3138.24	0.353718	0.353718	401
383.255	3154.69	0.354607	0.354607	401
383.365	3171.27	0.355495	0.355495	401
383.465	3186.86	0.356281	0.356281	401
383.575	3203.79	0.357149	0.357149	401
383.685	3220.89	0.358038	0.358038	401
383.795	3237.68	0.358906	0.358906	401
383.895	3252.87	0.359713	0.359713	401
384.005	3270.37	0.360581	0.360581	401
384.115	3287.29	0.36147	0.36147	401
384.215	3302.9	0.362276	0.362276	401
384.325	3319.9	0.363165	0.363165	401
384.435	3336.95	0.364033	0.364033	401
384.545	3354.43	0.364921	0.364921	401
384.645	3370.28	0.365748	0.365748	401
384.755	3386.98	0.366617	0.366617	401
384.865	3404.33	0.367505	0.367505	401
384.965	3420.14	0.368312	0.368312	401
385.075	3437.37	0.36918	0.36918	401
385.185	3454.05	0.370069	0.370069	401
385.295	3471.16	0.370916	0.370916	401
385.395	3487.16	0.371743	0.371743	401
385.505	3505.47	0.372611	0.372611	401
385.615	3523.35	0.37352	0.37352	401
385.715	3538.58	0.374327	0.374327	401
385.825	3555.61	0.375216	0.375216	401
385.935	3572.56	0.376084	0.376084	401
386.045	3589.79	0.376973	0.376973	401
386.145	3605.39	0.377758	0.377758	401
386.255	3622.91	0.378626	0.378626	401
386.365	3640.79	0.379515	0.379515	401
386.465	3656.72	0.380322	0.380322	401
386.575	3674.65	0.381189	0.381189	401
386.685	3692.33	0.382078	0.382078	401
386.795	3709.98	0.382947	0.382947	401
386.895	3726.37	0.383773	0.383773	401
387.005	3743.76	0.384642	0.384642	401
387.115	3761.81	0.385551	0.385551	401
387.215	3777.61	0.386378	0.386378	401
387.325	3795.02	0.387225	0.387225	401
387.435	3812.66	0.388114	0.388114	401
387.535	3828.95	0.38892	0.38892	401
387.645	3846.96	0.389788	0.389788	401
387.755	3863.66	0.390657	0.390657	401
387.865	3881.45	0.391587	0.391587	401
387.965	3897.72	0.392393	0.392393	401
388.075	3915.84	0.393282	0.393282	401
388.185	3933.4	0.394192	0.394192	401
388.285	3948.35	0.394977	0.394977	401
388.395	3965.64	0.395866	0.395866	401
388.505	3982.94	0.396734	0.396734	401
388.615	4000.79	0.397623	0.397623	401
388.715	4016.48	0.398388	0.398388	401
388.825	4034.63	0.399318	0.399318	401
388.935	4052.86	0.400206	0.400206	401
389.035	4069.24	0.400992	0.400992	401
389.145	4087.22	0.401881	0.401881	401
389.255	4104.5	0.402749	0.402749	401
389.365	4122.18	0.403659	0.403659	401
389.465	4138.2	0.404465	0.404465	401
389.575	4155.95	0.405312	0.405312	401
389.685	4174.05	0.406222	0.406222	401
389.785	4189.85	0.407008	0.407008	401
389.895	4207.6	0.407875	0.407875	401
390.005	4224.78	0.408764	0.408764	401
390.115	4242.68	0.409633	0.409633	401
390.215	4258.54	0.41048	0.41048	401
390.325	4275.75	0.411348	0.411348	401
390.435	4292.82	0.412237	0.412237	401
390.535	4308.89	0.413043	0.413043	401
390.645	4326.15	0.413911	0.413911	401
390.755	4343.22	0.41478	0.41478	401
390.865	4359.79	0.415668	0.415668	401
390.965	4375.4	0.416474	0.416474	401
391.075	4392.03	0.417343	0.417343	401
391.185	4409.28	0.418232	0.418232	401
391.285	4424.9	0.419038	0.419038	400
391.395	4441.52	0.419926	0.419926	400
391.505	4458.75	0.420815	0.420815	400
391.615	4476.11	0.421704	0.421704	400
391.715	4491.75	0.42251	0.42251	400
391.825	4508.27	0.423337	0.423337	400
391.935	4525.22	0.424247	0.424247	400
392.035	4540.57	0.425053	0.425053	400
392.145	4557.44	0.425921	0.425921	400
392.255	4574.21	0.426789	0.426789	400
392.355	4589.02	0.427575	0.427575	400
392.465	4605.75	0.428463	0.428463	400
392.575	4622.08	0.429373	0.429373	400
392.685	4638.74	0.430221	0.430221	400
392.785	4654.15	0.431068	0.431068	400
392.895	4670.43	0.431916	0.431916	400
393.005	4686.16	0.432804	0.432804	400
393.105	4700.22	0.433611	0.433611	400
393.215	4716.09	0.434479	0.434479	400
393.325	4732.79	0.435368	0.435368	400
393.435	4748.65	0.436236	0.436236	400
393.535	4762.65	0.437042	0.437042	400
393.645	4778.23	0.437931	0.437931	400
393.755	4793.91	0.438799	0.438799	400
393.855	4809.83	0.439584	0.439584	400
393.965	4825.47	0.440473	0.440473	400
394.075	4841.37	0.441341	0.441341	400
394.185	4856.8	0.44223	0.44223	400
394.285	4871.17	0.443037	0.443037	400
394.395	4887.01	0.443925	0.443925	400
394.505	4901.76	0.444794	0.444794	400
394.605	4915.68	0.445579	0.445579	400
394.715	4930.79	0.446468	0.446468	400
394.825	4946.07	0.447357	0.447357	400
394.935	4961.24	0.448245	0.448245	400
395.035	4974.38	0.44901	0.44901	400
395.145	4988.8	0.44992	0.44992	400
395.255	5003.35	0.450788	0.450788	399
395.355	5016.08	0.451573	0.451573	399
395.465	5030.29	0.452483	0.452483	399
395.575	5044.13	0.453351	0.453351	399
395.685	5057.81	0.45422	0.45422	399
395.785	5069.52	0.455005	0.455005	399
395.895	5082.59	0.455873	0.455873	399
396.005	5095.59	0.456762	0.456762	399
396.105	5107.62	0.457568	0.457568	399
396.215	5120.27	0.458436	0.458436	399
396.325	5132.57	0.459304	0.459304	399
396.435	5145.23	0.460214	0.460214	399
396.535	5156.35	0.460999	0.460999	399
396.645	5168.26	0.461888	0.461888	399
396.755	5180.46	0.462736	0.462736	399
396.855	5190.88	0.463542	0.463542	399
396.965	5202.37	0.46441	0.46441	399
397.075	5214.15	0.465299	0.465299	399
397.185	5225.53	0.466167	0.466167	399
397.285	5234.79	0.466953	0.466953	399
397.395	5245.67	0.467841	0.467841	399
397.495	5255.73	0.468668	0.468668	399
397.605	5266.58	0.469516	0.469516	399
397.715	5276.88	0.470425	0.470425	399
397.825	5286.95	0.471273	0.471273	399
397.925	5295.87	0.472058	0.472058	399
398.035	5306.02	0.472947	0.472947	399
398.145	5315.04	0.473815	0.473815	399
398.245	5323.61	0.474601	0.474601	399
398.355	5332	0.475469	0.475469	399
398.465	5341.5	0.476337	0.476337	399
398.575	5351.03	0.477226	0.477226	399
398.675	5358.98	0.478011	0.478011	399
398.785	5368.23	0.4789	0.4789	399
398.895	5376.11	0.479768	0.479768	399
398.995	5383.67	0.480595	0.480595	399
399.105	5392.11	0.481443	0.481443	399
399.215	5400.23	0.482311	0.482311	399
399.325	5408.6	0.4832	0.4832	398
399.425	5416.05	0.484006	0.484006	398
399.535	5423.3	0.484874	0.484874	398
399.645	5431.07	0.485763	0.485763	398
399.745	5438.14	0.486569	0.486569	398
399.855	5445.13	0.487437	0.487437	398
399.965	5452.45	0.488326	0.488326	398
400.075	5459.56	0.489194	0.489194	398
400.175	5465.64	0.48998	0.48998	398
400.285	5472.89	0.490869	0.490869	398
400.395	5479.84	0.491757	0.491757	398
400.495	5485.8	0.492522	0.492522	398
400.605	5492.82	0.493432	0.493432	398
400.715	5499.28	0.49432	0.49432	398
400.825	5505.41	0.495168	0.495168	398
400.925	5510.67	0.495953	0.495953	398
401.035	5517.38	0.496863	0.496863	398
401.145	5523.37	0.497732	0.497732	398
401.245	5528.45	0.498537	0.498537	398
401.355	5534.86	0.499447	0.499447	398
401.465	5540.61	0.500294	0.500294	398
401.575	5545.38	0.501163	0.501163	398
401.675	5550.31	0.501969	0.501969	398
401.785	5556.38	0.502837	0.502837	398
401.895	5562.3	0.503726	0.503726	398
401.995	5566.87	0.504511	0.504511	398
402.105	5572.12	0.5054	0.5054	398
402.215	5577.4	0.506268	0.506268	398
402.315	5581.83	0.507075	0.507075	398
402.425	5587.07	0.507964	0.507964	398
402.535	5591.86	0.508831	0.508831	398
402.645	5596.95	0.5097	0.5097	398
402.745	5601.87	0.510527	0.510527	398
402.855	5607.11	0.511395	0.511395	398
402.965	5612.72	0.512263	0.512263	398
403.065	5617.11	0.513049	0.513049	398
403.175	5621.98	0.513958	0.513958	398
403.285	5626.61	0.514805	0.514805	398
403.395	5631.98	0.515694	0.515694	398
403.495	5636.4	0.5165	0.5165	398
403.605	5641.02	0.51741	0.51741	398
403.715	5645.03	0.518299	0.518299	398
403.815	5649.73	0.519084	0.519084	398
403.925	5654.47	0.519952	0.519952	398
404.035	5659.42	0.52082	0.52082	398
404.145	5664.05	0.521689	0.521689	398
404.245	5668.69	0.522495	0.522495	398
404.355	5673.7	0.523384	0.523384	398
404.465	5679.2	0.524273	0.524273	398
404.565	5683.46	0.525079	0.525079	398
404.675	5687.87	0.525947	0.525947	398
404.785	5692.98	0.526857	0.526857	398
404.895	5697.27	0.527724	0.527724	398
404.995	5701.51	0.528531	0.528531	398
405.105	5706.03	0.529399	0.529399	398
405.215	5711.17	0.530246	0.530246	398
405.315	5715.6	0.531073	0.531073	398
405.425	5720.59	0.531942	0.531942	399
405.535	5725.37	0.53283	0.53283	399
405.645	5730.17	0.533719	0.533719	399
405.745	5734.49	0.534526	0.534526	399
405.855	5738.96	0.535435	0.535435	399
405.965	5743.48	0.536282	0.536282	399
406.065	5747.45	0.537089	0.537089	399
406.175	5752.61	0.537998	0.537998	399
406.285	5757.37	0.538846	0.538846	399
406.395	5761.66	0.539734	0.539734	399
406.495	5766.3	0.54054	0.54054	399
406.605	5771.58	0.541409	0.541409	399
406.715	5776.07	0.542297	0.542297	399
406.815	5780.52	0.543104	0.543104	399
406.925	5784.85	0.543993	0.543993	399
407.035	5789.6	0.544881	0.544881	399
407.145	5794.36	0.545749	0.545749	399
407.245	5799	0.546576	0.546576	399
407.355	5803.39	0.547444	0.547444	399
407.465	5808.06	0.548333	0.548333	399
407.565	5812.27	0.549139	0.549139	399
407.675	5816.98	0.549987	0.549987	399
407.785	5822.27	0.550876	0.550876	399
407.885	5826.35	0.551703	0.551703	399
407.995	5831.15	0.552592	0.552592	399
408.105	5835.49	0.55346	0.55346	399
408.215	5840.39	0.554349	0.554349	399
408.315	5844.37	0.555134	0.555134	399
408.425	5849.11	0.556023	0.556023	399
408.535	5853.91	0.556912	0.556912	399
408.635	5858.16	0.557697	0.557697	399
408.745	5862.61	0.558586	0.558586	399
408.855	5866.89	0.559475	0.559475	399
408.965	5871.27	0.560364	0.560364	399
409.065	5876.02	0.561211	0.561211	399
409.175	5880.63	0.562079	0.562079	399
409.285	5885.18	0.562968	0.562968	399
409.385	5888.66	0.563775	0.563775	399
409.495	5893.44	0.564663	0.564663	400
409.605	5897.94	0.565552	0.565552	400
409.715	5902.72	0.56642	0.56642	400
409.815	5906.84	0.567206	0.567206	400
409.925	5911.47	0.568095	0.568095	400
410.035	5916.04	0.568984	0.568984	400
410.135	5920.23	0.569789	0.569789	400
410.245	5924.94	0.570679	0.570679	400
410.355	5929.33	0.571547	0.571547	400
410.465	5933.8	0.572456	0.572456	400
410.565	5938.01	0.573242	0.573242	400
410.675	5943.03	0.574151	0.574151	400
410.785	5947.74	0.575019	0.575019	400
410.885	5951.46	0.575805	0.575805	400
410.995	5956.39	0.576714	0.576714	400
411.105	5960.57	0.577562	0.577562	400
411.215	5964.96	0.578451	0.578451	400
411.315	5969.34	0.579257	0.579257	400
411.425	5973.87	0.580146	0.580146	400
411.535	5978.25	0.581014	0.581014	400
411.635	5982.4	0.581841	0.581841	400
411.745	5986.86	0.582709	0.582709	400
411.855	5991.35	0.583577	0.583577	400
411.965	5995.6	0.584466	0.584466	400
412.065	5999.47	0.585272	0.585272	400
412.175	6003.91	0.586161	0.586161	400
412.275	6008.16	0.586967	0.586967	400
412.385	6012.89	0.587835	0.587835	400
412.495	6017.94	0.588703	0.588703	400
412.605	6022.42	0.589613	0.589613	400
412.705	6026.12	0.590399	0.590399	400
412.815	6030.9	0.591308	0.591308	400
412.925	6035.07	0.592176	0.592176	400
413.025	6038.95	0.592962	0.592962	400
413.135	6043.15	0.59385	0.59385	400
413.245	6047.37	0.594719	0.594719	400
413.355	6051.57	0.595566	0.595566	400
413.455	6056.24	0.596393	0.596393	400
413.565	6060.65	0.597302	0.597302	400
413.675	6064.88	0.59815	0.59815	400
413.775	6069.03	0.598977	0.598977	400
413.885	6072.98	0.599824	0.599824	400
413.995	6077.38	0.600734	0.600734	400
414.105	6081.55	0.601623	0.601623	400
414.205	6084.82	0.602429	0.602429	400
414.315	6088.94	0.603276	0.603276	400
414.425	6094.86	0.604165	0.604165	400
414.525	6099.22	0.604951	0.604951	401
414.635	6104.05	0.60584	0.60584	401
414.745	6108.05	0.606728	0.606728	401
414.855	6112.23	0.607596	0.607596	401
414.955	6115.92	0.608382	0.608382	401
415.065	6120.59	0.609292	0.609292	401
415.175	6125.19	0.610139	0.610139	401
415.275	6128.48	0.610945	0.610945	401
415.385	6132.85	0.611855	0.611855	401
415.495	6137.07	0.612744	0.612744	401
415.605	6141.37	0.613591	0.613591	401
415.705	6145.09	0.614376	0.614376	401
415.815	6149.41	0.615265	0.615265	401
415.925	6153.6	0.616134	0.616134	401
416.025	6157.89	0.61694	0.61694	401
416.135	6161.82	0.617808	0.617808	401
416.245	6166.51	0.618697	0.618697	401
416.355	6170.42	0.619585	0.619585	401
416.455	6174.41	0.620392	0.620392	401
416.565	6178.66	0.62128	0.62128	401
416.675	6182.86	0.622149	0.622149	401
416.775	6186.75	0.622934	0.622934	401
416.885	6190.51	0.623823	0.623823	401
416.995	6194.7	0.62467	0.62467	401
417.105	6199.51	0.62558	0.62558	401
417.205	6203	0.626365	0.626365	401
417.315	6207.63	0.627234	0.627234	401
417.425	6211.83	0.628123	0.628123	401
417.525	6215.63	0.628908	0.628908	401
417.635	6220.38	0.629817	0.629817	401
417.745	6224.51	0.630706	0.630706	401
417.845	6228.3	0.631492	0.631492	401
417.955	6232.67	0.632381	0.632381	401
418.065	6236.77	0.633228	0.633228	401
418.175	6240.42	0.634076	0.634076	401
418.275	6244.65	0.634882	0.634882	401
418.385	6248.85	0.635771	0.635771	401
418.495	6252.61	0.63666	0.63666	401
418.595	6256.95	0.637445	0.637445	401
418.705	6261.72	0.638334	0.638334	400
418.815	6265.62	0.639223	0.639223	400
418.925	6269.75	0.640091	0.640091	400
419.025	6273.36	0.640877	0.640877	400
419.135	6277.72	0.641744	0.641744	400
419.245	6281.84	0.642633	0.642633	400
419.345	6285.29	0.64344	0.64344	400
419.455	6289.15	0.644308	0.644308	400
419.565	6292.14	0.645155	0.645155	400
419.675	6297.29	0.646003	0.646003	400
419.775	6301.3	0.646809	0.646809	400
419.885	6305.59	0.647698	0.647698	400
419.995	6310.48	0.648607	0.648607	400
420.095	6313.02	0.649372	0.649372	400
420.205	6318.23	0.650261	0.650261	400
420.315	6322.29	0.65115	0.65115	400
420.425	6326.45	0.651997	0.651997	400
420.525	6330.41	0.652824	0.652824	400
420.635	6334.46	0.653672	0.653672	400
420.745	6338.87	0.654561	0.654561	400
420.845	6342.49	0.655388	0.655388	400
420.955	6346.63	0.656256	0.656256	400
421.065	6350.82	0.657123	0.657123	400
421.175	6354.6	0.658012	0.658012	400
421.275	6358.42	0.658798	0.658798	400
421.385	6362.62	0.659687	0.659687	400
421.495	6366.92	0.660555	0.660555	400
421.595	6370.2	0.661341	0.661341	400
421.705	6374.24	0.662229	0.662229	400
421.815	6378.48	0.663118	0.663118	400
421.925	6382.48	0.663945	0.663945	400
422.025	6386.39	0.664751	0.664751	400
422.135	6390.69	0.665661	0.665661	400
422.245	6394.99	0.666529	0.666529	400
422.345	6398.42	0.667314	0.667314	400
422.455	6402.83	0.668224	0.668224	400
422.565	6406.72	0.669092	0.669092	400
422.665	6410.25	0.669898	0.669898	400
422.775	6413.97	0.670766	0.670766	400
422.885	6418.33	0.671614	0.671614	400
422.995	6423.51	0.672523	0.672523	400
423.095	6427.35	0.67333	0.67333	400
423.205	6431.39	0.674198	0.674198	400
423.315	6435.41	0.675086	0.675086	400
423.415	6439.23	0.675893	0.675893	400
423.525	6443.33	0.676761	0.676761	400
423.635	6446.98	0.677629	0.677629	400
423.745	6450.76	0.678518	0.678518	400
423.845	6454.24	0.679324	0.679324	400
423.955	6458.5	0.680192	0.680192	400
424.065	6462.75	0.68106	0.68106	400
424.165	6466.13	0.681867	0.681867	400
424.275	6470.37	0.682735	0.682735	400
424.385	6474.48	0.683623	0.683623	400
424.495	6478.88	0.684512	0.684512	400
424.595	6482.21	0.685319	0.685319	400
424.705	6485.72	0.686187	0.686187	399
424.815	6489.53	0.687076	0.687076	399
424.915	6493.17	0.687903	0.687903	399
425.025	6497.11	0.68875	0.68875	399
425.135	6501.51	0.689618	0.689618	399
425.245	6505.41	0.690486	0.690486	399
425.345	6508.68	0.691293	0.691293	399
425.455	6512.97	0.692182	0.692182	399
425.565	6517.29	0.693091	0.693091	399
425.665	6521.01	0.693876	0.693876	399
425.775	6524.79	0.694765	0.694765	399
425.885	6528.33	0.695633	0.695633	399
425.995	6532.29	0.696522	0.696522	399
426.095	6535.58	0.697308	0.697308	399
426.205	6539.69	0.698176	0.698176	399
426.315	6543.66	0.699085	0.699085	399
426.415	6547.44	0.699871	0.699871	399
426.525	6551.29	0.70078	0.70078	399
426.635	6555.1	0.701607	0.701607	399
426.745	6559.61	0.702516	0.702516	399
426.845	6563.33	0.703343	0.703343	399
426.955	6566.9	0.704212	0.704212	399
427.065	6570.96	0.7051	0.7051	399
427.165	6574.35	0.705907	0.705907	399
427.275	6578.15	0.706775	0.706775	399
427.385	6582.43	0.707685	0.707685	399
427.485	6585.72	0.708449	0.708449	399
427.595	6589.39	0.709338	0.709338	399
427.705	6593.53	0.710206	0.710206	399
427.805	6597.07	0.711012	0.711012	399
427.915	6601.38	0.711901	0.711901	399
428.025	6604.81	0.71279	0.71279	399
428.135	6608.78	0.713679	0.713679	399
428.235	6612.9	0.714485	0.714485	399
428.345	6616.37	0.715333	0.715333	399
428.455	6620.56	0.716242	0.716242	399
428.555	6623.96	0.717028	0.717028	399
428.665	6628.24	0.717937	0.717937	399
428.775	6631.85	0.718805	0.718805	398
428.885	6635.96	0.719674	0.719674	398
428.985	6639.75	0.720479	0.720479	398
429.095	6643.69	0.72141	0.72141	398
429.205	6647.08	0.722237	0.722237	398
429.305	6651.02	0.723063	0.723063	398
429.415	6654.67	0.723932	0.723932	398
429.525	6658.98	0.724821	0.724821	398
429.635	6663.06	0.72573	0.72573	398
429.735	6666.27	0.726515	0.726515	398
429.845	6670.32	0.727404	0.727404	398
429.955	6673.77	0.728272	0.728272	398
430.055	6677.1	0.729079	0.729079	398
430.165	6680.79	0.729968	0.729968	398
430.275	6685.13	0.730877	0.730877	398
430.385	6689.19	0.731787	0.731787	398
430.485	6692.29	0.732593	0.732593	398
430.595	6695.93	0.73344	0.73344	398
430.705	6699.38	0.734329	0.734329	398
430.805	6702.91	0.735135	0.735135	398
430.915	6707.07	0.736024	0.736024	398
431.025	6711.34	0.736872	0.736872	398
431.135	6715.19	0.737781	0.737781	398
431.235	6718.65	0.738608	0.738608	398
431.345	6722.42	0.739476	0.739476	398
431.455	6726.52	0.740365	0.740365	398
431.555	6730.05	0.741171	0.741171	398
431.665	6733.44	0.742039	0.742039	398
431.775	6737.34	0.742928	0.742928	398
431.885	6740.92	0.743817	0.743817	398
431.985	6744.85	0.744623	0.744623	398
432.095	6748.53	0.745491	0.745491	398
432.205	6752.2	0.74638	0.74638	398
432.305	6755.44	0.747186	0.747186	398
432.415	6759.47	0.748075	0.748075	398
432.525	6763.25	0.748964	0.748964	398
432.625	6766.54	0.749749	0.749749	398
432.735	6770.47	0.750659	0.750659	398
432.845	6773.94	0.751507	0.751507	398
432.955	6777.4	0.752416	0.752416	398
433.055	6780.87	0.753201	0.753201	398
433.165	6784.58	0.754049	0.754049	398
433.275	6788.72	0.754979	0.754979	398
433.375	6792.03	0.755744	0.755744	398
433.485	6796.12	0.756654	0.756654	398
433.595	6799.86	0.757501	0.757501	398
433.705	6803.79	0.75839	0.75839	398
433.805	6807.49	0.759196	0.759196	398
433.915	6810.83	0.760064	0.760064	399
434.025	6814.44	0.760974	0.760974	399
434.125	6818	0.76178	0.76178	399
434.235	6821.18	0.762648	0.762648	399
434.345	6825.13	0.763516	0.763516	399
434.455	6828.71	0.764405	0.764405	399
434.555	6832.22	0.76519	0.76519	399
434.665	6836.03	0.766079	0.766079	399
434.775	6839.77	0.766968	0.766968	399
434.875	6843.14	0.767774	0.767774	399
434.985	6847.01	0.768642	0.768642	399
435.095	6850.53	0.769532	0.769532	399
435.205	6854.08	0.77042	0.77042	399
435.305	6857.23	0.771206	0.771206	399
435.415	6859.93	0.772095	0.772095	399
435.525	6864.56	0.772963	0.772963	399
435.625	6867.67	0.773769	0.773769	399
435.735	6871.57	0.774658	0.774658	399
435.845	6875.39	0.775526	0.775526	399
435.955	6879.02	0.776435	0.776435	399
436.055	6881.77	0.7772	0.7772	399
436.165	6885.96	0.778089	0.778089	399
436.275	6890.27	0.778957	0.778957	399
436.375	6893.48	0.779743	0.779743	399
436.485	6897.19	0.780652	0.780652	399
436.595	6900.94	0.781541	0.781541	399
436.705	6904.93	0.78243	0.78243	399
436.805	6908.15	0.783215	0.783215	399
436.915	6911.38	0.784084	0.784084	399
437.025	6915	0.784952	0.784952	399
437.125	6918.54	0.785737	0.785737	399
437.235	6922.22	0.786647	0.786647	399
437.345	6925.84	0.787515	0.787515	399
437.445	6929.15	0.788301	0.788301	399
437.555	6932.85	0.78921	0.78921	399
437.665	6936.45	0.790078	0.790078	399
437.775	6939.75	0.790946	0.790946	399
437.875	6943.19	0.791752	0.791752	400
437.985	6946.79	0.79262	0.79262	400
438.095	6950.48	0.793509	0.793509	400
438.195	6953.24	0.794274	0.794274	400
438.305	6957.29	0.795163	0.795163	400
438.415	6961.09	0.796052	0.796052	400
438.525	6964.87	0.79692	0.79692	400
438.625	6968.27	0.797726	0.797726	400
438.735	6971.67	0.798594	0.798594	400
438.845	6975.7	0.799483	0.799483	400
438.945	6978.97	0.800269	0.800269	400
439.055	6983.12	0.801158	0.801158	400
439.165	6987.08	0.802026	0.802026	400
439.275	6990.5	0.802914	0.802914	400
439.375	6993.52	0.803679	0.803679	400
439.485	6997.44	0.804589	0.804589	400
439.595	7000.66	0.805457	0.805457	400
439.695	7003.73	0.806263	0.806263	400
439.805	7008.21	0.807152	0.807152	400
439.915	7011.64	0.80802	0.80802	400
440.025	7015.12	0.808909	0.808909	400
440.125	7018.51	0.809695	0.809695	400
440.235	7021.83	0.810563	0.810563	400
440.345	7025.56	0.811452	0.811452	400
440.445	7029.19	0.812237	0.812237	400
440.555	7032.59	0.813105	0.813105	400
440.665	7035.53	0.813973	0.813973	400
440.775	7039.16	0.814842	0.814842	400
440.875	7042.67	0.815627	0.815627	400
440.985	7047.01	0.816495	0.816495	400
441.095	7050.85	0.817405	0.817405	400
441.195	7053.76	0.81819	0.81819	400
441.305	7057.28	0.819059	0.819059	400
441.415	7061.2	0.819948	0.819948	400
441.525	7064.98	0.820836	0.820836	400
441.625	7068.82	0.821622	0.821622	400
441.735	7072.37	0.82249	0.82249	400
441.845	7075.95	0.823379	0.823379	400
441.945	7079.71	0.824185	0.824185	400
442.055	7082.99	0.825053	0.825053	400
442.165	7086.34	0.825921	0.825921	400
442.275	7089.98	0.826789	0.826789	400
442.375	7093.08	0.827595	0.827595	400
442.485	7096.42	0.828484	0.828484	400
442.585	7099.5	0.82927	0.82927	400
442.695	7103.09	0.830138	0.830138	400
442.805	7106.87	0.831048	0.831048	400
442.915	7110.39	0.831916	0.831916	400
443.015	7113.44	0.832722	0.832722	401
443.125	7116.73	0.83359	0.83359	401
443.235	7120.16	0.834437	0.834437	401
443.335	7123.52	0.835244	0.835244	401
443.445	7127.59	0.836153	0.836153	401
443.555	7130.75	0.837001	0.837001	401
443.665	7134.72	0.83791	0.83791	401
443.765	7137.85	0.838717	0.838717	401
443.875	7140.67	0.839564	0.839564	401
443.985	7144.22	0.840432	0.840432	401
444.085	7148.06	0.841218	0.841218	401
444.195	7152.25	0.842127	0.842127	401
444.305	7155.95	0.843016	0.843016	401
444.415	7159.16	0.843884	0.843884	401
444.515	7162.55	0.84469	0.84469	401
444.625	7166.12	0.845559	0.845559	401
444.735	7169.27	0.846447	0.846447	401
444.835	7172.19	0.847233	0.847233	401
444.945	7175.28	0.848122	0.848122	401
445.055	7178.94	0.848969	0.848969	401
445.165	7182.6	0.849858	0.849858	401
445.265	7185.92	0.850685	0.850685	401
445.375	7189.35	0.851532	0.851532	401
445.485	7193.13	0.852421	0.852421	401
445.585	7196.13	0.853207	0.853207	401
445.695	7200	0.854095	0.854095	401
445.805	7203.72	0.855005	0.855005	401
445.915	7206.87	0.855873	0.855873	401
446.015	7209.56	0.856679	0.856679	401
446.125	7212.61	0.857548	0.857548	401
446.235	7216.46	0.858457	0.858457	401
446.335	7219.56	0.859222	0.859222	401
446.445	7222.87	0.860111	0.860111	401
446.555	7226.67	0.860979	0.860979	401
446.665	7230.8	0.861888	0.861888	401
446.765	7234.18	0.862695	0.862695	401
446.875	7238.18	0.863563	0.863563	401
446.985	7241.71	0.864431	0.864431	401
447.085	7244.79	0.865258	0.865258	400
447.195	7248.21	0.866146	0.866146	400
447.305	7251.28	0.866994	0.866994	400
447.405	7254.5	0.8678	0.8678	400
447.515	7257.91	0.868689	0.868689	400
447.625	7261.09	0.869557	0.869557	400
447.735	7264.9	0.870446	0.870446	400
447.835	7268.16	0.871252	0.871252	400
447.945	7271.66	0.872141	0.872141	400
448.055	7275.05	0.873009	0.873009	400
448.155	7278.53	0.873815	0.873815	400
448.265	7281.77	0.874704	0.874704	400
448.375	7284.83	0.875573	0.875573	400
448.485	7288.83	0.876461	0.876461	400
448.585	7291.65	0.877267	0.877267	400
448.695	7294.92	0.878136	0.878136	400
448.805	7298.12	0.879004	0.879004	400
448.905	7301.57	0.87981	0.87981	400
449.015	7305.5	0.88074	0.88074	400
449.125	7308.37	0.881587	0.881587	400
449.235	7312.76	0.882477	0.882477	400
449.335	7315.92	0.883283	0.883283	400
449.445	7319.42	0.884171	0.884171	400
449.555	7322.74	0.88504	0.88504	400
449.655	7325.93	0.885867	0.885867	400
449.765	7329.22	0.886735	0.886735	400
449.875	7332.44	0.887603	0.887603	400
449.985	7336.34	0.888492	0.888492	400
450.085	7339.45	0.889298	0.889298	400
450.195	7342.66	0.890187	0.890187	400
450.305	7345.78	0.891075	0.891075	400
450.405	7349.15	0.891861	0.891861	400
450.515	7352.76	0.892771	0.892771	400
450.625	7355.99	0.893638	0.893638	400
450.735	7359.72	0.894507	0.894507	400
450.835	7362.33	0.895334	0.895334	400
450.945	7365.53	0.896202	0.896202	400
451.055	7368.56	0.89707	0.89707	400
451.155	7371.95	0.897897	0.897897	400
451.265	7374.68	0.898785	0.898785	400
451.375	7378.89	0.899654	0.899654	400
451.485	7382.75	0.900564	0.900564	400
451.585	7386.3	0.90139	0.90139	400
451.695	7390.06	0.902258	0.902258	400
451.805	7393.78	0.903127	0.903127	400
451.905	7397.05	0.903933	0.903933	400
452.015	7400.96	0.904822	0.904822	400
452.125	7404.11	0.90569	0.90569	400
452.235	7408.12	0.906578	0.906578	400
452.335	7411.36	0.907385	0.907385	400
452.445	7415.01	0.908294	0.908294	400
452.555	7418.09	0.909142	0.909142	400
452.655	7421.43	0.909969	0.909969	400
452.765	7424.45	0.910857	0.910857	400
452.875	7428.24	0.911746	0.911746	400
452.975	7430.96	0.912532	0.912532	400
453.085	7434.34	0.91342	0.91342	400
453.195	7437.38	0.914289	0.914289	399
453.305	7440.92	0.915157	0.915157	399
453.405	7443.82	0.915963	0.915963	399
453.515	7447.38	0.916852	0.916852	399
453.625	7450.81	0.9177	0.9177	399
453.725	7454.27	0.918567	0.918567	399
453.835	7457.1	0.919415	0.919415	399
453.945	7460.62	0.920304	0.920304	399
454.055	7463.71	0.921213	0.921213	399
454.155	7466.6	0.921999	0.921999	399
454.265	7470.51	0.922867	0.922867	399
454.375	7473.79	0.923735	0.923735	399
454.475	7476.79	0.924562	0.924562	399
454.585	7480.48	0.92543	0.92543	399
454.695	7483.92	0.926298	0.926298	399
454.805	7487.57	0.927208	0.927208	399
454.905	7490.49	0.927994	0.927994	399
455.015	7494.06	0.928861	0.928861	399
455.125	7497.58	0.929771	0.929771	399
455.225	7500.5	0.930577	0.930577	399
455.335	7504.22	0.931445	0.931445	399
455.445	7506.87	0.932334	0.932334	399
455.555	7509.85	0.933203	0.933203	399
455.655	7513.28	0.933988	0.933988	399
455.765	7516.36	0.934877	0.934877	399
455.875	7519.77	0.935745	0.935745	399
455.975	7522.98	0.936572	0.936572	399
456.085	7526.38	0.937461	0.937461	399
456.195	7529.9	0.938329	0.938329	399
456.305	7533.37	0.939197	0.939197	399
456.405	7536.35	0.940024	0.940024	399
456.515	7538.75	0.940892	0.940892	399
456.625	7541.91	0.941781	0.941781	399
456.725	7544.91	0.942608	0.942608	399
456.835	7548.09	0.943455	0.943455	399
456.945	7552.5	0.944323	0.944323	399
457.055	7555.54	0.945171	0.945171	399
457.155	7558.78	0.945977	0.945977	399
457.265	7562.75	0.946866	0.946866	399
457.365	7565.92	0.947672	0.947672	399
457.475	7569.81	0.948561	0.948561	399
457.585	7573.05	0.949429	0.949429	399
457.695	7576.23	0.950318	0.950318	399
457.795	7579.32	0.951124	0.951124	399
457.905	7582.44	0.951992	0.951992	399
458.015	7585.59	0.952881	0.952881	399
458.115	7588.22	0.953667	0.953667	399
458.225	7591.58	0.954555	0.954555	399
458.335	7594.71	0.955444	0.955444	399
458.445	7597.79	0.956313	0.956313	399
458.545	7600.94	0.957098	0.957098	399
458.655	7604.55	0.957987	0.957987	399
458.765	7607.52	0.958855	0.958855	399
458.865	7610.97	0.959661	0.959661	399
458.975	7614.26	0.96055	0.96055	399
459.085	7617.23	0.961418	0.961418	399
459.195	7620.19	0.962286	0.962286	399
459.295	7623.54	0.963092	0.963092	399
459.405	7626.39	0.963981	0.963981	399
459.515	7629.93	0.964849	0.964849	399
459.615	7633.2	0.965635	0.965635	399
459.725	7636.58	0.966503	0.966503	399
459.835	7639.93	0.967392	0.967392	399
459.945	7643.39	0.968281	0.968281	399
460.045	7646.77	0.969087	0.969087	399
460.155	7650.18	0.969955	0.969955	399
460.265	7653.36	0.970823	0.970823	399
460.365	7656.48	0.97163	0.97163	399
460.475	7659.76	0.972518	0.972518	399
460.585	7662.73	0.973387	0.973387	399
460.695	7665.7	0.974255	0.974255	399
460.795	7668.55	0.97504	0.97504	399
460.905	7672.1	0.97595	0.97595	399
461.015	7675.7	0.976818	0.976818	399
461.115	7678.21	0.977603	0.977603	399
461.225	7681.51	0.978513	0.978513	399
461.335	7684.44	0.979361	0.979361	399
461.445	7687.8	0.980249	0.980249	399
461.545	7690.71	0.981035	0.981035	399
461.655	7694.43	0.981924	0.981924	399
461.765	7696.88	0.982771	0.982771	399
461.865	7699.28	0.983556	0.983556	399
461.975	7702.71	0.984425	0.984425	399
462.085	7706.9	0.985293	0.985293	399
462.195	7710.34	0.986182	0.986182	399
462.295	7714.11	0.986988	0.986988	399
462.405	7717.86	0.987856	0.987856	399
462.515	7720.89	0.988745	0.988745	399
462.615	7723.98	0.989551	0.989551	399
462.725	7727.57	0.990419	0.990419	399
462.835	7730.98	0.991287	0.991287	399
462.935	7733.95	0.992094	0.992094	399
463.045	7736.74	0.992962	0.992962	399
463.155	7740.28	0.99383	0.99383	399
463.265	7743.77	0.994719	0.994719	399
463.365	7746.55	0.995546	0.995546	399
463.475	7749.62	0.996393	0.996393	399
463.585	7752.46	0.997261	0.997261	399
463.685	7755.69	0.998067	0.998067	399
463.795	7758.96	0.998956	0.998956	399
463.905	7762.19	0.999845	0.999845	399
464.015	7765.49	1.00071	1.00071	399
464.115	7768.67	1.0015	1.0015	399
464.225	7772.08	1.00241	1.00241	399
464.335	7775.04	1.00328	1.00328	400
464.435	7778.09	1.00404	1.00404	400
464.545	7781.34	1.00495	1.00495	400
464.655	7784.58	1.00584	1.00584	400
464.765	7787.72	1.00671	1.00671	400
464.865	7790.63	1.00749	1.00749	400
464.975	7794.1	1.0084	1.0084	400
465.085	7797.34	1.00927	1.00927	400
465.185	7800.43	1.01004	1.01004	400
465.295	7804.22	1.01092	1.01092	400
465.405	7807.59	1.01179	1.01179	400
465.515	7811.3	1.01268	1.01268	400
465.615	7814.21	1.01349	1.01349	400
465.725	7817.79	1.01436	1.01436	400
465.835	7820.53	1.01524	1.01524	400
465.935	7823.76	1.01605	1.01605	400
466.045	7826.59	1.01694	1.01694	400
466.155	7829.1	1.01781	1.01781	400
466.265	7832.16	1.0187	1.0187	400
466.365	7835.25	1.01948	1.01948	400
466.475	7838.93	1.02037	1.02037	400
466.585	7841.35	1.02122	1.02122	400
466.685	7844.8	1.02202	1.02202	400
466.795	7847.96	1.02291	1.02291	400
466.905	7851.82	1.02378	1.02378	400
467.015	7855.15	1.02467	1.02467	400
467.115	7857.79	1.02548	1.02548	400
467.225	7860.81	1.02639	1.02639	400
467.335	7864.04	1.02725	1.02725	400
467.435	7867.02	1.02806	1.02806	400
467.545	7869.97	1.02893	1.02893	400
467.655	7873.64	1.02982	1.02982	400
467.755	7876.78	1.0306	1.0306	400
467.865	7880.85	1.03149	1.03149	400
467.975	7883.73	1.03236	1.03236	400
468.085	7887.63	1.03325	1.03325	400
468.185	7890.67	1.03406	1.03406	400
468.295	7893.67	1.03494	1.03494	400
468.405	7896.68	1.03581	1.03581	401
468.505	7899.67	1.0366	1.0366	401
468.615	7902.97	1.03749	1.03749	401
468.725	7905.71	1.03835	1.03835	401
468.835	7908.89	1.03924	1.03924	401
468.935	7911.96	1.04007	1.04007	401
469.045	7915.06	1.04092	1.04092	401
469.155	7918.91	1.04181	1.04181	401
469.255	7921.88	1.04263	1.04263	401
469.365	7925.08	1.0435	1.0435	401
469.475	7928.02	1.04439	1.04439	401
469.585	7931.16	1.0453	1.0453	401
469.685	7933.96	1.04609	1.04609	401
469.795	7937.38	1.04693	1.04693	401
469.905	7940.28	1.04784	1.04784	401
470.005	7942.8	1.04861	1.04861	401
470.115	7946.11	1.04952	1.04952	401
470.225	7949.67	1.05041	1.05041	401
470.335	7953.07	1.05127	1.05127	401
470.435	7956.58	1.05208	1.05208	401
470.545	7960.39	1.05295	1.05295	401
470.655	7963.96	1.05386	1.05386	401
470.755	7967.3	1.05466	1.05466	401
470.865	7970.06	1.05553	1.05553	401
470.975	7972.66	1.0564	1.0564	401
471.085	7976.63	1.05729	1.05729	401
471.185	7979.55	1.0581	1.0581	401
471.295	7982.67	1.05896	1.05896	401
471.405	7986.14	1.05987	1.05987	401
471.505	7988.71	1.06066	1.06066	401
471.615	7992.24	1.06155	1.06155	401
471.725	7995.56	1.06244	1.06244	401
471.835	7998.65	1.06332	1.06332	401
471.935	8001.94	1.06415	1.06415	401
472.045	8004.68	1.06502	1.06502	401
472.155	8007.87	1.06587	1.06587	401
472.255	8011.01	1.06669	1.06669	401
472.365	8013.8	1.06756	1.06756	401
472.475	8016.8	1.06847	1.06847	401
472.575	8020.81	1.0693	1.0693	401
472.685	8024.05	1.07017	1.07017	401
472.795	8027.36	1.07108	1.07108	401
472.895	8029.92	1.07186	1.07186	401
473.005	8032.95	1.07275	1.07275	401
473.115	8035.95	1.0736	1.0736	401
473.225	8039.16	1.07449	1.07449	401
473.325	8042.76	1.07529	1.07529	401
473.435	8046.15	1.07618	1.07618	401
473.545	8049.55	1.07707	1.07707	401
473.645	8052.52	1.0779	1.0779	401
473.755	8055.72	1.07875	1.07875	401
473.865	8058.94	1.07963	1.07963	401
473.975	8061.81	1.08052	1.08052	401
474.075	8064.59	1.08133	1.08133	401
474.185	8067.58	1.0822	1.0822	401
474.295	8070.79	1.08311	1.08311	401
474.395	8073.33	1.08389	1.08389	401
474.505	8076.05	1.08476	1.08476	401
474.615	8079.33	1.08563	1.08563	401
474.725	8082.32	1.08652	1.08652	401
474.825	8085.64	1.08732	1.08732	401
474.935	8088.63	1.08823	1.08823	401
475.045	8092.31	1.0891	1.0891	401
475.145	8095.01	1.08991	1.08991	401
475.255	8098.36	1.0908	1.0908	401
475.365	8101.27	1.09169	1.09169	401
475.475	8104.07	1.09255	1.09255	401
475.575	8106.6	1.09336	1.09336	401
475.685	8110.31	1.09423	1.09423	401
475.795	8113.46	1.0951	1.0951	401
475.895	8117.07	1.09592	1.09592	401
476.005	8120.93	1.09679	1.09679	401
476.115	8124.29	1.09768	1.09768	401
476.225	8126.93	1.09857	1.09857	401
476.325	8129.7	1.09935	1.09935	401
476.435	8132.64	1.10024	1.10024	401
476.545	8135.8	1.10111	1.10111	401
476.645	8138.58	1.10192	1.10192	401
476.755	8141.43	1.10281	1.10281	401
476.865	8144.41	1.10367	1.10367	401
476.975	8147.8	1.10456	1.10456	401
477.075	8150.83	1.10535	1.10535	401
477.185	8153.7	1.10624	1.10624	401
477.295	8156.8	1.10713	1.10713	401
477.395	8159.71	1.10791	1.10791	401
477.505	8163.01	1.1088	1.1088	401
477.615	8165.77	1.10969	1.10969	401
477.715	8167.91	1.1105	1.1105	401
477.825	8171.26	1.11136	1.11136	401
477.935	8174.08	1.11223	1.11223	401
478.045	8177.28	1.11312	1.11312	401
478.145	8180.58	1.11393	1.11393	401
478.255	8183.56	1.11477	1.11477	401
478.365	8186.58	1.11568	1.11568	401
478.465	8189.8	1.11645	1.11645	401
478.575	8193.54	1.11736	1.11736	401
478.685	8197.19	1.11825	1.11825	401
478.795	8200.2	1.11912	1.11912	401
478.895	8203.23	1.1199	1.1199	401
479.005	8206.23	1.12077	1.12077	401
479.115	8209.59	1.12168	1.12168	401
479.215	8211.98	1.12246	1.12246	401
479.325	8214.85	1.12333	1.12333	401
479.435	8218.03	1.12424	1.12424	401
479.545	8221.42	1.12511	1.12511	401
479.645	8224.1	1.1259	1.1259	400
479.755	8227.49	1.12681	1.12681	400
479.865	8230.23	1.12763	1.12763	400
479.965	8232.75	1.12846	1.12846	400
480.075	8236.11	1.12933	1.12933	400
480.185	8239.21	1.13022	1.13022	400
480.295	8242.51	1.1311	1.1311	400
480.395	8244.99	1.13189	1.13189	400
480.505	8248.1	1.13278	1.13278	400
480.615	8250.82	1.13363	1.13363	400
480.715	8253.83	1.13443	1.13443	400
480.825	8257.1	1.13532	1.13532	400
480.935	8260.88	1.13621	1.13621	400
481.045	8263.89	1.13706	1.13706	400
481.145	8266.89	1.13786	1.13786	400
481.255	8270.73	1.13877	1.13877	400
481.365	8273.16	1.13964	1.13964	400
481.465	8276.04	1.14045	1.14045	400
481.575	8278.84	1.14129	1.14129	400
481.685	8282.34	1.14218	1.14218	400
481.795	8285.92	1.14307	1.14307	400
481.895	8288.18	1.14386	1.14386	400
482.005	8291.27	1.14473	1.14473	400
482.115	8294.56	1.14562	1.14562	400
482.215	8297.87	1.1464	1.1464	400
482.325	8300.77	1.14729	1.14729	400
482.435	8303.66	1.14818	1.14818	400
482.535	8306.16	1.14896	1.14896	400
482.645	8309.45	1.14985	1.14985	400
482.755	8312.66	1.1507	1.1507	400
482.865	8315.59	1.15157	1.15157	400
482.965	8317.88	1.15235	1.15235	400
483.075	8319.79	1.15322	1.15322	400
483.185	8323.46	1.15409	1.15409	400
483.285	8326.9	1.1549	1.1549	400
483.395	8330.29	1.15579	1.15579	400
483.505	8334.14	1.15667	1.15667	400
483.615	8336.93	1.15754	1.15754	399
483.715	8339.83	1.15835	1.15835	399
483.825	8343.29	1.15922	1.15922	399
483.935	8346.32	1.16008	1.16008	399
484.035	8349.4	1.16089	1.16089	399
484.145	8352.17	1.16176	1.16176	399
484.255	8355.31	1.16265	1.16265	399
484.365	8358.12	1.16352	1.16352	399
484.465	8361.56	1.16432	1.16432	399
484.575	8364.77	1.16521	1.16521	399
484.685	8367.85	1.1661	1.1661	399
484.785	8370.11	1.16689	1.16689	399
484.895	8373.13	1.16773	1.16773	399
485.005	8376.32	1.16864	1.16864	399
485.115	8379.3	1.16951	1.16951	399
485.215	8382.45	1.17032	1.17032	399
485.325	8385.82	1.17121	1.17121	399
485.435	8388	1.17205	1.17205	399
485.535	8391.17	1.17286	1.17286	399
485.645	8394.32	1.17373	1.17373	399
485.755	8397.8	1.17464	1.17464	399
485.865	8400.13	1.17551	1.17551	399
485.965	8403.5	1.17629	1.17629	399
486.075	8406.73	1.17718	1.17718	399
486.185	8410.13	1.17807	1.17807	399
486.285	8411.94	1.17885	1.17885	399
486.395	8415.62	1.17972	1.17972	399
486.505	8419.28	1.18061	1.18061	399
486.615	8422.35	1.18148	1.18148	399
486.715	8425.59	1.18229	1.18229	399
486.825	8428.33	1.18313	1.18313	399
486.935	8432.1	1.18404	1.18404	399
487.035	8434.89	1.18485	1.18485	399
487.145	8437.53	1.18572	1.18572	399
487.255	8440.39	1.18661	1.18661	399
487.365	8443.25	1.18745	1.18745	399
487.465	8446.18	1.18828	1.18828	399
487.575	8449.92	1.18917	1.18917	399
487.675	8451.92	1.18995	1.18995	399
487.785	8455.22	1.19084	1.19084	399
487.895	8458.2	1.19171	1.19171	399
488.005	8461.25	1.1926	1.1926	399
488.105	8464.58	1.19343	1.19343	399
488.215	8467.47	1.19432	1.19432	399
488.325	8469.53	1.19518	1.19518	399
488.425	8472.34	1.19597	1.19597	399
488.535	8475.65	1.19684	1.19684	399
488.645	8478.04	1.19771	1.19771	399
488.755	8481.38	1.19859	1.19859	399
488.855	8484.31	1.1994	1.1994	399
488.965	8487.76	1.20027	1.20027	399
489.075	8491.44	1.20116	1.20116	399
489.175	8494.76	1.20196	1.20196	399
489.285	8498.01	1.20285	1.20285	399
489.395	8501.03	1.20374	1.20374	399
489.505	8503.33	1.20459	1.20459	399
489.605	8506.24	1.20542	1.20542	399
489.715	8509.59	1.20631	1.20631	399
489.825	8512.21	1.20717	1.20717	399
489.925	8515.15	1.20796	1.20796	399
490.035	8518.35	1.20885	1.20885	399
490.145	8521.43	1.20974	1.20974	399
490.255	8524.52	1.2106	1.2106	399
490.355	8527.65	1.21143	1.21143	399
490.465	8530.68	1.2123	1.2123	399
490.575	8533.87	1.21319	1.21319	399
490.675	8536.07	1.21397	1.21397	399
490.785	8539.14	1.21486	1.21486	399
490.895	8542.28	1.21577	1.21577	399
491.005	8545.22	1.21664	1.21664	399
491.105	8547.62	1.21743	1.21743	399
491.215	8550.74	1.21831	1.21831	399
491.325	8554.03	1.2192	1.2192	399
491.425	8556.99	1.22001	1.22001	399
491.535	8559.76	1.22086	1.22086	399
491.645	8563.3	1.22179	1.22179	399
491.755	8566.49	1.22263	1.22263	399
491.855	8569.71	1.22346	1.22346	399
491.965	8572.79	1.22433	1.22433	399
492.075	8575.49	1.2252	1.2252	399
492.175	8578.19	1.226	1.226	399
492.285	8581.39	1.22689	1.22689	399
492.395	8584.75	1.22776	1.22776	399
492.495	8587.43	1.22857	1.22857	399
492.605	8590.42	1.22948	1.22948	399
492.715	8593.54	1.23035	1.23035	399
492.825	8596.75	1.23125	1.23125	399
492.925	8599.23	1.23204	1.23204	399
493.035	8601.88	1.23291	1.23291	399
493.145	8605.14	1.23382	1.23382	399
493.245	8607.9	1.2346	1.2346	399
493.355	8610.97	1.23549	1.23549	399
493.465	8613.9	1.23636	1.23636	399
493.575	8616.54	1.23725	1.23725	399
493.675	8619.16	1.23805	1.23805	399
493.785	8623.11	1.23899	1.23899	399
493.895	8626.31	1.23987	1.23987	399
493.995	8629.18	1.24066	1.24066	399
494.105	8632.2	1.24155	1.24155	399
494.215	8635.18	1.24244	1.24244	399
494.325	8638.17	1.24331	1.24331	399
494.425	8640.69	1.24409	1.24409	399
494.535	8644.71	1.24498	1.24498	399
494.645	8648.1	1.24587	1.24587	399
494.745	8650.68	1.24665	1.24665	400
494.855	8653.67	1.24754	1.24754	400
494.965	8656.96	1.24843	1.24843	400
495.075	8659.72	1.24932	1.24932	400
495.175	8662.48	1.25013	1.25013	400
495.285	8665.21	1.25099	1.25099	400
495.395	8668.56	1.2519	1.2519	400
495.495	8670.9	1.25267	1.25267	400
495.605	8673.66	1.25356	1.25356	400
495.715	8676.65	1.25447	1.25447	400
495.825	8679.71	1.25534	1.25534	400
495.925	8682.91	1.25614	1.25614	400
496.035	8687.15	1.25701	1.25701	400
496.145	8690.32	1.2579	1.2579	400
496.245	8693.17	1.25868	1.25868	400
496.355	8696.35	1.25959	1.25959	400
496.465	8699.17	1.26048	1.26048	400
496.575	8701.83	1.26137	1.26137	400
496.675	8704.38	1.26216	1.26216	400
496.785	8707.36	1.26303	1.26303	400
496.895	8710.79	1.26391	1.26391	400
496.995	8713.57	1.26472	1.26472	400
497.105	8717.37	1.26559	1.26559	400
497.215	8720.24	1.26646	1.26646	400
497.325	8723.41	1.26737	1.26737	400
497.425	8726.76	1.26815	1.26815	400
497.535	8729.73	1.26906	1.26906	400
497.645	8732.2	1.26993	1.26993	400
497.745	8734.92	1.27071	1.27071	400
497.855	8737.76	1.2716	1.2716	400
497.965	8740.32	1.27249	1.27249	400
498.065	8742.66	1.27328	1.27328	400
498.175	8746.08	1.27413	1.27413	400
498.285	8749.6	1.27504	1.27504	400
498.395	8751.82	1.27592	1.27592	400
498.495	8754.95	1.27675	1.27675	400
498.605	8757.99	1.27762	1.27762	400
498.715	8760.85	1.27851	1.27851	400
498.815	8763.24	1.27929	1.27929	400
498.925	8765.6	1.28016	1.28016	400
499.035	8768.93	1.28103	1.28103	400
499.145	8771.92	1.28192	1.28192	400
499.245	8774.79	1.28272	1.28272	400
499.355	8777.97	1.28359	1.28359	400
499.465	8781.08	1.28446	1.28446	400
499.565	8783.78	1.28527	1.28527	400
499.675	8787.26	1.28614	1.28614	400
499.785	8791.18	1.28702	1.28702	400
499.895	8794.58	1.28793	1.28793	401
499.995	8797.59	1.28874	1.28874	401
500.105	8800.15	1.28957	1.28957	401
500.215	8802.83	1.29046	1.29046	401
500.315	8805.81	1.29128	1.29128	401
500.425	8808.34	1.29213	1.29213	401
500.535	8810.95	1.293	1.293	401
500.645	8813.88	1.29391	1.29391	401
500.745	8816.82	1.29471	1.29471	401
500.855	8819.73	1.29558	1.29558	401
500.965	8822.28	1.29645	1.29645	401
501.065	8825.67	1.29726	1.29726	401
501.175	8828.5	1.29812	1.29812	401
501.285	8830.97	1.29899	1.29899	401
501.395	8833.79	1.2999	1.2999	401
501.495	8836.78	1.30069	1.30069	401
501.605	8839.31	1.30156	1.30156	401
501.715	8842.2	1.30244	1.30244	401
501.815	8845.07	1.30323	1.30323	401
501.925	8848.37	1.3041	1.3041	401
502.035	8851.57	1.30499	1.30499	401
502.145	8854.31	1.30588	1.30588	401
502.245	8857.51	1.30664	1.30664	401
502.355	8861.13	1.30757	1.30757	401
502.455	8863.81	1.30834	1.30834	401
502.565	8867.34	1.30922	1.30922	401
502.675	8870.38	1.31009	1.31009	401
502.785	8873.07	1.31098	1.31098	401
502.885	8875.38	1.31177	1.31177	401
502.995	8878.82	1.31266	1.31266	401
503.105	8881.13	1.31352	1.31352	401
503.205	8883.83	1.31433	1.31433	401
503.315	8887.28	1.3152	1.3152	401
503.425	8890.62	1.31611	1.31611	401
503.535	8893.07	1.31696	1.31696	401
503.635	8895.76	1.31776	1.31776	401
503.745	8898.84	1.31865	1.31865	401
503.855	8901.41	1.31952	1.31952	401
503.955	8904.16	1.32032	1.32032	401
504.065	8907.02	1.32115	1.32115	401
504.175	8909.17	1.32202	1.32202	401
504.285	8911.78	1.32289	1.32289	401
504.385	8915.13	1.32369	1.32369	401
504.495	8918.43	1.32458	1.32458	401
504.605	8921.73	1.32547	1.32547	401
504.705	8924.69	1.32628	1.32628	401
504.815	8928.62	1.32715	1.32715	401
504.925	8931.95	1.32803	1.32803	401
505.035	8935.15	1.3289	1.3289	401
505.135	8936.94	1.32967	1.32967	401
505.245	8940.35	1.33058	1.33058	401
505.355	8942.91	1.33143	1.33143	401
505.455	8945.99	1.33223	1.33223	401
505.565	8949.04	1.33312	1.33312	401
505.675	8952.77	1.33403	1.33403	401
505.785	8955	1.3349	1.3349	401
505.885	8957.34	1.33568	1.33568	401
505.995	8960.18	1.33657	1.33657	401
506.105	8963.04	1.33744	1.33744	401
506.205	8965.88	1.33825	1.33825	401
506.315	8969.02	1.33909	1.33909	401
506.425	8972.09	1.33998	1.33998	401
506.535	8975.03	1.34087	1.34087	401
506.635	8977.24	1.34166	1.34166	401
506.745	8980.71	1.34252	1.34252	401
506.855	8983.18	1.34341	1.34341	401
506.955	8986.21	1.34422	1.34422	401
507.065	8989.53	1.34509	1.34509	401
507.175	8992.27	1.346	1.346	401
507.285	8995.41	1.34687	1.34687	401
507.385	8997.66	1.34765	1.34765	401
507.495	9000.49	1.34852	1.34852	401
507.605	9003.9	1.34941	1.34941	401
507.705	9007.43	1.35021	1.35021	401
507.815	9010.74	1.35108	1.35108	401
507.925	9014.03	1.35197	1.35197	401
508.025	9016.08	1.35274	1.35274	400
508.135	9019.69	1.35365	1.35365	400
508.245	9022.62	1.35453	1.35453	400
508.355	9024.51	1.35538	1.35538	400
508.455	9027.43	1.35621	1.35621	400
508.565	9030.73	1.35708	1.35708	400
508.675	9033.66	1.35795	1.35795	400
508.775	9036.2	1.35877	1.35877	400
508.885	9038.55	1.35962	1.35962	400
508.995	9041.79	1.36051	1.36051	400
509.105	9044.63	1.3614	1.3614	400
509.205	9047.6	1.3622	1.3622	400
509.315	9050.69	1.36307	1.36307	400
509.425	9053.69	1.36398	1.36398	400
509.525	9055.57	1.36477	1.36477	400
509.635	9058.32	1.36564	1.36564	400
509.745	9061.55	1.36652	1.36652	400
509.855	9064.22	1.36739	1.36739	400
509.955	9067.19	1.3682	1.3682	400
510.065	9070.39	1.36907	1.36907	400
510.175	9074.06	1.36998	1.36998	400
510.275	9077.04	1.37076	1.37076	400
510.385	9080.26	1.37163	1.37163	400
510.495	9083.17	1.37254	1.37254	400
510.605	9086.29	1.37343	1.37343	400
510.705	9088.9	1.37423	1.37423	400
510.815	9091.9	1.3751	1.3751	400
510.925	9094.92	1.37597	1.37597	400
511.025	9097.36	1.37678	1.37678	400
511.135	9100.59	1.37764	1.37764	400
511.245	9102.89	1.37851	1.37851	400
511.355	9106.15	1.3794	1.3794	400
511.455	9108.84	1.38019	1.38019	400
511.565	9112.05	1.3811	1.3811	400
511.675	9114.76	1.38199	1.38199	400
511.775	9117.18	1.38279	1.38279	400
511.885	9120.02	1.38366	1.38366	400
511.995	9122.76	1.38457	1.38457	400
512.105	9125.44	1.38544	1.38544	399
512.205	9128.38	1.38622	1.38622	399
512.315	9130.8	1.38709	1.38709	399
512.425	9133.71	1.388	1.388	399
512.525	9136.61	1.38879	1.38879	399
512.635	9139.59	1.38968	1.38968	399
512.745	9142.9	1.39054	1.39054	399
512.845	9145.96	1.39135	1.39135	399
512.955	9149.33	1.39224	1.39224	399
513.065	9152.92	1.39313	1.39313	399
513.175	9155.38	1.394	1.394	399
513.275	9158.01	1.3948	1.3948	399
513.385	9160.88	1.39565	1.39565	399
513.495	9164.27	1.39656	1.39656	399
513.595	9166.81	1.39736	1.39736	399
513.705	9170.12	1.39827	1.39827	399
513.815	9172.93	1.39914	1.39914	399
513.925	9176.35	1.40003	1.40003	399
514.025	9178.97	1.40082	1.40082	399
514.135	9181.49	1.40171	1.40171	399
514.245	9184.29	1.40259	1.40259	399
514.345	9186.7	1.4034	1.4034	399
514.455	9189.73	1.40429	1.40429	399
514.565	9192.75	1.40518	1.40518	399
514.675	9195.5	1.40603	1.40603	399
514.775	9197.72	1.40685	1.40685	399
514.885	9200.68	1.40774	1.40774	399
514.995	9204.36	1.40865	1.40865	399
515.095	9207.08	1.40946	1.40946	399
515.205	9209.42	1.41033	1.41033	399
515.315	9212.53	1.41123	1.41123	399
515.425	9215.7	1.4121	1.4121	399
515.525	9218.65	1.41289	1.41289	399
515.635	9221.93	1.41374	1.41374	399
515.745	9225.25	1.41465	1.41465	399
515.845	9228.21	1.41545	1.41545	399
515.955	9231.87	1.41634	1.41634	399
516.065	9235.1	1.41723	1.41723	399
516.175	9238.27	1.41812	1.41812	399
516.275	9240.67	1.41892	1.41892	399
516.385	9243.15	1.41979	1.41979	399
516.495	9246.25	1.4207	1.4207	399
516.595	9249.06	1.42149	1.42149	399
516.705	9251.86	1.42236	1.42236	399
516.815	9254.96	1.42327	1.42327	399
516.925	9257.94	1.42413	1.42413	399
517.025	9260.23	1.42492	1.42492	399
517.135	9263.19	1.42581	1.42581	398
517.245	9266.57	1.42672	1.42672	398
517.345	9269.15	1.4275	1.4275	398
517.455	9272.54	1.42839	1.42839	398
517.565	9275.43	1.42928	1.42928	398
517.665	9277.95	1.43009	1.43009	398
517.775	9280.55	1.43095	1.43095	398
517.885	9283.49	1.43182	1.43182	398
517.985	9285.98	1.43261	1.43261	398
518.095	9289.54	1.4335	1.4335	398
518.205	9293.14	1.43439	1.43439	398
518.315	9296.29	1.43528	1.43528	398
518.415	9298.8	1.43608	1.43608	398
518.525	9301.6	1.43695	1.43695	398
518.635	9304.68	1.43784	1.43784	398
518.735	9307.85	1.43864	1.43864	398
518.845	9310.73	1.43951	1.43951	398
518.955	9313.32	1.4404	1.4404	398
519.065	9316.15	1.44129	1.44129	398
519.165	9318.65	1.44208	1.44208	399
519.275	9321.3	1.44294	1.44294	399
519.385	9323.6	1.44381	1.44381	399
519.485	9326.2	1.44464	1.44464	399
519.595	9328.92	1.44551	1.44551	399
519.705	9332.12	1.44638	1.44638	399
519.815	9336.01	1.44728	1.44728	399
519.915	9338.36	1.44807	1.44807	399
520.025	9340.88	1.44898	1.44898	399
520.135	9343.23	1.44983	1.44983	399
520.235	9345.89	1.45063	1.45063	399
520.345	9348.68	1.4515	1.4515	399
520.455	9351.85	1.45241	1.45241	399
520.565	9355.18	1.45326	1.45326	399
520.665	9358.07	1.45406	1.45406	399
520.775	9361.22	1.45493	1.45493	399
520.885	9364.8	1.45582	1.45582	399
520.985	9367.74	1.45663	1.45663	399
521.095	9370.72	1.45752	1.45752	399
521.205	9373.42	1.45838	1.45838	399
521.315	9376.23	1.45925	1.45925	399
521.415	9378.78	1.46008	1.46008	399
521.525	9381.64	1.46093	1.46093	399
521.635	9384.79	1.46182	1.46182	399
521.735	9387.15	1.46262	1.46262	399
521.845	9389.46	1.46349	1.46349	399
521.955	9392.73	1.46438	1.46438	399
522.065	9395.55	1.46525	1.46525	399
522.165	9398.03	1.46605	1.46605	399
522.275	9401.39	1.46694	1.46694	399
522.385	9403.73	1.46779	1.46779	399
522.485	9406.61	1.4686	1.4686	399
522.595	9409.43	1.46949	1.46949	399
522.705	9412.39	1.47035	1.47035	399
522.805	9414.88	1.47114	1.47114	399
522.915	9417.73	1.47205	1.47205	399
523.025	9420.57	1.47288	1.47288	399
523.135	9423.81	1.47378	1.47378	399
523.235	9426.86	1.47459	1.47459	400
523.345	9429.66	1.47548	1.47548	400
523.455	9433.42	1.47635	1.47635	400
523.555	9436.72	1.47715	1.47715	400
523.665	9439.03	1.478	1.478	400
523.775	9442.45	1.47891	1.47891	400
523.885	9444.91	1.47978	1.47978	400
523.985	9447.6	1.48059	1.48059	400
524.095	9450.51	1.48143	1.48143	400
524.205	9453.68	1.48234	1.48234	400
524.305	9456.57	1.48313	1.48313	400
524.415	9459.08	1.48402	1.48402	400
524.525	9462.29	1.48491	1.48491	400
524.635	9465.36	1.48579	1.48579	400
524.735	9467.85	1.48658	1.48658	400
524.845	9470.09	1.48745	1.48745	400
524.955	9472.64	1.48832	1.48832	400
525.055	9475.16	1.48912	1.48912	400
525.165	9478.22	1.48999	1.48999	400
525.275	9480.84	1.49086	1.49086	400
525.385	9482.63	1.49171	1.49171	400
525.485	9485.45	1.49249	1.49249	400
525.595	9489.12	1.49338	1.49338	400
525.705	9492.64	1.49425	1.49425	400
525.805	9495.8	1.49505	1.49505	400
525.915	9499.23	1.49594	1.49594	400
526.025	9502.46	1.49683	1.49683	400
526.135	9505.98	1.4977	1.4977	400
526.235	9508.67	1.49849	1.49849	400
526.345	9511.57	1.49937	1.49937	400
526.455	9514.15	1.50022	1.50022	400
526.555	9517.1	1.50101	1.50101	400
526.665	9520.14	1.5019	1.5019	400
526.775	9522.75	1.50281	1.50281	400
526.885	9526.25	1.50367	1.50367	400
526.985	9528.71	1.5045	1.5045	400
527.095	9531.17	1.50539	1.50539	400
527.205	9533.59	1.50624	1.50624	400
527.305	9536.04	1.50702	1.50702	400
527.415	9538.88	1.50789	1.50789	400
527.525	9541.57	1.50878	1.50878	400
527.625	9544.29	1.50959	1.50959	400
527.735	9547.35	1.51045	1.51045	400
527.845	9550.04	1.51132	1.51132	400
527.955	9552.72	1.51219	1.51219	400
528.055	9555.38	1.51302	1.51302	400
528.165	9558.06	1.51389	1.51389	400
528.275	9561.43	1.51477	1.51477	400
528.375	9564.06	1.51558	1.51558	400
528.485	9566.82	1.51649	1.51649	400
528.595	9569.32	1.51732	1.51732	400
528.705	9572.09	1.51819	1.51819	400
528.805	9575.91	1.51901	1.51901	400
528.915	9579.07	1.51986	1.51986	400
529.025	9582.5	1.52075	1.52075	400
529.125	9585.06	1.52155	1.52155	400
529.235	9587.83	1.52244	1.52244	400
529.345	9590.94	1.52333	1.52333	400
529.455	9593.77	1.52422	1.52422	400
529.555	9595.86	1.52501	1.52501	400
529.665	9598.35	1.52585	1.52585	400
529.775	9600.89	1.52676	1.52676	400
529.875	9603.68	1.52757	1.52757	400
529.985	9606.23	1.52844	1.52844	400
530.095	9608.41	1.52931	1.52931	400
530.205	9611.4	1.53017	1.53017	400
530.305	9613.6	1.53098	1.53098	400
530.415	9617.35	1.53187	1.53187	400
530.525	9619.83	1.53274	1.53274	400
530.625	9622.15	1.53359	1.53359	400
530.735	9624.26	1.53443	1.53443	400
530.845	9626.93	1.53534	1.53534	400
530.955	9629.73	1.53619	1.53619	400
531.055	9632.07	1.537	1.537	400
531.165	9634.84	1.53786	1.53786	400
531.275	9638.35	1.53875	1.53875	400
531.375	9641.32	1.53956	1.53956	400
531.485	9644.45	1.54045	1.54045	400
531.595	9647.57	1.54132	1.54132	400
531.705	9650.02	1.5422	1.5422	400
531.805	9652.52	1.54301	1.54301	400
531.915	9655.39	1.54388	1.54388	400
532.025	9658.8	1.54477	1.54477	400
532.125	9661.4	1.54555	1.54555	400
532.235	9664.06	1.54644	1.54644	400
532.345	9666.51	1.54731	1.54731	400
532.455	9669.56	1.5482	1.5482	400
532.555	9671.84	1.54898	1.54898	400
532.665	9674.79	1.54991	1.54991	400
532.765	9677.06	1.55068	1.55068	400
532.875	9680.3	1.55159	1.55159	400
532.985	9682.5	1.55246	1.55246	400
533.095	9685.24	1.55333	1.55333	400
533.195	9687.76	1.55413	1.55413	400
533.305	9690.63	1.55504	1.55504	400
533.415	9692.83	1.55591	1.55591	400
533.515	9695.18	1.55667	1.55667	400
533.625	9698.7	1.55758	1.55758	400
533.735	9701.91	1.55847	1.55847	400
533.845	9704.37	1.55936	1.55936	400
533.945	9707.26	1.56015	1.56015	400
534.055	9710.51	1.56104	1.56104	400
534.165	9713.3	1.56192	1.56192	400
534.265	9715.48	1.56271	1.56271	400
534.375	9718.69	1.5636	1.5636	400
534.485	9721.43	1.56449	1.56449	400
534.595	9724.22	1.56536	1.56536	400
534.695	9727.06	1.56618	1.56618	400
534.805	9729.85	1.56703	1.56703	400
534.915	9732.37	1.56794	1.56794	400
535.015	9734.77	1.56875	1.56875	400
535.125	9737.8	1.56963	1.56963	400
535.235	9740.07	1.5705	1.5705	400
535.345	9742.8	1.57139	1.57139	400
535.445	9745.28	1.5722	1.5722	400
535.555	9747.77	1.57309	1.57309	400
535.665	9750.1	1.57395	1.57395	400
535.765	9752.78	1.57476	1.57476	400
535.875	9755.52	1.57565	1.57565	400
535.985	9757.68	1.57654	1.57654	400
536.095	9761.22	1.57745	1.57745	400
536.195	9764.14	1.57823	1.57823	400
536.305	9767.1	1.57912	1.57912	400
536.415	9769.93	1.58001	1.58001	400
536.515	9772.3	1.58082	1.58082	400
536.625	9775.2	1.58169	1.58169	400
536.735	9778.36	1.58257	1.58257	400
536.845	9781.42	1.58344	1.58344	400
536.945	9784	1.58425	1.58425	400
537.055	9787.11	1.58512	1.58512	400
537.165	9790.32	1.58603	1.58603	400
537.265	9792.5	1.58683	1.58683	400
537.375	9795.15	1.58772	1.58772	400
537.485	9797.87	1.58859	1.58859	400
537.585	9800.34	1.5894	1.5894	400
537.695	9803.22	1.59031	1.59031	400
537.805	9805.52	1.59117	1.59117	400
537.915	9807.96	1.59202	1.59202	400
538.015	9810.41	1.59285	1.59285	400
538.125	9812.76	1.59372	1.59372	400
538.235	9815.46	1.59458	1.59458	400
538.335	9818.56	1.59541	1.59541	400
538.445	9821.75	1.5963	1.5963	399
538.555	9824.2	1.59717	1.59717	399
538.665	9827.23	1.59806	1.59806	399
538.765	9830.19	1.59888	1.59888	399
538.875	9832.59	1.59975	1.59975	399
538.985	9835.29	1.60064	1.60064	399
539.085	9837.28	1.60143	1.60143	399
539.195	9840.25	1.60229	1.60229	399
539.305	9843.47	1.6032	1.6032	399
539.415	9846.5	1.60405	1.60405	399
539.515	9849.16	1.60488	1.60488	399
539.625	9851.75	1.60575	1.60575	399
539.735	9854.71	1.60666	1.60666	399
539.835	9857.62	1.60744	1.60744	399
539.945	9860.45	1.60833	1.60833	399
540.055	9862.87	1.60918	1.60918	399
540.165	9865.38	1.61007	1.61007	399
540.265	9867.78	1.61087	1.61087	399
540.375	9870.2	1.61174	1.61174	399
540.485	9872.71	1.61261	1.61261	399
540.585	9875.26	1.61344	1.61344	399
540.695	9877.79	1.61433	1.61433	399
540.805	9880.12	1.61519	1.61519	399
540.915	9883.03	1.61608	1.61608	399
541.015	9885.78	1.61689	1.61689	399
541.125	9888.12	1.61776	1.61776	399
541.235	9889.66	1.61865	1.61865	399
541.335	9892.11	1.61945	1.61945	399
541.445	9894.81	1.62032	1.62032	399
541.555	9897.64	1.62119	1.62119	399
541.665	9900.7	1.62206	1.62206	399
541.765	9903.9	1.62288	1.62288	399
541.875	9906.55	1.62373	1.62373	399
541.985	9909.69	1.62464	1.62464	399
542.085	9912.69	1.62543	1.62543	399
542.195	9915.33	1.62631	1.62631	399
542.305	9917.91	1.6272	1.6272	399
542.415	9920.02	1.62807	1.62807	399
542.515	9922.56	1.62888	1.62888	399
542.625	9924.83	1.62977	1.62977	399
542.735	9927.32	1.63061	1.63061	399
542.835	9929.38	1.63142	1.63142	399
542.945	9932.1	1.63231	1.63231	399
543.055	9934.59	1.63316	1.63316	399
543.155	9937.01	1.63396	1.63396	399
543.265	9940.06	1.63487	1.63487	399
543.375	9942.2	1.63574	1.63574	399
543.485	9944.68	1.63661	1.63661	399
543.585	9946.91	1.63741	1.63741	399
543.695	9949.24	1.63828	1.63828	399
543.805	9951.82	1.63915	1.63915	399
543.905	9953.84	1.63998	1.63998	399
544.015	9956.35	1.64083	1.64083	399
544.125	9959.02	1.64171	1.64171	399
544.235	9961.77	1.6426	1.6426	399
544.335	9964.79	1.64341	1.64341	399
544.445	9967.51	1.64426	1.64426	399
544.555	9970.35	1.64515	1.64515	399
544.655	9973.46	1.64595	1.64595	399
544.765	9976.79	1.64684	1.64684	399
544.875	9980	1.64771	1.64771	399
544.985	9983.01	1.64858	1.64858	399
545.085	9985.32	1.64936	1.64936	399
545.195	9988.15	1.65023	1.65023	399
545.305	9990.99	1.65112	1.65112	399
545.405	9993.27	1.65193	1.65193	399
545.515	9995.41	1.65279	1.65279	399
545.625	9998.35	1.65368	1.65368	400
545.735	10001.6	1.65457	1.65457	400
545.835	10003.7	1.65536	1.65536	400
545.945	10005.8	1.65625	1.65625	400
546.055	10008.3	1.65713	1.65713	400
546.155	10010.8	1.65792	1.65792	400
546.265	10012.6	1.65877	1.65877	400
546.375	10014.9	1.65964	1.65964	400
546.485	10016.7	1.6605	1.6605	400
546.585	10018.5	1.66129	1.66129	400
546.695	10022.2	1.6622	1.6622	400
546.805	10025	1.66307	1.66307	400
546.905	10027.5	1.66383	1.66383	400
547.015	10031.4	1.66476	1.66476	400
547.125	10033.9	1.66561	1.66561	400
547.235	10037	1.6665	1.6665	400
547.335	10039.6	1.6673	1.6673	400
547.445	10042.5	1.66817	1.66817	400
547.545	10044.9	1.66898	1.66898	400
547.655	10046.6	1.66983	1.66983	400
547.765	10049.7	1.67069	1.67069	400
547.875	10052.7	1.6716	1.6716	400
547.975	10055.1	1.67239	1.67239	400
548.085	10057.6	1.67326	1.67326	400
548.195	10059.7	1.67417	1.67417	400
548.295	10062	1.67493	1.67493	400
548.405	10064.6	1.67582	1.67582	400
548.515	10066.8	1.67671	1.67671	400
548.625	10069.2	1.67756	1.67756	400
548.725	10072	1.67838	1.67838	400
548.835	10074.4	1.67925	1.67925	400
548.945	10076.3	1.68012	1.68012	400
549.045	10078.8	1.68095	1.68095	400
549.155	10081.8	1.68182	1.68182	400
549.265	10084.4	1.6827	1.6827	400
549.375	10086.7	1.68359	1.68359	400
549.475	10089	1.6844	1.6844	400
549.585	10091.7	1.68525	1.68525	400
549.695	10094.5	1.68616	1.68616	400
549.795	10096.5	1.68694	1.68694	400
549.905	10099	1.68781	1.68781	400
550.015	10102.4	1.68868	1.68868	400
550.125	10105.2	1.68955	1.68955	400
550.225	10107.1	1.69035	1.69035	400
550.335	10109.3	1.69122	1.69122	400
550.445	10113.1	1.69215	1.69215	400
550.545	10115.2	1.69294	1.69294	400
550.655	10117.5	1.6938	1.6938	400
550.765	10119.6	1.69467	1.69467	400
550.875	10122.2	1.69554	1.69554	400
550.975	10124.8	1.69635	1.69635	400
551.085	10127.2	1.69724	1.69724	400
551.195	10129.6	1.6981	1.6981	400
551.295	10131.7	1.69893	1.69893	400
551.405	10134.3	1.69978	1.69978	400
551.515	10136.9	1.70067	1.70067	400
551.625	10140.1	1.70156	1.70156	400
551.725	10142.5	1.70234	1.70234	401
[truncated: 803 more rows]
