# Supplementary material for: Benchmark dataset of the effect of grain size on strength in the single-phase FCC CrCoNi medium entropy alloy
Source: Data Brief. 2019 Oct 1;27:104592. doi: 10.1016/j.dib.2019.104592 (PMC6812030; doi:10.1016/j.dib.2019.104592)
Supplement: Multimedia component 1 [file mmc1.zip › Compression_Tests/673K/CrCoNi_1073K_15min_673K.xlsx]

## Sheet: CrCoNi_1073K_15min_673K
Name	CrCoNi-800C-15min-3,5µm-693K
Diameter	4.11	mm
Sample height	8.06	mm
Gage length	8.06	mm
Speed ​​during measurement	0.48	mm/min
Time	Force	Crosshead Displacement	Crosshead Displacement	Temperature
s	N	mm	mm	°C
343.583	99.2098	0	0	401
343.663	98.9177	0	0	401
343.693	99.0991	0	0	401
343.693	99.0991	0	0	401
343.793	99.5728	0	0	401
343.903	98.9889	-8.26354e-05	-8.26354e-05	401
344.013	100.07	0.000454712	0.000454712	401
344.113	101.499	0.00132256	0.00132256	401
344.223	102.683	0.00223212	0.00223212	401
344.333	103.993	0.00310044	0.00310044	401
344.443	105.336	0.00400977	0.00400977	401
344.543	107.649	0.0047956	0.0047956	401
344.653	110.024	0.00566344	0.00566344	401
344.763	113.292	0.00653176	0.00653176	401
344.863	116.931	0.00733809	0.00733809	401
344.973	121.273	0.00822692	0.00822692	401
345.083	124.549	0.00909476	0.00909476	401
345.193	126.657	0.00998359	0.00998359	401
345.293	128.394	0.0107899	0.0107899	401
345.403	129.854	0.0116582	0.0116582	401
345.513	130.612	0.0125261	0.0125261	401
345.613	131.339	0.0133324	0.0133324	401
345.723	131.773	0.0142007	0.0142007	401
345.833	132.578	0.0150686	0.0150686	401
345.943	132.997	0.0159369	0.0159369	401
346.043	133.636	0.0167432	0.0167432	401
346.153	133.857	0.0176321	0.0176321	401
346.263	133.991	0.0185209	0.0185209	401
346.363	134.685	0.0193062	0.0193062	401
346.473	135.672	0.0202156	0.0202156	401
346.583	137.085	0.0210634	0.0210634	401
346.693	138.159	0.0219312	0.0219312	401
346.793	139.217	0.0227376	0.0227376	401
346.903	141.056	0.0236264	0.0236264	401
347.013	143.093	0.0245152	0.0245152	401
347.113	145.177	0.0253006	0.0253006	401
347.223	147.939	0.0261484	0.0261484	401
347.333	151.492	0.0270372	0.0270372	401
347.443	154.847	0.0279465	0.0279465	401
347.543	157.997	0.0287323	0.0287323	400
347.653	161.193	0.0296002	0.0296002	400
347.763	163.885	0.03051	0.03051	400
347.863	165.954	0.0313159	0.0313159	400
347.973	167.809	0.0321634	0.0321634	400
348.083	169.357	0.0330315	0.0330315	400
348.193	170.659	0.0339203	0.0339203	400
348.293	172.048	0.0347267	0.0347267	400
348.403	173.154	0.035595	0.035595	400
348.503	174.283	0.0364219	0.0364219	400
348.613	175.245	0.0372897	0.0372897	400
348.723	176.162	0.0381996	0.0381996	400
348.833	176.951	0.0390467	0.0390467	400
348.933	177.598	0.0398325	0.0398325	400
349.043	178.411	0.0407418	0.0407418	400
349.153	179.185	0.0416101	0.0416101	400
349.253	180.061	0.0423955	0.0423955	400
349.363	180.408	0.0432843	0.0432843	400
349.473	180.717	0.0441316	0.0441316	400
349.583	180.906	0.0450205	0.0450205	400
349.683	181.735	0.0458063	0.0458063	400
349.793	182.493	0.0467156	0.0467156	400
349.903	183.693	0.0475839	0.0475839	400
350.003	185.2	0.0484108	0.0484108	400
350.113	187.355	0.0492791	0.0492791	400
350.223	190.632	0.0501884	0.0501884	400
350.333	195.233	0.0510358	0.0510358	400
350.433	200.362	0.0518421	0.0518421	400
350.543	205.977	0.0527104	0.0527104	400
350.653	212.157	0.0535992	0.0535992	400
350.753	217.942	0.0544051	0.0544051	400
350.863	225.301	0.0552939	0.0552939	400
350.973	232.743	0.0561827	0.0561827	400
351.083	240.024	0.0570513	0.0570513	400
351.183	246.805	0.0578572	0.0578572	400
351.293	254.485	0.0587255	0.0587255	400
351.403	261.844	0.0595938	0.0595938	400
351.503	268.497	0.0603997	0.0603997	400
351.613	277.528	0.0612885	0.0612885	399
351.723	285.762	0.0621773	0.0621773	399
351.833	294.098	0.0630456	0.0630456	399
351.933	301.512	0.0638312	0.0638312	399
352.043	310.153	0.06472	0.06472	399
352.153	318.696	0.0656089	0.0656089	399
352.253	326.942	0.0663942	0.0663942	399
352.363	335.844	0.067304	0.067304	399
352.473	344.407	0.0681721	0.0681721	399
352.583	353.833	0.0690814	0.0690814	399
352.683	361.657	0.069867	0.069867	399
352.793	370.383	0.0707353	0.0707353	399
352.903	379.399	0.0716242	0.0716242	399
353.003	387.77	0.07243	0.07243	399
353.113	396.719	0.0732983	0.0732983	399
353.223	405.825	0.0742077	0.0742077	399
353.333	414.95	0.0750965	0.0750965	399
353.433	423.196	0.0758613	0.0758613	399
353.543	432.894	0.0767712	0.0767712	399
353.653	441.883	0.077639	0.077639	399
353.753	450.391	0.0784453	0.0784453	399
353.863	459.727	0.0793137	0.0793137	399
353.973	469.207	0.0802025	0.0802025	399
354.073	478.117	0.0810083	0.0810083	399
354.183	487.707	0.0818972	0.0818972	399
354.293	498.031	0.082786	0.082786	399
354.403	507.996	0.0836753	0.0836753	399
354.503	517.187	0.0844606	0.0844606	399
354.613	527.187	0.0853495	0.0853495	399
354.723	537.566	0.0862383	0.0862383	399
354.823	546.867	0.0870446	0.0870446	399
354.933	557.324	0.0879334	0.0879334	399
355.043	567.766	0.0888013	0.0888013	399
355.153	578.117	0.0896491	0.0896491	399
355.253	588.09	0.0904759	0.0904759	399
355.363	598.828	0.0913648	0.0913648	399
355.473	609.719	0.0922536	0.0922536	399
355.573	619.883	0.0930594	0.0930594	399
355.683	630.812	0.0939692	0.0939692	399
355.793	641.773	0.0948786	0.0948786	399
355.903	652.637	0.0957259	0.0957259	399
356.003	662.402	0.0965322	0.0965322	399
356.113	673.637	0.0974211	0.0974211	399
356.223	684.516	0.0983099	0.0983099	399
356.323	694.777	0.0990952	0.0990952	399
356.433	705.902	0.0999636	0.0999636	399
356.543	717.269	0.100873	0.100873	399
356.653	728.547	0.101741	0.101741	398
356.753	739.242	0.102548	0.102548	398
356.863	751.297	0.103457	0.103457	398
356.973	763.453	0.104305	0.104305	398
357.073	774.035	0.105132	0.105132	398
357.183	786.027	0.105999	0.105999	398
357.293	797.699	0.106909	0.106909	398
357.403	809.394	0.107777	0.107777	398
357.503	820.258	0.108563	0.108563	398
357.613	831.973	0.109431	0.109431	398
357.723	844.223	0.11034	0.11034	398
357.823	854.504	0.111146	0.111146	398
357.933	866.793	0.112035	0.112035	398
358.043	878.406	0.112924	0.112924	398
358.153	889.457	0.113792	0.113792	398
358.253	900.109	0.114599	0.114599	398
358.363	911.605	0.115466	0.115466	398
358.473	924.023	0.116335	0.116335	398
358.573	934.095	0.117161	0.117161	398
358.683	944.638	0.118009	0.118009	399
358.793	955.916	0.118898	0.118898	399
358.893	965.474	0.119725	0.119725	399
359.003	976.24	0.120573	0.120573	399
359.113	986.486	0.121482	0.121482	399
359.223	997.322	0.12235	0.12235	399
359.323	1007.2	0.123136	0.123136	399
359.433	1017.37	0.124045	0.124045	399
359.543	1027.36	0.124913	0.124913	399
359.643	1036.79	0.125699	0.125699	399
359.753	1046.65	0.126587	0.126587	399
359.863	1056.95	0.127456	0.127456	399
359.973	1067.04	0.128365	0.128365	399
360.073	1076.3	0.129171	0.129171	399
360.183	1086.27	0.13004	0.13004	399
360.293	1096.44	0.130928	0.130928	399
360.393	1105.2	0.131714	0.131714	399
360.503	1115.57	0.132603	0.132603	399
360.613	1125.53	0.133471	0.133471	399
360.723	1136	0.13436	0.13436	399
360.823	1145.25	0.135145	0.135145	399
360.933	1156.36	0.136055	0.136055	399
361.043	1167.19	0.136923	0.136923	399
361.143	1177.01	0.137709	0.137709	399
361.253	1188.5	0.138597	0.138597	399
361.363	1200.18	0.139465	0.139465	399
361.473	1212.54	0.140334	0.140334	399
361.573	1223.94	0.14114	0.14114	399
361.683	1237.19	0.142029	0.142029	399
361.793	1250.03	0.142897	0.142897	399
361.893	1262	0.143703	0.143703	399
362.003	1274.6	0.144571	0.144571	399
362.113	1288.21	0.145439	0.145439	399
362.223	1301.18	0.146307	0.146307	399
362.323	1313.25	0.147134	0.147134	399
362.433	1326.38	0.148023	0.148023	399
362.543	1339.67	0.148871	0.148871	399
362.643	1351.46	0.149698	0.149698	399
362.753	1364.49	0.150545	0.150545	399
362.863	1377.89	0.151454	0.151454	399
362.973	1390.85	0.152302	0.152302	399
363.073	1403.7	0.153129	0.153129	399
363.183	1417.2	0.153997	0.153997	399
363.293	1430.26	0.154865	0.154865	399
363.393	1442.59	0.155672	0.155672	399
363.503	1456.26	0.15656	0.15656	399
363.613	1469.72	0.157428	0.157428	399
363.713	1482.33	0.158214	0.158214	399
363.823	1495.68	0.159103	0.159103	399
363.933	1508.67	0.159992	0.159992	399
364.033	1520.78	0.160798	0.160798	399
364.143	1534.58	0.161666	0.161666	399
364.253	1548.11	0.162555	0.162555	399
364.363	1562.08	0.163423	0.163423	399
364.463	1575.11	0.164209	0.164209	399
364.573	1589.21	0.165076	0.165076	399
364.683	1603.66	0.165986	0.165986	399
364.783	1617.05	0.166792	0.166792	400
364.893	1631.57	0.16764	0.16764	400
365.003	1646.38	0.168529	0.168529	400
365.113	1660.77	0.169418	0.169418	400
365.213	1674.17	0.170203	0.170203	400
365.323	1688.85	0.171092	0.171092	400
365.433	1703.04	0.17196	0.17196	400
365.533	1716.87	0.172766	0.172766	400
365.643	1731.79	0.173634	0.173634	400
365.753	1746.45	0.174502	0.174502	400
365.863	1760.9	0.175371	0.175371	400
365.963	1773.4	0.176156	0.176156	400
366.073	1787.86	0.177024	0.177024	400
366.183	1803.17	0.177913	0.177913	400
366.283	1816.86	0.178719	0.178719	400
366.393	1831.24	0.179587	0.179587	400
366.503	1846.08	0.180476	0.180476	400
366.613	1860.76	0.181324	0.181324	400
366.713	1874.47	0.182151	0.182151	400
366.823	1889.84	0.183019	0.183019	400
366.933	1904.8	0.183887	0.183887	400
367.033	1918.46	0.184672	0.184672	400
367.143	1934.34	0.185561	0.185561	400
367.253	1950.35	0.186429	0.186429	400
367.363	1966.5	0.187318	0.187318	400
367.463	1981.76	0.188125	0.188125	400
367.573	1997.87	0.189013	0.189013	400
367.683	2013.72	0.189881	0.189881	400
367.783	2028.54	0.190667	0.190667	400
367.893	2044.86	0.191556	0.191556	401
368.003	2061.47	0.192424	0.192424	401
368.113	2077.75	0.193292	0.193292	401
368.213	2092.93	0.194119	0.194119	401
368.323	2108.92	0.194966	0.194966	401
368.433	2125.5	0.195855	0.195855	401
368.533	2140.72	0.196662	0.196662	401
368.643	2157.17	0.19753	0.19753	401
368.753	2173.86	0.198398	0.198398	401
368.853	2188.94	0.199225	0.199225	401
368.963	2206.15	0.200093	0.200093	401
369.073	2223.92	0.201002	0.201002	401
369.183	2239.53	0.201829	0.201829	401
369.283	2254.51	0.202656	0.202656	401
369.393	2270.54	0.203503	0.203503	401
369.503	2287.22	0.204392	0.204392	401
369.603	2302.39	0.205199	0.205199	401
369.713	2319.15	0.206087	0.206087	401
369.823	2335.89	0.206976	0.206976	401
369.933	2353.12	0.207865	0.207865	401
370.033	2369.06	0.20865	0.20865	401
370.143	2385.78	0.209519	0.209519	401
370.253	2402.65	0.210407	0.210407	401
370.353	2418	0.211193	0.211193	401
370.463	2434.95	0.212061	0.212061	401
370.573	2452.34	0.21295	0.21295	401
370.683	2469.1	0.213839	0.213839	401
370.783	2484.24	0.214625	0.214625	401
370.893	2501.46	0.215492	0.215492	401
371.003	2518.6	0.216381	0.216381	401
371.103	2534.57	0.217208	0.217208	401
371.213	2551.72	0.218076	0.218076	401
371.323	2568.02	0.218965	0.218965	401
371.433	2585.39	0.219875	0.219875	401
371.533	2600.89	0.220639	0.220639	401
371.643	2617.99	0.221508	0.221508	401
371.753	2634.85	0.222376	0.222376	401
371.853	2649.87	0.223182	0.223182	401
371.963	2667.18	0.224092	0.224092	401
372.073	2684.32	0.224981	0.224981	401
372.183	2702.03	0.225869	0.225869	401
372.283	2717.78	0.226655	0.226655	401
372.393	2734.97	0.227523	0.227523	401
372.503	2752.73	0.228391	0.228391	401
372.603	2768.88	0.229197	0.229197	401
372.713	2786.74	0.230066	0.230066	401
372.823	2804.66	0.230954	0.230954	401
372.933	2822.55	0.231843	0.231843	401
373.033	2839.14	0.232629	0.232629	401
373.143	2856.73	0.233517	0.233517	401
373.253	2874.69	0.234406	0.234406	401
373.353	2890.81	0.235192	0.235192	401
373.463	2908.97	0.236101	0.236101	401
373.573	2926.91	0.236969	0.236969	401
373.673	2943.77	0.237776	0.237776	401
373.783	2961.54	0.238644	0.238644	401
373.893	2979.83	0.239533	0.239533	401
374.003	2997.75	0.240422	0.240422	401
374.103	3014.05	0.241187	0.241187	401
374.213	3032.8	0.242096	0.242096	401
374.323	3051.25	0.243005	0.243005	401
374.423	3067.71	0.243791	0.243791	401
374.533	3086	0.24468	0.24468	401
374.643	3104.32	0.245548	0.245548	401
374.753	3122.64	0.246437	0.246437	401
374.853	3139.18	0.247243	0.247243	401
374.963	3157.46	0.248132	0.248132	401
375.073	3176.73	0.249	0.249	401
375.173	3194.25	0.249806	0.249806	401
375.283	3213.09	0.250674	0.250674	401
375.393	3232.27	0.251563	0.251563	401
375.503	3250.85	0.252473	0.252473	401
375.603	3268.56	0.253258	0.253258	401
375.713	3287.82	0.254147	0.254147	401
375.823	3307.29	0.255036	0.255036	401
375.923	3324.27	0.2558	0.2558	401
376.033	3343.34	0.25671	0.25671	401
376.143	3362.4	0.257599	0.257599	401
376.253	3381.65	0.258488	0.258488	401
376.353	3399.01	0.259253	0.259253	401
376.463	3417.87	0.260162	0.260162	401
376.573	3437.05	0.26103	0.26103	401
376.673	3454.9	0.261878	0.261878	401
376.783	3474.24	0.262746	0.262746	401
376.893	3494.22	0.263676	0.263676	401
377.003	3514.73	0.264544	0.264544	401
377.103	3531.97	0.26533	0.26533	401
377.213	3550.58	0.266198	0.266198	401
377.323	3569.69	0.267066	0.267066	401
377.423	3587.27	0.267893	0.267893	401
377.533	3606.61	0.268741	0.268741	401
377.643	3626.6	0.269671	0.269671	401
377.753	3646.6	0.27056	0.27056	401
377.853	3664.89	0.271345	0.271345	401
377.963	3684.67	0.272213	0.272213	401
378.073	3704.3	0.273123	0.273123	401
378.173	3722.84	0.273929	0.273929	401
378.283	3742.69	0.274797	0.274797	401
378.393	3763.11	0.275707	0.275707	401
378.503	3782.28	0.276575	0.276575	401
378.603	3800.02	0.27736	0.27736	401
378.713	3819.84	0.278249	0.278249	401
378.813	3838.31	0.279034	0.279034	401
378.923	3858.22	0.279944	0.279944	401
379.033	3877.76	0.280812	0.280812	401
379.143	3897.81	0.281701	0.281701	401
379.243	3915.98	0.282507	0.282507	401
379.353	3935.52	0.283396	0.283396	401
379.463	3955.13	0.284285	0.284285	401
379.563	3972.81	0.285071	0.285071	401
379.673	3992.44	0.285918	0.285918	401
379.783	4012.49	0.286827	0.286827	401
379.893	4031.49	0.287737	0.287737	401
379.993	4049.5	0.288522	0.288522	401
380.103	4069.63	0.289391	0.289391	401
380.213	4089.74	0.29028	0.29028	401
380.313	4107.77	0.291085	0.291085	401
380.423	4128.06	0.291954	0.291954	401
380.533	4148.22	0.292822	0.292822	401
380.643	4168.59	0.293711	0.293711	401
380.743	4186.52	0.294517	0.294517	401
380.853	4206.38	0.295385	0.295385	401
380.963	4226.64	0.296274	0.296274	401
381.063	4244.45	0.29706	0.29706	401
381.173	4264.8	0.297948	0.297948	401
381.283	4284.73	0.298837	0.298837	401
381.393	4304.92	0.299726	0.299726	401
381.493	4323.6	0.300532	0.300532	401
381.603	4343.5	0.301421	0.301421	401
381.713	4363.45	0.302289	0.302289	401
381.813	4380.77	0.303054	0.303054	401
381.923	4401.03	0.303984	0.303984	401
382.033	4420.61	0.304852	0.304852	400
382.143	4440.39	0.30572	0.30572	400
382.243	4458.17	0.306506	0.306506	400
382.353	4477.93	0.307415	0.307415	400
382.463	4497.52	0.308263	0.308263	400
382.563	4515.07	0.309069	0.309069	400
382.673	4535.09	0.309937	0.309937	400
382.783	4555.49	0.310826	0.310826	400
382.893	4575.99	0.311694	0.311694	400
382.993	4594.15	0.31248	0.31248	400
383.103	4614.76	0.31341	0.31341	400
383.213	4634.87	0.314278	0.314278	400
383.313	4653.34	0.315043	0.315043	400
383.423	4673.67	0.315932	0.315932	400
383.533	4694.15	0.316821	0.316821	400
383.633	4712.41	0.317627	0.317627	400
383.743	4733.24	0.318495	0.318495	400
383.853	4753.08	0.319384	0.319384	400
383.963	4773.28	0.320252	0.320252	400
384.063	4792.1	0.321058	0.321058	400
384.173	4813.46	0.321926	0.321926	400
384.283	4833.74	0.322795	0.322795	400
384.383	4851.88	0.323601	0.323601	400
384.493	4871.89	0.32449	0.32449	400
384.603	4891.9	0.325358	0.325358	400
384.713	4911.61	0.326226	0.326226	400
384.813	4929.88	0.327012	0.327012	400
384.923	4950.02	0.327921	0.327921	400
385.033	4970.41	0.328768	0.328768	400
385.133	4988.85	0.329595	0.329595	400
385.243	5008.45	0.330463	0.330463	400
385.353	5029.1	0.331352	0.331352	400
385.463	5049.6	0.332221	0.332221	400
385.563	5068.4	0.333026	0.333026	400
385.673	5088.07	0.333895	0.333895	400
385.783	5108.99	0.334763	0.334763	400
385.883	5128.1	0.335569	0.335569	400
385.993	5148.1	0.336437	0.336437	400
386.103	5168.28	0.337326	0.337326	399
386.213	5188.28	0.338194	0.338194	399
386.313	5207.39	0.339001	0.339001	399
386.423	5228.18	0.339889	0.339889	399
386.533	5247.63	0.340757	0.340757	399
386.633	5266.17	0.341564	0.341564	399
386.743	5286.76	0.342432	0.342432	399
386.853	5306.96	0.3433	0.3433	399
386.963	5326.86	0.344189	0.344189	399
387.063	5343.87	0.344974	0.344974	399
387.173	5362.97	0.345822	0.345822	399
387.283	5383.28	0.346711	0.346711	399
387.383	5401.14	0.347517	0.347517	399
387.493	5420.64	0.348385	0.348385	399
387.603	5440.1	0.349253	0.349253	399
387.713	5459.3	0.350121	0.350121	399
387.813	5476.67	0.350927	0.350927	399
387.923	5496.75	0.351816	0.351816	399
388.033	5516.02	0.352685	0.352685	399
388.133	5534.3	0.353491	0.353491	399
388.243	5553.86	0.354359	0.354359	399
388.353	5573.4	0.355227	0.355227	399
388.463	5593.23	0.356095	0.356095	399
388.563	5611.35	0.356922	0.356922	399
388.673	5630.67	0.357769	0.357769	399
388.783	5650.36	0.3587	0.3587	399
388.883	5667.59	0.359485	0.359485	399
388.993	5686.55	0.360374	0.360374	399
389.103	5705.9	0.361221	0.361221	399
389.203	5722.81	0.362028	0.362028	398
389.313	5741.25	0.362896	0.362896	398
389.423	5760.05	0.363785	0.363785	398
389.533	5779.02	0.364653	0.364653	398
389.633	5795.66	0.365459	0.365459	398
389.743	5813.94	0.366327	0.366327	398
389.853	5832.39	0.367237	0.367237	398
389.953	5849.4	0.368022	0.368022	398
390.063	5867.34	0.368911	0.368911	398
390.173	5885.28	0.369779	0.369779	398
390.283	5902.54	0.370647	0.370647	398
390.383	5918.69	0.371454	0.371454	398
390.493	5936.48	0.372301	0.372301	398
390.603	5954.12	0.37319	0.37319	398
390.703	5970.85	0.373996	0.373996	398
390.813	5988.58	0.374885	0.374885	398
390.923	6006.37	0.375753	0.375753	398
391.033	6023.88	0.376621	0.376621	398
391.133	6039.7	0.377448	0.377448	398
391.243	6056.59	0.378316	0.378316	398
391.353	6073.44	0.379205	0.379205	398
391.453	6089.26	0.380011	0.380011	398
391.563	6107.33	0.380879	0.380879	398
391.673	6124.14	0.381768	0.381768	398
391.783	6140	0.382616	0.382616	398
391.883	6154.73	0.383401	0.383401	398
391.993	6171.41	0.384331	0.384331	398
392.103	6187.24	0.385221	0.385221	398
392.203	6201.78	0.385985	0.385985	398
392.313	6217.37	0.386853	0.386853	398
392.423	6232.7	0.387763	0.387763	398
392.533	6247.95	0.388652	0.388652	398
392.633	6261.9	0.389437	0.389437	398
392.743	6277.04	0.390326	0.390326	398
392.853	6290.93	0.391194	0.391194	398
392.953	6304.32	0.391979	0.391979	398
393.063	6319.58	0.392868	0.392868	398
393.173	6334.21	0.393778	0.393778	398
393.283	6349.06	0.394646	0.394646	398
393.383	6362.01	0.395432	0.395432	398
393.493	6375.66	0.396341	0.396341	398
393.593	6388.25	0.397127	0.397127	398
393.703	6402.1	0.397995	0.397995	398
393.813	6415.19	0.398863	0.398863	398
393.923	6428.86	0.399752	0.399752	398
394.023	6441.08	0.400579	0.400579	398
394.133	6453.5	0.401468	0.401468	398
394.243	6465.9	0.402336	0.402336	398
394.343	6477.25	0.403101	0.403101	398
394.453	6489.44	0.40401	0.40401	398
394.563	6502.36	0.404899	0.404899	398
394.673	6513.65	0.405767	0.405767	398
394.773	6524.15	0.406573	0.406573	398
394.883	6535.63	0.407462	0.407462	398
394.993	6546.57	0.408351	0.408351	398
395.093	6556.15	0.409157	0.409157	398
395.203	6566.67	0.410004	0.410004	398
395.313	6577.36	0.410893	0.410893	398
395.423	6588.27	0.411782	0.411782	398
395.523	6597.55	0.412568	0.412568	398
395.633	6607.59	0.413477	0.413477	398
395.743	6617.4	0.414346	0.414346	398
395.843	6626.56	0.415172	0.415172	398
395.953	6636.34	0.416041	0.416041	398
396.063	6646.21	0.416929	0.416929	398
396.173	6655.34	0.417798	0.417798	398
396.273	6664.07	0.418603	0.418603	398
396.383	6673.17	0.419472	0.419472	398
396.493	6682.91	0.420381	0.420381	398
396.593	6690.77	0.421187	0.421187	398
396.703	6699.83	0.422056	0.422056	398
396.813	6708.38	0.422945	0.422945	398
396.923	6717.06	0.423833	0.423833	398
397.023	6725.04	0.424619	0.424619	398
397.133	6733.39	0.425529	0.425529	398
397.243	6741.62	0.426396	0.426396	398
397.343	6749.09	0.427203	0.427203	399
397.453	6756.86	0.428071	0.428071	399
397.563	6764.72	0.428939	0.428939	399
397.673	6772.45	0.429869	0.429869	399
397.773	6779.61	0.430655	0.430655	399
397.883	6787.84	0.431564	0.431564	399
397.993	6795.39	0.432432	0.432432	399
398.093	6802.35	0.433259	0.433259	399
398.203	6809.36	0.434128	0.434128	399
398.313	6816.62	0.434995	0.434995	399
398.423	6824.43	0.435905	0.435905	399
398.523	6831.3	0.436691	0.436691	399
398.633	6838.24	0.437559	0.437559	399
398.743	6845.6	0.438447	0.438447	399
398.843	6851.77	0.439254	0.439254	399
398.953	6858.59	0.440163	0.440163	399
399.063	6865.18	0.441011	0.441011	399
399.163	6871.58	0.441817	0.441817	399
399.273	6878.04	0.442706	0.442706	399
399.383	6884.93	0.443615	0.443615	399
399.493	6891.13	0.444504	0.444504	399
399.593	6897.39	0.445289	0.445289	399
399.703	6903.31	0.446158	0.446158	399
399.813	6909.82	0.447026	0.447026	399
399.913	6915.67	0.447853	0.447853	399
400.023	6921.53	0.448721	0.448721	399
400.133	6927.78	0.449631	0.449631	399
400.243	6933.9	0.450519	0.450519	399
400.343	6939.04	0.451284	0.451284	400
400.453	6945.15	0.452194	0.452194	400
400.563	6950.97	0.453062	0.453062	400
400.663	6956.12	0.453868	0.453868	400
400.773	6961.6	0.454757	0.454757	400
400.883	6967.37	0.455625	0.455625	400
400.993	6973.1	0.456493	0.456493	400
401.093	6978.22	0.457299	0.457299	400
401.203	6984.59	0.458188	0.458188	400
401.313	6990.33	0.459056	0.459056	400
401.413	6995.14	0.459883	0.459883	400
401.523	7000.56	0.460751	0.460751	400
401.633	7006.31	0.461619	0.461619	400
401.743	7011.64	0.462529	0.462529	400
401.843	7016.16	0.463314	0.463314	400
401.953	7020.95	0.464203	0.464203	400
402.063	7026.46	0.465092	0.465092	400
402.163	7031.11	0.465878	0.465878	400
402.273	7036.4	0.466767	0.466767	400
402.383	7041.24	0.467656	0.467656	400
402.493	7046.16	0.468523	0.468523	400
402.593	7051.22	0.469309	0.469309	400
402.703	7055.8	0.470198	0.470198	400
402.813	7060.9	0.471087	0.471087	400
402.913	7064.82	0.471893	0.471893	400
403.023	7069.66	0.472782	0.472782	400
403.133	7074.86	0.47365	0.47365	400
403.243	7079.5	0.474497	0.474497	400
403.343	7084.39	0.475324	0.475324	400
403.453	7088.79	0.476192	0.476192	400
403.563	7093.45	0.477081	0.477081	400
403.663	7097.93	0.477866	0.477866	400
403.773	7102.62	0.478756	0.478756	400
403.883	7108.13	0.479624	0.479624	400
403.983	7112.44	0.48043	0.48043	400
404.093	7117.23	0.481298	0.481298	400
404.203	7121.81	0.482208	0.482208	400
404.313	7126.36	0.483076	0.483076	400
404.413	7130.46	0.483861	0.483861	400
404.523	7135.04	0.48475	0.48475	400
404.633	7139.59	0.485618	0.485618	400
404.733	7143.71	0.486424	0.486424	400
404.843	7148.7	0.487293	0.487293	400
404.953	7153.67	0.488181	0.488181	400
405.063	7158.06	0.48905	0.48905	400
405.163	7161.57	0.489856	0.489856	400
405.273	7166.23	0.490744	0.490744	400
405.383	7170.98	0.491633	0.491633	400
405.483	7174.54	0.492419	0.492419	400
405.593	7179.07	0.493287	0.493287	400
405.703	7183.36	0.494155	0.494155	400
405.813	7188	0.495044	0.495044	400
405.913	7191.58	0.495809	0.495809	400
406.023	7196.27	0.496698	0.496698	400
406.133	7201.01	0.497566	0.497566	400
406.233	7205.15	0.498393	0.498393	400
406.343	7209.77	0.499261	0.499261	400
406.453	7214.64	0.50015	0.50015	401
406.563	7219.18	0.501018	0.501018	401
406.663	7223.14	0.501804	0.501804	401
406.773	7227.89	0.502713	0.502713	401
406.883	7232	0.50356	0.50356	401
406.983	7236.11	0.504367	0.504367	401
407.093	7240.88	0.505256	0.505256	401
407.203	7244.71	0.506144	0.506144	401
407.313	7249.09	0.507012	0.507012	401
407.413	7253.07	0.507798	0.507798	401
407.523	7257.6	0.508687	0.508687	401
407.633	7261.86	0.509576	0.509576	401
407.733	7265.55	0.510361	0.510361	401
407.843	7270.06	0.511229	0.511229	401
407.953	7274.11	0.512097	0.512097	401
408.063	7278.17	0.512986	0.512986	401
408.163	7282.14	0.513751	0.513751	401
408.273	7285.21	0.514619	0.514619	401
408.383	7289.68	0.515508	0.515508	400
408.483	7293.79	0.516315	0.516315	400
408.593	7298.15	0.517162	0.517162	400
408.703	7302.19	0.518072	0.518072	400
408.803	7306.1	0.518877	0.518877	400
408.913	7310.6	0.519746	0.519746	400
409.023	7314.95	0.520614	0.520614	400
409.123	7319.64	0.52142	0.52142	400
409.233	7323.85	0.522288	0.522288	400
409.343	7327.66	0.523157	0.523157	400
409.453	7331.66	0.524024	0.524024	400
409.553	7335.92	0.524831	0.524831	400
409.663	7340.57	0.52574	0.52574	400
409.773	7344.04	0.526608	0.526608	400
409.873	7347.94	0.527415	0.527415	400
409.983	7352.08	0.528283	0.528283	400
410.093	7355.7	0.529151	0.529151	400
410.203	7360.18	0.53004	0.53004	400
410.303	7363.34	0.530825	0.530825	400
410.413	7367.33	0.531693	0.531693	400
410.523	7371.78	0.532582	0.532582	400
410.623	7375.76	0.533388	0.533388	400
410.733	7379.44	0.534236	0.534236	400
410.843	7383.76	0.535125	0.535125	400
410.953	7389.16	0.536034	0.536034	400
411.053	7393.72	0.53682	0.53682	400
411.163	7397.95	0.537709	0.537709	400
411.273	7402.03	0.538577	0.538577	400
411.373	7405	0.539383	0.539383	400
411.483	7408.9	0.540251	0.540251	400
411.593	7413.43	0.541119	0.541119	400
411.703	7417.84	0.541987	0.541987	400
411.803	7421.54	0.542794	0.542794	400
411.913	7425.27	0.543662	0.543662	400
412.023	7429.89	0.544551	0.544551	400
412.123	7433.58	0.545378	0.545378	400
412.233	7437.28	0.546225	0.546225	400
412.343	7441.48	0.547134	0.547134	400
412.453	7445.09	0.547982	0.547982	400
412.553	7448.6	0.548809	0.548809	400
412.663	7452.74	0.549657	0.549657	400
412.773	7456.61	0.550545	0.550545	400
412.873	7460.2	0.551331	0.551331	400
412.983	7464.49	0.55222	0.55222	400
413.093	7468.15	0.553108	0.553108	400
413.203	7472.41	0.553977	0.553977	400
413.303	7476.35	0.554803	0.554803	400
413.413	7480.55	0.555671	0.555671	400
413.523	7483.83	0.55656	0.55656	400
413.623	7486.96	0.557366	0.557366	400
413.733	7491.14	0.558255	0.558255	400
413.843	7494.81	0.559124	0.559124	400
413.943	7498.3	0.559909	0.559909	400
414.053	7502.4	0.560756	0.560756	400
414.163	7506.51	0.561666	0.561666	400
414.273	7511.34	0.562575	0.562575	400
414.373	7514.58	0.563361	0.563361	400
414.483	7519.06	0.56425	0.56425	400
414.593	7523.21	0.565139	0.565139	400
414.693	7526.4	0.565924	0.565924	400
414.803	7530.45	0.566813	0.566813	400
414.913	7534.21	0.56766	0.56766	400
415.023	7538.07	0.56857	0.56857	400
415.123	7541.92	0.569356	0.569356	400
415.233	7545.7	0.570244	0.570244	400
415.343	7550.25	0.571113	0.571113	400
415.443	7554.14	0.57194	0.57194	400
415.553	7557.61	0.572787	0.572787	399
415.663	7561.85	0.573696	0.573696	399
415.773	7565.79	0.574585	0.574585	399
415.873	7568.92	0.575371	0.575371	399
415.983	7573.14	0.576239	0.576239	399
416.093	7576.97	0.577148	0.577148	399
416.193	7580.5	0.577934	0.577934	399
416.303	7584.17	0.578823	0.578823	399
416.413	7587.54	0.579691	0.579691	399
416.523	7592.39	0.58058	0.58058	399
416.623	7595.79	0.581386	0.581386	399
416.733	7599.28	0.582254	0.582254	399
416.843	7603.68	0.583164	0.583164	399
416.943	7607.34	0.58397	0.58397	399
417.053	7611.64	0.584858	0.584858	399
417.163	7615.72	0.585747	0.585747	399
417.273	7619.3	0.586595	0.586595	399
417.373	7622.71	0.587401	0.587401	399
417.483	7626.46	0.588269	0.588269	399
417.593	7631.16	0.589179	0.589179	399
417.693	7635.05	0.589985	0.589985	399
417.803	7638.71	0.590832	0.590832	399
417.913	7642.27	0.591721	0.591721	399
418.023	7646.16	0.59261	0.59261	399
418.123	7650	0.593437	0.593437	399
418.233	7653.79	0.594326	0.594326	399
418.343	7657.31	0.595194	0.595194	399
418.443	7660.38	0.596	0.596	399
418.553	7664.19	0.596868	0.596868	399
418.663	7667.76	0.597737	0.597737	399
418.763	7671.03	0.598543	0.598543	399
418.873	7674.49	0.599452	0.599452	399
418.983	7678.69	0.600362	0.600362	399
419.093	7683.27	0.60125	0.60125	399
419.193	7686.77	0.602057	0.602057	399
419.303	7690.13	0.602946	0.602946	399
419.413	7693.95	0.603814	0.603814	399
419.513	7697.28	0.60462	0.60462	399
419.623	7700.88	0.605488	0.605488	399
419.733	7705.03	0.606356	0.606356	399
419.843	7708.83	0.607266	0.607266	399
419.943	7712.53	0.608072	0.608072	399
420.053	7716.55	0.60894	0.60894	399
420.163	7720.72	0.609829	0.609829	399
420.263	7724.4	0.610635	0.610635	399
420.373	7727.68	0.611524	0.611524	399
420.483	7731.68	0.612433	0.612433	399
420.593	7735.89	0.613302	0.613302	398
420.693	7738.78	0.614108	0.614108	398
420.803	7741.89	0.614976	0.614976	398
420.913	7745.62	0.615844	0.615844	398
421.013	7748.96	0.61663	0.61663	398
421.123	7752.95	0.617539	0.617539	398
421.233	7757.02	0.618448	0.618448	398
421.343	7760.37	0.619276	0.619276	398
421.443	7764	0.620123	0.620123	398
421.553	7767.4	0.620991	0.620991	398
421.663	7770.98	0.621859	0.621859	398
421.763	7774.76	0.622686	0.622686	398
421.873	7778.2	0.623554	0.623554	398
421.983	7781.49	0.624443	0.624443	398
422.093	7785.06	0.625291	0.625291	398
422.193	7788.65	0.626097	0.626097	398
422.303	7792.85	0.626965	0.626965	398
422.413	7797.5	0.627854	0.627854	398
422.513	7800.65	0.628681	0.628681	398
422.623	7803.95	0.629549	0.629549	398
422.733	7807.68	0.630438	0.630438	398
422.843	7811.87	0.631327	0.631327	398
422.943	7814.79	0.632112	0.632112	398
423.053	7818.63	0.633021	0.633021	398
423.163	7821.43	0.633848	0.633848	398
423.263	7825.01	0.634675	0.634675	398
423.373	7828.59	0.635543	0.635543	398
423.483	7832.25	0.636432	0.636432	398
423.593	7836.11	0.637321	0.637321	398
423.693	7839.06	0.638107	0.638107	399
423.803	7843.2	0.638995	0.638995	399
423.903	7846.79	0.639801	0.639801	399
424.013	7850.44	0.64069	0.64069	399
424.123	7853.66	0.641579	0.641579	399
424.233	7857.05	0.642447	0.642447	399
424.333	7860.32	0.643254	0.643254	399
424.443	7863.88	0.644122	0.644122	399
424.553	7867.79	0.64499	0.64499	399
424.653	7871.26	0.645796	0.645796	399
424.763	7875.1	0.646685	0.646685	399
424.873	7879.04	0.647532	0.647532	399
424.983	7883.43	0.648421	0.648421	399
425.083	7886.93	0.649227	0.649227	399
425.193	7890.81	0.650116	0.650116	399
425.303	7894.26	0.651005	0.651005	399
425.403	7897.98	0.651811	0.651811	399
425.513	7901.25	0.652659	0.652659	399
425.623	7904.68	0.653548	0.653548	399
425.733	7908.13	0.654416	0.654416	399
425.833	7911.43	0.655222	0.655222	399
425.943	7915.62	0.65609	0.65609	399
426.053	7919.04	0.656979	0.656979	399
426.153	7922.66	0.657785	0.657785	399
426.263	7925.71	0.658653	0.658653	399
426.373	7929.86	0.659522	0.659522	399
426.483	7933.27	0.660389	0.660389	399
426.583	7936.71	0.661175	0.661175	399
426.693	7940.16	0.662064	0.662064	399
426.803	7943.8	0.662953	0.662953	399
426.903	7947.22	0.663759	0.663759	399
427.013	7950.95	0.664648	0.664648	399
427.123	7954.48	0.665516	0.665516	399
427.233	7958.52	0.666384	0.666384	399
427.333	7961.9	0.66717	0.66717	399
427.443	7965.76	0.668079	0.668079	399
427.553	7969.75	0.668947	0.668947	399
427.653	7973.31	0.669733	0.669733	399
427.763	7976.85	0.670621	0.670621	400
427.873	7980.98	0.67149	0.67149	400
427.983	7984.56	0.672379	0.672379	400
428.083	7987.79	0.673164	0.673164	400
428.193	7991.38	0.674032	0.674032	400
428.303	7994.61	0.674901	0.674901	400
428.403	7998.13	0.675727	0.675727	400
428.513	8001.73	0.676616	0.676616	400
428.623	8005.41	0.677485	0.677485	400
428.723	8008.92	0.678291	0.678291	400
428.833	8012.35	0.679179	0.679179	400
428.943	8015.9	0.680027	0.680027	400
429.053	8019.38	0.680895	0.680895	400
429.153	8022.86	0.681722	0.681722	400
429.263	8026.33	0.682569	0.682569	400
429.373	8029.63	0.683458	0.683458	400
429.473	8031.33	0.684223	0.684223	400
429.583	8035.23	0.685112	0.685112	400
429.693	8039.34	0.68598	0.68598	400
429.803	8043.86	0.686848	0.686848	400
429.903	8047.31	0.687654	0.687654	400
430.013	8050.84	0.688543	0.688543	400
430.123	8054.32	0.689411	0.689411	400
430.223	8057.7	0.690197	0.690197	400
430.333	8061.93	0.691086	0.691086	400
430.443	8065.47	0.691974	0.691974	400
430.553	8068.69	0.692843	0.692843	400
430.653	8071.74	0.693628	0.693628	400
430.763	8075.58	0.694517	0.694517	400
430.873	8079.71	0.695385	0.695385	400
430.973	8082.79	0.696212	0.696212	400
431.083	8086.17	0.697101	0.697101	400
431.193	8089.68	0.697949	0.697949	400
431.303	8093.07	0.698838	0.698838	400
431.403	8096.4	0.699643	0.699643	400
431.513	8099.62	0.700491	0.700491	400
431.623	8103.65	0.701401	0.701401	400
431.723	8106.79	0.702186	0.702186	400
431.833	8110.27	0.703054	0.703054	400
431.943	8113.22	0.703923	0.703923	400
432.053	8117.23	0.704832	0.704832	400
432.153	8120.26	0.705617	0.705617	400
432.263	8123.95	0.706486	0.706486	400
432.373	8127.71	0.707374	0.707374	400
432.473	8130.95	0.70816	0.70816	400
432.583	8134.27	0.709069	0.709069	400
432.693	8137.82	0.709917	0.709917	400
432.803	8141.41	0.710785	0.710785	400
432.903	8144.53	0.711571	0.711571	400
433.013	8148.41	0.71248	0.71248	400
433.123	8152.52	0.713348	0.713348	400
433.223	8155.65	0.714154	0.714154	400
433.333	8159.19	0.715043	0.715043	400
433.443	8162.56	0.715911	0.715911	400
433.553	8166.13	0.7168	0.7168	400
433.653	8169.23	0.717607	0.717607	400
433.763	8172.23	0.718433	0.718433	400
433.873	8175.99	0.719342	0.719342	400
433.973	8179.12	0.720128	0.720128	400
434.083	8182.65	0.721017	0.721017	400
434.193	8185.88	0.721864	0.721864	400
434.293	8189.3	0.722712	0.722712	400
434.403	8192.73	0.72358	0.72358	400
434.513	8196.76	0.724469	0.724469	400
434.623	8200.42	0.725379	0.725379	400
434.723	8203.13	0.726164	0.726164	400
434.833	8206.13	0.727032	0.727032	400
434.943	8209.84	0.727942	0.727942	400
435.043	8213.08	0.728706	0.728706	400
435.153	8216.34	0.729595	0.729595	400
435.263	8219.86	0.730464	0.730464	400
435.373	8223.74	0.731332	0.731332	400
435.473	8227.35	0.732159	0.732159	400
435.583	8231.13	0.733047	0.733047	400
435.693	8234.77	0.733936	0.733936	400
435.793	8238.02	0.734742	0.734742	400
435.903	8241.46	0.73559	0.73559	400
436.013	8244.98	0.736499	0.736499	400
436.123	8247.71	0.737347	0.737347	400
436.223	8251.23	0.738153	0.738153	400
436.333	8254.6	0.739021	0.739021	400
436.443	8258.35	0.739931	0.739931	400
436.543	8261.1	0.740716	0.740716	400
436.653	8264.74	0.741585	0.741585	400
436.763	8268.55	0.742494	0.742494	400
436.873	8272.06	0.743362	0.743362	400
436.973	8274.71	0.744189	0.744189	400
437.083	8278.39	0.745057	0.745057	400
437.193	8282.02	0.745946	0.745946	400
437.293	8285.28	0.746752	0.746752	400
437.403	8288.42	0.74762	0.74762	400
437.513	8291.46	0.748489	0.748489	400
437.623	8295.23	0.749398	0.749398	400
437.723	8298.52	0.750183	0.750183	400
437.833	8301.93	0.751072	0.751072	400
437.943	8305.06	0.751961	0.751961	400
438.043	8308.55	0.752767	0.752767	400
438.153	8312.12	0.753656	0.753656	400
438.263	8315.58	0.754524	0.754524	400
438.373	8319.04	0.755393	0.755393	400
438.473	8321.86	0.756199	0.756199	400
438.583	8325.65	0.757088	0.757088	400
438.683	8328.67	0.757873	0.757873	400
438.793	8332.05	0.758741	0.758741	400
438.903	8335.4	0.759651	0.759651	400
439.013	8338.69	0.760519	0.760519	400
439.113	8342.06	0.761346	0.761346	400
439.223	8345.46	0.762214	0.762214	400
439.333	8348.38	0.763103	0.763103	400
439.433	8351.89	0.763888	0.763888	400
439.543	8354.62	0.764798	0.764798	400
439.653	8358.2	0.765686	0.765686	400
439.763	8361.73	0.766555	0.766555	400
439.863	8364.66	0.76734	0.76734	400
439.973	8367.8	0.768229	0.768229	400
440.083	8370.98	0.769139	0.769139	400
440.183	8374.66	0.769965	0.769965	400
440.293	8378.3	0.770854	0.770854	400
440.403	8381.57	0.771722	0.771722	400
440.513	8384.91	0.772611	0.772611	400
440.613	8387.86	0.773418	0.773418	400
440.723	8391.27	0.774306	0.774306	400
440.833	8394.49	0.775154	0.775154	400
440.933	8397.83	0.77596	0.77596	399
441.043	8401.35	0.776869	0.776869	399
441.153	8404.74	0.777758	0.777758	399
441.263	8408.26	0.778627	0.778627	399
441.363	8411.22	0.779432	0.779432	399
441.473	8414.68	0.780301	0.780301	399
441.583	8417.66	0.781231	0.781231	399
441.683	8420.43	0.782016	0.782016	399
441.793	8423.8	0.782885	0.782885	399
441.903	8427.22	0.783753	0.783753	399
442.013	8430.48	0.784641	0.784641	399
442.113	8433.66	0.785448	0.785448	399
442.223	8436.43	0.786316	0.786316	399
442.333	8439.93	0.787205	0.787205	399
442.433	8443.39	0.788032	0.788032	399
442.543	8446.75	0.788921	0.788921	399
442.653	8450.01	0.789789	0.789789	399
442.763	8453.48	0.790678	0.790678	399
442.863	8456.34	0.791484	0.791484	399
442.973	8459.06	0.792352	0.792352	399
443.083	8462.38	0.793241	0.793241	399
443.183	8465.09	0.794006	0.794006	399
443.293	8468.42	0.794915	0.794915	399
443.403	8472.1	0.795804	0.795804	399
443.513	8475.59	0.796651	0.796651	399
443.613	8478.76	0.797478	0.797478	399
443.723	8481.97	0.798346	0.798346	399
443.833	8485.62	0.799235	0.799235	399
443.933	8488.87	0.800041	0.800041	399
444.043	8491.92	0.80091	0.80091	399
444.153	8495.18	0.801798	0.801798	399
444.253	8498.13	0.802605	0.802605	399
444.363	8501.44	0.803473	0.803473	399
444.473	8504.71	0.804362	0.804362	399
444.583	8507.68	0.80523	0.80523	399
444.683	8510.78	0.806036	0.806036	399
444.793	8513.74	0.806904	0.806904	399
444.903	8517.18	0.807814	0.807814	399
445.003	8520.35	0.808599	0.808599	399
445.113	8523.99	0.809509	0.809509	399
445.223	8526.75	0.810377	0.810377	399
445.333	8529.01	0.811245	0.811245	399
445.433	8532.45	0.81203	0.81203	399
445.543	8535.64	0.812899	0.812899	399
445.653	8538.87	0.813788	0.813788	399
445.753	8542.19	0.814593	0.814593	399
445.863	8545.85	0.815462	0.815462	399
445.973	8549.14	0.816351	0.816351	399
446.083	8553.04	0.817219	0.817219	399
446.183	8556.38	0.818025	0.818025	399
446.293	8559.75	0.818914	0.818914	399
446.403	8562.77	0.819761	0.819761	399
446.503	8565.94	0.820588	0.820588	399
446.613	8569.31	0.821477	0.821477	399
446.723	8572.65	0.822345	0.822345	399
446.833	8575.56	0.823234	0.823234	399
446.933	8578.05	0.82402	0.82402	399
447.043	8581.53	0.824908	0.824908	399
447.153	8584.47	0.825756	0.825756	399
447.253	8587.73	0.826583	0.826583	399
447.363	8591.01	0.827451	0.827451	399
447.473	8593.98	0.828319	0.828319	399
447.583	8597.25	0.829208	0.829208	399
447.683	8600.01	0.830014	0.830014	399
447.793	8603.14	0.830903	0.830903	399
447.903	8605.9	0.831751	0.831751	399
448.003	8609	0.832577	0.832577	399
448.113	8612.46	0.833445	0.833445	399
448.223	8615.28	0.834293	0.834293	399
448.333	8618.4	0.835202	0.835202	399
448.433	8621.47	0.835988	0.835988	399
448.543	8625.25	0.836856	0.836856	399
448.653	8628.41	0.837745	0.837745	399
448.753	8631.93	0.838571	0.838571	399
448.863	8635.11	0.839419	0.839419	399
448.973	8638.46	0.840308	0.840308	399
449.073	8641.39	0.841093	0.841093	399
449.183	8644.33	0.841982	0.841982	399
449.293	8647.65	0.84283	0.84283	399
449.403	8651.06	0.843739	0.843739	399
449.503	8653.53	0.844504	0.844504	399
449.613	8656.85	0.845414	0.845414	399
449.723	8660	0.846282	0.846282	399
449.823	8663.1	0.847088	0.847088	399
449.933	8666.59	0.847977	0.847977	399
450.043	8669.26	0.848845	0.848845	400
450.153	8672.14	0.849693	0.849693	400
450.253	8674.56	0.850499	0.850499	400
450.363	8677.86	0.851387	0.851387	400
450.473	8681.46	0.852235	0.852235	400
450.573	8684.01	0.853041	0.853041	400
450.683	8687.52	0.853909	0.853909	400
450.793	8691.49	0.854778	0.854778	400
450.903	8695	0.855646	0.855646	400
451.003	8698.48	0.856452	0.856452	400
451.113	8701.97	0.857341	0.857341	400
451.223	8705.81	0.85823	0.85823	400
451.323	8708.63	0.859015	0.859015	400
451.433	8712.27	0.859904	0.859904	400
451.543	8715.52	0.860772	0.860772	400
451.653	8718.39	0.86164	0.86164	400
451.753	8721.04	0.862426	0.862426	400
451.863	8724.96	0.863336	0.863336	400
451.973	8728.1	0.864183	0.864183	400
452.073	8730.84	0.864989	0.864989	400
452.183	8734.06	0.865878	0.865878	400
452.293	8737.12	0.866767	0.866767	400
452.403	8740.05	0.867614	0.867614	400
452.503	8743.1	0.86842	0.86842	400
452.613	8746.5	0.86933	0.86933	400
452.723	8749.06	0.870177	0.870177	400
452.823	8751.49	0.870984	0.870984	400
452.933	8754.98	0.871852	0.871852	400
453.043	8758.1	0.872741	0.872741	400
453.153	8760.89	0.873609	0.873609	400
453.253	8763.94	0.874394	0.874394	400
453.363	8767.73	0.875283	0.875283	400
453.473	8770.82	0.876172	0.876172	400
453.573	8774.03	0.876999	0.876999	400
453.683	8776.85	0.877846	0.877846	400
453.793	8779.75	0.878735	0.878735	400
453.893	8781.71	0.87952	0.87952	400
454.003	8785.28	0.880389	0.880389	400
454.113	8789.12	0.881278	0.881278	400
454.213	8792.15	0.882084	0.882084	400
454.323	8795.34	0.882973	0.882973	400
454.433	8798.52	0.883841	0.883841	400
454.543	8801.29	0.884709	0.884709	400
454.643	8804.54	0.885515	0.885515	400
454.753	8807.87	0.886404	0.886404	400
454.863	8810.35	0.887272	0.887272	400
454.963	8812.76	0.888058	0.888058	400
455.073	8816.1	0.888947	0.888947	400
455.183	8819.05	0.889814	0.889814	401
455.293	8821.88	0.890683	0.890683	401
455.393	8824.58	0.891489	0.891489	401
455.503	8828.03	0.892378	0.892378	401
455.613	8831.11	0.893267	0.893267	401
455.713	8833.89	0.894073	0.894073	401
455.823	8836.98	0.894961	0.894961	401
455.933	8839.4	0.895871	0.895871	401
456.043	8842.33	0.896739	0.896739	401
456.143	8845.82	0.897525	0.897525	401
456.253	8848.95	0.898393	0.898393	401
456.363	8852.26	0.899261	0.899261	401
456.463	8855.35	0.900067	0.900067	401
456.573	8858.87	0.900956	0.900956	401
456.683	8862.19	0.901845	0.901845	401
456.793	8865.61	0.902713	0.902713	401
456.893	8869.13	0.90354	0.90354	401
457.003	8871.85	0.904408	0.904408	401
457.113	8875.1	0.905297	0.905297	401
457.213	8877.87	0.906083	0.906083	401
457.323	8880.8	0.906951	0.906951	401
457.433	8883.83	0.90786	0.90786	401
457.543	8887.33	0.908728	0.908728	401
457.643	8889.93	0.909514	0.909514	401
457.753	8892.96	0.910382	0.910382	401
457.863	8896.31	0.911291	0.911291	401
457.963	8899.15	0.912098	0.912098	401
458.073	8902.22	0.912987	0.912987	401
458.183	8905.71	0.913855	0.913855	401
458.293	8908.83	0.914744	0.914744	401
458.393	8911.78	0.915529	0.915529	401
458.503	8914.28	0.916418	0.916418	401
458.613	8917.55	0.917286	0.917286	401
458.713	8919.77	0.918092	0.918092	401
458.823	8923.12	0.918981	0.918981	401
458.933	8927.14	0.919891	0.919891	401
459.033	8930.56	0.920676	0.920676	401
459.143	8933.46	0.921544	0.921544	401
459.253	8936.47	0.922413	0.922413	401
459.363	8940.37	0.923322	0.923322	401
459.463	8943.38	0.924128	0.924128	401
459.573	8946.29	0.924996	0.924996	401
459.683	8949.07	0.925864	0.925864	401
459.783	8951.91	0.926671	0.926671	401
459.893	8955.29	0.927539	0.927539	401
460.003	8958.61	0.928448	0.928448	401
460.113	8961.88	0.929337	0.929337	401
460.213	8964.35	0.930123	0.930123	401
460.323	8967.35	0.931011	0.931011	401
460.433	8970.68	0.9319	0.9319	401
460.533	8973.17	0.932727	0.932727	401
460.643	8975.71	0.933595	0.933595	401
460.753	8979.44	0.934484	0.934484	401
460.863	8981.74	0.935373	0.935373	401
460.963	8984.68	0.936138	0.936138	401
461.073	8987.36	0.937027	0.937027	401
461.183	8990.24	0.937915	0.937915	401
461.283	8993.38	0.938742	0.938742	401
461.393	8996.91	0.939652	0.939652	401
461.503	8999.91	0.94052	0.94052	401
461.613	9003	0.941409	0.941409	401
461.713	9006.29	0.942236	0.942236	401
461.823	9009.41	0.943124	0.943124	401
461.933	9012.63	0.943972	0.943972	401
462.033	9015.81	0.944758	0.944758	401
462.143	9019.44	0.945646	0.945646	401
462.253	9022.35	0.946515	0.946515	400
462.363	9025.7	0.947424	0.947424	400
462.463	9029.07	0.94823	0.94823	400
462.573	9032.23	0.949119	0.949119	400
462.683	9035.15	0.950008	0.950008	400
462.783	9037.75	0.950814	0.950814	400
462.893	9040.58	0.951703	0.951703	400
463.003	9043.71	0.952592	0.952592	400
463.113	9046.6	0.95346	0.95346	400
463.213	9048.94	0.954245	0.954245	400
463.323	9052.06	0.955114	0.955114	400
463.433	9054.98	0.956002	0.956002	400
463.533	9057.63	0.956809	0.956809	400
463.643	9061.2	0.957698	0.957698	400
463.753	9064.62	0.958586	0.958586	400
463.853	9067.35	0.959393	0.959393	400
463.963	9070.4	0.960281	0.960281	400
464.073	9073.17	0.96115	0.96115	400
464.183	9075.73	0.962038	0.962038	400
464.283	9078.54	0.962844	0.962844	400
464.393	9081.9	0.963713	0.963713	400
464.503	9085.02	0.964581	0.964581	400
464.603	9088.26	0.965387	0.965387	400
464.713	9091.75	0.966255	0.966255	400
464.823	9095.06	0.967144	0.967144	400
464.933	9097.79	0.968033	0.968033	400
465.033	9100.68	0.968839	0.968839	400
465.143	9103.47	0.969707	0.969707	400
465.253	9106.5	0.970617	0.970617	400
465.353	9109.12	0.971381	0.971381	400
465.463	9111.99	0.97227	0.97227	400
465.573	9114.54	0.973138	0.973138	400
465.683	9117.59	0.974048	0.974048	400
465.783	9120.13	0.974834	0.974834	400
465.893	9123.16	0.975722	0.975722	400
466.003	9126	0.976611	0.976611	400
466.103	9128.5	0.977418	0.977418	400
466.213	9131.64	0.978285	0.978285	400
466.323	9134.5	0.979154	0.979154	400
466.433	9136.79	0.980043	0.980043	400
466.533	9139.2	0.980849	0.980849	400
466.643	9142.37	0.981738	0.981738	400
466.753	9145.46	0.982606	0.982606	400
466.853	9148.17	0.983391	0.983391	400
466.963	9151.34	0.984259	0.984259	400
467.073	9154.61	0.985169	0.985169	400
467.183	9157.63	0.986037	0.986037	400
467.283	9161.05	0.986823	0.986823	399
467.393	9164.21	0.987711	0.987711	399
467.503	9167.84	0.9886	0.9886	399
467.603	9170.82	0.989406	0.989406	399
467.713	9173.8	0.990274	0.990274	399
467.823	9176.75	0.991163	0.991163	399
467.933	9179.68	0.992032	0.992032	399
468.033	9181.55	0.992817	0.992817	399
468.143	9184.71	0.993706	0.993706	399
468.253	9187.54	0.994595	0.994595	399
468.353	9190.52	0.995401	0.995401	399
468.463	9193.2	0.996248	0.996248	399
468.573	9196.1	0.997137	0.997137	399
468.683	9198.58	0.998026	0.998026	399
468.783	9201.05	0.998811	0.998811	399
468.893	9204.04	0.9997	0.9997	399
468.993	9206.58	1.00049	1.00049	399
469.103	9209.66	1.00137	1.00137	399
469.213	9211.98	1.00224	1.00224	399
469.323	9214.88	1.00311	1.00311	399
469.423	9217.17	1.00392	1.00392	399
469.533	9220.69	1.00479	1.00479	399
469.643	9224.02	1.00567	1.00567	399
469.743	9226.99	1.00646	1.00646	399
469.853	9230.23	1.00735	1.00735	399
469.963	9234.16	1.00824	1.00824	399
470.073	9236.69	1.00908	1.00908	399
470.173	9239.77	1.00991	1.00991	399
470.283	9242.34	1.0108	1.0108	399
470.393	9244.98	1.01167	1.01167	399
470.493	9247.73	1.01243	1.01243	399
470.603	9251.23	1.01332	1.01332	399
470.713	9254.27	1.01419	1.01419	399
470.823	9257.76	1.01508	1.01508	399
470.923	9260.37	1.01587	1.01587	399
471.033	9263.37	1.01675	1.01675	399
471.143	9266.53	1.01766	1.01766	399
471.243	9268.7	1.01845	1.01845	399
471.353	9271.83	1.01932	1.01932	399
471.463	9274.37	1.02019	1.02019	399
471.573	9277.61	1.02107	1.02107	399
471.673	9279.17	1.02186	1.02186	399
471.783	9280.96	1.02271	1.02271	399
471.893	9284.41	1.02358	1.02358	399
471.993	9287.36	1.02438	1.02438	399
472.103	9290.53	1.02525	1.02525	399
472.213	9294.07	1.02614	1.02614	399
472.323	9297.21	1.02701	1.02701	399
472.423	9300.2	1.02781	1.02781	399
472.533	9303.61	1.0287	1.0287	399
472.643	9306.99	1.02957	1.02957	399
472.743	9309.51	1.03036	1.03036	399
472.853	9312.64	1.03126	1.03126	399
472.963	9315.04	1.03209	1.03209	399
473.073	9318.22	1.03296	1.03296	399
473.173	9321.19	1.03379	1.03379	399
473.283	9324.01	1.0347	1.0347	399
473.393	9326.85	1.03556	1.03556	399
473.493	9329.39	1.03637	1.03637	399
473.603	9331.7	1.03722	1.03722	399
473.713	9334.63	1.03811	1.03811	399
473.813	9337.66	1.03891	1.03891	399
473.923	9340.69	1.03978	1.03978	399
474.033	9343.48	1.04065	1.04065	399
474.143	9346.42	1.04154	1.04154	399
474.243	9348.8	1.04232	1.04232	399
474.353	9352.12	1.04321	1.04321	399
474.463	9354.92	1.0441	1.0441	399
474.563	9357.68	1.04491	1.04491	399
474.673	9360.58	1.04578	1.04578	399
474.783	9363.73	1.04666	1.04666	399
474.893	9366.44	1.04753	1.04753	399
474.993	9368.69	1.04834	1.04834	399
475.103	9371.42	1.04919	1.04919	399
475.213	9374.64	1.05008	1.05008	399
475.313	9377.73	1.05086	1.05086	399
475.423	9381.12	1.05177	1.05177	399
475.533	9384.16	1.05264	1.05264	399
475.643	9386.86	1.05351	1.05351	399
475.743	9390.02	1.05433	1.05433	399
475.853	9392.59	1.0552	1.0552	399
475.963	9395.49	1.05607	1.05607	399
476.063	9398.1	1.05688	1.05688	399
476.173	9400.83	1.05776	1.05776	399
476.283	9403.65	1.05863	1.05863	399
476.393	9406.64	1.0595	1.0595	399
476.493	9409.09	1.06031	1.06031	399
476.603	9412.11	1.06118	1.06118	399
476.713	9415.54	1.06206	1.06206	399
476.813	9418.32	1.06285	1.06285	399
476.923	9421.71	1.06376	1.06376	399
477.033	9424.14	1.06465	1.06465	399
477.143	9426.71	1.06552	1.06552	399
477.243	9429.2	1.06634	1.06634	399
477.353	9432.39	1.06721	1.06721	399
477.463	9435.07	1.06808	1.06808	399
477.563	9437.71	1.06886	1.06886	399
477.673	9440.91	1.06977	1.06977	399
477.783	9444.2	1.07062	1.07062	399
477.893	9448.08	1.07153	1.07153	399
477.993	9451.01	1.07234	1.07234	399
478.103	9453.63	1.07321	1.07321	399
478.213	9456.16	1.07407	1.07407	399
478.313	9459.26	1.0749	1.0749	399
478.423	9461.63	1.07573	1.07573	399
478.533	9464.62	1.07662	1.07662	400
478.643	9468.04	1.07753	1.07753	400
478.743	9470.47	1.07831	1.07831	400
478.853	9473.41	1.0792	1.0792	400
478.963	9476.67	1.08009	1.08009	400
479.063	9479.14	1.08087	1.08087	400
479.173	9482.14	1.08178	1.08178	400
479.283	9485.25	1.08265	1.08265	400
479.383	9487.49	1.08346	1.08346	400
479.493	9490.58	1.08435	1.08435	400
479.603	9493.83	1.08522	1.08522	400
479.713	9496.84	1.0861	1.0861	400
479.813	9499.04	1.08689	1.08689	400
479.923	9502.03	1.08778	1.08778	400
480.033	9505.31	1.08867	1.08867	400
480.133	9508.07	1.08945	1.08945	400
480.243	9511.11	1.09034	1.09034	400
480.353	9514.08	1.09123	1.09123	400
480.463	9517.37	1.09214	1.09214	400
480.563	9520.3	1.09293	1.09293	400
480.673	9523.25	1.09381	1.09381	400
480.783	9525.58	1.09466	1.09466	400
480.883	9528.62	1.09549	1.09549	400
480.993	9531.28	1.09636	1.09636	400
481.103	9534.65	1.09725	1.09725	400
481.213	9537.88	1.09811	1.09811	400
481.313	9540.3	1.09892	1.09892	400
481.423	9543.21	1.09983	1.09983	400
481.533	9545.97	1.1007	1.1007	400
481.633	9548.97	1.1015	1.1015	400
481.743	9551.78	1.10239	1.10239	400
481.853	9554.41	1.10328	1.10328	400
481.963	9557.32	1.10415	1.10415	400
482.063	9559.67	1.10496	1.10496	400
482.173	9562.91	1.10584	1.10584	400
482.283	9565.11	1.10671	1.10671	400
482.383	9567.37	1.10754	1.10754	400
482.493	9571.18	1.10845	1.10845	400
482.603	9574.67	1.10936	1.10936	400
482.713	9577.87	1.11021	1.11021	401
482.813	9580.7	1.11103	1.11103	401
482.923	9583.15	1.1119	1.1119	401
483.033	9586.17	1.11277	1.11277	401
483.133	9588.91	1.11358	1.11358	401
483.243	9592.2	1.11446	1.11446	401
483.353	9595.34	1.11531	1.11531	401
483.463	9598.59	1.11622	1.11622	401
483.563	9601.63	1.11703	1.11703	401
483.673	9604.09	1.1179	1.1179	401
483.773	9607.01	1.11872	1.11872	401
483.883	9610.22	1.11957	1.11957	401
483.993	9613.18	1.12048	1.12048	401
484.103	9615.87	1.12137	1.12137	401
484.203	9618.56	1.12217	1.12217	401
484.313	9621.13	1.12304	1.12304	401
484.423	9623.84	1.12393	1.12393	401
484.523	9626.42	1.12474	1.12474	401
484.633	9628.91	1.12561	1.12561	401
484.743	9631.94	1.12652	1.12652	401
484.853	9634.8	1.12738	1.12738	401
484.953	9637.77	1.12817	1.12817	401
485.063	9640.66	1.12908	1.12908	401
485.173	9643.52	1.12997	1.12997	401
485.273	9646	1.13075	1.13075	401
485.383	9648.7	1.13162	1.13162	401
485.493	9651.48	1.13251	1.13251	401
485.603	9655.15	1.13338	1.13338	401
485.703	9658.63	1.13421	1.13421	401
485.813	9661.87	1.13505	1.13505	401
485.923	9664.99	1.13594	1.13594	401
486.023	9668.11	1.13675	1.13675	401
486.133	9670.93	1.13764	1.13764	401
486.243	9673.63	1.13853	1.13853	401
486.353	9676.34	1.13941	1.13941	401
486.453	9678.88	1.14018	1.14018	401
486.563	9681.93	1.14109	1.14109	401
486.673	9684.01	1.14198	1.14198	401
486.773	9686.32	1.14276	1.14276	401
486.883	9689	1.14363	1.14363	401
486.993	9692.12	1.14454	1.14454	401
487.103	9694.7	1.14541	1.14541	401
487.203	9697.57	1.14619	1.14619	401
487.313	9700.49	1.14706	1.14706	401
487.423	9703.16	1.14797	1.14797	401
487.523	9705.74	1.14876	1.14876	401
487.633	9707.8	1.14965	1.14965	401
487.743	9710.4	1.15051	1.15051	401
487.853	9713.23	1.1514	1.1514	401
487.953	9716.04	1.15219	1.15219	401
488.063	9719.72	1.15308	1.15308	401
488.173	9722.23	1.15395	1.15395	401
488.273	9724.95	1.15473	1.15473	401
488.383	9727.89	1.1556	1.1556	401
488.493	9731.8	1.15651	1.15651	401
488.603	9735.17	1.1574	1.1574	401
488.703	9738.34	1.1582	1.1582	401
488.813	9741.13	1.15907	1.15907	401
488.923	9744.18	1.15996	1.15996	401
489.023	9746.48	1.16075	1.16075	401
489.133	9749.35	1.16166	1.16166	401
489.243	9751.22	1.16248	1.16248	401
489.343	9753.96	1.16329	1.16329	401
489.453	9756.83	1.16416	1.16416	401
489.563	9759.77	1.16505	1.16505	401
489.673	9762.41	1.16591	1.16591	401
489.773	9765.09	1.16674	1.16674	401
489.883	9768.04	1.16763	1.16763	401
489.993	9770.95	1.16852	1.16852	401
490.093	9773.24	1.1693	1.1693	401
490.203	9775.5	1.17017	1.17017	401
490.313	9778.5	1.17104	1.17104	401
490.423	9781.31	1.17193	1.17193	401
490.523	9783.82	1.17271	1.17271	401
490.633	9786.46	1.17358	1.17358	401
490.743	9789.14	1.17447	1.17447	401
490.843	9792.11	1.17526	1.17526	401
490.953	9795.29	1.17615	1.17615	401
491.063	9798.63	1.17701	1.17701	401
491.173	9802.41	1.1779	1.1779	401
491.273	9805.03	1.17869	1.17869	401
491.383	9808.02	1.1796	1.1796	401
491.493	9810.72	1.18047	1.18047	401
491.593	9813.24	1.18127	1.18127	401
491.703	9816.19	1.18214	1.18214	401
491.813	9819.23	1.18303	1.18303	401
491.923	9821.97	1.1839	1.1839	401
492.023	9825.02	1.18468	1.18468	401
492.133	9827.81	1.18557	1.18557	401
492.243	9831.05	1.18644	1.18644	401
492.343	9833.73	1.18725	1.18725	401
492.453	9835.91	1.18809	1.18809	401
492.563	9838.95	1.18898	1.18898	401
492.673	9841.78	1.18987	1.18987	401
492.773	9844.17	1.19068	1.19068	400
492.883	9846.25	1.1915	1.1915	400
492.993	9848.07	1.19239	1.19239	400
493.093	9850.79	1.19318	1.19318	400
493.203	9854.07	1.19407	1.19407	400
493.313	9857.28	1.19494	1.19494	400
493.423	9861.08	1.19582	1.19582	400
493.523	9863.78	1.19661	1.19661	400
493.633	9867.65	1.1975	1.1975	400
493.743	9870.67	1.19839	1.19839	400
493.843	9873.39	1.19915	1.19915	400
493.953	9876.34	1.20004	1.20004	400
494.063	9878.55	1.20091	1.20091	400
494.163	9881.27	1.20172	1.20172	400
494.273	9884.76	1.2026	1.2026	400
494.383	9887.46	1.20347	1.20347	400
494.493	9890.37	1.20436	1.20436	400
494.593	9892.47	1.20515	1.20515	400
494.703	9895.27	1.20604	1.20604	400
494.813	9898.01	1.2069	1.2069	400
494.913	9900.9	1.20771	1.20771	400
495.023	9903.75	1.20858	1.20858	400
495.133	9906.16	1.20945	1.20945	400
495.243	9909.03	1.21036	1.21036	400
495.343	9911.48	1.21112	1.21112	400
495.453	9914.17	1.21201	1.21201	400
495.563	9916.8	1.21288	1.21288	400
495.663	9919.4	1.21368	1.21368	400
495.773	9922.29	1.21457	1.21457	400
495.883	9925.22	1.21546	1.21546	400
495.993	9928.08	1.21635	1.21635	400
496.093	9930.46	1.21714	1.21714	400
496.203	9933.22	1.218	1.218	400
496.313	9935.76	1.21887	1.21887	400
496.413	9939.05	1.21966	1.21966	400
496.523	9942.2	1.22055	1.22055	400
496.633	9945.35	1.22144	1.22144	400
496.743	9947.67	1.2223	1.2223	400
496.843	9950.83	1.22311	1.22311	400
496.953	9953.52	1.224	1.224	400
497.063	9955.94	1.22487	1.22487	400
497.163	9958.58	1.22567	1.22567	400
497.273	9960.89	1.22654	1.22654	400
497.383	9963.75	1.22743	1.22743	400
497.493	9966.63	1.22832	1.22832	400
497.593	9968.98	1.22913	1.22913	400
497.703	9971.23	1.22997	1.22997	400
497.813	9974.46	1.23086	1.23086	399
497.913	9977.93	1.23167	1.23167	399
498.023	9981.28	1.23256	1.23256	399
498.133	9984.53	1.23342	1.23342	399
498.243	9987.11	1.23433	1.23433	399
498.343	9989.63	1.23512	1.23512	399
498.453	9992.35	1.23599	1.23599	399
498.563	9994.46	1.23686	1.23686	399
498.663	9997.25	1.23766	1.23766	399
498.773	10000.7	1.23857	1.23857	399
498.883	10003.8	1.23944	1.23944	399
498.983	10007	1.24025	1.24025	399
499.093	10010.4	1.24111	1.24111	399
499.203	10013.3	1.24198	1.24198	399
499.303	10015.7	1.24281	1.24281	399
499.413	10018.3	1.24368	1.24368	399
499.523	10021.3	1.24459	1.24459	399
499.633	10024.3	1.24543	1.24543	399
499.733	10026.9	1.24624	1.24624	399
499.843	10029.4	1.24713	1.24713	399
499.953	10031.7	1.248	1.248	399
500.053	10034.4	1.2488	1.2488	399
500.163	10037.4	1.24967	1.24967	399
500.273	10040	1.25054	1.25054	399
500.383	10043.5	1.25147	1.25147	399
500.483	10045.8	1.25228	1.25228	399
500.593	10048.5	1.25312	1.25312	399
500.703	10051.5	1.25403	1.25403	399
500.803	10053.5	1.25484	1.25484	399
500.913	10055.9	1.25571	1.25571	399
501.023	10058.8	1.25658	1.25658	399
501.133	10061.9	1.25749	1.25749	399
501.233	10064.7	1.25827	1.25827	399
501.343	10067.6	1.25914	1.25914	399
501.453	10070.7	1.26005	1.26005	399
501.553	10073.3	1.26083	1.26083	399
501.663	10076.5	1.26172	1.26172	399
501.773	10079.5	1.26259	1.26259	399
501.883	10082.4	1.26348	1.26348	399
501.983	10084.6	1.26427	1.26427	399
502.093	10087.4	1.26518	1.26518	399
502.203	10090.2	1.26604	1.26604	399
502.303	10092.9	1.26685	1.26685	399
502.413	10095.3	1.26772	1.26772	399
502.523	10098.2	1.26859	1.26859	399
502.633	10101.4	1.2695	1.2695	399
502.733	10104.2	1.2703	1.2703	399
502.843	10106.9	1.27121	1.27121	398
502.953	10109	1.27208	1.27208	398
503.053	10111.6	1.27289	1.27289	398
503.163	10113.9	1.27377	1.27377	398
503.273	10116.3	1.27464	1.27464	398
503.383	10118.9	1.27553	1.27553	398
503.483	10121.3	1.27632	1.27632	398
503.593	10124	1.27721	1.27721	398
503.703	10127.6	1.27812	1.27812	398
503.803	10130.3	1.27894	1.27894	398
503.913	10132.6	1.27981	1.27981	399
504.023	10135.5	1.2807	1.2807	399
504.123	10138.3	1.2815	1.2815	399
504.233	10141.7	1.28237	1.28237	399
504.343	10145	1.28326	1.28326	399
504.453	10147.6	1.28411	1.28411	399
504.553	10150	1.28494	1.28494	399
504.663	10153.5	1.28585	1.28585	399
504.773	10156.2	1.28671	1.28671	399
504.873	10158.6	1.2875	1.2875	399
504.983	10161.4	1.28839	1.28839	399
505.093	10163.9	1.28928	1.28928	399
505.203	10166.7	1.29015	1.29015	399
505.303	10169	1.29097	1.29097	399
505.413	10171.9	1.29186	1.29186	399
505.523	10174.5	1.29273	1.29273	399
505.623	10176.2	1.29354	1.29354	399
505.733	10178.7	1.2944	1.2944	399
505.843	10181.3	1.29529	1.29529	399
505.953	10184.1	1.29616	1.29616	399
506.053	10186.4	1.29697	1.29697	399
506.163	10189.5	1.29786	1.29786	399
506.273	10192.4	1.29874	1.29874	399
506.373	10195	1.29955	1.29955	399
506.483	10197.9	1.30046	1.30046	399
506.593	10200.2	1.30131	1.30131	399
506.703	10203.4	1.3022	1.3022	399
506.803	10205.9	1.30296	1.30296	399
506.913	10209.1	1.30387	1.30387	399
507.023	10211.9	1.30474	1.30474	399
507.123	10214.8	1.30557	1.30557	399
507.233	10217.3	1.30641	1.30641	399
507.343	10220.1	1.30732	1.30732	399
507.453	10223.1	1.30819	1.30819	399
507.553	10225.8	1.309	1.309	399
507.663	10228.6	1.30989	1.30989	399
507.773	10230.8	1.31075	1.31075	399
507.873	10233.3	1.31156	1.31156	399
507.983	10235.8	1.31243	1.31243	399
508.093	10238.6	1.31332	1.31332	399
508.203	10241.4	1.31419	1.31419	399
508.303	10244.2	1.31501	1.31501	399
508.413	10246.8	1.31588	1.31588	399
508.523	10249.5	1.31679	1.31679	399
508.623	10251.8	1.31755	1.31755	399
508.733	10253.9	1.31844	1.31844	399
508.843	10255.9	1.31933	1.31933	399
508.943	10258.2	1.32012	1.32012	399
509.053	10260.9	1.32099	1.32099	399
509.163	10263.6	1.32188	1.32188	399
509.273	10267.3	1.32276	1.32276	399
509.373	10269.4	1.32355	1.32355	399
509.483	10272.4	1.32442	1.32442	399
509.593	10275.7	1.32533	1.32533	399
509.693	10278.2	1.32611	1.32611	399
509.803	10281.1	1.32698	1.32698	399
509.913	10284.5	1.32789	1.32789	399
510.023	10286.6	1.32876	1.32876	400
510.123	10289.2	1.32956	1.32956	400
510.233	10291.5	1.33041	1.33041	400
510.343	10293.8	1.3313	1.3313	400
510.443	10296.5	1.33211	1.33211	400
510.553	10298.7	1.33298	1.33298	400
510.663	10301.5	1.33386	1.33386	400
510.773	10304.6	1.33473	1.33473	400
510.873	10307.3	1.33554	1.33554	400
510.983	10309.9	1.33641	1.33641	400
511.093	10312.5	1.3373	1.3373	400
511.193	10314.6	1.33808	1.33808	400
511.303	10317.2	1.33897	1.33897	400
511.413	10319.9	1.33986	1.33986	400
511.523	10322.3	1.34071	1.34071	400
511.623	10325.2	1.34153	1.34153	400
511.733	10327.3	1.34238	1.34238	400
511.843	10330.1	1.34327	1.34327	400
511.943	10332.9	1.34405	1.34405	400
512.053	10336	1.34494	1.34494	400
512.163	10339.5	1.34583	1.34583	400
512.273	10342.7	1.34672	1.34672	400
512.373	10345.2	1.34751	1.34751	400
512.483	10348	1.3484	1.3484	400
512.593	10350.2	1.34926	1.34926	400
512.693	10352.5	1.35005	1.35005	400
512.803	10355.5	1.35094	1.35094	400
512.913	10358.4	1.35183	1.35183	400
513.023	10361.3	1.35269	1.35269	400
513.123	10363.7	1.35348	1.35348	400
513.233	10367	1.35437	1.35437	400
513.343	10369.4	1.35526	1.35526	400
513.443	10371.6	1.35604	1.35604	400
513.553	10373.9	1.35691	1.35691	400
513.663	10376.4	1.35782	1.35782	400
513.773	10378.9	1.35867	1.35867	400
513.873	10381.6	1.35948	1.35948	400
513.983	10384.1	1.36034	1.36034	400
514.083	10385.9	1.36113	1.36113	401
514.193	10388.4	1.362	1.362	401
514.303	10391.3	1.36286	1.36286	401
514.413	10394.4	1.36373	1.36373	401
514.513	10397.2	1.36454	1.36454	401
514.623	10400	1.36543	1.36543	401
514.733	10403.5	1.3663	1.3663	401
514.833	10406.7	1.36708	1.36708	401
514.943	10409.4	1.36799	1.36799	401
515.053	10412	1.36886	1.36886	401
515.163	10414.5	1.36973	1.36973	401
515.263	10417.1	1.37051	1.37051	401
515.373	10419.9	1.3714	1.3714	401
515.483	10422.7	1.37227	1.37227	401
515.583	10425.5	1.37308	1.37308	401
515.693	10428.2	1.37394	1.37394	401
515.803	10430.4	1.37483	1.37483	401
515.913	10433.2	1.37572	1.37572	401
516.013	10435.6	1.37653	1.37653	401
516.123	10438.2	1.3774	1.3774	401
516.233	10440.5	1.37826	1.37826	401
516.333	10443	1.37907	1.37907	401
516.443	10445.5	1.37994	1.37994	401
516.553	10447.8	1.38081	1.38081	401
516.663	10450.4	1.3817	1.3817	401
516.763	10452.9	1.3825	1.3825	401
516.873	10455.5	1.38337	1.38337	401
516.983	10458.4	1.38426	1.38426	401
517.083	10460.8	1.38507	1.38507	401
517.193	10463.3	1.38593	1.38593	401
517.303	10466.8	1.38684	1.38684	401
517.413	10469.8	1.38769	1.38769	401
517.513	10472.2	1.38848	1.38848	401
517.623	10475.5	1.38937	1.38937	401
517.733	10478.4	1.39023	1.39023	401
517.833	10481	1.39104	1.39104	401
517.943	10483.5	1.39191	1.39191	401
518.053	10486.6	1.3928	1.3928	401
518.163	10489.4	1.39369	1.39369	401
518.263	10491.3	1.39449	1.39449	401
518.373	10493.8	1.39536	1.39536	401
518.483	10496.4	1.39623	1.39623	401
518.583	10498.9	1.39703	1.39703	401
518.693	10501	1.39792	1.39792	401
518.803	10503.3	1.39879	1.39879	401
518.903	10505.7	1.3996	1.3996	401
519.013	10508.3	1.40044	1.40044	401
519.123	10511	1.40135	1.40135	401
519.233	10513.6	1.40224	1.40224	401
519.333	10516.3	1.40305	1.40305	401
519.443	10518.2	1.40392	1.40392	401
519.553	10520.8	1.40479	1.40479	401
519.653	10523.4	1.40559	1.40559	401
519.763	10526.1	1.40648	1.40648	401
519.873	10528.6	1.40735	1.40735	401
519.983	10531.5	1.40822	1.40822	401
520.083	10534.3	1.40904	1.40904	401
520.193	10537.6	1.40991	1.40991	401
520.303	10540.6	1.41082	1.41082	401
520.403	10543.1	1.41161	1.41161	401
520.513	10545.7	1.4125	1.4125	401
520.623	10548.3	1.41338	1.41338	401
520.733	10551.2	1.41425	1.41425	401
520.833	10553.1	1.41504	1.41504	401
520.943	10556.1	1.41591	1.41591	401
521.053	10558.2	1.41677	1.41677	401
521.153	10561	1.4176	1.4176	401
521.263	10563.4	1.41849	1.41849	401
521.373	10566	1.41936	1.41936	401
521.483	10568.4	1.42025	1.42025	401
521.583	10570.9	1.42107	1.42107	401
521.693	10573.1	1.42194	1.42194	401
521.803	10575.6	1.42283	1.42283	401
521.903	10577.9	1.42364	1.42364	401
522.013	10580	1.42451	1.42451	401
522.123	10582.5	1.42535	1.42535	401
522.233	10584.9	1.42624	1.42624	401
522.333	10587.6	1.42705	1.42705	401
522.443	10590.8	1.42796	1.42796	401
522.553	10593.5	1.42885	1.42885	401
522.653	10595.4	1.42963	1.42963	401
522.763	10598.8	1.43052	1.43052	401
522.873	10601.9	1.43141	1.43141	401
522.983	10604.1	1.43228	1.43228	401
523.083	10606.5	1.43306	1.43306	401
523.193	10609.1	1.43395	1.43395	400
523.303	10612	1.43484	1.43484	400
523.403	10614.5	1.43565	1.43565	400
523.513	10617	1.43652	1.43652	400
523.623	10620	1.43742	1.43742	400
523.733	10622.2	1.43831	1.43831	400
523.833	10624.6	1.4391	1.4391	400
523.943	10627.9	1.44001	1.44001	400
524.053	10630.4	1.44088	1.44088	400
524.153	10633	1.44166	1.44166	400
524.263	10635.8	1.44257	1.44257	400
524.373	10638.1	1.44344	1.44344	400
524.473	10640.5	1.44427	1.44427	400
524.583	10642.7	1.44513	1.44513	400
524.693	10644.4	1.446	1.446	400
524.803	10647.8	1.44691	1.44691	400
524.903	10650.8	1.44772	1.44772	400
525.013	10653.4	1.44863	1.44863	400
525.123	10655.9	1.4495	1.4495	400
525.223	10658.1	1.4503	1.4503	400
525.333	10660.7	1.45117	1.45117	400
525.443	10663	1.45204	1.45204	400
525.553	10665.8	1.45291	1.45291	400
525.653	10668.6	1.45373	1.45373	400
525.763	10671.7	1.45462	1.45462	400
525.873	10674.5	1.45551	1.45551	400
525.973	10677.2	1.45632	1.45632	400
526.083	10679.9	1.45719	1.45719	400
526.193	10682.2	1.45807	1.45807	400
526.303	10685.2	1.45896	1.45896	400
526.403	10687.7	1.45977	1.45977	400
526.513	10689.8	1.46064	1.46064	400
526.623	10692.5	1.46153	1.46153	400
526.723	10694.5	1.46233	1.46233	400
526.833	10697.2	1.4632	1.4632	400
526.943	10699.5	1.46411	1.46411	400
527.053	10702.2	1.46498	1.46498	400
527.153	10704.4	1.46578	1.46578	400
527.263	10707.1	1.46667	1.46667	400
527.373	10709.7	1.46754	1.46754	400
527.473	10712.7	1.46837	1.46837	400
527.583	10715	1.46924	1.46924	400
527.693	10717.8	1.47013	1.47013	400
527.803	10720	1.47099	1.47099	400
527.903	10722.3	1.4718	1.4718	400
528.013	10725.1	1.47267	1.47267	400
528.123	10728.6	1.47356	1.47356	400
528.223	10730.7	1.47436	1.47436	400
528.333	10733.2	1.47523	1.47523	400
528.443	10735.5	1.4761	1.4761	400
528.553	10738.1	1.47701	1.47701	400
528.653	10740.6	1.47782	1.47782	400
528.763	10742.8	1.47866	1.47866	400
528.863	10745.4	1.47949	1.47949	400
528.973	10747.7	1.48036	1.48036	400
529.083	10750.5	1.48123	1.48123	400
529.193	10752.7	1.48211	1.48211	400
529.293	10754.9	1.48292	1.48292	399
529.403	10757.8	1.48383	1.48383	399
529.513	10759.9	1.48466	1.48466	399
529.613	10762.7	1.48548	1.48548	399
529.723	10765.2	1.48637	1.48637	399
529.833	10767.7	1.48726	1.48726	399
529.943	10769.9	1.48813	1.48813	399
530.043	10771.1	1.48894	1.48894	399
530.153	10774.1	1.4898	1.4898	399
530.263	10776.8	1.49069	1.49069	399
530.363	10779.7	1.49148	1.49148	399
530.473	10782	1.49235	1.49235	399
530.583	10784.8	1.49324	1.49324	399
530.693	10787.8	1.49412	1.49412	399
530.793	10790.9	1.49493	1.49493	399
530.903	10794.1	1.4958	1.4958	399
531.013	10796.6	1.49667	1.49667	399
531.113	10799.6	1.49749	1.49749	399
531.223	10801.7	1.49838	1.49838	399
531.333	10804.5	1.49923	1.49923	399
531.443	10807.1	1.50012	1.50012	399
531.543	10809.2	1.5009	1.5009	399
531.653	10811.6	1.50179	1.50179	399
531.763	10814	1.50268	1.50268	399
531.863	10816.3	1.50347	1.50347	399
531.973	10818.8	1.50436	1.50436	399
532.083	10821	1.50522	1.50522	399
532.193	10823.3	1.50609	1.50609	399
532.293	10825.9	1.5069	1.5069	399
532.403	10828	1.50777	1.50777	398
532.513	10830.4	1.50866	1.50866	398
532.613	10833.1	1.50946	1.50946	398
532.723	10835	1.51033	1.51033	398
532.833	10837.7	1.5112	1.5112	398
532.943	10840.2	1.51207	1.51207	398
533.043	10842.6	1.51287	1.51287	398
533.153	10845.2	1.51374	1.51374	398
533.263	10847.7	1.51463	1.51463	398
533.363	10851.1	1.51546	1.51546	398
533.473	10853.3	1.51632	1.51632	398
533.583	10856.3	1.51719	1.51719	398
533.693	10859.1	1.51806	1.51806	398
533.793	10861.5	1.51887	1.51887	398
533.903	10863.6	1.51974	1.51974	398
534.013	10865.9	1.5206	1.5206	398
534.113	10868.4	1.52141	1.52141	398
534.223	10871	1.52228	1.52228	398
534.333	10873.9	1.52319	1.52319	398
534.433	10876.3	1.52395	1.52395	398
534.543	10878.8	1.52484	1.52484	398
534.653	10881.4	1.52575	1.52575	398
534.763	10883.1	1.52658	1.52658	398
534.863	10885.4	1.5274	1.5274	398
534.973	10888	1.52827	1.52827	398
535.083	10890.7	1.52916	1.52916	398
535.183	10892.1	1.52993	1.52993	398
535.293	10893.3	1.53077	1.53077	398
535.403	10896.1	1.53166	1.53166	398
535.513	10899.2	1.53253	1.53253	398
535.613	10902	1.53332	1.53332	398
535.723	10904.5	1.53421	1.53421	398
535.833	10907.4	1.53511	1.53511	398
535.933	10909.8	1.53588	1.53588	398
536.043	10913	1.53679	1.53679	398
536.153	10915.5	1.53766	1.53766	398
536.263	10918.7	1.53855	1.53855	398
536.363	10921	1.53935	1.53935	398
536.473	10923.3	1.5402	1.5402	398
536.583	10925.6	1.54107	1.54107	398
536.683	10928.4	1.54187	1.54187	398
536.793	10931	1.54276	1.54276	398
536.903	10933.8	1.54365	1.54365	398
537.013	10935.6	1.54452	1.54452	398
537.113	10937.7	1.54531	1.54531	398
537.223	10940.3	1.54621	1.54621	398
537.333	10942.7	1.54708	1.54708	398
537.433	10944.5	1.54787	1.54787	398
537.543	10946.9	1.54872	1.54872	398
537.653	10949	1.54961	1.54961	398
537.763	10951.6	1.55051	1.55051	398
537.863	10953.9	1.55128	1.55128	398
537.973	10956.4	1.55217	1.55217	398
538.083	10959	1.55306	1.55306	398
538.183	10961	1.55386	1.55386	398
538.293	10963.5	1.55473	1.55473	398
538.403	10965.8	1.55562	1.55562	398
538.513	10968.4	1.55651	1.55651	398
538.613	10970.4	1.55727	1.55727	398
538.723	10973.2	1.55816	1.55816	398
538.833	10975.9	1.55903	1.55903	398
538.933	10978.5	1.55984	1.55984	398
539.043	10980.8	1.56071	1.56071	398
539.153	10983.7	1.56159	1.56159	398
539.253	10985.8	1.5624	1.5624	398
539.363	10988.6	1.56329	1.56329	398
539.473	10990.9	1.56416	1.56416	398
539.583	10993.3	1.56503	1.56503	398
539.683	10995.2	1.56583	1.56583	398
539.793	10997.7	1.56672	1.56672	398
539.903	10999.8	1.56759	1.56759	398
540.003	11002.2	1.56837	1.56837	398
540.113	11004.4	1.56926	1.56926	398
540.223	11007	1.57015	1.57015	398
540.333	11009.8	1.57104	1.57104	398
540.433	11012	1.57183	1.57183	398
540.543	11014.2	1.57271	1.57271	398
540.653	11016.2	1.57362	1.57362	398
540.753	11018.5	1.57439	1.57439	398
540.863	11021.1	1.57528	1.57528	398
540.973	11023.5	1.57617	1.57617	398
541.083	11025.9	1.57704	1.57704	398
541.183	11027.9	1.57782	1.57782	398
541.293	11031.6	1.57873	1.57873	398
541.403	11034.1	1.5796	1.5796	398
541.503	11037	1.5804	1.5804	399
541.613	11039.5	1.58127	1.58127	399
541.723	11041.8	1.58218	1.58218	399
541.833	11044.3	1.58305	1.58305	399
541.933	11046.4	1.58384	1.58384	399
542.043	11049.3	1.58472	1.58472	399
542.153	11051.3	1.58559	1.58559	399
542.253	11053.6	1.58642	1.58642	399
542.363	11055.9	1.58727	1.58727	399
542.473	11058.5	1.58818	1.58818	399
542.583	11060.7	1.58904	1.58904	399
542.683	11062.7	1.58983	1.58983	399
542.793	11065.5	1.59076	1.59076	399
542.903	11067.6	1.59161	1.59161	399
543.003	11069.7	1.59244	1.59244	399
543.113	11071.7	1.5933	1.5933	399
543.223	11074.1	1.59417	1.59417	399
543.333	11076.6	1.59508	1.59508	399
543.433	11078.1	1.59585	1.59585	399
543.543	11081	1.59673	1.59673	399
543.653	11084.1	1.59764	1.59764	399
543.753	11086.2	1.59843	1.59843	399
543.863	11089.1	1.59934	1.59934	399
543.973	11091.8	1.60021	1.60021	399
544.073	11094.1	1.60101	1.60101	399
544.183	11096.1	1.60188	1.60188	399
544.293	11099	1.60277	1.60277	399
544.393	11101.2	1.60356	1.60356	399
544.503	11103.9	1.60444	1.60444	400
544.613	11106.2	1.60533	1.60533	400
544.723	11108.8	1.60622	1.60622	400
544.823	11110.7	1.60703	1.60703	400
544.933	11113.3	1.6079	1.6079	400
545.043	11116.1	1.60879	1.60879	400
545.143	11118	1.60957	1.60957	400
545.253	11120.7	1.6105	1.6105	400
545.363	11122.7	1.61137	1.61137	400
545.473	11124.8	1.61224	1.61224	400
545.573	11126.5	1.61302	1.61302	400
545.683	11129.2	1.61391	1.61391	400
545.793	11131.5	1.6148	1.6148	400
545.893	11132.7	1.61561	1.61561	400
546.003	11136.2	1.61654	1.61654	400
546.113	11138.8	1.6174	1.6174	400
546.223	11141.4	1.61831	1.61831	400
546.323	11143.1	1.61908	1.61908	400
546.433	11145.4	1.61997	1.61997	400
546.543	11148.3	1.62088	1.62088	400
546.643	11150.8	1.62166	1.62166	400
546.753	11153.7	1.62253	1.62253	400
546.863	11155.6	1.6234	1.6234	400
546.973	11158.2	1.62431	1.62431	400
547.073	11160.7	1.62514	1.62514	400
547.183	11163.1	1.626	1.626	400
547.293	11165.7	1.62689	1.62689	400
547.393	11167.6	1.6277	1.6277	400
547.503	11169.9	1.62857	1.62857	400
547.613	11172.3	1.62946	1.62946	400
547.723	11175.2	1.63035	1.63035	400
547.823	11176.9	1.63113	1.63113	400
547.933	11179.1	1.63202	1.63202	400
548.043	11181	1.63291	1.63291	400
548.143	11183	1.63369	1.63369	400
548.253	11185.5	1.63458	1.63458	400
548.363	11187.8	1.63547	1.63547	400
548.473	11189.8	1.63634	1.63634	400
548.573	11191.9	1.63715	1.63715	401
548.683	11194.6	1.63803	1.63803	401
548.793	11197	1.63894	1.63894	401
548.893	11199.1	1.63971	1.63971	401
549.003	11201.6	1.6406	1.6406	401
549.113	11204.6	1.64147	1.64147	401
549.213	11206.7	1.64227	1.64227	401
549.323	11209.1	1.64318	1.64318	401
549.433	11211.1	1.64403	1.64403	401
549.543	11214.1	1.64494	1.64494	401
549.643	11216.4	1.64574	1.64574	401
549.753	11218.9	1.64661	1.64661	401
549.863	11221.5	1.6475	1.6475	401
549.963	11223	1.64829	1.64829	401
550.073	11225.4	1.64913	1.64913	401
550.183	11227.4	1.65004	1.65004	401
550.293	11229.3	1.65091	1.65091	401
550.393	11231.4	1.65172	1.65172	401
550.503	11234	1.65263	1.65263	401
550.613	11236.1	1.65348	1.65348	401
550.713	11238.1	1.65428	1.65428	401
550.823	11240.5	1.65517	1.65517	401
550.933	11242.9	1.65606	1.65606	401
551.043	11245.2	1.65693	1.65693	401
551.143	11246.3	1.65773	1.65773	401
551.253	11248.1	1.6586	1.6586	401
551.363	11250.5	1.65949	1.65949	401
551.463	11252.3	1.66028	1.66028	401
551.573	11255	1.66114	1.66114	401
551.683	11257.9	1.66203	1.66203	401
551.793	11259.9	1.6629	1.6629	401
551.893	11262.4	1.66371	1.66371	401
552.003	11265.8	1.6646	1.6646	401
552.113	11268	1.66546	1.66546	401
552.213	11270.6	1.66629	1.66629	401
552.323	11273.5	1.66718	1.66718	401
552.433	11276.6	1.66803	1.66803	401
552.543	11278.9	1.66892	1.66892	401
552.643	11281.1	1.6697	1.6697	401
552.753	11282.7	1.67057	1.67057	401
552.863	11285.3	1.67146	1.67146	401
552.963	11287.5	1.67227	1.67227	401
553.073	11289.5	1.67315	1.67315	401
553.183	11291.8	1.67402	1.67402	401
553.293	11294.3	1.67491	1.67491	401
553.393	11296.2	1.67572	1.67572	401
553.503	11298.4	1.67656	1.67656	401
553.613	11300.7	1.67745	1.67745	401
553.713	11302.1	1.67824	1.67824	401
553.823	11304.5	1.67913	1.67913	401
553.933	11307.3	1.68002	1.68002	401
554.033	11308.9	1.6808	1.6808	401
554.143	11311	1.68169	1.68169	401
554.253	11313.4	1.68256	1.68256	401
554.363	11316.4	1.68343	1.68343	401
554.463	11318.6	1.68423	1.68423	401
554.573	11321.4	1.6851	1.6851	401
554.683	11324.3	1.68599	1.68599	401
554.783	11326.2	1.6868	1.6868	401
554.893	11328.6	1.68766	1.68766	401
555.003	11330.5	1.68853	1.68853	401
555.113	11332.6	1.6894	1.6894	401
555.213	11335.4	1.69021	1.69021	401
555.323	11338	1.6911	1.6911	401
555.433	11340.2	1.69199	1.69199	401
555.533	11342.2	1.69277	1.69277	401
555.643	11344.6	1.69364	1.69364	401
555.753	11347.2	1.69455	1.69455	401
555.863	11349	1.69542	1.69542	401
555.963	11350.6	1.6962	1.6962	401
556.073	11352.5	1.69707	1.69707	401
556.183	11355.5	1.69794	1.69794	401
556.283	11357.4	1.69872	1.69872	401
556.393	11359	1.69959	1.69959	401
556.503	11360.5	1.70046	1.70046	401
556.613	11362.6	1.70133	1.70133	401
556.713	11365.6	1.70216	1.70216	401
[truncated: 994 more rows]
