# Supplementary material for: Benchmark dataset of the effect of grain size on strength in the single-phase FCC CrCoNi medium entropy alloy
Source: Data Brief. 2019 Oct 1;27:104592. doi: 10.1016/j.dib.2019.104592 (PMC6812030; doi:10.1016/j.dib.2019.104592)
Supplement: Multimedia component 1 [file mmc1.zip › Compression_Tests/673K/CrCoNi_1073K_180min_673K.xlsx]

## Sheet: CrCoNi_1073K_180min_673K
Name	CrCoNi-800C-3h-6µm-693K
Diameter	4.08	mm
Sample height	8.01	mm
Gage length	8.01	mm
Speed ​​during measurement	0.48	mm/min
Time	Force	Crosshead Displacement	Crosshead Displacement	Temperature
s	N	mm	mm	°C
355.888	68.667	0	0	401
355.968	68.7229	-2.06232e-05	-2.06232e-05	401
355.998	68.6123	-6.20122e-05	-6.20122e-05	401
355.998	68.6123	-6.20122e-05	-6.20122e-05	401
356.108	68.3991	-8.26831e-05	-8.26831e-05	401
356.218	68.7856	2.04805e-05	2.04805e-05	401
356.318	69.8429	0.00066135	0.00066135	401
356.428	71.2013	0.00155017	0.00155017	401
356.538	72.1249	0.0024595	0.0024595	401
356.638	72.8827	0.00326583	0.00326583	401
356.748	73.3874	0.00419614	0.00419614	401
356.858	74.1929	0.00506399	0.00506399	401
356.968	75.1801	0.00593231	0.00593231	401
357.068	76.2221	0.00673864	0.00673864	401
357.178	77.5165	0.00762746	0.00762746	401
357.288	78.914	0.00849531	0.00849531	401
357.388	80.1928	0.00928114	0.00928114	401
357.498	81.3373	0.0101905	0.0101905	401
357.608	82.8447	0.0110378	0.0110378	401
357.718	84.2109	0.0119476	0.0119476	401
357.818	85.332	0.012733	0.012733	401
357.928	86.6498	0.0136218	0.0136218	401
358.038	88.2919	0.0144901	0.0144901	401
358.138	89.3256	0.0152755	0.0152755	401
358.248	90.9438	0.0161848	0.0161848	401
358.358	92.3412	0.0170116	0.0170116	401
358.468	93.5649	0.0179214	0.0179214	401
358.568	94.9075	0.0187068	0.0187068	401
358.678	96.3914	0.0196161	0.0196161	401
358.778	97.4961	0.0203809	0.0203809	401
358.888	98.791	0.0212493	0.0212493	401
358.998	100.259	0.0221381	0.0221381	401
359.108	101.562	0.0230269	0.0230269	401
359.208	102.904	0.0238332	0.0238332	401
359.318	104.144	0.0247016	0.0247016	401
359.428	105.036	0.0255904	0.0255904	401
359.528	105.533	0.0263757	0.0263757	401
359.638	105.841	0.0272231	0.0272231	401
359.748	106.149	0.0281329	0.0281329	401
359.858	106.851	0.0290007	0.0290007	401
359.958	107.262	0.0298071	0.0298071	401
360.068	107.964	0.0306754	0.0306754	401
360.178	108.919	0.0315432	0.0315432	401
360.278	109.827	0.0323496	0.0323496	401
360.388	111.398	0.0332176	0.0332176	401
360.498	112.953	0.0341274	0.0341274	401
360.608	114.382	0.034954	0.034954	401
360.708	115.89	0.0357396	0.0357396	401
360.818	117.737	0.0366285	0.0366285	401
360.928	120.12	0.0374968	0.0374968	401
361.028	122.868	0.0383026	0.0383026	401
361.138	125.497	0.0391709	0.0391709	401
361.248	127.928	0.0400598	0.0400598	401
361.358	129.687	0.0409071	0.0409071	401
361.458	131.528	0.0417339	0.0417339	401
361.568	133.281	0.0426228	0.0426228	401
361.678	134.52	0.0434706	0.0434706	401
361.778	135.996	0.0442974	0.0442974	400
361.888	137.283	0.0451243	0.0451243	400
361.998	139.296	0.0460336	0.0460336	400
362.108	141.095	0.0469019	0.0469019	400
362.208	142.84	0.0477492	0.0477492	400
362.318	144.317	0.0485966	0.0485966	400
362.428	145.856	0.0494854	0.0494854	400
362.528	147.245	0.0502503	0.0502503	400
362.638	148.966	0.0511391	0.0511391	400
362.748	150.553	0.0520279	0.0520279	400
362.858	152.637	0.0528962	0.0528962	400
362.958	154.153	0.0536818	0.0536818	400
363.068	156.631	0.0545911	0.0545911	400
363.178	158.565	0.055439	0.055439	400
363.278	160.524	0.0562658	0.0562658	400
363.388	162.986	0.0571336	0.0571336	400
363.498	165.463	0.0580227	0.0580227	400
363.598	167.083	0.0588083	0.0588083	400
363.708	169.649	0.0596972	0.0596972	400
363.818	172.238	0.060586	0.060586	400
363.928	174.503	0.0614538	0.0614538	400
364.028	176.863	0.0622394	0.0622394	400
364.138	179.587	0.0631077	0.0631077	400
364.248	182.776	0.0639756	0.0639756	400
364.348	185.579	0.0648024	0.0648024	400
364.458	188.814	0.0656917	0.0656917	400
364.568	192.138	0.066539	0.066539	400
364.678	195.256	0.0674279	0.0674279	400
364.778	198.344	0.0682545	0.0682545	400
364.888	201.935	0.0691023	0.0691023	400
364.998	205.464	0.0699701	0.0699701	400
365.098	209.055	0.070797	0.070797	400
365.208	213.216	0.0716858	0.0716858	400
365.318	217.329	0.0725541	0.0725541	400
365.428	221.52	0.0734015	0.0734015	400
365.528	225.356	0.0741873	0.0741873	400
365.638	229.833	0.0750966	0.0750966	400
365.748	234.639	0.0759649	0.0759649	400
365.848	238.911	0.0767918	0.0767918	399
365.958	243.671	0.0776601	0.0776601	399
366.068	248.653	0.0785694	0.0785694	399
366.178	253.8	0.0794377	0.0794377	399
366.278	258.718	0.0802646	0.0802646	399
366.388	263.114	0.0811119	0.0811119	399
366.498	267.44	0.0820007	0.0820007	399
366.598	273.401	0.0827861	0.0827861	399
366.708	279.171	0.0836749	0.0836749	399
366.818	284.761	0.0845847	0.0845847	399
366.928	290.348	0.0854323	0.0854323	399
367.028	295.7	0.0862381	0.0862381	399
367.138	301.345	0.087127	0.087127	399
367.248	307.163	0.088016	0.088016	399
367.348	312.87	0.0887809	0.0887809	399
367.458	319.229	0.0896695	0.0896695	399
367.568	325.694	0.0905378	0.0905378	399
367.678	332.304	0.0914266	0.0914266	399
367.778	338.432	0.0922329	0.0922329	399
367.888	345.112	0.0931008	0.0931008	399
367.998	352.28	0.0939896	0.0939896	399
368.098	358.636	0.0948164	0.0948164	399
368.208	365.585	0.0956848	0.0956848	399
368.318	372.956	0.0965736	0.0965736	399
368.428	379.936	0.0974419	0.0974419	399
368.528	386.733	0.0982478	0.0982478	399
368.638	394.148	0.0991366	0.0991366	399
368.748	401.351	0.100005	0.100005	399
368.848	408.167	0.100811	0.100811	399
368.958	415.953	0.101679	0.101679	399
369.068	423.75	0.102568	0.102568	399
369.168	431.339	0.103395	0.103395	399
369.278	439.238	0.104263	0.104263	399
369.388	446.906	0.105152	0.105152	399
369.498	455.007	0.106062	0.106062	399
369.598	462.203	0.106847	0.106847	399
369.708	470.66	0.107736	0.107736	399
369.818	479.011	0.108583	0.108583	399
369.918	486.957	0.10941	0.10941	398
370.028	495.589	0.110278	0.110278	398
370.138	504.472	0.111146	0.111146	398
370.248	513.851	0.112035	0.112035	398
370.348	522.136	0.112842	0.112842	398
370.458	531.296	0.113709	0.113709	398
370.568	540.238	0.114619	0.114619	398
370.668	548.746	0.115425	0.115425	398
370.778	558.187	0.116314	0.116314	398
370.888	567.917	0.117182	0.117182	398
370.998	577.261	0.118051	0.118051	398
371.098	586.07	0.118857	0.118857	398
371.208	596.171	0.119746	0.119746	398
371.318	605.667	0.120635	0.120635	398
371.418	615.011	0.121461	0.121461	398
371.528	625.105	0.122371	0.122371	398
371.638	635.148	0.12326	0.12326	398
371.748	645.234	0.124128	0.124128	398
371.848	654.32	0.124934	0.124934	398
371.958	664.32	0.125823	0.125823	398
372.068	674.335	0.12667	0.12667	398
372.168	683.785	0.127497	0.127497	398
372.278	693.941	0.128345	0.128345	398
372.388	704.242	0.129254	0.129254	398
372.498	714.957	0.130143	0.130143	398
372.598	724.527	0.130949	0.130949	398
372.708	735.187	0.131817	0.131817	398
372.818	746.011	0.132706	0.132706	398
372.918	756.488	0.133513	0.133513	398
373.028	767.242	0.134401	0.134401	398
373.138	778.179	0.13529	0.13529	398
373.248	788.718	0.136158	0.136158	398
373.348	798.628	0.136944	0.136944	398
373.458	809.398	0.137833	0.137833	398
373.558	819.32	0.138639	0.138639	398
373.668	830.031	0.139507	0.139507	398
373.778	841.769	0.140416	0.140416	398
373.888	852.723	0.141285	0.141285	398
373.988	862.586	0.14209	0.14209	399
374.098	873.828	0.142979	0.142979	399
374.208	884.609	0.143848	0.143848	399
374.308	894.566	0.144654	0.144654	399
374.418	905.355	0.145543	0.145543	399
374.528	917.34	0.146432	0.146432	399
374.638	927.957	0.1473	0.1473	399
374.738	936.836	0.148064	0.148064	399
374.848	946.039	0.148974	0.148974	399
374.958	956.672	0.149842	0.149842	399
375.058	965.258	0.150669	0.150669	399
375.168	975.477	0.151537	0.151537	399
375.278	985.32	0.152447	0.152447	399
375.388	995.859	0.153315	0.153315	399
375.488	1004.47	0.154121	0.154121	399
375.598	1014.56	0.154989	0.154989	399
375.708	1024.08	0.155857	0.155857	399
375.808	1033.29	0.156663	0.156663	399
375.918	1043.05	0.157553	0.157553	399
376.028	1052.93	0.158441	0.158441	399
376.138	1063.01	0.15933	0.15933	399
376.238	1072.17	0.160095	0.160095	399
376.348	1082.82	0.161004	0.161004	399
376.458	1093.13	0.161873	0.161873	399
376.558	1102.62	0.162679	0.162679	399
376.668	1112.42	0.163547	0.163547	399
376.778	1123.31	0.164436	0.164436	399
376.888	1133.97	0.165304	0.165304	399
376.988	1143.86	0.16611	0.16611	399
377.098	1154.64	0.166978	0.166978	399
377.208	1166.01	0.167867	0.167867	399
377.308	1176.59	0.168652	0.168652	399
377.418	1188.37	0.169521	0.169521	399
377.528	1200.73	0.17041	0.17041	399
377.638	1213.36	0.171298	0.171298	399
377.738	1224.71	0.172105	0.172105	399
377.848	1237.95	0.172994	0.172994	399
377.958	1251.03	0.173861	0.173861	399
378.058	1262.82	0.174647	0.174647	399
378.168	1275.04	0.175515	0.175515	399
378.278	1288.45	0.176383	0.176383	399
378.388	1301.65	0.177293	0.177293	399
378.488	1313	0.178078	0.178078	399
378.598	1326.42	0.178967	0.178967	399
378.708	1339.15	0.179836	0.179836	399
378.808	1350.93	0.180663	0.180663	399
378.918	1363.31	0.18153	0.18153	399
379.028	1376.38	0.182399	0.182399	400
379.128	1387.83	0.183205	0.183205	400
379.238	1401.49	0.184073	0.184073	400
379.348	1414.83	0.184941	0.184941	400
379.458	1427.9	0.18583	0.18583	400
379.558	1439.74	0.186616	0.186616	400
379.668	1453.09	0.187504	0.187504	400
379.778	1466.37	0.188372	0.188372	400
379.878	1478.72	0.189158	0.189158	400
379.988	1492.4	0.190068	0.190068	400
380.098	1505.53	0.190915	0.190915	400
380.208	1518.54	0.191824	0.191824	400
380.308	1530.7	0.19261	0.19261	400
380.418	1544.75	0.193499	0.193499	400
380.528	1558.54	0.194367	0.194367	400
380.628	1572	0.195153	0.195153	400
380.738	1585.66	0.196041	0.196041	400
380.848	1599.52	0.19693	0.19693	400
380.958	1613.67	0.197798	0.197798	400
381.058	1626.51	0.198604	0.198604	400
381.168	1640.75	0.199493	0.199493	400
381.278	1655.12	0.200362	0.200362	400
381.378	1668.1	0.201147	0.201147	400
381.488	1682.17	0.202015	0.202015	400
381.598	1696.48	0.202925	0.202925	400
381.708	1710.95	0.203772	0.203772	400
381.808	1723.83	0.204558	0.204558	400
381.918	1737.43	0.205405	0.205405	400
382.028	1752.18	0.206294	0.206294	400
382.128	1765.48	0.2071	0.2071	400
382.238	1780.22	0.207968	0.207968	400
382.348	1794.7	0.208857	0.208857	400
382.458	1809.29	0.209746	0.209746	400
382.558	1822.32	0.210552	0.210552	400
382.668	1836.73	0.21142	0.21142	400
382.778	1851.06	0.212268	0.212268	400
382.878	1863.91	0.213095	0.213095	400
382.988	1878.38	0.213963	0.213963	400
383.098	1893.75	0.214831	0.214831	401
383.208	1908.62	0.215699	0.215699	401
383.308	1922.61	0.216505	0.216505	401
383.418	1938.22	0.217394	0.217394	401
383.528	1954.1	0.218263	0.218263	401
383.628	1968.58	0.219089	0.219089	401
383.738	1984.06	0.219957	0.219957	401
383.848	1999.64	0.220826	0.220826	401
383.948	2013.97	0.221591	0.221591	401
384.058	2029.99	0.222479	0.222479	401
384.168	2046.09	0.223389	0.223389	401
384.278	2061.96	0.224257	0.224257	401
384.378	2076.32	0.225042	0.225042	401
384.488	2092.39	0.225911	0.225911	401
384.598	2108.39	0.2268	0.2268	401
384.698	2123.2	0.227626	0.227626	401
384.808	2139.58	0.228495	0.228495	401
384.918	2155.62	0.229383	0.229383	401
385.028	2171.48	0.230251	0.230251	401
385.128	2185.64	0.231016	0.231016	401
385.238	2201.6	0.231905	0.231905	401
385.348	2219.19	0.232773	0.232773	401
385.448	2233.6	0.23358	0.23358	401
385.558	2249.89	0.234489	0.234489	401
385.668	2266.05	0.235336	0.235336	401
385.778	2282.59	0.236246	0.236246	401
385.878	2297.78	0.237052	0.237052	401
385.988	2314.13	0.23792	0.23792	401
386.098	2330.38	0.238768	0.238768	401
386.198	2345.24	0.239574	0.239574	401
386.308	2362.18	0.240463	0.240463	401
386.418	2379.36	0.241352	0.241352	401
386.528	2396.01	0.24222	0.24222	401
386.628	2410.57	0.243005	0.243005	401
386.738	2427.21	0.243894	0.243894	401
386.848	2443.96	0.244804	0.244804	401
386.948	2459.47	0.245569	0.245569	401
387.058	2476.44	0.246478	0.246478	401
387.168	2492.68	0.247367	0.247367	400
387.278	2509.46	0.248256	0.248256	400
387.378	2524.6	0.249062	0.249062	400
387.488	2541.44	0.249889	0.249889	400
387.598	2557.96	0.250798	0.250798	400
387.698	2572.95	0.251584	0.251584	400
387.808	2589.21	0.252472	0.252472	400
387.918	2606.05	0.253361	0.253361	400
388.028	2623.08	0.25425	0.25425	400
388.128	2637.82	0.255036	0.255036	400
388.238	2654.35	0.255925	0.255925	400
388.348	2671.61	0.256814	0.256814	400
388.448	2686.74	0.257599	0.257599	400
388.558	2704.45	0.258488	0.258488	400
388.668	2721.35	0.259356	0.259356	400
388.768	2736.75	0.260142	0.260142	400
388.878	2754.12	0.261051	0.261051	400
388.988	2771.39	0.261899	0.261899	400
389.088	2787.52	0.262705	0.262705	400
389.198	2804.67	0.263614	0.263614	400
389.308	2821.77	0.264482	0.264482	400
389.418	2839.32	0.265371	0.265371	400
389.518	2854.87	0.266157	0.266157	400
389.628	2872.46	0.267066	0.267066	400
389.738	2889.89	0.267935	0.267935	400
389.838	2905.93	0.26874	0.26874	400
389.948	2923.15	0.269588	0.269588	400
390.058	2940.8	0.270498	0.270498	400
390.168	2958.5	0.271386	0.271386	400
390.268	2974.24	0.272193	0.272193	400
390.378	2991.4	0.273061	0.273061	400
390.488	3008.79	0.273949	0.273949	400
390.588	3024.94	0.274756	0.274756	400
390.698	3042.11	0.275645	0.275645	400
390.808	3059.33	0.276513	0.276513	400
390.918	3077.05	0.277381	0.277381	400
391.018	3093.07	0.278208	0.278208	400
391.128	3111.27	0.279076	0.279076	400
391.238	3128.92	0.279944	0.279944	400
391.338	3145.07	0.280771	0.280771	400
391.448	3162.57	0.281639	0.281639	400
391.558	3180.73	0.282528	0.282528	400
391.668	3199.12	0.283417	0.283417	400
391.768	3215.03	0.284223	0.284223	400
391.878	3232.92	0.285091	0.285091	400
391.988	3250.83	0.28598	0.28598	400
392.088	3267.45	0.286786	0.286786	400
392.198	3284.83	0.287675	0.287675	400
392.308	3302.28	0.288543	0.288543	400
392.418	3320.13	0.289452	0.289452	400
392.518	3335.96	0.290238	0.290238	400
392.628	3354.06	0.291148	0.291148	400
392.738	3371.78	0.292036	0.292036	400
392.838	3388.16	0.292843	0.292843	400
392.948	3405.51	0.293711	0.293711	400
393.058	3423.11	0.29462	0.29462	400
393.168	3440.37	0.295488	0.295488	400
393.268	3455.74	0.296274	0.296274	400
393.378	3473.61	0.297142	0.297142	400
393.488	3491.46	0.298052	0.298052	400
393.588	3509.17	0.298858	0.298858	400
393.698	3527.56	0.299747	0.299747	400
393.808	3545.4	0.300615	0.300615	400
393.908	3561.6	0.301441	0.301441	400
394.018	3579.58	0.30231	0.30231	400
394.128	3598.04	0.303199	0.303199	400
394.238	3615.87	0.304067	0.304067	400
394.338	3632.16	0.304873	0.304873	399
394.448	3649.88	0.305762	0.305762	399
394.558	3667.99	0.30663	0.30663	399
394.658	3684.24	0.307436	0.307436	399
394.768	3701.91	0.308304	0.308304	399
394.878	3719.7	0.309214	0.309214	399
394.988	3738	0.310082	0.310082	399
395.088	3754.16	0.310888	0.310888	399
395.198	3771.88	0.311777	0.311777	399
395.308	3789.61	0.312666	0.312666	399
395.408	3805.4	0.313451	0.313451	399
395.518	3823.32	0.31434	0.31434	399
395.628	3840.68	0.315208	0.315208	399
395.738	3858.07	0.316097	0.316097	399
395.838	3873.71	0.316883	0.316883	399
395.948	3891.58	0.317792	0.317792	399
396.058	3909.79	0.31864	0.31864	399
396.158	3925.84	0.319467	0.319467	399
396.268	3943.85	0.320335	0.320335	399
396.378	3961.61	0.321203	0.321203	399
396.488	3979.7	0.322113	0.322113	399
396.588	3996.23	0.322939	0.322939	399
396.698	4013.93	0.323807	0.323807	399
396.808	4030.83	0.324676	0.324676	399
396.908	4047.19	0.325461	0.325461	399
397.018	4064.93	0.326329	0.326329	399
397.128	4082.88	0.327218	0.327218	399
397.238	4100.57	0.328107	0.328107	399
397.338	4116.57	0.328892	0.328892	399
397.448	4134.44	0.329802	0.329802	399
397.558	4152.29	0.33067	0.33067	399
397.658	4168.49	0.331476	0.331476	399
397.768	4185.49	0.332365	0.332365	399
397.878	4203.16	0.333233	0.333233	399
397.988	4220.6	0.334102	0.334102	399
398.088	4237.19	0.334929	0.334929	399
398.198	4254.39	0.335796	0.335796	399
398.308	4271.89	0.336665	0.336665	399
398.408	4287.19	0.33745	0.33745	399
398.518	4304.56	0.338339	0.338339	399
398.628	4322.72	0.339228	0.339228	399
398.728	4338.71	0.339993	0.339993	399
398.838	4356.61	0.340882	0.340882	399
398.948	4374.38	0.34177	0.34177	399
399.058	4392.17	0.342659	0.342659	399
399.158	4408.8	0.343445	0.343445	399
399.268	4426.02	0.344333	0.344333	399
399.378	4443.6	0.345202	0.345202	398
399.478	4459.6	0.346008	0.346008	398
399.588	4477.14	0.346876	0.346876	398
399.698	4494.91	0.347744	0.347744	398
399.808	4512.6	0.348633	0.348633	398
399.908	4528.41	0.34946	0.34946	398
400.018	4545.84	0.350307	0.350307	398
400.128	4563.87	0.351196	0.351196	398
400.228	4579.56	0.352002	0.352002	398
400.338	4596.78	0.352891	0.352891	398
400.448	4613.27	0.353739	0.353739	398
400.558	4630.05	0.354627	0.354627	398
400.658	4645.7	0.355392	0.355392	398
400.768	4662.55	0.356302	0.356302	398
400.878	4679.09	0.357191	0.357191	398
400.978	4693.85	0.357976	0.357976	398
401.088	4710.41	0.358845	0.358845	398
401.198	4727.51	0.359754	0.359754	398
401.308	4743.61	0.360643	0.360643	398
401.408	4758.4	0.361408	0.361408	398
401.518	4774.64	0.362296	0.362296	398
401.628	4790.74	0.363165	0.363165	398
401.728	4806.71	0.36393	0.36393	398
401.838	4822.43	0.364818	0.364818	398
401.948	4837.4	0.365686	0.365686	398
402.058	4853.09	0.366596	0.366596	398
402.158	4867.02	0.367381	0.367381	398
402.268	4882.07	0.36825	0.36825	398
402.378	4897.35	0.369159	0.369159	398
402.478	4909.92	0.369965	0.369965	398
402.588	4923.95	0.370813	0.370813	398
402.698	4937.84	0.371681	0.371681	398
402.808	4951.28	0.372549	0.372549	398
402.908	4963.96	0.373355	0.373355	398
403.018	4976.64	0.374244	0.374244	398
403.128	4988.6	0.375071	0.375071	398
403.228	5000.15	0.375898	0.375898	398
403.338	5012.45	0.376766	0.376766	398
403.448	5024.55	0.377675	0.377675	399
403.558	5035.41	0.378544	0.378544	399
403.658	5045.89	0.379329	0.379329	399
403.768	5056.5	0.380197	0.380197	399
403.868	5066.11	0.381003	0.381003	399
403.978	5076.1	0.381872	0.381872	399
404.088	5086.35	0.38276	0.38276	399
404.198	5095.75	0.383629	0.383629	399
404.298	5104.61	0.384435	0.384435	399
404.408	5113.38	0.385303	0.385303	399
404.518	5122.4	0.386192	0.386192	399
404.618	5130.44	0.386978	0.386978	399
404.728	5138.76	0.387907	0.387907	399
404.838	5145.99	0.388734	0.388734	399
404.948	5153.93	0.389623	0.389623	399
405.048	5160.42	0.390409	0.390409	399
405.158	5167.49	0.391298	0.391298	399
405.268	5174.62	0.392187	0.392187	399
405.368	5180.6	0.392951	0.392951	399
405.478	5186.73	0.393819	0.393819	399
405.588	5192.72	0.394729	0.394729	399
405.698	5198.6	0.395618	0.395618	399
405.798	5203.98	0.396403	0.396403	399
405.908	5209.84	0.397292	0.397292	399
406.018	5214.96	0.398181	0.398181	399
406.118	5218.79	0.398987	0.398987	399
406.228	5223.44	0.399876	0.399876	399
406.338	5227.5	0.400703	0.400703	399
406.448	5232.73	0.401591	0.401591	399
406.548	5236.96	0.402377	0.402377	399
406.658	5241.66	0.403245	0.403245	399
406.768	5246.41	0.404155	0.404155	399
406.868	5249.86	0.404961	0.404961	399
406.978	5254.53	0.405829	0.405829	399
407.088	5258.77	0.406718	0.406718	399
407.198	5263.06	0.407565	0.407565	399
407.298	5267.56	0.408392	0.408392	399
407.408	5272.47	0.40926	0.40926	399
407.518	5277.67	0.410149	0.410149	400
407.618	5281.78	0.410935	0.410935	400
407.728	5286.4	0.411823	0.411823	400
407.838	5290.96	0.412692	0.412692	400
407.948	5295.13	0.41356	0.41356	400
408.048	5299.39	0.414366	0.414366	400
408.158	5303.94	0.415255	0.415255	400
408.268	5308.58	0.416165	0.416165	400
408.368	5311.98	0.41695	0.41695	400
408.478	5316.85	0.417818	0.417818	400
408.588	5321.44	0.418728	0.418728	400
408.688	5325.63	0.419492	0.419492	400
408.798	5330.2	0.420361	0.420361	400
408.908	5334.8	0.421249	0.421249	400
409.018	5339.68	0.422138	0.422138	400
409.118	5343.96	0.422965	0.422965	400
409.228	5348.3	0.423833	0.423833	400
409.338	5352.53	0.424702	0.424702	400
409.438	5356.04	0.425528	0.425528	400
409.548	5360.25	0.426397	0.426397	400
409.658	5364.95	0.427286	0.427286	400
409.768	5370.16	0.428153	0.428153	400
409.868	5374.25	0.428939	0.428939	400
409.978	5379.09	0.429828	0.429828	400
410.088	5383.97	0.430717	0.430717	400
410.188	5388.29	0.431523	0.431523	400
410.298	5392.55	0.432391	0.432391	400
410.408	5396.78	0.43328	0.43328	400
410.518	5401.34	0.434169	0.434169	401
410.618	5405.24	0.434954	0.434954	401
410.728	5410	0.435864	0.435864	401
410.838	5414.14	0.436711	0.436711	401
410.938	5418.48	0.437517	0.437517	401
411.048	5423.08	0.438386	0.438386	401
411.158	5428.21	0.439316	0.439316	401
411.268	5432.32	0.440163	0.440163	401
411.368	5436.18	0.44099	0.44099	401
411.478	5440.77	0.441879	0.441879	401
411.588	5444.73	0.442726	0.442726	401
411.688	5448.62	0.443533	0.443533	401
411.798	5453.29	0.444421	0.444421	401
411.908	5458.38	0.44531	0.44531	401
412.018	5462.64	0.446199	0.446199	401
412.118	5466.51	0.447005	0.447005	401
412.228	5471.15	0.447873	0.447873	401
412.338	5475.68	0.448762	0.448762	401
412.438	5479.85	0.449527	0.449527	401
412.548	5484.65	0.450437	0.450437	401
412.658	5489.22	0.451326	0.451326	401
412.768	5493.82	0.452194	0.452194	401
412.868	5498.22	0.45302	0.45302	401
412.978	5502.41	0.453889	0.453889	401
413.088	5507.07	0.454777	0.454777	401
413.188	5511.53	0.455584	0.455584	401
413.298	5515.78	0.456473	0.456473	401
413.408	5520.54	0.457361	0.457361	401
413.518	5524.86	0.45823	0.45823	401
413.618	5529.34	0.459036	0.459036	401
413.728	5533.59	0.459904	0.459904	401
413.838	5539.21	0.460834	0.460834	401
413.938	5543.05	0.46164	0.46164	401
414.048	5547.16	0.462508	0.462508	401
414.158	5551.3	0.463377	0.463377	401
414.258	5555.17	0.464204	0.464204	401
414.368	5560.1	0.465071	0.465071	401
414.478	5564.6	0.46594	0.46594	401
414.588	5569.4	0.466808	0.466808	401
414.688	5573.48	0.467614	0.467614	401
414.798	5578.38	0.468523	0.468523	401
414.908	5582.85	0.469412	0.469412	401
415.008	5586.71	0.470219	0.470219	401
415.118	5591.17	0.471087	0.471087	401
415.228	5595.39	0.471976	0.471976	401
415.338	5599.63	0.472865	0.472865	401
415.438	5604.17	0.47367	0.47367	401
415.548	5609.11	0.474559	0.474559	401
415.658	5613.55	0.475428	0.475428	401
415.758	5617.29	0.476234	0.476234	401
415.868	5621.84	0.477102	0.477102	401
415.978	5626.37	0.47797	0.47797	401
416.088	5631.41	0.478879	0.478879	401
416.188	5635.32	0.479686	0.479686	401
416.298	5639.69	0.480533	0.480533	401
416.408	5643.68	0.481443	0.481443	401
416.508	5647.96	0.482249	0.482249	401
416.618	5652.37	0.483138	0.483138	401
416.728	5656.56	0.484006	0.484006	401
416.838	5660.89	0.484874	0.484874	401
416.938	5665.03	0.485701	0.485701	401
417.048	5669.71	0.486569	0.486569	401
417.158	5674.27	0.487458	0.487458	401
417.258	5678.33	0.488223	0.488223	401
417.368	5682.89	0.489132	0.489132	401
417.478	5687.56	0.490021	0.490021	401
417.588	5691.93	0.490889	0.490889	401
417.688	5695.85	0.491695	0.491695	401
417.798	5700.13	0.492584	0.492584	401
417.908	5704.45	0.493453	0.493453	401
418.008	5708.58	0.494259	0.494259	401
418.118	5712.93	0.495127	0.495127	401
418.228	5717.77	0.495995	0.495995	401
418.338	5722.2	0.496905	0.496905	401
418.438	5725.88	0.49769	0.49769	401
418.548	5730.37	0.4986	0.4986	401
418.648	5734.32	0.499385	0.499385	401
418.758	5738.47	0.500253	0.500253	401
418.868	5742.76	0.501163	0.501163	401
418.978	5746.7	0.502031	0.502031	401
419.078	5750.81	0.502817	0.502817	401
419.188	5755.54	0.503684	0.503684	401
419.298	5760.04	0.504573	0.504573	401
419.398	5763.82	0.50538	0.50538	401
419.508	5768.15	0.506268	0.506268	401
419.618	5772.66	0.507137	0.507137	401
419.728	5777.04	0.507984	0.507984	401
419.828	5781.96	0.508811	0.508811	401
419.938	5786.22	0.5097	0.5097	401
420.048	5790.03	0.510568	0.510568	401
420.148	5793.69	0.511374	0.511374	401
420.258	5798.47	0.512242	0.512242	401
420.368	5802.81	0.513131	0.513131	401
420.478	5806.72	0.513999	0.513999	401
420.578	5810.94	0.514805	0.514805	401
420.688	5815.18	0.515674	0.515674	401
420.798	5819.63	0.516542	0.516542	400
420.898	5823.71	0.517348	0.517348	400
421.008	5827.61	0.518216	0.518216	400
421.118	5832.53	0.519105	0.519105	400
421.228	5836.45	0.519994	0.519994	400
421.328	5840.17	0.5208	0.5208	400
421.438	5844.65	0.521668	0.521668	400
421.548	5849.08	0.522557	0.522557	400
421.648	5853.09	0.523342	0.523342	400
421.758	5857.42	0.524231	0.524231	400
421.868	5861.71	0.5251	0.5251	400
421.978	5866.36	0.525968	0.525968	400
422.078	5869.92	0.526774	0.526774	400
422.188	5874.19	0.527662	0.527662	400
422.298	5878.38	0.528531	0.528531	400
422.398	5882.7	0.529316	0.529316	400
422.508	5887.29	0.530226	0.530226	400
422.618	5891.75	0.531094	0.531094	400
422.728	5895.39	0.531962	0.531962	400
422.828	5899.42	0.532748	0.532748	400
422.938	5903.58	0.533637	0.533637	400
423.048	5907.96	0.534526	0.534526	400
423.148	5911.72	0.535311	0.535311	400
423.258	5916.01	0.536179	0.536179	400
423.368	5920.77	0.537089	0.537089	400
423.478	5924.7	0.537936	0.537936	400
423.578	5928.66	0.538784	0.538784	400
423.688	5932.84	0.539631	0.539631	400
423.798	5937.09	0.540499	0.540499	400
423.898	5941.51	0.541326	0.541326	400
424.008	5945.77	0.542173	0.542173	400
424.118	5949.27	0.543021	0.543021	400
424.218	5952.52	0.543827	0.543827	400
424.328	5957.25	0.544695	0.544695	400
424.438	5961.86	0.545564	0.545564	400
424.548	5966.25	0.546431	0.546431	400
424.648	5970.26	0.547258	0.547258	400
424.758	5974.47	0.548127	0.548127	399
424.868	5978.54	0.549015	0.549015	399
424.968	5982.42	0.549801	0.549801	399
425.078	5986.67	0.55069	0.55069	399
425.188	5990.99	0.551558	0.551558	399
425.298	5995.05	0.552447	0.552447	399
425.398	5998.74	0.553232	0.553232	399
425.508	6002.89	0.554121	0.554121	399
425.618	6007.16	0.55499	0.55499	399
425.718	6011.06	0.555775	0.555775	399
425.828	6015.28	0.556664	0.556664	399
425.938	6019.18	0.557511	0.557511	399
426.048	6023.29	0.558421	0.558421	399
426.148	6027.1	0.559227	0.559227	399
426.258	6030.97	0.560074	0.560074	399
426.368	6035.45	0.560963	0.560963	399
426.468	6039.21	0.561769	0.561769	399
426.578	6043.41	0.562638	0.562638	399
426.688	6047	0.563506	0.563506	399
426.798	6051.29	0.564394	0.564394	399
426.898	6055.44	0.565201	0.565201	399
427.008	6059.58	0.566069	0.566069	399
427.118	6063.58	0.566978	0.566978	399
427.218	6067.42	0.567764	0.567764	399
427.328	6071.65	0.568632	0.568632	399
427.438	6075.31	0.569521	0.569521	399
427.548	6079.42	0.570389	0.570389	399
427.648	6083.22	0.571195	0.571195	399
427.758	6087.94	0.572063	0.572063	399
427.868	6092.73	0.572952	0.572952	399
427.968	6097.31	0.573738	0.573738	399
428.078	6101.23	0.574626	0.574626	399
428.188	6105.25	0.575516	0.575516	399
428.298	6109.11	0.576405	0.576405	399
428.398	6112.19	0.57719	0.57719	399
428.508	6116.32	0.578058	0.578058	399
428.618	6120.03	0.578926	0.578926	399
428.718	6123.99	0.579753	0.579753	399
428.828	6127.82	0.580601	0.580601	398
428.938	6131.84	0.581489	0.581489	398
429.038	6135.93	0.582316	0.582316	398
429.148	6139.62	0.583185	0.583185	398
429.258	6143.23	0.584052	0.584052	398
429.368	6147.62	0.584941	0.584941	398
429.468	6150.93	0.585748	0.585748	398
429.578	6154.65	0.586636	0.586636	398
429.688	6158.65	0.587525	0.587525	398
429.788	6162.42	0.58829	0.58829	398
429.898	6166.26	0.589179	0.589179	398
430.008	6170.31	0.590068	0.590068	398
430.118	6174.25	0.590936	0.590936	398
430.218	6178.39	0.591742	0.591742	398
430.328	6182.25	0.592631	0.592631	398
430.438	6186.4	0.59352	0.59352	398
430.538	6190.02	0.594305	0.594305	398
430.648	6193.74	0.595194	0.595194	398
430.758	6197.98	0.596042	0.596042	398
430.868	6201.58	0.596951	0.596951	398
430.968	6205.16	0.597757	0.597757	398
431.078	6209.17	0.598605	0.598605	398
431.188	6212.91	0.599494	0.599494	398
431.288	6216.76	0.60032	0.60032	398
431.398	6220.89	0.601189	0.601189	398
431.508	6224.52	0.602057	0.602057	398
431.618	6228.92	0.602966	0.602966	398
431.718	6232.54	0.603772	0.603772	398
431.828	6236.62	0.604641	0.604641	399
431.938	6240.41	0.605529	0.605529	399
432.038	6243.84	0.606336	0.606336	399
432.148	6247.62	0.607225	0.607225	399
432.258	6251.05	0.608093	0.608093	399
432.368	6255.37	0.608981	0.608981	399
432.468	6259.48	0.609788	0.609788	399
432.578	6263.45	0.610677	0.610677	399
432.688	6267.49	0.611544	0.611544	399
432.788	6270.99	0.612351	0.612351	399
432.898	6275.21	0.61324	0.61324	399
433.008	6279.22	0.614108	0.614108	399
433.118	6283.23	0.614997	0.614997	399
433.218	6286.65	0.615803	0.615803	399
433.328	6290.16	0.616671	0.616671	399
433.438	6294.29	0.617539	0.617539	399
433.538	6298.07	0.618345	0.618345	399
433.648	6301.79	0.619234	0.619234	399
433.758	6305.71	0.620123	0.620123	399
433.858	6309.29	0.620929	0.620929	399
433.968	6313.5	0.621797	0.621797	399
434.078	6317.83	0.622707	0.622707	399
434.178	6320.66	0.623472	0.623472	399
434.288	6324.61	0.624381	0.624381	399
434.398	6328.93	0.62527	0.62527	399
434.508	6332.43	0.626138	0.626138	399
434.608	6336.03	0.626924	0.626924	399
434.718	6340.39	0.627792	0.627792	399
434.828	6343.86	0.628743	0.628743	399
434.928	6347.53	0.629528	0.629528	399
435.038	6351.58	0.630396	0.630396	399
435.148	6355.99	0.631306	0.631306	399
435.258	6359.71	0.632195	0.632195	399
435.358	6362.64	0.633001	0.633001	399
435.468	6366.04	0.633869	0.633869	399
435.578	6370.41	0.634758	0.634758	399
435.678	6373.86	0.635564	0.635564	399
435.788	6378.18	0.636432	0.636432	399
435.898	6382.23	0.637342	0.637342	399
436.008	6386.08	0.63821	0.63821	399
436.108	6389.71	0.638995	0.638995	399
436.218	6393.01	0.639884	0.639884	399
436.328	6397.45	0.640794	0.640794	399
436.428	6400.7	0.641579	0.641579	399
436.538	6404.69	0.642468	0.642468	399
436.648	6408.28	0.643357	0.643357	399
436.758	6411.74	0.644225	0.644225	399
436.858	6415.43	0.645031	0.645031	399
436.968	6419.78	0.64592	0.64592	400
437.078	6423.38	0.646767	0.646767	400
437.178	6426.77	0.647594	0.647594	400
437.288	6431.11	0.648483	0.648483	400
437.398	6434.63	0.649351	0.649351	400
437.508	6438.85	0.650261	0.650261	400
437.608	6442.34	0.651067	0.651067	400
437.718	6445.43	0.651935	0.651935	400
437.828	6448.9	0.652803	0.652803	400
437.928	6452.84	0.65363	0.65363	400
438.038	6456.29	0.654498	0.654498	400
438.148	6459.96	0.655367	0.655367	400
438.258	6464.18	0.656255	0.656255	400
438.358	6468.02	0.657041	0.657041	400
438.468	6472.03	0.65793	0.65793	400
438.578	6476.01	0.658819	0.658819	400
438.678	6479.76	0.659625	0.659625	400
438.788	6483.73	0.660493	0.660493	400
438.898	6486.91	0.661382	0.661382	400
438.998	6490.29	0.662188	0.662188	400
439.108	6493.7	0.663056	0.663056	400
439.218	6497.66	0.663925	0.663925	400
439.328	6501.83	0.664813	0.664813	400
439.428	6505.36	0.665619	0.665619	400
439.538	6509.19	0.666488	0.666488	400
439.648	6512.56	0.667376	0.667376	400
439.748	6516.25	0.668203	0.668203	400
439.858	6520.28	0.669072	0.669072	400
439.968	6523.76	0.66996	0.66996	400
440.078	6527	0.670828	0.670828	400
440.178	6530.02	0.671614	0.671614	400
440.288	6533.78	0.672503	0.672503	400
440.398	6537.54	0.673392	0.673392	400
440.498	6541.13	0.674177	0.674177	400
440.608	6544.3	0.675045	0.675045	400
440.718	6547.89	0.675934	0.675934	400
440.828	6552.29	0.676823	0.676823	400
440.928	6555.96	0.677588	0.677588	400
441.038	6560.23	0.678497	0.678497	400
441.148	6563.95	0.679386	0.679386	400
441.248	6566.63	0.680171	0.680171	400
441.358	6570.5	0.68104	0.68104	400
441.468	6574.1	0.681949	0.681949	400
441.578	6577.82	0.682817	0.682817	400
441.678	6581.52	0.683603	0.683603	400
441.788	6584.99	0.684471	0.684471	400
441.898	6588.67	0.68536	0.68536	400
441.998	6592.27	0.686166	0.686166	400
442.108	6595.78	0.687034	0.687034	400
442.218	6599.56	0.687882	0.687882	400
442.328	6603.82	0.688812	0.688812	400
442.428	6606.69	0.689597	0.689597	400
442.538	6610.15	0.690466	0.690466	400
442.648	6613.68	0.691334	0.691334	400
442.748	6616.84	0.69214	0.69214	400
442.858	6620.69	0.693029	0.693029	400
442.968	6623.93	0.693897	0.693897	400
443.078	6627.45	0.694745	0.694745	401
443.178	6631.32	0.695572	0.695572	401
443.288	6635.04	0.696439	0.696439	401
443.398	6639.49	0.697328	0.697328	401
443.498	6642.78	0.698135	0.698135	401
443.608	6646.27	0.699023	0.699023	401
443.718	6649.69	0.699891	0.699891	401
443.818	6653.03	0.700677	0.700677	401
443.928	6657.15	0.701545	0.701545	401
444.038	6660.89	0.702434	0.702434	401
444.148	6665.16	0.703323	0.703323	401
444.248	6668.09	0.704108	0.704108	401
444.358	6671.68	0.704997	0.704997	401
444.468	6675.74	0.705886	0.705886	401
444.568	6678.87	0.706671	0.706671	401
444.678	6682.98	0.70756	0.70756	401
444.788	6686.64	0.708449	0.708449	401
444.898	6689.63	0.709297	0.709297	401
444.998	6692.79	0.710103	0.710103	401
445.108	6696.42	0.710971	0.710971	401
445.218	6700.1	0.711839	0.711839	401
445.318	6703.63	0.712646	0.712646	401
445.428	6705.89	0.713493	0.713493	401
445.538	6710.08	0.714361	0.714361	401
445.648	6714.8	0.71525	0.71525	401
445.748	6718.68	0.716056	0.716056	401
445.858	6722.57	0.716945	0.716945	401
445.968	6725.5	0.717793	0.717793	401
446.068	6729.21	0.718619	0.718619	401
446.178	6732.63	0.719487	0.719487	401
446.288	6735.92	0.720356	0.720356	401
446.398	6739.9	0.721224	0.721224	401
446.498	6743.73	0.72203	0.72203	401
446.608	6747.37	0.722898	0.722898	401
446.718	6751.15	0.723787	0.723787	401
446.818	6754.71	0.724593	0.724593	401
446.928	6758.14	0.725461	0.725461	401
447.038	6761.73	0.72635	0.72635	401
447.148	6765.07	0.727218	0.727218	400
447.248	6768.44	0.728004	0.728004	400
447.358	6772.02	0.728893	0.728893	400
447.468	6775.5	0.729761	0.729761	400
447.568	6778.62	0.730567	0.730567	400
447.678	6782.35	0.731435	0.731435	400
447.788	6785.88	0.732324	0.732324	400
447.898	6789.41	0.733213	0.733213	400
447.998	6792.76	0.733998	0.733998	400
448.108	6796.44	0.734866	0.734866	400
448.218	6800.38	0.735776	0.735776	400
448.318	6803.76	0.736582	0.736582	400
448.428	6807.24	0.73745	0.73745	400
448.538	6810.75	0.738298	0.738298	400
448.648	6814.12	0.739208	0.739208	400
448.748	6817.28	0.739952	0.739952	400
448.858	6821.26	0.740861	0.740861	400
448.958	6825.11	0.741646	0.741646	400
449.068	6829.06	0.742556	0.742556	400
449.178	6832.5	0.743424	0.743424	400
449.288	6836.24	0.744313	0.744313	400
449.388	6839.22	0.745119	0.745119	400
449.498	6842.24	0.745987	0.745987	400
449.608	6845.65	0.746856	0.746856	400
449.708	6848.56	0.747662	0.747662	400
449.818	6852.45	0.748551	0.748551	400
449.928	6856.17	0.74944	0.74944	400
450.038	6859.3	0.750287	0.750287	400
450.138	6862.62	0.751093	0.751093	400
450.248	6866.08	0.751961	0.751961	400
450.358	6869.76	0.75285	0.75285	400
450.458	6873.1	0.753656	0.753656	400
450.568	6876.71	0.754545	0.754545	400
450.678	6879.52	0.755413	0.755413	400
450.788	6882.73	0.756323	0.756323	400
450.888	6886.29	0.757108	0.757108	400
450.998	6889.55	0.757977	0.757977	400
451.108	6893.09	0.758865	0.758865	400
451.208	6895.78	0.75963	0.75963	400
451.318	6899.88	0.76054	0.76054	400
451.428	6903.58	0.761408	0.761408	400
451.538	6907.55	0.762297	0.762297	400
451.638	6911.04	0.763103	0.763103	400
451.748	6914.5	0.764012	0.764012	400
451.858	6918.05	0.76488	0.76488	400
451.958	6921.26	0.765666	0.765666	400
452.068	6924.45	0.766555	0.766555	400
452.178	6927.89	0.767423	0.767423	400
452.288	6931.33	0.768291	0.768291	400
452.388	6934.71	0.769118	0.769118	400
452.498	6938.17	0.769986	0.769986	400
452.608	6942.05	0.770875	0.770875	400
452.708	6944.57	0.77166	0.77166	400
452.818	6948.98	0.77257	0.77257	400
452.928	6952.21	0.773438	0.773438	400
453.038	6956.09	0.774348	0.774348	400
453.138	6958.99	0.775133	0.775133	400
453.248	6962.29	0.776002	0.776002	399
453.358	6965.29	0.77689	0.77689	399
453.458	6968.8	0.777696	0.777696	399
453.568	6971.84	0.778544	0.778544	399
453.678	6976.06	0.779453	0.779453	399
453.778	6979.25	0.780259	0.780259	399
453.888	6982.69	0.781128	0.781128	399
453.998	6987.21	0.782037	0.782037	399
454.108	6990.97	0.782926	0.782926	399
454.208	6993.53	0.783691	0.783691	399
454.318	6997.5	0.78458	0.78458	399
454.428	7000.56	0.785468	0.785468	399
454.528	7003.81	0.786254	0.786254	399
454.638	7007.24	0.787163	0.787163	399
454.748	7011.24	0.788032	0.788032	399
454.858	7014.76	0.7889	0.7889	399
454.958	7017.47	0.789727	0.789727	399
455.068	7020.71	0.790616	0.790616	399
455.178	7024.24	0.791505	0.791505	399
455.278	7027.55	0.79229	0.79229	399
455.388	7031.05	0.793179	0.793179	399
455.498	7034.41	0.794068	0.794068	399
455.608	7037.48	0.794936	0.794936	399
455.708	7040.48	0.795742	0.795742	399
455.818	7043.97	0.79661	0.79661	399
455.928	7047.29	0.797499	0.797499	399
456.028	7050.27	0.798326	0.798326	399
456.138	7054.77	0.799214	0.799214	399
456.248	7058.03	0.800103	0.800103	399
456.358	7061.22	0.801013	0.801013	399
456.458	7064.04	0.801798	0.801798	399
456.568	7067.73	0.802667	0.802667	399
456.678	7071.64	0.803576	0.803576	399
456.778	7074.7	0.804341	0.804341	399
456.888	7078.63	0.80523	0.80523	399
456.998	7082.2	0.806098	0.806098	399
457.108	7085.56	0.807028	0.807028	399
457.208	7089.08	0.807814	0.807814	399
457.318	7092.27	0.808682	0.808682	399
457.428	7095.85	0.80957	0.80957	399
457.528	7098.85	0.810397	0.810397	399
457.638	7102.03	0.811266	0.811266	399
457.748	7105.37	0.812134	0.812134	399
457.858	7109.03	0.813043	0.813043	399
457.958	7112.13	0.813829	0.813829	399
458.068	7115.16	0.814697	0.814697	399
458.178	7118.85	0.815606	0.815606	399
458.278	7121.64	0.816392	0.816392	399
458.388	7125.26	0.817281	0.817281	399
458.498	7129.11	0.81817	0.81817	399
458.608	7132.39	0.819059	0.819059	399
458.708	7135.18	0.819844	0.819844	399
458.818	7138.53	0.820753	0.820753	399
458.928	7141.74	0.821601	0.821601	399
459.028	7144.72	0.822407	0.822407	399
459.138	7148.31	0.823275	0.823275	399
459.248	7152.33	0.824164	0.824164	399
459.348	7155.32	0.824991	0.824991	399
459.458	7159.29	0.825859	0.825859	399
459.568	7162.72	0.826727	0.826727	399
459.678	7166.39	0.827637	0.827637	399
459.778	7169.33	0.828402	0.828402	399
459.888	7172.84	0.829332	0.829332	399
459.998	7176.09	0.83018	0.83018	399
460.098	7178.91	0.830985	0.830985	399
460.208	7182.23	0.831854	0.831854	399
460.318	7185.16	0.832722	0.832722	399
460.428	7188.92	0.833611	0.833611	399
460.528	7191.95	0.834396	0.834396	399
460.638	7195.29	0.835285	0.835285	399
460.748	7198.63	0.836174	0.836174	399
460.848	7201.74	0.83698	0.83698	399
460.958	7205.25	0.837869	0.837869	399
461.068	7208.81	0.838778	0.838778	399
461.178	7211.38	0.839626	0.839626	399
461.278	7213.78	0.840432	0.840432	399
461.388	7216.91	0.841279	0.841279	399
461.498	7221.16	0.842168	0.842168	399
461.598	7224.27	0.842975	0.842975	399
461.708	7227.88	0.843863	0.843863	399
461.818	7231.28	0.844752	0.844752	399
461.928	7233.97	0.8456	0.8456	399
462.028	7237.95	0.846406	0.846406	399
462.138	7241.76	0.847295	0.847295	399
462.248	7245.52	0.848184	0.848184	399
462.348	7248.29	0.848969	0.848969	399
462.458	7251.42	0.849837	0.849837	399
462.568	7254.83	0.850726	0.850726	399
462.678	7258	0.851615	0.851615	399
462.778	7260.63	0.8524	0.8524	399
462.888	7263.43	0.853269	0.853269	399
462.998	7267.04	0.854158	0.854158	399
463.098	7270.21	0.854963	0.854963	399
463.208	7273.64	0.855852	0.855852	399
463.318	7276.76	0.856721	0.856721	399
463.428	7280.25	0.857589	0.857589	399
463.528	7283.04	0.858395	0.858395	399
463.638	7286.4	0.859284	0.859284	399
463.738	7289.19	0.860049	0.860049	399
463.848	7292.83	0.860958	0.860958	399
463.958	7295.89	0.861827	0.861827	399
464.068	7298.88	0.862694	0.862694	399
464.168	7302.03	0.86348	0.86348	399
464.278	7305.46	0.86439	0.86439	399
464.388	7309.13	0.865237	0.865237	400
464.488	7312.81	0.866064	0.866064	400
464.598	7316.17	0.866932	0.866932	400
464.708	7319.48	0.867821	0.867821	400
464.818	7323.14	0.868689	0.868689	400
464.918	7326.29	0.869516	0.869516	400
465.028	7329.67	0.870364	0.870364	400
465.138	7332.54	0.871231	0.871231	400
465.238	7335.8	0.872017	0.872017	400
465.348	7339.26	0.872927	0.872927	400
465.458	7342	0.873774	0.873774	400
465.568	7345.48	0.874642	0.874642	400
465.668	7349.01	0.875469	0.875469	400
465.778	7352.07	0.876337	0.876337	400
465.888	7355.46	0.877247	0.877247	400
465.988	7358.04	0.878012	0.878012	400
466.098	7361.43	0.8789	0.8789	400
466.208	7364.26	0.879769	0.879769	400
466.318	7368.31	0.880658	0.880658	400
466.418	7371.27	0.881443	0.881443	400
466.528	7373.82	0.882311	0.882311	400
466.638	7376.58	0.883159	0.883159	400
466.738	7380.16	0.883965	0.883965	400
466.848	7384.19	0.884854	0.884854	400
466.958	7388.77	0.885743	0.885743	400
467.068	7393.14	0.886631	0.886631	400
467.168	7395.72	0.887417	0.887417	400
467.278	7399.45	0.888285	0.888285	400
467.388	7403.04	0.889174	0.889174	400
467.488	7406	0.889959	0.889959	400
467.598	7409.5	0.890807	0.890807	400
467.708	7412.87	0.891695	0.891695	400
467.818	7416.19	0.892585	0.892585	400
467.918	7419.19	0.893391	0.893391	400
468.028	7422.44	0.894259	0.894259	400
468.138	7425.52	0.895168	0.895168	400
468.238	7428.38	0.895933	0.895933	400
468.348	7431.19	0.896801	0.896801	400
468.458	7434.56	0.89767	0.89767	401
468.568	7437.72	0.898579	0.898579	401
468.668	7440.74	0.899365	0.899365	401
468.778	7444.19	0.900253	0.900253	401
468.888	7447.46	0.901142	0.901142	401
468.988	7450.31	0.901928	0.901928	401
469.098	7453.35	0.902775	0.902775	401
469.208	7456.38	0.903684	0.903684	401
469.308	7459.62	0.904491	0.904491	401
469.418	7463.44	0.905359	0.905359	401
469.528	7466.53	0.906227	0.906227	401
469.638	7469.91	0.907116	0.907116	401
469.738	7472.92	0.907922	0.907922	401
469.848	7476.01	0.90879	0.90879	401
469.958	7479.51	0.909658	0.909658	401
470.058	7482.8	0.910465	0.910465	401
470.168	7486.12	0.911312	0.911312	401
470.278	7489.84	0.912222	0.912222	401
470.388	7492.88	0.91309	0.91309	401
470.488	7496.08	0.913917	0.913917	401
470.598	7498.98	0.914785	0.914785	401
470.708	7502.61	0.915674	0.915674	401
470.808	7504.57	0.916459	0.916459	401
470.918	7507.64	0.917327	0.917327	401
471.028	7511.61	0.918237	0.918237	401
471.138	7514.77	0.919084	0.919084	401
471.238	7517.01	0.91987	0.91987	401
471.348	7521.07	0.920759	0.920759	401
471.458	7524.21	0.921648	0.921648	401
471.558	7527.52	0.922453	0.922453	401
471.668	7531.14	0.923343	0.923343	401
471.778	7534.7	0.924232	0.924232	401
471.888	7536.94	0.92512	0.92512	401
471.988	7539.72	0.925926	0.925926	401
472.098	7543.22	0.926795	0.926795	401
472.208	7546.29	0.927663	0.927663	401
472.308	7549.28	0.928469	0.928469	401
472.418	7552.98	0.929337	0.929337	401
472.528	7556.47	0.930226	0.930226	401
472.638	7560.46	0.931115	0.931115	401
472.738	7563.85	0.9319	0.9319	401
472.848	7567.22	0.93281	0.93281	401
472.958	7570.31	0.933678	0.933678	401
473.058	7573.35	0.934463	0.934463	401
473.168	7576.36	0.935332	0.935332	401
473.278	7579.72	0.93622	0.93622	401
473.388	7583.17	0.93713	0.93713	401
473.488	7585.93	0.937915	0.937915	401
473.598	7588.66	0.938784	0.938784	401
473.708	7592.58	0.939693	0.939693	401
473.808	7595.48	0.940479	0.940479	401
473.918	7598.04	0.941347	0.941347	401
474.028	7601.68	0.942256	0.942256	401
474.128	7604.91	0.943042	0.943042	401
474.238	7607.8	0.943931	0.943931	401
474.348	7611.41	0.944799	0.944799	401
474.458	7614.69	0.945688	0.945688	401
474.558	7617.59	0.946494	0.946494	401
474.668	7620.54	0.947362	0.947362	401
474.778	7623.95	0.948272	0.948272	401
474.878	7626.67	0.949057	0.949057	401
474.988	7630.36	0.949946	0.949946	401
475.098	7634.31	0.950835	0.950835	401
475.208	7637.69	0.951703	0.951703	401
475.308	7640.63	0.95253	0.95253	401
475.418	7643.85	0.953398	0.953398	401
475.528	7647.53	0.954266	0.954266	401
475.628	7650.43	0.955093	0.955093	401
475.738	7653.72	0.95594	0.95594	401
475.848	7657.01	0.956829	0.956829	401
475.958	7660.02	0.957697	0.957697	401
476.058	7663.34	0.958545	0.958545	401
476.168	7666.58	0.959434	0.959434	401
476.278	7669.32	0.960281	0.960281	401
476.378	7672.59	0.961108	0.961108	401
476.488	7675.9	0.961976	0.961976	401
476.598	7679.13	0.962886	0.962886	401
476.708	7682.13	0.963733	0.963733	401
476.808	7684.93	0.964519	0.964519	401
476.918	7688.55	0.965428	0.965428	401
477.028	7691.73	0.966317	0.966317	401
477.128	7694.34	0.967103	0.967103	401
477.238	7697.82	0.967992	0.967992	401
477.348	7701.6	0.968921	0.968921	401
477.458	7704.89	0.969769	0.969769	401
477.558	7707.51	0.970596	0.970596	401
477.668	7710.84	0.971485	0.971485	401
477.778	7714.35	0.972374	0.972374	401
477.878	7717.6	0.973159	0.973159	401
477.988	7721.19	0.974068	0.974068	401
478.098	7724.56	0.974937	0.974937	401
478.208	7727.7	0.975784	0.975784	401
478.308	7730.97	0.976611	0.976611	401
478.418	7734.58	0.9775	0.9775	401
478.528	7738.02	0.978368	0.978368	401
478.628	7740.5	0.979195	0.979195	401
478.738	7743.52	0.980084	0.980084	401
478.848	7746.92	0.980973	0.980973	401
478.948	7749.42	0.981758	0.981758	401
479.058	7752.73	0.982626	0.982626	401
479.168	7755.79	0.983536	0.983536	401
479.268	7758.25	0.984321	0.984321	401
479.378	7761.72	0.98521	0.98521	401
479.488	7765.57	0.986078	0.986078	401
479.598	7768.55	0.986967	0.986967	400
479.698	7771.52	0.987752	0.987752	400
479.808	7775.07	0.988662	0.988662	400
479.918	7778.17	0.989551	0.989551	400
480.018	7780.67	0.990357	0.990357	400
480.128	7783.68	0.991225	0.991225	400
480.238	7786.61	0.992094	0.992094	400
480.348	7789.87	0.992962	0.992962	400
480.448	7793.44	0.993768	0.993768	400
480.558	7797.23	0.994657	0.994657	400
480.668	7800.87	0.995545	0.995545	400
480.768	7803.61	0.996331	0.996331	400
480.878	7806.87	0.99722	0.99722	400
480.988	7810	0.998109	0.998109	400
481.098	7813.28	0.998977	0.998977	400
481.198	7815.98	0.999783	0.999783	400
481.308	7819.07	1.00067	1.00067	400
481.418	7821.59	1.00156	1.00156	400
481.518	7824.69	1.00235	1.00235	400
481.628	7827.81	1.00321	1.00321	400
481.738	7830.94	1.0041	1.0041	400
481.848	7834.4	1.00499	1.00499	400
481.948	7837.07	1.00578	1.00578	400
482.058	7840.22	1.00665	1.00665	400
482.168	7842.92	1.00753	1.00753	400
482.268	7846.8	1.00836	1.00836	400
482.378	7849.33	1.00923	1.00923	400
482.488	7851.88	1.0101	1.0101	400
482.598	7855.89	1.01099	1.01099	400
482.698	7858.64	1.01179	1.01179	400
482.808	7861.75	1.01268	1.01268	400
482.918	7864.81	1.01351	1.01351	400
483.018	7867.98	1.01434	1.01434	400
483.128	7871.08	1.01522	1.01522	400
483.238	7875.24	1.01609	1.01609	400
483.348	7879.21	1.01698	1.01698	400
483.448	7882.06	1.01779	1.01779	400
483.558	7884.66	1.01866	1.01866	400
483.668	7888.3	1.01954	1.01954	399
483.768	7890.97	1.02033	1.02033	399
483.878	7894.3	1.02122	1.02122	399
483.988	7896.82	1.02207	1.02207	399
484.088	7899.84	1.02289	1.02289	399
484.198	7902.64	1.02376	1.02376	399
484.308	7906.11	1.02465	1.02465	399
484.418	7909.21	1.02554	1.02554	399
484.518	7911.84	1.02632	1.02632	399
484.628	7914.8	1.02719	1.02719	399
484.738	7918.22	1.02806	1.02806	399
484.838	7921.13	1.02889	1.02889	399
484.948	7924.21	1.02976	1.02976	399
485.058	7927.24	1.03062	1.03062	399
485.168	7930.51	1.03151	1.03151	399
485.268	7933.01	1.0323	1.0323	399
485.378	7936.62	1.03319	1.03319	399
485.488	7939.98	1.03408	1.03408	399
485.588	7942.72	1.03484	1.03484	399
485.698	7946.02	1.03575	1.03575	399
485.808	7949.68	1.03662	1.03662	399
485.918	7953.45	1.03751	1.03751	399
486.018	7956.44	1.03829	1.03829	399
486.128	7959.68	1.03918	1.03918	399
486.238	7962.77	1.04005	1.04005	399
486.338	7965.12	1.04084	1.04084	399
486.448	7968.54	1.04172	1.04172	399
486.558	7971.92	1.04261	1.04261	399
486.668	7974.54	1.04346	1.04346	399
486.768	7977.89	1.04427	1.04427	399
486.878	7980.92	1.04516	1.04516	399
486.988	7984.12	1.04604	1.04604	399
487.088	7986.58	1.04683	1.04683	399
487.198	7989.37	1.0477	1.0477	399
487.308	7992.59	1.04857	1.04857	399
487.418	7995.71	1.04946	1.04946	399
487.518	7998.61	1.05026	1.05026	399
487.628	8000.69	1.05111	1.05111	399
487.738	8003.38	1.05196	1.05196	398
487.838	8006.54	1.05274	1.05274	398
487.948	8010.39	1.05363	1.05363	398
488.058	8014.03	1.05452	1.05452	398
488.168	8017.58	1.05543	1.05543	398
488.268	8020.44	1.05621	1.05621	398
488.378	8023.47	1.0571	1.0571	398
488.488	8026.66	1.05797	1.05797	398
488.588	8029.35	1.05876	1.05876	398
488.698	8032.6	1.05963	1.05963	398
488.808	8035.44	1.06049	1.06049	398
488.908	8038.04	1.0613	1.0613	398
489.018	8041.31	1.06217	1.06217	398
489.128	8044.97	1.06306	1.06306	398
489.238	8048.12	1.06395	1.06395	398
489.338	8050.97	1.06473	1.06473	398
489.448	8053.44	1.06562	1.06562	398
489.558	8056.7	1.06651	1.06651	398
489.658	8059.31	1.06729	1.06729	398
489.768	8062.57	1.06816	1.06816	398
489.878	8065.33	1.06905	1.06905	398
489.988	8068.59	1.06994	1.06994	398
490.088	8071.41	1.07075	1.07075	398
490.198	8074.17	1.07159	1.07159	398
490.308	8077.6	1.07246	1.07246	398
490.408	8080.74	1.07329	1.07329	398
490.518	8083.81	1.07416	1.07416	398
490.628	8087.37	1.07507	1.07507	398
490.738	8090.48	1.07593	1.07593	398
490.838	8092.99	1.07674	1.07674	398
490.948	8095.73	1.07757	1.07757	398
491.058	8098.85	1.07846	1.07846	398
491.158	8102.25	1.07928	1.07928	398
491.268	8105.7	1.08011	1.08011	398
491.378	8109.27	1.08102	1.08102	398
491.488	8111.94	1.08191	1.08191	398
491.588	8115.07	1.08271	1.08271	398
491.698	8118.51	1.08358	1.08358	398
491.808	8121.3	1.08445	1.08445	398
491.908	8124.25	1.08526	1.08526	398
492.018	8127.55	1.08615	1.08615	398
492.128	8130.18	1.08699	1.08699	398
492.238	8133.24	1.08792	1.08792	398
492.338	8136.1	1.08871	1.08871	398
492.448	8138.62	1.08958	1.08958	398
492.558	8142.03	1.09045	1.09045	398
492.658	8144.73	1.09125	1.09125	398
492.768	8148	1.09214	1.09214	398
492.878	8151.28	1.09303	1.09303	398
492.988	8153.94	1.09392	1.09392	398
493.088	8156.7	1.09472	1.09472	398
493.198	8159.84	1.09559	1.09559	398
493.308	8162.63	1.09646	1.09646	398
493.408	8165.1	1.09727	1.09727	398
493.518	8168.22	1.09813	1.09813	398
493.628	8171.98	1.099	1.099	398
493.738	8175.75	1.09991	1.09991	398
493.838	8178.71	1.1007	1.1007	399
493.948	8182.26	1.10159	1.10159	399
494.048	8185.19	1.10241	1.10241	399
494.158	8187.65	1.10326	1.10326	399
494.268	8190.54	1.10413	1.10413	399
494.378	8194.06	1.10504	1.10504	399
494.478	8196.52	1.1058	1.1058	399
494.588	8199.75	1.10671	1.10671	399
494.698	8202.63	1.10758	1.10758	399
494.798	8205.95	1.10839	1.10839	399
494.908	8208.75	1.10928	1.10928	399
495.018	8212.02	1.11016	1.11016	399
495.128	8215.08	1.11103	1.11103	399
495.228	8217.71	1.11184	1.11184	399
495.338	8220.94	1.11273	1.11273	399
495.448	8223.84	1.11364	1.11364	399
495.548	8226.69	1.11442	1.11442	399
495.658	8229.5	1.11529	1.11529	399
495.768	8232.27	1.11618	1.11618	399
495.878	8234.57	1.11703	1.11703	399
495.978	8237.92	1.11785	1.11785	399
496.088	8241.37	1.11874	1.11874	399
496.198	8244.42	1.11963	1.11963	399
496.298	8247.52	1.12042	1.12042	399
496.408	8250.67	1.12131	1.12131	399
496.518	8254.22	1.1222	1.1222	399
496.628	8257.26	1.12306	1.12306	399
496.728	8260.11	1.12387	1.12387	399
496.838	8262.86	1.12474	1.12474	399
496.948	8266.37	1.12563	1.12563	399
497.048	8269.52	1.12643	1.12643	399
497.158	8272.38	1.12732	1.12732	399
497.268	8275.59	1.12821	1.12821	399
497.378	8278.41	1.12908	1.12908	399
497.478	8281.28	1.12989	1.12989	399
497.588	8284.46	1.13077	1.13077	399
497.698	8287.28	1.13164	1.13164	399
497.798	8290.23	1.13247	1.13247	399
497.908	8293.57	1.13336	1.13336	400
498.018	8296.35	1.13423	1.13423	400
498.128	8299	1.13509	1.13509	400
498.228	8302.01	1.1359	1.1359	400
498.338	8304.1	1.13679	1.13679	400
498.448	8308.22	1.1377	1.1377	400
498.548	8311.35	1.13853	1.13853	400
498.658	8314.32	1.13941	1.13941	400
498.768	8317.38	1.1403	1.1403	400
498.868	8319.71	1.14109	1.14109	400
498.978	8322.91	1.14196	1.14196	400
499.088	8326.26	1.14285	1.14285	400
499.198	8329.49	1.14373	1.14373	400
499.298	8332.54	1.14452	1.14452	400
499.408	8335.51	1.14541	1.14541	400
499.518	8338.9	1.14628	1.14628	400
499.618	8341.57	1.14708	1.14708	400
499.728	8344.73	1.14797	1.14797	400
499.838	8347.87	1.14886	1.14886	400
499.948	8350.98	1.14977	1.14977	400
500.048	8353.41	1.15056	1.15056	400
500.158	8356.04	1.15142	1.15142	400
500.268	8358.82	1.15231	1.15231	400
500.368	8361.77	1.1531	1.1531	400
500.478	8365.13	1.15399	1.15399	400
500.588	8367.83	1.15486	1.15486	400
500.698	8371.04	1.15576	1.15576	400
500.798	8374.39	1.15657	1.15657	400
500.908	8376.91	1.15744	1.15744	400
501.018	8379.83	1.15833	1.15833	400
501.118	8382.17	1.15911	1.15911	400
501.228	8384.98	1.16002	1.16002	400
501.338	8388.16	1.16089	1.16089	400
501.448	8390.9	1.16178	1.16178	400
501.548	8393.67	1.16257	1.16257	400
501.658	8397.26	1.16343	1.16343	400
501.768	8401.09	1.16432	1.16432	400
501.868	8404.18	1.16513	1.16513	400
501.978	8407.07	1.16602	1.16602	401
502.088	8410.09	1.16691	1.16691	401
502.198	8413.37	1.1678	1.1678	401
502.298	8415.85	1.1686	1.1686	401
502.408	8418.72	1.16947	1.16947	401
502.518	8421.31	1.17036	1.17036	401
502.618	8423.58	1.17114	1.17114	401
502.728	8426.79	1.17203	1.17203	401
502.838	8429.68	1.1729	1.1729	401
502.948	8432.71	1.17379	1.17379	401
503.048	8435.11	1.17455	1.17455	401
503.158	8438.4	1.17546	1.17546	401
503.268	8441.87	1.17635	1.17635	401
503.368	8444.62	1.17716	1.17716	401
503.478	8447.41	1.17803	1.17803	401
503.588	8449.58	1.17892	1.17892	401
503.698	8452.63	1.17978	1.17978	401
503.798	8455.05	1.18057	1.18057	401
503.908	8458.18	1.18146	1.18146	401
504.018	8461.12	1.18235	1.18235	401
504.118	8464.12	1.18313	1.18313	401
504.228	8467.3	1.18404	1.18404	401
504.338	8470.35	1.18489	1.18489	401
504.438	8473.48	1.1857	1.1857	401
504.548	8477.24	1.18656	1.18656	401
504.658	8480.3	1.18747	1.18747	401
504.768	8482.88	1.18834	1.18834	401
504.868	8485.76	1.18917	1.18917	401
504.978	8488.4	1.19002	1.19002	401
505.088	8491.63	1.19091	1.19091	401
505.188	8494.04	1.19169	1.19169	401
505.298	8496.69	1.19256	1.19256	401
505.408	8499.75	1.19345	1.19345	401
505.518	8502.68	1.19432	1.19432	401
505.618	8505.55	1.19512	1.19512	401
505.728	8508.32	1.19601	1.19601	401
505.838	8511.36	1.19688	1.19688	401
505.938	8514.02	1.19768	1.19768	401
506.048	8516.81	1.19855	1.19855	401
506.158	8519.72	1.19944	1.19944	401
506.268	8522.96	1.20031	1.20031	401
506.368	8525.39	1.20112	1.20112	401
506.478	8528.13	1.20198	1.20198	401
506.588	8531	1.20285	1.20285	401
506.688	8533.73	1.20366	1.20366	401
506.798	8536.96	1.20455	1.20455	401
506.908	8539.89	1.20542	1.20542	401
507.018	8543.27	1.20628	1.20628	401
507.118	8546.82	1.20709	1.20709	401
507.228	8549.83	1.20798	1.20798	401
507.338	8552.61	1.20885	1.20885	401
507.438	8555.21	1.20965	1.20965	401
507.548	8557.69	1.21052	1.21052	401
507.658	8560.39	1.21139	1.21139	401
507.768	8563.7	1.21228	1.21228	401
507.868	8566.45	1.21306	1.21306	401
507.978	8569.32	1.21395	1.21395	401
508.088	8572.33	1.2148	1.2148	401
508.188	8575.35	1.21563	1.21563	401
508.298	8577.93	1.2165	1.2165	401
508.408	8580.73	1.21738	1.21738	401
508.518	8583.67	1.21825	1.21825	401
508.618	8586.35	1.21906	1.21906	401
508.728	8589.17	1.21995	1.21995	401
508.828	8591.41	1.22069	1.22069	401
508.938	8593.32	1.22156	1.22156	401
509.048	8596.77	1.22245	1.22245	401
509.158	8600.37	1.22332	1.22332	401
509.258	8603.65	1.22414	1.22414	401
509.368	8606.95	1.22501	1.22501	401
509.478	8610.15	1.22588	1.22588	401
509.578	8613.1	1.22667	1.22667	401
509.688	8616.43	1.22755	1.22755	401
509.798	8619.29	1.22844	1.22844	401
509.908	8622.43	1.22931	1.22931	401
510.008	8624.86	1.2301	1.2301	401
510.118	8627.92	1.23099	1.23099	400
510.228	8631.01	1.23185	1.23185	400
510.328	8633.88	1.23266	1.23266	400
510.438	8636.66	1.23357	1.23357	400
510.548	8638.76	1.2344	1.2344	400
510.658	8641.76	1.23531	1.23531	400
510.758	8644.11	1.23609	1.23609	400
510.868	8647.65	1.23698	1.23698	400
510.978	8650.24	1.23785	1.23785	400
511.078	8653.12	1.23865	1.23865	400
511.188	8656.5	1.23954	1.23954	400
511.298	8658.93	1.24041	1.24041	400
511.408	8661.74	1.24128	1.24128	400
511.508	8664.46	1.24209	1.24209	400
511.618	8667.58	1.243	1.243	400
511.728	8670.52	1.24382	1.24382	400
511.828	8673.62	1.24465	1.24465	400
511.938	8676.71	1.24552	1.24552	400
512.048	8679.57	1.24641	1.24641	400
512.158	8682.87	1.24727	1.24727	400
512.258	8686.23	1.24804	1.24804	400
512.368	8690.14	1.24893	1.24893	400
512.478	8693.44	1.24982	1.24982	400
512.578	8696.48	1.25064	1.25064	400
512.688	8699.56	1.25151	1.25151	400
512.798	8702.58	1.2524	1.2524	400
512.908	8705.11	1.25327	1.25327	400
513.008	8707.88	1.25405	1.25405	400
513.118	8710.43	1.25494	1.25494	400
513.228	8712.79	1.25583	1.25583	400
513.328	8715.53	1.25664	1.25664	400
513.438	8718.35	1.25751	1.25751	400
513.548	8721.14	1.25837	1.25837	400
513.658	8724.33	1.25924	1.25924	400
513.758	8726.76	1.26005	1.26005	400
513.868	8730.21	1.26094	1.26094	400
513.978	8732.66	1.26181	1.26181	400
514.078	8735.69	1.26261	1.26261	400
514.188	8738.59	1.2635	1.2635	399
514.298	8741.06	1.26441	1.26441	399
514.398	8743.81	1.2652	1.2652	399
514.508	8747.03	1.26606	1.26606	399
514.618	8749.66	1.26693	1.26693	399
514.728	8752.64	1.26782	1.26782	399
514.828	8755.82	1.26863	1.26863	399
514.938	8759.64	1.26952	1.26952	399
515.048	8762.58	1.27038	1.27038	399
515.148	8765.41	1.27119	1.27119	399
515.258	8768.5	1.27206	1.27206	399
515.368	8771.42	1.27297	1.27297	399
515.478	8774.18	1.27384	1.27384	399
515.578	8777.02	1.27464	1.27464	399
515.688	8779.46	1.27549	1.27549	399
515.798	8782.42	1.2764	1.2764	399
515.898	8785.31	1.27721	1.27721	399
516.008	8788.11	1.27807	1.27807	399
516.118	8791.09	1.27896	1.27896	399
516.228	8793.79	1.27983	1.27983	399
516.328	8796.78	1.28064	1.28064	399
516.438	8799.74	1.28153	1.28153	399
516.548	8802.44	1.28241	1.28241	399
516.648	8805.09	1.28322	1.28322	399
516.758	8808.23	1.28409	1.28409	399
516.868	8810.45	1.28496	1.28496	399
516.978	8813.23	1.28583	1.28583	399
517.078	8815.88	1.28665	1.28665	399
517.188	8819.21	1.28754	1.28754	399
517.298	8822.16	1.28843	1.28843	399
517.398	8824.92	1.28922	1.28922	399
517.508	8828.73	1.29013	1.29013	399
517.618	8831.8	1.29097	1.29097	399
517.728	8835.12	1.29186	1.29186	399
517.828	8838.26	1.29267	1.29267	399
517.938	8840.76	1.29354	1.29354	399
518.048	8844.05	1.29442	1.29442	399
518.148	8846.89	1.29523	1.29523	399
518.258	8850.28	1.29612	1.29612	399
518.368	8852.91	1.29701	1.29701	399
518.478	8855.81	1.29788	1.29788	399
518.578	8858.43	1.29868	1.29868	399
518.688	8860.84	1.29955	1.29955	399
518.798	8864.25	1.30046	1.30046	399
518.898	8867	1.30125	1.30125	399
519.008	8869.93	1.30213	1.30213	399
519.118	8872.75	1.30304	1.30304	399
519.218	8875.06	1.30381	1.30381	398
519.328	8877.71	1.3047	1.3047	398
519.438	8880.43	1.30559	1.30559	398
519.548	8882.88	1.3065	1.3065	398
519.648	8886.34	1.30728	1.30728	398
519.758	8889.57	1.30819	1.30819	398
519.868	8892.25	1.30906	1.30906	398
519.968	8894.44	1.30987	1.30987	398
520.078	8897.97	1.31077	1.31077	398
520.188	8901.14	1.31164	1.31164	398
520.298	8904.33	1.31251	1.31251	398
520.398	8907.61	1.31332	1.31332	398
520.508	8910.68	1.31421	1.31421	398
520.618	8913.61	1.31509	1.31509	398
520.718	8916.45	1.3159	1.3159	398
520.828	8919.51	1.31679	1.31679	398
520.938	8922.44	1.31766	1.31766	398
521.048	8924.87	1.31853	1.31853	398
521.148	8927.89	1.31935	1.31935	398
521.258	8930.65	1.32024	1.32024	399
521.368	8933.44	1.32113	1.32113	399
521.468	8935.7	1.3219	1.3219	399
521.578	8938.51	1.32281	1.32281	399
521.688	8941.67	1.32367	1.32367	399
521.798	8944.61	1.32454	1.32454	399
521.898	8947.85	1.32539	1.32539	399
522.008	8950.58	1.32624	1.32624	399
522.118	8953.39	1.32713	1.32713	399
522.218	8955.95	1.32793	1.32793	399
522.328	8958.6	1.32882	1.32882	399
522.438	8961.15	1.32969	1.32969	399
522.548	8964.14	1.3306	1.3306	399
522.648	8966.8	1.33136	1.33136	399
522.758	8970.27	1.33225	1.33225	399
522.868	8973.68	1.33312	1.33312	399
522.968	8976.71	1.33395	1.33395	399
523.078	8979.97	1.33481	1.33481	399
523.188	8982.84	1.3357	1.3357	399
523.298	8985.5	1.33659	1.33659	399
523.398	8988.17	1.33738	1.33738	399
523.508	8991.45	1.33829	1.33829	399
523.618	8994	1.33916	1.33916	399
523.718	8996.14	1.33994	1.33994	399
523.828	8999.05	1.34081	1.34081	399
523.938	9001.75	1.34168	1.34168	399
524.038	9004.19	1.3425	1.3425	399
524.148	9007.83	1.34339	1.34339	399
524.258	9010.83	1.34428	1.34428	399
524.358	9013.67	1.34509	1.34509	399
524.468	9016.57	1.34598	1.34598	399
524.578	9019.44	1.34685	1.34685	399
524.688	9022.15	1.34771	1.34771	399
524.788	9023.77	1.3485	1.3485	399
524.898	9026.59	1.34939	1.34939	399
525.008	9029.7	1.35028	1.35028	399
525.108	9032.52	1.35106	1.35106	399
525.218	9035.23	1.35193	1.35193	399
525.328	9038.18	1.35284	1.35284	399
525.438	9041.25	1.35369	1.35369	399
525.538	9044.46	1.35451	1.35451	399
525.648	9047.78	1.35536	1.35536	399
525.758	9050.75	1.35625	1.35625	399
525.858	9053.33	1.35706	1.35706	399
525.968	9055.87	1.35792	1.35792	399
526.078	9059.03	1.35883	1.35883	399
526.188	9061.98	1.3597	1.3597	399
526.288	9064.59	1.36049	1.36049	399
526.398	9067.15	1.36136	1.36136	399
526.508	9070.23	1.36224	1.36224	399
526.608	9072.91	1.36307	1.36307	399
526.718	9075.27	1.36392	1.36392	399
526.828	9077.71	1.36479	1.36479	399
526.938	9080.39	1.3657	1.3657	399
527.038	9083.09	1.36648	1.36648	399
527.148	9086.44	1.36737	1.36737	399
527.258	9089.66	1.36826	1.36826	399
527.358	9092.09	1.36905	1.36905	400
527.468	9094.59	1.36989	1.36989	400
527.578	9097.59	1.37078	1.37078	400
527.688	9100.38	1.37165	1.37165	400
527.788	9102.92	1.37248	1.37248	400
527.898	9106.39	1.37335	1.37335	400
528.008	9109.4	1.37423	1.37423	400
528.108	9111.98	1.37502	1.37502	400
528.218	9115.58	1.37591	1.37591	400
528.328	9118.38	1.37678	1.37678	400
528.438	9121.55	1.37764	1.37764	400
528.538	9123.87	1.37843	1.37843	400
528.648	9126.61	1.37932	1.37932	400
528.758	9129.5	1.38019	1.38019	400
528.858	9131.95	1.38099	1.38099	400
528.968	9134.88	1.38188	1.38188	400
529.078	9137.73	1.38275	1.38275	400
529.178	9140.4	1.38356	1.38356	400
529.288	9143.2	1.38445	1.38445	400
529.398	9146.16	1.38531	1.38531	400
529.508	9148.66	1.3862	1.3862	400
529.608	9151.41	1.38699	1.38699	400
529.718	9154.01	1.38786	1.38786	400
529.828	9156.66	1.38874	1.38874	400
529.928	9159.25	1.38953	1.38953	400
530.038	9161.25	1.3904	1.3904	400
530.148	9163.66	1.39127	1.39127	400
530.258	9167.55	1.39214	1.39214	400
530.358	9170.75	1.3929	1.3929	401
530.468	9174.61	1.39383	1.39383	401
530.578	9177.21	1.3947	1.3947	401
530.678	9180.13	1.39548	1.39548	401
530.788	9183.21	1.39637	1.39637	401
530.898	9186.36	1.39724	1.39724	401
531.008	9189.31	1.39811	1.39811	401
531.108	9192.32	1.39891	1.39891	401
531.218	9194.71	1.39978	1.39978	401
531.328	9197.5	1.40065	1.40065	401
531.428	9200.14	1.40146	1.40146	401
531.538	9203.11	1.40237	1.40237	401
531.648	9205.82	1.40324	1.40324	401
531.758	9208.13	1.40412	1.40412	401
531.858	9210.28	1.40489	1.40489	401
531.968	9213.18	1.40578	1.40578	401
532.078	9215.96	1.40665	1.40665	401
532.178	9218.37	1.40745	1.40745	401
532.288	9221.39	1.40836	1.40836	401
532.398	9224.25	1.40923	1.40923	401
532.508	9226.68	1.4101	1.4101	401
532.608	9229.58	1.41088	1.41088	401
532.718	9232.44	1.41175	1.41175	401
532.828	9235.37	1.41266	1.41266	401
532.928	9237.83	1.41345	1.41345	401
533.038	9240.63	1.41431	1.41431	401
533.148	9243.21	1.4152	1.4152	401
533.258	9246.16	1.41609	1.41609	401
533.358	9248.32	1.41686	1.41686	401
533.468	9251.84	1.41775	1.41775	401
533.578	9255.36	1.41861	1.41861	401
533.678	9258.11	1.41942	1.41942	401
533.788	9261.27	1.42029	1.42029	401
533.898	9263.88	1.42118	1.42118	401
533.998	9266.65	1.42196	1.42196	401
534.108	9269.54	1.42287	1.42287	401
534.218	9272.07	1.42374	1.42374	401
534.328	9274.14	1.42461	1.42461	401
534.428	9277.05	1.42544	1.42544	401
534.538	9279.36	1.42632	1.42632	401
534.648	9281.73	1.42717	1.42717	401
534.748	9284.05	1.42798	1.42798	401
534.858	9286.88	1.42885	1.42885	401
534.968	9289.78	1.42969	1.42969	401
535.078	9292.65	1.4306	1.4306	401
535.178	9295.55	1.43143	1.43143	401
535.288	9298.05	1.43228	1.43228	401
535.398	9300.32	1.43319	1.43319	401
535.498	9302.79	1.43395	1.43395	401
535.608	9305.64	1.43486	1.43486	401
535.718	9308.32	1.43573	1.43573	401
535.828	9311.61	1.4366	1.4366	401
535.928	9314.46	1.43742	1.43742	401
536.038	9318.07	1.43833	1.43833	401
536.148	9320.72	1.43918	1.43918	401
536.248	9323.65	1.44001	1.44001	401
536.358	9326.36	1.44088	1.44088	401
536.468	9329.15	1.44177	1.44177	401
536.578	9331.84	1.44263	1.44263	401
536.678	9334.51	1.44344	1.44344	401
536.788	9337.51	1.44433	1.44433	401
536.898	9340.07	1.4452	1.4452	401
536.998	9342.52	1.44598	1.44598	401
537.108	9345.19	1.44687	1.44687	401
537.218	9347.72	1.44774	1.44774	401
537.328	9350.8	1.44863	1.44863	401
537.428	9353.28	1.44945	1.44945	401
537.538	9356.34	1.45032	1.45032	401
537.648	9359	1.45121	1.45121	401
537.748	9361.52	1.452	1.452	401
537.858	9364.31	1.45291	1.45291	401
537.968	9366.55	1.4538	1.4538	401
538.078	9368.5	1.45462	1.45462	401
538.178	9371.46	1.45545	1.45545	401
538.288	9374.44	1.45634	1.45634	401
538.398	9377.5	1.45721	1.45721	401
538.498	9379.89	1.45801	1.45801	401
538.608	9382.67	1.45888	1.45888	401
538.718	9386.07	1.45981	1.45981	401
538.828	9389.16	1.46066	1.46066	401
538.928	9391.63	1.46149	1.46149	401
539.038	9394.4	1.46235	1.46235	401
539.138	9396.87	1.46314	1.46314	401
539.248	9399.41	1.46403	1.46403	401
539.358	9402.39	1.46492	1.46492	401
539.468	9405.53	1.46581	1.46581	401
539.568	9408.02	1.46661	1.46661	401
539.678	9410.6	1.46748	1.46748	401
539.788	9413.55	1.46839	1.46839	401
539.888	9416.17	1.46918	1.46918	401
539.998	9418.48	1.47004	1.47004	401
540.108	9421.26	1.47095	1.47095	401
540.218	9424.07	1.47184	1.47184	401
540.318	9426.17	1.47263	1.47263	401
540.428	9428.84	1.47352	1.47352	401
540.538	9431.42	1.47438	1.47438	401
540.638	9432.86	1.47519	1.47519	401
540.748	9436.13	1.4761	1.4761	401
540.858	9439.56	1.47699	1.47699	401
540.968	9442.26	1.4779	1.4779	401
541.068	9444.51	1.47868	1.47868	401
541.178	9447.19	1.47955	1.47955	401
541.288	9450.04	1.48044	1.48044	401
541.388	9452.78	1.48125	1.48125	401
541.498	9455.58	1.48214	1.48214	401
541.608	9458.41	1.48298	1.48298	400
541.718	9461.16	1.48387	1.48387	400
541.818	9464.05	1.48468	1.48468	400
541.928	9467.09	1.48557	1.48557	400
542.038	9469.57	1.48644	1.48644	400
542.138	9472.02	1.48728	1.48728	400
542.248	9475	1.48817	1.48817	400
542.358	9477.63	1.48906	1.48906	400
542.468	9480.06	1.48993	1.48993	400
542.568	9482.29	1.49073	1.49073	400
542.678	9484.52	1.4916	1.4916	400
542.788	9487.15	1.49249	1.49249	400
542.888	9489.8	1.4933	1.4933	400
542.998	9492.27	1.49415	1.49415	400
543.108	9495.32	1.49505	1.49505	400
543.218	9498.42	1.49592	1.49592	400
543.318	9500.89	1.49675	1.49675	400
543.428	9503.78	1.49762	1.49762	400
543.538	9506.28	1.49851	1.49851	400
543.638	9508.75	1.49931	1.49931	400
543.748	9511.02	1.50018	1.50018	400
543.858	9513.94	1.50105	1.50105	400
543.958	9516.62	1.50186	1.50186	400
544.068	9519.75	1.50274	1.50274	400
544.178	9522.64	1.50363	1.50363	400
544.288	9525.45	1.50448	1.50448	400
544.388	9527.71	1.50531	1.50531	400
544.498	9530.28	1.5062	1.5062	400
544.608	9533.09	1.50706	1.50706	400
544.708	9535.74	1.50787	1.50787	400
544.818	9538.09	1.50874	1.50874	400
544.928	9540.59	1.50965	1.50965	400
545.038	9543.21	1.51052	1.51052	400
545.138	9545.53	1.5113	1.5113	400
545.248	9548.45	1.51221	1.51221	400
545.358	9550.63	1.51306	1.51306	400
545.458	9553.28	1.51387	1.51387	400
545.568	9555.93	1.51477	1.51477	400
545.678	9558.48	1.51564	1.51564	399
545.788	9560.64	1.51653	1.51653	399
545.888	9562.7	1.51734	1.51734	399
545.998	9565.2	1.51821	1.51821	399
546.108	9568.18	1.51907	1.51907	399
546.208	9570.57	1.51988	1.51988	399
546.318	9573.61	1.52075	1.52075	399
546.428	9576.71	1.52164	1.52164	399
546.538	9580.16	1.52251	1.52251	399
546.638	9582.3	1.52329	1.52329	399
546.748	9585.64	1.52418	1.52418	399
546.858	9588.26	1.52505	1.52505	399
546.958	9591.07	1.52587	1.52587	399
547.068	9593.93	1.52676	1.52676	399
547.178	9595.74	1.52763	1.52763	399
547.288	9598.7	1.5285	1.5285	399
547.388	9600.75	1.52931	1.52931	399
547.498	9603.17	1.53017	1.53017	399
547.608	9605.71	1.53104	1.53104	399
547.708	9608.2	1.53185	1.53185	399
547.818	9610.31	1.53272	1.53272	399
547.928	9613.15	1.53361	1.53361	399
548.038	9615.64	1.53447	1.53447	399
548.138	9617.94	1.53528	1.53528	399
548.248	9620.71	1.53615	1.53615	399
548.358	9623.12	1.53702	1.53702	399
548.458	9625.46	1.53782	1.53782	399
548.568	9628.22	1.53871	1.53871	399
548.678	9630.69	1.5396	1.5396	399
548.788	9633.35	1.54047	1.54047	399
548.888	9635.96	1.54127	1.54127	399
548.998	9638.35	1.54214	1.54214	399
549.108	9640.83	1.54301	1.54301	399
549.208	9643.4	1.54382	1.54382	399
549.318	9646.93	1.54471	1.54471	399
549.428	9649.53	1.54557	1.54557	399
549.528	9652.13	1.54636	1.54636	399
549.638	9654.74	1.54727	1.54727	399
549.748	9657.12	1.54812	1.54812	399
549.858	9660.08	1.54901	1.54901	399
549.958	9662.62	1.54979	1.54979	399
550.068	9665.53	1.55068	1.55068	399
550.178	9668	1.55155	1.55155	399
550.278	9670.25	1.55235	1.55235	399
550.388	9672.93	1.55324	1.55324	399
550.498	9675.59	1.55411	1.55411	399
550.608	9678.07	1.55498	1.55498	399
550.708	9680.23	1.55579	1.55579	399
550.818	9682.8	1.55665	1.55665	399
550.928	9685.63	1.55754	1.55754	399
551.028	9687.96	1.55835	1.55835	399
551.138	9689.94	1.5592	1.5592	399
551.248	9691.15	1.56004	1.56004	399
551.358	9694.06	1.56091	1.56091	399
551.458	9697.21	1.56174	1.56174	399
551.568	9700.17	1.56261	1.56261	399
551.678	9703.51	1.5635	1.5635	399
551.778	9705.95	1.5643	1.5643	399
551.888	9708.36	1.56517	1.56517	399
551.998	9711.33	1.56604	1.56604	399
552.108	9714.08	1.56691	1.56691	399
552.208	9716.91	1.56771	1.56771	399
552.318	9719.52	1.56858	1.56858	399
552.428	9722.02	1.56945	1.56945	399
552.528	9724.68	1.57026	1.57026	399
552.638	9727.64	1.57114	1.57114	399
552.748	9730.14	1.57203	1.57203	399
552.858	9732.24	1.5729	1.5729	399
552.958	9734.77	1.57371	1.57371	399
553.068	9737.26	1.5746	1.5746	399
553.178	9739.51	1.57544	1.57544	399
553.278	9741.93	1.57625	1.57625	399
553.388	9744.66	1.57714	1.57714	399
553.498	9747.14	1.57801	1.57801	399
553.608	9749.56	1.5789	1.5789	399
553.708	9751.51	1.57966	1.57966	399
553.818	9753.98	1.58055	1.58055	399
553.918	9756.24	1.58136	1.58136	399
554.028	9759.34	1.58222	1.58222	399
554.138	9761.89	1.58313	1.58313	399
554.248	9764.36	1.58402	1.58402	399
554.348	9766.83	1.58481	1.58481	399
554.458	9769.05	1.58568	1.58568	399
554.568	9771.45	1.58652	1.58652	399
554.668	9774.55	1.58735	1.58735	399
554.778	9777.87	1.58822	1.58822	399
554.888	9780.07	1.58911	1.58911	399
554.998	9782.97	1.59	1.59	399
555.098	9785.13	1.59078	1.59078	399
555.208	9788.01	1.59167	1.59167	399
555.318	9790.38	1.59254	1.59254	399
555.418	9792.51	1.59334	1.59334	399
555.528	9794.9	1.59421	1.59421	399
555.638	9797.64	1.5951	1.5951	399
555.748	9800.45	1.59599	1.59599	399
555.848	9802.49	1.59678	1.59678	399
555.958	9804.77	1.59764	1.59764	399
556.068	9807.47	1.59851	1.59851	399
556.168	9810.29	1.59932	1.59932	399
556.278	9813.23	1.60021	1.60021	399
556.388	9815.24	1.6011	1.6011	399
556.498	9818.42	1.60198	1.60198	399
556.598	9820.83	1.60279	1.60279	399
556.708	9823.25	1.60366	1.60366	399
556.818	9825.68	1.60455	1.60455	399
556.918	9828.22	1.60535	1.60535	399
557.028	9830.73	1.6062	1.6062	399
557.138	9833.52	1.60709	1.60709	399
557.248	9836.89	1.608	1.608	399
557.348	9839.75	1.60879	1.60879	399
557.458	9842.58	1.60967	1.60967	399
557.568	9844.85	1.61054	1.61054	399
557.668	9847.14	1.61135	1.61135	399
557.778	9849.27	1.61222	1.61222	399
557.888	9851.71	1.61311	1.61311	399
557.998	9854.66	1.61399	1.61399	399
558.098	9856.92	1.61478	1.61478	399
558.208	9859.37	1.61567	1.61567	399
558.318	9861.59	1.61654	1.61654	399
558.418	9864	1.61736	1.61736	399
558.528	9866.9	1.61823	1.61823	399
558.638	9869.39	1.61912	1.61912	399
558.748	9871.89	1.61999	1.61999	399
558.848	9873.84	1.6208	1.6208	400
558.958	9876.53	1.6217	1.6217	400
559.068	9879.07	1.62257	1.62257	400
559.168	9880.78	1.62336	1.62336	400
559.278	9883.76	1.62425	1.62425	400
559.388	9885.78	1.62512	1.62512	400
559.488	9888.36	1.62592	1.62592	400
559.598	9891.11	1.62681	1.62681	400
559.708	9894.05	1.62772	1.62772	400
559.818	9896.85	1.62859	1.62859	400
559.918	9899.59	1.62939	1.62939	400
560.028	9902.56	1.63028	1.63028	400
560.138	9904.9	1.63115	1.63115	400
560.238	9907.2	1.63194	1.63194	400
560.348	9909.6	1.63283	1.63283	400
560.458	9912.11	1.63371	1.63371	400
560.568	9914.79	1.63458	1.63458	400
560.668	9917.62	1.63537	1.63537	400
560.778	9920.04	1.6363	1.6363	400
560.888	9922.39	1.63719	1.63719	400
560.988	9924.31	1.63797	1.63797	400
561.098	9927.11	1.63888	1.63888	400
561.208	9929.69	1.63975	1.63975	400
561.318	9931.86	1.64064	1.64064	400
561.418	9933.53	1.64142	1.64142	400
561.528	9935.7	1.64231	1.64231	400
561.638	9938.22	1.64318	1.64318	400
561.738	9940.66	1.64399	1.64399	400
561.848	9942.24	1.64488	1.64488	400
561.958	9945.52	1.64579	1.64579	400
562.068	9948.81	1.6467	1.6467	400
562.168	9950.89	1.64748	1.64748	400
562.278	9953.18	1.64837	1.64837	400
562.388	9955.63	1.64926	1.64926	400
562.488	9958.08	1.65004	1.65004	400
562.598	9960.83	1.65091	1.65091	400
562.708	9963.61	1.6518	1.6518	400
562.818	9966	1.65267	1.65267	400
562.918	9968.65	1.65348	1.65348	400
563.028	9971.34	1.65439	1.65439	400
563.138	9973.89	1.65527	1.65527	400
563.238	9976.07	1.65604	1.65604	400
563.348	9979.34	1.65695	1.65695	400
563.458	9982.7	1.65784	1.65784	400
563.568	9985.2	1.65873	1.65873	400
563.668	9987.69	1.65953	1.65953	400
563.778	9989.72	1.6604	1.6604	400
563.888	9992.28	1.66129	1.66129	400
563.988	9994.35	1.66207	1.66207	400
564.098	9996.4	1.66294	1.66294	400
564.208	9999.49	1.66383	1.66383	400
564.308	10002	1.66468	1.66468	400
564.418	10004.4	1.66555	1.66555	400
564.528	10006.3	1.66642	1.66642	400
564.638	10008.9	1.66728	1.66728	400
564.738	10011.2	1.66813	1.66813	400
564.848	10013.4	1.66898	1.66898	400
564.958	10015.8	1.66987	1.66987	401
565.058	10018.7	1.67067	1.67067	401
565.168	10021.5	1.67154	1.67154	401
565.278	10024.1	1.67241	1.67241	401
565.388	10026.9	1.6733	1.6733	401
565.488	10029.1	1.6741	1.6741	401
565.598	10032.1	1.67499	1.67499	401
565.708	10034.5	1.67588	1.67588	401
565.808	10036.6	1.67667	1.67667	401
565.918	10038.6	1.67756	1.67756	401
566.028	10041.2	1.67845	1.67845	401
566.138	10043.5	1.67931	1.67931	401
566.238	10045.4	1.68012	1.68012	401
566.348	10047.8	1.68099	1.68099	401
566.458	10050.3	1.68186	1.68186	401
566.558	10052.6	1.68268	1.68268	401
566.668	10054.9	1.68357	1.68357	401
566.778	10057.6	1.68444	1.68444	401
566.888	10060.1	1.68531	1.68531	401
566.988	10062.4	1.68614	1.68614	401
567.098	10064.7	1.687	1.687	401
567.208	10066.6	1.68787	1.68787	401
567.308	10068.3	1.68866	1.68866	401
567.418	10071.4	1.68955	1.68955	401
567.528	10073.7	1.69041	1.69041	401
567.638	10076.1	1.6913	1.6913	401
567.738	10078.5	1.69209	1.69209	401
567.848	10081.8	1.693	1.693	401
567.958	10085.1	1.69385	1.69385	401
568.058	10087.2	1.69467	1.69467	401
568.168	10090.1	1.69556	1.69556	401
568.278	10092.2	1.69643	1.69643	401
568.388	10094.8	1.69732	1.69732	401
568.488	10096.8	1.6981	1.6981	401
568.598	10099	1.69897	1.69897	401
568.708	10101	1.69984	1.69984	401
568.808	10103.6	1.70067	1.70067	401
568.918	10106.1	1.70153	1.70153	401
569.028	10108.2	1.7024	1.7024	400
[truncated: 828 more rows]
