# Supplementary material for: Benchmark dataset of the effect of grain size on strength in the single-phase FCC CrCoNi medium entropy alloy
Source: Data Brief. 2019 Oct 1;27:104592. doi: 10.1016/j.dib.2019.104592 (PMC6812030; doi:10.1016/j.dib.2019.104592)
Supplement: Multimedia component 1 [file mmc1.zip › Compression_Tests/673K/CrCoNi_1173K_10min_673K.xlsx]

## Sheet: CrCoNi_1173K_10min_673K
Name	CrCoNi-900C-10min-4µm-693K
Diameter	4.12	mm
Sample height	8.02	mm
Gage length	8.02	mm
Speed ​​during measurement	0.48	mm/min
Time	Force	Crosshead Displacement	Crosshead Displacement	Temperature
s	N	mm	mm	°C
350.796	77.3046	0	0	398
350.876	77.0522	-4.13414e-05	-4.13414e-05	398
350.906	77.107	-2.07183e-05	-2.07183e-05	398
350.906	77.107	-2.07183e-05	-2.07183e-05	398
351.016	77.3043	0	0	398
351.126	77.3755	2.06708e-05	2.06708e-05	398
351.236	78.0466	0.000805902	0.000805902	398
351.336	78.8197	0.00161223	0.00161223	398
351.446	79.735	0.00252156	0.00252156	398
351.556	81.9303	0.00341039	0.00341039	399
351.656	83.3986	0.00421672	0.00421672	399
351.766	83.6355	0.00512605	0.00512605	399
351.876	83.841	0.00601487	0.00601487	399
351.986	83.6434	0.0069037	0.0069037	399
352.086	83.801	0.00768952	0.00768952	399
352.196	83.8171	0.00857835	0.00857835	399
352.296	83.9987	0.00938453	0.00938453	399
352.406	84.0855	0.0102524	0.0102524	399
352.516	84.125	0.0111622	0.0111622	399
352.626	83.9592	0.01203	0.01203	399
352.726	83.7856	0.0128159	0.0128159	399
352.836	83.9752	0.0137047	0.0137047	399
352.946	83.9671	0.0145935	0.0145935	399
353.046	84.0855	0.0153994	0.0153994	399
353.156	84.0303	0.0162884	0.0162884	399
353.266	83.9514	0.0171772	0.0171772	399
353.376	84.3617	0.0180456	0.0180456	399
353.476	84.0698	0.0188724	0.0188724	399
353.586	83.983	0.0197197	0.0197197	399
353.696	83.841	0.0205881	0.0205881	399
353.796	83.8566	0.0214149	0.0214149	399
353.906	83.7618	0.0223037	0.0223037	399
354.016	83.7462	0.0231925	0.0231925	399
354.126	83.6198	0.0240814	0.0240814	399
354.226	83.8013	0.0248872	0.0248872	399
354.336	83.7224	0.0257555	0.0257555	399
354.446	83.7144	0.0266444	0.0266444	399
354.546	84.8037	0.0274297	0.0274297	399
354.656	86.9268	0.0283185	0.0283185	399
354.766	88.6162	0.0291869	0.0291869	399
354.876	89.8087	0.0300552	0.0300552	399
354.976	90.4875	0.030882	0.030882	399
355.086	90.8583	0.0317499	0.0317499	399
355.196	91.49	0.0326387	0.0326387	399
355.296	92.0427	0.033445	0.033445	399
355.406	92.6108	0.0343338	0.0343338	399
355.516	92.9347	0.0351812	0.0351812	399
355.626	93.0847	0.036091	0.036091	399
355.726	93.3689	0.0368973	0.0368973	399
355.836	93.8658	0.0377652	0.0377652	399
355.946	94.1108	0.0386335	0.0386335	399
356.046	94.4978	0.0394398	0.0394398	399
356.156	95.2397	0.0403491	0.0403491	399
356.266	95.5712	0.0411965	0.0411965	399
356.376	95.9108	0.0420853	0.0420853	399
356.476	96.5576	0.0428916	0.0428916	399
356.586	96.9133	0.0437805	0.0437805	399
356.696	97.2135	0.0446278	0.0446278	399
356.796	97.8212	0.0454546	0.0454546	399
356.906	98.2077	0.0463232	0.0463232	399
357.016	98.6738	0.047191	0.047191	399
357.126	99.2894	0.0480799	0.0480799	399
357.226	100.063	0.0488657	0.0488657	399
357.336	100.142	0.0497542	0.0497542	399
357.446	100.529	0.050643	0.050643	399
357.546	100.758	0.0514288	0.0514288	399
357.656	101.239	0.0522966	0.0522966	399
357.766	101.523	0.0532065	0.0532065	399
357.866	101.902	0.0539918	0.0539918	399
357.976	102.21	0.0548601	0.0548601	399
358.086	102.684	0.0557489	0.0557489	399
358.196	102.96	0.0566168	0.0566168	399
358.296	103.718	0.0574231	0.0574231	399
358.406	104.279	0.0583119	0.0583119	399
358.516	104.61	0.0591803	0.0591803	399
358.616	104.847	0.0599656	0.0599656	399
358.726	105.305	0.0608544	0.0608544	400
358.836	105.621	0.0617433	0.0617433	400
358.946	106.07	0.0626116	0.0626116	400
359.046	106.244	0.0634179	0.0634179	400
359.156	106.907	0.0642858	0.0642858	400
359.266	107.128	0.0651541	0.0651541	400
359.366	107.286	0.0659809	0.0659809	400
359.476	107.468	0.0668492	0.0668492	400
359.586	108.005	0.0677171	0.0677171	400
359.696	108.218	0.0685854	0.0685854	400
359.796	108.896	0.0694122	0.0694122	400
359.906	109.757	0.0702806	0.0702806	400
360.016	110.68	0.0711484	0.0711484	400
360.116	111.478	0.0719547	0.0719547	400
360.226	112.804	0.0728641	0.0728641	400
360.336	113.956	0.0737119	0.0737119	400
360.446	115.488	0.0746007	0.0746007	400
360.546	117.098	0.0753656	0.0753656	400
360.656	119.277	0.0762544	0.0762544	400
360.766	121.62	0.0771432	0.0771432	400
360.866	123.753	0.07797	0.07797	400
360.976	126.034	0.0788176	0.0788176	400
361.086	128.008	0.0796855	0.0796855	400
361.196	129.855	0.0805743	0.0805743	400
361.296	131.575	0.0813601	0.0813601	400
361.406	133.202	0.0822489	0.0822489	400
361.516	134.687	0.0831168	0.0831168	400
361.616	136.131	0.0839231	0.0839231	400
361.726	137.607	0.0847912	0.0847912	401
361.836	139.352	0.0856595	0.0856595	401
361.946	141.381	0.0865278	0.0865278	401
362.046	142.975	0.0872927	0.0872927	401
362.156	145.328	0.0881815	0.0881815	401
362.266	147.672	0.0890703	0.0890703	401
362.366	150.167	0.0898762	0.0898762	401
362.476	152.669	0.090786	0.090786	401
362.586	154.501	0.0916334	0.0916334	401
362.686	155.779	0.0924187	0.0924187	401
362.796	156.49	0.0933078	0.0933078	401
362.906	157.287	0.0941966	0.0941966	401
363.016	157.942	0.0950644	0.0950644	401
363.116	159.063	0.0958503	0.0958503	401
363.226	160.113	0.0967181	0.0967181	401
363.336	161.637	0.0976069	0.0976069	401
363.436	163.129	0.0983928	0.0983928	401
363.546	164.881	0.0993021	0.0993021	401
363.656	166.855	0.10017	0.10017	401
363.766	168.828	0.101059	0.101059	401
363.866	171.346	0.101845	0.101845	401
363.976	173.897	0.102734	0.102734	401
364.086	176.264	0.103602	0.103602	401
364.186	178.49	0.104387	0.104387	401
364.296	181.442	0.105297	0.105297	401
364.406	184.135	0.106123	0.106123	401
364.516	186.559	0.107033	0.107033	401
364.616	188.91	0.107819	0.107819	401
364.726	191.508	0.108707	0.108707	401
364.836	193.837	0.109575	0.109575	401
364.936	195.881	0.110423	0.110423	401
365.046	198.052	0.11127	0.11127	401
365.156	200.681	0.11218	0.11218	401
365.266	203.348	0.113007	0.113007	401
365.366	205.425	0.113813	0.113813	401
365.476	207.675	0.114681	0.114681	401
365.586	210.122	0.11557	0.11557	401
365.686	212.301	0.116376	0.116376	401
365.796	214.433	0.117245	0.117245	401
365.906	216.193	0.118154	0.118154	401
366.016	217.354	0.119022	0.119022	401
366.116	218.751	0.119808	0.119808	401
366.226	220.59	0.120717	0.120717	401
366.336	222.761	0.121565	0.121565	401
366.436	225.295	0.122371	0.122371	401
366.546	227.954	0.123239	0.123239	401
366.656	230.892	0.124107	0.124107	401
366.766	234.396	0.124996	0.124996	401
366.866	237.333	0.125781	0.125781	401
366.976	240.939	0.12667	0.12667	401
367.086	245.133	0.12758	0.12758	401
367.186	249.166	0.128365	0.128365	401
367.296	254.203	0.129254	0.129254	401
367.406	259.704	0.130143	0.130143	401
367.506	263.848	0.130949	0.130949	401
367.616	270.44	0.131796	0.131796	401
367.726	277.298	0.132706	0.132706	401
367.826	283.079	0.133471	0.133471	401
367.936	290.032	0.13436	0.13436	401
368.046	297.317	0.135269	0.135269	401
368.156	304.02	0.136117	0.136117	401
368.256	310.993	0.136943	0.136943	401
368.366	318.501	0.137832	0.137832	401
368.476	325.696	0.138701	0.138701	401
368.576	332.645	0.139486	0.139486	401
368.686	340.43	0.140396	0.140396	401
368.796	348.63	0.141222	0.141222	401
368.906	356.938	0.142153	0.142153	401
369.006	364.446	0.142938	0.142938	401
369.116	372.759	0.143806	0.143806	401
369.226	381.122	0.144695	0.144695	401
369.326	388.829	0.14548	0.14548	401
369.436	397.485	0.146369	0.146369	401
369.546	406.247	0.147258	0.147258	401
369.656	415.22	0.148147	0.148147	401
369.756	423.391	0.148912	0.148912	401
369.866	432.571	0.149822	0.149822	401
369.976	441.661	0.15071	0.15071	401
370.076	449.989	0.151516	0.151516	401
370.186	459.102	0.152406	0.152406	401
370.296	468.825	0.153294	0.153294	401
370.406	478.106	0.154142	0.154142	401
370.506	486.466	0.154948	0.154948	401
370.616	495.903	0.155857	0.155857	401
370.726	505.337	0.156726	0.156726	401
370.826	514.009	0.157532	0.157532	401
370.936	523.407	0.1584	0.1584	400
371.046	533.153	0.159309	0.159309	400
371.156	542.895	0.160157	0.160157	400
371.256	551.536	0.160942	0.160942	400
371.366	561.587	0.161852	0.161852	400
371.476	571.884	0.162741	0.162741	400
371.576	581.18	0.163547	0.163547	400
371.686	591.579	0.164415	0.164415	400
371.796	602.235	0.165304	0.165304	400
371.906	612.606	0.166193	0.166193	400
372.006	621.927	0.166978	0.166978	400
372.116	632.696	0.167888	0.167888	400
372.226	643.169	0.168756	0.168756	400
372.326	652.778	0.169562	0.169562	400
372.436	663.144	0.17043	0.17043	400
372.546	674.043	0.171319	0.171319	400
372.646	683.425	0.172146	0.172146	400
372.756	694.383	0.173035	0.173035	400
372.866	705.574	0.173924	0.173924	400
372.976	716.492	0.174812	0.174812	400
373.076	726.101	0.175619	0.175619	400
373.186	737.035	0.176508	0.176508	400
373.296	747.57	0.177375	0.177375	400
373.396	757.597	0.178182	0.178182	400
373.506	768.5	0.17905	0.17905	400
373.616	779.312	0.179939	0.179939	400
373.726	790.195	0.180828	0.180828	400
373.826	800.383	0.181634	0.181634	400
373.936	811.492	0.182502	0.182502	400
374.046	822.82	0.183411	0.183411	400
374.146	832.929	0.184197	0.184197	400
374.256	844.3	0.185065	0.185065	400
374.366	855.504	0.185954	0.185954	400
374.476	866.554	0.186843	0.186843	400
374.576	876.625	0.187628	0.187628	400
374.686	887.465	0.188517	0.188517	400
374.796	898.445	0.189386	0.189386	400
374.896	908.715	0.190212	0.190212	400
375.006	920.691	0.19108	0.19108	400
375.116	931.765	0.191969	0.191969	400
375.226	942.273	0.192879	0.192879	400
375.326	951.687	0.193685	0.193685	400
375.436	961.57	0.194533	0.194533	400
375.546	971.398	0.195442	0.195442	400
375.646	979.66	0.196207	0.196207	400
375.756	989.758	0.197096	0.197096	400
375.866	998.554	0.197984	0.197984	400
375.976	1008.23	0.198853	0.198853	399
376.076	1016.33	0.1997	0.1997	399
376.186	1025.11	0.200548	0.200548	399
376.296	1034.14	0.201437	0.201437	399
376.396	1042.1	0.202243	0.202243	399
376.506	1051.7	0.203111	0.203111	399
376.616	1060.3	0.204	0.204	399
376.726	1069.63	0.204847	0.204847	399
376.826	1077.99	0.205653	0.205653	399
376.936	1087.7	0.206584	0.206584	399
377.046	1096.16	0.207431	0.207431	399
377.146	1104.93	0.208237	0.208237	399
377.256	1114.23	0.209126	0.209126	399
377.366	1123.57	0.209994	0.209994	399
377.466	1132.95	0.2108	0.2108	399
377.576	1142.92	0.211689	0.211689	399
377.686	1153.84	0.212578	0.212578	399
377.796	1165.19	0.213446	0.213446	399
377.896	1175.57	0.214232	0.214232	399
378.006	1187.21	0.21512	0.21512	399
378.116	1199.42	0.216009	0.216009	399
378.216	1210.46	0.216816	0.216816	399
378.326	1222.65	0.217663	0.217663	399
378.436	1234.97	0.218552	0.218552	399
378.546	1246.96	0.21942	0.21942	399
378.646	1257.97	0.220205	0.220205	399
378.756	1269.92	0.221115	0.221115	399
378.866	1281.94	0.222025	0.222025	399
378.966	1293.43	0.222789	0.222789	399
379.076	1305.73	0.223658	0.223658	398
379.186	1318.41	0.224567	0.224567	398
379.296	1331.11	0.225435	0.225435	398
379.396	1342.42	0.226221	0.226221	398
379.506	1354.64	0.227089	0.227089	398
379.616	1367.19	0.227978	0.227978	398
379.716	1378.96	0.228763	0.228763	398
379.826	1391.21	0.229652	0.229652	398
379.936	1404.29	0.23052	0.23052	398
380.046	1417.17	0.23143	0.23143	398
380.146	1428.21	0.232215	0.232215	398
380.256	1440.96	0.233104	0.233104	398
380.366	1453.74	0.233951	0.233951	398
380.466	1465.16	0.234778	0.234778	398
380.576	1478.31	0.235667	0.235667	398
380.686	1491.36	0.236515	0.236515	398
380.796	1503.92	0.237383	0.237383	398
380.896	1515.64	0.238189	0.238189	398
381.006	1528.35	0.239078	0.239078	398
381.116	1541	0.239946	0.239946	398
381.216	1552.58	0.240732	0.240732	398
381.326	1565.74	0.241641	0.241641	398
381.436	1578.93	0.242509	0.242509	398
381.546	1591.7	0.243378	0.243378	398
381.646	1603.56	0.244183	0.244183	398
381.756	1616.78	0.245052	0.245052	398
381.866	1630.47	0.245941	0.245941	398
381.966	1643.05	0.246726	0.246726	398
382.076	1656.74	0.247615	0.247615	398
382.186	1670.27	0.248483	0.248483	398
382.296	1684.68	0.249372	0.249372	398
382.396	1697.05	0.250178	0.250178	398
382.506	1710.61	0.251046	0.251046	398
382.606	1723.16	0.251811	0.251811	398
382.716	1737.4	0.252721	0.252721	398
382.826	1751.25	0.253589	0.253589	398
382.936	1764.99	0.254478	0.254478	398
383.036	1777.53	0.255242	0.255242	398
383.146	1790.79	0.25609	0.25609	398
383.256	1804.4	0.256979	0.256979	398
383.356	1817.68	0.257785	0.257785	398
383.466	1831.71	0.258653	0.258653	398
383.576	1845.78	0.259542	0.259542	398
383.686	1859.91	0.260431	0.260431	398
383.786	1872.65	0.261217	0.261217	398
383.896	1887.15	0.262105	0.262105	398
384.006	1901.29	0.262973	0.262973	398
384.106	1914.14	0.2638	0.2638	398
384.216	1928.07	0.264668	0.264668	398
384.326	1942.25	0.265516	0.265516	398
384.436	1956.79	0.266426	0.266426	398
384.536	1970.36	0.267211	0.267211	398
384.646	1985.22	0.268058	0.268058	398
384.756	2000.05	0.268968	0.268968	398
384.856	2013.5	0.269774	0.269774	398
384.966	2028.23	0.270622	0.270622	398
385.076	2043.57	0.271531	0.271531	398
385.186	2059.15	0.272378	0.272378	398
385.286	2073.15	0.273185	0.273185	398
385.396	2088.36	0.274074	0.274074	398
385.506	2103.88	0.274942	0.274942	398
385.606	2117.83	0.275727	0.275727	398
385.716	2133.51	0.276616	0.276616	398
385.826	2148.83	0.277505	0.277505	398
385.936	2164.48	0.278373	0.278373	398
386.036	2178.6	0.279179	0.279179	398
386.146	2194.3	0.280089	0.280089	399
386.256	2210.95	0.280936	0.280936	399
386.356	2225.17	0.281742	0.281742	399
386.466	2240.12	0.28259	0.28259	399
386.576	2255.29	0.283479	0.283479	399
386.686	2270.65	0.284347	0.284347	399
386.786	2284.86	0.285153	0.285153	399
386.896	2300.8	0.286042	0.286042	399
387.006	2316.54	0.28691	0.28691	399
387.106	2331.68	0.287737	0.287737	399
387.216	2347.43	0.288605	0.288605	399
387.326	2363.43	0.289494	0.289494	399
387.426	2377.94	0.29028	0.29028	399
387.536	2394.25	0.291168	0.291168	399
387.646	2410.12	0.292037	0.292037	399
387.756	2426.13	0.292946	0.292946	399
387.856	2440.51	0.29369	0.29369	399
387.966	2457.48	0.294579	0.294579	399
388.076	2473.5	0.295468	0.295468	399
388.176	2488.19	0.296253	0.296253	399
388.286	2504.39	0.297163	0.297163	399
388.396	2520.9	0.298052	0.298052	399
388.506	2537.44	0.298961	0.298961	399
388.606	2552.16	0.299726	0.299726	399
388.716	2568.3	0.300636	0.300636	399
388.826	2584.05	0.301462	0.301462	399
388.926	2598.56	0.302268	0.302268	399
389.036	2614.73	0.303157	0.303157	399
389.146	2631.01	0.304046	0.304046	399
389.256	2647.13	0.304935	0.304935	399
389.356	2661.71	0.305721	0.305721	399
389.466	2677.91	0.30663	0.30663	399
389.576	2694.51	0.307498	0.307498	399
389.676	2709.64	0.308284	0.308284	399
389.786	2726.12	0.309173	0.309173	399
389.896	2742.52	0.310061	0.310061	399
390.006	2759.14	0.310909	0.310909	399
390.106	2774.3	0.311715	0.311715	399
390.216	2791	0.312604	0.312604	400
390.326	2807.54	0.313472	0.313472	400
390.426	2822.52	0.314278	0.314278	400
390.536	2839.41	0.315167	0.315167	400
390.646	2856.08	0.316077	0.316077	400
390.756	2872.62	0.316924	0.316924	400
390.856	2887.79	0.31773	0.31773	400
390.966	2904.74	0.318619	0.318619	400
391.076	2921.19	0.319508	0.319508	400
391.176	2936.33	0.320314	0.320314	400
391.286	2952.83	0.321141	0.321141	400
391.396	2969.91	0.322071	0.322071	400
391.506	2986.76	0.322939	0.322939	400
391.606	3001.76	0.323766	0.323766	400
391.716	3018.62	0.324634	0.324634	400
391.826	3035.41	0.325523	0.325523	400
391.926	3050.42	0.326329	0.326329	400
392.036	3067.08	0.327218	0.327218	400
392.146	3083.8	0.328086	0.328086	400
392.256	3100.68	0.328954	0.328954	400
392.356	3116.7	0.329781	0.329781	400
392.466	3133.52	0.330649	0.330649	400
392.576	3150.4	0.331518	0.331518	400
392.676	3166.11	0.332345	0.332345	400
392.786	3183.35	0.333212	0.333212	400
392.896	3200.37	0.334122	0.334122	400
392.996	3215.71	0.334887	0.334887	400
393.106	3232.8	0.335817	0.335817	400
393.216	3249.82	0.336685	0.336685	401
393.326	3266.71	0.337574	0.337574	401
393.426	3282.07	0.33836	0.33836	401
393.536	3298.55	0.339228	0.339228	401
393.646	3315.47	0.340117	0.340117	401
393.746	3330.06	0.340923	0.340923	401
393.856	3347.19	0.341832	0.341832	401
393.966	3364.31	0.342721	0.342721	401
394.076	3380.98	0.34361	0.34361	401
394.176	3395.83	0.344416	0.344416	401
394.286	3411.93	0.345305	0.345305	401
394.396	3428.27	0.346173	0.346173	401
394.496	3443.37	0.346979	0.346979	401
394.606	3459.34	0.347847	0.347847	401
394.716	3475.96	0.348716	0.348716	401
394.826	3492.51	0.349625	0.349625	401
394.926	3509.79	0.350452	0.350452	401
395.036	3526.21	0.35132	0.35132	401
395.146	3542.94	0.352189	0.352189	401
395.246	3557.86	0.352994	0.352994	401
395.356	3574.38	0.353863	0.353863	401
395.466	3591.06	0.354772	0.354772	401
395.576	3607.47	0.355661	0.355661	401
395.676	3622.56	0.356447	0.356447	401
395.786	3638.7	0.357336	0.357336	401
395.896	3654.51	0.358183	0.358183	401
395.996	3669.47	0.358989	0.358989	401
396.106	3685.64	0.359878	0.359878	401
396.216	3701.87	0.360787	0.360787	401
396.326	3717.84	0.361656	0.361656	401
396.426	3732.65	0.362462	0.362462	401
396.536	3748.49	0.36335	0.36335	401
396.646	3764.15	0.364219	0.364219	401
396.746	3778.4	0.365025	0.365025	401
396.856	3793.58	0.365914	0.365914	401
396.966	3808.81	0.366782	0.366782	401
397.076	3824.58	0.367671	0.367671	401
397.176	3838.58	0.368477	0.368477	401
397.286	3854.15	0.369345	0.369345	401
397.386	3868.25	0.370152	0.370152	401
397.496	3884.09	0.37104	0.37104	401
397.606	3899.48	0.371929	0.371929	401
397.716	3915.07	0.372797	0.372797	401
397.816	3928.6	0.373583	0.373583	401
397.926	3943.65	0.374492	0.374492	401
398.036	3958.84	0.375361	0.375361	401
398.136	3972.55	0.376166	0.376166	401
398.246	3987.88	0.377035	0.377035	401
398.356	4002.84	0.377903	0.377903	401
398.466	4017.95	0.378792	0.378792	401
398.566	4031.37	0.379598	0.379598	401
398.676	4046.22	0.380487	0.380487	401
398.786	4060.76	0.381375	0.381375	401
398.886	4074.48	0.382182	0.382182	401
398.996	4088.27	0.38305	0.38305	401
399.106	4102.31	0.383918	0.383918	401
399.216	4116.78	0.384807	0.384807	401
399.316	4129.98	0.385592	0.385592	401
399.426	4144.06	0.386481	0.386481	401
399.536	4158.69	0.387349	0.387349	401
399.636	4171.3	0.388135	0.388135	401
399.746	4185.3	0.389024	0.389024	401
399.856	4199.45	0.389892	0.389892	401
399.966	4213.63	0.390781	0.390781	401
400.066	4226.6	0.391587	0.391587	401
400.176	4241.26	0.392455	0.392455	401
400.286	4255.7	0.393344	0.393344	401
400.386	4268.08	0.39415	0.39415	401
400.496	4282.44	0.395039	0.395039	401
400.606	4296.08	0.395907	0.395907	401
400.716	4310.1	0.396775	0.396775	401
400.816	4323.53	0.397582	0.397582	401
400.926	4337.5	0.398449	0.398449	401
401.036	4351.56	0.399359	0.399359	401
401.136	4364.09	0.400124	0.400124	401
401.246	4377.7	0.401013	0.401013	401
401.356	4391.38	0.401881	0.401881	401
401.466	4405.38	0.40277	0.40277	401
401.566	4417.69	0.403576	0.403576	401
401.676	4430.83	0.404444	0.404444	401
401.786	4444.39	0.405333	0.405333	401
401.886	4456.84	0.406139	0.406139	401
401.996	4469.78	0.407007	0.407007	401
402.106	4484.03	0.407876	0.407876	401
402.216	4497.16	0.408764	0.408764	401
402.316	4508.97	0.40955	0.40955	400
402.426	4522.78	0.410439	0.410439	400
402.536	4536.45	0.411307	0.411307	400
402.636	4548.29	0.412092	0.412092	400
402.746	4562.37	0.41296	0.41296	400
402.856	4575.73	0.41387	0.41387	400
402.956	4588.01	0.414655	0.414655	400
403.066	4601.02	0.415524	0.415524	400
403.176	4614.29	0.416413	0.416413	400
403.286	4627.69	0.41728	0.41728	400
403.386	4640.17	0.418087	0.418087	400
403.496	4654.1	0.418955	0.418955	400
403.606	4667.51	0.419844	0.419844	400
403.706	4679.44	0.42065	0.42065	400
403.816	4692.46	0.421518	0.421518	400
403.926	4705.58	0.422407	0.422407	400
404.036	4718.99	0.423275	0.423275	400
404.136	4731.31	0.424082	0.424082	400
404.246	4743.87	0.424929	0.424929	400
404.356	4755.83	0.425776	0.425776	400
404.456	4767.89	0.426583	0.426583	400
404.566	4780.76	0.427471	0.427471	400
404.676	4795.12	0.42834	0.42834	400
404.786	4809.32	0.429229	0.429229	400
404.886	4820.25	0.430034	0.430034	400
404.996	4833.23	0.430903	0.430903	400
405.106	4846.44	0.431792	0.431792	400
405.206	4858.28	0.432577	0.432577	400
405.316	4871.35	0.433425	0.433425	400
405.426	4884.94	0.434334	0.434334	400
405.536	4897.57	0.435181	0.435181	400
405.636	4909.52	0.435988	0.435988	400
405.746	4922.65	0.436856	0.436856	400
405.856	4936.36	0.437765	0.437765	400
405.956	4947.8	0.438551	0.438551	400
406.066	4960.91	0.43944	0.43944	400
406.176	4973.9	0.440308	0.440308	400
406.286	4986.78	0.441197	0.441197	400
406.386	4998.21	0.442003	0.442003	400
406.496	5010.87	0.44285	0.44285	400
406.606	5024.01	0.44376	0.44376	400
406.706	5035.29	0.444525	0.444525	400
406.816	5047.96	0.445414	0.445414	400
406.926	5060.32	0.446282	0.446282	400
407.036	5072.97	0.447191	0.447191	400
407.136	5084.11	0.447977	0.447977	400
407.246	5096.63	0.448865	0.448865	400
407.356	5108.65	0.449734	0.449734	400
407.456	5120.13	0.45054	0.45054	399
407.566	5132.1	0.451408	0.451408	399
407.676	5143.99	0.452277	0.452277	399
407.776	5154.89	0.453103	0.453103	399
407.886	5167.39	0.45395	0.45395	399
407.996	5179.86	0.454839	0.454839	399
408.106	5191.75	0.455728	0.455728	399
408.206	5203.1	0.456534	0.456534	399
408.316	5215.08	0.457423	0.457423	399
408.426	5226.51	0.458292	0.458292	399
408.526	5236.73	0.459077	0.459077	399
408.636	5248.59	0.459966	0.459966	399
408.746	5259.74	0.460834	0.460834	399
408.856	5271.64	0.461702	0.461702	399
408.956	5281.92	0.462508	0.462508	399
409.066	5293.78	0.463377	0.463377	399
409.176	5304.78	0.464265	0.464265	399
409.276	5314.38	0.465051	0.465051	399
409.386	5325.8	0.465961	0.465961	399
409.496	5336.99	0.466849	0.466849	399
409.606	5347.34	0.467717	0.467717	399
409.706	5356.67	0.468524	0.468524	399
409.816	5367.77	0.469433	0.469433	399
409.926	5377.64	0.47026	0.47026	399
410.026	5387.29	0.471087	0.471087	399
410.136	5396.73	0.471934	0.471934	399
410.246	5406.66	0.472823	0.472823	399
410.356	5417.3	0.473712	0.473712	399
410.456	5426.85	0.474539	0.474539	399
410.566	5436.72	0.475428	0.475428	399
410.676	5445.49	0.476296	0.476296	399
410.776	5453.71	0.477102	0.477102	399
410.886	5462.61	0.47797	0.47797	399
410.996	5471.39	0.478859	0.478859	399
411.106	5479.96	0.479727	0.479727	399
411.206	5487.45	0.480513	0.480513	399
411.316	5495.78	0.481402	0.481402	399
411.426	5502.76	0.48227	0.48227	399
411.526	5509.72	0.483076	0.483076	398
411.636	5516.49	0.483944	0.483944	398
411.746	5523.31	0.484853	0.484853	398
411.856	5530.61	0.485742	0.485742	398
411.956	5536.7	0.486548	0.486548	398
412.066	5543.52	0.487417	0.487417	398
412.176	5550.05	0.488306	0.488306	398
412.276	5555.96	0.489111	0.489111	398
412.386	5562.19	0.48998	0.48998	398
412.496	5568.69	0.490868	0.490868	398
412.596	5574.49	0.491675	0.491675	398
412.706	5580.07	0.492564	0.492564	398
412.816	5585.78	0.493432	0.493432	398
412.916	5591.21	0.494238	0.494238	398
413.026	5597.48	0.495127	0.495127	398
413.136	5603.07	0.496016	0.496016	398
413.246	5609.63	0.496884	0.496884	398
413.346	5614.6	0.497669	0.497669	398
413.456	5620.09	0.498579	0.498579	398
413.566	5625.46	0.499426	0.499426	398
413.666	5630.72	0.500253	0.500253	398
413.776	5636.34	0.501101	0.501101	398
413.886	5641.87	0.502031	0.502031	398
413.996	5647.25	0.50292	0.50292	398
414.096	5652.08	0.503705	0.503705	398
414.206	5657.46	0.504594	0.504594	398
414.316	5662.62	0.505483	0.505483	398
414.416	5667.09	0.506268	0.506268	398
414.526	5672.57	0.507157	0.507157	398
414.636	5677.47	0.508025	0.508025	398
414.746	5682.36	0.508894	0.508894	398
414.846	5687.32	0.50972	0.50972	398
414.956	5691.97	0.510609	0.510609	398
415.066	5698.3	0.511519	0.511519	398
415.166	5702.33	0.512304	0.512304	398
415.276	5707.27	0.513214	0.513214	398
415.386	5712	0.514082	0.514082	398
415.496	5716.71	0.514971	0.514971	398
415.596	5720.84	0.515777	0.515777	398
415.706	5725.91	0.516645	0.516645	398
415.816	5731.36	0.517554	0.517554	398
415.916	5736	0.51834	0.51834	398
416.026	5740.74	0.519208	0.519208	398
416.136	5745.85	0.520097	0.520097	398
416.246	5750.68	0.521007	0.521007	398
416.346	5754.93	0.521813	0.521813	398
416.456	5759.73	0.522681	0.522681	398
416.566	5764.32	0.523591	0.523591	398
416.666	5768.93	0.524376	0.524376	398
416.776	5774.12	0.525265	0.525265	398
416.886	5779.06	0.526112	0.526112	398
416.996	5783.9	0.527001	0.527001	398
417.096	5788.11	0.527807	0.527807	398
417.206	5792.96	0.528675	0.528675	398
417.316	5798.11	0.529585	0.529585	398
417.416	5802.55	0.530391	0.530391	398
417.526	5806.8	0.53128	0.53128	398
417.636	5812.03	0.532148	0.532148	398
417.736	5816.23	0.532954	0.532954	398
417.846	5820.58	0.533823	0.533823	398
417.956	5825.49	0.534712	0.534712	398
418.066	5830.16	0.535579	0.535579	398
418.166	5834.32	0.536365	0.536365	398
418.276	5839.5	0.537275	0.537275	398
418.386	5844.4	0.538163	0.538163	398
418.486	5848.56	0.53897	0.53897	398
418.596	5853.53	0.539817	0.539817	399
418.706	5858.18	0.540726	0.540726	399
418.816	5863.01	0.541595	0.541595	399
418.916	5867.28	0.542401	0.542401	399
419.026	5871.4	0.543269	0.543269	399
419.136	5876.34	0.544158	0.544158	399
419.236	5880.04	0.544964	0.544964	399
419.346	5884.27	0.545812	0.545812	399
419.456	5889.33	0.546721	0.546721	399
419.566	5894.64	0.547589	0.547589	399
419.666	5898.51	0.548396	0.548396	399
419.776	5903.01	0.549263	0.549263	399
419.886	5907.45	0.550173	0.550173	399
419.986	5911.57	0.550979	0.550979	399
420.096	5915.98	0.551847	0.551847	399
420.206	5920.01	0.552716	0.552716	399
420.316	5924.91	0.553605	0.553605	399
420.416	5929.07	0.55439	0.55439	399
420.526	5934.46	0.555258	0.555258	399
420.636	5939.12	0.556168	0.556168	399
420.736	5942.89	0.556932	0.556932	399
420.846	5947.48	0.557821	0.557821	399
420.956	5952.17	0.55871	0.55871	399
421.066	5957.08	0.559578	0.559578	399
421.166	5961.55	0.560405	0.560405	399
421.276	5965.45	0.561273	0.561273	399
421.386	5970.06	0.562162	0.562162	399
421.486	5974.23	0.562968	0.562968	399
421.596	5978.79	0.563836	0.563836	399
421.706	5983.21	0.564725	0.564725	399
421.816	5987.35	0.565573	0.565573	399
421.916	5991.78	0.566358	0.566358	399
422.026	5996.79	0.567247	0.567247	399
422.136	6000.94	0.568136	0.568136	399
422.236	6005.58	0.568963	0.568963	399
422.346	6009.89	0.56979	0.56979	399
422.456	6014.53	0.57072	0.57072	399
422.556	6018.58	0.571505	0.571505	399
422.666	6022.78	0.572373	0.572373	400
422.776	6027.45	0.573262	0.573262	400
422.886	6031.37	0.57413	0.57413	400
422.986	6035.47	0.574937	0.574937	400
423.096	6039.79	0.575805	0.575805	400
423.206	6044.53	0.576673	0.576673	400
423.306	6048.84	0.577479	0.577479	400
423.416	6053.29	0.578327	0.578327	400
423.526	6057.94	0.579215	0.579215	400
423.636	6062.52	0.580104	0.580104	400
423.736	6066.84	0.580931	0.580931	400
423.846	6071.23	0.581799	0.581799	400
423.956	6075.43	0.582668	0.582668	400
424.056	6079.22	0.583453	0.583453	400
424.166	6083.5	0.584321	0.584321	400
424.276	6088.3	0.585231	0.585231	400
424.386	6093.27	0.586078	0.586078	400
424.486	6098.2	0.586884	0.586884	400
424.596	6103.05	0.587773	0.587773	400
424.706	6107.57	0.588641	0.588641	400
424.806	6111.22	0.589448	0.589448	400
424.916	6115.56	0.590316	0.590316	400
425.026	6119.96	0.591204	0.591204	400
425.136	6124.24	0.592073	0.592073	400
425.236	6127.92	0.592838	0.592838	400
425.346	6132.69	0.593747	0.593747	400
425.456	6136.54	0.594615	0.594615	400
425.556	6139.71	0.59538	0.59538	400
425.666	6144.84	0.596248	0.596248	400
425.776	6149.72	0.597137	0.597137	400
425.886	6154.24	0.598005	0.598005	400
425.986	6158.47	0.598832	0.598832	400
426.096	6162.08	0.5997	0.5997	400
426.206	6166.96	0.600589	0.600589	400
426.306	6171.04	0.601395	0.601395	400
426.416	6175.29	0.602243	0.602243	400
426.526	6179.77	0.603132	0.603132	400
426.636	6183.62	0.604	0.604	400
426.736	6188.1	0.604785	0.604785	401
426.846	6192.34	0.605674	0.605674	401
426.956	6197.25	0.606563	0.606563	401
427.056	6200.78	0.607369	0.607369	401
427.166	6204.93	0.608258	0.608258	401
427.276	6209.2	0.609126	0.609126	401
427.386	6213.75	0.610015	0.610015	401
427.486	6218.02	0.6108	0.6108	401
427.596	6221.81	0.611669	0.611669	401
427.696	6225.9	0.612434	0.612434	401
427.806	6230.45	0.613343	0.613343	401
427.916	6234.45	0.614211	0.614211	401
428.026	6239.31	0.615121	0.615121	401
428.126	6243.01	0.615906	0.615906	401
428.236	6247.51	0.616774	0.616774	401
428.346	6251.72	0.617663	0.617663	401
428.446	6255.93	0.618469	0.618469	401
428.556	6260.61	0.619358	0.619358	401
428.666	6264.18	0.620227	0.620227	401
428.776	6268.7	0.621094	0.621094	401
428.876	6272.81	0.621901	0.621901	401
428.986	6277.23	0.622728	0.622728	401
429.096	6282.04	0.623658	0.623658	401
429.196	6285.75	0.624443	0.624443	401
429.306	6290.06	0.625332	0.625332	401
429.416	6293.91	0.6262	0.6262	401
429.526	6298.82	0.627089	0.627089	401
429.626	6301.72	0.627854	0.627854	401
429.736	6305.93	0.628764	0.628764	401
429.846	6309.95	0.629631	0.629631	401
429.946	6314.35	0.630437	0.630437	401
430.056	6318.9	0.631326	0.631326	401
430.166	6322.56	0.632195	0.632195	401
430.276	6326.51	0.633063	0.633063	401
430.376	6330.63	0.63389	0.63389	401
430.486	6335.17	0.634758	0.634758	401
430.596	6339.47	0.635626	0.635626	401
430.696	6343.51	0.636432	0.636432	401
430.806	6347.17	0.637321	0.637321	401
430.916	6351.14	0.638189	0.638189	401
431.026	6355.33	0.639078	0.639078	401
431.126	6359.5	0.639884	0.639884	401
431.236	6363.33	0.640752	0.640752	401
431.346	6367.44	0.6416	0.6416	401
431.446	6371.72	0.642448	0.642448	401
431.556	6375.89	0.643357	0.643357	401
431.666	6380.26	0.644184	0.644184	401
431.776	6384.58	0.645093	0.645093	401
431.876	6388.28	0.64592	0.64592	401
431.986	6392	0.646747	0.646747	401
432.096	6396.54	0.647657	0.647657	401
432.196	6400.36	0.648442	0.648442	401
432.306	6404.57	0.649331	0.649331	401
432.416	6408.85	0.650199	0.650199	401
432.516	6412.17	0.651005	0.651005	401
432.626	6416.74	0.651873	0.651873	401
432.736	6421.65	0.652762	0.652762	401
432.846	6425.88	0.653651	0.653651	401
432.946	6429.75	0.654457	0.654457	401
433.056	6433.89	0.655346	0.655346	401
433.166	6438.18	0.656214	0.656214	401
433.266	6441.68	0.65702	0.65702	401
433.376	6445.87	0.657888	0.657888	401
433.486	6449.77	0.658777	0.658777	401
433.596	6453.23	0.659645	0.659645	401
433.696	6457.26	0.660472	0.660472	401
433.806	6461.99	0.661361	0.661361	401
433.916	6465.82	0.662229	0.662229	401
434.016	6470.06	0.663056	0.663056	401
434.126	6474.28	0.663924	0.663924	401
434.236	6478.18	0.664792	0.664792	401
434.346	6482.73	0.665681	0.665681	401
434.446	6486.31	0.666488	0.666488	401
434.556	6490.48	0.667356	0.667356	401
434.666	6494.54	0.668245	0.668245	401
434.766	6498.56	0.669051	0.669051	401
434.876	6503.26	0.669939	0.669939	401
434.986	6507.25	0.670808	0.670808	401
435.096	6511.21	0.671697	0.671697	401
435.196	6514.89	0.672503	0.672503	401
435.306	6519.48	0.673371	0.673371	401
435.416	6523.46	0.674281	0.674281	401
435.516	6527.13	0.675086	0.675086	401
435.626	6531	0.675955	0.675955	401
435.736	6535.11	0.676844	0.676844	401
435.846	6539.18	0.677732	0.677732	400
435.946	6542.97	0.678518	0.678518	400
436.056	6546.49	0.679407	0.679407	400
436.166	6550.94	0.680295	0.680295	400
436.266	6555.37	0.681164	0.681164	400
436.376	6559.6	0.682032	0.682032	400
436.486	6563.53	0.6829	0.6829	400
436.596	6567.31	0.683768	0.683768	400
436.696	6570.91	0.684574	0.684574	400
436.806	6574.94	0.685443	0.685443	400
436.916	6579.81	0.686352	0.686352	400
437.016	6583.76	0.687137	0.687137	400
437.126	6587.31	0.688006	0.688006	400
437.236	6592.15	0.688915	0.688915	400
437.346	6596.08	0.689763	0.689763	400
437.446	6600.31	0.69061	0.69061	400
437.556	6604.24	0.691479	0.691479	400
437.666	6607.93	0.692367	0.692367	400
437.766	6611.38	0.693174	0.693174	400
437.876	6615.1	0.694062	0.694062	400
437.986	6619.31	0.694931	0.694931	400
438.086	6623.18	0.695737	0.695737	400
438.196	6626.81	0.696605	0.696605	400
438.306	6631.09	0.697473	0.697473	400
438.416	6635.09	0.698362	0.698362	400
438.516	6639.45	0.699189	0.699189	400
438.626	6643.41	0.700057	0.700057	400
438.736	6646.79	0.700945	0.700945	400
438.836	6650.71	0.701752	0.701752	400
438.946	6654.4	0.702641	0.702641	400
439.056	6658.36	0.70353	0.70353	400
439.166	6662.14	0.704377	0.704377	400
439.266	6666.37	0.705204	0.705204	400
439.376	6670.39	0.706093	0.706093	400
439.486	6674.56	0.706961	0.706961	400
439.586	6678.58	0.707746	0.707746	400
439.696	6682.69	0.708635	0.708635	400
439.806	6686.79	0.709524	0.709524	400
439.916	6690.48	0.710413	0.710413	400
440.016	6694.09	0.711219	0.711219	399
440.126	6697.49	0.712108	0.712108	399
440.236	6701.48	0.712976	0.712976	399
440.336	6705.07	0.713762	0.713762	399
440.446	6708.62	0.714651	0.714651	399
440.556	6712.53	0.715519	0.715519	399
440.666	6716.53	0.716408	0.716408	399
440.766	6720.5	0.717234	0.717234	399
440.876	6724.02	0.718082	0.718082	399
440.986	6728.13	0.718971	0.718971	399
441.086	6731.24	0.719777	0.719777	399
441.196	6735.2	0.720666	0.720666	399
441.306	6738.81	0.721534	0.721534	399
441.416	6741.75	0.722402	0.722402	399
441.516	6746.2	0.723188	0.723188	399
441.626	6750.68	0.724076	0.724076	399
441.736	6754.81	0.724965	0.724965	399
441.836	6757.87	0.725751	0.725751	399
441.946	6762.07	0.72666	0.72666	399
442.056	6765.14	0.727528	0.727528	399
442.166	6769.83	0.728376	0.728376	399
442.266	6773.34	0.729182	0.729182	399
442.376	6777.44	0.730092	0.730092	399
442.476	6781.39	0.730877	0.730877	399
442.586	6785.16	0.731745	0.731745	399
442.696	6788.81	0.732634	0.732634	399
442.806	6792.67	0.733523	0.733523	399
442.906	6795.96	0.734309	0.734309	399
443.016	6799.6	0.735176	0.735176	399
443.126	6803.87	0.736065	0.736065	399
443.226	6807.55	0.736872	0.736872	399
443.336	6811.44	0.73776	0.73776	399
443.446	6814.98	0.738608	0.738608	399
443.556	6818.97	0.739497	0.739497	399
443.656	6823.23	0.740303	0.740303	399
443.766	6826.85	0.741192	0.741192	399
443.876	6830.6	0.742039	0.742039	399
443.976	6833.82	0.742845	0.742845	398
444.086	6838.04	0.743734	0.743734	398
444.196	6841.46	0.744603	0.744603	398
444.306	6845.4	0.74547	0.74547	398
444.406	6849.1	0.746277	0.746277	398
444.516	6852.9	0.747124	0.747124	398
444.626	6856.89	0.748034	0.748034	398
444.726	6860.69	0.74884	0.74884	398
444.836	6864.9	0.749687	0.749687	398
444.946	6868.66	0.750576	0.750576	398
445.056	6872.56	0.751465	0.751465	398
445.156	6875.95	0.752271	0.752271	398
445.266	6879.65	0.753139	0.753139	398
445.376	6883.39	0.754008	0.754008	398
445.476	6886.86	0.754814	0.754814	398
445.586	6891.02	0.755682	0.755682	398
445.696	6895.01	0.756571	0.756571	398
445.806	6898.77	0.757459	0.757459	398
445.906	6902.35	0.758245	0.758245	398
446.016	6906.65	0.759134	0.759134	398
446.126	6910.03	0.759981	0.759981	398
446.226	6913.52	0.760808	0.760808	398
446.336	6917.01	0.761677	0.761677	398
446.446	6920.98	0.762544	0.762544	398
446.556	6924.19	0.763392	0.763392	398
446.656	6927.28	0.764177	0.764177	398
446.766	6931.4	0.765066	0.765066	398
446.876	6935.97	0.765935	0.765935	398
446.976	6939.7	0.766761	0.766761	398
447.086	6943.56	0.76763	0.76763	398
447.196	6947.55	0.768519	0.768519	398
447.306	6951.29	0.769387	0.769387	398
447.406	6954.61	0.770172	0.770172	398
447.516	6958.7	0.771061	0.771061	398
447.626	6962.41	0.771929	0.771929	398
447.726	6965.99	0.772735	0.772735	398
447.836	6969.65	0.773583	0.773583	398
447.946	6973.59	0.774451	0.774451	398
448.046	6977.14	0.775278	0.775278	398
448.156	6981.15	0.776167	0.776167	398
448.266	6984.84	0.777055	0.777055	398
448.376	6988.76	0.777924	0.777924	398
448.476	6992.21	0.778709	0.778709	398
448.586	6995.62	0.779577	0.779577	398
448.696	6999.27	0.780466	0.780466	398
448.796	7002.9	0.781272	0.781272	398
448.906	7006.36	0.78214	0.78214	398
449.016	7010.7	0.783029	0.783029	398
449.126	7014.35	0.783877	0.783877	398
449.226	7017.94	0.784704	0.784704	398
449.336	7021.74	0.785593	0.785593	398
449.446	7025.5	0.786461	0.786461	398
449.546	7028.78	0.787267	0.787267	398
449.656	7032.54	0.788135	0.788135	398
449.766	7036.17	0.789045	0.789045	398
449.876	7039.44	0.789892	0.789892	398
449.976	7042.71	0.790678	0.790678	398
450.086	7046.94	0.791567	0.791567	398
450.196	7050.8	0.792434	0.792434	398
450.296	7054.34	0.793261	0.793261	398
450.406	7058.31	0.79413	0.79413	398
450.516	7062.15	0.795018	0.795018	398
450.626	7066.21	0.795866	0.795866	398
450.726	7069.57	0.796672	0.796672	398
450.836	7072.79	0.79754	0.79754	398
450.946	7076.92	0.798429	0.798429	398
451.046	7080.11	0.799235	0.799235	398
451.156	7084.1	0.800124	0.800124	399
451.266	7088.13	0.801034	0.801034	399
451.376	7091.45	0.801881	0.801881	399
451.476	7094.9	0.802687	0.802687	399
451.586	7098.79	0.803556	0.803556	399
451.696	7102.51	0.804424	0.804424	399
451.796	7106.55	0.80525	0.80525	399
451.906	7109.82	0.806119	0.806119	399
452.016	7112.93	0.807007	0.807007	399
452.126	7116.93	0.807896	0.807896	399
452.226	7120.32	0.808682	0.808682	399
452.336	7123.69	0.80955	0.80955	399
452.446	7127.31	0.810439	0.810439	399
452.546	7130.97	0.811224	0.811224	399
452.656	7135.25	0.812134	0.812134	399
452.766	7139.3	0.813002	0.813002	399
452.866	7142.94	0.813808	0.813808	399
452.976	7146.77	0.814677	0.814677	399
453.086	7150.23	0.815565	0.815565	399
453.196	7153.77	0.816454	0.816454	399
453.296	7156.83	0.81724	0.81724	399
453.406	7160.75	0.818108	0.818108	399
453.516	7164.42	0.818997	0.818997	399
453.616	7167.58	0.819782	0.819782	399
453.726	7171.79	0.820691	0.820691	399
453.836	7175.27	0.82156	0.82156	399
453.946	7179.04	0.822448	0.822448	399
454.046	7182.04	0.823234	0.823234	399
454.156	7186.04	0.824144	0.824144	400
454.266	7189.4	0.825011	0.825011	400
454.366	7192.92	0.825838	0.825838	400
454.476	7196.5	0.826707	0.826707	400
454.586	7199.98	0.827575	0.827575	400
454.696	7203.68	0.828484	0.828484	400
454.796	7206.79	0.82927	0.82927	400
454.906	7211.16	0.830159	0.830159	400
455.016	7214.59	0.831048	0.831048	400
455.116	7217.88	0.831833	0.831833	400
455.226	7221.84	0.832722	0.832722	400
455.336	7225.79	0.833611	0.833611	400
455.446	7229.41	0.834479	0.834479	400
455.546	7233.37	0.835306	0.835306	400
455.656	7237.01	0.836153	0.836153	400
455.766	7240.59	0.837042	0.837042	400
455.866	7243.98	0.837827	0.837827	400
455.976	7247.77	0.838716	0.838716	400
456.086	7251.35	0.839605	0.839605	400
456.196	7254.9	0.840515	0.840515	400
456.296	7258.14	0.841321	0.841321	400
456.406	7261.65	0.842168	0.842168	400
456.516	7265.39	0.843078	0.843078	400
456.616	7268.68	0.843884	0.843884	400
456.726	7272.39	0.844752	0.844752	400
456.836	7276.22	0.845641	0.845641	400
456.946	7279.8	0.846509	0.846509	400
457.046	7282.98	0.847295	0.847295	400
457.156	7286.58	0.848204	0.848204	400
457.266	7289.58	0.849093	0.849093	400
457.366	7293.7	0.849941	0.849941	400
457.476	7297.55	0.850809	0.850809	400
457.586	7300.91	0.851698	0.851698	400
457.686	7304.16	0.852504	0.852504	400
457.796	7307.52	0.853372	0.853372	400
457.906	7311.4	0.85424	0.85424	400
458.006	7314.99	0.855067	0.855067	400
458.116	7319.07	0.855935	0.855935	400
458.226	7322.88	0.856803	0.856803	401
458.336	7326.21	0.857692	0.857692	401
458.436	7330.17	0.858519	0.858519	401
458.546	7333.44	0.859408	0.859408	401
458.656	7336.58	0.860276	0.860276	401
458.756	7339.67	0.861082	0.861082	401
458.866	7343.19	0.861971	0.861971	401
458.976	7346.82	0.86286	0.86286	401
459.086	7350.81	0.863728	0.863728	401
459.186	7353.74	0.864534	0.864534	401
459.296	7357.43	0.865402	0.865402	401
459.406	7361.02	0.866291	0.866291	401
459.506	7364.21	0.867097	0.867097	401
459.616	7367.56	0.867986	0.867986	401
459.726	7371.35	0.868855	0.868855	401
459.836	7375.02	0.869764	0.869764	401
459.936	7378.15	0.870549	0.870549	401
460.046	7381.61	0.871438	0.871438	401
460.156	7385.32	0.872306	0.872306	401
460.256	7389.41	0.873113	0.873113	401
460.366	7393.31	0.873981	0.873981	401
460.476	7397.06	0.874869	0.874869	401
460.586	7400.94	0.875779	0.875779	401
460.686	7403.87	0.876544	0.876544	401
460.796	7408.03	0.877433	0.877433	401
460.906	7411.48	0.878342	0.878342	401
461.006	7414.68	0.879107	0.879107	401
461.116	7418.39	0.880017	0.880017	401
461.226	7421.52	0.880885	0.880885	401
461.336	7424.79	0.881774	0.881774	401
461.436	7427.78	0.882559	0.882559	401
461.546	7431.1	0.883448	0.883448	401
461.656	7434.8	0.884316	0.884316	401
461.756	7437.7	0.885122	0.885122	401
461.866	7441.73	0.885991	0.885991	401
461.976	7445.26	0.8869	0.8869	401
462.086	7448.78	0.887768	0.887768	401
462.186	7451.94	0.888554	0.888554	401
462.296	7455.47	0.889463	0.889463	401
462.406	7458.43	0.890331	0.890331	401
462.506	7461.52	0.891138	0.891138	401
462.616	7464.48	0.892006	0.892006	401
462.726	7468.15	0.892895	0.892895	401
462.826	7471.71	0.89368	0.89368	401
462.936	7475.51	0.894548	0.894548	401
463.046	7479.18	0.895437	0.895437	401
463.156	7482.83	0.896326	0.896326	401
463.256	7486.02	0.897091	0.897091	401
463.366	7489.74	0.89798	0.89798	401
463.476	7493.6	0.898889	0.898889	401
463.576	7496.75	0.899675	0.899675	401
463.686	7500.37	0.900563	0.900563	401
463.796	7504.06	0.901432	0.901432	401
463.906	7506.98	0.90232	0.90232	401
464.006	7510.33	0.903126	0.903126	401
464.116	7514	0.903974	0.903974	401
464.226	7516.77	0.904883	0.904883	401
464.326	7520.12	0.905669	0.905669	401
464.436	7523.83	0.906558	0.906558	401
464.546	7526.85	0.907426	0.907426	401
464.656	7530.37	0.908294	0.908294	401
464.756	7534.04	0.909101	0.909101	401
464.866	7537.34	0.909989	0.909989	401
464.976	7540.52	0.910857	0.910857	401
465.076	7543.66	0.911664	0.911664	401
465.186	7546.62	0.912532	0.912532	401
465.296	7550.72	0.9134	0.9134	401
465.406	7554.47	0.914289	0.914289	401
465.506	7557.21	0.915074	0.915074	401
465.616	7561.07	0.915963	0.915963	401
465.726	7564.5	0.916852	0.916852	401
465.826	7567.41	0.917617	0.917617	401
465.936	7571.07	0.918485	0.918485	401
466.046	7575.17	0.919394	0.919394	401
466.156	7578.36	0.920263	0.920263	401
466.256	7581.8	0.921048	0.921048	401
466.366	7584.99	0.921958	0.921958	401
466.476	7588.11	0.922826	0.922826	401
466.576	7591.72	0.923611	0.923611	401
466.686	7594.75	0.924479	0.924479	401
466.796	7597.98	0.925368	0.925368	401
466.906	7601.89	0.926257	0.926257	401
467.006	7605.08	0.927043	0.927043	401
467.116	7608.76	0.927932	0.927932	401
467.226	7612.32	0.928841	0.928841	401
467.326	7614.95	0.929606	0.929606	400
467.436	7618.51	0.930495	0.930495	400
467.546	7621.95	0.931363	0.931363	400
467.646	7625.13	0.932148	0.932148	400
467.756	7627.92	0.932996	0.932996	400
467.866	7630.4	0.933864	0.933864	400
467.976	7634.9	0.934732	0.934732	400
468.076	7638.61	0.935538	0.935538	400
468.186	7642.79	0.936427	0.936427	400
468.296	7646.17	0.937316	0.937316	400
468.396	7648.67	0.938081	0.938081	400
468.506	7652.73	0.938969	0.938969	400
468.616	7656.51	0.939858	0.939858	400
468.726	7659.82	0.940727	0.940727	400
468.826	7662.83	0.941512	0.941512	400
468.936	7665.98	0.942401	0.942401	400
469.046	7669.3	0.94329	0.94329	400
469.146	7672.61	0.944096	0.944096	400
469.256	7675.72	0.944943	0.944943	400
469.366	7679.42	0.945832	0.945832	400
469.476	7683.26	0.946721	0.946721	400
469.576	7685.91	0.947507	0.947507	400
469.686	7689.25	0.948416	0.948416	400
469.796	7692.86	0.949264	0.949264	400
469.896	7696.07	0.95007	0.95007	400
470.006	7699.36	0.950959	0.950959	400
470.116	7703.03	0.951848	0.951848	400
470.226	7706.46	0.952695	0.952695	400
470.326	7708.97	0.953501	0.953501	400
470.436	7713.16	0.954369	0.954369	400
470.546	7716.85	0.955258	0.955258	400
470.646	7720.24	0.956064	0.956064	400
470.756	7723.7	0.956933	0.956933	400
470.866	7727.24	0.957821	0.957821	400
470.976	7731.01	0.95871	0.95871	400
471.076	7733.54	0.959496	0.959496	400
471.186	7737.34	0.960364	0.960364	400
471.296	7741.42	0.961232	0.961232	400
471.396	7744.71	0.962059	0.962059	400
471.506	7747.82	0.962927	0.962927	400
471.616	7751.37	0.963816	0.963816	400
471.726	7755.17	0.964684	0.964684	400
471.826	7757.78	0.96549	0.96549	400
471.936	7761.41	0.966358	0.966358	400
472.046	7764.9	0.967227	0.967227	400
472.146	7767.46	0.968033	0.968033	400
472.256	7770.95	0.968922	0.968922	400
472.366	7774.38	0.96979	0.96979	400
472.476	7777.61	0.970658	0.970658	399
472.576	7780.67	0.971485	0.971485	399
472.686	7784.01	0.972353	0.972353	399
472.786	7787.45	0.973159	0.973159	399
472.896	7790.96	0.974048	0.974048	399
473.006	7794.5	0.974916	0.974916	399
473.116	7797.94	0.975805	0.975805	399
473.216	7800.49	0.976611	0.976611	399
473.326	7803.6	0.97748	0.97748	399
473.436	7807.25	0.978347	0.978347	399
473.536	7810.14	0.979154	0.979154	399
473.646	7813.74	0.980043	0.980043	399
473.756	7817.35	0.980911	0.980911	399
473.866	7821.09	0.9818	0.9818	399
473.966	7824.67	0.982647	0.982647	399
474.076	7828.27	0.983515	0.983515	399
474.186	7831.31	0.984383	0.984383	399
474.286	7834.08	0.985169	0.985169	399
474.396	7837.77	0.986058	0.986058	399
474.506	7840.47	0.986905	0.986905	399
474.616	7844.15	0.987814	0.987814	399
474.716	7847.58	0.988621	0.988621	399
474.826	7850.64	0.989489	0.989489	399
474.936	7854.23	0.990378	0.990378	399
475.036	7857.38	0.991163	0.991163	399
475.146	7860.51	0.992032	0.992032	399
475.256	7864.06	0.992961	0.992961	399
475.366	7867.49	0.99383	0.99383	399
475.466	7870.2	0.994615	0.994615	399
475.576	7873.32	0.995483	0.995483	399
475.686	7877.14	0.996372	0.996372	399
475.786	7880.29	0.997158	0.997158	399
475.896	7883.21	0.998067	0.998067	399
476.006	7886.58	0.998956	0.998956	399
476.116	7890.13	0.999804	0.999804	399
476.216	7893.4	1.00065	1.00065	399
476.326	7896.77	1.00152	1.00152	399
476.436	7900.37	1.00241	1.00241	399
476.536	7903.29	1.00319	1.00319	398
476.646	7906.81	1.00408	1.00408	398
476.756	7910.07	1.00497	1.00497	398
476.866	7913.17	1.00584	1.00584	398
476.966	7916.28	1.00665	1.00665	398
477.076	7919.86	1.00753	1.00753	398
477.186	7922.96	1.00844	1.00844	398
477.286	7926.15	1.00921	1.00921	398
477.396	7929.48	1.0101	1.0101	398
477.506	7932.4	1.01101	1.01101	398
477.606	7935.93	1.01181	1.01181	398
477.716	7939.11	1.0127	1.0127	398
477.826	7941.87	1.01357	1.01357	398
477.936	7945.48	1.01444	1.01444	398
478.036	7948.16	1.01522	1.01522	398
478.146	7951.19	1.01611	1.01611	398
478.256	7955.11	1.017	1.017	398
478.356	7957.81	1.01779	1.01779	398
478.466	7961.52	1.01868	1.01868	398
478.576	7965.94	1.01963	1.01963	398
478.686	7969.17	1.0205	1.0205	398
478.786	7972.12	1.0213	1.0213	398
478.896	7975.29	1.02219	1.02219	398
479.006	7978.58	1.02308	1.02308	398
479.106	7981.46	1.02386	1.02386	398
479.216	7985.27	1.02473	1.02473	398
479.326	7988.6	1.02562	1.02562	398
479.436	7992.01	1.02651	1.02651	398
479.536	7994.69	1.0273	1.0273	398
479.646	7998.82	1.02821	1.02821	398
479.756	8001.96	1.02907	1.02907	398
479.856	8004.8	1.02986	1.02986	398
479.966	8008.43	1.03077	1.03077	398
480.076	8011.86	1.03166	1.03166	398
480.186	8015.05	1.03253	1.03253	398
480.286	8018.39	1.03335	1.03335	398
480.396	8021.25	1.03422	1.03422	398
480.506	8024.31	1.03509	1.03509	398
480.606	8027.51	1.0359	1.0359	398
480.716	8030.29	1.03676	1.03676	398
480.826	8033.94	1.03767	1.03767	398
480.936	8036.81	1.03854	1.03854	398
481.036	8040.21	1.03935	1.03935	398
481.146	8043.76	1.04024	1.04024	398
481.256	8047.19	1.04115	1.04115	398
481.356	8050.16	1.04193	1.04193	398
481.466	8053.26	1.04282	1.04282	398
481.576	8056.63	1.04367	1.04367	398
481.686	8060.38	1.04456	1.04456	398
481.786	8063.44	1.04534	1.04534	398
481.896	8067.21	1.04623	1.04623	398
482.006	8070.84	1.04712	1.04712	398
482.106	8073.54	1.0479	1.0479	398
482.216	8077.24	1.04881	1.04881	398
482.326	8080.6	1.04968	1.04968	398
482.436	8083.5	1.05057	1.05057	398
482.536	8085.99	1.05138	1.05138	398
482.646	8089.19	1.05225	1.05225	398
482.756	8092.82	1.05313	1.05313	398
482.856	8095.58	1.05392	1.05392	398
482.966	8099.13	1.05481	1.05481	398
483.076	8102.12	1.0557	1.0557	398
483.176	8105.07	1.0565	1.0565	398
483.286	8108.52	1.05737	1.05737	398
483.396	8111.7	1.05826	1.05826	398
483.506	8114.56	1.05913	1.05913	398
483.606	8117.52	1.05991	1.05991	399
483.716	8120.5	1.06082	1.06082	399
483.826	8123.83	1.06169	1.06169	399
483.926	8126.79	1.06248	1.06248	399
484.036	8130.27	1.06337	1.06337	399
484.146	8133.46	1.06423	1.06423	399
484.256	8137.04	1.06512	1.06512	399
484.356	8139.74	1.06591	1.06591	399
484.466	8143.63	1.06678	1.06678	399
484.576	8147.83	1.06769	1.06769	399
484.676	8150.73	1.06847	1.06847	399
484.786	8153.96	1.06938	1.06938	399
484.896	8156.74	1.07023	1.07023	399
485.006	8160.5	1.07112	1.07112	399
485.106	8163.12	1.0719	1.0719	399
485.216	8166.02	1.07279	1.07279	399
485.326	8168.95	1.07364	1.07364	399
485.426	8172.49	1.07449	1.07449	399
485.536	8175.13	1.07533	1.07533	399
485.646	8178.4	1.0762	1.0762	399
485.756	8182.22	1.07709	1.07709	399
485.856	8185.33	1.07792	1.07792	399
485.966	8188.57	1.07879	1.07879	399
486.076	8191.55	1.07966	1.07966	399
486.176	8194.29	1.08046	1.08046	399
486.286	8197.87	1.08137	1.08137	399
486.396	8201.55	1.08222	1.08222	399
486.506	8204.79	1.08311	1.08311	399
486.606	8207.29	1.08387	1.08387	399
486.716	8210.9	1.08476	1.08476	400
486.826	8214.41	1.08563	1.08563	400
486.926	8217.68	1.08644	1.08644	400
487.036	8221.38	1.0873	1.0873	400
487.146	8224.82	1.08817	1.08817	400
487.256	8228.84	1.08908	1.08908	400
487.356	8231.13	1.08987	1.08987	400
487.466	8234.26	1.09076	1.09076	400
487.566	8237.48	1.09154	1.09154	400
487.676	8240.66	1.09239	1.09239	400
487.786	8244.04	1.0933	1.0933	400
487.896	8246.86	1.09417	1.09417	400
487.996	8250.43	1.09497	1.09497	400
488.106	8253.9	1.09586	1.09586	400
488.216	8257.23	1.09673	1.09673	400
488.316	8260.26	1.09751	1.09751	400
488.426	8263.23	1.0984	1.0984	400
488.536	8265.98	1.09927	1.09927	400
488.646	8269.35	1.10014	1.10014	400
488.746	8272.69	1.10095	1.10095	400
488.856	8275.41	1.10183	1.10183	400
488.966	8278.35	1.10266	1.10266	400
489.066	8281.39	1.10349	1.10349	400
489.176	8284.96	1.10434	1.10434	400
489.286	8288.81	1.1052	1.1052	400
489.396	8292.85	1.10609	1.10609	400
489.496	8295.69	1.1069	1.1069	400
489.606	8299.32	1.10779	1.10779	400
489.716	8302.8	1.10868	1.10868	400
489.816	8306.17	1.10946	1.10946	400
489.926	8309.19	1.11033	1.11033	400
490.036	8312.43	1.11122	1.11122	400
490.146	8315.33	1.11207	1.11207	400
490.246	8318.82	1.11287	1.11287	400
490.356	8322.38	1.11376	1.11376	400
490.466	8325.62	1.11463	1.11463	400
490.566	8328.38	1.11544	1.11544	400
490.676	8331.69	1.11635	1.11635	400
490.786	8334.42	1.11717	1.11717	401
490.896	8337.81	1.11808	1.11808	401
490.996	8340.77	1.11887	1.11887	401
491.106	8343.88	1.11974	1.11974	401
491.216	8347.08	1.1206	1.1206	401
491.316	8350.5	1.12143	1.12143	401
491.426	8353.26	1.12228	1.12228	401
491.536	8356.41	1.12317	1.12317	401
491.646	8360.34	1.12406	1.12406	401
491.746	8363.67	1.12486	1.12486	401
491.856	8367.42	1.12573	1.12573	401
491.966	8370.64	1.12664	1.12664	401
492.066	8373.29	1.1274	1.1274	401
492.176	8376.42	1.12829	1.12829	401
492.286	8379.27	1.12918	1.12918	401
492.396	8383.02	1.13005	1.13005	401
492.496	8386.13	1.13084	1.13084	401
492.606	8389.62	1.13172	1.13172	401
492.716	8393.09	1.13259	1.13259	401
492.816	8395.89	1.1334	1.1334	401
492.926	8398.99	1.13429	1.13429	401
493.036	8402.69	1.13516	1.13516	401
493.136	8405.51	1.13596	1.13596	401
493.246	8408.34	1.13683	1.13683	401
493.356	8411.65	1.13774	1.13774	401
493.466	8414.5	1.13861	1.13861	401
493.566	8417.58	1.13941	1.13941	401
493.676	8420.53	1.14026	1.14026	401
493.786	8423.68	1.14115	1.14115	401
493.886	8426.36	1.14196	1.14196	401
493.996	8429.56	1.14283	1.14283	401
494.106	8432.91	1.14371	1.14371	401
494.216	8436.36	1.14462	1.14462	401
494.316	8438.55	1.14543	1.14543	401
494.426	8441.56	1.1463	1.1463	401
494.536	8445.35	1.14719	1.14719	401
494.636	8447.63	1.14797	1.14797	401
494.746	8450.8	1.14882	1.14882	401
494.856	8454.02	1.14971	1.14971	401
494.966	8457.45	1.1506	1.1506	401
495.066	8460.47	1.1514	1.1514	401
495.176	8464.07	1.15227	1.15227	401
495.286	8467.53	1.15318	1.15318	401
495.386	8470.16	1.15397	1.15397	401
495.496	8472.89	1.15483	1.15483	401
495.606	8476.08	1.15572	1.15572	401
495.716	8479.32	1.15661	1.15661	401
495.816	8482.25	1.1574	1.1574	401
495.926	8485.61	1.15829	1.15829	401
496.036	8488.21	1.15915	1.15915	401
496.136	8491.47	1.15998	1.15998	401
496.246	8494.67	1.16085	1.16085	401
496.356	8497.97	1.16172	1.16172	401
496.466	8501.1	1.16263	1.16263	401
496.566	8504.06	1.16343	1.16343	401
496.676	8506.84	1.1643	1.1643	401
496.786	8510.11	1.16517	1.16517	401
496.886	8513.22	1.166	1.166	401
496.996	8516.51	1.16686	1.16686	401
497.106	8519.08	1.16775	1.16775	401
497.216	8522.64	1.16864	1.16864	401
497.316	8526.01	1.16943	1.16943	401
497.426	8529.32	1.17032	1.17032	401
497.536	8532.4	1.17121	1.17121	401
497.636	8535.45	1.17199	1.17199	401
497.746	8538.68	1.17288	1.17288	401
497.856	8541.88	1.17377	1.17377	401
497.956	8544.52	1.17458	1.17458	401
498.066	8547.61	1.17544	1.17544	401
498.176	8550.88	1.17631	1.17631	401
498.286	8554.02	1.1772	1.1772	401
498.386	8557.08	1.17801	1.17801	401
498.496	8560.22	1.17892	1.17892	401
498.606	8563.41	1.17978	1.17978	401
498.706	8566.02	1.18059	1.18059	401
498.816	8569.66	1.18148	1.18148	400
498.926	8572.92	1.18237	1.18237	400
499.036	8575.52	1.18326	1.18326	400
499.136	8578.26	1.18404	1.18404	400
499.246	8581.38	1.18493	1.18493	400
499.356	8584.31	1.1858	1.1858	400
499.456	8587.25	1.18661	1.18661	400
499.566	8589.69	1.18747	1.18747	400
499.676	8593.32	1.18838	1.18838	400
499.786	8596.98	1.18927	1.18927	400
499.886	8599.69	1.19008	1.19008	400
499.996	8603.05	1.19099	1.19099	400
500.106	8606.31	1.19188	1.19188	400
500.206	8609.03	1.19266	1.19266	400
500.316	8612.88	1.19355	1.19355	400
500.426	8616.11	1.19444	1.19444	400
500.536	8619.18	1.19531	1.19531	400
500.636	8622.15	1.19609	1.19609	400
500.746	8625.51	1.197	1.197	400
500.856	8628.57	1.19787	1.19787	400
500.956	8631.91	1.1987	1.1987	400
501.066	8634.72	1.19957	1.19957	400
501.176	8637.97	1.20043	1.20043	400
501.286	8641.18	1.20134	1.20134	400
501.386	8643.95	1.20213	1.20213	400
501.496	8647.03	1.20302	1.20302	400
501.606	8649.76	1.20389	1.20389	400
501.706	8652.45	1.20467	1.20467	400
501.816	8655.73	1.20556	1.20556	400
501.926	8658.78	1.20645	1.20645	400
502.036	8662.17	1.20734	1.20734	400
502.136	8665.57	1.20817	1.20817	400
502.246	8668.54	1.20903	1.20903	400
502.356	8671.54	1.20994	1.20994	400
502.456	8674.45	1.21073	1.21073	400
502.566	8677.2	1.2116	1.2116	400
502.676	8680.71	1.21246	1.21246	400
502.776	8684.58	1.21327	1.21327	400
502.886	8688.94	1.21416	1.21416	400
502.996	8692.28	1.21503	1.21503	400
503.096	8695.51	1.21581	1.21581	400
503.206	8698.91	1.21672	1.21672	400
503.316	8701.86	1.21759	1.21759	400
503.426	8705.46	1.2185	1.2185	400
503.526	8708.19	1.21929	1.21929	400
503.636	8711.26	1.22015	1.22015	400
503.746	8714.65	1.22104	1.22104	400
503.846	8717.32	1.22185	1.22185	400
503.956	8720.12	1.22272	1.22272	399
504.066	8722.96	1.22359	1.22359	399
504.176	8726.56	1.22447	1.22447	399
504.276	8729.41	1.22528	1.22528	399
504.386	8732.41	1.22617	1.22617	399
504.496	8735.66	1.22704	1.22704	399
504.596	8738.82	1.22786	1.22786	399
504.706	8741.59	1.22873	1.22873	399
504.816	8744.36	1.2296	1.2296	399
504.926	8747.76	1.23051	1.23051	399
505.026	8750.17	1.23127	1.23127	399
505.136	8753.54	1.23214	1.23214	399
505.246	8756.83	1.23303	1.23303	399
505.346	8760.02	1.23386	1.23386	399
505.456	8762.93	1.23471	1.23471	399
505.566	8767.05	1.2356	1.2356	399
505.676	8770.85	1.23648	1.23648	399
505.776	8774.02	1.23729	1.23729	399
505.886	8777.42	1.23816	1.23816	399
505.996	8780.25	1.23903	1.23903	399
506.096	8782.79	1.23985	1.23985	399
506.206	8785.99	1.2407	1.2407	399
506.316	8789.1	1.24159	1.24159	399
506.426	8791.54	1.24248	1.24248	399
506.526	8794.37	1.24326	1.24326	399
506.636	8797.5	1.24415	1.24415	399
506.746	8800.52	1.24502	1.24502	399
506.846	8803.39	1.24583	1.24583	399
506.956	8806.69	1.2467	1.2467	399
507.066	8810.13	1.24758	1.24758	399
507.176	8813.21	1.24845	1.24845	399
507.276	8816	1.24926	1.24926	399
507.386	8818.91	1.25013	1.25013	399
507.496	8822.19	1.25104	1.25104	399
507.596	8824.84	1.2518	1.2518	399
507.706	8828.01	1.25267	1.25267	399
507.816	8831.15	1.25356	1.25356	399
507.916	8834.23	1.25434	1.25434	399
508.026	8837.67	1.25523	1.25523	398
508.136	8840.99	1.2561	1.2561	398
508.246	8845.15	1.25701	1.25701	398
508.346	8848.88	1.25782	1.25782	398
508.456	8851.48	1.25866	1.25866	398
508.566	8854.89	1.25955	1.25955	398
508.666	8857.86	1.26034	1.26034	398
508.776	8860.63	1.26121	1.26121	398
508.886	8863.56	1.26207	1.26207	398
508.996	8867.14	1.26298	1.26298	398
509.096	8869.61	1.26377	1.26377	398
509.206	8872.96	1.26464	1.26464	398
509.316	8876.32	1.26553	1.26553	398
509.416	8879.12	1.26633	1.26633	398
509.526	8881.77	1.2672	1.2672	398
509.636	8884.7	1.26809	1.26809	398
509.746	8888.13	1.26896	1.26896	398
509.846	8890.89	1.26976	1.26976	398
509.956	8893.66	1.27061	1.27061	398
510.066	8897.09	1.2715	1.2715	398
510.166	8898.62	1.27227	1.27227	398
510.276	8901.76	1.27313	1.27313	398
510.386	8905.46	1.27402	1.27402	398
510.496	8909.35	1.27489	1.27489	398
510.596	8912.74	1.27572	1.27572	398
510.706	8916.2	1.27659	1.27659	398
510.816	8919.58	1.27747	1.27747	398
510.916	8922.67	1.27826	1.27826	398
511.026	8926.21	1.27915	1.27915	398
511.136	8929.53	1.28002	1.28002	398
511.246	8932.53	1.28088	1.28088	398
511.346	8935.28	1.28167	1.28167	398
511.456	8938.79	1.28256	1.28256	398
511.566	8942.15	1.28345	1.28345	398
511.666	8945.26	1.28425	1.28425	398
511.776	8947.84	1.2851	1.2851	398
511.886	8950.66	1.28597	1.28597	398
511.996	8953.53	1.28688	1.28688	398
512.096	8956.48	1.28767	1.28767	398
512.206	8959.42	1.28855	1.28855	398
512.316	8962.71	1.28942	1.28942	398
512.416	8965.07	1.29021	1.29021	398
512.526	8968.67	1.2911	1.2911	398
512.636	8971.38	1.29196	1.29196	398
512.736	8974.16	1.29277	1.29277	398
512.846	8977.44	1.29366	1.29366	398
512.956	8980.82	1.29455	1.29455	398
513.066	8983.93	1.29544	1.29544	398
513.166	8986.77	1.29624	1.29624	398
513.276	8989.72	1.29709	1.29709	398
513.386	8992.98	1.29796	1.29796	398
513.486	8995.37	1.29877	1.29877	398
513.596	8999.34	1.29965	1.29965	398
513.706	9002.66	1.30052	1.30052	398
513.816	9005.89	1.30139	1.30139	398
513.916	9009.11	1.30218	1.30218	398
514.026	9012.55	1.30309	1.30309	398
514.136	9016.04	1.30397	1.30397	398
514.236	9018.47	1.30478	1.30478	398
514.346	9021.07	1.30563	1.30563	398
514.456	9024.21	1.30654	1.30654	398
514.566	9027.05	1.30741	1.30741	398
514.666	9030.07	1.30821	1.30821	398
514.776	9033.21	1.30908	1.30908	398
514.886	9036.26	1.30995	1.30995	398
514.986	9038.92	1.31075	1.31075	398
515.096	9041.88	1.31162	1.31162	399
515.206	9045.25	1.31251	1.31251	399
515.316	9048.26	1.31338	1.31338	399
515.416	9051.21	1.31421	1.31421	399
515.526	9053.74	1.31509	1.31509	399
515.636	9056.57	1.31598	1.31598	399
515.736	9059.72	1.31677	1.31677	399
515.846	9062.38	1.31762	1.31762	399
515.956	9065.51	1.31851	1.31851	399
516.066	9069.36	1.31937	1.31937	399
516.166	9073.1	1.3202	1.3202	399
516.276	9076.71	1.32105	1.32105	399
516.386	9080.18	1.32196	1.32196	399
516.486	9083.06	1.32278	1.32278	399
516.596	9085.61	1.32365	1.32365	399
516.706	9088.54	1.32452	1.32452	399
516.816	9092.36	1.32541	1.32541	399
516.916	9094.8	1.3262	1.3262	399
517.026	9098.09	1.32708	1.32708	399
517.136	9101.35	1.32797	1.32797	399
517.236	9103.53	1.32876	1.32876	399
517.346	9107.05	1.32963	1.32963	399
517.456	9110.61	1.33054	1.33054	399
517.566	9113.4	1.3314	1.3314	399
517.666	9116.22	1.33223	1.33223	399
517.776	9119.08	1.3331	1.3331	399
517.876	9121.72	1.33388	1.33388	399
517.986	9124.76	1.33479	1.33479	399
518.096	9127.91	1.33568	1.33568	399
518.206	9130.71	1.33653	1.33653	399
518.306	9133.49	1.33734	1.33734	399
518.416	9136.58	1.33823	1.33823	399
518.526	9140.14	1.33911	1.33911	399
518.626	9143.14	1.33992	1.33992	399
518.736	9146.36	1.34079	1.34079	399
518.846	9150.12	1.3417	1.3417	399
518.956	9153.42	1.34257	1.34257	399
519.056	9156.19	1.34337	1.34337	399
519.166	9158.53	1.34424	1.34424	400
519.276	9161.6	1.34511	1.34511	400
519.376	9164.89	1.34594	1.34594	400
519.486	9168.21	1.3468	1.3468	400
519.596	9171.55	1.34767	1.34767	400
519.706	9174.6	1.34858	1.34858	400
519.806	9177.44	1.34939	1.34939	400
519.916	9180.44	1.3503	1.3503	400
520.026	9183.18	1.35119	1.35119	400
520.126	9185.95	1.35195	1.35195	400
520.236	9188.89	1.35284	1.35284	400
520.346	9192.11	1.35373	1.35373	400
520.456	9194.65	1.35462	1.35462	400
520.556	9197.59	1.35538	1.35538	400
520.666	9200.12	1.35629	1.35629	400
520.776	9202.83	1.35718	1.35718	400
520.876	9206.12	1.35801	1.35801	400
520.986	9209.26	1.35888	1.35888	400
521.096	9213.14	1.35976	1.35976	400
521.206	9216.02	1.36065	1.36065	400
521.306	9218.57	1.36146	1.36146	400
521.416	9221.75	1.36235	1.36235	400
521.526	9225.59	1.36324	1.36324	400
521.626	9228.91	1.36402	1.36402	400
521.736	9232.09	1.36491	1.36491	400
521.846	9234.89	1.36578	1.36578	400
521.956	9238.37	1.36667	1.36667	400
522.056	9241.34	1.36747	1.36747	400
522.166	9244.27	1.36834	1.36834	400
522.276	9247.08	1.36923	1.36923	400
522.376	9250.03	1.37004	1.37004	400
522.486	9253.6	1.37097	1.37097	400
522.596	9256.52	1.37184	1.37184	400
522.696	9258.92	1.37264	1.37264	400
522.806	9261.43	1.37349	1.37349	400
522.916	9263.95	1.37436	1.37436	400
523.026	9266.96	1.37525	1.37525	400
523.126	9269.62	1.37603	1.37603	400
523.236	9273.33	1.37694	1.37694	400
523.346	9275.99	1.37783	1.37783	400
523.446	9278.69	1.37864	1.37864	400
523.556	9281.57	1.37953	1.37953	400
523.666	9283.99	1.38039	1.38039	400
523.776	9287.28	1.3813	1.3813	400
523.876	9289.73	1.38207	1.38207	400
523.986	9293.1	1.38296	1.38296	400
524.096	9296.51	1.38383	1.38383	400
524.196	9300.04	1.38465	1.38465	400
524.306	9303.27	1.38554	1.38554	401
524.416	9306.42	1.38641	1.38641	401
524.526	9308.88	1.38726	1.38726	401
524.626	9311.87	1.38808	1.38808	401
524.736	9315.02	1.38895	1.38895	401
524.846	9317.71	1.38986	1.38986	401
524.946	9320.43	1.39065	1.39065	401
525.056	9323.02	1.39154	1.39154	401
525.166	9325.94	1.3924	1.3924	401
525.276	9328.8	1.39327	1.39327	400
525.376	9331.48	1.39408	1.39408	400
525.486	9335.22	1.39497	1.39497	400
525.596	9338.02	1.39583	1.39583	400
525.696	9340.88	1.39664	1.39664	400
525.806	9344.47	1.39755	1.39755	400
525.916	9346.58	1.39842	1.39842	400
526.026	9348.55	1.39929	1.39929	400
526.126	9350.58	1.40009	1.40009	400
526.236	9353.92	1.40096	1.40096	400
526.346	9357.23	1.40185	1.40185	400
526.446	9360.06	1.40264	1.40264	400
526.556	9363.67	1.40352	1.40352	400
526.666	9366.43	1.40437	1.40437	400
526.776	9369.64	1.40526	1.40526	400
526.876	9372.9	1.40607	1.40607	400
526.986	9376.26	1.40694	1.40694	400
527.096	9379.28	1.40782	1.40782	400
527.196	9381.7	1.40863	1.40863	400
527.306	9384.56	1.4095	1.4095	400
527.416	9387.45	1.41041	1.41041	400
527.526	9390.06	1.41128	1.41128	400
527.626	9392.51	1.41206	1.41206	400
527.736	9395.58	1.41293	1.41293	400
527.846	9398.04	1.41382	1.41382	400
527.946	9400.94	1.41462	1.41462	400
528.056	9403.86	1.41549	1.41549	400
528.166	9406.77	1.4164	1.4164	400
528.266	9409.49	1.41719	1.41719	400
528.376	9412.46	1.41806	1.41806	400
528.486	9415.48	1.41894	1.41894	400
528.596	9418.2	1.41981	1.41981	400
528.696	9420.65	1.4206	1.4206	400
528.806	9423.8	1.42149	1.42149	400
528.916	9426.57	1.42236	1.42236	400
529.016	9429.01	1.42314	1.42314	400
529.126	9432.26	1.42403	1.42403	400
529.236	9435.51	1.42492	1.42492	400
529.346	9438.86	1.42579	1.42579	400
529.446	9441.61	1.42659	1.42659	400
529.556	9445.22	1.42748	1.42748	400
529.666	9447.67	1.42833	1.42833	400
529.766	9450.43	1.42914	1.42914	400
529.876	9453.79	1.43002	1.43002	400
529.986	9456.73	1.43089	1.43089	400
530.096	9459.16	1.43176	1.43176	400
530.196	9461.87	1.43255	1.43255	400
530.306	9465.12	1.43346	1.43346	400
530.416	9468.19	1.43432	1.43432	400
530.516	9470.97	1.43513	1.43513	400
530.626	9473.48	1.436	1.436	400
530.736	9476.4	1.43691	1.43691	400
530.846	9478.93	1.43778	1.43778	400
530.946	9481.79	1.43856	1.43856	400
531.056	9484.73	1.43943	1.43943	400
531.166	9487.39	1.4403	1.4403	400
531.266	9489.77	1.44108	1.44108	400
531.376	9491.68	1.44195	1.44195	400
531.486	9495.56	1.44282	1.44282	400
531.596	9499.44	1.44369	1.44369	400
531.696	9502.33	1.44451	1.44451	400
531.806	9505.78	1.44538	1.44538	400
531.916	9508.31	1.44625	1.44625	400
532.016	9511.76	1.44706	1.44706	400
532.126	9515.5	1.44795	1.44795	400
532.236	9518.32	1.44881	1.44881	400
532.346	9521.11	1.44968	1.44968	400
532.446	9523.74	1.45047	1.45047	400
532.556	9526.66	1.45138	1.45138	400
532.656	9529.38	1.45216	1.45216	400
532.766	9532.69	1.45305	1.45305	400
532.876	9535.83	1.45392	1.45392	400
532.986	9538.74	1.45481	1.45481	400
533.086	9540.75	1.45562	1.45562	400
533.196	9543.36	1.45644	1.45644	400
533.306	9546.05	1.45733	1.45733	400
533.406	9548.89	1.45816	1.45816	399
533.516	9551.55	1.45903	1.45903	399
533.626	9554.6	1.45989	1.45989	399
533.736	9557.6	1.46078	1.46078	399
533.836	9559.89	1.46157	1.46157	399
533.946	9563.03	1.46246	1.46246	399
534.056	9566.24	1.46335	1.46335	399
534.156	9569.17	1.46415	1.46415	399
534.266	9572.54	1.46504	1.46504	399
534.376	9575.87	1.46591	1.46591	399
534.486	9578.63	1.4668	1.4668	399
534.586	9581.33	1.46758	1.46758	399
534.696	9584.05	1.46845	1.46845	399
534.806	9587.69	1.46932	1.46932	399
534.906	9590.23	1.47011	1.47011	399
535.016	9593.63	1.47099	1.47099	399
535.126	9596.62	1.47188	1.47188	399
535.236	9599.42	1.47275	1.47275	399
535.336	9602.71	1.47358	1.47358	399
535.446	9605.24	1.47445	1.47445	399
535.556	9607.52	1.47531	1.47531	399
535.656	9609.8	1.47612	1.47612	399
535.766	9612.7	1.47697	1.47697	399
535.876	9616.27	1.4779	1.4779	399
535.986	9618.4	1.47872	1.47872	399
536.086	9620.89	1.47955	1.47955	399
536.196	9623.62	1.48042	1.48042	399
536.306	9627.14	1.48131	1.48131	399
536.406	9629.53	1.48209	1.48209	399
536.516	9632.52	1.483	1.483	399
536.626	9635.25	1.48387	1.48387	399
536.736	9638.05	1.48476	1.48476	399
536.836	9640.81	1.48555	1.48555	399
536.946	9643.81	1.48643	1.48643	399
537.056	9646.83	1.48732	1.48732	399
537.156	9649.36	1.48811	1.48811	399
537.266	9652.36	1.489	1.489	399
537.376	9656.53	1.48987	1.48987	399
537.486	9659.85	1.49078	1.49078	398
537.586	9662.87	1.49158	1.49158	398
537.696	9665.49	1.49245	1.49245	398
537.806	9668.67	1.49334	1.49334	398
537.906	9671.1	1.49412	1.49412	398
538.016	9674.04	1.49497	1.49497	398
538.126	9677.56	1.4959	1.4959	398
538.226	9679.5	1.49669	1.49669	398
538.336	9682.18	1.49758	1.49758	398
538.446	9684.9	1.49844	1.49844	398
538.556	9688.17	1.49933	1.49933	398
538.656	9690.56	1.50014	1.50014	398
538.766	9693.21	1.50101	1.50101	398
538.876	9695.49	1.50188	1.50188	398
538.976	9698.55	1.5027	1.5027	398
539.086	9701.25	1.50359	1.50359	398
539.196	9703.95	1.50446	1.50446	398
539.306	9706.49	1.50533	1.50533	398
539.406	9709.24	1.50616	1.50616	398
539.516	9712.02	1.50702	1.50702	398
539.626	9715.04	1.50789	1.50789	398
539.726	9718.1	1.50872	1.50872	398
539.836	9720.71	1.50959	1.50959	398
539.946	9724.33	1.5105	1.5105	398
540.056	9727.21	1.51136	1.51136	398
540.156	9729.88	1.51217	1.51217	398
540.266	9733.01	1.51304	1.51304	398
540.376	9735.61	1.51393	1.51393	398
540.476	9738.39	1.51471	1.51471	398
540.586	9741.27	1.51562	1.51562	398
540.696	9744.38	1.51649	1.51649	398
540.806	9747.62	1.51738	1.51738	398
540.906	9749.88	1.51819	1.51819	398
541.016	9752.17	1.51905	1.51905	398
541.126	9755.19	1.51994	1.51994	398
541.226	9758.03	1.52077	1.52077	398
541.336	9760.82	1.52162	1.52162	398
541.446	9763.68	1.52253	1.52253	398
541.556	9766.12	1.52342	1.52342	398
541.656	9768.72	1.5242	1.5242	398
541.766	9771.92	1.52509	1.52509	398
541.876	9774.06	1.52596	1.52596	398
541.976	9777.04	1.52678	1.52678	398
542.086	9780.38	1.52767	1.52767	398
542.196	9783.38	1.5286	1.5286	398
542.306	9786.21	1.52947	1.52947	398
542.406	9788.7	1.53028	1.53028	398
542.516	9791.18	1.53115	1.53115	399
542.626	9794.5	1.53203	1.53203	399
542.726	9797.37	1.53284	1.53284	399
542.836	9800.27	1.53369	1.53369	399
542.946	9802.76	1.53456	1.53456	399
543.046	9805.96	1.5354	1.5354	399
543.156	9809.04	1.53629	1.53629	399
543.266	9812.07	1.53716	1.53716	399
543.376	9814.71	1.53805	1.53805	399
543.476	9817.21	1.53884	1.53884	399
543.586	9820.52	1.53972	1.53972	399
543.696	9823.58	1.54063	1.54063	399
543.796	9825.28	1.5414	1.5414	399
543.906	9828.14	1.54231	1.54231	399
544.016	9830.85	1.54318	1.54318	399
544.126	9833.8	1.54406	1.54406	399
544.226	9835.96	1.54485	1.54485	399
544.336	9839.45	1.54576	1.54576	399
544.446	9842.2	1.54661	1.54661	399
544.546	9844.71	1.54743	1.54743	399
544.656	9847.81	1.54832	1.54832	399
544.766	9850.72	1.54921	1.54921	399
544.876	9853.04	1.55006	1.55006	399
544.976	9855.66	1.55087	1.55087	399
545.086	9858.82	1.55175	1.55175	399
545.196	9861.51	1.55262	1.55262	399
545.296	9864.63	1.55345	1.55345	399
545.406	9867.71	1.55434	1.55434	399
545.516	9870.63	1.55521	1.55521	400
545.626	9873.38	1.55607	1.55607	400
545.726	9876.09	1.55688	1.55688	400
545.836	9879.02	1.55777	1.55777	400
545.946	9881.62	1.55864	1.55864	400
546.046	9883.97	1.55944	1.55944	400
546.156	9886.91	1.56033	1.56033	400
546.266	9889.26	1.56122	1.56122	400
546.376	9891.92	1.56209	1.56209	400
546.476	9894.48	1.56288	1.56288	400
546.586	9897.41	1.56376	1.56376	400
546.696	9900.54	1.56465	1.56465	400
546.796	9902.93	1.56546	1.56546	400
546.906	9905.68	1.56633	1.56633	400
547.016	9908.82	1.56724	1.56724	400
547.126	9910.86	1.56811	1.56811	400
547.226	9913.11	1.56891	1.56891	400
547.336	9915.57	1.56978	1.56978	400
547.446	9919.03	1.57067	1.57067	400
547.546	9921.87	1.57145	1.57145	400
547.656	9924.68	1.57232	1.57232	400
547.766	9927.71	1.57319	1.57319	400
547.866	9930.51	1.574	1.574	400
547.976	9933.71	1.57486	1.57486	400
548.086	9936.98	1.57575	1.57575	400
548.186	9939.69	1.57656	1.57656	400
548.296	9942.97	1.57745	1.57745	400
548.406	9945.5	1.5783	1.5783	400
548.516	9948.33	1.57921	1.57921	400
548.616	9951.11	1.57997	1.57997	401
548.726	9953.38	1.58086	1.58086	401
548.836	9956.13	1.58177	1.58177	401
548.936	9958.5	1.58253	1.58253	401
549.046	9961.51	1.58342	1.58342	401
549.156	9964.02	1.58429	1.58429	401
549.266	9966.93	1.58518	1.58518	401
549.366	9968.99	1.58599	1.58599	401
549.476	9971.87	1.58685	1.58685	401
549.586	9974.5	1.58774	1.58774	401
549.686	9977.3	1.58853	1.58853	401
549.796	9981	1.58942	1.58942	401
549.906	9984.15	1.59029	1.59029	401
550.016	9987.1	1.59115	1.59115	401
550.116	9989.71	1.59196	1.59196	401
550.226	9992.86	1.59283	1.59283	401
550.336	9995.62	1.59372	1.59372	401
550.436	9998.78	1.59452	1.59452	401
550.546	10001.9	1.59541	1.59541	401
550.656	10005.1	1.59628	1.59628	401
550.766	10008.1	1.59715	1.59715	401
550.866	10010.6	1.59795	1.59795	401
550.976	10013.5	1.59884	1.59884	401
551.086	10015.8	1.59971	1.59971	401
551.186	10018.2	1.6005	1.6005	401
551.296	10021.5	1.60136	1.60136	401
551.406	10023.9	1.60225	1.60225	401
551.516	10026.6	1.60312	1.60312	401
551.616	10029.2	1.60395	1.60395	401
551.726	10032.2	1.60482	1.60482	401
551.836	10034.7	1.60568	1.60568	401
551.936	10037	1.60647	1.60647	401
552.046	10039.7	1.60736	1.60736	401
552.156	10042.5	1.60825	1.60825	401
552.266	10044.9	1.60912	1.60912	401
552.366	10046.8	1.60988	1.60988	401
552.476	10049	1.61075	1.61075	401
552.586	10051.5	1.61164	1.61164	401
552.686	10054.4	1.61242	1.61242	401
552.796	10057.7	1.61331	1.61331	401
552.906	10061.6	1.6142	1.6142	401
553.006	10064.2	1.61499	1.61499	401
553.116	10067.1	1.61585	1.61585	401
553.226	10070.3	1.61674	1.61674	401
553.336	10073	1.61761	1.61761	401
553.436	10075.6	1.61842	1.61842	401
553.546	10078	1.61929	1.61929	401
553.656	10080.8	1.62015	1.62015	401
553.756	10083.4	1.62094	1.62094	401
553.866	10086.5	1.62185	1.62185	401
553.976	10089.5	1.62274	1.62274	401
554.086	10091.8	1.62359	1.62359	401
554.186	10094.3	1.62439	1.62439	401
554.296	10096.7	1.62528	1.62528	401
554.406	10099.5	1.62615	1.62615	401
554.506	10102.3	1.62696	1.62696	401
554.616	10104.9	1.62782	1.62782	401
554.726	10107.6	1.62869	1.62869	401
554.836	10110.9	1.62958	1.62958	401
554.936	10113.1	1.63037	1.63037	401
555.046	10115.8	1.63125	1.63125	401
555.156	10118.4	1.63212	1.63212	401
555.256	10121	1.63293	1.63293	401
555.366	10124.1	1.6338	1.6338	401
555.476	10126.8	1.63471	1.63471	401
555.586	10129.5	1.6356	1.6356	401
555.686	10132	1.63638	1.63638	401
555.796	10134.3	1.63725	1.63725	401
555.906	10137.5	1.63812	1.63812	401
556.006	10140.6	1.6389	1.6389	401
556.116	10144.1	1.63981	1.63981	401
556.226	10146.6	1.64068	1.64068	401
556.336	10149.2	1.64153	1.64153	401
556.436	10152.3	1.64235	1.64235	401
556.546	10155.5	1.64324	1.64324	401
556.656	10157.2	1.64411	1.64411	401
556.756	10159.7	1.64492	1.64492	401
556.866	10162.4	1.64579	1.64579	401
556.976	10165	1.64668	1.64668	401
557.086	10167.7	1.64754	1.64754	401
557.186	10169.7	1.64835	1.64835	401
557.296	10172.4	1.6492	1.6492	401
557.406	10175.1	1.65011	1.65011	401
557.506	10177.8	1.65091	1.65091	401
557.616	10180.6	1.6518	1.6518	401
557.726	10183.7	1.65269	1.65269	401
557.826	10185.5	1.6535	1.6535	401
557.936	10187.7	1.65436	1.65436	401
558.046	10191	1.65525	1.65525	401
558.156	10193.9	1.65612	1.65612	401
558.256	10196.1	1.65691	1.65691	401
558.366	10199.1	1.6578	1.6578	401
558.476	10203.2	1.65866	1.65866	401
558.576	10205.9	1.65947	1.65947	401
558.686	10208.4	1.66036	1.66036	401
558.796	10211.6	1.66125	1.66125	401
558.906	10214.3	1.66212	1.66212	401
559.006	10216.7	1.66292	1.66292	401
559.116	10218.9	1.66379	1.66379	401
559.226	10222.2	1.66468	1.66468	401
559.326	10224.7	1.66549	1.66549	401
559.436	10226.9	1.66633	1.66633	401
559.546	10229.6	1.66726	1.66726	401
559.656	10232.2	1.66813	1.66813	401
559.756	10235.1	1.66894	1.66894	401
559.866	10237.2	1.66981	1.66981	401
559.976	10240	1.67069	1.67069	401
560.076	10242.8	1.6715	1.6715	401
560.186	10245.6	1.67239	1.67239	401
560.296	10248	1.67326	1.67326	401
560.406	10250.4	1.67417	1.67417	401
560.506	10252.7	1.67493	1.67493	401
560.616	10255	1.67582	1.67582	401
560.726	10257.6	1.67671	1.67671	401
560.826	10260.5	1.67752	1.67752	401
560.936	10263.1	1.67838	1.67838	401
561.046	10266.2	1.67929	1.67929	401
561.156	10269.3	1.68018	1.68018	401
561.256	10272	1.68097	1.68097	401
561.366	10275.3	1.68186	1.68186	401
561.476	10277.5	1.68272	1.68272	401
561.576	10280	1.68351	1.68351	401
561.686	10282.7	1.6844	1.6844	401
561.796	10285.1	1.68527	1.68527	401
561.906	10288.2	1.68618	1.68618	401
562.006	10290.5	1.68698	1.68698	401
562.116	10292.7	1.68785	1.68785	401
562.226	10295.6	1.68874	1.68874	401
562.326	10297.9	1.68953	1.68953	401
562.436	10300.6	1.69043	1.69043	401
562.546	10303.3	1.69132	1.69132	401
562.656	10306.2	1.69221	1.69221	401
562.756	10308.2	1.693	1.693	401
562.866	10311	1.69389	1.69389	401
562.966	10313.3	1.69467	1.69467	401
563.076	10315.4	1.69556	1.69556	401
563.186	10318.9	1.69649	1.69649	401
563.296	10322.2	1.69738	1.69738	401
563.396	10324.9	1.69819	1.69819	401
563.506	10327.8	1.69908	1.69908	401
563.616	10329.7	1.69996	1.69996	401
563.716	10332.1	1.70075	1.70075	401
563.826	10335.3	1.70162	1.70162	400
563.936	10338.2	1.70249	1.70249	400
[truncated: 1,522 more rows]
