# Supplementary material for: Benchmark dataset of the effect of grain size on strength in the single-phase FCC CrCoNi medium entropy alloy
Source: Data Brief. 2019 Oct 1;27:104592. doi: 10.1016/j.dib.2019.104592 (PMC6812030; doi:10.1016/j.dib.2019.104592)
Supplement: Multimedia component 1 [file mmc1.zip › Compression_Tests/673K/CrCoNi_1173K_120min_673K.xlsx]

## Sheet: CrCoNi_1173K_120min_673K
Name	CrCoNi-900C-2h-18µm-693K
Diameter	4.04	mm
Sample height	8.03	mm
Gage length	8.03	mm
Speed ​​during measurement	0.48	mm/min
Time	Force	Crosshead Displacement	Crosshead Displacement	Temperature
s	N	mm	mm	°C
458.723	81.467	0	0	399
458.803	81.6409	2.06707e-05	2.06707e-05	399
458.833	81.6173	2.06708e-05	2.06708e-05	399
458.833	81.6173	2.06708e-05	2.06708e-05	399
458.943	81.6884	2.06708e-05	2.06708e-05	399
459.053	81.822	0	0	399
459.153	83.5188	0.000599027	0.000599027	399
459.263	85.9426	0.00152934	0.00152934	399
459.373	87.8216	0.00243914	0.00243914	400
459.483	89.803	0.00330698	0.00330698	400
459.583	91.8313	0.0041548	0.0041548	400
459.693	94.3108	0.00502264	0.00502264	400
459.803	96.804	0.00591147	0.00591147	400
459.903	99.2522	0.00667632	0.00667632	400
460.013	101.959	0.00758612	0.00758612	400
460.123	104.533	0.00845397	0.00845397	400
460.233	107.099	0.00930178	0.00930178	400
460.333	108.961	0.0101286	0.0101286	400
460.443	111.077	0.0110174	0.0110174	400
460.553	113.39	0.0119063	0.0119063	400
460.653	114.913	0.0126916	0.0126916	400
460.763	116.271	0.0135599	0.0135599	400
460.873	117.369	0.0144488	0.0144488	400
460.983	118.079	0.0153376	0.0153376	400
461.083	118.695	0.0161229	0.0161229	400
461.193	119.429	0.0169913	0.0169913	400
461.303	120.124	0.0178801	0.0178801	400
461.403	121.111	0.0186859	0.0186859	400
461.513	121.868	0.0195338	0.0195338	400
461.623	122.879	0.0204431	0.0204431	400
461.733	124.078	0.0213114	0.0213114	400
461.833	125.002	0.0221173	0.0221173	400
461.943	126.139	0.0229856	0.0229856	400
462.053	127.591	0.0238954	0.0238954	400
462.153	128.792	0.0246395	0.0246395	400
462.263	130.283	0.0255283	0.0255283	400
462.373	132.02	0.0264171	0.0264171	400
462.483	133.899	0.027285	0.027285	400
462.583	135.959	0.0280708	0.0280708	400
462.693	138.09	0.0289801	0.0289801	400
462.803	140.253	0.0298485	0.0298485	400
462.903	142.211	0.0306543	0.0306543	400
463.013	145.061	0.0315431	0.0315431	400
463.123	147.863	0.0324115	0.0324115	400
463.223	150.405	0.0332177	0.0332177	400
463.333	153.198	0.0340861	0.0340861	400
463.443	156.308	0.0349539	0.0349539	401
463.553	159.404	0.0358427	0.0358427	401
463.653	162.01	0.0366491	0.0366491	401
463.763	164.559	0.0374964	0.0374964	401
463.873	167.069	0.0383852	0.0383852	401
463.973	169.122	0.0391916	0.0391916	401
464.083	170.954	0.0400804	0.0400804	401
464.193	173.053	0.0409692	0.0409692	401
464.303	175.263	0.0418373	0.0418373	401
464.403	177.679	0.0426641	0.0426641	401
464.513	180.125	0.043553	0.043553	401
464.623	182.707	0.0444213	0.0444213	401
464.723	184.933	0.0452066	0.0452066	401
464.833	186.931	0.0460544	0.0460544	401
464.943	189.163	0.0469638	0.0469638	401
465.053	190.83	0.0478526	0.0478526	401
465.153	192.63	0.0486589	0.0486589	401
465.263	194.548	0.0495268	0.0495268	401
465.373	197.421	0.0504363	0.0504363	401
465.473	200.201	0.0512012	0.0512012	401
465.583	203.816	0.052111	0.052111	401
465.693	207.945	0.0529788	0.0529788	401
465.803	211.67	0.0538266	0.0538266	401
465.903	216.185	0.0546535	0.0546535	401
466.013	221.025	0.0555213	0.0555213	401
466.123	226.855	0.0564102	0.0564102	401
466.223	231.845	0.0572165	0.0572165	401
466.333	237.609	0.0580846	0.0580846	401
466.443	242.961	0.0589944	0.0589944	401
466.553	248.535	0.0598622	0.0598622	401
466.653	253.316	0.0606478	0.0606478	401
466.763	259.38	0.0615571	0.0615571	401
466.873	263.494	0.062446	0.062446	401
466.973	269.683	0.0632318	0.0632318	401
467.083	275.816	0.0641206	0.0641206	401
467.193	282.132	0.0649884	0.0649884	401
467.303	288.476	0.0658778	0.0658778	401
467.403	294.414	0.0666836	0.0666836	401
467.513	300.902	0.0675517	0.0675517	400
467.623	307.89	0.0684615	0.0684615	400
467.723	314.261	0.0692468	0.0692468	400
467.833	321.339	0.0701357	0.0701357	400
467.943	328.523	0.0710245	0.0710245	400
468.053	335.433	0.0718928	0.0718928	400
468.153	342.027	0.0726987	0.0726987	400
468.263	349.963	0.0735672	0.0735672	400
468.373	357.65	0.074456	0.074456	400
468.473	365.041	0.0752413	0.0752413	400
468.583	373.216	0.0761507	0.0761507	400
468.693	381.216	0.077019	0.077019	400
468.793	388.884	0.0778046	0.0778046	400
468.903	397.58	0.0787139	0.0787139	400
469.013	405.959	0.0795822	0.0795822	400
469.123	414.806	0.0804916	0.0804916	400
469.223	422.99	0.0812979	0.0812979	400
469.333	432.634	0.0821452	0.0821452	400
469.443	441.748	0.083055	0.083055	400
469.543	450.548	0.0838819	0.0838819	400
469.653	459.084	0.0847292	0.0847292	400
469.763	469.22	0.085618	0.085618	400
469.873	479.345	0.0865278	0.0865278	400
469.973	488.255	0.0873547	0.0873547	400
470.083	498.13	0.0882225	0.0882225	400
470.193	508.209	0.0890908	0.0890908	400
470.293	517.4	0.0899174	0.0899174	400
470.403	527.318	0.0907858	0.0907858	400
470.513	537.607	0.0916746	0.0916746	400
470.623	547.916	0.0925429	0.0925429	400
470.723	557.326	0.0933488	0.0933488	400
470.833	568.255	0.0942376	0.0942376	400
470.943	579.244	0.0951269	0.0951269	400
471.043	589.904	0.0959122	0.0959122	400
471.153	601.63	0.0968011	0.0968011	400
471.263	613.189	0.0977104	0.0977104	400
471.373	624.369	0.0985787	0.0985787	400
471.473	635.185	0.0993641	0.0993641	400
471.583	646.81	0.100253	0.100253	400
471.693	658.502	0.101163	0.101163	400
471.793	669.38	0.101948	0.101948	400
471.903	681.459	0.102816	0.102816	400
472.013	693.396	0.103705	0.103705	400
472.123	705.091	0.104594	0.104594	400
472.223	716.365	0.1054	0.1054	400
472.333	728.724	0.106289	0.106289	400
472.443	740.998	0.107178	0.107178	400
472.543	752.193	0.107943	0.107943	399
472.653	764.459	0.108852	0.108852	399
472.763	776.81	0.10972	0.10972	399
472.873	789.177	0.11063	0.11063	399
472.973	800.505	0.111415	0.111415	399
473.083	813.045	0.112283	0.112283	399
473.183	824.056	0.11309	0.11309	399
473.293	836.533	0.113958	0.113958	399
473.403	849.322	0.114846	0.114846	399
473.513	861.884	0.115735	0.115735	399
473.613	873.423	0.116542	0.116542	399
473.723	886.079	0.11741	0.11741	399
473.833	898.853	0.118299	0.118299	399
473.933	911.611	0.119084	0.119084	399
474.043	924.861	0.119973	0.119973	399
474.153	937.619	0.120841	0.120841	399
474.263	950.189	0.121709	0.121709	399
474.363	962.462	0.122536	0.122536	399
474.473	974.908	0.123405	0.123405	399
474.583	987.322	0.124293	0.124293	399
474.683	999.431	0.125099	0.125099	399
474.793	1011.3	0.125968	0.125968	399
474.903	1022.77	0.126856	0.126856	399
475.013	1034.24	0.127745	0.127745	399
475.113	1044.57	0.128531	0.128531	399
475.223	1056.5	0.129419	0.129419	399
475.333	1066.92	0.130267	0.130267	399
475.433	1077.77	0.131094	0.131094	399
475.543	1088.61	0.131962	0.131962	399
475.653	1099.69	0.132851	0.132851	399
475.763	1109.97	0.133698	0.133698	399
475.863	1120.12	0.134525	0.134525	399
475.973	1131.3	0.135414	0.135414	399
476.083	1141.74	0.136282	0.136282	399
476.183	1152.09	0.137088	0.137088	399
476.293	1163.31	0.137977	0.137977	399
476.403	1174.87	0.138845	0.138845	399
476.513	1185.52	0.139714	0.139714	399
476.613	1195.9	0.14052	0.14052	398
476.723	1207.91	0.141388	0.141388	398
476.833	1220.23	0.142277	0.142277	398
476.933	1231.08	0.143062	0.143062	398
477.043	1244.45	0.143951	0.143951	398
477.153	1257.85	0.14484	0.14484	398
477.263	1271.11	0.145708	0.145708	398
477.363	1284.15	0.146514	0.146514	398
477.473	1298.22	0.147362	0.147362	398
477.583	1312.18	0.14825	0.14825	398
477.683	1325.45	0.149057	0.149057	398
477.793	1339.52	0.149925	0.149925	398
477.903	1353.62	0.150814	0.150814	398
478.013	1368.21	0.151682	0.151682	398
478.113	1381.29	0.152488	0.152488	398
478.223	1395.42	0.153356	0.153356	398
478.333	1410.06	0.154245	0.154245	398
478.433	1423.53	0.155072	0.155072	398
478.543	1437.67	0.15592	0.15592	398
478.653	1452.17	0.156808	0.156808	398
478.753	1465.64	0.157594	0.157594	398
478.863	1480.58	0.158483	0.158483	398
478.973	1495.8	0.15933	0.15933	398
479.083	1510.81	0.160219	0.160219	398
479.183	1524.69	0.160984	0.160984	398
479.293	1540.42	0.161893	0.161893	398
479.403	1555.85	0.162761	0.162761	398
479.503	1570.62	0.163588	0.163588	398
479.613	1586.55	0.164457	0.164457	398
479.723	1602.04	0.165324	0.165324	398
479.833	1617.79	0.166193	0.166193	398
479.933	1632.22	0.16702	0.16702	398
480.043	1648.36	0.167888	0.167888	398
480.153	1663.97	0.168735	0.168735	398
480.253	1677.43	0.169521	0.169521	398
480.363	1693.17	0.170368	0.170368	398
480.473	1709.07	0.171278	0.171278	398
480.583	1725.4	0.172167	0.172167	398
480.683	1739.65	0.172952	0.172952	398
480.793	1755.2	0.17382	0.17382	398
480.903	1771.2	0.174709	0.174709	398
481.003	1785.81	0.175536	0.175536	398
481.113	1801.52	0.176383	0.176383	398
481.223	1817.36	0.177252	0.177252	398
481.333	1832.88	0.17814	0.17814	398
481.433	1847.6	0.178926	0.178926	398
481.543	1864.43	0.179815	0.179815	398
481.653	1881.56	0.180704	0.180704	398
481.753	1897.15	0.181489	0.181489	398
481.863	1914.39	0.182358	0.182358	398
481.973	1931.52	0.183225	0.183225	398
482.083	1948.71	0.184135	0.184135	398
482.183	1964.76	0.184921	0.184921	398
482.293	1982.4	0.185789	0.185789	398
482.403	1999.95	0.186698	0.186698	398
482.503	2016.03	0.187484	0.187484	398
482.613	2033.67	0.188331	0.188331	398
482.723	2052.06	0.18922	0.18922	398
482.833	2069.77	0.19013	0.19013	398
482.933	2085.96	0.190915	0.190915	398
483.043	2103.77	0.191783	0.191783	398
483.153	2121.6	0.192672	0.192672	398
483.253	2137.69	0.193458	0.193458	398
483.363	2155.16	0.194346	0.194346	398
483.473	2172.43	0.195215	0.195215	398
483.573	2188.26	0.196021	0.196021	398
483.683	2206.5	0.196868	0.196868	398
483.793	2224.96	0.197778	0.197778	399
483.903	2242.34	0.198646	0.198646	399
484.003	2258.51	0.199452	0.199452	399
484.113	2276.71	0.200341	0.200341	399
484.223	2295.41	0.201209	0.201209	399
484.323	2311.67	0.202015	0.202015	399
484.433	2329.12	0.202904	0.202904	399
484.543	2347.13	0.203751	0.203751	399
484.653	2365.19	0.204641	0.204641	399
484.753	2381.64	0.205426	0.205426	399
484.863	2399.51	0.206315	0.206315	399
484.973	2417.27	0.207204	0.207204	399
485.073	2433.84	0.20801	0.20801	399
485.183	2451.87	0.208878	0.208878	399
485.293	2470.22	0.209767	0.209767	399
485.403	2487.92	0.210655	0.210655	399
485.503	2504.32	0.211462	0.211462	399
485.613	2521.85	0.212351	0.212351	399
485.723	2540.12	0.213239	0.213239	399
485.823	2555.96	0.214025	0.214025	399
485.933	2573.4	0.214893	0.214893	399
486.043	2590.76	0.215761	0.215761	399
486.153	2607.94	0.21663	0.21663	399
486.253	2624.1	0.217456	0.217456	399
486.363	2641.63	0.218345	0.218345	399
486.473	2658.91	0.219234	0.219234	399
486.573	2675.3	0.22004	0.22004	399
486.683	2692.44	0.220888	0.220888	399
486.793	2710.34	0.221777	0.221777	399
486.903	2727.94	0.222645	0.222645	399
487.003	2744.44	0.223451	0.223451	399
487.113	2762.06	0.224319	0.224319	399
487.223	2780.01	0.225187	0.225187	399
487.323	2796.55	0.226014	0.226014	399
487.433	2813.76	0.226903	0.226903	399
487.543	2831.46	0.22775	0.22775	399
487.653	2849.02	0.22866	0.22866	399
487.753	2865.37	0.229466	0.229466	399
487.863	2882.9	0.230355	0.230355	400
487.973	2900.01	0.231244	0.231244	400
488.073	2916.48	0.23205	0.23205	400
488.183	2933.62	0.232918	0.232918	400
488.293	2950.64	0.233786	0.233786	400
488.393	2966.04	0.234572	0.234572	400
488.503	2983.26	0.235481	0.235481	400
488.613	2999.85	0.23635	0.23635	400
488.713	3014.54	0.237155	0.237155	400
488.823	3031.07	0.238044	0.238044	400
488.933	3047.54	0.238954	0.238954	400
489.043	3063.36	0.239822	0.239822	400
489.143	3077.73	0.240608	0.240608	400
489.253	3093.21	0.241476	0.241476	400
489.363	3109.14	0.242385	0.242385	400
489.463	3123.01	0.243171	0.243171	400
489.573	3137.68	0.24406	0.24406	400
489.683	3151.93	0.244907	0.244907	400
489.793	3166.39	0.245837	0.245837	400
489.893	3178.61	0.246623	0.246623	400
490.003	3192.11	0.247512	0.247512	400
490.113	3204.82	0.248401	0.248401	400
490.213	3214.99	0.249207	0.249207	400
490.323	3226.73	0.250096	0.250096	400
490.433	3238.09	0.250984	0.250984	400
490.543	3248.28	0.251853	0.251853	400
490.643	3257.32	0.252638	0.252638	400
490.753	3266.61	0.253527	0.253527	400
490.863	3274.88	0.254436	0.254436	400
490.963	3281.84	0.255243	0.255243	400
491.073	3288.58	0.256152	0.256152	400
491.183	3293.7	0.25702	0.25702	400
491.293	3297.09	0.25793	0.25793	400
491.393	3298.91	0.258694	0.258694	400
491.503	3300.32	0.259583	0.259583	400
491.613	3301.14	0.260472	0.260472	400
491.713	3301.81	0.261278	0.261278	400
491.823	3303.34	0.262147	0.262147	401
491.933	3305.78	0.263035	0.263035	401
492.043	3308.15	0.263924	0.263924	401
492.143	3308.55	0.26471	0.26471	401
492.253	3309.63	0.265598	0.265598	401
492.363	3311.27	0.266487	0.266487	401
492.463	3313.03	0.267294	0.267294	401
492.573	3313.64	0.268182	0.268182	401
492.683	3314.56	0.269071	0.269071	401
492.793	3315.4	0.269919	0.269919	401
492.893	3316.36	0.270725	0.270725	401
493.003	3317.57	0.271614	0.271614	401
493.113	3317.1	0.272503	0.272503	401
493.213	3315.07	0.273309	0.273309	401
493.323	3312.09	0.274198	0.274198	401
493.433	3310.42	0.275086	0.275086	401
493.533	3308.82	0.275872	0.275872	401
493.643	3305.64	0.276761	0.276761	401
493.753	3298.77	0.277629	0.277629	401
493.863	3292.64	0.278518	0.278518	401
493.963	3287.17	0.279344	0.279344	401
494.073	3283.5	0.280171	0.280171	401
494.183	3284.15	0.281081	0.281081	401
494.283	3285.43	0.281866	0.281866	401
494.393	3288.09	0.282776	0.282776	401
494.503	3292.96	0.283624	0.283624	401
494.613	3298.79	0.284553	0.284553	401
494.713	3302.71	0.285339	0.285339	401
494.823	3307.37	0.286228	0.286228	401
494.933	3311.54	0.287075	0.287075	401
495.033	3315.77	0.287902	0.287902	401
495.143	3320.83	0.28875	0.28875	401
495.253	3326.12	0.289639	0.289639	401
495.363	3330.79	0.290507	0.290507	401
495.463	3335.63	0.291313	0.291313	401
495.573	3340.52	0.292202	0.292202	401
495.683	3345.78	0.293111	0.293111	401
495.783	3349.74	0.293897	0.293897	401
495.893	3354.55	0.294785	0.294785	400
496.003	3359.01	0.295654	0.295654	400
496.113	3363.75	0.296522	0.296522	400
496.213	3369.14	0.297328	0.297328	400
496.323	3374.65	0.298196	0.298196	400
496.433	3380.04	0.299106	0.299106	400
496.533	3384.09	0.299912	0.299912	400
496.643	3387.72	0.30076	0.30076	400
496.753	3391.43	0.301628	0.301628	400
496.863	3396.33	0.302537	0.302537	400
496.963	3400.58	0.303323	0.303323	400
497.073	3405.99	0.304191	0.304191	400
497.183	3411.8	0.30508	0.30508	400
497.283	3416.97	0.305886	0.305886	400
497.393	3422.93	0.306754	0.306754	400
497.503	3427.94	0.307622	0.307622	400
497.613	3432.65	0.308532	0.308532	400
497.713	3436.09	0.309338	0.309338	400
497.823	3440.31	0.310206	0.310206	400
497.933	3444.58	0.311053	0.311053	400
498.033	3450.07	0.311839	0.311839	400
498.143	3457	0.312748	0.312748	400
498.253	3463.89	0.313637	0.313637	400
498.353	3468.94	0.314423	0.314423	400
498.463	3472.98	0.315312	0.315312	400
498.573	3475.22	0.316201	0.316201	400
498.683	3477.52	0.317048	0.317048	400
498.783	3481.11	0.317854	0.317854	400
498.893	3487.54	0.318743	0.318743	400
499.003	3494.98	0.319611	0.319611	400
499.103	3503.45	0.320417	0.320417	400
499.213	3510.42	0.321286	0.321286	400
499.323	3515.34	0.322154	0.322154	400
499.433	3519.22	0.323042	0.323042	400
499.533	3521.64	0.323849	0.323849	400
499.643	3522.97	0.324738	0.324738	400
499.753	3525.26	0.325606	0.325606	400
499.853	3529.84	0.326412	0.326412	400
499.963	3538.05	0.32726	0.32726	399
500.073	3547.44	0.328148	0.328148	399
500.183	3555.6	0.329037	0.329037	399
500.283	3560.5	0.329823	0.329823	399
500.393	3562.91	0.330712	0.330712	399
500.503	3562.71	0.331579	0.331579	399
500.603	3563.35	0.332365	0.332365	399
500.713	3567.47	0.333254	0.333254	399
500.823	3574.25	0.334163	0.334163	399
500.933	3582.13	0.335011	0.335011	399
501.033	3589.82	0.335797	0.335797	399
501.143	3597.62	0.336685	0.336685	399
501.253	3604.34	0.337574	0.337574	399
501.353	3608.38	0.338339	0.338339	399
501.463	3611.51	0.339207	0.339207	399
501.573	3614.26	0.340075	0.340075	399
501.683	3614.01	0.340944	0.340944	399
501.783	3614.15	0.341749	0.341749	399
501.893	3618.22	0.342639	0.342639	399
502.003	3626.15	0.343507	0.343507	399
502.103	3635.38	0.344292	0.344292	399
502.213	3644.84	0.345202	0.345202	399
502.323	3651.71	0.34607	0.34607	399
502.433	3655.32	0.346938	0.346938	399
502.533	3657.32	0.347744	0.347744	399
502.643	3657.27	0.348613	0.348613	399
502.753	3657.64	0.349501	0.349501	399
502.853	3660.15	0.350287	0.350287	399
502.963	3667.32	0.351155	0.351155	399
503.073	3675.13	0.352064	0.352064	399
503.183	3683.02	0.352933	0.352933	399
503.283	3689.7	0.353718	0.353718	399
503.393	3696.51	0.354607	0.354607	399
503.493	3701.76	0.355413	0.355413	399
503.603	3706.3	0.356281	0.356281	399
503.713	3710.05	0.357149	0.357149	399
503.823	3711.12	0.358038	0.358038	399
503.923	3709.75	0.358824	0.358824	399
504.033	3710.15	0.359712	0.359712	399
504.143	3715.21	0.360601	0.360601	399
504.243	3723.64	0.361387	0.361387	399
504.353	3733.31	0.362296	0.362296	399
504.463	3742.2	0.363165	0.363165	399
504.573	3748.8	0.364033	0.364033	399
504.673	3751.71	0.364818	0.364818	399
504.783	3754.27	0.365686	0.365686	399
504.893	3756.01	0.366575	0.366575	399
504.993	3756.01	0.367361	0.367361	399
505.103	3755.98	0.36825	0.36825	399
505.213	3760.91	0.369138	0.369138	399
505.323	3768.56	0.370006	0.370006	399
505.423	3775.14	0.370813	0.370813	399
505.533	3782.62	0.371702	0.371702	399
505.643	3790.07	0.372549	0.372549	399
505.743	3795.95	0.373355	0.373355	399
505.853	3801.73	0.374244	0.374244	399
505.963	3805.35	0.375133	0.375133	399
506.073	3807.08	0.376001	0.376001	399
506.173	3806.93	0.376787	0.376787	399
506.283	3805.1	0.377675	0.377675	399
506.393	3807.56	0.378564	0.378564	399
506.493	3814.11	0.379371	0.379371	399
506.603	3823.8	0.380238	0.380238	399
506.713	3833.59	0.381128	0.381128	399
506.823	3841.42	0.382017	0.382017	399
506.923	3846.15	0.382823	0.382823	399
507.033	3848.77	0.38369	0.38369	399
507.143	3851.09	0.384579	0.384579	399
507.243	3852.37	0.385365	0.385365	399
507.353	3852.5	0.386254	0.386254	399
507.463	3853.58	0.387143	0.387143	399
507.573	3857.86	0.388011	0.388011	399
507.673	3864.49	0.388837	0.388837	399
507.783	3871.8	0.389685	0.389685	399
507.893	3879.47	0.390553	0.390553	399
507.993	3886.15	0.39138	0.39138	399
508.103	3892.15	0.392249	0.392249	399
508.213	3896.26	0.393137	0.393137	399
508.313	3899	0.393923	0.393923	399
508.423	3900.88	0.394812	0.394812	399
508.533	3901.26	0.395701	0.395701	399
508.643	3899.29	0.396589	0.396589	399
508.743	3902.27	0.397375	0.397375	399
508.853	3910.52	0.398264	0.398264	399
508.963	3920.29	0.399132	0.399132	399
509.063	3928.49	0.399959	0.399959	399
509.173	3934.82	0.400806	0.400806	399
509.283	3939.1	0.401715	0.401715	399
509.393	3941.69	0.402584	0.402584	399
509.493	3943.64	0.40339	0.40339	399
509.603	3944.98	0.404279	0.404279	399
509.713	3945.53	0.405147	0.405147	399
509.813	3947.3	0.405953	0.405953	399
509.923	3953.14	0.406842	0.406842	399
510.033	3959.76	0.407751	0.407751	399
510.143	3967.62	0.40862	0.40862	399
510.243	3974.13	0.409426	0.409426	399
510.353	3980.35	0.410273	0.410273	399
510.463	3985.35	0.411162	0.411162	399
510.563	3989.84	0.411968	0.411968	399
510.673	3992.21	0.412857	0.412857	399
510.783	3993.54	0.413746	0.413746	399
510.893	3993.77	0.414635	0.414635	399
510.993	3994.21	0.415441	0.415441	399
511.103	3998.48	0.416309	0.416309	399
511.213	4007.01	0.417198	0.417198	399
511.313	4015.13	0.418004	0.418004	399
511.423	4022.72	0.418893	0.418893	399
511.533	4028.63	0.419782	0.419782	399
511.643	4031.86	0.42065	0.42065	399
511.743	4034.67	0.421456	0.421456	399
511.853	4036.57	0.422304	0.422304	399
511.963	4037.22	0.423193	0.423193	399
512.063	4038.73	0.424019	0.424019	399
512.173	4042.78	0.424929	0.424929	399
512.283	4048.44	0.425859	0.425859	399
512.393	4054.63	0.426727	0.426727	399
512.493	4060.49	0.427513	0.427513	399
512.603	4067.9	0.428402	0.428402	399
512.713	4074.18	0.42927	0.42927	399
512.813	4077.9	0.430076	0.430076	399
512.923	4080.18	0.430924	0.430924	399
513.033	4081.77	0.431812	0.431812	399
513.143	4082.84	0.432742	0.432742	399
513.243	4083.16	0.433507	0.433507	399
513.353	4087.09	0.434417	0.434417	399
513.463	4094.05	0.435285	0.435285	399
513.563	4101.03	0.436112	0.436112	399
513.673	4108.37	0.436959	0.436959	399
513.783	4114.85	0.437869	0.437869	399
513.883	4118.33	0.438675	0.438675	399
513.993	4120.28	0.439543	0.439543	399
514.103	4121.82	0.440411	0.440411	399
514.213	4123.51	0.441321	0.441321	400
514.313	4125.31	0.442106	0.442106	400
514.423	4129.63	0.442975	0.442975	400
514.533	4135.3	0.443884	0.443884	400
514.633	4140.57	0.444669	0.444669	400
514.743	4147.49	0.445579	0.445579	400
514.853	4153.56	0.446447	0.446447	400
514.963	4158.97	0.447315	0.447315	400
515.063	4161.95	0.448122	0.448122	400
515.173	4164.8	0.44901	0.44901	400
515.283	4166.27	0.449899	0.449899	400
515.383	4167.51	0.450685	0.450685	400
515.493	4169.38	0.451553	0.451553	400
515.603	4174.33	0.452442	0.452442	400
515.713	4180.34	0.453331	0.453331	400
515.813	4187	0.454136	0.454136	400
515.923	4193.69	0.455005	0.455005	400
516.033	4198.88	0.455894	0.455894	400
516.133	4202.01	0.4567	0.4567	400
516.243	4204.31	0.457568	0.457568	400
516.353	4206.43	0.458436	0.458436	400
516.463	4208.24	0.459325	0.459325	400
516.563	4210.25	0.46011	0.46011	400
516.673	4214.43	0.46102	0.46102	400
516.783	4219.69	0.461888	0.461888	400
516.883	4225.52	0.462694	0.462694	400
516.993	4232.51	0.463563	0.463563	400
517.103	4238.29	0.464451	0.464451	400
517.213	4242.01	0.46534	0.46534	400
517.313	4244.53	0.466167	0.466167	400
517.423	4247.63	0.467014	0.467014	400
517.533	4249.27	0.467903	0.467903	400
517.633	4250.92	0.468689	0.468689	400
517.743	4253.63	0.469557	0.469557	400
517.853	4258.4	0.470467	0.470467	400
517.963	4263.56	0.471314	0.471314	400
518.063	4270.11	0.472141	0.472141	400
518.173	4276.64	0.472988	0.472988	400
518.273	4281.06	0.473815	0.473815	401
518.383	4283.81	0.474683	0.474683	401
518.493	4286.6	0.475593	0.475593	401
518.603	4288.5	0.47644	0.47644	401
518.703	4290.55	0.477226	0.477226	401
518.813	4293.26	0.478094	0.478094	401
518.923	4297.06	0.478983	0.478983	401
519.023	4302.06	0.479789	0.479789	401
519.133	4308.4	0.480678	0.480678	401
519.243	4314.65	0.481546	0.481546	401
519.353	4319.75	0.482414	0.482414	401
519.453	4322.92	0.48322	0.48322	401
519.563	4326.54	0.48413	0.48413	401
519.673	4329.01	0.484998	0.484998	401
519.773	4330.76	0.485784	0.485784	401
519.883	4333.2	0.486652	0.486652	401
519.993	4336.88	0.487541	0.487541	401
520.103	4341.68	0.488409	0.488409	401
520.203	4346.45	0.489215	0.489215	401
520.313	4352.37	0.490083	0.490083	401
520.423	4357.92	0.490972	0.490972	401
520.523	4361.45	0.491758	0.491758	401
520.633	4364.62	0.492646	0.492646	401
520.743	4367.62	0.493535	0.493535	401
520.853	4369.62	0.494403	0.494403	401
520.953	4371.72	0.495189	0.495189	401
521.063	4375.19	0.496078	0.496078	401
521.173	4379.66	0.496946	0.496946	401
521.273	4384.49	0.497752	0.497752	401
521.383	4390.09	0.49862	0.49862	401
521.493	4395.05	0.499488	0.499488	401
521.603	4399.86	0.500377	0.500377	401
521.703	4402.45	0.501163	0.501163	401
521.813	4405.75	0.502072	0.502072	401
521.923	4407.99	0.502961	0.502961	401
522.023	4410.07	0.503746	0.503746	401
522.133	4413.7	0.504594	0.504594	401
522.243	4418.13	0.505483	0.505483	401
522.353	4423.06	0.506372	0.506372	401
522.453	4427.54	0.507157	0.507157	401
522.563	4432	0.508004	0.508004	401
522.673	4436.98	0.508873	0.508873	401
522.773	4440.83	0.5097	0.5097	401
522.883	4444.39	0.510568	0.510568	401
522.993	4446.06	0.511436	0.511436	401
523.103	4448.23	0.512304	0.512304	401
523.203	4451.52	0.513131	0.513131	401
523.313	4455.84	0.513999	0.513999	401
523.423	4460.56	0.514867	0.514867	401
523.523	4465.06	0.515674	0.515674	401
523.633	4470	0.516521	0.516521	401
523.743	4474.36	0.517389	0.517389	401
523.843	4477.97	0.518216	0.518216	401
523.953	4481.13	0.519084	0.519084	401
524.063	4484.11	0.519973	0.519973	401
524.173	4486.88	0.520862	0.520862	401
524.273	4489.96	0.521668	0.521668	401
524.383	4494.15	0.522516	0.522516	401
524.493	4498.97	0.523404	0.523404	401
524.593	4503.33	0.524169	0.524169	401
524.703	4508.01	0.525079	0.525079	401
524.813	4512.23	0.525947	0.525947	401
524.923	4515.75	0.526856	0.526856	401
525.023	4518.45	0.527642	0.527642	401
525.133	4521.98	0.52851	0.52851	401
525.243	4524.88	0.529378	0.529378	401
525.343	4528.16	0.530185	0.530185	401
525.453	4532.1	0.531073	0.531073	401
525.563	4535.96	0.531941	0.531941	401
525.673	4540.29	0.53281	0.53281	401
525.773	4544.03	0.533636	0.533636	401
525.883	4548.47	0.534505	0.534505	401
525.993	4552.38	0.535373	0.535373	401
526.093	4555.72	0.536179	0.536179	401
526.203	4559.04	0.537047	0.537047	401
526.313	4562.19	0.537936	0.537936	401
526.423	4565.39	0.538804	0.538804	401
526.523	4568.74	0.53961	0.53961	401
526.633	4572.87	0.540479	0.540479	401
526.743	4577.04	0.541346	0.541346	401
526.843	4580.58	0.542153	0.542153	401
526.953	4585.17	0.543021	0.543021	401
527.063	4589.1	0.54393	0.54393	401
527.173	4591.99	0.544799	0.544799	401
527.273	4594.82	0.545584	0.545584	401
527.383	4598.39	0.546473	0.546473	400
527.493	4602.47	0.547362	0.547362	400
527.593	4605.34	0.548168	0.548168	400
527.703	4609.14	0.549015	0.549015	400
527.813	4613.45	0.549946	0.549946	400
527.923	4616.91	0.550793	0.550793	400
528.023	4621.33	0.55162	0.55162	400
528.133	4624.74	0.552509	0.552509	400
528.243	4627.63	0.553377	0.553377	400
528.343	4630.27	0.554162	0.554162	400
528.453	4634.12	0.555051	0.555051	400
528.563	4638.37	0.55592	0.55592	400
528.663	4642.06	0.556726	0.556726	400
528.773	4645.52	0.557635	0.557635	400
528.883	4649.01	0.558524	0.558524	400
528.993	4652.43	0.559372	0.559372	400
529.093	4656.24	0.560178	0.560178	400
529.203	4660.39	0.561046	0.561046	400
529.313	4663.75	0.561914	0.561914	400
529.413	4666.7	0.56272	0.56272	400
529.523	4669.88	0.563609	0.563609	400
529.633	4673.9	0.564498	0.564498	400
529.743	4676.91	0.565345	0.565345	400
529.843	4680.59	0.566172	0.566172	400
529.953	4684.55	0.567082	0.567082	400
530.063	4688.78	0.56795	0.56795	400
530.163	4691.84	0.568756	0.568756	400
530.273	4695.96	0.569645	0.569645	400
530.383	4699.43	0.570534	0.570534	400
530.493	4702.82	0.571381	0.571381	400
530.593	4705.81	0.572208	0.572208	400
530.703	4709.09	0.573056	0.573056	400
530.813	4713.03	0.573965	0.573965	400
530.913	4716.52	0.574771	0.574771	400
531.023	4720.59	0.57564	0.57564	400
531.133	4724.3	0.576508	0.576508	400
531.243	4728.04	0.577396	0.577396	400
531.343	4731.16	0.578203	0.578203	400
531.453	4735.44	0.579112	0.579112	400
531.563	4738.46	0.57998	0.57998	400
531.663	4741.59	0.580766	0.580766	400
531.773	4745.36	0.581655	0.581655	400
531.883	4748.68	0.582523	0.582523	400
531.993	4752.42	0.583412	0.583412	400
532.093	4755.87	0.584239	0.584239	400
532.203	4759.33	0.585107	0.585107	400
532.313	4763.59	0.586016	0.586016	400
532.413	4766.85	0.586802	0.586802	400
532.523	4770.63	0.587691	0.587691	399
532.633	4774.32	0.588579	0.588579	399
532.743	4777.43	0.589468	0.589468	399
532.843	4780.98	0.590233	0.590233	399
532.953	4784.5	0.591122	0.591122	399
533.063	4787.96	0.592011	0.592011	399
533.163	4790.65	0.592796	0.592796	399
533.273	4796.08	0.593747	0.593747	399
533.383	4800.55	0.594615	0.594615	399
533.483	4803.7	0.595421	0.595421	399
533.593	4806.7	0.59631	0.59631	399
533.703	4810.15	0.597199	0.597199	399
533.803	4813.57	0.598005	0.598005	399
533.913	4818.16	0.598894	0.598894	399
534.023	4821.72	0.599742	0.599742	399
534.133	4825.09	0.60063	0.60063	399
534.233	4827.83	0.601437	0.601437	399
534.343	4831.46	0.602326	0.602326	399
534.453	4835.68	0.603214	0.603214	399
534.553	4838.88	0.60402	0.60402	399
534.663	4842.15	0.604889	0.604889	399
534.773	4846.37	0.605777	0.605777	399
534.883	4849.74	0.606666	0.606666	399
534.983	4853.38	0.607473	0.607473	399
535.093	4856.73	0.608341	0.608341	399
535.203	4860.08	0.60923	0.60923	399
535.303	4863.45	0.610036	0.610036	399
535.413	4866.86	0.610904	0.610904	399
535.523	4870.47	0.611793	0.611793	398
535.633	4874.06	0.612682	0.612682	398
535.733	4878.13	0.613488	0.613488	398
535.843	4881.53	0.614377	0.614377	398
535.953	4885.07	0.615265	0.615265	398
536.053	4887.74	0.616051	0.616051	398
536.163	4891.34	0.616898	0.616898	398
536.273	4894.83	0.617787	0.617787	398
536.383	4899.16	0.618676	0.618676	398
536.483	4902.58	0.619462	0.619462	398
536.593	4906.11	0.620371	0.620371	398
536.703	4909.1	0.621239	0.621239	398
536.803	4912.08	0.622025	0.622025	398
536.913	4915.9	0.622934	0.622934	398
537.023	4919.29	0.623803	0.623803	398
537.133	4922.87	0.624691	0.624691	398
537.233	4926.62	0.625497	0.625497	398
537.343	4929.52	0.626386	0.626386	398
537.453	4933.28	0.627275	0.627275	398
537.553	4936.02	0.62804	0.62804	398
537.663	4939.69	0.628908	0.628908	398
537.773	4944.29	0.629838	0.629838	398
537.883	4947.24	0.630686	0.630686	398
537.983	4950.08	0.631492	0.631492	398
538.093	4953.93	0.632401	0.632401	398
538.203	4957.4	0.63327	0.63327	398
538.303	4960.57	0.634076	0.634076	398
538.413	4964.04	0.634944	0.634944	398
538.523	4967.54	0.635833	0.635833	398
538.623	4970.73	0.636618	0.636618	398
538.733	4974.76	0.637487	0.637487	398
538.843	4978.21	0.638375	0.638375	398
538.953	4981.4	0.639264	0.639264	398
539.053	4984.74	0.64005	0.64005	398
539.163	4987.45	0.640918	0.640918	398
539.273	4991.11	0.641807	0.641807	398
539.373	4994.53	0.642592	0.642592	398
539.483	4998.15	0.643481	0.643481	398
539.593	5001.51	0.64437	0.64437	398
539.703	5005	0.645238	0.645238	398
539.803	5008.2	0.646044	0.646044	398
539.913	5011.34	0.646933	0.646933	398
540.023	5014.6	0.64778	0.64778	398
540.123	5018.37	0.648607	0.648607	398
540.233	5022.27	0.649476	0.649476	398
540.343	5025.93	0.650343	0.650343	398
540.453	5028.94	0.651232	0.651232	398
540.553	5031.82	0.652018	0.652018	398
540.663	5035.84	0.652928	0.652928	398
540.773	5039.6	0.653796	0.653796	398
540.873	5043.18	0.654602	0.654602	398
540.983	5046.53	0.65547	0.65547	398
541.093	5049.37	0.656318	0.656318	398
541.203	5053.1	0.657227	0.657227	398
541.303	5056.56	0.658033	0.658033	398
541.413	5060.33	0.658922	0.658922	398
541.523	5063.75	0.659769	0.659769	398
541.623	5066.63	0.660555	0.660555	398
541.733	5069.98	0.661444	0.661444	398
541.843	5073.64	0.662333	0.662333	398
541.953	5077.27	0.663201	0.663201	398
542.053	5080.27	0.663987	0.663987	398
542.163	5083.9	0.664896	0.664896	398
542.273	5087.75	0.665764	0.665764	398
542.373	5090.71	0.666529	0.666529	398
542.483	5094.45	0.667418	0.667418	398
542.593	5097.85	0.668327	0.668327	399
542.703	5101.56	0.669195	0.669195	399
542.803	5104.66	0.669981	0.669981	399
542.913	5107.53	0.670849	0.670849	399
543.023	5111.31	0.671738	0.671738	399
543.123	5114.29	0.672544	0.672544	399
543.233	5117.78	0.673412	0.673412	399
543.343	5122.2	0.67428	0.67428	399
543.443	5125.81	0.675107	0.675107	399
543.553	5128.93	0.675955	0.675955	399
543.663	5131.96	0.676802	0.676802	399
543.773	5135.28	0.67767	0.67767	399
543.873	5139.55	0.678456	0.678456	399
543.983	5143.54	0.679365	0.679365	399
544.093	5147.06	0.680234	0.680234	399
544.193	5149.73	0.68104	0.68104	399
544.303	5152.15	0.681908	0.681908	399
544.413	5155.42	0.682797	0.682797	399
544.523	5159.56	0.683665	0.683665	399
544.623	5162.35	0.68445	0.68445	399
544.733	5166.38	0.685339	0.685339	399
544.843	5170.1	0.686208	0.686208	399
544.943	5172.98	0.687013	0.687013	399
545.053	5176.57	0.687882	0.687882	399
545.163	5180.05	0.68875	0.68875	399
545.273	5183.73	0.689659	0.689659	399
545.373	5186.66	0.690466	0.690466	399
545.483	5189.63	0.691334	0.691334	399
545.593	5192.8	0.692202	0.692202	399
545.693	5196.32	0.693008	0.693008	399
545.803	5200.74	0.693897	0.693897	399
545.913	5204.02	0.694765	0.694765	399
546.023	5207.79	0.695654	0.695654	399
546.123	5209.97	0.696419	0.696419	399
546.233	5213.35	0.697308	0.697308	399
546.343	5217.19	0.698176	0.698176	399
546.443	5220.55	0.698982	0.698982	399
546.553	5223.78	0.699871	0.699871	399
546.663	5227.77	0.70078	0.70078	400
546.773	5230.31	0.701628	0.701628	400
546.873	5233.18	0.702434	0.702434	400
546.983	5236.56	0.703323	0.703323	400
547.093	5239.67	0.70417	0.70417	400
547.193	5243.09	0.704956	0.704956	400
547.303	5247.08	0.705845	0.705845	400
547.413	5250.6	0.706733	0.706733	400
547.523	5253.78	0.707622	0.707622	400
547.623	5256.68	0.708408	0.708408	400
547.733	5260.33	0.709296	0.709296	400
547.843	5263.43	0.710185	0.710185	400
547.943	5265.89	0.71095	0.71095	400
548.053	5269.69	0.711839	0.711839	400
548.163	5272.84	0.712728	0.712728	400
548.273	5276.45	0.713596	0.713596	400
548.373	5279.88	0.714402	0.714402	400
548.483	5283.58	0.715291	0.715291	400
548.583	5286.49	0.716077	0.716077	400
548.693	5289.99	0.716945	0.716945	400
548.803	5293.31	0.717834	0.717834	400
548.913	5296.9	0.718723	0.718723	400
549.013	5299.86	0.719549	0.719549	400
549.123	5303.3	0.720418	0.720418	400
549.233	5306.6	0.721286	0.721286	400
549.333	5309.67	0.722092	0.722092	400
549.443	5312.54	0.722981	0.722981	400
549.553	5315.11	0.723828	0.723828	400
549.663	5319.36	0.724717	0.724717	400
549.763	5322.46	0.725544	0.725544	400
549.873	5326.35	0.726412	0.726412	400
549.983	5329.95	0.727321	0.727321	400
550.083	5332.51	0.728107	0.728107	400
550.193	5335.29	0.728975	0.728975	400
550.303	5339.02	0.729864	0.729864	400
550.413	5342.59	0.730732	0.730732	400
550.513	5345.66	0.731518	0.731518	400
550.623	5349.3	0.732427	0.732427	400
550.733	5352.43	0.733295	0.733295	400
550.833	5354.96	0.734081	0.734081	400
550.943	5358.84	0.73499	0.73499	400
551.053	5362.43	0.735859	0.735859	400
551.163	5366.02	0.736727	0.736727	400
551.263	5369.29	0.737533	0.737533	400
551.373	5372.67	0.738422	0.738422	400
551.483	5375.57	0.739311	0.739311	400
551.583	5378.56	0.740096	0.740096	400
551.693	5382.26	0.741005	0.741005	400
551.803	5385.65	0.741874	0.741874	401
551.913	5388.89	0.742742	0.742742	401
552.013	5392.11	0.743569	0.743569	401
552.123	5395.23	0.744437	0.744437	401
552.233	5398.64	0.745305	0.745305	401
552.333	5401.75	0.746132	0.746132	401
552.443	5405.39	0.747042	0.747042	401
552.553	5409.03	0.74791	0.74791	401
552.663	5412.33	0.748778	0.748778	401
552.763	5415.32	0.749584	0.749584	401
552.873	5419	0.750431	0.750431	401
552.983	5422.56	0.751341	0.751341	401
553.083	5425.61	0.752127	0.752127	401
553.193	5429.23	0.753036	0.753036	401
553.303	5432.53	0.753904	0.753904	401
553.403	5434.97	0.75469	0.75469	401
553.513	5438.31	0.755599	0.755599	401
553.623	5442.08	0.756488	0.756488	401
553.733	5445	0.757377	0.757377	401
553.833	5448.41	0.758204	0.758204	401
553.943	5451.87	0.759031	0.759031	401
554.053	5455.18	0.759919	0.759919	401
554.153	5458.48	0.760746	0.760746	401
554.263	5461.53	0.761594	0.761594	401
554.373	5464.85	0.762483	0.762483	401
554.483	5469.33	0.763434	0.763434	401
554.583	5472.18	0.764219	0.764219	401
554.693	5475.16	0.765108	0.765108	401
554.803	5478.1	0.765997	0.765997	400
554.903	5480.98	0.766803	0.766803	400
555.013	5484.18	0.767671	0.767671	400
555.123	5487.97	0.76856	0.76856	400
555.233	5492.13	0.769428	0.769428	400
555.333	5495.5	0.770234	0.770234	400
555.443	5498.9	0.771102	0.771102	400
555.553	5502.59	0.772012	0.772012	400
555.653	5505.31	0.772798	0.772798	400
555.763	5508.76	0.773707	0.773707	400
555.873	5512.21	0.774596	0.774596	400
555.983	5515.06	0.775443	0.775443	400
556.083	5518.04	0.77627	0.77627	400
556.193	5521.91	0.777138	0.777138	400
556.303	5525.54	0.778027	0.778027	400
556.403	5528.58	0.778813	0.778813	400
556.513	5532.01	0.779701	0.779701	400
556.623	5535.67	0.78057	0.78057	400
556.733	5538.86	0.781459	0.781459	400
556.833	5542.27	0.782264	0.782264	400
556.943	5545.69	0.783153	0.783153	400
557.053	5548.97	0.784042	0.784042	400
557.153	5551.97	0.784869	0.784869	400
557.263	5554.87	0.785737	0.785737	400
557.373	5558.06	0.786585	0.786585	400
557.483	5561.6	0.787473	0.787473	400
557.583	5564.79	0.7883	0.7883	400
557.693	5568.16	0.789169	0.789169	400
557.803	5571.86	0.790057	0.790057	400
557.903	5574.78	0.790864	0.790864	400
558.013	5578.28	0.791732	0.791732	400
558.123	5581.63	0.7926	0.7926	400
558.233	5584.87	0.79351	0.79351	400
558.333	5587.94	0.794295	0.794295	400
558.443	5591.2	0.795163	0.795163	400
558.553	5594.17	0.796031	0.796031	400
558.653	5597.42	0.796879	0.796879	400
558.763	5600.52	0.797726	0.797726	400
558.873	5604.52	0.798615	0.798615	400
558.973	5608.16	0.799421	0.799421	400
559.083	5611.11	0.800289	0.800289	400
559.193	5614.67	0.801199	0.801199	400
559.303	5617.74	0.802067	0.802067	400
559.403	5620.55	0.802894	0.802894	400
559.513	5623.79	0.803742	0.803742	400
559.623	5626.95	0.804631	0.804631	400
559.723	5630.4	0.805416	0.805416	400
559.833	5633.68	0.806305	0.806305	400
559.943	5636.99	0.807173	0.807173	400
560.053	5640.45	0.808062	0.808062	400
560.153	5643.17	0.808847	0.808847	400
560.263	5646.47	0.809736	0.809736	400
560.373	5650.04	0.810604	0.810604	400
560.473	5653.24	0.81139	0.81139	400
560.583	5657.16	0.812279	0.812279	400
560.693	5660.59	0.813167	0.813167	400
560.803	5663.45	0.814056	0.814056	400
560.903	5666.57	0.814842	0.814842	399
561.013	5669.92	0.815751	0.815751	399
561.123	5672.41	0.816599	0.816599	399
561.223	5675.7	0.817405	0.817405	399
561.333	5678.67	0.818273	0.818273	399
561.443	5682.14	0.819141	0.819141	399
561.553	5686.19	0.82003	0.82003	399
561.653	5689.02	0.820836	0.820836	399
561.763	5692.61	0.821704	0.821704	399
561.873	5695.75	0.822593	0.822593	399
561.973	5698.33	0.823399	0.823399	399
562.083	5701.55	0.824268	0.824268	399
562.193	5705.08	0.825136	0.825136	399
562.303	5708.26	0.826004	0.826004	399
562.403	5711.54	0.82679	0.82679	399
562.513	5714.67	0.827699	0.827699	399
562.623	5718.11	0.828567	0.828567	399
562.723	5721.63	0.829373	0.829373	399
562.833	5724.63	0.830241	0.830241	399
562.943	5727.93	0.83113	0.83113	399
563.053	5731.7	0.831998	0.831998	399
563.153	5734.97	0.832784	0.832784	399
563.263	5738.47	0.833673	0.833673	399
563.363	5741.17	0.834479	0.834479	399
563.473	5744.65	0.835347	0.835347	399
563.583	5747.82	0.836215	0.836215	399
563.693	5751.33	0.837084	0.837084	399
563.793	5754.01	0.83791	0.83791	399
563.903	5757.57	0.838778	0.838778	399
564.013	5760.77	0.839667	0.839667	399
564.113	5763.97	0.840473	0.840473	399
564.223	5767.53	0.841342	0.841342	399
564.333	5771.26	0.842231	0.842231	399
564.443	5774.06	0.843098	0.843098	399
564.543	5776.99	0.843905	0.843905	399
564.653	5780.67	0.844773	0.844773	399
564.763	5783.85	0.845641	0.845641	399
564.863	5786.44	0.846427	0.846427	399
564.973	5789.97	0.847274	0.847274	399
565.083	5793.91	0.848163	0.848163	399
565.193	5797.53	0.849031	0.849031	399
565.293	5800.33	0.849837	0.849837	399
565.403	5803.34	0.850726	0.850726	399
565.513	5806.36	0.851574	0.851574	399
565.613	5809.91	0.852401	0.852401	399
565.723	5812.91	0.853248	0.853248	399
565.833	5816.44	0.854137	0.854137	399
565.943	5820.15	0.855026	0.855026	399
566.043	5822.92	0.855811	0.855811	399
566.153	5826.35	0.856679	0.856679	399
566.263	5829.88	0.857589	0.857589	399
566.363	5832.67	0.858353	0.858353	399
566.473	5835.91	0.859243	0.859243	399
566.583	5839.05	0.860111	0.860111	399
566.693	5842.59	0.86102	0.86102	399
566.793	5845.82	0.861806	0.861806	399
566.903	5848.99	0.862674	0.862674	399
567.013	5852.68	0.863542	0.863542	399
567.113	5856.16	0.864348	0.864348	399
567.223	5859.66	0.865237	0.865237	399
567.333	5862.67	0.866105	0.866105	399
567.443	5866.23	0.866994	0.866994	399
567.543	5869.64	0.8678	0.8678	399
567.653	5872.91	0.868689	0.868689	399
567.763	5876.18	0.869557	0.869557	399
567.863	5879.63	0.870364	0.870364	399
567.973	5882.57	0.871231	0.871231	399
568.083	5885.75	0.87212	0.87212	399
568.193	5889.11	0.872968	0.872968	399
568.293	5892.7	0.873774	0.873774	399
568.403	5896.2	0.874642	0.874642	399
568.513	5899.77	0.875531	0.875531	399
568.613	5903.16	0.876317	0.876317	399
568.723	5906.17	0.877206	0.877206	399
568.833	5909.25	0.878073	0.878073	399
568.933	5912.28	0.8789	0.8789	399
569.043	5914.87	0.879748	0.879748	399
569.153	5918.43	0.880637	0.880637	399
569.263	5921.94	0.881546	0.881546	399
569.363	5924.78	0.882311	0.882311	399
569.473	5928.49	0.8832	0.8832	399
569.583	5931.67	0.884089	0.884089	399
569.683	5935.22	0.884874	0.884874	399
569.793	5938.28	0.885763	0.885763	399
569.903	5942.01	0.886652	0.886652	399
570.013	5945.18	0.887541	0.887541	399
570.113	5948.25	0.888347	0.888347	399
570.223	5950.85	0.889215	0.889215	399
570.333	5954.24	0.890083	0.890083	399
570.433	5957.42	0.89091	0.89091	399
570.543	5960.36	0.891778	0.891778	399
570.653	5963.5	0.892626	0.892626	399
570.763	5966.78	0.893515	0.893515	399
570.863	5970.34	0.894341	0.894341	399
570.973	5973.77	0.89521	0.89521	399
571.083	5977.3	0.896099	0.896099	399
571.183	5980.42	0.896905	0.896905	399
571.293	5983.38	0.897814	0.897814	399
571.403	5986.33	0.898662	0.898662	399
571.513	5989.25	0.89953	0.89953	399
571.613	5992.66	0.900315	0.900315	399
571.723	5996.25	0.901204	0.901204	399
571.833	5999.41	0.902114	0.902114	399
571.933	6002.05	0.902899	0.902899	399
572.043	6005.34	0.903768	0.903768	400
572.153	6009.07	0.904677	0.904677	400
572.263	6012.25	0.905545	0.905545	400
572.363	6015.34	0.906331	0.906331	400
572.473	6018.61	0.907219	0.907219	400
572.583	6022.34	0.908108	0.908108	400
572.683	6025.21	0.908915	0.908915	400
572.793	6028.16	0.909803	0.909803	400
572.903	6031.42	0.910692	0.910692	400
573.013	6034.88	0.91156	0.91156	400
573.113	6037.88	0.912366	0.912366	400
573.223	6040.82	0.913235	0.913235	400
573.333	6044.21	0.914144	0.914144	400
573.433	6047.05	0.91493	0.91493	400
573.543	6050.67	0.915818	0.915818	400
573.653	6054.12	0.916687	0.916687	400
573.753	6057.65	0.917493	0.917493	400
573.863	6060.81	0.918361	0.918361	400
573.973	6063.94	0.91925	0.91925	400
574.083	6067.45	0.920138	0.920138	400
574.183	6070.18	0.920924	0.920924	400
574.293	6073.76	0.921834	0.921834	400
574.403	6077.01	0.922722	0.922722	400
574.503	6079.84	0.923529	0.923529	400
574.613	6082.78	0.924397	0.924397	400
574.723	6086.36	0.925285	0.925285	400
574.833	6090	0.926174	0.926174	400
574.933	6093.9	0.92696	0.92696	400
575.043	6097.87	0.927869	0.927869	400
575.153	6100.8	0.928738	0.928738	400
575.253	6103.24	0.929565	0.929565	400
575.363	6106.75	0.930412	0.930412	400
575.473	6109.8	0.93128	0.93128	400
575.583	6113.86	0.932211	0.932211	400
575.683	6117.34	0.933016	0.933016	400
575.793	6120.37	0.933905	0.933905	400
575.903	6122.73	0.934773	0.934773	400
576.003	6125.47	0.9356	0.9356	400
576.113	6129.29	0.936489	0.936489	401
576.223	6132.44	0.937357	0.937357	401
576.333	6136.15	0.938205	0.938205	401
576.433	6139.77	0.939032	0.939032	401
576.543	6143.09	0.939921	0.939921	401
576.653	6146.35	0.940809	0.940809	401
576.753	6149.48	0.941616	0.941616	401
576.863	6152.87	0.942505	0.942505	401
576.973	6156.38	0.943393	0.943393	401
577.083	6159.19	0.944241	0.944241	401
577.183	6161.74	0.945047	0.945047	401
577.293	6165.46	0.945956	0.945956	401
577.403	6168.49	0.946845	0.946845	401
577.503	6171.26	0.94761	0.94761	401
577.613	6175.21	0.948499	0.948499	401
577.723	6178.95	0.949388	0.949388	401
577.833	6181.99	0.950235	0.950235	401
577.933	6184.9	0.951083	0.951083	401
578.043	6188.44	0.951972	0.951972	401
578.153	6191.36	0.95284	0.95284	401
578.253	6194.7	0.953646	0.953646	401
578.363	6197.99	0.954535	0.954535	401
578.473	6200.52	0.955403	0.955403	401
578.573	6203.06	0.956209	0.956209	401
578.683	6206.36	0.957077	0.957077	401
578.793	6210.18	0.957966	0.957966	401
578.893	6213.42	0.958793	0.958793	401
579.003	6217.06	0.959641	0.959641	401
579.113	6220.62	0.960529	0.960529	401
579.223	6223.72	0.961439	0.961439	401
579.323	6226.71	0.962224	0.962224	401
579.433	6229.95	0.963092	0.963092	401
579.543	6233.34	0.964002	0.964002	401
579.643	6235.99	0.964788	0.964788	401
579.753	6239.05	0.965656	0.965656	401
579.863	6241.69	0.966524	0.966524	401
579.973	6244.81	0.967413	0.967413	401
580.073	6247.93	0.96824	0.96824	401
580.183	6251.63	0.969108	0.969108	401
580.293	6254.87	0.969976	0.969976	401
580.393	6258.02	0.970782	0.970782	401
580.503	6261.2	0.97165	0.97165	401
580.613	6264.18	0.972539	0.972539	401
580.723	6266.6	0.973428	0.973428	401
580.823	6269.26	0.974254	0.974254	401
580.933	6273.24	0.975102	0.975102	401
581.043	6276.38	0.97597	0.97597	401
581.143	6279.32	0.976756	0.976756	401
581.253	6282.27	0.977665	0.977665	401
581.363	6285.6	0.978554	0.978554	401
581.473	6288.33	0.979402	0.979402	401
581.573	6292.16	0.980187	0.980187	401
581.683	6295.44	0.981097	0.981097	401
581.793	6298.74	0.981965	0.981965	401
581.893	6301.67	0.982771	0.982771	401
582.003	6304.84	0.98366	0.98366	401
582.113	6307.6	0.984549	0.984549	401
582.223	6311.07	0.985417	0.985417	400
582.323	6314.08	0.986182	0.986182	400
582.433	6317.26	0.987071	0.987071	400
582.543	6320.5	0.987959	0.987959	400
582.643	6323.52	0.988745	0.988745	400
582.753	6326.7	0.989634	0.989634	400
582.863	6329.99	0.990522	0.990522	400
582.973	6333.36	0.991411	0.991411	400
583.073	6336.45	0.992197	0.992197	400
583.183	6340.2	0.993086	0.993086	400
583.293	6343.13	0.993954	0.993954	400
583.393	6345.47	0.99476	0.99476	400
583.503	6348.66	0.995628	0.995628	400
583.613	6352.45	0.996496	0.996496	400
583.713	6355.28	0.997282	0.997282	400
583.823	6359.06	0.998191	0.998191	400
583.933	6362.17	0.99906	0.99906	400
584.043	6364.63	0.999928	0.999928	400
584.143	6367.93	1.00073	1.00073	400
584.253	6371.72	1.0016	1.0016	400
584.363	6375.13	1.00247	1.00247	400
584.463	6377.72	1.00328	1.00328	400
584.573	6381.35	1.00417	1.00417	400
584.683	6384.49	1.00503	1.00503	400
584.793	6387.7	1.00592	1.00592	400
584.893	6390.56	1.00671	1.00671	400
585.003	6393.65	1.00758	1.00758	400
585.113	6397.43	1.00846	1.00846	400
585.213	6400.64	1.00927	1.00927	400
585.323	6403.83	1.01016	1.01016	400
585.433	6406.48	1.01103	1.01103	400
585.543	6409.9	1.0119	1.0119	400
585.643	6412.85	1.0127	1.0127	400
585.753	6416.49	1.01357	1.01357	400
585.863	6420.03	1.01444	1.01444	400
585.963	6422.74	1.01522	1.01522	400
586.073	6425.15	1.01609	1.01609	400
586.183	6428.45	1.01696	1.01696	400
586.293	6433.17	1.01785	1.01785	400
586.393	6436.06	1.01861	1.01861	400
586.503	6439.17	1.01952	1.01952	400
586.613	6442.68	1.02039	1.02039	400
586.713	6445.51	1.0212	1.0212	400
586.823	6448.49	1.02207	1.02207	400
586.933	6452.19	1.02293	1.02293	400
587.043	6455.52	1.0238	1.0238	400
587.143	6458.25	1.02461	1.02461	400
587.253	6462.09	1.0255	1.0255	400
587.363	6465.17	1.02639	1.02639	400
587.463	6468.14	1.02715	1.02715	400
587.573	6471.63	1.02806	1.02806	400
587.683	6475.06	1.02895	1.02895	400
587.793	6477.64	1.02982	1.02982	400
587.893	6480.71	1.03062	1.03062	400
588.003	6483.75	1.03147	1.03147	400
588.113	6487.08	1.03236	1.03236	400
588.213	6489.58	1.03315	1.03315	400
588.323	6493.41	1.03403	1.03403	399
588.433	6497.23	1.03492	1.03492	399
588.533	6500.01	1.03571	1.03571	399
588.643	6503.45	1.03658	1.03658	399
588.753	6506.97	1.03749	1.03749	399
588.863	6509.73	1.03833	1.03833	399
588.963	6512.77	1.03916	1.03916	399
589.073	6515.83	1.04003	1.04003	399
589.183	6519.45	1.0409	1.0409	399
589.283	6522	1.04168	1.04168	399
589.393	6525.37	1.04259	1.04259	399
589.503	6528.43	1.04346	1.04346	399
589.613	6532.14	1.04433	1.04433	399
589.713	6535.43	1.04513	1.04513	399
589.823	6538.34	1.046	1.046	399
589.933	6541.72	1.04687	1.04687	399
590.033	6545.3	1.04768	1.04768	399
590.143	6548.05	1.04857	1.04857	399
590.253	6551.02	1.04945	1.04945	399
590.363	6554.31	1.05032	1.05032	399
590.463	6557.97	1.05115	1.05115	399
590.573	6561.19	1.052	1.052	399
590.683	6564.51	1.05289	1.05289	399
590.783	6566.72	1.05367	1.05367	399
590.893	6569.65	1.05454	1.05454	399
591.003	6573.17	1.05543	1.05543	399
591.113	6577.15	1.05632	1.05632	399
591.213	6579.66	1.0571	1.0571	399
591.323	6583.01	1.05801	1.05801	399
591.433	6586.06	1.0589	1.0589	399
591.533	6588.75	1.05969	1.05969	399
591.643	6592.13	1.06058	1.06058	399
591.753	6595.22	1.06144	1.06144	399
591.863	6598.24	1.06231	1.06231	399
591.963	6601.75	1.06312	1.06312	399
592.073	6605.27	1.06401	1.06401	399
592.183	6608.14	1.06488	1.06488	399
592.283	6611.51	1.0657	1.0657	399
592.393	6614.65	1.06659	1.06659	399
592.503	6617.2	1.06746	1.06746	399
592.613	6620.46	1.06835	1.06835	399
592.713	6623.86	1.06913	1.06913	399
592.823	6627.43	1.07002	1.07002	399
592.933	6630.09	1.07091	1.07091	399
593.033	6633.08	1.0717	1.0717	399
593.143	6636.7	1.07259	1.07259	399
593.253	6640.21	1.07347	1.07347	399
593.363	6643	1.07434	1.07434	399
593.463	6645.73	1.07515	1.07515	399
593.573	6648.88	1.07604	1.07604	399
593.673	6651.57	1.07682	1.07682	399
593.783	6654.76	1.07769	1.07769	399
593.893	6658.62	1.0786	1.0786	399
594.003	6662.16	1.07947	1.07947	399
594.103	6664.86	1.0803	1.0803	399
594.213	6667.58	1.08116	1.08116	399
594.323	6671.41	1.08203	1.08203	399
594.423	6674.23	1.08286	1.08286	399
594.533	6677.34	1.08373	1.08373	399
594.643	6680.67	1.08462	1.08462	399
594.753	6684.62	1.0855	1.0855	399
594.853	6687.34	1.08629	1.08629	399
594.963	6690.67	1.08718	1.08718	399
595.073	6693.73	1.08803	1.08803	399
595.173	6696.96	1.08885	1.08885	399
595.283	6699.76	1.08972	1.08972	399
595.393	6703.32	1.09063	1.09063	399
595.503	6706.76	1.0915	1.0915	399
595.603	6709.62	1.09233	1.09233	399
595.713	6712.54	1.09319	1.09319	399
595.823	6716.05	1.09406	1.09406	399
595.923	6718.91	1.09487	1.09487	399
596.033	6722.19	1.09576	1.09576	399
596.143	6725.41	1.09665	1.09665	399
596.253	6728.55	1.09754	1.09754	399
596.353	6731.14	1.09834	1.09834	399
596.463	6734.38	1.09921	1.09921	399
596.573	6737.55	1.10008	1.10008	399
596.673	6740.22	1.1009	1.1009	399
596.783	6745.12	1.10183	1.10183	399
596.893	6748.24	1.1027	1.1027	399
597.003	6751.64	1.10361	1.10361	399
597.103	6753.8	1.10438	1.10438	399
597.213	6757.07	1.10529	1.10529	399
597.323	6760.05	1.10613	1.10613	399
597.423	6763.24	1.10696	1.10696	399
597.533	6767.54	1.10783	1.10783	400
597.643	6770.32	1.1087	1.1087	400
597.753	6773.91	1.10959	1.10959	400
597.853	6776.95	1.11041	1.11041	400
597.963	6779.94	1.1113	1.1113	400
598.073	6783.02	1.11217	1.11217	400
598.173	6786.62	1.113	1.113	400
598.283	6789.08	1.11384	1.11384	400
598.393	6792.32	1.11475	1.11475	400
598.493	6795.57	1.11556	1.11556	400
598.603	6798.44	1.11643	1.11643	400
598.713	6801.88	1.11732	1.11732	400
598.823	6804.97	1.11821	1.11821	400
598.923	6807.97	1.11899	1.11899	400
599.033	6810.8	1.11986	1.11986	400
599.143	6813.94	1.12075	1.12075	400
599.243	6817.52	1.12158	1.12158	400
599.353	6820.9	1.12246	1.12246	400
599.463	6823.98	1.12333	1.12333	400
599.573	6827.04	1.1242	1.1242	400
599.673	6829.42	1.12501	1.12501	400
599.783	6832.88	1.1259	1.1259	400
599.893	6836.39	1.12678	1.12678	400
599.993	6839.36	1.12759	1.12759	400
600.103	6843.24	1.12846	1.12846	400
600.213	6846.57	1.12933	1.12933	400
600.323	6849.34	1.1302	1.1302	400
600.423	6852.27	1.13102	1.13102	400
600.533	6855.89	1.13189	1.13189	400
600.643	6858.83	1.13278	1.13278	400
600.743	6862.25	1.13359	1.13359	400
600.853	6865.2	1.13447	1.13447	400
600.963	6868.19	1.13534	1.13534	400
601.073	6871.48	1.13623	1.13623	400
601.173	6874.2	1.13702	1.13702	400
601.283	6877.66	1.13788	1.13788	400
601.393	6880.69	1.13877	1.13877	400
601.493	6883.86	1.13958	1.13958	400
601.603	6887	1.14047	1.14047	400
601.713	6890.14	1.14136	1.14136	400
601.823	6892.84	1.14223	1.14223	400
601.923	6895.41	1.14303	1.14303	400
602.033	6898.66	1.1439	1.1439	400
602.143	6902.17	1.14477	1.14477	400
602.243	6905.81	1.14559	1.14559	400
602.353	6908.9	1.14646	1.14646	400
602.463	6911.57	1.14733	1.14733	400
602.573	6914.73	1.1482	1.1482	401
602.673	6917.71	1.14901	1.14901	401
602.783	6921.8	1.14989	1.14989	401
602.893	6925.09	1.15078	1.15078	401
602.993	6927.8	1.15157	1.15157	401
603.103	6930.72	1.15244	1.15244	401
603.213	6933.5	1.15333	1.15333	401
603.323	6936.83	1.15421	1.15421	401
603.423	6939.19	1.155	1.155	401
603.533	6942.43	1.15589	1.15589	401
603.643	6945.91	1.15676	1.15676	401
603.743	6949.28	1.15756	1.15756	401
603.853	6952.28	1.15843	1.15843	401
603.963	6955.54	1.1593	1.1593	401
604.063	6958.37	1.16011	1.16011	401
604.173	6961.77	1.16102	1.16102	401
604.283	6964.82	1.16186	1.16186	401
604.393	6967.88	1.16273	1.16273	401
604.493	6971.15	1.16356	1.16356	401
604.603	6973.73	1.16443	1.16443	401
604.713	6977.2	1.16531	1.16531	401
604.813	6979.89	1.1661	1.1661	401
604.923	6983.49	1.16697	1.16697	401
605.033	6987.11	1.16784	1.16784	401
605.143	6990.18	1.16873	1.16873	401
605.243	6993.31	1.16953	1.16953	401
605.353	6996.8	1.17038	1.17038	401
605.463	7001.06	1.17131	1.17131	401
605.563	7003.67	1.17209	1.17209	401
605.673	7006.59	1.17296	1.17296	401
605.783	7009.99	1.17385	1.17385	401
605.893	7012.95	1.17472	1.17472	401
605.993	7015.72	1.17551	1.17551	401
606.103	7019.02	1.17637	1.17637	401
606.213	7022.03	1.17726	1.17726	401
606.313	7025.33	1.17805	1.17805	401
606.423	7028.68	1.17894	1.17894	401
606.533	7032.45	1.17985	1.17985	401
606.643	7034.76	1.18071	1.18071	401
606.743	7037.86	1.1815	1.1815	401
606.853	7041.07	1.18237	1.18237	401
606.963	7044.47	1.18324	1.18324	401
607.063	7047.52	1.18404	1.18404	401
607.173	7050.28	1.18491	1.18491	401
607.283	7052.28	1.18576	1.18576	401
607.393	7056.24	1.18663	1.18663	401
607.493	7060.02	1.18745	1.18745	401
607.603	7063.57	1.18832	1.18832	401
607.713	7066.96	1.18919	1.18919	401
607.813	7069.73	1.19	1.19	401
607.923	7073.22	1.19086	1.19086	401
608.033	7076.52	1.19175	1.19175	401
608.143	7080.41	1.19262	1.19262	401
608.243	7082.85	1.19341	1.19341	401
608.353	7085.86	1.19427	1.19427	401
608.453	7059.29	1.1951	1.1951	401
608.563	6965.31	1.19595	1.19595	401
608.673	6991.31	1.19684	1.19684	400
608.783	7017.33	1.19773	1.19773	400
608.883	7040.98	1.19853	1.19853	400
608.993	7064.16	1.19938	1.19938	400
609.103	7086.56	1.20027	1.20027	400
609.203	7103.41	1.2011	1.2011	400
609.313	7116.83	1.20196	1.20196	400
609.423	7124.12	1.20283	1.20283	400
609.533	7124.98	1.2037	1.2037	400
609.633	7122.31	1.20453	1.20453	400
609.743	7120.65	1.20542	1.20542	400
609.853	7119.51	1.20626	1.20626	400
609.953	7120.15	1.20709	1.20709	400
610.063	7121.7	1.20796	1.20796	400
610.173	7124.3	1.20883	1.20883	400
610.283	7126.87	1.20972	1.20972	400
610.383	7129.4	1.21052	1.21052	400
610.493	7132.28	1.21139	1.21139	400
610.603	7136	1.21226	1.21226	400
610.703	7139.07	1.21306	1.21306	400
610.813	7142.95	1.21393	1.21393	400
610.923	7146.68	1.2148	1.2148	400
611.033	7149.85	1.21567	1.21567	400
611.133	7152.65	1.2165	1.2165	400
611.243	7155.59	1.21738	1.21738	400
611.353	7158.92	1.21825	1.21825	400
611.453	7161.65	1.21904	1.21904	400
611.563	7165.14	1.21993	1.21993	400
611.673	7168.7	1.22082	1.22082	400
611.783	7172.39	1.22168	1.22168	400
611.883	7174.45	1.22247	1.22247	400
611.993	7178.13	1.22336	1.22336	400
612.103	7181.68	1.22425	1.22425	400
612.203	7184.73	1.22503	1.22503	400
612.313	7188.14	1.22592	1.22592	400
612.423	7192.12	1.22683	1.22683	400
612.533	7194.65	1.2277	1.2277	400
612.633	7197.31	1.22851	1.22851	400
612.743	7201.12	1.22937	1.22937	400
612.853	7204.63	1.23026	1.23026	400
612.953	7207.82	1.23105	1.23105	400
613.063	7210.88	1.23194	1.23194	400
613.173	7214.25	1.23278	1.23278	400
613.283	7218.58	1.23369	1.23369	400
613.383	7221.95	1.2345	1.2345	400
613.493	7225.55	1.23537	1.23537	400
613.603	7229.09	1.23628	1.23628	400
613.703	7232.09	1.23706	1.23706	400
613.813	7235.11	1.23795	1.23795	399
613.923	7238	1.2388	1.2388	399
614.023	7241.16	1.23963	1.23963	399
614.133	7244.32	1.24049	1.24049	399
614.243	7247.98	1.24138	1.24138	399
614.353	7251.27	1.24223	1.24223	399
614.453	7254.62	1.24306	1.24306	399
614.563	7257.55	1.24393	1.24393	399
614.673	7261.12	1.24481	1.24481	399
614.773	7264.14	1.24566	1.24566	399
614.883	7267.4	1.24653	1.24653	399
614.993	7270.64	1.2474	1.2474	399
615.103	7273.66	1.24827	1.24827	399
615.203	7276.27	1.24907	1.24907	399
615.313	7279.57	1.24994	1.24994	399
615.423	7283.24	1.25083	1.25083	399
615.523	7286.45	1.25166	1.25166	399
615.633	7289.63	1.25252	1.25252	399
615.743	7292.65	1.25339	1.25339	399
615.853	7296.04	1.2543	1.2543	399
615.953	7299.78	1.25511	1.25511	399
616.063	7302.99	1.25598	1.25598	399
616.173	7306.6	1.25687	1.25687	399
616.273	7309.46	1.25765	1.25765	399
616.383	7312.73	1.25852	1.25852	399
616.493	7315.77	1.25943	1.25943	399
616.603	7319.07	1.2603	1.2603	399
616.703	7322.12	1.26112	1.26112	399
616.813	7325.07	1.26197	1.26197	399
616.923	7328.16	1.26286	1.26286	399
617.023	7331.79	1.26367	1.26367	399
617.133	7334.61	1.26458	1.26458	399
617.243	7337.31	1.26544	1.26544	399
617.353	7340.32	1.26633	1.26633	399
617.453	7343.44	1.26714	1.26714	399
617.563	7346.61	1.26803	1.26803	399
617.673	7349.69	1.26888	1.26888	399
617.773	7352.63	1.26968	1.26968	399
617.883	7355.87	1.27059	1.27059	399
617.993	7359.89	1.2715	1.2715	399
618.103	7363.2	1.27237	1.27237	399
618.203	7366.21	1.2732	1.2732	399
618.313	7369.12	1.27406	1.27406	399
618.423	7372.29	1.27497	1.27497	399
618.523	7375.42	1.27576	1.27576	399
618.633	7378.9	1.27663	1.27663	399
618.743	7383.23	1.27752	1.27752	399
618.843	7386.67	1.27832	1.27832	399
618.953	7391.21	1.27919	1.27919	399
619.063	7394.68	1.28008	1.28008	399
619.173	7397.79	1.28097	1.28097	399
619.273	7400.49	1.28177	1.28177	399
619.383	7404	1.28266	1.28266	399
619.493	7407.78	1.28355	1.28355	399
619.593	7410.69	1.28436	1.28436	399
619.703	7413.66	1.28523	1.28523	399
619.813	7416.46	1.28609	1.28609	399
619.923	7419.64	1.28698	1.28698	399
620.023	7422.67	1.28779	1.28779	399
620.133	7426.04	1.28868	1.28868	399
620.243	7429.56	1.28957	1.28957	399
620.343	7432.69	1.29035	1.29035	399
620.453	7436.31	1.29126	1.29126	399
620.563	7439.24	1.29213	1.29213	399
620.673	7442.17	1.29302	1.29302	399
620.773	7445.09	1.2938	1.2938	399
620.883	7448.31	1.29469	1.29469	399
620.993	7451.66	1.29556	1.29556	399
621.093	7454.65	1.29635	1.29635	399
621.203	7458.2	1.29726	1.29726	399
621.313	7461.8	1.29812	1.29812	399
621.423	7465.23	1.29901	1.29901	399
621.523	7468.47	1.29982	1.29982	399
621.633	7471.87	1.30071	1.30071	399
621.743	7474.56	1.30156	1.30156	399
621.843	7477.49	1.30238	1.30238	399
621.953	7480.18	1.30327	1.30327	399
622.063	7483.67	1.30414	1.30414	399
622.173	7486.58	1.30503	1.30503	399
622.273	7489.69	1.30581	1.30581	399
622.383	7492.66	1.30668	1.30668	399
622.493	7496.38	1.30757	1.30757	399
622.593	7498.86	1.30836	1.30836	399
622.703	7502.55	1.30929	1.30929	399
622.813	7505.58	1.31013	1.31013	399
622.923	7508.95	1.31104	1.31104	399
623.023	7511	1.31181	1.31181	399
623.133	7513.75	1.31272	1.31272	399
623.243	7517.12	1.31359	1.31359	399
623.343	7520.08	1.31439	1.31439	399
623.453	7523.56	1.31524	1.31524	399
623.563	7527.01	1.31613	1.31613	399
623.663	7529.94	1.31693	1.31693	399
623.773	7532.68	1.3178	1.3178	399
623.883	7536.71	1.31867	1.31867	399
623.983	7539.8	1.3195	1.3195	399
624.093	7542.64	1.32037	1.32037	399
624.203	7546.48	1.32126	1.32126	399
624.313	7549.25	1.3221	1.3221	399
624.413	7552.82	1.32293	1.32293	399
624.523	7555.85	1.32382	1.32382	399
624.633	7558.85	1.32471	1.32471	399
624.733	7561.17	1.32549	1.32549	399
624.843	7564.45	1.32636	1.32636	399
624.953	7567.89	1.32723	1.32723	400
625.063	7570.98	1.3281	1.3281	400
625.163	7574.22	1.32892	1.32892	400
625.273	7577.1	1.32979	1.32979	400
625.383	7580.05	1.33068	1.33068	400
625.483	7582.19	1.33149	1.33149	400
625.593	7585.76	1.33236	1.33236	400
625.703	7588.38	1.3332	1.3332	400
625.813	7591.74	1.33409	1.33409	400
625.913	7594.9	1.3349	1.3349	400
626.023	7597.9	1.33575	1.33575	400
626.133	7600.92	1.33665	1.33665	400
626.233	7603.77	1.33746	1.33746	400
626.343	7606.76	1.33833	1.33833	400
626.453	7610.84	1.3392	1.3392	400
626.563	7614.36	1.34009	1.34009	400
626.663	7617.36	1.34087	1.34087	400
626.773	7619.93	1.34174	1.34174	400
626.883	7622.68	1.34265	1.34265	400
626.983	7625.43	1.34343	1.34343	400
627.093	7629.42	1.34434	1.34434	400
627.203	7632.32	1.34519	1.34519	400
627.313	7634.97	1.34604	1.34604	400
627.413	7637.95	1.34687	1.34687	400
627.523	7641.23	1.34775	1.34775	400
627.633	7644.33	1.34862	1.34862	400
627.733	7647.33	1.34943	1.34943	400
627.843	7649.94	1.3503	1.3503	400
627.953	7653.15	1.35117	1.35117	400
628.063	7656.26	1.35203	1.35203	400
628.163	7658.95	1.35284	1.35284	400
628.273	7661.58	1.35371	1.35371	400
628.383	7663.55	1.35456	1.35456	400
628.483	7666.56	1.35534	1.35534	400
628.593	7670.37	1.35623	1.35623	400
628.703	7674.44	1.35712	1.35712	400
628.803	7677.51	1.35792	1.35792	400
628.913	7680.41	1.35881	1.35881	400
629.023	7682.97	1.35968	1.35968	401
629.133	7686.16	1.36055	1.36055	401
629.233	7689.48	1.36134	1.36134	401
629.343	7692.71	1.3622	1.3622	401
629.453	7695.64	1.36309	1.36309	401
629.553	7697.9	1.3639	1.3639	401
629.663	7701.03	1.36477	1.36477	401
629.773	7704.23	1.36566	1.36566	401
629.883	7707.49	1.36652	1.36652	401
629.983	7711.19	1.36735	1.36735	401
630.093	7713.85	1.36822	1.36822	401
630.203	7717.08	1.36911	1.36911	401
630.303	7719.38	1.36987	1.36987	401
630.413	7722.23	1.37076	1.37076	401
630.523	7725.93	1.37165	1.37165	401
630.633	7729.27	1.37252	1.37252	401
630.733	7732.05	1.37332	1.37332	401
630.843	7734.6	1.37417	1.37417	401
630.953	7738	1.37506	1.37506	401
631.053	7740.57	1.37587	1.37587	401
631.163	7743.45	1.37674	1.37674	401
631.273	7746.45	1.37764	1.37764	401
631.383	7749.86	1.37851	1.37851	401
631.483	7752.02	1.37932	1.37932	401
631.593	7755.3	1.38019	1.38019	401
631.703	7758.35	1.38103	1.38103	401
631.803	7761.56	1.38184	1.38184	401
631.913	7765.23	1.38271	1.38271	401
632.023	7768.14	1.3836	1.3836	401
632.133	7771.69	1.38451	1.38451	401
632.233	7774.15	1.38527	1.38527	401
632.343	7777.01	1.38618	1.38618	401
632.453	7779.45	1.38705	1.38705	401
632.553	7782.01	1.38786	1.38786	401
632.663	7784.78	1.38874	1.38874	401
632.773	7788.24	1.38961	1.38961	401
632.883	7791.76	1.39048	1.39048	401
632.983	7794.93	1.39131	1.39131	401
633.093	7797.39	1.39216	1.39216	401
633.203	7800.48	1.39304	1.39304	401
633.303	7802.89	1.39383	1.39383	401
633.413	7806.78	1.39472	1.39472	401
633.523	7809.88	1.39561	1.39561	401
633.623	7812.71	1.39641	1.39641	401
633.733	7815.19	1.3973	1.3973	401
633.843	7818.01	1.39817	1.39817	401
633.953	7821.3	1.39904	1.39904	401
634.053	7823.75	1.39985	1.39985	401
634.163	7826.95	1.40071	1.40071	401
634.273	7830.54	1.4016	1.4016	401
634.373	7833.42	1.40243	1.40243	401
634.483	7836.69	1.4033	1.4033	401
634.593	7840.34	1.40419	1.40419	401
634.703	7842.76	1.40503	1.40503	401
634.803	7845.42	1.40586	1.40586	401
634.913	7848.64	1.40677	1.40677	401
635.023	7851.88	1.40762	1.40762	401
635.123	7854.08	1.4084	1.4084	401
635.233	7857.39	1.40929	1.40929	401
635.343	7860.34	1.41016	1.41016	401
635.453	7863.11	1.41107	1.41107	401
635.553	7865.94	1.41188	1.41188	401
635.663	7868.73	1.41272	1.41272	401
635.773	7872.35	1.41361	1.41361	401
635.873	7875.64	1.41442	1.41442	401
635.983	7878.98	1.41531	1.41531	401
636.093	7881.86	1.4162	1.4162	401
636.203	7884.73	1.41706	1.41706	401
636.303	7887.93	1.41789	1.41789	401
636.413	7890.95	1.41876	1.41876	401
636.523	7893.62	1.41963	1.41963	401
636.623	7897.13	1.42043	1.42043	401
636.733	7899.9	1.42132	1.42132	401
636.843	7902.99	1.42221	1.42221	401
636.953	7905.4	1.4231	1.4231	401
637.053	7908.96	1.42389	1.42389	400
637.163	7911.78	1.42477	1.42477	400
637.273	7914.9	1.42566	1.42566	400
637.373	7918.09	1.42645	1.42645	400
637.483	7920.9	1.42732	1.42732	400
637.593	7924.47	1.42823	1.42823	400
637.703	7927.3	1.42909	1.42909	400
637.803	7930.27	1.4299	1.4299	400
637.913	7933.65	1.43077	1.43077	400
638.023	7936.31	1.43168	1.43168	400
638.123	7938.94	1.43248	1.43248	400
638.233	7942	1.43335	1.43335	400
638.343	7944.82	1.43424	1.43424	400
638.453	7947.87	1.43515	1.43515	400
638.553	7950.45	1.43594	1.43594	400
638.663	7953.36	1.4368	1.4368	400
638.763	7956.49	1.43761	1.43761	400
638.873	7959.81	1.43848	1.43848	400
638.983	7961.92	1.43939	1.43939	400
639.093	7965.36	1.44028	1.44028	400
639.193	7968.82	1.44108	1.44108	400
639.303	7971.86	1.44199	1.44199	400
639.413	7974.92	1.44288	1.44288	400
639.513	7977.63	1.44369	1.44369	400
639.623	7980.91	1.44456	1.44456	400
639.733	7983.32	1.44542	1.44542	400
639.843	7986.02	1.44629	1.44629	400
639.943	7989.33	1.44712	1.44712	400
640.053	7992.7	1.44801	1.44801	400
640.163	7995.96	1.44888	1.44888	400
640.263	7999.22	1.4497	1.4497	400
640.373	8001.88	1.45057	1.45057	400
640.483	8004.58	1.45146	1.45146	400
640.593	8008.12	1.45235	1.45235	400
640.693	8010.69	1.45316	1.45316	400
640.803	8013.46	1.45404	1.45404	400
640.913	8016.88	1.45493	1.45493	400
641.013	8019	1.4557	1.4557	400
641.123	8021.84	1.45659	1.45659	400
641.233	8024.96	1.45748	1.45748	400
641.343	8028.02	1.45834	1.45834	400
641.443	8030.62	1.45915	1.45915	400
641.553	8034.23	1.46006	1.46006	400
641.663	8036.87	1.46093	1.46093	400
641.763	8040.17	1.46173	1.46173	400
641.873	8042.76	1.46262	1.46262	400
641.983	8045.78	1.46349	1.46349	400
642.093	8048.54	1.46436	1.46436	400
642.193	8051.68	1.46519	1.46519	400
642.303	8054.83	1.46605	1.46605	400
642.413	8057.97	1.46692	1.46692	400
642.513	8060.67	1.46773	1.46773	400
642.623	8063.79	1.46862	1.46862	400
642.733	8066.71	1.46951	1.46951	400
642.843	8070.1	1.47039	1.47039	400
642.943	8072.79	1.47118	1.47118	400
643.053	8075.51	1.47207	1.47207	400
643.163	8078.52	1.47296	1.47296	399
643.263	8080.83	1.47372	1.47372	399
643.373	8084.15	1.47461	1.47461	399
643.483	8087.2	1.47548	1.47548	399
643.583	8090	1.47629	1.47629	399
643.693	8092.93	1.47717	1.47717	399
643.803	8095.67	1.47806	1.47806	399
643.913	8099.02	1.47895	1.47895	399
644.013	8101.74	1.47972	1.47972	399
644.123	8104.87	1.48065	1.48065	399
644.233	8107.05	1.48152	1.48152	399
644.333	8109.11	1.4823	1.4823	399
644.443	8112.36	1.48319	1.48319	399
644.553	8115.48	1.48406	1.48406	399
644.663	8118.91	1.48495	1.48495	399
644.763	8122.13	1.48573	1.48573	399
644.873	8125.18	1.48664	1.48664	399
644.983	8127.6	1.48747	1.48747	399
645.083	8130.85	1.48827	1.48827	399
645.193	8134.5	1.48918	1.48918	399
645.303	8137.48	1.49007	1.49007	399
645.413	8140.1	1.49092	1.49092	399
645.513	8142.91	1.49173	1.49173	399
645.623	8145.56	1.49262	1.49262	399
645.733	8148.24	1.49348	1.49348	399
645.833	8150.74	1.49429	1.49429	399
645.943	8154.33	1.49516	1.49516	399
646.053	8157.07	1.49603	1.49603	399
646.163	8160.36	1.49694	1.49694	399
646.263	8163.52	1.49772	1.49772	399
646.373	8166.29	1.49861	1.49861	399
646.483	8169.09	1.4995	1.4995	399
646.583	8171.95	1.50028	1.50028	399
646.693	8174.5	1.50115	1.50115	399
646.803	8177.99	1.50202	1.50202	399
646.913	8180.86	1.50291	1.50291	399
647.013	8183.86	1.50372	1.50372	399
647.123	8186.6	1.50458	1.50458	399
647.233	8188.8	1.50543	1.50543	399
647.333	8192.3	1.50624	1.50624	399
647.443	8195.93	1.50713	1.50713	399
647.553	8199.71	1.50799	1.50799	399
647.663	8203.08	1.50888	1.50888	399
647.763	8205.74	1.50967	1.50967	399
647.873	8209.17	1.51058	1.51058	399
647.983	8211.78	1.51145	1.51145	399
648.083	8214.7	1.51223	1.51223	399
648.193	8217.84	1.51312	1.51312	399
648.303	8220.18	1.51399	1.51399	399
648.413	8223.37	1.51486	1.51486	399
648.513	8226.23	1.51566	1.51566	399
648.623	8229.06	1.51653	1.51653	399
648.733	8232.1	1.51742	1.51742	399
648.833	8234.77	1.51823	1.51823	399
648.943	8237.71	1.51912	1.51912	399
649.053	8240.41	1.51996	1.51996	399
649.153	8243.52	1.52079	1.52079	399
649.263	8246.53	1.52164	1.52164	399
649.373	8249.58	1.52253	1.52253	399
649.483	8251.99	1.52337	1.52337	399
649.583	8253.55	1.52416	1.52416	399
649.693	8257.11	1.52503	1.52503	399
649.803	8260.94	1.52592	1.52592	399
649.903	8264.38	1.52672	1.52672	399
650.013	8267.41	1.52761	1.52761	399
650.123	8270.06	1.52846	1.52846	399
650.233	8273.11	1.52935	1.52935	399
650.333	8276.28	1.53015	1.53015	399
650.443	8279.44	1.53104	1.53104	399
650.553	8282.54	1.53191	1.53191	399
650.653	8285.21	1.5327	1.5327	399
650.763	8288	1.53358	1.53358	399
650.873	8290.96	1.53447	1.53447	399
650.983	8294.01	1.53532	1.53532	399
651.083	8296.95	1.53613	1.53613	399
651.193	8300.09	1.53702	1.53702	399
651.303	8302.56	1.53791	1.53791	400
651.403	8304.89	1.53869	1.53869	400
651.513	8307.98	1.53956	1.53956	400
651.623	8310.89	1.54043	1.54043	400
651.733	8313.87	1.5413	1.5413	400
651.833	8316.75	1.54212	1.54212	400
651.943	8319.75	1.54299	1.54299	400
652.053	8322.48	1.54386	1.54386	400
652.153	8325.33	1.54466	1.54466	400
652.263	8328.72	1.54555	1.54555	400
652.373	8331.43	1.54642	1.54642	400
652.483	8334.84	1.54733	1.54733	400
652.583	8337.35	1.54812	1.54812	400
652.693	8340.53	1.54898	1.54898	400
652.803	8342.94	1.54985	1.54985	400
652.903	8345.63	1.55064	1.55064	400
653.013	8348.99	1.55151	1.55151	400
653.123	8352.66	1.55242	1.55242	400
653.233	8355.76	1.55328	1.55328	400
653.333	8358.55	1.55407	1.55407	400
653.443	8361.84	1.55496	1.55496	400
653.543	8364.88	1.55579	1.55579	400
653.653	8368.02	1.55667	1.55667	400
653.763	8370.03	1.55752	1.55752	400
653.873	8372.82	1.55841	1.55841	400
653.973	8375.76	1.55922	1.55922	400
654.083	8379.08	1.56011	1.56011	400
654.193	8381.89	1.56095	1.56095	400
654.293	8384.48	1.56174	1.56174	400
654.403	8387.59	1.56263	1.56263	400
654.513	8390.79	1.56352	1.56352	400
654.623	8394.04	1.56441	1.56441	400
654.723	8396.39	1.56519	1.56519	400
654.833	8399.28	1.5661	1.5661	400
654.943	8401.77	1.56701	1.56701	400
655.043	8404.43	1.56777	1.56777	400
655.153	8407.48	1.56864	1.56864	400
655.263	8410.3	1.56951	1.56951	400
655.373	8413.42	1.5704	1.5704	400
655.473	8416.31	1.57119	1.57119	400
655.583	8420.09	1.57207	1.57207	400
655.693	8423.37	1.57296	1.57296	400
655.793	8426.12	1.57377	1.57377	400
655.903	8428.89	1.57466	1.57466	400
656.013	8431.48	1.57553	1.57553	400
656.123	8434.31	1.57639	1.57639	400
656.223	8437.11	1.5772	1.5772	400
656.333	8440.14	1.57811	1.57811	400
656.443	8443.38	1.579	1.579	400
656.543	8445.73	1.57978	1.57978	400
656.653	8448.54	1.58065	1.58065	400
656.763	8451.97	1.58154	1.58154	400
656.873	8455.11	1.58243	1.58243	400
656.973	8458.12	1.58322	1.58322	400
657.083	8460.96	1.58413	1.58413	400
657.193	8463.93	1.58499	1.58499	400
657.293	8466.59	1.58578	1.58578	400
657.403	8469.85	1.58669	1.58669	400
657.513	8472.13	1.58756	1.58756	400
657.623	8475.08	1.58845	1.58845	400
657.723	8477.28	1.58923	1.58923	400
657.833	8480.51	1.59012	1.59012	400
657.943	8483.88	1.59101	1.59101	400
658.043	8486.87	1.59181	1.59181	400
658.153	8490.02	1.59268	1.59268	400
658.263	8493.42	1.59355	1.59355	400
658.373	8496.42	1.59446	1.59446	400
658.473	8498.99	1.59525	1.59525	400
658.583	8501.84	1.59616	1.59616	400
658.693	8504.7	1.597	1.597	400
658.793	8507.33	1.59783	1.59783	400
658.903	8510.56	1.5987	1.5987	400
659.013	8513.4	1.59959	1.59959	400
659.113	8516.37	1.60041	1.60041	400
659.223	8519.02	1.60126	1.60126	400
659.333	8522.49	1.60215	1.60215	400
659.443	8526	1.60304	1.60304	400
659.543	8528.1	1.60385	1.60385	400
659.653	8531.38	1.60475	1.60475	400
659.763	8534.19	1.60562	1.60562	400
659.863	8537.06	1.60643	1.60643	400
659.973	8540.12	1.6073	1.6073	400
660.083	8542.66	1.60817	1.60817	400
660.193	8545.07	1.60905	1.60905	400
660.293	8548.47	1.6099	1.6099	400
660.403	8551.57	1.61079	1.61079	400
660.513	8553.98	1.61168	1.61168	400
660.613	8556.25	1.61246	1.61246	400
660.723	8559.62	1.61335	1.61335	400
660.833	8563.06	1.61422	1.61422	400
660.943	8566.65	1.61511	1.61511	400
661.043	8569.73	1.61592	1.61592	400
661.153	8572.44	1.61678	1.61678	400
661.263	8575.38	1.61769	1.61769	400
661.363	8578.2	1.61848	1.61848	400
661.473	8581.12	1.61935	1.61935	400
661.583	8584.05	1.62026	1.62026	400
661.693	8586.93	1.62115	1.62115	400
661.793	8589.61	1.62195	1.62195	400
661.903	8592.57	1.62282	1.62282	400
662.013	8595.45	1.62373	1.62373	400
662.113	8597.32	1.6245	1.6245	400
662.223	8600.47	1.6254	1.6254	400
662.333	8603.36	1.62625	1.62625	400
662.443	8606.63	1.62714	1.62714	400
662.543	8609.83	1.62797	1.62797	400
662.653	8612.83	1.62886	1.62886	400
662.763	8616.14	1.62975	1.62975	400
662.863	8618.63	1.63053	1.63053	400
662.973	8621.04	1.6314	1.6314	400
663.083	8624.15	1.63229	1.63229	400
663.193	8627.45	1.6332	1.6332	400
663.293	8629.71	1.63398	1.63398	400
663.403	8632.93	1.63485	1.63485	400
663.513	8636.06	1.63574	1.63574	400
663.613	8639.4	1.63655	1.63655	400
663.723	8642.33	1.63741	1.63741	400
663.833	8644.89	1.6383	1.6383	400
663.933	8647.74	1.63909	1.63909	400
664.043	8650.78	1.63996	1.63996	400
664.153	8653.44	1.64087	1.64087	400
664.263	8656.42	1.64176	1.64176	400
664.363	8658.3	1.64254	1.64254	400
664.473	8661.29	1.64343	1.64343	400
664.583	8663.99	1.6443	1.6443	400
664.683	8666.92	1.6451	1.6451	400
664.793	8669.93	1.64599	1.64599	400
664.903	8672.59	1.64686	1.64686	400
665.013	8675.56	1.64775	1.64775	400
665.113	8678.54	1.64854	1.64854	400
665.223	8682.61	1.64944	1.64944	400
665.333	8685.81	1.65031	1.65031	400
665.433	8688.1	1.6511	1.6511	400
665.543	8690.78	1.65197	1.65197	399
665.653	8693.13	1.65286	1.65286	399
665.763	8696.78	1.65374	1.65374	399
665.863	8700.08	1.65453	1.65453	399
665.973	8703.04	1.65544	1.65544	399
666.083	8705.77	1.65631	1.65631	399
666.183	8708.52	1.65709	1.65709	399
666.293	8711.47	1.65796	1.65796	399
666.403	8714.84	1.65887	1.65887	399
666.513	8717.4	1.65974	1.65974	399
666.613	8719.61	1.66052	1.66052	399
666.723	8722.7	1.66141	1.66141	399
666.833	8725.08	1.66228	1.66228	399
666.933	8727.61	1.66309	1.66309	399
667.043	8730.56	1.66398	1.66398	399
667.153	8733.12	1.66482	1.66482	399
667.263	8736.05	1.66569	1.66569	399
667.363	8739.48	1.66652	1.66652	399
667.473	8742.4	1.66739	1.66739	399
667.583	8745.26	1.6683	1.6683	399
667.683	8748.28	1.6691	1.6691	399
667.793	8750.62	1.66995	1.66995	399
667.903	8752.95	1.67082	1.67082	399
668.013	8755.62	1.67171	1.67171	399
668.113	8758.24	1.67251	1.67251	399
668.223	8761.95	1.6734	1.6734	399
668.333	8764.47	1.67425	1.67425	399
668.433	8766.75	1.67504	1.67504	399
668.543	8770.33	1.67594	1.67594	399
668.653	8773.2	1.67681	1.67681	399
668.753	8776.06	1.6776	1.6776	399
668.863	8779.92	1.67849	1.67849	399
668.973	8783.34	1.67938	1.67938	399
669.073	8785.46	1.68016	1.68016	399
669.183	8788.22	1.68105	1.68105	399
669.293	8790.97	1.68192	1.68192	399
669.403	8793.5	1.68281	1.68281	399
669.503	8795.64	1.68359	1.68359	399
669.613	8798.53	1.68446	1.68446	399
669.723	8801.32	1.68535	1.68535	399
669.823	8803.89	1.68614	1.68614	399
669.933	8807.29	1.68702	1.68702	399
670.043	8810.6	1.68789	1.68789	399
670.153	8812.97	1.68878	1.68878	399
670.253	8815.09	1.68957	1.68957	399
670.363	8818.14	1.69046	1.69046	399
670.473	8821.16	1.6913	1.6913	399
670.573	8823.81	1.69213	1.69213	399
670.683	8826.08	1.69298	1.69298	399
670.793	8828.25	1.69385	1.69385	399
670.903	8831.62	1.69471	1.69471	399
671.003	8834.43	1.6955	1.6955	399
671.113	8837.23	1.69641	1.69641	399
671.223	8841.19	1.69728	1.69728	399
671.323	8843.55	1.69806	1.69806	399
671.433	8847.36	1.69895	1.69895	399
671.543	8850.31	1.69984	1.69984	399
671.653	8852.65	1.70071	1.70071	399
671.753	8855.11	1.70149	1.70149	399
671.863	8857.33	1.70236	1.70236	399
[truncated: 633 more rows]
