# Supplementary material for: Benchmark dataset of the effect of grain size on strength in the single-phase FCC CrCoNi medium entropy alloy
Source: Data Brief. 2019 Oct 1;27:104592. doi: 10.1016/j.dib.2019.104592 (PMC6812030; doi:10.1016/j.dib.2019.104592)
Supplement: Multimedia component 1 [file mmc1.zip › Compression_Tests/673K/CrCoNi_1173K_15min_673K.xlsx]

## Sheet: CrCoNi_1173K_15min_673K
Name	CrCoNi-900C-15min-4,6µm-693K
Diameter	4.06	mm
Sample height	8	mm
Gage length	8	mm
Speed ​​during measurement	0.48	mm/min
Time	Force	Crosshead Displacement	Crosshead Displacement	Temperature
s	N	mm	mm	°C
342.576	82.6868	0	0	401
342.657	82.7815	2.07183e-05	2.07183e-05	401
342.686	82.7972	2.07183e-05	2.07183e-05	401
342.686	82.7972	2.07183e-05	2.07183e-05	401
342.787	82.75	4.13891e-05	4.13891e-05	401
342.896	82.5763	4.13891e-05	4.13891e-05	401
343.006	83.0179	0.000124072	0.000124072	401
343.107	84.3048	0.000785445	0.000785445	401
343.217	85.4173	0.00171528	0.00171528	401
343.326	86.0813	0.0026041	0.0026041	401
343.427	86.6653	0.00341043	0.00341043	401
343.537	87.21	0.00429926	0.00429926	401
343.646	87.8732	0.00518808	0.00518808	401
343.756	88.3626	0.00607691	0.00607691	401
343.857	88.8916	0.006883	0.006883	401
343.967	89.5468	0.00775132	0.00775132	401
344.076	89.9494	0.00864014	0.00864014	401
344.177	90.6199	0.0094255	0.0094255	401
344.287	91.3937	0.0103143	0.0103143	401
344.396	92.112	0.0112034	0.0112034	401
344.506	92.736	0.0120717	0.0120717	401
344.607	93.2174	0.0128571	0.0128571	401
344.717	93.8648	0.0137459	0.0137459	401
344.826	94.4725	0.0146552	0.0146552	401
344.927	94.9068	0.015441	0.015441	401
345.037	95.3806	0.0163299	0.0163299	401
345.146	95.9963	0.0171772	0.0171772	401
345.256	96.2326	0.018066	0.018066	401
345.357	96.7463	0.0188514	0.0188514	401
345.467	97.2041	0.0197402	0.0197402	401
345.576	98.1514	0.0206085	0.0206085	401
345.677	98.5381	0.0214149	0.0214149	401
345.787	99.6509	0.0223037	0.0223037	401
345.896	100.749	0.0231925	0.0231925	401
346.006	102.043	0.0240608	0.0240608	401
346.107	103.046	0.0248462	0.0248462	401
346.217	104.23	0.025714	0.025714	401
346.326	105.422	0.0265826	0.0265826	401
346.427	106.337	0.0273884	0.0273884	401
346.537	107.442	0.0282567	0.0282567	400
346.646	108.713	0.0291661	0.0291661	400
346.756	110.182	0.0300549	0.0300549	400
346.857	111.39	0.0308407	0.0308407	400
346.967	112.897	0.0317296	0.0317296	400
347.076	114.31	0.0326184	0.0326184	400
347.177	115.629	0.0334037	0.0334037	400
347.287	117.507	0.0342511	0.0342511	400
347.396	119.67	0.0351399	0.0351399	400
347.497	121.572	0.0359463	0.0359463	400
347.607	123.901	0.0367937	0.0367937	400
347.716	126.917	0.0376825	0.0376825	400
347.826	130.051	0.0385713	0.0385713	400
347.927	132.38	0.0393777	0.0393777	400
348.037	134.574	0.0402665	0.0402665	400
348.146	136.177	0.0411348	0.0411348	400
348.247	137.282	0.0419407	0.0419407	400
348.357	137.905	0.042809	0.042809	400
348.466	138.798	0.0436773	0.0436773	400
348.576	139.351	0.0445661	0.0445661	400
348.677	139.651	0.0453517	0.0453517	400
348.787	140.077	0.0462196	0.0462196	400
348.896	140.275	0.0470466	0.0470466	400
348.997	140.511	0.0478732	0.0478732	400
349.107	140.914	0.0487415	0.0487415	400
349.216	141.703	0.0496304	0.0496304	400
349.326	142.919	0.0504987	0.0504987	400
349.427	143.542	0.051346	0.051346	400
349.537	144.734	0.0521729	0.0521729	400
349.646	145.856	0.0530822	0.0530822	400
349.747	147.206	0.053868	0.053868	400
349.857	148.729	0.0547359	0.0547359	400
349.966	150.923	0.0556247	0.0556247	400
350.076	152.644	0.056493	0.056493	400
350.177	154.87	0.0572784	0.0572784	400
350.287	157.175	0.0581672	0.0581672	400
350.396	160.404	0.059056	0.059056	400
350.497	163.293	0.0598418	0.0598418	400
350.607	166.734	0.0607307	0.0607307	400
350.716	169.987	0.0616195	0.0616195	400
350.826	173.146	0.0624873	0.0624873	400
350.927	175.852	0.0632522	0.0632522	400
351.037	178.151	0.064162	0.064162	400
351.146	180.597	0.0650298	0.0650298	400
351.247	182.397	0.0658362	0.0658362	400
351.357	184.047	0.0666835	0.0666835	400
351.466	185.105	0.0675728	0.0675728	400
351.576	185.989	0.0684819	0.0684819	399
351.677	186.747	0.0692467	0.0692467	399
351.787	187.363	0.0701565	0.0701565	399
351.896	188.152	0.0710454	0.0710454	399
351.997	188.997	0.0718512	0.0718512	399
352.107	189.739	0.072699	0.072699	399
352.216	190.434	0.0735669	0.0735669	399
352.326	191.499	0.0744557	0.0744557	399
352.427	192.186	0.0752415	0.0752415	399
352.536	192.494	0.0761304	0.0761304	399
352.646	193.133	0.0769982	0.0769982	399
352.747	194.309	0.0778046	0.0778046	399
352.856	195.343	0.0786729	0.0786729	399
352.966	196.836	0.0795822	0.0795822	399
353.067	198.319	0.0803676	0.0803676	399
353.177	200.395	0.0812564	0.0812564	399
353.286	202.298	0.0821042	0.0821042	399
353.396	205.329	0.082993	0.082993	399
353.497	208.376	0.0837784	0.0837784	399
353.606	212.915	0.0846672	0.0846672	399
353.716	217.651	0.085556	0.085556	399
353.817	222.687	0.0863624	0.0863624	399
353.927	228.868	0.0872717	0.0872717	399
354.036	235.224	0.08814	0.08814	399
354.146	241.665	0.0890286	0.0890286	399
354.247	248.177	0.0898349	0.0898349	399
354.356	255.481	0.0907032	0.0907032	399
354.466	262.349	0.0915716	0.0915716	399
354.567	268.349	0.0923774	0.0923774	399
354.677	276.54	0.093225	0.093225	399
354.786	283.938	0.0941343	0.0941343	399
354.896	291.763	0.0950027	0.0950027	399
354.997	298.81	0.0958295	0.0958295	399
355.106	306.532	0.0966978	0.0966978	399
355.216	314.61	0.0975657	0.0975657	399
355.317	321.892	0.0983925	0.0983925	399
355.427	330.247	0.0992403	0.0992403	399
355.536	338.563	0.100129	0.100129	399
355.646	347.333	0.101038	0.101038	399
355.747	355.45	0.101824	0.101824	399
355.856	364.165	0.102692	0.102692	399
355.966	372.97	0.103581	0.103581	399
356.067	380.915	0.104367	0.104367	399
356.177	390.024	0.105256	0.105256	399
356.286	398.974	0.106144	0.106144	399
356.396	407.978	0.107033	0.107033	399
356.497	416.103	0.107819	0.107819	399
356.606	425.528	0.108687	0.108687	399
356.716	435.228	0.109555	0.109555	399
356.817	443.665	0.110382	0.110382	399
356.927	452.856	0.111271	0.111271	399
357.036	462.259	0.112139	0.112139	399
357.146	472.228	0.113048	0.113048	399
357.247	480.837	0.113834	0.113834	399
357.356	490.622	0.114722	0.114722	399
357.457	499.124	0.115508	0.115508	399
357.567	508.995	0.116418	0.116418	399
357.676	519.054	0.117286	0.117286	399
357.786	528.652	0.118195	0.118195	399
357.887	537.441	0.11896	0.11896	399
357.997	547.124	0.119849	0.119849	399
358.106	557.46	0.120717	0.120717	399
358.207	566.55	0.121544	0.121544	399
358.317	577.12	0.122433	0.122433	399
358.426	587.589	0.123301	0.123301	399
358.536	598.378	0.12419	0.12419	399
358.637	607.812	0.124996	0.124996	399
358.747	618.749	0.125885	0.125885	399
358.856	629.046	0.126753	0.126753	399
358.957	638.917	0.12758	0.12758	399
359.067	649.765	0.128448	0.128448	399
359.176	660.12	0.129337	0.129337	399
359.286	671.452	0.130205	0.130205	399
359.387	681.066	0.13099	0.13099	399
359.497	691.749	0.1319	0.1319	399
359.606	703.179	0.13283	0.13283	399
359.707	713.081	0.133616	0.133616	399
359.817	724.109	0.134484	0.134484	399
359.926	735.07	0.135393	0.135393	399
360.036	746.054	0.136282	0.136282	399
360.137	756.304	0.137047	0.137047	399
360.247	767.245	0.137936	0.137936	399
360.356	778.296	0.138825	0.138825	399
360.457	788.116	0.13961	0.13961	399
360.567	799.214	0.14052	0.14052	399
360.676	810.359	0.141388	0.141388	399
360.786	821.866	0.142277	0.142277	399
360.887	832.538	0.143083	0.143083	399
360.997	843.859	0.143951	0.143951	399
361.106	855.308	0.14484	0.14484	399
361.207	865.425	0.145646	0.145646	399
361.317	876.734	0.146555	0.146555	399
361.426	887.823	0.147424	0.147424	399
361.536	898.89	0.148292	0.148292	399
361.637	909.237	0.149098	0.149098	399
361.747	921.82	0.149987	0.149987	399
361.856	932.726	0.150855	0.150855	399
361.957	942.609	0.151641	0.151641	399
362.067	953.046	0.15255	0.15255	399
362.176	963.124	0.153439	0.153439	399
362.286	972.722	0.154328	0.154328	399
362.387	982.343	0.155113	0.155113	399
362.496	991.459	0.155981	0.155981	399
362.606	1001.85	0.15687	0.15687	399
362.707	1010.01	0.157656	0.157656	400
362.817	1019.87	0.158545	0.158545	400
362.926	1028.96	0.159454	0.159454	400
363.027	1036.97	0.160239	0.160239	400
363.137	1046.47	0.161128	0.161128	400
363.246	1056.03	0.161997	0.161997	400
363.356	1065.63	0.162865	0.162865	400
363.457	1074.3	0.163692	0.163692	400
363.567	1083.99	0.16456	0.16456	400
363.676	1093.47	0.165449	0.165449	400
363.777	1101.82	0.166234	0.166234	400
363.887	1111.49	0.167102	0.167102	400
363.996	1121.35	0.168012	0.168012	400
364.106	1131.44	0.1689	0.1689	400
364.207	1140.86	0.169665	0.169665	400
364.317	1150.48	0.170575	0.170575	400
364.426	1161.66	0.171443	0.171443	400
364.527	1171.49	0.172249	0.172249	400
364.637	1183.17	0.173118	0.173118	400
364.746	1194.5	0.174006	0.174006	400
364.856	1206.81	0.174895	0.174895	400
364.957	1218.15	0.175681	0.175681	400
365.067	1230	0.176549	0.176549	400
365.176	1242.39	0.177438	0.177438	400
365.277	1253.42	0.178244	0.178244	400
365.387	1265.01	0.179112	0.179112	400
365.496	1276.65	0.17998	0.17998	400
365.606	1288.89	0.18089	0.18089	400
365.707	1300.04	0.181675	0.181675	400
365.817	1311.68	0.182564	0.182564	400
365.926	1324.24	0.183432	0.183432	400
366.027	1335.42	0.184259	0.184259	400
366.137	1347.31	0.185127	0.185127	400
366.246	1359.41	0.185996	0.185996	400
366.356	1371.57	0.186863	0.186863	400
366.457	1382.87	0.18767	0.18767	400
366.567	1395.53	0.188559	0.188559	400
366.676	1408.01	0.189427	0.189427	400
366.777	1419.46	0.190212	0.190212	400
366.887	1432.03	0.191101	0.191101	400
366.996	1444.01	0.191969	0.191969	400
367.106	1456.89	0.192858	0.192858	400
367.207	1468.23	0.193644	0.193644	400
367.317	1481.19	0.194553	0.194553	400
367.426	1494.08	0.195421	0.195421	400
367.527	1505.58	0.196207	0.196207	400
367.636	1518.07	0.197096	0.197096	400
367.746	1531.03	0.197964	0.197964	401
367.847	1542.84	0.19877	0.19877	401
367.957	1555.31	0.199638	0.199638	401
368.066	1568.89	0.200527	0.200527	401
368.176	1582	0.201416	0.201416	401
368.277	1593.89	0.202201	0.202201	401
368.386	1606.75	0.20307	0.20307	401
368.496	1620	0.203938	0.203938	401
368.597	1632.13	0.204765	0.204765	401
368.707	1645.87	0.205633	0.205633	401
368.816	1659.42	0.206501	0.206501	401
368.926	1672.61	0.207369	0.207369	401
369.027	1684.87	0.208155	0.208155	401
369.136	1698.66	0.209064	0.209064	401
369.246	1712.3	0.209932	0.209932	401
369.347	1724.96	0.210718	0.210718	401
369.457	1738.91	0.211586	0.211586	401
369.566	1752.73	0.212495	0.212495	401
369.676	1766.43	0.213343	0.213343	401
369.777	1779.07	0.214149	0.214149	401
369.886	1792.8	0.215038	0.215038	401
369.996	1806.2	0.215885	0.215885	401
370.097	1818.61	0.216671	0.216671	401
370.207	1832.63	0.21756	0.21756	401
370.316	1846.43	0.218428	0.218428	401
370.426	1860.4	0.219317	0.219317	401
370.527	1873.44	0.220144	0.220144	401
370.636	1887.21	0.22097	0.22097	401
370.746	1901.86	0.22188	0.22188	401
370.847	1914.78	0.222665	0.222665	401
370.957	1929.04	0.223533	0.223533	401
371.066	1943.65	0.224422	0.224422	401
371.176	1958.38	0.225311	0.225311	401
371.277	1972.7	0.226097	0.226097	401
371.386	1988	0.226965	0.226965	401
371.496	2003.28	0.227854	0.227854	401
371.597	2017	0.22866	0.22866	401
371.707	2032.32	0.229528	0.229528	401
371.816	2047.86	0.230396	0.230396	401
371.926	2063.53	0.231285	0.231285	401
372.027	2077.51	0.232071	0.232071	401
372.136	2092.68	0.232959	0.232959	401
372.246	2108.23	0.233828	0.233828	401
372.347	2122.37	0.234655	0.234655	401
372.457	2137.88	0.235502	0.235502	401
372.566	2153.82	0.236391	0.236391	401
372.667	2167.75	0.237176	0.237176	401
372.777	2183.54	0.238065	0.238065	401
372.886	2199.3	0.238954	0.238954	401
372.987	2215.35	0.23976	0.23976	401
373.097	2231.08	0.240649	0.240649	401
373.206	2246.17	0.241517	0.241517	401
373.316	2261.22	0.242385	0.242385	401
373.417	2275.17	0.243171	0.243171	401
373.527	2290.9	0.244039	0.244039	401
373.636	2306.3	0.244928	0.244928	401
373.737	2320.82	0.245734	0.245734	401
373.847	2336.58	0.246623	0.246623	401
373.956	2352.86	0.247512	0.247512	401
374.066	2369.31	0.24838	0.24838	401
374.167	2383.74	0.249165	0.249165	401
374.277	2399.69	0.250054	0.250054	401
374.386	2415.41	0.250923	0.250923	401
374.487	2430	0.251728	0.251728	401
374.597	2446.39	0.252597	0.252597	401
374.706	2462.42	0.253465	0.253465	401
374.816	2478.14	0.254333	0.254333	401
374.917	2492.75	0.25516	0.25516	400
375.027	2509.09	0.256049	0.256049	400
375.136	2525.3	0.256938	0.256938	400
375.237	2540.43	0.257723	0.257723	400
375.347	2556.06	0.258633	0.258633	400
375.456	2572.02	0.259501	0.259501	400
375.566	2588.43	0.260369	0.260369	400
375.667	2602.63	0.261154	0.261154	400
375.777	2618.91	0.262023	0.262023	400
375.886	2634.54	0.262911	0.262911	400
375.987	2649.01	0.263738	0.263738	400
376.097	2664.98	0.264586	0.264586	400
376.206	2681.48	0.265495	0.265495	400
376.316	2698.5	0.266405	0.266405	400
376.417	2713.57	0.26719	0.26719	400
376.527	2729.55	0.268059	0.268059	400
376.636	2745.97	0.268926	0.268926	400
376.737	2761.12	0.269733	0.269733	400
376.847	2777.94	0.270601	0.270601	400
376.956	2794.33	0.27149	0.27149	400
377.066	2810.69	0.272358	0.272358	400
377.167	2825.87	0.273164	0.273164	400
377.277	2842.77	0.274053	0.274053	400
377.386	2859.15	0.274921	0.274921	400
377.487	2874.85	0.275748	0.275748	400
377.597	2891.35	0.276616	0.276616	400
377.706	2908.3	0.277526	0.277526	400
377.807	2923.53	0.27829	0.27829	400
377.917	2940.47	0.2792	0.2792	400
378.026	2957	0.280068	0.280068	400
378.136	2973.42	0.280936	0.280936	400
378.237	2989.3	0.281763	0.281763	400
378.347	3006.2	0.282632	0.282632	400
378.456	3023.4	0.28352	0.28352	400
378.557	3038.76	0.284306	0.284306	400
378.667	3055.9	0.285215	0.285215	400
378.776	3072.37	0.286083	0.286083	400
378.886	3089	0.286952	0.286952	400
378.987	3105.02	0.287778	0.287778	400
379.097	3122.29	0.288646	0.288646	400
379.206	3139.76	0.289535	0.289535	400
379.307	3155.41	0.290321	0.290321	400
379.417	3172.73	0.29121	0.29121	400
379.526	3190.4	0.292078	0.292078	400
379.636	3207.98	0.292966	0.292966	400
379.737	3223.96	0.293773	0.293773	400
379.847	3241.51	0.294682	0.294682	400
379.956	3259.07	0.29555	0.29555	399
380.057	3275.3	0.296377	0.296377	399
380.167	3292.49	0.297246	0.297246	399
380.276	3309.67	0.298114	0.298114	399
380.386	3327.37	0.299023	0.299023	399
380.487	3343.05	0.299809	0.299809	399
380.597	3360.12	0.300677	0.300677	399
380.706	3377.85	0.301586	0.301586	399
380.807	3393.99	0.302413	0.302413	399
380.917	3411.48	0.303281	0.303281	399
381.026	3429.16	0.30415	0.30415	399
381.136	3445.94	0.305059	0.305059	399
381.237	3461.78	0.305865	0.305865	399
381.347	3478.84	0.306733	0.306733	399
381.456	3496.47	0.307643	0.307643	399
381.557	3514.09	0.308428	0.308428	399
381.667	3531.87	0.309297	0.309297	399
381.776	3549.66	0.310206	0.310206	399
381.886	3567.77	0.311074	0.311074	399
381.987	3583.7	0.311839	0.311839	399
382.097	3601.81	0.312749	0.312749	399
382.206	3619.38	0.313658	0.313658	399
382.307	3635.62	0.314444	0.314444	399
382.417	3653.45	0.315312	0.315312	399
382.526	3671.47	0.316221	0.316221	399
382.627	3687.54	0.317027	0.317027	399
382.737	3705.14	0.317916	0.317916	399
382.846	3722.55	0.318764	0.318764	399
382.956	3740.3	0.319653	0.319653	399
383.057	3756.61	0.320459	0.320459	399
383.166	3774.53	0.321348	0.321348	399
383.276	3791.46	0.322216	0.322216	399
383.377	3807.93	0.323043	0.323043	399
383.487	3825.46	0.323932	0.323932	399
383.596	3842.85	0.324779	0.324779	399
383.706	3860.04	0.325647	0.325647	399
383.807	3876.02	0.326474	0.326474	399
383.916	3893.37	0.327363	0.327363	399
384.026	3911.02	0.328231	0.328231	399
384.127	3926.8	0.329037	0.329037	399
384.237	3944.13	0.329926	0.329926	399
384.346	3961.76	0.330794	0.330794	399
384.456	3979.53	0.331662	0.331662	399
384.557	3995.95	0.332489	0.332489	399
384.666	4013.48	0.333337	0.333337	399
384.776	4030.77	0.334267	0.334267	399
384.877	4046.45	0.335052	0.335052	399
384.987	4063.91	0.3359	0.3359	399
385.096	4081.78	0.33681	0.33681	399
385.206	4099.09	0.337677	0.337677	399
385.307	4114.87	0.338484	0.338484	399
385.416	4132.43	0.339373	0.339373	399
385.526	4149.37	0.340241	0.340241	399
385.627	4165.52	0.341047	0.341047	399
385.737	4182.65	0.341957	0.341957	399
385.846	4199.28	0.342804	0.342804	399
385.956	4216.02	0.343713	0.343713	399
386.057	4231.41	0.344478	0.344478	399
386.166	4248.38	0.345367	0.345367	399
386.276	4264.82	0.346235	0.346235	399
386.377	4280.34	0.347042	0.347042	399
386.487	4296.13	0.347909	0.347909	399
386.596	4312.68	0.348798	0.348798	399
386.706	4329.83	0.349667	0.349667	399
386.807	4344.88	0.350452	0.350452	399
386.916	4361.66	0.351362	0.351362	399
387.026	4378.36	0.352251	0.352251	399
387.127	4393.32	0.353056	0.353056	399
387.237	4410.31	0.353904	0.353904	399
387.346	4426.66	0.354793	0.354793	399
387.456	4442.48	0.355661	0.355661	399
387.557	4457.17	0.356467	0.356467	399
387.666	4473.57	0.357335	0.357335	399
387.767	4488.16	0.358142	0.358142	399
387.877	4504.34	0.35903	0.35903	399
387.986	4520.03	0.359878	0.359878	399
388.096	4535.66	0.360788	0.360788	399
388.197	4549.68	0.361573	0.361573	399
388.307	4565.09	0.362441	0.362441	399
388.416	4580.21	0.36333	0.36333	399
388.517	4593.69	0.364136	0.364136	399
388.627	4608.12	0.365004	0.365004	399
388.736	4622.59	0.365914	0.365914	399
388.846	4637	0.366741	0.366741	399
388.947	4650.55	0.367568	0.367568	399
389.057	4664.06	0.368436	0.368436	399
389.166	4677.79	0.369324	0.369324	399
389.267	4689.77	0.370131	0.370131	399
389.377	4703.92	0.370999	0.370999	399
389.486	4717.1	0.371867	0.371867	399
389.596	4731.18	0.372756	0.372756	399
389.697	4742.42	0.373542	0.373542	399
389.807	4755.02	0.374409	0.374409	399
389.916	4767.67	0.375298	0.375298	399
390.017	4778.73	0.376084	0.376084	399
390.127	4790.95	0.376952	0.376952	399
390.236	4804.41	0.377862	0.377862	399
390.346	4816.16	0.37873	0.37873	399
390.447	4826.76	0.379556	0.379556	399
390.557	4836.74	0.380404	0.380404	399
390.666	4846.86	0.381293	0.381293	399
390.767	4856.47	0.382078	0.382078	399
390.877	4866.57	0.382967	0.382967	399
390.986	4876.27	0.383835	0.383835	399
391.096	4885.39	0.384683	0.384683	399
391.197	4893.1	0.385468	0.385468	399
391.307	4902.52	0.386337	0.386337	399
391.416	4911.74	0.387246	0.387246	399
391.517	4919.35	0.388032	0.388032	399
391.627	4927.63	0.3889	0.3889	399
391.736	4935.05	0.389789	0.389789	399
391.846	4942.98	0.390657	0.390657	399
391.947	4949.93	0.391463	0.391463	399
392.057	4956.88	0.392352	0.392352	399
392.166	4964.67	0.393199	0.393199	400
392.267	4971.22	0.394005	0.394005	400
392.377	4977.44	0.394894	0.394894	400
392.486	4983.63	0.395763	0.395763	400
392.587	4989.1	0.396548	0.396548	400
392.697	4994.35	0.397458	0.397458	400
392.806	4999.14	0.398326	0.398326	400
392.916	5004.15	0.399214	0.399214	400
393.017	5007.77	0.400021	0.400021	400
393.127	5011.82	0.400889	0.400889	400
393.236	5015.33	0.401757	0.401757	400
393.337	5018.72	0.402543	0.402543	400
393.447	5023.11	0.403431	0.403431	400
393.556	5026.62	0.404299	0.404299	400
393.666	5029.76	0.405188	0.405188	400
393.767	5033.31	0.405974	0.405974	400
393.877	5035.89	0.406883	0.406883	400
393.986	5038.83	0.407752	0.407752	400
394.087	5041.43	0.408557	0.408557	400
394.197	5044.58	0.409446	0.409446	400
394.306	5047.92	0.410315	0.410315	400
394.416	5051.6	0.411183	0.411183	400
394.517	5055.31	0.411968	0.411968	400
394.627	5060.4	0.412837	0.412837	400
394.736	5065.97	0.413725	0.413725	400
394.837	5069.21	0.414531	0.414531	400
394.947	5072.85	0.4154	0.4154	400
395.056	5076.1	0.416309	0.416309	400
395.166	5079.5	0.417177	0.417177	400
395.267	5082.21	0.417963	0.417963	400
395.377	5085.38	0.418852	0.418852	400
395.486	5089.28	0.41972	0.41972	400
395.587	5093.64	0.420526	0.420526	400
395.697	5098.41	0.421394	0.421394	400
395.806	5103.63	0.422262	0.422262	400
395.916	5108.36	0.423151	0.423151	400
396.017	5112.76	0.423957	0.423957	400
396.127	5116.99	0.424846	0.424846	400
396.236	5120.76	0.425694	0.425694	401
396.337	5124.82	0.426541	0.426541	401
396.447	5128.46	0.42743	0.42743	401
396.556	5131.98	0.428298	0.428298	401
396.666	5136.67	0.429208	0.429208	401
396.767	5141.12	0.429952	0.429952	401
396.877	5146.72	0.430861	0.430861	401
396.986	5150.9	0.431688	0.431688	401
397.087	5155.2	0.432515	0.432515	401
397.197	5160	0.433425	0.433425	401
397.306	5164.39	0.434293	0.434293	401
397.416	5168.04	0.435181	0.435181	401
397.517	5171.48	0.435988	0.435988	401
397.626	5174.88	0.436856	0.436856	401
397.736	5178.79	0.437724	0.437724	401
397.837	5183.34	0.438509	0.438509	401
397.946	5188.75	0.439419	0.439419	401
398.056	5193.01	0.440267	0.440267	401
398.157	5197.98	0.441093	0.441093	401
398.267	5202.91	0.441941	0.441941	401
398.376	5208.02	0.44285	0.44285	401
398.486	5212.35	0.443739	0.443739	401
398.587	5216.22	0.444525	0.444525	401
398.696	5220.79	0.445434	0.445434	401
398.806	5225.3	0.446323	0.446323	401
398.907	5229.27	0.447108	0.447108	401
399.017	5234.03	0.447997	0.447997	401
399.126	5238.55	0.448866	0.448866	401
399.236	5242.96	0.449754	0.449754	401
399.337	5247.5	0.45054	0.45054	401
399.446	5252.47	0.451429	0.451429	401
399.556	5256.79	0.452297	0.452297	401
399.657	5261.12	0.453103	0.453103	401
399.767	5265.3	0.453992	0.453992	401
399.876	5270.13	0.454901	0.454901	401
399.986	5274.57	0.45577	0.45577	401
400.087	5279.06	0.456555	0.456555	401
400.196	5283.52	0.457444	0.457444	401
400.306	5288.33	0.458333	0.458333	401
400.407	5292.72	0.459139	0.459139	401
400.517	5297.45	0.459986	0.459986	401
400.626	5302.77	0.460917	0.460917	401
400.736	5307.78	0.461764	0.461764	401
400.837	5311.46	0.46257	0.46257	401
400.946	5316.36	0.463459	0.463459	401
401.056	5321.13	0.464348	0.464348	401
401.157	5325.73	0.465175	0.465175	401
401.267	5330.1	0.466043	0.466043	401
401.376	5334.54	0.466911	0.466911	401
401.486	5339.53	0.467821	0.467821	401
401.587	5343.97	0.468627	0.468627	401
401.696	5348.37	0.469475	0.469475	401
401.806	5352.79	0.470384	0.470384	401
401.907	5357.56	0.471211	0.471211	401
402.017	5362.74	0.4721	0.4721	401
402.126	5367.56	0.472988	0.472988	401
402.236	5371.5	0.473836	0.473836	401
402.337	5375.85	0.474683	0.474683	401
402.446	5380.25	0.475552	0.475552	401
402.547	5385.04	0.476337	0.476337	401
402.657	5389.97	0.477205	0.477205	401
402.766	5394.93	0.478115	0.478115	401
402.876	5399.37	0.478983	0.478983	401
402.977	5403.53	0.479769	0.479769	401
403.087	5408.46	0.480678	0.480678	401
403.196	5412.78	0.481567	0.481567	401
403.297	5417.01	0.482373	0.482373	401
403.407	5421.35	0.483241	0.483241	401
403.516	5426.39	0.484151	0.484151	401
403.626	5431.15	0.485019	0.485019	401
403.727	5435.26	0.485804	0.485804	401
403.837	5440.03	0.486693	0.486693	401
403.946	5444.13	0.487561	0.487561	401
404.047	5447.95	0.488367	0.488367	401
404.157	5453.26	0.489277	0.489277	401
404.266	5457.62	0.490145	0.490145	401
404.376	5461.99	0.491034	0.491034	401
404.477	5466.24	0.49184	0.49184	401
404.587	5470.79	0.492708	0.492708	401
404.696	5475.23	0.493618	0.493618	401
404.797	5479.1	0.494404	0.494404	401
404.907	5483.66	0.495271	0.495271	401
405.016	5488.38	0.49616	0.49616	401
405.126	5492.84	0.497028	0.497028	401
405.227	5497.7	0.497835	0.497835	401
405.337	5502.25	0.498724	0.498724	401
405.446	5507.05	0.499591	0.499591	401
405.547	5511.2	0.500398	0.500398	401
405.657	5515.52	0.501287	0.501287	401
405.766	5520.29	0.502176	0.502176	401
405.876	5524.65	0.503044	0.503044	401
405.977	5529.16	0.50385	0.50385	401
406.087	5533.4	0.504718	0.504718	401
406.196	5537.61	0.505566	0.505566	401
406.297	5542.29	0.506392	0.506392	401
406.407	5547.21	0.507302	0.507302	401
406.516	5551.13	0.50817	0.50817	401
406.626	5555.4	0.509038	0.509038	401
406.727	5559.48	0.509865	0.509865	401
406.837	5563.57	0.510733	0.510733	401
406.946	5568.29	0.511622	0.511622	401
407.047	5571.77	0.512408	0.512408	401
407.157	5576.45	0.513297	0.513297	401
407.266	5581.35	0.514165	0.514165	401
407.376	5585.89	0.515033	0.515033	401
407.477	5590.19	0.515839	0.515839	401
407.586	5594.19	0.516728	0.516728	401
407.696	5598.38	0.517596	0.517596	401
407.797	5602.33	0.518382	0.518382	401
407.907	5606.88	0.51927	0.51927	401
408.016	5612.42	0.520159	0.520159	401
408.117	5616.27	0.520965	0.520965	401
408.227	5620.5	0.521854	0.521854	401
408.336	5624.66	0.522702	0.522702	401
408.446	5629.56	0.523611	0.523611	400
408.547	5633.49	0.524396	0.524396	400
408.657	5637.85	0.525285	0.525285	400
408.766	5641.97	0.526154	0.526154	400
408.867	5645.87	0.526939	0.526939	400
408.977	5651.08	0.527849	0.527849	400
409.086	5654.97	0.528717	0.528717	400
409.196	5659.26	0.529585	0.529585	400
409.297	5663.42	0.530371	0.530371	400
409.407	5667.76	0.53126	0.53126	400
409.516	5672.4	0.532148	0.532148	400
409.617	5676.38	0.532934	0.532934	400
409.727	5680.47	0.533802	0.533802	400
409.836	5684.43	0.534691	0.534691	400
409.946	5689.29	0.535559	0.535559	400
410.047	5693.66	0.536365	0.536365	400
410.157	5698.07	0.537233	0.537233	400
410.266	5702.35	0.538101	0.538101	400
410.367	5706.3	0.538908	0.538908	400
410.477	5711.17	0.539796	0.539796	400
410.586	5715.34	0.540665	0.540665	400
410.696	5719.63	0.541554	0.541554	400
410.797	5723.48	0.542339	0.542339	400
410.907	5727.86	0.543228	0.543228	400
411.016	5732.49	0.544096	0.544096	400
411.117	5736.15	0.544902	0.544902	400
411.227	5740.62	0.545791	0.545791	400
411.336	5744.92	0.546659	0.546659	400
411.446	5749.67	0.547548	0.547548	400
411.547	5753.64	0.548333	0.548333	400
411.657	5758.02	0.549222	0.549222	400
411.766	5762.12	0.550091	0.550091	400
411.867	5765.72	0.550876	0.550876	400
411.977	5770.19	0.551744	0.551744	400
412.086	5775.12	0.552633	0.552633	400
412.196	5779.57	0.553501	0.553501	400
412.297	5783	0.554287	0.554287	400
412.407	5786.69	0.555134	0.555134	400
412.516	5792.24	0.556023	0.556023	399
412.617	5796.61	0.55685	0.55685	399
412.726	5800.67	0.557697	0.557697	399
412.836	5804.92	0.558586	0.558586	399
412.937	5808.34	0.559393	0.559393	399
413.047	5812.98	0.560281	0.560281	399
413.156	5817.32	0.561129	0.561129	399
413.266	5822.05	0.562038	0.562038	399
413.367	5825.67	0.562824	0.562824	399
413.476	5829.78	0.563671	0.563671	399
413.586	5834.18	0.56456	0.56456	399
413.687	5838.2	0.565345	0.565345	399
413.797	5842.91	0.566255	0.566255	399
413.906	5846.94	0.567123	0.567123	399
414.016	5851.22	0.568012	0.568012	399
414.117	5854.99	0.568798	0.568798	399
414.226	5859.76	0.569707	0.569707	399
414.336	5863.94	0.570554	0.570554	399
414.437	5867.66	0.57134	0.57134	399
414.547	5872.06	0.572208	0.572208	399
414.656	5876.65	0.573097	0.573097	399
414.766	5880.49	0.573986	0.573986	399
414.867	5884.35	0.574771	0.574771	399
414.976	5888.97	0.575681	0.575681	399
415.086	5893.18	0.576549	0.576549	399
415.187	5897.2	0.577355	0.577355	399
415.297	5901.28	0.578224	0.578224	399
415.406	5905.63	0.579112	0.579112	399
415.516	5909.47	0.57998	0.57998	398
415.617	5912.93	0.580766	0.580766	398
415.726	5917.42	0.581655	0.581655	398
415.836	5922.23	0.582544	0.582544	398
415.937	5926.03	0.583329	0.583329	398
416.047	5930.26	0.584218	0.584218	398
416.156	5934.79	0.585107	0.585107	398
416.266	5939.01	0.585975	0.585975	398
416.367	5942.95	0.58676	0.58676	398
416.476	5946.8	0.58767	0.58767	398
416.586	5950.65	0.588538	0.588538	398
416.687	5954.88	0.589344	0.589344	398
416.797	5958.9	0.590212	0.590212	398
416.906	5963.25	0.591101	0.591101	398
417.016	5967.04	0.591969	0.591969	398
417.117	5970.8	0.592755	0.592755	398
417.226	5975.3	0.593623	0.593623	398
417.336	5979.31	0.594533	0.594533	398
417.437	5983.04	0.595318	0.595318	398
417.547	5987.31	0.596186	0.596186	398
417.656	5990.82	0.597096	0.597096	398
417.757	5994.99	0.597902	0.597902	398
417.867	5998.78	0.598791	0.598791	398
417.976	6002.9	0.599638	0.599638	398
418.077	6006.81	0.600445	0.600445	398
418.187	6011.03	0.601312	0.601312	398
418.296	6015.18	0.602181	0.602181	398
418.406	6019.46	0.60309	0.60309	398
418.507	6023.74	0.603896	0.603896	398
418.617	6028.07	0.604765	0.604765	398
418.726	6032.08	0.605654	0.605654	398
418.827	6035.55	0.606459	0.606459	398
418.937	6039.38	0.607328	0.607328	398
419.046	6043.32	0.608217	0.608217	398
419.156	6047.22	0.609064	0.609064	398
419.257	6051.39	0.609891	0.609891	398
419.367	6055.53	0.610738	0.610738	398
419.476	6059.81	0.611648	0.611648	398
419.577	6063.7	0.612433	0.612433	398
419.687	6067.66	0.613322	0.613322	398
419.796	6072.14	0.614232	0.614232	398
419.906	6076.09	0.61512	0.61512	398
420.007	6079.55	0.615906	0.615906	398
420.117	6083.3	0.616774	0.616774	398
420.226	6088.06	0.617684	0.617684	398
420.327	6091.34	0.618469	0.618469	398
420.437	6096.69	0.619338	0.619338	398
420.546	6101.61	0.620247	0.620247	398
420.656	6105.69	0.621115	0.621115	398
420.757	6109.2	0.621922	0.621922	398
420.867	6113.19	0.622789	0.622789	398
420.976	6117.54	0.623699	0.623699	398
421.077	6121.31	0.624505	0.624505	398
421.187	6125.48	0.625353	0.625353	398
421.296	6129.62	0.626242	0.626242	398
421.406	6133.59	0.627131	0.627131	398
421.507	6137.34	0.627936	0.627936	398
421.617	6141.06	0.628805	0.628805	399
421.726	6145.6	0.629673	0.629673	399
421.827	6149.36	0.6305	0.6305	399
421.937	6153.67	0.631389	0.631389	399
422.046	6157.76	0.632278	0.632278	399
422.156	6162.08	0.633166	0.633166	399
422.257	6165.29	0.633931	0.633931	399
422.367	6169.25	0.634841	0.634841	399
422.476	6173.57	0.63575	0.63575	399
422.577	6177.14	0.636515	0.636515	399
422.687	6181.04	0.637404	0.637404	399
422.796	6185.55	0.638314	0.638314	399
422.897	6188.46	0.639078	0.639078	399
423.007	6192.99	0.639987	0.639987	399
423.116	6198.37	0.640918	0.640918	399
423.226	6201.66	0.641765	0.641765	399
423.327	6205.14	0.642592	0.642592	399
423.437	6208.66	0.64346	0.64346	399
423.546	6212.48	0.644329	0.644329	399
423.647	6216.71	0.645134	0.645134	399
423.757	6220.79	0.646003	0.646003	399
423.866	6225.29	0.646892	0.646892	399
423.976	6229.39	0.647781	0.647781	399
424.077	6233.45	0.648607	0.648607	399
424.187	6237.42	0.649475	0.649475	399
424.296	6241.22	0.650344	0.650344	399
424.397	6244.94	0.651191	0.651191	399
424.507	6248.98	0.652039	0.652039	399
424.616	6253.1	0.652907	0.652907	399
424.726	6257.51	0.653816	0.653816	399
424.827	6261.3	0.654623	0.654623	399
424.937	6265.16	0.655491	0.655491	399
425.046	6268.75	0.656359	0.656359	399
425.147	6272.33	0.657186	0.657186	399
425.257	6276.71	0.658033	0.658033	399
425.366	6281.03	0.658943	0.658943	399
425.476	6284.46	0.659811	0.659811	399
425.577	6288.01	0.660638	0.660638	399
425.687	6292.1	0.661527	0.661527	399
425.796	6295.94	0.662416	0.662416	399
425.897	6299.45	0.663201	0.663201	399
426.007	6302.86	0.664069	0.664069	399
426.116	6307.46	0.664979	0.664979	399
426.226	6311.21	0.665826	0.665826	399
426.327	6315.26	0.666653	0.666653	399
426.437	6319.69	0.667521	0.667521	399
426.546	6323.58	0.66841	0.66841	399
426.647	6326.86	0.669196	0.669196	399
426.757	6331.03	0.670105	0.670105	400
426.866	6334.49	0.670973	0.670973	400
426.976	6339.23	0.671862	0.671862	400
427.077	6342.77	0.672647	0.672647	400
427.187	6346.23	0.673537	0.673537	400
427.296	6349.89	0.674425	0.674425	400
427.397	6353.74	0.675231	0.675231	400
427.507	6357.68	0.676079	0.676079	400
427.616	6361.82	0.676968	0.676968	400
427.717	6364.99	0.677774	0.677774	400
427.827	6368.76	0.678663	0.678663	400
427.936	6372.58	0.679531	0.679531	400
428.046	6376.46	0.68042	0.68042	400
428.147	6379.68	0.681226	0.681226	400
428.256	6382.96	0.682094	0.682094	400
428.366	6386.99	0.682983	0.682983	400
428.467	6391	0.683768	0.683768	400
428.577	6394.64	0.684657	0.684657	400
428.686	6399.03	0.685525	0.685525	400
428.796	6402.8	0.686393	0.686393	400
428.897	6406.02	0.6872	0.6872	400
429.006	6410.14	0.688088	0.688088	400
429.116	6414.1	0.688957	0.688957	400
429.217	6418.3	0.689784	0.689784	400
429.327	6422.65	0.690631	0.690631	400
429.436	6426.22	0.69152	0.69152	400
429.546	6430.38	0.692409	0.692409	400
429.647	6433.54	0.693215	0.693215	400
429.756	6437.82	0.694104	0.694104	401
429.866	6441.09	0.694951	0.694951	401
429.967	6444.56	0.695737	0.695737	401
430.077	6448.06	0.696626	0.696626	401
430.186	6452.1	0.697515	0.697515	401
430.296	6455.66	0.698383	0.698383	401
430.397	6459.07	0.699168	0.699168	401
430.506	6463.1	0.700036	0.700036	401
430.616	6467.26	0.700946	0.700946	401
430.717	6470.53	0.701731	0.701731	401
430.827	6474.12	0.70262	0.70262	401
430.936	6478.07	0.703509	0.703509	401
431.046	6482.02	0.704377	0.704377	401
431.147	6484.91	0.705163	0.705163	401
431.256	6489.14	0.706052	0.706052	401
431.366	6493.13	0.706919	0.706919	401
431.467	6496.73	0.707726	0.707726	401
431.577	6501.05	0.708594	0.708594	401
431.686	6505.13	0.709483	0.709483	401
431.796	6508.62	0.71033	0.71033	401
431.897	6512.25	0.711157	0.711157	401
432.006	6516.55	0.712046	0.712046	401
432.116	6520.13	0.712914	0.712914	401
432.217	6523.66	0.713679	0.713679	401
432.327	6527.41	0.714589	0.714589	401
432.436	6531.06	0.715457	0.715457	401
432.546	6534.69	0.716325	0.716325	401
432.647	6538.58	0.717152	0.717152	401
432.756	6542.57	0.71802	0.71802	401
432.857	6545.56	0.718805	0.718805	401
432.967	6549.19	0.719715	0.719715	401
433.076	6553.04	0.720562	0.720562	401
433.186	6557.17	0.72143	0.72143	401
433.287	6561.05	0.722237	0.722237	401
433.397	6564.54	0.723084	0.723084	401
433.506	6567.41	0.723952	0.723952	401
433.607	6571.04	0.724759	0.724759	401
433.717	6575.27	0.725626	0.725626	401
433.826	6579.71	0.726495	0.726495	401
433.936	6584.25	0.727363	0.727363	401
434.037	6587.38	0.72819	0.72819	401
434.147	6590.87	0.729058	0.729058	401
434.256	6594.99	0.729947	0.729947	401
434.357	6598.31	0.730732	0.730732	401
434.467	6602.86	0.731621	0.731621	401
434.576	6606.16	0.73249	0.73249	401
434.686	6609.87	0.733357	0.733357	401
434.787	6613.6	0.734164	0.734164	401
434.897	6616.95	0.735053	0.735053	401
435.006	6620.56	0.735921	0.735921	401
435.107	6624.24	0.736727	0.736727	401
435.217	6627.72	0.737595	0.737595	401
435.326	6631.44	0.738484	0.738484	401
435.436	6635.21	0.739331	0.739331	401
435.537	6639.16	0.740158	0.740158	401
435.647	6642.92	0.741026	0.741026	401
435.756	6646.45	0.741915	0.741915	401
435.857	6649.81	0.742701	0.742701	401
435.967	6653.33	0.743569	0.743569	401
436.076	6657.16	0.744437	0.744437	401
436.186	6661.48	0.745347	0.745347	401
436.287	6664.85	0.746132	0.746132	401
436.397	6668.3	0.747041	0.747041	401
436.506	6672.23	0.74791	0.74791	401
436.607	6675.73	0.748716	0.748716	401
436.717	6679.22	0.749584	0.749584	401
436.826	6683.1	0.750452	0.750452	401
436.936	6686.63	0.751321	0.751321	401
437.037	6690.57	0.752126	0.752126	401
437.147	6694.25	0.752995	0.752995	401
437.256	6698.37	0.753863	0.753863	401
437.357	6701.76	0.75469	0.75469	401
437.467	6705.79	0.755579	0.755579	401
437.576	6708.92	0.756426	0.756426	401
437.677	6712.28	0.757232	0.757232	401
437.787	6716.01	0.758121	0.758121	401
437.896	6719.64	0.758989	0.758989	401
438.006	6723.95	0.759857	0.759857	401
438.107	6727.46	0.760684	0.760684	401
438.217	6730.51	0.761553	0.761553	401
438.326	6734.01	0.76242	0.76242	401
438.427	6737.42	0.763206	0.763206	401
438.537	6741.65	0.764116	0.764116	401
438.646	6745.76	0.765004	0.765004	401
438.756	6749.58	0.765893	0.765893	401
438.857	6752.79	0.7667	0.7667	400
438.967	6755.92	0.767567	0.767567	400
439.076	6759.26	0.768456	0.768456	400
439.177	6762.99	0.769221	0.769221	400
439.287	6766.42	0.77011	0.77011	400
439.396	6770.11	0.770978	0.770978	400
439.506	6774.15	0.771888	0.771888	400
439.607	6777.57	0.772694	0.772694	400
439.717	6781.75	0.773583	0.773583	400
439.826	6785.62	0.774451	0.774451	400
439.927	6788.6	0.775257	0.775257	400
440.037	6792.29	0.776125	0.776125	400
440.146	6795.81	0.777014	0.777014	400
440.256	6798.96	0.777882	0.777882	400
440.357	6802.84	0.778689	0.778689	400
440.467	6806.55	0.779578	0.779578	400
440.576	6809.98	0.780445	0.780445	400
440.677	6813.56	0.781252	0.781252	400
440.787	6817.07	0.782141	0.782141	400
440.896	6820.48	0.783009	0.783009	400
441.006	6824.43	0.783918	0.783918	400
441.107	6827.79	0.784704	0.784704	400
441.217	6831.61	0.785572	0.785572	400
441.326	6835.38	0.786481	0.786481	400
441.427	6838.22	0.787288	0.787288	400
441.537	6841.47	0.788135	0.788135	400
441.646	6845.38	0.789024	0.789024	400
441.756	6849.47	0.789913	0.789913	400
441.857	6852.61	0.790719	0.790719	400
441.967	6855.95	0.791608	0.791608	400
442.076	6859.65	0.792476	0.792476	400
442.177	6863.48	0.793303	0.793303	400
442.287	6867.26	0.794171	0.794171	400
442.396	6870.75	0.79506	0.79506	400
442.506	6874.79	0.795928	0.795928	400
442.607	6878.08	0.796714	0.796714	400
442.716	6881.56	0.797602	0.797602	400
442.826	6885.43	0.798512	0.798512	400
442.927	6888.59	0.799297	0.799297	400
443.036	6892	0.800186	0.800186	400
443.146	6895.84	0.801054	0.801054	400
443.247	6898.64	0.801861	0.801861	400
443.357	6902.77	0.80277	0.80277	400
443.466	6906.5	0.803638	0.803638	400
443.576	6910.05	0.804527	0.804527	400
443.677	6913.29	0.805333	0.805333	400
443.786	6916.87	0.806201	0.806201	400
443.896	6920.69	0.80709	0.80709	400
443.997	6923.83	0.807896	0.807896	399
444.107	6926.73	0.808765	0.808765	399
444.216	6930.65	0.809654	0.809654	399
444.326	6934.7	0.810583	0.810583	399
444.427	6938.29	0.81139	0.81139	399
444.536	6941.51	0.812279	0.812279	399
444.646	6944.92	0.813147	0.813147	399
444.747	6948.02	0.813932	0.813932	399
444.857	6951.31	0.814801	0.814801	399
444.966	6955.96	0.81571	0.81571	399
445.076	6959.87	0.816599	0.816599	399
445.177	6963.19	0.817384	0.817384	399
445.286	6966.72	0.818294	0.818294	399
445.396	6969.75	0.819141	0.819141	399
445.497	6973.16	0.819947	0.819947	399
445.607	6976.6	0.820836	0.820836	399
445.716	6980.39	0.821746	0.821746	399
445.826	6983.75	0.822614	0.822614	399
445.927	6987.4	0.82342	0.82342	399
446.036	6990.83	0.824309	0.824309	399
446.146	6994.15	0.825177	0.825177	399
446.247	6997.78	0.825983	0.825983	399
446.357	7000.91	0.826852	0.826852	399
446.466	7004.73	0.82774	0.82774	399
446.576	7008.65	0.82865	0.82865	399
446.677	7011.79	0.829435	0.829435	399
446.786	7015.09	0.830304	0.830304	399
446.896	7018.49	0.831192	0.831192	399
446.997	7021.52	0.831998	0.831998	399
447.107	7025.4	0.832867	0.832867	399
447.216	7028.74	0.833755	0.833755	399
447.326	7032.53	0.834644	0.834644	399
447.427	7035.95	0.835451	0.835451	399
447.536	7039.64	0.836298	0.836298	399
447.637	7043.16	0.837125	0.837125	399
447.747	7046.85	0.837993	0.837993	399
447.856	7050.92	0.838882	0.838882	399
447.966	7054.14	0.83975	0.83975	399
448.067	7057.58	0.840597	0.840597	399
448.177	7060.6	0.841466	0.841466	399
448.286	7064.1	0.842334	0.842334	399
448.387	7067.62	0.843119	0.843119	399
448.497	7071.53	0.844029	0.844029	399
448.606	7075.04	0.844897	0.844897	399
448.716	7078.5	0.845744	0.845744	399
448.817	7082.03	0.846592	0.846592	399
448.927	7085.43	0.84746	0.84746	399
449.036	7088.99	0.848349	0.848349	398
449.137	7092.29	0.849135	0.849135	398
449.247	7095.69	0.850024	0.850024	398
449.356	7098.71	0.850891	0.850891	398
449.466	7101.99	0.85176	0.85176	398
449.567	7105.73	0.852587	0.852587	398
449.677	7109.56	0.853434	0.853434	398
449.786	7113.21	0.854323	0.854323	398
449.887	7116.6	0.855129	0.855129	398
449.997	7120.2	0.855997	0.855997	398
450.106	7123.65	0.856866	0.856866	398
450.216	7127.89	0.857775	0.857775	398
450.317	7131.28	0.85856	0.85856	398
450.427	7134.59	0.859449	0.859449	398
450.536	7138.19	0.860338	0.860338	398
450.637	7141.19	0.861124	0.861124	398
450.747	7144.75	0.862013	0.862013	398
450.856	7148.45	0.86288	0.86288	398
450.966	7151.71	0.863749	0.863749	398
451.067	7154.81	0.864534	0.864534	398
451.177	7158.63	0.865444	0.865444	398
451.286	7162.06	0.866312	0.866312	398
451.387	7165.12	0.867098	0.867098	398
451.497	7168.59	0.867965	0.867965	398
451.606	7172.23	0.868875	0.868875	398
451.716	7175.15	0.869743	0.869743	398
451.817	7178.55	0.870549	0.870549	398
451.927	7181.9	0.871418	0.871418	398
452.036	7185.33	0.872307	0.872307	399
452.137	7188.63	0.873092	0.873092	399
452.247	7191.76	0.87396	0.87396	399
452.356	7195.34	0.874849	0.874849	399
452.466	7199.35	0.875717	0.875717	399
452.567	7202.49	0.876523	0.876523	399
452.676	7205.84	0.877392	0.877392	399
452.786	7209.78	0.87826	0.87826	399
452.887	7213.14	0.879087	0.879087	399
452.997	7217.09	0.879955	0.879955	399
453.106	7220.29	0.880823	0.880823	399
453.207	7223.42	0.881629	0.881629	399
453.317	7227.14	0.882497	0.882497	399
453.426	7231.1	0.883386	0.883386	399
453.536	7233.91	0.884254	0.884254	399
453.637	7237.23	0.88504	0.88504	399
453.747	7241.21	0.885929	0.885929	399
453.856	7244.57	0.886796	0.886796	399
453.957	7247.69	0.887623	0.887623	399
454.067	7251.26	0.888492	0.888492	399
454.176	7253.96	0.88936	0.88936	399
454.286	7257.5	0.890228	0.890228	399
454.387	7261.34	0.891055	0.891055	399
454.497	7264.4	0.891902	0.891902	399
454.606	7267.23	0.892771	0.892771	399
454.707	7270.1	0.893556	0.893556	399
454.817	7274.08	0.894445	0.894445	399
454.926	7278.65	0.895334	0.895334	399
455.036	7281.82	0.896202	0.896202	399
455.137	7285	0.896987	0.896987	399
455.247	7288.54	0.897856	0.897856	399
455.356	7292.38	0.898765	0.898765	399
455.457	7295.62	0.899571	0.899571	399
455.567	7299.16	0.900418	0.900418	399
455.676	7302.71	0.901308	0.901308	399
455.786	7305.69	0.902155	0.902155	399
455.887	7309.2	0.902961	0.902961	399
455.997	7313.1	0.903871	0.903871	399
456.106	7316.46	0.904698	0.904698	399
456.207	7319.78	0.905524	0.905524	399
456.317	7323.29	0.906413	0.906413	399
456.426	7326.21	0.907282	0.907282	399
456.536	7329.64	0.908149	0.908149	399
456.637	7332.77	0.908956	0.908956	399
456.747	7336.04	0.909803	0.909803	399
456.856	7339.87	0.910713	0.910713	399
456.957	7342.8	0.911498	0.911498	399
457.067	7346.3	0.912408	0.912408	399
457.176	7349.71	0.913255	0.913255	400
457.286	7353.27	0.914103	0.914103	400
457.387	7356.77	0.91495	0.91495	400
457.497	7360.7	0.915818	0.915818	400
457.606	7363.76	0.916707	0.916707	400
457.707	7366.95	0.917513	0.917513	400
457.816	7370.39	0.918402	0.918402	400
457.926	7373.48	0.919271	0.919271	400
458.027	7376.43	0.920035	0.920035	400
458.137	7380.26	0.920924	0.920924	400
458.246	7384.29	0.921793	0.921793	400
458.356	7388.83	0.922681	0.922681	400
458.457	7392.63	0.923487	0.923487	400
458.566	7396.51	0.924376	0.924376	400
458.676	7399.77	0.925224	0.925224	400
458.777	7402.97	0.926051	0.926051	400
458.887	7405.73	0.926939	0.926939	400
458.996	7409.34	0.927787	0.927787	400
459.106	7413.02	0.928696	0.928696	400
459.207	7415.77	0.929482	0.929482	400
459.316	7419.17	0.93035	0.93035	400
459.426	7422.39	0.931239	0.931239	400
459.527	7425.49	0.932045	0.932045	400
459.637	7428.9	0.932913	0.932913	400
459.746	7432.52	0.933781	0.933781	400
459.856	7436.15	0.934691	0.934691	400
459.957	7438.71	0.935497	0.935497	400
460.066	7442.02	0.936365	0.936365	400
460.176	7445.59	0.937275	0.937275	400
460.277	7448.88	0.93806	0.93806	400
460.387	7452.23	0.938908	0.938908	400
460.496	7455.47	0.939797	0.939797	400
460.606	7459.43	0.940686	0.940686	400
460.707	7462.86	0.941471	0.941471	400
460.816	7466.52	0.94238	0.94238	400
460.926	7470.8	0.943269	0.943269	400
461.027	7473.82	0.944055	0.944055	400
461.137	7476.39	0.944923	0.944923	400
461.246	7479.99	0.945812	0.945812	401
461.356	7483.2	0.94668	0.94668	401
461.457	7485.95	0.947465	0.947465	401
461.566	7489.37	0.948354	0.948354	401
461.676	7493.29	0.949243	0.949243	401
461.777	7495.85	0.950049	0.950049	401
461.887	7499.69	0.950938	0.950938	401
461.996	7502.84	0.951806	0.951806	401
462.106	7506.41	0.952716	0.952716	401
462.207	7509.38	0.953501	0.953501	401
462.316	7512.87	0.954369	0.954369	401
462.426	7516.09	0.955258	0.955258	401
462.527	7519.28	0.956085	0.956085	401
462.637	7522.75	0.956953	0.956953	401
462.746	7525.63	0.957842	0.957842	401
462.847	7528.52	0.958628	0.958628	401
462.957	7532.57	0.959537	0.959537	401
463.066	7535.7	0.960384	0.960384	401
463.167	7539.2	0.961191	0.961191	401
463.277	7542.37	0.96208	0.96208	401
463.386	7546.47	0.962989	0.962989	401
463.496	7550.19	0.963836	0.963836	401
463.597	7553.93	0.964663	0.964663	401
463.707	7556.6	0.965532	0.965532	401
463.816	7559.8	0.96642	0.96642	401
463.917	7563.21	0.967206	0.967206	401
464.027	7566.99	0.968074	0.968074	401
464.136	7570.9	0.968983	0.968983	401
464.246	7573.88	0.969872	0.969872	401
464.347	7576.97	0.970679	0.970679	401
464.457	7580.28	0.971567	0.971567	401
464.566	7583.96	0.972436	0.972436	401
464.667	7586.64	0.973242	0.973242	401
464.777	7589.98	0.97413	0.97413	401
464.886	7593.62	0.974999	0.974999	401
464.996	7597.11	0.975888	0.975888	401
465.097	7599.83	0.976694	0.976694	401
465.207	7603.06	0.977562	0.977562	401
465.316	7606.25	0.97843	0.97843	401
465.417	7610.29	0.979298	0.979298	401
465.527	7614.41	0.980166	0.980166	401
465.636	7617.21	0.981055	0.981055	401
465.746	7620.59	0.981944	0.981944	401
465.847	7623.7	0.98275	0.98275	401
465.957	7626.88	0.983639	0.983639	401
466.066	7630.77	0.984508	0.984508	401
466.167	7634.49	0.985293	0.985293	401
466.277	7637.84	0.986182	0.986182	401
466.386	7641.82	0.987071	0.987071	401
466.496	7645.46	0.987959	0.987959	401
466.597	7648.09	0.988766	0.988766	401
466.707	7651.93	0.989634	0.989634	401
466.816	7655.04	0.990543	0.990543	401
466.917	7657.82	0.991308	0.991308	401
467.027	7661.22	0.992217	0.992217	401
467.136	7664.88	0.993086	0.993086	401
467.246	7668.01	0.993975	0.993975	401
467.347	7670.94	0.994781	0.994781	401
467.457	7674.31	0.995649	0.995649	401
467.566	7677.8	0.996538	0.996538	401
467.667	7681.26	0.997365	0.997365	401
467.777	7684.31	0.998212	0.998212	401
467.886	7688.35	0.999122	0.999122	401
467.987	7691.5	0.999907	0.999907	401
468.097	7694.85	1.0008	1.0008	401
468.206	7697.97	1.00169	1.00169	401
468.316	7700.84	1.00253	1.00253	401
468.417	7704.18	1.00336	1.00336	401
468.527	7707.72	1.00423	1.00423	401
468.636	7711.82	1.00514	1.00514	401
468.737	7716.07	1.00592	1.00592	401
468.847	7719.34	1.00681	1.00681	401
468.956	7722.74	1.00768	1.00768	401
469.066	7725.98	1.00857	1.00857	401
469.167	7728.9	1.00935	1.00935	401
469.277	7732.35	1.01024	1.01024	401
469.386	7735.79	1.01113	1.01113	401
469.487	7738.49	1.01194	1.01194	401
469.597	7741.59	1.01281	1.01281	401
469.706	7744.75	1.01365	1.01365	401
469.816	7748.71	1.01458	1.01458	401
469.917	7751.42	1.01537	1.01537	401
470.027	7755.02	1.01626	1.01626	401
470.136	7758.22	1.01713	1.01713	401
470.237	7761.66	1.01795	1.01795	401
470.347	7764.94	1.01882	1.01882	400
470.456	7768.25	1.01969	1.01969	400
470.566	7770.88	1.02056	1.02056	400
470.667	7774.27	1.02136	1.02136	400
470.777	7778.1	1.02225	1.02225	400
470.886	7781.41	1.02312	1.02312	400
470.987	7784.55	1.02393	1.02393	400
471.097	7787.73	1.02482	1.02482	400
471.206	7791.33	1.02568	1.02568	400
471.316	7795.49	1.02655	1.02655	400
471.417	7799.29	1.02736	1.02736	400
471.527	7802.54	1.02825	1.02825	400
471.636	7805.63	1.02914	1.02914	400
471.737	7808.75	1.02992	1.02992	400
471.847	7811.8	1.03081	1.03081	400
471.956	7815.35	1.03168	1.03168	400
472.066	7818.29	1.03255	1.03255	400
472.167	7821.07	1.03335	1.03335	400
472.277	7824.34	1.03422	1.03422	400
472.386	7827.41	1.03509	1.03509	400
472.487	7830.79	1.03589	1.03589	400
472.597	7834.48	1.0368	1.0368	400
472.706	7837.49	1.03765	1.03765	400
472.807	7840.64	1.03846	1.03846	400
472.917	7843.77	1.03935	1.03935	400
473.026	7847.03	1.04024	1.04024	400
473.136	7850.59	1.0411	1.0411	400
473.237	7853.9	1.04189	1.04189	400
473.346	7856.76	1.04276	1.04276	400
473.456	7860	1.04367	1.04367	400
473.557	7862.83	1.04445	1.04445	400
473.667	7866.34	1.04532	1.04532	400
473.776	7869.89	1.04623	1.04623	400
473.886	7873.46	1.04706	1.04706	400
473.987	7876.99	1.04786	1.04786	400
474.096	7881.1	1.04875	1.04875	400
474.206	7883.9	1.04962	1.04962	400
474.307	7886.84	1.05045	1.05045	400
474.417	7889.94	1.05127	1.05127	399
474.526	7893.63	1.05218	1.05218	399
474.636	7897.02	1.05307	1.05307	399
474.737	7899.63	1.05386	1.05386	399
474.846	7902.74	1.05475	1.05475	399
474.956	7906.36	1.05564	1.05564	399
475.057	7909.55	1.05642	1.05642	399
475.167	7912.71	1.05731	1.05731	399
475.276	7915.58	1.05818	1.05818	399
475.386	7918.83	1.05907	1.05907	399
475.487	7921.82	1.05985	1.05985	399
475.596	7924.91	1.06072	1.06072	399
475.706	7928.48	1.06157	1.06157	399
475.807	7931.22	1.0624	1.0624	399
475.917	7934.41	1.06324	1.06324	399
476.026	7938.29	1.06409	1.06409	399
476.136	7942.57	1.06498	1.06498	399
476.237	7945.25	1.06578	1.06578	399
476.346	7948.73	1.06667	1.06667	399
476.456	7952.01	1.06754	1.06754	399
476.557	7955.44	1.06835	1.06835	399
476.667	7959.49	1.06922	1.06922	399
476.776	7962.22	1.07008	1.07008	399
476.886	7965.6	1.07097	1.07097	399
476.987	7968.04	1.07176	1.07176	399
477.096	7971.44	1.07265	1.07265	399
477.206	7975.27	1.07354	1.07354	399
477.307	7978.3	1.07432	1.07432	399
477.417	7981.62	1.07521	1.07521	399
477.526	7984.68	1.07608	1.07608	399
477.636	7987.69	1.07697	1.07697	399
477.737	7990.63	1.07777	1.07777	399
477.846	7993.76	1.07864	1.07864	399
477.947	7996.62	1.07943	1.07943	399
478.057	7999.65	1.08032	1.08032	399
478.166	8003.33	1.08121	1.08121	399
478.276	8006.69	1.08205	1.08205	399
478.377	8009.78	1.08286	1.08286	399
478.487	8013.45	1.08375	1.08375	399
478.596	8017.01	1.08462	1.08462	399
478.697	8020.25	1.08542	1.08542	399
478.807	8023.36	1.08629	1.08629	399
478.916	8026.47	1.08718	1.08718	399
479.026	8030.04	1.08807	1.08807	399
479.127	8032.54	1.08885	1.08885	399
479.237	8035.94	1.08972	1.08972	399
479.346	8039.58	1.09059	1.09059	399
479.447	8043.71	1.0914	1.0914	399
479.557	8046.51	1.09229	1.09229	399
479.666	8050.02	1.09317	1.09317	399
479.776	8053.05	1.09404	1.09404	399
479.877	8056.11	1.09487	1.09487	399
479.987	8059.18	1.09572	1.09572	399
480.096	8062.23	1.09661	1.09661	399
480.197	8065.43	1.09739	1.09739	399
480.307	8068.88	1.09828	1.09828	399
480.416	8071.91	1.09915	1.09915	399
480.526	8075.24	1.10004	1.10004	399
480.627	8078.35	1.10084	1.10084	399
480.737	8081.66	1.10171	1.10171	399
480.846	8085	1.1026	1.1026	399
480.947	8088.23	1.10341	1.10341	399
481.057	8091.44	1.10427	1.10427	399
481.166	8094.08	1.10518	1.10518	399
481.276	8097.37	1.10605	1.10605	399
481.377	8100.39	1.10684	1.10684	399
481.487	8103.53	1.10775	1.10775	399
481.596	8107	1.10859	1.10859	399
481.697	8109.79	1.1094	1.1094	399
481.807	8113.46	1.11029	1.11029	399
481.916	8117.76	1.11116	1.11116	399
482.026	8121.32	1.11205	1.11205	399
482.127	8124.7	1.11285	1.11285	399
482.237	8127.43	1.11374	1.11374	399
482.346	8130.56	1.11461	1.11461	399
482.447	8133.45	1.11542	1.11542	399
482.557	8136.69	1.1163	1.1163	399
482.666	8139.83	1.11717	1.11717	399
482.767	8142.69	1.11796	1.11796	399
482.877	8145.72	1.11887	1.11887	399
482.986	8149.28	1.11974	1.11974	399
483.096	8152.33	1.1206	1.1206	399
483.197	8154.72	1.12141	1.12141	399
483.307	8158.87	1.12232	1.12232	399
483.416	8162.28	1.12319	1.12319	399
483.517	8165.19	1.12399	1.12399	399
483.627	8168.67	1.12486	1.12486	399
483.736	8171.92	1.12575	1.12575	399
483.846	8174.96	1.12664	1.12664	399
483.947	8177.81	1.12743	1.12743	399
484.057	8180.79	1.12831	1.12831	399
484.166	8184.6	1.1292	1.1292	399
484.267	8187.51	1.12999	1.12999	399
484.377	8190.94	1.13088	1.13088	399
484.486	8194.25	1.13177	1.13177	399
484.596	8198.33	1.13265	1.13265	399
484.697	8201.52	1.13344	1.13344	399
484.807	8204.65	1.13433	1.13433	399
484.916	8208.01	1.1352	1.1352	399
485.017	8211.07	1.136	1.136	399
485.127	8214.05	1.13689	1.13689	399
485.236	8217.78	1.13778	1.13778	399
485.346	8220.78	1.13869	1.13869	399
485.447	8223.18	1.13946	1.13946	399
485.557	8226.62	1.14034	1.14034	399
485.666	8230.02	1.14121	1.14121	399
485.767	8232.85	1.14206	1.14206	399
485.877	8236.08	1.14293	1.14293	399
485.986	8239	1.1438	1.1438	399
486.096	8242.5	1.14469	1.14469	399
486.197	8245.27	1.14549	1.14549	399
486.307	8248.67	1.14638	1.14638	399
486.416	8251.3	1.14725	1.14725	399
486.517	8254.55	1.14808	1.14808	399
486.627	8258.41	1.14896	1.14896	399
486.736	8261.84	1.14987	1.14987	399
486.846	8264.77	1.15074	1.15074	399
486.947	8267.39	1.15155	1.15155	399
487.057	8270.8	1.15244	1.15244	399
487.166	8273.92	1.1533	1.1533	399
487.267	8277.21	1.15409	1.15409	399
487.377	8281.17	1.15498	1.15498	399
487.486	8284.71	1.15587	1.15587	399
487.596	8288.12	1.15676	1.15676	400
487.697	8291.17	1.15758	1.15758	400
487.806	8294.27	1.15843	1.15843	400
487.916	8297.13	1.15934	1.15934	400
488.017	8300.31	1.16013	1.16013	400
488.126	8303.65	1.16104	1.16104	400
488.236	8306.49	1.1619	1.1619	400
488.337	8309.09	1.16269	1.16269	400
488.447	8312.28	1.1636	1.1636	400
488.556	8315.18	1.16447	1.16447	400
488.666	8318.3	1.16531	1.16531	400
488.767	8322.09	1.16612	1.16612	400
488.876	8325.36	1.16703	1.16703	400
488.986	8328.25	1.1679	1.1679	400
489.087	8331.09	1.16873	1.16873	400
489.197	8334.43	1.16959	1.16959	400
489.306	8337.52	1.17048	1.17048	400
489.416	8340.53	1.17137	1.17137	400
489.517	8343.12	1.17216	1.17216	400
489.626	8346.53	1.17305	1.17305	400
489.736	8349.95	1.17391	1.17391	400
489.837	8353.58	1.17472	1.17472	400
489.947	8357.01	1.17561	1.17561	400
490.056	8359.81	1.17648	1.17648	400
490.166	8363.5	1.17739	1.17739	400
490.267	8366.64	1.17817	1.17817	400
490.376	8369.96	1.17906	1.17906	400
490.486	8373.24	1.17995	1.17995	400
490.587	8375.71	1.18073	1.18073	400
490.697	8378.38	1.18162	1.18162	400
490.806	8381.92	1.18249	1.18249	400
490.916	8384.53	1.18336	1.18336	400
491.017	8387.39	1.18415	1.18415	400
491.126	8390.97	1.18506	1.18506	400
491.236	8394.04	1.18592	1.18592	400
491.337	8396.99	1.18675	1.18675	400
491.447	8400.15	1.18762	1.18762	400
491.556	8403.58	1.18851	1.18851	400
491.666	8406.05	1.1894	1.1894	400
491.767	8408.4	1.19018	1.19018	401
491.876	8411.8	1.19107	1.19107	401
491.986	8415.18	1.19192	1.19192	401
492.087	8418.14	1.19272	1.19272	401
492.197	8421.13	1.19359	1.19359	401
492.306	8425.14	1.19448	1.19448	401
492.416	8428.35	1.19535	1.19535	401
492.517	8431.46	1.19613	1.19613	401
492.626	8435.43	1.19704	1.19704	401
492.727	8438.62	1.19785	1.19785	401
492.837	8441.34	1.19872	1.19872	401
492.946	8445.19	1.19961	1.19961	401
493.056	8448.21	1.20048	1.20048	401
493.157	8451.33	1.20128	1.20128	401
493.267	8453.99	1.20215	1.20215	401
493.376	8457.07	1.20304	1.20304	401
493.477	8459.42	1.20382	1.20382	401
493.587	8462.95	1.20469	1.20469	401
493.696	8466.25	1.20558	1.20558	401
493.806	8469.54	1.20647	1.20647	401
493.907	8472.5	1.20726	1.20726	401
494.017	8475.62	1.20814	1.20814	401
494.126	8478.63	1.20903	1.20903	401
494.227	8481.21	1.20982	1.20982	401
494.337	8484.79	1.21071	1.21071	401
494.446	8487.62	1.2116	1.2116	401
494.556	8490.97	1.21246	1.21246	401
494.657	8493.4	1.21323	1.21323	401
494.767	8497.07	1.21412	1.21412	401
494.876	8500.25	1.21501	1.21501	401
494.977	8503.54	1.21581	1.21581	401
495.087	8506.98	1.21668	1.21668	401
495.196	8510.97	1.21757	1.21757	401
495.306	8514.23	1.21844	1.21844	401
495.407	8517.04	1.21924	1.21924	401
495.517	8520.28	1.22011	1.22011	401
495.626	8523.69	1.221	1.221	401
495.727	8526.6	1.22179	1.22179	401
495.837	8529.82	1.22263	1.22263	401
495.946	8533.13	1.22354	1.22354	401
496.056	8536.09	1.22441	1.22441	401
496.157	8538.95	1.22522	1.22522	401
496.267	8542.51	1.22611	1.22611	401
496.376	8545.28	1.22698	1.22698	401
496.477	8547.82	1.22776	1.22776	401
496.587	8551.57	1.22863	1.22863	401
496.696	8554.51	1.22954	1.22954	401
496.806	8557.83	1.23041	1.23041	401
496.907	8559.89	1.23117	1.23117	401
497.017	8562.19	1.23204	1.23204	401
497.126	8566.01	1.23291	1.23291	401
497.227	8569.43	1.23371	1.23371	401
497.337	8573.38	1.2346	1.2346	401
497.446	8576.73	1.23549	1.23549	401
497.556	8580.33	1.23636	1.23636	401
497.657	8582.8	1.23715	1.23715	401
497.766	8586.82	1.23801	1.23801	401
497.876	8589.96	1.23888	1.23888	401
497.977	8593.04	1.23969	1.23969	401
498.087	8596.01	1.24058	1.24058	401
498.196	8599.19	1.24142	1.24142	401
498.297	8602.3	1.24223	1.24223	401
498.407	8605.81	1.24312	1.24312	401
498.516	8608.99	1.24401	1.24401	401
498.626	8611.89	1.2449	1.2449	401
498.727	8614.8	1.2457	1.2457	401
498.837	8617.62	1.24657	1.24657	401
498.946	8620.34	1.24742	1.24742	401
499.047	8623.47	1.24823	1.24823	401
499.157	8626.88	1.24913	1.24913	401
499.266	8630.27	1.24998	1.24998	401
499.376	8633.33	1.25087	1.25087	401
499.477	8635.57	1.25166	1.25166	401
499.587	8638.84	1.25252	1.25252	401
499.696	8641.97	1.25343	1.25343	401
499.797	8645.24	1.25422	1.25422	401
499.907	8648.48	1.25507	1.25507	401
500.016	8652.11	1.256	1.256	401
500.126	8655.2	1.25687	1.25687	401
500.227	8657.48	1.25765	1.25765	401
500.337	8661.1	1.25852	1.25852	401
500.446	8664.3	1.25939	1.25939	401
500.547	8668.11	1.26021	1.26021	401
500.657	8671.17	1.26108	1.26108	401
500.766	8674.75	1.26197	1.26197	401
500.876	8677.74	1.26284	1.26284	401
500.977	8681.35	1.26365	1.26365	401
501.087	8685.03	1.26453	1.26453	401
501.196	8688.37	1.2654	1.2654	401
501.297	8691.46	1.26621	1.26621	401
501.407	8694.83	1.26708	1.26708	401
501.516	8697.69	1.26797	1.26797	401
501.626	8700.86	1.26885	1.26885	401
501.727	8703.56	1.26964	1.26964	401
501.837	8706.99	1.27051	1.27051	401
501.946	8710.31	1.27138	1.27138	401
502.047	8713.1	1.2722	1.2722	401
502.157	8716.27	1.27309	1.27309	401
502.266	8719.22	1.27398	1.27398	401
502.376	8721.95	1.27487	1.27487	401
502.477	8725.02	1.27566	1.27566	401
502.587	8728.14	1.27654	1.27654	401
502.696	8731.01	1.27739	1.27739	401
502.797	8733.89	1.2782	1.2782	401
502.906	8737.47	1.27905	1.27905	400
503.016	8741.71	1.27998	1.27998	400
503.117	8745.22	1.28076	1.28076	400
503.227	8748.58	1.28165	1.28165	400
503.336	8751.7	1.28254	1.28254	400
503.446	8754.58	1.28343	1.28343	400
503.547	8757.18	1.28423	1.28423	400
503.656	8760.17	1.28508	1.28508	400
503.766	8763.75	1.28597	1.28597	400
503.867	8766.47	1.28678	1.28678	400
503.977	8769.84	1.28764	1.28764	400
504.086	8772.87	1.28853	1.28853	400
504.196	8775.91	1.2894	1.2894	400
504.297	8778.6	1.29021	1.29021	400
504.406	8781.81	1.2911	1.2911	400
504.516	8785.22	1.29199	1.29199	400
504.617	8788.4	1.29279	1.29279	400
504.727	8791.29	1.29368	1.29368	400
504.836	8794.29	1.29457	1.29457	400
504.946	8797.05	1.29546	1.29546	400
505.047	8799.61	1.29622	1.29622	400
505.156	8802.32	1.29711	1.29711	400
505.266	8806.23	1.298	1.298	400
505.367	8809.5	1.29883	1.29883	400
505.477	8812.41	1.2997	1.2997	400
505.586	8816.21	1.30056	1.30056	400
505.696	8819.32	1.30143	1.30143	400
505.797	8822.78	1.30224	1.30224	400
505.906	8826.54	1.30313	1.30313	399
506.016	8829.43	1.30399	1.30399	399
506.117	8832.69	1.30482	1.30482	399
506.227	8835.21	1.30569	1.30569	399
506.336	8838.73	1.30658	1.30658	399
506.446	8841.55	1.30747	1.30747	399
506.547	8844.85	1.30825	1.30825	399
506.656	8848.22	1.30914	1.30914	399
506.766	8851.33	1.31003	1.31003	399
506.867	8854.35	1.31084	1.31084	399
506.977	8857.52	1.31173	1.31173	399
507.086	8860.22	1.31259	1.31259	399
507.196	8863.76	1.31348	1.31348	399
507.297	8866.78	1.31429	1.31429	399
507.406	8869.69	1.31518	1.31518	399
507.516	8872.57	1.31607	1.31607	399
507.617	8874.7	1.31685	1.31685	399
507.727	8878.98	1.31776	1.31776	399
507.836	8882.32	1.31865	1.31865	399
507.937	8885.03	1.31948	1.31948	399
508.047	8888.78	1.32035	1.32035	399
508.156	8891.6	1.32123	1.32123	399
508.257	8894.13	1.32204	1.32204	399
508.367	8897.83	1.32291	1.32291	399
508.476	8901.16	1.3238	1.3238	399
508.586	8904.59	1.32467	1.32467	399
508.687	8907.39	1.32545	1.32545	399
508.797	8910.71	1.32636	1.32636	399
508.906	8913.77	1.32723	1.32723	399
509.007	8916.55	1.32804	1.32804	399
509.117	8919.62	1.32892	1.32892	399
509.226	8922.72	1.32981	1.32981	399
509.336	8926.53	1.3307	1.3307	399
509.437	8929.29	1.33149	1.33149	399
509.547	8932.26	1.33238	1.33238	399
509.656	8935.26	1.33326	1.33326	399
509.757	8938.08	1.33407	1.33407	399
509.867	8941.22	1.33496	1.33496	399
509.976	8944.31	1.33583	1.33583	399
510.086	8947.8	1.33672	1.33672	399
510.187	8950.67	1.33752	1.33752	399
510.297	8953.63	1.33841	1.33841	399
510.406	8956.73	1.3393	1.3393	399
510.507	8959.67	1.34009	1.34009	399
510.617	8962.78	1.34095	1.34095	399
510.726	8965.25	1.34182	1.34182	399
510.836	8968.65	1.34273	1.34273	399
510.937	8972.15	1.34352	1.34352	399
511.047	8975.7	1.34441	1.34441	399
511.156	8979.34	1.3453	1.3453	399
511.257	8981.94	1.34608	1.34608	399
511.367	8985.18	1.34697	1.34697	399
511.476	8988.47	1.34786	1.34786	399
511.586	8991.72	1.34875	1.34875	399
511.687	8994.13	1.34953	1.34953	399
511.797	8996.8	1.3504	1.3504	399
511.906	8999.94	1.35129	1.35129	399
512.007	9002.41	1.35207	1.35207	398
512.117	9005.77	1.35296	1.35296	398
512.226	9009.1	1.35385	1.35385	398
512.336	9012.26	1.35472	1.35472	398
512.437	9015.16	1.35555	1.35555	398
512.547	9017.95	1.35642	1.35642	398
512.656	9021.69	1.3573	1.3573	398
512.757	9023.5	1.35809	1.35809	398
512.867	9026.49	1.35898	1.35898	398
512.976	9029.47	1.35985	1.35985	398
513.077	9032.15	1.36065	1.36065	398
513.187	9035.38	1.36152	1.36152	398
513.296	9038.24	1.36239	1.36239	398
513.406	9041.68	1.3633	1.3633	398
513.507	9044.53	1.36406	1.36406	398
513.617	9047.43	1.36493	1.36493	398
513.726	9051.67	1.36586	1.36586	398
513.827	9054.61	1.36663	1.36663	398
513.937	9057.84	1.36754	1.36754	398
514.046	9060.3	1.36838	1.36838	398
514.156	9063.16	1.36927	1.36927	398
514.257	9065.94	1.37006	1.37006	398
514.367	9069.01	1.37097	1.37097	398
514.476	9072.39	1.37184	1.37184	398
514.577	9074.87	1.37264	1.37264	398
514.687	9077.91	1.37353	1.37353	398
514.796	9080.72	1.3744	1.3744	398
514.906	9083.8	1.37527	1.37527	398
515.007	9086.39	1.37605	1.37605	399
515.117	9089.99	1.37696	1.37696	399
515.226	9092.71	1.37783	1.37783	399
515.327	9095.63	1.37862	1.37862	399
515.437	9098.14	1.37948	1.37948	399
515.546	9101.57	1.38039	1.38039	399
515.656	9104.43	1.38126	1.38126	399
515.757	9107	1.38205	1.38205	399
515.867	9109.82	1.38292	1.38292	399
515.976	9113.2	1.38383	1.38383	399
516.077	9116.22	1.38461	1.38461	399
516.187	9119.34	1.38548	1.38548	399
516.296	9123.27	1.38637	1.38637	399
516.406	9126.26	1.38726	1.38726	399
516.507	9129.2	1.38804	1.38804	399
516.617	9132.15	1.38893	1.38893	399
516.726	9135.05	1.38982	1.38982	399
516.827	9137.55	1.39061	1.39061	399
516.937	9140.37	1.39145	1.39145	399
517.046	9143.74	1.39234	1.39234	399
517.156	9146.67	1.39321	1.39321	399
517.257	9149.67	1.39402	1.39402	399
517.367	9153	1.39491	1.39491	399
517.476	9155.73	1.39579	1.39579	399
517.577	9158.25	1.39658	1.39658	399
517.687	9160.92	1.39745	1.39745	399
517.796	9163.96	1.39834	1.39834	399
517.897	9166.41	1.39912	1.39912	399
518.007	9169.72	1.40001	1.40001	399
518.116	9172.2	1.40084	1.40084	399
518.226	9174.69	1.40169	1.40169	399
518.327	9177.75	1.40251	1.40251	399
518.436	9181.66	1.4034	1.4034	399
518.546	9184.85	1.40425	1.40425	399
518.647	9188	1.40507	1.40507	399
518.757	9190.8	1.40594	1.40594	399
518.866	9194.46	1.40683	1.40683	399
518.976	9197.98	1.40772	1.40772	399
519.077	9200.64	1.40849	1.40849	400
519.186	9203.63	1.40937	1.40937	400
519.296	9206.41	1.41024	1.41024	400
519.397	9209.28	1.41103	1.41103	400
519.507	9212.82	1.41192	1.41192	400
519.616	9216.08	1.41281	1.41281	400
519.726	9218.74	1.41367	1.41367	400
519.827	9222	1.4145	1.4145	400
519.936	9224.4	1.41537	1.41537	400
520.046	9227.16	1.41624	1.41624	400
520.147	9229.72	1.41702	1.41702	400
520.257	9232.84	1.41791	1.41791	400
520.366	9235.73	1.41878	1.41878	400
520.476	9238.9	1.41967	1.41967	400
520.577	9241.6	1.42045	1.42045	400
520.686	9244.62	1.42134	1.42134	400
520.796	9247.74	1.42221	1.42221	400
520.897	9251.26	1.42304	1.42304	400
521.007	9254.56	1.42391	1.42391	400
521.116	9257.13	1.42477	1.42477	400
521.226	9260.3	1.42566	1.42566	400
521.327	9263.44	1.42647	1.42647	400
521.436	9266.31	1.42732	1.42732	400
521.546	9269.36	1.42821	1.42821	400
521.647	9272.71	1.42899	1.42899	400
521.757	9276.36	1.42988	1.42988	400
521.866	9279.21	1.43077	1.43077	400
521.976	9282.38	1.43166	1.43166	400
522.077	9285.03	1.43244	1.43244	400
522.186	9287.83	1.43333	1.43333	401
522.296	9290.83	1.4342	1.4342	401
522.397	9292.92	1.43501	1.43501	401
522.507	9296.36	1.43592	1.43592	401
522.616	9299.42	1.43676	1.43676	401
522.726	9302.48	1.43765	1.43765	401
522.827	9304.93	1.43844	1.43844	401
522.936	9307.91	1.43928	1.43928	401
523.037	9310.78	1.44009	1.44009	401
523.147	9314.22	1.441	1.441	401
523.256	9317.38	1.44187	1.44187	401
523.366	9320.21	1.44276	1.44276	401
523.467	9322.61	1.44356	1.44356	401
523.577	9325.44	1.44445	1.44445	401
523.686	9328.48	1.44534	1.44534	401
523.787	9331.19	1.44613	1.44613	401
523.897	9334.22	1.44702	1.44702	401
524.006	9337.35	1.44786	1.44786	401
524.116	9341.16	1.44875	1.44875	401
524.217	9344.42	1.44958	1.44958	401
524.327	9347.63	1.45045	1.45045	401
524.436	9350.67	1.45132	1.45132	401
524.537	9354.11	1.45212	1.45212	401
524.647	9356.62	1.45301	1.45301	401
524.756	9359.78	1.4539	1.4539	401
524.866	9362.78	1.45477	1.45477	401
524.967	9365.27	1.45557	1.45557	401
525.077	9367.75	1.45644	1.45644	401
525.186	9371.22	1.45733	1.45733	401
525.287	9373.85	1.45812	1.45812	401
525.397	9377.19	1.45903	1.45903	401
525.506	9380.12	1.45989	1.45989	401
525.616	9383.29	1.4608	1.4608	401
525.717	9385.86	1.46159	1.46159	401
525.827	9388.8	1.46246	1.46246	401
525.936	9391.63	1.46337	1.46337	401
526.037	9394.88	1.46417	1.46417	401
526.147	9397.37	1.46504	1.46504	401
526.256	9400.09	1.46589	1.46589	401
526.366	9403.04	1.4668	1.4668	401
526.467	9406.27	1.4676	1.4676	401
526.577	9409.07	1.46847	1.46847	401
526.686	9412.51	1.46936	1.46936	401
526.787	9415.73	1.47017	1.47017	401
526.897	9418.84	1.47106	1.47106	401
527.006	9422.06	1.47192	1.47192	401
527.116	9425.08	1.47283	1.47283	401
527.217	9427.49	1.47362	1.47362	401
527.327	9430.82	1.47449	1.47449	401
527.436	9433.65	1.47536	1.47536	401
527.537	9436.33	1.47616	1.47616	401
527.647	9439.58	1.47709	1.47709	401
527.756	9442.22	1.47794	1.47794	401
527.857	9445.3	1.47875	1.47875	401
527.967	9448.26	1.47963	1.47963	401
528.076	9451.03	1.48052	1.48052	401
528.186	9453.67	1.48141	1.48141	401
528.287	9456.36	1.48222	1.48222	401
528.397	9459.06	1.48309	1.48309	401
528.506	9461.92	1.48398	1.48398	401
528.607	9464.55	1.48478	1.48478	401
528.717	9467.05	1.48567	1.48567	401
528.826	9469.32	1.48654	1.48654	401
528.936	9473.33	1.48745	1.48745	401
529.037	9476.58	1.48825	1.48825	401
529.147	9479.9	1.48912	1.48912	401
529.256	9482.84	1.49005	1.49005	401
529.357	9485.2	1.49086	1.49086	401
529.467	9488.27	1.49173	1.49173	401
529.576	9491.4	1.49259	1.49259	401
529.686	9494.65	1.49348	1.49348	401
529.787	9497.69	1.49429	1.49429	401
529.897	9500.63	1.49516	1.49516	401
530.006	9503.7	1.49605	1.49605	401
530.107	9506.62	1.49685	1.49685	401
530.217	9509.3	1.49774	1.49774	401
530.326	9512.34	1.49863	1.49863	401
530.436	9515.28	1.49948	1.49948	401
530.537	9517.92	1.50031	1.50031	401
530.647	9520.53	1.50117	1.50117	401
530.756	9523.37	1.50206	1.50206	401
530.857	9525.81	1.50289	1.50289	401
530.967	9528.86	1.50376	1.50376	401
531.076	9531.23	1.50463	1.50463	401
531.186	9534.79	1.50551	1.50551	401
531.287	9537.61	1.50632	1.50632	401
531.397	9540.48	1.50719	1.50719	401
531.506	9543.38	1.50808	1.50808	401
531.607	9546.22	1.5089	1.5089	401
531.717	9548.97	1.50975	1.50975	401
531.826	9551.77	1.51064	1.51064	401
531.936	9554.58	1.51151	1.51151	401
532.037	9557.42	1.51234	1.51234	401
532.147	9560.26	1.51318	1.51318	401
532.256	9563.92	1.51409	1.51409	401
532.357	9566.75	1.5149	1.5149	400
532.467	9569.42	1.51575	1.51575	400
532.576	9572.5	1.51666	1.51666	400
532.686	9576.28	1.51757	1.51757	400
532.787	9578.45	1.51833	1.51833	400
532.896	9581.43	1.51922	1.51922	400
533.006	9584.06	1.52011	1.52011	400
533.107	9586.47	1.52091	1.52091	400
533.216	9589.14	1.52176	1.52176	400
533.326	9591.69	1.52265	1.52265	400
533.427	9594.85	1.52346	1.52346	400
533.537	9597.26	1.52432	1.52432	400
533.646	9600.73	1.52521	1.52521	400
533.756	9603.29	1.52612	1.52612	400
533.857	9606.06	1.52691	1.52691	400
533.966	9608.77	1.52778	1.52778	400
534.076	9610.71	1.52867	1.52867	400
534.177	9613.26	1.52945	1.52945	400
534.287	9616.69	1.53034	1.53034	400
534.396	9619.78	1.53121	1.53121	400
534.506	9622.56	1.53208	1.53208	400
534.607	9625.24	1.5329	1.5329	400
534.716	9628.26	1.53375	1.53375	400
534.826	9631.38	1.53464	1.53464	400
534.927	9634.51	1.53545	1.53545	400
535.037	9637.95	1.53633	1.53633	400
535.146	9640.67	1.53722	1.53722	400
535.256	9643.29	1.53807	1.53807	400
535.357	9645.75	1.53888	1.53888	400
535.466	9648.84	1.53977	1.53977	400
535.576	9651.5	1.54063	1.54063	400
535.677	9654.03	1.54146	1.54146	400
535.787	9656.89	1.54229	1.54229	400
535.896	9659.84	1.5432	1.5432	400
536.006	9663.2	1.54407	1.54407	400
536.107	9665.55	1.54489	1.54489	400
536.216	9668.18	1.54574	1.54574	400
536.326	9671.29	1.54667	1.54667	400
536.427	9673.53	1.54743	1.54743	399
536.537	9676.5	1.5483	1.5483	399
536.646	9679.42	1.54919	1.54919	399
536.756	9682.15	1.55006	1.55006	399
536.857	9684.44	1.55085	1.55085	399
536.966	9687.36	1.55171	1.55171	399
537.076	9690.14	1.55262	1.55262	399
537.177	9693.18	1.55341	1.55341	399
537.287	9696.44	1.55428	1.55428	399
537.396	9699.51	1.55514	1.55514	399
537.506	9703.1	1.55605	1.55605	399
537.607	9705.67	1.55684	1.55684	399
537.716	9708.67	1.55773	1.55773	399
537.817	9711.27	1.55854	1.55854	399
537.927	9714.1	1.55938	1.55938	399
538.036	9717.48	1.56027	1.56027	399
538.146	9719.58	1.56114	1.56114	399
538.247	9722.05	1.56195	1.56195	399
538.357	9725.14	1.56281	1.56281	399
538.466	9728.2	1.5637	1.5637	399
538.567	9730.66	1.56451	1.56451	399
538.677	9733.45	1.56538	1.56538	399
538.786	9735.86	1.56622	1.56622	399
538.896	9738.95	1.56713	1.56713	399
538.997	9741.53	1.56794	1.56794	399
539.107	9744.3	1.56881	1.56881	399
539.216	9746.57	1.56966	1.56966	399
539.317	9748.88	1.57044	1.57044	399
539.427	9751.13	1.57131	1.57131	399
539.536	9754.86	1.5722	1.5722	399
539.646	9758.07	1.57309	1.57309	399
539.747	9761.58	1.57389	1.57389	399
539.857	9764.38	1.57476	1.57476	399
539.966	9767.43	1.57563	1.57563	399
540.067	9770.79	1.57644	1.57644	399
540.177	9773.79	1.57732	1.57732	399
540.286	9776.42	1.57817	1.57817	399
540.396	9779.28	1.57906	1.57906	399
540.497	9781.72	1.57985	1.57985	398
540.607	9784.71	1.58074	1.58074	398
540.716	9787.6	1.5816	1.5816	398
540.817	9790.35	1.58241	1.58241	398
540.927	9792.66	1.5833	1.5833	398
541.036	9795.22	1.58417	1.58417	398
541.146	9797.93	1.58503	1.58503	398
541.247	9800.39	1.58586	1.58586	398
541.357	9802.84	1.58671	1.58671	398
541.466	9805.73	1.5876	1.5876	398
541.567	9807.88	1.58838	1.58838	398
541.677	9810.85	1.58925	1.58925	398
541.786	9813.48	1.59014	1.59014	398
541.896	9816.79	1.59103	1.59103	398
541.997	9819.38	1.59179	1.59179	398
542.107	9822.96	1.59272	1.59272	398
542.216	9825.77	1.59359	1.59359	398
542.317	9828.2	1.5944	1.5944	398
542.427	9831.2	1.59525	1.59525	398
542.536	9833.77	1.59614	1.59614	398
542.646	9836.98	1.59702	1.59702	398
542.747	9839.5	1.59781	1.59781	398
542.856	9842.84	1.59868	1.59868	398
542.966	9845.41	1.59955	1.59955	398
543.067	9848.24	1.60037	1.60037	398
543.177	9850.86	1.60124	1.60124	398
543.286	9854.05	1.60215	1.60215	398
543.387	9856.85	1.60294	1.60294	398
543.497	9859.37	1.60382	1.60382	398
543.606	9861.69	1.60467	1.60467	398
543.716	9864.31	1.60554	1.60554	398
543.817	9866.73	1.60637	1.60637	398
543.927	9869.91	1.60724	1.60724	398
544.036	9872.29	1.60812	1.60812	398
544.137	9874.74	1.60891	1.60891	398
544.247	9877.42	1.6098	1.6098	398
544.356	9880.26	1.61067	1.61067	398
544.466	9883.28	1.61156	1.61156	399
544.567	9885.57	1.61236	1.61236	399
544.677	9887.92	1.61325	1.61325	399
544.786	9890.64	1.61414	1.61414	399
544.887	9893.48	1.61495	1.61495	399
544.997	9895.67	1.61579	1.61579	399
545.106	9898.5	1.61668	1.61668	399
545.216	9901.98	1.61757	1.61757	399
545.317	9905.29	1.61838	1.61838	399
545.427	9908.54	1.61927	1.61927	399
545.536	9911.76	1.62013	1.62013	399
545.637	9914.21	1.62092	1.62092	399
545.747	9916.77	1.62183	1.62183	399
545.856	9919.48	1.6227	1.6227	399
545.966	9922.18	1.62357	1.62357	399
546.067	9925.3	1.62439	1.62439	399
546.177	9927.92	1.62526	1.62526	399
546.286	9930.22	1.62613	1.62613	399
546.387	9932.8	1.62693	1.62693	399
546.497	9935.49	1.62782	1.62782	399
546.606	9938.14	1.62869	1.62869	399
546.716	9941.06	1.62958	1.62958	399
546.817	9943.93	1.63039	1.63039	399
546.927	9946.72	1.63125	1.63125	399
547.036	9949.5	1.63214	1.63214	399
547.137	9952.26	1.63295	1.63295	399
547.247	9954.47	1.63382	1.63382	399
547.356	9957.04	1.63471	1.63471	399
547.466	9959.65	1.6356	1.6356	399
547.567	9962.7	1.63642	1.63642	399
547.677	9965.66	1.63729	1.63729	399
547.786	9968.63	1.63816	1.63816	399
547.887	9971.33	1.63899	1.63899	399
547.996	9974.71	1.63987	1.63987	399
548.106	9977.94	1.64074	1.64074	399
548.207	9981.7	1.64155	1.64155	399
548.317	9984.27	1.64242	1.64242	399
548.426	9987.33	1.64328	1.64328	399
548.536	9989.93	1.64417	1.64417	399
548.637	9992.77	1.64498	1.64498	399
548.746	9995.55	1.64589	1.64589	399
548.856	9998.38	1.64676	1.64676	399
548.957	10001.3	1.64754	1.64754	399
549.067	10003.8	1.64843	1.64843	399
549.176	10006.9	1.64934	1.64934	399
549.286	10009.4	1.65019	1.65019	399
549.387	10012.1	1.65102	1.65102	399
549.496	10014.6	1.6519	1.6519	399
549.606	10017.1	1.65275	1.65275	400
549.707	10019.3	1.65358	1.65358	400
549.817	10022.3	1.65445	1.65445	400
549.926	10024.4	1.65536	1.65536	400
550.036	10027.5	1.65625	1.65625	400
550.137	10030.6	1.65705	1.65705	400
550.246	10033.8	1.65796	1.65796	400
550.356	10036	1.65885	1.65885	400
550.457	10038.8	1.65964	1.65964	400
550.567	10042	1.66052	1.66052	400
550.676	10044.9	1.66139	1.66139	400
550.786	10048.2	1.66228	1.66228	400
550.887	10050.9	1.66307	1.66307	400
550.996	10053.6	1.66396	1.66396	400
551.106	10056.8	1.66487	1.66487	400
551.207	10059.1	1.66563	1.66563	400
551.317	10062.4	1.66652	1.66652	400
551.426	10065.5	1.66743	1.66743	400
551.536	10068	1.66832	1.66832	400
551.637	10070.4	1.6691	1.6691	400
551.746	10073.1	1.67001	1.67001	400
551.856	10075.5	1.67088	1.67088	400
551.957	10077.8	1.67169	1.67169	400
552.067	10079.9	1.67255	1.67255	400
552.176	10082.4	1.67342	1.67342	400
552.286	10085.2	1.67431	1.67431	400
552.387	10087.8	1.67512	1.67512	400
552.496	10090.5	1.67601	1.67601	400
552.606	10093.6	1.6769	1.6769	400
552.707	10095.7	1.6777	1.6777	400
552.817	10098.4	1.67857	1.67857	400
552.926	10101.9	1.67946	1.67946	400
553.027	10104.2	1.68024	1.68024	400
553.137	10106.8	1.68113	1.68113	400
553.246	10109.9	1.682	1.682	400
553.347	10113.2	1.68281	1.68281	400
553.457	10115.8	1.68368	1.68368	400
553.566	10118.4	1.68458	1.68458	400
553.676	10121.8	1.68547	1.68547	401
553.777	10124.4	1.68626	1.68626	401
553.887	10126.8	1.68715	1.68715	401
553.996	10129.2	1.68802	1.68802	401
554.097	10131.7	1.68882	1.68882	401
554.207	10134.6	1.68973	1.68973	401
554.316	10136.9	1.6906	1.6906	401
554.426	10139.4	1.69145	1.69145	401
554.527	10142.5	1.69223	1.69223	401
554.637	10145.3	1.69314	1.69314	401
554.746	10147.8	1.69401	1.69401	401
554.847	10150.8	1.69482	1.69482	401
554.957	10153.3	1.69571	1.69571	401
555.066	10156.2	1.6966	1.6966	401
555.176	10158.3	1.69748	1.69748	401
555.277	10160.1	1.69825	1.69825	401
555.387	10163.2	1.69914	1.69914	401
555.496	10166.5	1.70003	1.70003	401
555.597	10168.8	1.70081	1.70081	401
555.707	10171.8	1.7017	1.7017	401
[truncated: 1,333 more rows]
