# Supplementary material for: Benchmark dataset of the effect of grain size on strength in the single-phase FCC CrCoNi medium entropy alloy
Source: Data Brief. 2019 Oct 1;27:104592. doi: 10.1016/j.dib.2019.104592 (PMC6812030; doi:10.1016/j.dib.2019.104592)
Supplement: Multimedia component 1 [file mmc1.zip › Compression_Tests/673K/CrCoNi_1173K_180min_673K.xlsx]

## Sheet: CrCoNi_1173K_180min_673K
Name	CrCoNi-900C-3h-25µm-693K
Diameter	4.09	mm
Sample height	8.08	mm
Gage length	8.08	mm
Speed ​​during measurement	0.48	mm/min
Time	Force	Crosshead Displacement	Crosshead Displacement	Temperature
s	N	mm	mm	°C
2026.01	59.2603	0	0	399
2026.09	59.2682	0	0	399
2026.12	59.2919	0	0	399
2026.12	59.2919	0	0	399
2026.23	59.1814	-6.20123e-05	-6.20123e-05	399
2026.34	59.4569	-6.20599e-05	-6.20599e-05	399
2026.44	62.18	0.000557709	0.000557709	399
2026.55	66.5687	0.00150852	0.00150852	399
2026.66	70.4291	0.00241833	0.00241833	399
2026.76	73.7142	0.00322418	0.00322418	399
2026.87	77.1478	0.0040925	0.0040925	399
2026.98	80.5892	0.00502281	0.00502281	399
2027.09	83.7777	0.00589113	0.00589113	399
2027.19	85.9261	0.00669699	0.00669699	399
2027.3	88.4837	0.00758581	0.00758581	399
2027.41	91.057	0.00845413	0.00845413	399
2027.51	93.8041	0.00926046	0.00926046	399
2027.62	96.9291	0.0101493	0.0101493	399
2027.73	100.158	0.0110171	0.0110171	399
2027.84	103.158	0.0119269	0.0119269	399
2027.94	104.935	0.0127123	0.0127123	399
2028.05	106.348	0.0136011	0.0136011	399
2028.16	105.575	0.0144899	0.0144899	399
2028.26	106.782	0.0152753	0.0152753	399
2028.37	107.895	0.0161641	0.0161641	399
2028.48	108.101	0.0170119	0.0170119	399
2028.59	108.416	0.0179213	0.0179213	400
2028.69	108.693	0.0187066	0.0187066	400
2028.8	108.953	0.0195954	0.0195954	400
2028.91	109.166	0.0204847	0.0204847	400
2029.01	109.332	0.0212701	0.0212701	400
2029.12	109.553	0.0221382	0.0221382	400
2029.23	110.248	0.0230065	0.0230065	400
2029.34	110.571	0.0238953	0.0238953	400
2029.44	111.061	0.0247012	0.0247012	400
2029.55	111.401	0.02559	0.02559	400
2029.66	111.377	0.0264583	0.0264583	400
2029.76	111.432	0.0272646	0.0272646	400
2029.87	111.298	0.0281325	0.0281325	400
2029.98	111.503	0.0290008	0.0290008	400
2030.09	111.55	0.0298896	0.0298896	400
2030.19	111.716	0.030675	0.030675	400
2030.3	111.535	0.0315845	0.0315845	400
2030.41	111.677	0.0324528	0.0324528	400
2030.51	111.637	0.0332591	0.0332591	400
2030.62	111.622	0.034148	0.034148	400
2030.73	111.582	0.0349953	0.0349953	400
2030.83	111.7	0.0357809	0.0357809	400
2030.94	111.7	0.0366902	0.0366902	400
2031.05	111.953	0.0375585	0.0375585	400
2031.16	111.843	0.0384269	0.0384269	400
2031.26	112.15	0.0392122	0.0392122	400
2031.37	112.001	0.040101	0.040101	400
2031.48	111.787	0.0409899	0.0409899	400
2031.58	111.961	0.0417752	0.0417752	400
2031.69	111.977	0.042664	0.042664	400
2031.8	111.882	0.0435529	0.0435529	400
2031.91	112.032	0.0444417	0.0444417	400
2032.01	112.071	0.0452275	0.0452275	400
2032.12	111.961	0.0461163	0.0461163	400
2032.23	111.945	0.0469847	0.0469847	400
2032.33	112.142	0.04777	0.04777	400
2032.44	112.427	0.0486379	0.0486379	400
2032.55	112.34	0.0495272	0.0495272	400
2032.66	112.498	0.050395	0.050395	401
2032.76	112.442	0.0512013	0.0512013	401
2032.87	112.49	0.0520902	0.0520902	401
2032.98	112.513	0.0529585	0.0529585	401
2033.08	112.766	0.0537643	0.0537643	401
2033.19	112.703	0.0546327	0.0546327	401
2033.3	112.577	0.0555007	0.0555007	401
2033.41	112.924	0.0563691	0.0563691	401
2033.51	112.9	0.0571749	0.0571749	401
2033.62	112.814	0.0580225	0.0580225	401
2033.73	113.05	0.0588908	0.0588908	401
2033.83	112.924	0.0596971	0.0596971	401
2033.94	113.098	0.060586	0.060586	401
2034.05	113.153	0.0614538	0.0614538	401
2034.16	113.208	0.0623426	0.0623426	401
2034.26	113.429	0.0631285	0.0631285	401
2034.37	113.295	0.0640173	0.0640173	401
2034.48	113.5	0.0648646	0.0648646	401
2034.58	113.745	0.065671	0.065671	401
2034.69	113.713	0.0665388	0.0665388	401
2034.8	113.8	0.0674276	0.0674276	401
2034.91	114.116	0.0682959	0.0682959	401
2035.01	114.242	0.0691023	0.0691023	401
2035.12	114.408	0.0699911	0.0699911	401
2035.22	114.874	0.0707974	0.0707974	401
2035.33	115.134	0.0716652	0.0716652	401
2035.44	115.75	0.0725541	0.0725541	401
2035.55	116.468	0.0734019	0.0734019	401
2035.65	117.368	0.0742287	0.0742287	401
2035.76	118.15	0.0750966	0.0750966	401
2035.87	119.294	0.0759649	0.0759649	401
2035.97	120.154	0.0767712	0.0767712	401
2036.08	120.999	0.07766	0.07766	401
2036.19	121.939	0.0785074	0.0785074	401
2036.3	123.06	0.0794167	0.0794167	401
2036.4	123.944	0.080223	0.080223	401
2036.51	124.891	0.0810704	0.0810704	401
2036.62	125.775	0.0819592	0.0819592	401
2036.72	126.636	0.082786	0.082786	401
2036.83	127.465	0.0836544	0.0836544	401
2036.94	128.341	0.0845227	0.0845227	401
2037.05	128.988	0.0853905	0.0853905	401
2037.15	129.312	0.0861764	0.0861764	401
2037.26	130.077	0.0870442	0.0870442	401
2037.37	131.072	0.087933	0.087933	401
2037.47	131.814	0.0887808	0.0887808	401
2037.58	132.556	0.0896487	0.0896487	401
2037.69	133.133	0.0905172	0.0905172	401
2037.8	134.119	0.0914061	0.0914061	401
2037.9	134.704	0.0921914	0.0921914	401
2038.01	135.603	0.0930595	0.0930595	401
2038.12	136.117	0.0939278	0.0939278	401
2038.22	136.567	0.0947341	0.0947341	401
2038.33	137.063	0.095602	0.095602	401
2038.44	137.932	0.0965118	0.0965118	401
2038.55	138.5	0.0973796	0.0973796	401
2038.65	139.629	0.098186	0.098186	401
2038.76	140.497	0.0990748	0.0990748	401
2038.87	141.706	0.0999431	0.0999431	401
2038.97	142.621	0.100728	0.100728	401
2039.08	144.049	0.101638	0.101638	401
2039.19	145.384	0.102527	0.102527	401
2039.3	146.923	0.103416	0.103416	401
2039.4	148.06	0.104181	0.104181	401
2039.51	149.221	0.105049	0.105049	401
2039.62	150.468	0.105958	0.105958	401
2039.72	151.723	0.106765	0.106765	401
2039.83	152.812	0.107653	0.107653	401
2039.94	153.657	0.108521	0.108521	401
2040.05	154.565	0.10941	0.10941	401
2040.15	155.386	0.110196	0.110196	401
2040.26	156.018	0.111064	0.111064	401
2040.37	156.759	0.111973	0.111973	401
2040.47	157.635	0.112738	0.112738	401
2040.58	158.859	0.113627	0.113627	401
2040.69	160.399	0.114516	0.114516	401
2040.79	162.269	0.115322	0.115322	401
2040.9	165.149	0.11619	0.11619	401
2041.01	167.842	0.117079	0.117079	401
2041.12	170.085	0.117968	0.117968	401
2041.22	171.695	0.118753	0.118753	401
2041.33	173.037	0.119642	0.119642	401
2041.44	174.197	0.120531	0.120531	401
2041.54	175.153	0.121337	0.121337	401
2041.65	176.029	0.122185	0.122185	401
2041.76	176.905	0.123074	0.123074	401
2041.87	177.331	0.123963	0.123963	401
2041.97	178.16	0.124789	0.124789	401
2042.08	178.839	0.125678	0.125678	401
2042.19	179.321	0.126546	0.126546	401
2042.29	180.165	0.127352	0.127352	401
2042.4	180.41	0.128221	0.128221	401
2042.51	181.167	0.12911	0.12911	401
2042.62	181.294	0.129977	0.129977	401
2042.72	181.831	0.130784	0.130784	401
2042.83	182.186	0.131673	0.131673	400
2042.94	182.905	0.132541	0.132541	400
2043.04	183.244	0.133368	0.133368	400
2043.15	183.986	0.134256	0.134256	400
2043.26	184.657	0.135125	0.135125	400
2043.37	185.461	0.136034	0.136034	400
2043.47	186.141	0.136799	0.136799	400
2043.58	187.159	0.137688	0.137688	400
2043.69	188.438	0.138597	0.138597	400
2043.79	189.385	0.139383	0.139383	400
2043.9	190.79	0.140251	0.140251	400
2044.01	192.424	0.141181	0.141181	400
2044.12	194.682	0.142029	0.142029	400
2044.22	196.584	0.142814	0.142814	400
2044.33	198.795	0.143723	0.143723	400
2044.44	201.29	0.144633	0.144633	400
2044.54	203.373	0.14546	0.14546	400
2044.65	205.773	0.146349	0.146349	400
2044.76	208.489	0.147217	0.147217	400
2044.87	210.998	0.148085	0.148085	400
2044.97	213.573	0.148891	0.148891	400
2045.08	216.927	0.14976	0.14976	400
2045.19	220.226	0.150669	0.150669	400
2045.29	223.101	0.151454	0.151454	400
2045.4	227.095	0.152323	0.152323	400
2045.51	231.286	0.153211	0.153211	400
2045.61	235.171	0.154038	0.154038	400
2045.72	239.788	0.154907	0.154907	400
2045.83	244.327	0.155795	0.155795	400
2045.94	249.101	0.156684	0.156684	400
2046.04	253.073	0.157449	0.157449	400
2046.15	258.466	0.158358	0.158358	400
2046.26	262.499	0.159248	0.159248	400
2046.36	266.507	0.160053	0.160053	400
2046.47	272.65	0.160922	0.160922	400
2046.58	277.812	0.161831	0.161831	400
2046.69	282.968	0.162699	0.162699	400
2046.79	288.265	0.163506	0.163506	400
2046.9	293.554	0.164374	0.164374	400
2047.01	299.128	0.165262	0.165262	400
2047.11	303.919	0.166048	0.166048	400
2047.22	309.837	0.166937	0.166937	400
2047.33	315.435	0.167805	0.167805	400
2047.44	321.165	0.168694	0.168694	400
2047.54	326.239	0.169521	0.169521	400
2047.65	331.939	0.170389	0.170389	400
2047.76	337.751	0.171257	0.171257	400
2047.86	342.905	0.172043	0.172043	399
2047.97	349.347	0.172931	0.172931	399
2048.08	355.292	0.17382	0.17382	399
2048.19	361.261	0.17473	0.17473	399
2048.29	367.001	0.175515	0.175515	399
2048.4	373.185	0.176383	0.176383	399
2048.51	379.372	0.177272	0.177272	399
2048.61	384.933	0.178079	0.178079	399
2048.72	391.151	0.178947	0.178947	399
2048.83	397.659	0.179836	0.179836	399
2048.94	403.993	0.180724	0.180724	399
2049.04	409.722	0.18151	0.18151	399
2049.15	416.112	0.182378	0.182378	399
2049.26	422.546	0.183287	0.183287	399
2049.36	428.941	0.184094	0.184094	399
2049.47	435.331	0.184962	0.184962	399
2049.58	441.661	0.18583	0.18583	399
2049.69	448.38	0.18674	0.18674	399
2049.79	454.193	0.187525	0.187525	399
2049.9	460.571	0.188393	0.188393	399
2050.01	467.056	0.189261	0.189261	399
2050.11	473.212	0.190068	0.190068	399
2050.22	479.72	0.190936	0.190936	399
2050.33	486.038	0.191804	0.191804	399
2050.43	492.171	0.192631	0.192631	399
2050.54	498.378	0.193499	0.193499	399
2050.65	505.19	0.194388	0.194388	399
2050.75	511.546	0.195194	0.195194	399
2050.86	518.385	0.196062	0.196062	398
2050.97	525.104	0.196951	0.196951	398
2051.08	532.221	0.197798	0.197798	398
2051.18	538.268	0.198605	0.198605	398
2051.29	545.186	0.199473	0.199473	398
2051.4	552.467	0.200382	0.200382	398
2051.5	559.006	0.201168	0.201168	398
2051.61	566.167	0.202036	0.202036	398
2051.72	573.639	0.202925	0.202925	398
2051.83	580.713	0.203814	0.203814	398
2051.93	587.139	0.204599	0.204599	398
2052.04	594.928	0.205488	0.205488	398
2052.15	601.909	0.206356	0.206356	398
2052.25	608.788	0.207162	0.207162	398
2052.36	615.971	0.208051	0.208051	398
2052.47	623.003	0.208919	0.208919	398
2052.58	630.409	0.209787	0.209787	398
2052.68	636.971	0.210573	0.210573	398
2052.79	644.124	0.211462	0.211462	398
2052.9	651.928	0.212351	0.212351	398
2053	658.647	0.213178	0.213178	398
2053.11	665.96	0.214045	0.214045	398
2053.22	673.581	0.214893	0.214893	398
2053.33	681.256	0.215782	0.215782	398
2053.43	687.78	0.216567	0.216567	398
2053.54	695.749	0.217456	0.217456	398
2053.65	703.069	0.218325	0.218325	398
2053.75	710.295	0.21911	0.21911	398
2053.86	718.534	0.219999	0.219999	398
2053.97	726.397	0.220888	0.220888	398
2054.08	734.721	0.221776	0.221776	398
2054.18	741.807	0.222562	0.222562	398
2054.29	749.76	0.22343	0.22343	398
2054.4	758.338	0.224319	0.224319	398
2054.5	765.76	0.225105	0.225105	398
2054.61	773.944	0.225993	0.225993	398
2054.72	781.659	0.226841	0.226841	398
2054.83	789.397	0.227688	0.227688	398
2054.93	797.116	0.228494	0.228494	398
2055.04	805.51	0.229383	0.229383	398
2055.15	813.667	0.230251	0.230251	398
2055.25	821.44	0.231058	0.231058	398
2055.36	829.607	0.231946	0.231946	398
2055.47	838.334	0.232815	0.232815	398
2055.57	845.963	0.233621	0.233621	398
2055.68	853.939	0.234468	0.234468	398
2055.79	862.107	0.235378	0.235378	398
2055.9	870.318	0.236226	0.236226	398
2056	877.807	0.237031	0.237031	398
2056.11	886.248	0.2379	0.2379	398
2056.22	895.459	0.238809	0.238809	398
2056.32	903.248	0.239595	0.239595	398
2056.43	913.478	0.240504	0.240504	398
2056.54	922.685	0.241352	0.241352	398
2056.65	931.549	0.242261	0.242261	398
2056.75	939.24	0.243026	0.243026	398
2056.86	947.764	0.243894	0.243894	398
2056.97	956.318	0.244762	0.244762	398
2057.07	964.619	0.245589	0.245589	398
2057.18	973.307	0.246458	0.246458	398
2057.29	981.748	0.247325	0.247325	398
2057.4	990.525	0.248214	0.248214	398
2057.5	998.826	0.249021	0.249021	398
2057.61	1007.4	0.249909	0.249909	398
2057.72	1015.79	0.250778	0.250778	398
2057.82	1022.84	0.251563	0.251563	398
2057.93	1030.56	0.252452	0.252452	398
2058.04	1038.59	0.25332	0.25332	398
2058.15	1046.16	0.254209	0.254209	398
2058.25	1053.33	0.254974	0.254974	398
2058.36	1060.64	0.255883	0.255883	398
2058.47	1067.69	0.256731	0.256731	398
2058.57	1075.1	0.257557	0.257557	398
2058.68	1082.81	0.258447	0.258447	398
2058.79	1090.45	0.259315	0.259315	398
2058.9	1098.3	0.260183	0.260183	398
2059	1104.97	0.260989	0.260989	398
2059.11	1112.28	0.261836	0.261836	398
2059.22	1120.54	0.262746	0.262746	398
2059.32	1127.32	0.263532	0.263532	398
2059.43	1135.34	0.264399	0.264399	398
2059.54	1143.33	0.265309	0.265309	398
2059.65	1151.51	0.266177	0.266177	398
2059.75	1159.9	0.267004	0.267004	398
2059.86	1168.44	0.267872	0.267872	398
2059.97	1178.05	0.268741	0.268741	398
2060.07	1185.84	0.269546	0.269546	398
2060.18	1195.04	0.270456	0.270456	398
2060.29	1205.1	0.271345	0.271345	398
2060.39	1214.23	0.27211	0.27211	398
2060.5	1224.03	0.272999	0.272999	398
2060.61	1233.59	0.273867	0.273867	398
2060.72	1244.16	0.274756	0.274756	398
2060.82	1253.61	0.275562	0.275562	398
2060.93	1263.52	0.27643	0.27643	398
2061.04	1273.26	0.277319	0.277319	399
2061.14	1282.69	0.278125	0.278125	399
2061.25	1292.31	0.278993	0.278993	399
2061.36	1302.63	0.279903	0.279903	399
2061.47	1312.95	0.280729	0.280729	399
2061.57	1322.88	0.281556	0.281556	399
2061.68	1333.11	0.282445	0.282445	399
2061.79	1343.37	0.283313	0.283313	399
2061.89	1352.4	0.28412	0.28412	399
2062	1362.44	0.284987	0.284987	399
2062.11	1372.67	0.285856	0.285856	399
2062.22	1382.98	0.286745	0.286745	399
2062.32	1391.94	0.287571	0.287571	399
2062.43	1402.8	0.288419	0.288419	399
2062.54	1413.18	0.289349	0.289349	399
2062.64	1422.94	0.290155	0.290155	399
2062.75	1433.14	0.291024	0.291024	399
2062.86	1443.16	0.291892	0.291892	399
2062.97	1453.83	0.29276	0.29276	399
2063.07	1463.7	0.293587	0.293587	400
2063.18	1473.97	0.294455	0.294455	400
2063.29	1485.01	0.295344	0.295344	400
2063.39	1494.17	0.29615	0.29615	400
2063.5	1504.92	0.297039	0.297039	400
2063.61	1515.18	0.297928	0.297928	400
2063.72	1525.68	0.298816	0.298816	400
2063.82	1534.77	0.299623	0.299623	400
2063.93	1541.55	0.30047	0.30047	400
2064.04	1552.9	0.301359	0.301359	400
2064.14	1564.37	0.302165	0.302165	400
2064.25	1575.52	0.303054	0.303054	400
2064.36	1585.29	0.303922	0.303922	400
2064.47	1596.87	0.304832	0.304832	400
2064.57	1607.89	0.305617	0.305617	400
2064.68	1618.81	0.306506	0.306506	400
2064.79	1630.08	0.307374	0.307374	400
2064.89	1640.83	0.30818	0.30818	400
2065	1652.14	0.309069	0.309069	400
2065.11	1663.48	0.309958	0.309958	400
2065.22	1674.72	0.310847	0.310847	400
2065.32	1684.8	0.311632	0.311632	400
2065.43	1696.33	0.312542	0.312542	400
2065.53	1706.99	0.313348	0.313348	400
2065.64	1718.46	0.314237	0.314237	400
2065.75	1730.62	0.315126	0.315126	400
2065.86	1741.52	0.315994	0.315994	400
2065.96	1751.81	0.316821	0.316821	400
2066.07	1762.9	0.317689	0.317689	401
2066.18	1774.38	0.318578	0.318578	401
2066.28	1784.37	0.319363	0.319363	401
2066.39	1796	0.320252	0.320252	401
2066.5	1808.18	0.321161	0.321161	401
2066.61	1819.61	0.322009	0.322009	401
2066.71	1830.46	0.322815	0.322815	401
2066.82	1842.3	0.323704	0.323704	401
2066.93	1854.65	0.324593	0.324593	401
2067.03	1865.55	0.325399	0.325399	401
2067.14	1877.4	0.326288	0.326288	401
2067.25	1889.66	0.327156	0.327156	401
2067.36	1901.64	0.328045	0.328045	401
2067.46	1912.49	0.328851	0.328851	401
2067.57	1924.6	0.329719	0.329719	401
2067.68	1936.67	0.330587	0.330587	401
2067.78	1948.17	0.331414	0.331414	401
2067.89	1960.23	0.332303	0.332303	401
2068	1972.83	0.333171	0.333171	401
2068.11	1985.14	0.33404	0.33404	401
2068.21	1996.34	0.334866	0.334866	401
2068.32	2008.63	0.335714	0.335714	401
2068.43	2020.8	0.336623	0.336623	401
2068.53	2031.79	0.337429	0.337429	401
2068.64	2043.71	0.338318	0.338318	401
2068.75	2056.3	0.339187	0.339187	401
2068.86	2068.29	0.340055	0.340055	401
2068.96	2079.01	0.340861	0.340861	401
2069.07	2091.26	0.34175	0.34175	401
2069.18	2103.69	0.342618	0.342618	401
2069.28	2115.35	0.343424	0.343424	401
2069.39	2127.85	0.344313	0.344313	401
2069.5	2140.3	0.345222	0.345222	401
2069.61	2152.97	0.34607	0.34607	401
2069.71	2163.91	0.346876	0.346876	401
2069.82	2176.47	0.347744	0.347744	401
2069.93	2189.1	0.348612	0.348612	401
2070.03	2200.35	0.349439	0.349439	401
2070.14	2214.85	0.350328	0.350328	401
2070.25	2227.26	0.351196	0.351196	401
2070.35	2238.65	0.351982	0.351982	401
2070.46	2251.44	0.352891	0.352891	401
2070.57	2264.34	0.35378	0.35378	401
2070.68	2275.66	0.354648	0.354648	401
2070.78	2287	0.355434	0.355434	401
2070.89	2300.16	0.356302	0.356302	401
2071	2312.49	0.357191	0.357191	401
2071.1	2323.35	0.357997	0.357997	401
2071.21	2335.6	0.358865	0.358865	401
2071.32	2347.79	0.359754	0.359754	401
2071.43	2359.84	0.360643	0.360643	401
2071.53	2371.52	0.361428	0.361428	401
2071.64	2383.57	0.362297	0.362297	401
2071.75	2396.28	0.363206	0.363206	401
2071.85	2407.1	0.363991	0.363991	401
2071.96	2419.83	0.36486	0.36486	401
2072.07	2432.67	0.365748	0.365748	401
2072.18	2444.51	0.366596	0.366596	401
2072.28	2456.38	0.367402	0.367402	401
2072.39	2468.78	0.368291	0.368291	401
2072.5	2480.91	0.369159	0.369159	401
2072.6	2492.1	0.369965	0.369965	401
2072.71	2504.93	0.370875	0.370875	401
2072.82	2517.01	0.371701	0.371701	401
2072.93	2529.67	0.372632	0.372632	401
2073.03	2540.55	0.373397	0.373397	401
2073.14	2552.44	0.374285	0.374285	401
2073.25	2564.09	0.375154	0.375154	401
2073.35	2575.19	0.37596	0.37596	401
2073.46	2587.01	0.376828	0.376828	401
2073.57	2598.37	0.377717	0.377717	401
2073.68	2609.79	0.378585	0.378585	401
2073.78	2620.23	0.37937	0.37937	401
2073.89	2631.55	0.380259	0.380259	401
2074	2642.73	0.381148	0.381148	401
2074.1	2652.74	0.381975	0.381975	401
2074.21	2663.98	0.382802	0.382802	401
2074.32	2675.32	0.383712	0.383712	401
2074.43	2685.8	0.384559	0.384559	401
2074.53	2696.62	0.385386	0.385386	401
2074.64	2708.01	0.386254	0.386254	401
2074.75	2719.25	0.387122	0.387122	401
2074.85	2728.26	0.387887	0.387887	401
2074.96	2739.44	0.388797	0.388797	401
2075.07	2750.41	0.389685	0.389685	401
2075.18	2761.3	0.390595	0.390595	401
2075.28	2770.32	0.391339	0.391339	401
2075.39	2781.05	0.392248	0.392248	401
2075.5	2790.63	0.393096	0.393096	401
2075.6	2799.98	0.393902	0.393902	401
2075.71	2809.01	0.39477	0.39477	401
2075.82	2818.16	0.395638	0.395638	401
2075.92	2826.19	0.396445	0.396445	401
2076.03	2835.04	0.397313	0.397313	401
2076.14	2844.2	0.398181	0.398181	401
2076.25	2853.17	0.399049	0.399049	401
2076.35	2861.81	0.399897	0.399897	401
2076.46	2870.15	0.400744	0.400744	401
2076.57	2878.3	0.401612	0.401612	401
2076.67	2885.76	0.402398	0.402398	401
2076.78	2894.1	0.403307	0.403307	401
2076.89	2901.79	0.404155	0.404155	401
2077	2910.28	0.405044	0.405044	401
2077.1	2917.4	0.405829	0.405829	401
2077.21	2925.23	0.406718	0.406718	401
2077.32	2933.14	0.407586	0.407586	400
2077.42	2939.95	0.408392	0.408392	400
2077.53	2947.24	0.409281	0.409281	400
2077.64	2954.22	0.41017	0.41017	400
2077.75	2960.45	0.411038	0.411038	400
2077.85	2966.36	0.411824	0.411824	400
2077.96	2973.23	0.412692	0.412692	400
2078.07	2979.33	0.41356	0.41356	400
2078.17	2984.57	0.414387	0.414387	400
2078.28	2987.56	0.415255	0.415255	400
2078.39	2991.42	0.416123	0.416123	400
2078.5	2997.95	0.416991	0.416991	400
2078.6	3004.08	0.417818	0.417818	400
2078.71	3009.51	0.418686	0.418686	400
2078.82	3014.97	0.419575	0.419575	400
2078.92	3019.78	0.420381	0.420381	400
2079.03	3025.14	0.421249	0.421249	400
2079.14	3029.91	0.422138	0.422138	400
2079.25	3034.81	0.422986	0.422986	400
2079.35	3039.49	0.423792	0.423792	400
2079.46	3044.54	0.424681	0.424681	400
2079.57	3049.08	0.425549	0.425549	400
2079.67	3053.23	0.426376	0.426376	400
2079.78	3057.07	0.427223	0.427223	400
2079.89	3060.57	0.428112	0.428112	400
2080	3063.5	0.42898	0.42898	400
2080.1	3066.51	0.429786	0.429786	400
2080.21	3068.44	0.430675	0.430675	400
2080.31	3070.75	0.431461	0.431461	400
2080.42	3073.01	0.432329	0.432329	399
2080.53	3075.46	0.433218	0.433218	399
2080.64	3076.89	0.434107	0.434107	399
2080.74	3078.53	0.434892	0.434892	399
2080.85	3079.39	0.43576	0.43576	399
2080.96	3080.64	0.43667	0.43667	399
2081.06	3080.99	0.437476	0.437476	399
2081.17	3081.03	0.438365	0.438365	399
2081.28	3077.81	0.439233	0.439233	399
2081.39	3073.57	0.440101	0.440101	399
2081.49	3071.52	0.440928	0.440928	399
2081.6	3070.56	0.441796	0.441796	399
2081.71	3070.73	0.442664	0.442664	399
2081.81	3070.76	0.44345	0.44345	399
2081.92	3071.72	0.44436	0.44436	399
2082.03	3071.91	0.445227	0.445227	399
2082.14	3072.15	0.446116	0.446116	399
2082.24	3072.53	0.446923	0.446923	399
2082.35	3073.3	0.447811	0.447811	399
2082.46	3074.31	0.4487	0.4487	399
2082.56	3076.64	0.449486	0.449486	399
2082.67	3080.2	0.450354	0.450354	399
2082.78	3084.47	0.451222	0.451222	399
2082.89	3088.83	0.452111	0.452111	399
2082.99	3093.44	0.452917	0.452917	399
2083.1	3098.85	0.453806	0.453806	399
2083.21	3103.43	0.454695	0.454695	399
2083.31	3107.28	0.45548	0.45548	399
2083.42	3111.87	0.456348	0.456348	399
2083.53	3116.8	0.457237	0.457237	399
2083.64	3121.53	0.458147	0.458147	399
2083.74	3126.31	0.458953	0.458953	399
2083.85	3131.26	0.459821	0.459821	399
2083.96	3135.9	0.46069	0.46069	399
2084.06	3140.43	0.461495	0.461495	399
2084.17	3145.54	0.462364	0.462364	399
2084.28	3150.67	0.463253	0.463253	399
2084.39	3155.49	0.464162	0.464162	399
2084.49	3159.68	0.464948	0.464948	398
2084.6	3164.72	0.465836	0.465836	398
2084.71	3169.79	0.466725	0.466725	398
2084.81	3174.55	0.467511	0.467511	398
2084.92	3179.93	0.468399	0.468399	398
2085.03	3184.9	0.469268	0.469268	398
2085.14	3189.97	0.470177	0.470177	398
2085.24	3194.1	0.470962	0.470962	398
2085.35	3199.16	0.471831	0.471831	398
2085.46	3204.27	0.472719	0.472719	398
2085.56	3209.03	0.473526	0.473526	398
2085.67	3214.46	0.474435	0.474435	398
2085.78	3219.27	0.475283	0.475283	398
2085.88	3224.08	0.47611	0.47611	398
2085.99	3229.11	0.476978	0.476978	398
2086.1	3234.07	0.477887	0.477887	398
2086.21	3239.08	0.478735	0.478735	398
2086.31	3244.08	0.479541	0.479541	398
2086.42	3249.14	0.48045	0.48045	398
2086.53	3253.59	0.481278	0.481278	398
2086.63	3258.89	0.482145	0.482145	398
2086.74	3264.7	0.483014	0.483014	398
2086.85	3269.24	0.483923	0.483923	398
2086.96	3273.48	0.484791	0.484791	398
2087.06	3278.01	0.485598	0.485598	398
2087.17	3282.99	0.486486	0.486486	398
2087.28	3288.11	0.487355	0.487355	398
2087.38	3293.17	0.488161	0.488161	398
2087.49	3298.32	0.489029	0.489029	398
2087.6	3303.48	0.489939	0.489939	398
2087.71	3308.56	0.490827	0.490827	398
2087.81	3312.57	0.491613	0.491613	398
2087.92	3317.39	0.492481	0.492481	398
2088.03	3322.7	0.49339	0.49339	398
2088.13	3326.98	0.494197	0.494197	398
2088.24	3332.11	0.495065	0.495065	398
2088.35	3337.05	0.495954	0.495954	398
2088.46	3342.19	0.496843	0.496843	398
2088.56	3346.91	0.497628	0.497628	398
2088.67	3351.88	0.498517	0.498517	398
2088.78	3357.06	0.499385	0.499385	398
2088.88	3361.59	0.500191	0.500191	398
2088.99	3366.67	0.50108	0.50108	398
2089.1	3371.17	0.501948	0.501948	398
2089.21	3376.03	0.502858	0.502858	398
2089.31	3380.21	0.503664	0.503664	398
2089.42	3385.41	0.504532	0.504532	398
2089.53	3390.41	0.505421	0.505421	398
2089.63	3394.88	0.506206	0.506206	398
2089.74	3399.73	0.507095	0.507095	398
2089.85	3404.08	0.507984	0.507984	398
2089.96	3409.29	0.508852	0.508852	398
2090.06	3413.19	0.509658	0.509658	398
2090.17	3418.24	0.510547	0.510547	398
2090.28	3423.53	0.511436	0.511436	398
2090.38	3427.68	0.512221	0.512221	398
2090.49	3432.07	0.51311	0.51311	399
2090.6	3436.66	0.513958	0.513958	399
2090.7	3440.81	0.514764	0.514764	399
2090.81	3446.19	0.515674	0.515674	399
2090.92	3451.05	0.516542	0.516542	399
2091.03	3455.98	0.51741	0.51741	399
2091.13	3460.22	0.518196	0.518196	399
2091.24	3465.89	0.519105	0.519105	399
2091.35	3470.33	0.520015	0.520015	399
2091.45	3473.63	0.520779	0.520779	399
2091.56	3477.81	0.521647	0.521647	399
2091.67	3482.74	0.522536	0.522536	399
2091.78	3487.48	0.523446	0.523446	399
2091.88	3492.06	0.524231	0.524231	399
2091.99	3497.57	0.52512	0.52512	399
2092.1	3503.52	0.525988	0.525988	399
2092.2	3507.62	0.526774	0.526774	399
2092.31	3511.76	0.527663	0.527663	399
2092.42	3515.79	0.528572	0.528572	399
2092.53	3520.7	0.529399	0.529399	399
2092.63	3525.61	0.530205	0.530205	399
2092.74	3531.26	0.531115	0.531115	399
2092.85	3536.05	0.531962	0.531962	399
2092.95	3539.95	0.532789	0.532789	399
2093.06	3543.38	0.533657	0.533657	399
2093.17	3547.25	0.534546	0.534546	399
2093.28	3551.64	0.535435	0.535435	399
2093.38	3555.4	0.5362	0.5362	399
2093.49	3561.11	0.537089	0.537089	399
2093.6	3567.26	0.537957	0.537957	399
2093.7	3572.06	0.538763	0.538763	399
2093.81	3576.21	0.539652	0.539652	399
2093.92	3579.65	0.54052	0.54052	399
2094.03	3583.05	0.541409	0.541409	399
2094.13	3586.71	0.542215	0.542215	399
2094.24	3591.54	0.543083	0.543083	399
2094.35	3597.83	0.543951	0.543951	399
2094.45	3603.43	0.544757	0.544757	399
2094.56	3609.5	0.545626	0.545626	399
2094.67	3613.4	0.546514	0.546514	399
2094.78	3615.86	0.547362	0.547362	399
2094.88	3618.59	0.548189	0.548189	399
2094.99	3621.57	0.549057	0.549057	399
2095.1	3625.34	0.549925	0.549925	399
2095.2	3631.28	0.550752	0.550752	399
2095.31	3637.49	0.55162	0.55162	399
2095.42	3644.07	0.552509	0.552509	399
2095.52	3648.99	0.553294	0.553294	399
2095.63	3652.35	0.554183	0.554183	400
2095.74	3653.7	0.555031	0.555031	400
2095.84	3655.28	0.555837	0.555837	400
2095.95	3659.3	0.556705	0.556705	400
2096.06	3665.56	0.557594	0.557594	400
2096.17	3672.68	0.558462	0.558462	400
2096.27	3678.7	0.559289	0.559289	400
2096.38	3684.95	0.560137	0.560137	400
2096.49	3689.46	0.561046	0.561046	400
2096.59	3691.22	0.561811	0.561811	400
2096.7	3692.74	0.5627	0.5627	400
2096.81	3695.07	0.563588	0.563588	400
2096.92	3698.56	0.564457	0.564457	400
2097.02	3703.61	0.565221	0.565221	400
2097.13	3710.16	0.56609	0.56609	400
2097.24	3717.6	0.566958	0.566958	400
2097.34	3724.37	0.567764	0.567764	400
2097.45	3728.79	0.568653	0.568653	400
2097.56	3730.27	0.569521	0.569521	400
2097.67	3730.65	0.57041	0.57041	400
2097.77	3731.74	0.571195	0.571195	400
2097.88	3735.73	0.572084	0.572084	400
2097.99	3742.37	0.572973	0.572973	400
2098.09	3749.12	0.573759	0.573759	400
2098.2	3755.82	0.574627	0.574627	400
2098.31	3761.7	0.575515	0.575515	400
2098.42	3766.04	0.576363	0.576363	400
2098.52	3768.94	0.57719	0.57719	400
2098.63	3770.97	0.578079	0.578079	400
2098.74	3772.48	0.578968	0.578968	400
2098.84	3774.35	0.579753	0.579753	400
2098.95	3778.72	0.580621	0.580621	400
2099.06	3784.95	0.581489	0.581489	400
2099.17	3792.64	0.582399	0.582399	400
2099.27	3799	0.583205	0.583205	400
2099.38	3804.5	0.584032	0.584032	400
2099.49	3808.19	0.584921	0.584921	400
2099.59	3809.89	0.585727	0.585727	400
2099.7	3810.43	0.586616	0.586616	400
2099.81	3811.94	0.587484	0.587484	400
2099.92	3815.98	0.588373	0.588373	400
2100.02	3821.68	0.589158	0.589158	400
2100.13	3829.88	0.590047	0.590047	400
2100.24	3836.46	0.590936	0.590936	400
2100.34	3841.42	0.591721	0.591721	400
2100.45	3845.63	0.592589	0.592589	400
2100.56	3848.97	0.593458	0.593458	400
2100.66	3851.5	0.594264	0.594264	400
2100.77	3852.89	0.595173	0.595173	400
2100.88	3854.16	0.596021	0.596021	400
2100.99	3857.83	0.59691	0.59691	400
2101.09	3862.98	0.597716	0.597716	400
2101.2	3869.82	0.598605	0.598605	400
2101.31	3876.69	0.599473	0.599473	400
2101.41	3882	0.600258	0.600258	400
2101.52	3886.5	0.601147	0.601147	400
2101.63	3889.3	0.602015	0.602015	400
2101.74	3889.84	0.602883	0.602883	400
2101.84	3890.69	0.60371	0.60371	400
2101.95	3893.92	0.604558	0.604558	400
2102.06	3899.06	0.605467	0.605467	400
2102.16	3905.66	0.606274	0.606274	400
2102.27	3912.91	0.607142	0.607142	400
2102.38	3917.76	0.608031	0.608031	400
2102.49	3922.53	0.60894	0.60894	400
2102.59	3925.7	0.609725	0.609725	400
2102.7	3927.51	0.610594	0.610594	400
2102.81	3929.35	0.611483	0.611483	400
2102.91	3930.71	0.612247	0.612247	400
2103.02	3933.94	0.613136	0.613136	400
2103.13	3938.37	0.614025	0.614025	400
2103.24	3944.47	0.614893	0.614893	400
2103.34	3950.4	0.61572	0.61572	400
2103.45	3956.73	0.616609	0.616609	400
2103.56	3960.86	0.617477	0.617477	400
2103.66	3963.24	0.618304	0.618304	400
2103.77	3965.07	0.619131	0.619131	400
2103.88	3966.85	0.62004	0.62004	400
2103.99	3968.99	0.620929	0.620929	400
2104.09	3972.46	0.621694	0.621694	400
2104.2	3978.36	0.622583	0.622583	400
2104.31	3985.02	0.623472	0.623472	400
2104.41	3990.75	0.624278	0.624278	400
2104.52	3995.8	0.625167	0.625167	400
2104.63	3999.47	0.626056	0.626056	400
2104.74	4002.29	0.626945	0.626945	400
2104.84	4003.52	0.62773	0.62773	400
2104.95	4005.42	0.628619	0.628619	400
2105.06	4008.14	0.629487	0.629487	400
2105.16	4012.16	0.630293	0.630293	400
2105.27	4017.2	0.631141	0.631141	400
2105.38	4023.35	0.63205	0.63205	400
2105.48	4028.91	0.632856	0.632856	400
2105.59	4033.43	0.633745	0.633745	400
2105.7	4037.05	0.634613	0.634613	400
2105.81	4039.55	0.635502	0.635502	400
2105.91	4040.77	0.636308	0.636308	400
2106.02	4042.18	0.637176	0.637176	400
2106.13	4046.25	0.638045	0.638045	400
2106.23	4051.17	0.638871	0.638871	400
2106.34	4056.92	0.63976	0.63976	400
2106.45	4062.19	0.640628	0.640628	400
2106.56	4067.1	0.641517	0.641517	400
2106.66	4071.96	0.642323	0.642323	400
2106.77	4074.41	0.643192	0.643192	400
2106.88	4076.44	0.644101	0.644101	400
2106.98	4078.43	0.644907	0.644907	400
2107.09	4080.72	0.645776	0.645776	400
2107.2	4085.49	0.646685	0.646685	400
2107.31	4090.59	0.647532	0.647532	400
2107.41	4095.79	0.648339	0.648339	400
2107.52	4101.22	0.649227	0.649227	400
2107.63	4105.99	0.650096	0.650096	400
2107.73	4108.68	0.650923	0.650923	400
2107.84	4111.25	0.651811	0.651811	400
2107.95	4113	0.652679	0.652679	400
2108.06	4115.96	0.65361	0.65361	400
2108.16	4118.95	0.654374	0.654374	400
2108.27	4124.08	0.655284	0.655284	400
2108.38	4130.34	0.656152	0.656152	400
2108.48	4135.35	0.656958	0.656958	400
2108.59	4139.75	0.657847	0.657847	400
2108.7	4143.05	0.658695	0.658695	400
2108.81	4146.46	0.659625	0.659625	399
2108.91	4148.07	0.66041	0.66041	399
2109.02	4150.2	0.661279	0.661279	399
2109.13	4154.03	0.662188	0.662188	399
2109.23	4158.5	0.663015	0.663015	399
2109.34	4163.41	0.663863	0.663863	399
2109.45	4169	0.664751	0.664751	399
2109.56	4174.06	0.66564	0.66564	399
2109.66	4177.43	0.666426	0.666426	399
2109.77	4180.26	0.667314	0.667314	399
2109.88	4182.48	0.668183	0.668183	399
2109.98	4184.62	0.668968	0.668968	399
2110.09	4188.25	0.669877	0.669877	399
2110.2	4192.99	0.670766	0.670766	399
2110.31	4198	0.671655	0.671655	399
2110.41	4202.87	0.672461	0.672461	399
2110.52	4207.24	0.67333	0.67333	399
2110.62	4211.24	0.674156	0.674156	399
2110.73	4213.77	0.675024	0.675024	399
2110.84	4216.15	0.675893	0.675893	399
2110.95	4218.95	0.676761	0.676761	399
2111.05	4221.69	0.677567	0.677567	399
2111.16	4225.54	0.678456	0.678456	399
2111.27	4230.59	0.679324	0.679324	399
2111.37	4235.5	0.680151	0.680151	399
2111.48	4240.03	0.681019	0.681019	399
2111.59	4243.98	0.681887	0.681887	399
2111.7	4246.92	0.682776	0.682776	399
2111.8	4249.09	0.683582	0.683582	399
2111.91	4251.89	0.684471	0.684471	399
2112.02	4255.15	0.68536	0.68536	399
2112.12	4258.66	0.686125	0.686125	399
2112.23	4263.46	0.686993	0.686993	399
2112.34	4268.47	0.687882	0.687882	399
2112.45	4272.96	0.688771	0.688771	399
2112.55	4276.64	0.689577	0.689577	399
2112.66	4280.07	0.690445	0.690445	399
2112.77	4282.97	0.691334	0.691334	399
2112.87	4285.25	0.692161	0.692161	399
2112.98	4287.75	0.693029	0.693029	399
2113.09	4291.37	0.693897	0.693897	399
2113.2	4296.23	0.694807	0.694807	399
2113.3	4300.41	0.695571	0.695571	399
2113.41	4304.51	0.69646	0.69646	399
2113.52	4308.66	0.697349	0.697349	399
2113.62	4312.08	0.698134	0.698134	399
2113.73	4314.9	0.699024	0.699024	399
2113.84	4318.35	0.699891	0.699891	399
2113.95	4321.34	0.70078	0.70078	399
2114.05	4324.19	0.701566	0.701566	399
2114.16	4328.58	0.702475	0.702475	399
2114.27	4332.63	0.703323	0.703323	399
2114.37	4337.14	0.70415	0.70415	399
2114.48	4340.89	0.704997	0.704997	399
2114.59	4344.72	0.705886	0.705886	399
2114.7	4347.64	0.706754	0.706754	399
2114.8	4350.72	0.707581	0.707581	399
2114.91	4353.58	0.708449	0.708449	399
2115.02	4357.08	0.709338	0.709338	399
2115.12	4360.3	0.710103	0.710103	399
2115.23	4364.75	0.710971	0.710971	399
2115.34	4369.5	0.711881	0.711881	399
2115.44	4373.24	0.712687	0.712687	399
2115.55	4376.74	0.713534	0.713534	399
2115.66	4379.89	0.714423	0.714423	399
2115.77	4383.02	0.715312	0.715312	399
2115.87	4386.02	0.716118	0.716118	399
2115.98	4389.54	0.716965	0.716965	399
2116.09	4393.51	0.717854	0.717854	399
2116.19	4397.59	0.71866	0.71866	399
2116.3	4401.82	0.719529	0.719529	399
2116.41	4405.75	0.720418	0.720418	399
2116.52	4409.52	0.721306	0.721306	399
2116.62	4412.23	0.722113	0.722113	399
2116.73	4415.35	0.72296	0.72296	399
2116.84	4419.06	0.723828	0.723828	399
2116.94	4422.39	0.724655	0.724655	399
2117.05	4425.62	0.725503	0.725503	399
2117.16	4429.43	0.726391	0.726391	399
2117.27	4433.44	0.72726	0.72726	399
2117.37	4437.31	0.728066	0.728066	399
2117.48	4441.11	0.728954	0.728954	399
2117.59	4444.89	0.729823	0.729823	399
2117.69	4447.73	0.730629	0.730629	399
2117.8	4450.36	0.731497	0.731497	399
2117.91	4454.06	0.732365	0.732365	399
2118.02	4458.34	0.733234	0.733234	399
2118.12	4462	0.734039	0.734039	399
2118.23	4465.36	0.734908	0.734908	399
2118.34	4468.6	0.735776	0.735776	399
2118.44	4472.95	0.736582	0.736582	399
2118.55	4477	0.73745	0.73745	399
2118.66	4480.32	0.738298	0.738298	399
2118.77	4483.58	0.739228	0.739228	399
2118.87	4486.1	0.740013	0.740013	399
2118.98	4489.57	0.740882	0.740882	399
2119.09	4493.64	0.741771	0.741771	399
2119.19	4497.09	0.742576	0.742576	399
2119.3	4501.14	0.743424	0.743424	399
2119.41	4504.63	0.744313	0.744313	399
2119.52	4507.77	0.745181	0.745181	399
2119.62	4510.92	0.745987	0.745987	399
2119.73	4514.51	0.746876	0.746876	399
2119.84	4518.11	0.747765	0.747765	399
2119.94	4520.81	0.74855	0.74855	399
2120.05	4524.54	0.749419	0.749419	399
2120.16	4528.45	0.750287	0.750287	399
2120.27	4532.32	0.751196	0.751196	399
2120.37	4535.9	0.751982	0.751982	399
2120.48	4539.47	0.752829	0.752829	399
2120.59	4543.25	0.753718	0.753718	399
2120.69	4545.78	0.754524	0.754524	399
2120.8	4549.6	0.755413	0.755413	399
2120.91	4553.17	0.756281	0.756281	399
2121.01	4556.63	0.757087	0.757087	399
2121.12	4560.38	0.757976	0.757976	399
2121.23	4564.06	0.758845	0.758845	399
2121.34	4567.33	0.759713	0.759713	399
2121.44	4570.58	0.760519	0.760519	399
2121.55	4573.91	0.761387	0.761387	399
2121.66	4577.66	0.762276	0.762276	399
2121.76	4581.03	0.763061	0.763061	399
2121.87	4584.55	0.76395	0.76395	399
2121.98	4588.34	0.764839	0.764839	400
2122.09	4591.34	0.765707	0.765707	400
2122.19	4595.33	0.766514	0.766514	400
2122.3	4598.4	0.767382	0.767382	400
2122.41	4601.75	0.76827	0.76827	400
2122.51	4605.03	0.769076	0.769076	400
2122.62	4608.59	0.769924	0.769924	400
2122.73	4612.44	0.770833	0.770833	400
2122.84	4616.18	0.771702	0.771702	400
2122.94	4618.71	0.772487	0.772487	400
2123.05	4622.51	0.773397	0.773397	400
2123.16	4625.96	0.774244	0.774244	400
2123.26	4629.05	0.775051	0.775051	400
2123.37	4632.87	0.775939	0.775939	400
2123.48	4636.94	0.776807	0.776807	400
2123.59	4640.24	0.777717	0.777717	400
2123.69	4643.18	0.778523	0.778523	400
2123.8	4646.92	0.779391	0.779391	400
2123.91	4650.53	0.78028	0.78028	400
2124.01	4653.63	0.781086	0.781086	400
2124.12	4656.64	0.781954	0.781954	400
2124.23	4659.98	0.782802	0.782802	400
2124.34	4664.14	0.783732	0.783732	400
2124.44	4666.99	0.784518	0.784518	400
2124.55	4670.54	0.785427	0.785427	400
2124.66	4673.29	0.786295	0.786295	400
2124.76	4676.72	0.787081	0.787081	400
2124.87	4680.34	0.787949	0.787949	400
2124.98	4683.9	0.788817	0.788817	400
2125.09	4687.22	0.789706	0.789706	400
2125.19	4690.66	0.790512	0.790512	400
2125.3	4694.08	0.79138	0.79138	400
2125.4	4697.61	0.792187	0.792187	400
2125.51	4701.24	0.793076	0.793076	400
2125.62	4704.52	0.793943	0.793943	400
2125.73	4707.74	0.794832	0.794832	400
2125.83	4711.27	0.795639	0.795639	400
2125.94	4715.18	0.796527	0.796527	400
2126.05	4718.52	0.797416	0.797416	401
2126.15	4721.68	0.798202	0.798202	401
2126.26	4725.3	0.79909	0.79909	401
2126.37	4728.77	0.799979	0.799979	401
2126.48	4732.62	0.800848	0.800848	401
2126.58	4735.54	0.801633	0.801633	401
2126.69	4739.39	0.802543	0.802543	401
2126.8	4742.68	0.803432	0.803432	401
2126.9	4745.76	0.804196	0.804196	401
2127.01	4749.46	0.805126	0.805126	401
2127.12	4752.52	0.805995	0.805995	401
2127.23	4756.37	0.806883	0.806883	401
2127.33	4759.7	0.807669	0.807669	401
2127.44	4763.28	0.808537	0.808537	401
2127.55	4766.92	0.809447	0.809447	401
2127.65	4769.7	0.810211	0.810211	401
2127.76	4773.66	0.811121	0.811121	401
2127.87	4777.17	0.811989	0.811989	401
2127.98	4780.74	0.812878	0.812878	401
2128.08	4783.7	0.813684	0.813684	401
2128.19	4787.27	0.814573	0.814573	401
2128.3	4791.01	0.815462	0.815462	401
2128.4	4793.93	0.816268	0.816268	401
2128.51	4798.98	0.817136	0.817136	401
2128.62	4803.26	0.818046	0.818046	401
2128.73	4806.23	0.818893	0.818893	401
2128.83	4808.96	0.819699	0.819699	401
2128.94	4812.65	0.820609	0.820609	401
2129.05	4817.2	0.821518	0.821518	401
2129.15	4820.12	0.822304	0.822304	401
2129.26	4823.66	0.823213	0.823213	401
2129.37	4826.38	0.824081	0.824081	401
2129.48	4829.18	0.82497	0.82497	401
2129.58	4832.32	0.825756	0.825756	401
2129.69	4836.13	0.826624	0.826624	401
2129.8	4839.63	0.827492	0.827492	401
2129.9	4843.3	0.828299	0.828299	401
2130.01	4846.93	0.829208	0.829208	401
2130.12	4849.93	0.830076	0.830076	401
2130.23	4853.3	0.830965	0.830965	401
2130.33	4856.52	0.831771	0.831771	401
2130.44	4860.1	0.832639	0.832639	401
2130.55	4863.77	0.833549	0.833549	401
2130.65	4866.96	0.834355	0.834355	401
2130.76	4869.99	0.835223	0.835223	401
2130.87	4873.08	0.836112	0.836112	401
2130.97	4876.53	0.836918	0.836918	401
2131.08	4880.07	0.837786	0.837786	401
2131.19	4883.83	0.838675	0.838675	401
2131.3	4887.41	0.839564	0.839564	401
2131.4	4889.87	0.84037	0.84037	401
2131.51	4893.54	0.841259	0.841259	401
2131.62	4896.86	0.842148	0.842148	401
2131.72	4900.51	0.842933	0.842933	401
2131.83	4903.61	0.843802	0.843802	401
2131.94	4906.98	0.84469	0.84469	401
2132.05	4909.93	0.845579	0.845579	401
2132.15	4913.3	0.846385	0.846385	401
2132.26	4916.6	0.847274	0.847274	401
2132.37	4920.6	0.848142	0.848142	401
2132.47	4923.51	0.848928	0.848928	401
2132.58	4926.97	0.849816	0.849816	401
2132.69	4930.67	0.850685	0.850685	401
2132.8	4934.18	0.851594	0.851594	401
2132.9	4936.88	0.852359	0.852359	401
2133.01	4940.61	0.853269	0.853269	401
2133.12	4943.94	0.854137	0.854137	401
2133.22	4946.65	0.854943	0.854943	401
2133.33	4950.04	0.855811	0.855811	401
2133.44	4953.57	0.8567	0.8567	401
2133.55	4957.41	0.857589	0.857589	401
2133.65	4960.91	0.858374	0.858374	401
2133.76	4964.14	0.859263	0.859263	401
2133.87	4967.75	0.860152	0.860152	401
2133.97	4970.55	0.860958	0.860958	401
2134.08	4974.05	0.861847	0.861847	401
2134.19	4976.47	0.862694	0.862694	401
2134.3	4980.62	0.863604	0.863604	401
2134.4	4984.14	0.86439	0.86439	401
2134.51	4987.52	0.865258	0.865258	401
2134.62	4990.34	0.866126	0.866126	401
2134.72	4993.3	0.866953	0.866953	401
2134.83	4996.5	0.867842	0.867842	401
2134.94	4999.79	0.868689	0.868689	401
2135.05	5003.2	0.869578	0.869578	401
2135.15	5007.08	0.870384	0.870384	401
2135.26	5010.2	0.871273	0.871273	400
2135.37	5013.06	0.872141	0.872141	400
2135.47	5016.07	0.872927	0.872927	400
2135.58	5019.91	0.873815	0.873815	400
2135.69	5023.01	0.874684	0.874684	400
2135.79	5025.96	0.87549	0.87549	400
2135.9	5029.24	0.876358	0.876358	400
2136.01	5032.31	0.877226	0.877226	400
2136.12	5036.19	0.878115	0.878115	400
2136.22	5039.52	0.878942	0.878942	400
2136.33	5042.78	0.87981	0.87981	400
2136.44	5046.07	0.880678	0.880678	400
2136.54	5049.13	0.881464	0.881464	400
2136.65	5052.27	0.882353	0.882353	400
2136.76	5055.79	0.88322	0.88322	400
2136.87	5059.41	0.88411	0.88411	400
2136.97	5062.6	0.884895	0.884895	400
2137.08	5065.7	0.885742	0.885742	400
2137.19	5069.17	0.886652	0.886652	400
2137.29	5072.15	0.887479	0.887479	400
2137.4	5075.37	0.888347	0.888347	400
2137.51	5078.84	0.889195	0.889195	400
2137.62	5082.11	0.890104	0.890104	400
2137.72	5085.52	0.89091	0.89091	400
2137.83	5088.97	0.891758	0.891758	400
2137.94	5092.65	0.892667	0.892667	400
2138.04	5095.05	0.893432	0.893432	400
2138.15	5098.4	0.894321	0.894321	400
2138.26	5102.25	0.895189	0.895189	400
2138.37	5105.23	0.896057	0.896057	400
2138.47	5108.41	0.896863	0.896863	400
2138.58	5111.87	0.897752	0.897752	400
2138.69	5115.49	0.89862	0.89862	400
2138.79	5118.35	0.899427	0.899427	400
2138.9	5121.86	0.900315	0.900315	400
2139.01	5125.39	0.901183	0.901183	400
2139.12	5128.91	0.902052	0.902052	400
2139.22	5131.9	0.902858	0.902858	400
2139.33	5134.89	0.903705	0.903705	400
2139.44	5137.95	0.904574	0.904574	400
2139.54	5141.06	0.905359	0.905359	400
2139.65	5145.37	0.906248	0.906248	400
2139.76	5148.86	0.907116	0.907116	400
2139.87	5151.89	0.908005	0.908005	400
2139.97	5154.52	0.908811	0.908811	400
2140.08	5157.36	0.909679	0.909679	400
2140.19	5160.88	0.910568	0.910568	400
2140.29	5164.52	0.911353	0.911353	399
2140.4	5167.89	0.912222	0.912222	399
2140.51	5171.19	0.91311	0.91311	399
2140.61	5173.81	0.913917	0.913917	399
2140.72	5177.29	0.914785	0.914785	399
2140.83	5180.82	0.915674	0.915674	399
2140.93	5183.85	0.916459	0.916459	399
2141.04	5187.08	0.917348	0.917348	399
2141.15	5190.23	0.918257	0.918257	399
2141.26	5193.06	0.919105	0.919105	399
2141.36	5196.41	0.919911	0.919911	399
2141.47	5199.73	0.92078	0.92078	399
2141.58	5203.68	0.921668	0.921668	399
2141.68	5206.65	0.922454	0.922454	399
2141.79	5210.24	0.923343	0.923343	399
2141.9	5212.68	0.92419	0.92419	399
2142.01	5216.23	0.925099	0.925099	399
2142.11	5219.61	0.925885	0.925885	399
2142.22	5223.17	0.926753	0.926753	399
2142.33	5226.3	0.927642	0.927642	399
2142.43	5229.44	0.928448	0.928448	399
2142.54	5231.81	0.929337	0.929337	399
2142.65	5235.16	0.930205	0.930205	399
2142.76	5238.42	0.931074	0.931074	399
2142.86	5241.3	0.931859	0.931859	399
2142.97	5245	0.932727	0.932727	399
2143.08	5249.01	0.933637	0.933637	399
2143.18	5252.29	0.934443	0.934443	399
2143.29	5254.94	0.935311	0.935311	399
2143.4	5257.95	0.936179	0.936179	399
2143.51	5261.43	0.937068	0.937068	399
2143.61	5264.46	0.937874	0.937874	399
2143.72	5267.84	0.938722	0.938722	399
2143.83	5271.22	0.93961	0.93961	399
2143.93	5274.2	0.940417	0.940417	399
2144.04	5277.3	0.941306	0.941306	399
2144.15	5280.43	0.942153	0.942153	399
2144.26	5284.1	0.943021	0.943021	399
2144.36	5287.57	0.943848	0.943848	398
2144.47	5291.13	0.944737	0.944737	398
2144.58	5294.12	0.945626	0.945626	398
2144.68	5297.05	0.946432	0.946432	398
2144.79	5299.58	0.947321	0.947321	398
2144.9	5303.5	0.948189	0.948189	398
2145.01	5306.75	0.949077	0.949077	398
2145.11	5309.52	0.949863	0.949863	398
2145.22	5312.42	0.950731	0.950731	398
2145.33	5315.64	0.95162	0.95162	398
2145.43	5319.02	0.952447	0.952447	398
2145.54	5322.21	0.953295	0.953295	398
2145.65	5325.4	0.954183	0.954183	398
2145.75	5328.71	0.95501	0.95501	398
2145.86	5332.01	0.955879	0.955879	398
2145.97	5335.17	0.956767	0.956767	398
2146.08	5338.2	0.957635	0.957635	398
2146.18	5341.66	0.958442	0.958442	398
2146.29	5344.96	0.95931	0.95931	398
2146.4	5348.01	0.960199	0.960199	398
2146.5	5351.29	0.960984	0.960984	398
2146.61	5354.37	0.961852	0.961852	398
2146.72	5357.46	0.962741	0.962741	398
2146.83	5361.22	0.96363	0.96363	398
2146.93	5364.63	0.964436	0.964436	398
2147.04	5368.41	0.965325	0.965325	398
2147.15	5371.48	0.966214	0.966214	398
2147.25	5374.25	0.966999	0.966999	398
2147.36	5377.5	0.967867	0.967867	398
2147.47	5380.85	0.968777	0.968777	398
2147.58	5384.3	0.969645	0.969645	398
2147.68	5387.42	0.970451	0.970451	398
2147.79	5391.01	0.97134	0.97134	398
2147.9	5394.06	0.972208	0.972208	398
2148	5396.74	0.973035	0.973035	398
2148.11	5400.25	0.973903	0.973903	398
2148.22	5403.42	0.974792	0.974792	398
2148.33	5406.78	0.975681	0.975681	398
2148.43	5410.16	0.976446	0.976446	399
2148.54	5413.84	0.977335	0.977335	399
2148.65	5416.96	0.978224	0.978224	399
2148.75	5419.78	0.97903	0.97903	399
2148.86	5423.29	0.979918	0.979918	399
2148.97	5426.9	0.980807	0.980807	399
2149.08	5430.34	0.981696	0.981696	399
2149.18	5433.12	0.982482	0.982482	399
2149.29	5436.16	0.983371	0.983371	399
2149.4	5439.47	0.984259	0.984259	399
2149.5	5442.1	0.985065	0.985065	399
2149.61	5445.21	0.985934	0.985934	399
2149.72	5448.77	0.986802	0.986802	399
2149.83	5452.18	0.987691	0.987691	399
2149.93	5455.38	0.988497	0.988497	399
2150.04	5458.61	0.989406	0.989406	399
2150.15	5462.18	0.990295	0.990295	399
2150.25	5465.54	0.991101	0.991101	399
2150.36	5468.83	0.992011	0.992011	399
2150.47	5471.62	0.992879	0.992879	399
2150.57	5474.02	0.993685	0.993685	399
2150.68	5477.17	0.994553	0.994553	399
2150.79	5480.87	0.995442	0.995442	399
2150.9	5484.45	0.99631	0.99631	399
2151	5487.71	0.997117	0.997117	399
2151.11	5491.33	0.997985	0.997985	399
2151.22	5494.64	0.998894	0.998894	399
2151.32	5497.64	0.9997	0.9997	399
2151.43	5501.09	1.00057	1.00057	399
2151.54	5504.04	1.00146	1.00146	399
2151.65	5507.37	1.00235	1.00235	399
2151.75	5510.42	1.00315	1.00315	399
2151.86	5513.82	1.00402	1.00402	399
2151.97	5516.8	1.00491	1.00491	399
2152.07	5519.97	1.00572	1.00572	399
2152.18	5523.45	1.0066	1.0066	399
2152.29	5526.71	1.00745	1.00745	399
2152.4	5530.3	1.00834	1.00834	400
2152.5	5533.52	1.00917	1.00917	400
2152.61	5536.86	1.01006	1.01006	400
2152.72	5539.56	1.01092	1.01092	400
2152.82	5542.86	1.01173	1.01173	400
2152.93	5545.88	1.0126	1.0126	400
2153.04	5549.14	1.01351	1.01351	400
2153.15	5552.41	1.01438	1.01438	400
2153.25	5555.03	1.01516	1.01516	400
2153.36	5558.44	1.01605	1.01605	400
2153.47	5561.78	1.01694	1.01694	400
2153.57	5565.05	1.01773	1.01773	400
2153.68	5568.42	1.01863	1.01863	400
2153.79	5571.24	1.01948	1.01948	400
2153.9	5574.77	1.02037	1.02037	400
2154	5577.77	1.02118	1.02118	400
2154.11	5580.84	1.02207	1.02207	400
2154.22	5584.31	1.02296	1.02296	400
2154.32	5586.8	1.02374	1.02374	400
2154.43	5590.14	1.02463	1.02463	400
2154.54	5593.45	1.0255	1.0255	400
2154.65	5596.46	1.02639	1.02639	400
2154.75	5599.64	1.02717	1.02717	400
2154.86	5603.1	1.02808	1.02808	400
2154.97	5605.86	1.02895	1.02895	400
2155.07	5609.12	1.02976	1.02976	400
2155.18	5612.27	1.03064	1.03064	400
2155.29	5615.47	1.03151	1.03151	400
2155.4	5618.2	1.0324	1.0324	400
2155.5	5621.52	1.03319	1.03319	400
2155.61	5625.3	1.03406	1.03406	400
2155.71	5628.09	1.03486	1.03486	400
2155.82	5631.19	1.03573	1.03573	400
2155.93	5634.18	1.03664	1.03664	400
2156.04	5637.23	1.03751	1.03751	400
2156.14	5640.02	1.03829	1.03829	400
2156.25	5644.02	1.03916	1.03916	400
2156.36	5647.29	1.04007	1.04007	400
2156.46	5650.1	1.04086	1.04086	400
2156.57	5653	1.04172	1.04172	400
2156.68	5656.36	1.04261	1.04261	400
2156.79	5659.31	1.0435	1.0435	400
2156.89	5662.24	1.04427	1.04427	400
2157	5665.63	1.04518	1.04518	400
2157.11	5669.03	1.04604	1.04604	400
2157.21	5672.05	1.04685	1.04685	400
2157.32	5675.58	1.04774	1.04774	400
2157.43	5678.28	1.04859	1.04859	400
2157.54	5681.78	1.04948	1.04948	400
2157.64	5684.58	1.05028	1.05028	400
2157.75	5687.97	1.05115	1.05115	400
2157.86	5691.58	1.05204	1.05204	400
2157.96	5694.58	1.05282	1.05282	400
2158.07	5697.44	1.05369	1.05369	400
2158.18	5700.97	1.05458	1.05458	400
2158.29	5704.26	1.05547	1.05547	400
2158.39	5707.4	1.05626	1.05626	400
2158.5	5710.46	1.05712	1.05712	400
2158.61	5713.73	1.05801	1.05801	401
2158.71	5716.7	1.05882	1.05882	401
2158.82	5720.14	1.05969	1.05969	401
2158.93	5723.63	1.06058	1.06058	401
2159.04	5726.67	1.06146	1.06146	401
2159.14	5729.72	1.06225	1.06225	401
2159.25	5732.49	1.06308	1.06308	401
2159.36	5736.14	1.06399	1.06399	401
2159.46	5739.26	1.06479	1.06479	401
2159.57	5742.32	1.06566	1.06566	401
2159.68	5745.58	1.06653	1.06653	401
2159.79	5749.29	1.06742	1.06742	401
2159.89	5752.72	1.06824	1.06824	401
2160	5755.33	1.06911	1.06911	401
2160.11	5758.13	1.06996	1.06996	401
2160.21	5761.42	1.07077	1.07077	401
2160.32	5764.84	1.07166	1.07166	401
2160.43	5768.06	1.07252	1.07252	401
2160.53	5771.3	1.07331	1.07331	401
2160.64	5774.14	1.07418	1.07418	400
2160.75	5778.02	1.07502	1.07502	400
2160.86	5782.1	1.07593	1.07593	400
2160.96	5785.33	1.07672	1.07672	400
2161.07	5788.07	1.07761	1.07761	400
2161.18	5790.88	1.0785	1.0785	400
2161.28	5793.81	1.07928	1.07928	400
2161.39	5797.37	1.08015	1.08015	400
2161.5	5800.95	1.08104	1.08104	400
2161.61	5804.16	1.08191	1.08191	400
2161.71	5807.25	1.08271	1.08271	400
2161.82	5810.39	1.08358	1.08358	400
2161.93	5813.91	1.08447	1.08447	400
2162.03	5816.9	1.08528	1.08528	400
2162.14	5820.19	1.08615	1.08615	400
2162.25	5823.47	1.08703	1.08703	400
2162.36	5826.73	1.08788	1.08788	400
2162.46	5829.96	1.08869	1.08869	400
2162.57	5833.27	1.08956	1.08956	400
2162.68	5836.93	1.09047	1.09047	400
2162.78	5839.38	1.09123	1.09123	400
2162.89	5842.92	1.09214	1.09214	400
2163	5846.15	1.09301	1.09301	400
2163.11	5849.53	1.09388	1.09388	400
2163.21	5852.92	1.09468	1.09468	400
2163.32	5856.34	1.09559	1.09559	400
2163.43	5859.42	1.09642	1.09642	400
2163.53	5862.72	1.09723	1.09723	400
2163.64	5865.78	1.09811	1.09811	400
2163.75	5869.1	1.099	1.099	400
2163.86	5872.1	1.09989	1.09989	400
2163.96	5874.84	1.10066	1.10066	400
2164.07	5878.39	1.10152	1.10152	400
2164.18	5882.17	1.10243	1.10243	400
2164.28	5885.14	1.10322	1.10322	400
2164.39	5888.12	1.10411	1.10411	400
2164.5	5891.45	1.105	1.105	400
2164.61	5895	1.10587	1.10587	400
2164.71	5897.49	1.10665	1.10665	400
2164.82	5900.35	1.10752	1.10752	400
2164.93	5904.31	1.10843	1.10843	400
2165.03	5907.23	1.10921	1.10921	400
2165.14	5910.59	1.11008	1.11008	400
2165.25	5913.77	1.11095	1.11095	400
2165.36	5917.23	1.11186	1.11186	400
2165.46	5919.83	1.11265	1.11265	400
2165.57	5923.19	1.11353	1.11353	400
2165.68	5926.91	1.11442	1.11442	400
2165.78	5930.28	1.11521	1.11521	400
2165.89	5933.12	1.11612	1.11612	400
2166	5936.33	1.11699	1.11699	400
2166.1	5939.56	1.11777	1.11777	400
2166.21	5942.61	1.11866	1.11866	400
2166.32	5945.8	1.11953	1.11953	400
2166.43	5949.05	1.12042	1.12042	400
2166.53	5951.76	1.1212	1.1212	400
2166.64	5955.82	1.12209	1.12209	399
2166.75	5959.1	1.12298	1.12298	399
2166.85	5962.31	1.12381	1.12381	399
2166.96	5965.36	1.12468	1.12468	399
2167.07	5967.84	1.12554	1.12554	399
2167.18	5971.2	1.12641	1.12641	399
2167.28	5974.69	1.12724	1.12724	399
2167.39	5977.93	1.12811	1.12811	399
2167.5	5981.05	1.12898	1.12898	399
2167.6	5984.03	1.12978	1.12978	399
2167.71	5987.55	1.13067	1.13067	399
2167.82	5991	1.13154	1.13154	399
2167.93	5993.92	1.13241	1.13241	399
2168.03	5997.43	1.13323	1.13323	399
2168.14	6000.25	1.13412	1.13412	399
2168.25	6003.5	1.13501	1.13501	399
2168.35	6006.27	1.1358	1.1358	399
2168.46	6009.69	1.13669	1.13669	399
2168.57	6013.16	1.13757	1.13757	399
2168.68	6016.47	1.13844	1.13844	399
2168.78	6019.44	1.13923	1.13923	399
2168.89	6023.15	1.14014	1.14014	399
2169	6025.97	1.14101	1.14101	399
2169.1	6029.08	1.14181	1.14181	399
2169.21	6032.41	1.1427	1.1427	399
2169.32	6035.48	1.14359	1.14359	399
2169.43	6038.96	1.14448	1.14448	399
2169.53	6041.94	1.14528	1.14528	399
2169.64	6045.25	1.14615	1.14615	399
2169.75	6048.21	1.14702	1.14702	399
2169.85	6051.31	1.14783	1.14783	399
2169.96	6054.83	1.1487	1.1487	399
2170.07	6058.17	1.1496	1.1496	399
2170.18	6061.34	1.15047	1.15047	399
2170.28	6064.62	1.15126	1.15126	399
2170.39	6067.99	1.15219	1.15219	399
2170.49	6070.46	1.15297	1.15297	399
2170.6	6073.69	1.15388	1.15388	399
2170.71	6076.76	1.15473	1.15473	399
2170.82	6080.03	1.15564	1.15564	399
2170.92	6083.16	1.15643	1.15643	399
2171.03	6086.23	1.15729	1.15729	399
2171.14	6090.21	1.15818	1.15818	399
2171.24	6093.22	1.15899	1.15899	399
2171.35	6098.34	1.15992	1.15992	399
2171.46	6101.77	1.16079	1.16079	399
2171.57	6104.41	1.16168	1.16168	399
2171.67	6107.1	1.16248	1.16248	399
2171.78	6110.67	1.16337	1.16337	399
2171.89	6114.2	1.16424	1.16424	399
2171.99	6116.79	1.16505	1.16505	399
2172.1	6120.46	1.16591	1.16591	399
2172.21	6123.86	1.1668	1.1668	399
2172.32	6127.41	1.16769	1.16769	399
2172.42	6130.22	1.16848	1.16848	399
2172.53	6133.16	1.16937	1.16937	399
2172.64	6136.47	1.17028	1.17028	399
2172.74	6139.45	1.17106	1.17106	399
2172.85	6142.83	1.17195	1.17195	399
2172.96	6146.02	1.17282	1.17282	399
2173.07	6149.22	1.17371	1.17371	399
2173.17	6152.24	1.17451	1.17451	399
2173.28	6155.94	1.1754	1.1754	399
2173.39	6159.26	1.17627	1.17627	399
2173.49	6161.87	1.17706	1.17706	399
2173.6	6165.27	1.17794	1.17794	399
2173.71	6168.25	1.17883	1.17883	399
2173.82	6171.95	1.17974	1.17974	399
2173.92	6174.77	1.18053	1.18053	399
2174.03	6178.33	1.18144	1.18144	399
2174.14	6181.04	1.18229	1.18229	399
2174.24	6183.8	1.18309	1.18309	399
2174.35	6186.58	1.18396	1.18396	399
2174.46	6190.3	1.18485	1.18485	399
2174.57	6193.63	1.18574	1.18574	399
2174.67	6197.46	1.18652	1.18652	399
2174.78	6200.7	1.18741	1.18741	399
2174.89	6203.7	1.18828	1.18828	399
2174.99	6206.66	1.18909	1.18909	399
2175.1	6209.6	1.19	1.19	399
2175.21	6212.83	1.19086	1.19086	399
2175.32	6215.85	1.19173	1.19173	399
2175.42	6218.53	1.19254	1.19254	399
2175.53	6222.15	1.19343	1.19343	399
2175.64	6225.34	1.19429	1.19429	399
2175.74	6228.51	1.1951	1.1951	399
2175.85	6231.97	1.19597	1.19597	399
2175.96	6235.23	1.19686	1.19686	399
2176.06	6238.26	1.19766	1.19766	399
2176.17	6241.54	1.19855	1.19855	399
2176.28	6244.4	1.19942	1.19942	399
2176.39	6247.38	1.20031	1.20031	399
2176.49	6249.62	1.20112	1.20112	399
2176.6	6253.03	1.20198	1.20198	399
2176.71	6256.79	1.20285	1.20285	399
2176.81	6260.35	1.20366	1.20366	399
2176.92	6263.23	1.20455	1.20455	399
2177.03	6266.13	1.20544	1.20544	399
2177.14	6269.26	1.20631	1.20631	399
2177.24	6272.46	1.20709	1.20709	399
2177.35	6276.05	1.20798	1.20798	399
2177.46	6279.94	1.20887	1.20887	399
2177.56	6282.56	1.20965	1.20965	399
2177.67	6285.54	1.21054	1.21054	399
2177.78	6288.53	1.21141	1.21141	399
2177.89	6291.94	1.21232	1.21232	400
2177.99	6294.39	1.21308	1.21308	400
2178.1	6297.3	1.21397	1.21397	400
2178.21	6300.64	1.21484	1.21484	400
2178.31	6303.79	1.21563	1.21563	400
2178.42	6307.35	1.21654	1.21654	400
2178.53	6310.46	1.21738	1.21738	400
2178.64	6313.65	1.21827	1.21827	400
2178.74	6316.67	1.2191	1.2191	400
2178.85	6319.53	1.21997	1.21997	400
2178.96	6322.78	1.22086	1.22086	400
2179.06	6325.53	1.22164	1.22164	400
2179.17	6328.14	1.22251	1.22251	400
2179.28	6331.75	1.2234	1.2234	400
2179.39	6335.06	1.22427	1.22427	400
2179.49	6338.09	1.22505	1.22505	400
2179.6	6341.53	1.22592	1.22592	400
2179.71	6344.52	1.22683	1.22683	400
2179.81	6347.28	1.22762	1.22762	400
2179.92	6350.81	1.22851	1.22851	400
2180.03	6354.36	1.22939	1.22939	400
2180.14	6357.3	1.23026	1.23026	400
2180.24	6360.3	1.23105	1.23105	400
2180.35	6363.2	1.23194	1.23194	400
2180.46	6365.94	1.2328	1.2328	400
2180.56	6368.95	1.23359	1.23359	400
2180.67	6372	1.23448	1.23448	400
2180.78	6374.74	1.23533	1.23533	400
2180.88	6378.23	1.23613	1.23613	401
2180.99	6381.36	1.23704	1.23704	401
2181.1	6384.63	1.23791	1.23791	401
2181.21	6387.2	1.23878	1.23878	401
2181.31	6390.05	1.23956	1.23956	401
2181.42	6393.76	1.24047	1.24047	401
2181.53	6396.96	1.24134	1.24134	401
2181.63	6400.12	1.24215	1.24215	401
2181.74	6402	1.24297	1.24297	401
2181.85	6405	1.24384	1.24384	401
2181.96	6408.27	1.24473	1.24473	401
2182.06	6411.9	1.24552	1.24552	401
2182.17	6415.71	1.24641	1.24641	401
2182.28	6418.99	1.2473	1.2473	401
2182.38	6421.64	1.24808	1.24808	401
2182.49	6424.57	1.24897	1.24897	401
2182.6	6427.72	1.24984	1.24984	401
2182.71	6430.87	1.25071	1.25071	401
2182.81	6434.55	1.25151	1.25151	401
2182.92	6437.19	1.25238	1.25238	401
2183.03	6440.59	1.25327	1.25327	401
2183.13	6443.82	1.25407	1.25407	401
2183.24	6446.71	1.25494	1.25494	401
2183.35	6449.35	1.25581	1.25581	401
2183.46	6452.97	1.25672	1.25672	401
2183.56	6455.65	1.25751	1.25751	401
2183.67	6458.11	1.25837	1.25837	401
2183.78	6462	1.25926	1.25926	401
2183.88	6465.31	1.26005	1.26005	401
2183.99	6468.38	1.26094	1.26094	401
2184.1	6471.1	1.26181	1.26181	401
2184.21	6474.34	1.26267	1.26267	401
2184.31	6477.2	1.26348	1.26348	401
2184.42	6480.57	1.26437	1.26437	401
2184.53	6484.33	1.26524	1.26524	401
2184.63	6486.68	1.26604	1.26604	401
2184.74	6489.12	1.26693	1.26693	401
2184.85	6492.27	1.26782	1.26782	401
2184.96	6496	1.26869	1.26869	401
2185.06	6498.4	1.26945	1.26945	401
2185.17	6501.67	1.27032	1.27032	401
2185.28	6505.85	1.27123	1.27123	401
2185.38	6508.57	1.27202	1.27202	401
2185.49	6512.29	1.27291	1.27291	401
2185.6	6515.03	1.27377	1.27377	401
2185.7	6518.22	1.2746	1.2746	401
2185.81	6521.2	1.27547	1.27547	401
2185.92	6523.85	1.27634	1.27634	401
2186.02	6526.74	1.27714	1.27714	401
2186.13	6529.55	1.27801	1.27801	401
2186.24	6532.92	1.2789	1.2789	401
2186.35	6536.88	1.27979	1.27979	401
2186.45	6538.92	1.28053	1.28053	401
2186.56	6542.66	1.28144	1.28144	401
2186.67	6546.08	1.28231	1.28231	401
2186.77	6548.98	1.28312	1.28312	401
2186.88	6552.43	1.28401	1.28401	401
2186.99	6556.03	1.28489	1.28489	401
2187.1	6558.7	1.28578	1.28578	401
2187.2	6561.5	1.28659	1.28659	401
2187.31	6564.88	1.28748	1.28748	401
2187.42	6567.61	1.28835	1.28835	401
2187.52	6570.21	1.28911	1.28911	401
2187.63	6573.49	1.29	1.29	401
2187.74	6577.34	1.29089	1.29089	401
2187.85	6581.5	1.29182	1.29182	401
2187.95	6584.74	1.29258	1.29258	401
2188.06	6587.8	1.29347	1.29347	401
2188.17	6590.68	1.29436	1.29436	401
2188.27	6593.34	1.29517	1.29517	401
2188.38	6596.69	1.29604	1.29604	401
2188.49	6599.78	1.2969	1.2969	401
2188.6	6603.52	1.29777	1.29777	401
2188.7	6606.07	1.29858	1.29858	401
2188.81	6609.23	1.29947	1.29947	401
2188.92	6612.49	1.30034	1.30034	401
2189.02	6615.74	1.30114	1.30114	401
2189.13	6618.65	1.30203	1.30203	401
2189.24	6622.21	1.30294	1.30294	401
2189.35	6625.32	1.30377	1.30377	401
2189.45	6628.58	1.30462	1.30462	401
2189.56	6631.43	1.30548	1.30548	401
2189.67	6634.84	1.30637	1.30637	401
2189.77	6637.71	1.30718	1.30718	401
2189.88	6640.76	1.30805	1.30805	401
2189.99	6644.01	1.30891	1.30891	401
2190.1	6647.45	1.3098	1.3098	401
2190.2	6649.82	1.31063	1.31063	401
2190.31	6652.66	1.3115	1.3115	401
2190.42	6656.82	1.31241	1.31241	401
2190.52	6659.82	1.31319	1.31319	401
2190.63	6663.83	1.31406	1.31406	401
2190.74	6667.21	1.31495	1.31495	401
2190.84	6669.41	1.31576	1.31576	401
2190.95	6672.2	1.31662	1.31662	401
2191.06	6675.99	1.31751	1.31751	401
2191.17	6679.5	1.3184	1.3184	401
2191.27	6682.32	1.31919	1.31919	401
2191.38	6685.33	1.32006	1.32006	401
2191.49	6688.38	1.32097	1.32097	401
2191.59	6691.16	1.32175	1.32175	401
2191.7	6694.52	1.32266	1.32266	401
2191.81	6697.72	1.32355	1.32355	401
2191.92	6700.37	1.32442	1.32442	401
2192.02	6703.65	1.32522	1.32522	401
2192.13	6707.28	1.32609	1.32609	400
2192.24	6709.8	1.32698	1.32698	400
2192.34	6712.48	1.32779	1.32779	400
2192.45	6715.92	1.32866	1.32866	400
2192.56	6720.18	1.32959	1.32959	400
2192.67	6723.45	1.33047	1.33047	400
2192.77	6725.26	1.33126	1.33126	400
2192.88	6728.45	1.33217	1.33217	400
2192.99	6730.76	1.33304	1.33304	400
2193.09	6733.73	1.33384	1.33384	400
2193.2	6737.73	1.33473	1.33473	400
2193.31	6741.47	1.3356	1.3356	400
2193.42	6744.81	1.33649	1.33649	400
2193.52	6747.96	1.3373	1.3373	400
2193.63	6751.06	1.33816	1.33816	400
2193.74	6754.06	1.33907	1.33907	400
2193.84	6756.72	1.33986	1.33986	400
2193.95	6759.96	1.34075	1.34075	400
2194.06	6763.01	1.34164	1.34164	400
2194.17	6766.23	1.34253	1.34253	400
2194.27	6769.33	1.34333	1.34333	400
2194.38	6772.08	1.34418	1.34418	400
2194.49	6774.97	1.34507	1.34507	400
2194.59	6777.85	1.34585	1.34585	400
2194.7	6780.83	1.34676	1.34676	400
2194.81	6784.13	1.34765	1.34765	400
2194.92	6787.62	1.34852	1.34852	400
2195.02	6790.63	1.34935	1.34935	400
2195.13	6793.33	1.35019	1.35019	400
2195.24	6796.63	1.3511	1.3511	400
2195.34	6799.14	1.35189	1.35189	400
2195.45	6802.19	1.35278	1.35278	400
2195.56	6805.32	1.35365	1.35365	400
2195.66	6808.56	1.35445	1.35445	400
2195.77	6811.9	1.35534	1.35534	400
2195.88	6815.3	1.35623	1.35623	400
2195.99	6818.85	1.35712	1.35712	400
2196.09	6821.38	1.35788	1.35788	400
2196.2	6824.92	1.35877	1.35877	400
2196.31	6828.21	1.35966	1.35966	400
2196.41	6830.88	1.36047	1.36047	400
2196.52	6834.11	1.3614	1.3614	400
2196.63	6836.54	1.36222	1.36222	400
2196.74	6839.7	1.36311	1.36311	400
2196.84	6842.6	1.36388	1.36388	400
2196.95	6846.03	1.36479	1.36479	400
2197.06	6849.52	1.36568	1.36568	400
2197.16	6851.86	1.36646	1.36646	399
2197.27	6855.34	1.36737	1.36737	399
2197.38	6858.59	1.36824	1.36824	399
2197.49	6861.46	1.36913	1.36913	399
2197.59	6863.67	1.36991	1.36991	399
2197.7	6866.28	1.37078	1.37078	399
2197.81	6870.09	1.37165	1.37165	399
2197.91	6873.16	1.37246	1.37246	399
2198.02	6876.61	1.37332	1.37332	399
2198.13	6879.6	1.37423	1.37423	399
2198.24	6882.76	1.3751	1.3751	399
2198.34	6885.67	1.37591	1.37591	399
2198.45	6889.09	1.37678	1.37678	399
2198.56	6892.19	1.37764	1.37764	399
2198.66	6895.32	1.37845	1.37845	399
2198.77	6898.55	1.37932	1.37932	399
2198.88	6901.86	1.38023	1.38023	399
2198.99	6905.01	1.38112	1.38112	399
2199.09	6908.12	1.3819	1.3819	399
2199.2	6910.85	1.38275	1.38275	399
2199.31	6914.25	1.38364	1.38364	399
2199.41	6917.21	1.38442	1.38442	399
2199.52	6920.72	1.38533	1.38533	399
2199.63	6923.94	1.3862	1.3862	399
2199.74	6927.13	1.38707	1.38707	399
2199.84	6929.93	1.3879	1.3879	399
2199.95	6932.73	1.38877	1.38877	399
2200.06	6935.67	1.38963	1.38963	399
2200.16	6938.53	1.39044	1.39044	399
2200.27	6941.91	1.39133	1.39133	399
2200.38	6945.07	1.3922	1.3922	399
2200.49	6948.48	1.39309	1.39309	399
2200.59	6950.98	1.39385	1.39385	399
2200.7	6954.51	1.39474	1.39474	399
2200.8	6957.38	1.39552	1.39552	399
2200.91	6960.36	1.39641	1.39641	399
2201.02	6963.88	1.39728	1.39728	399
2201.13	6967.79	1.39817	1.39817	399
2201.23	6970.94	1.39898	1.39898	398
2201.34	6973.92	1.39987	1.39987	398
2201.45	6976.73	1.40071	1.40071	398
2201.55	6979.31	1.4015	1.4015	398
2201.66	6982.67	1.40239	1.40239	398
2201.77	6986.47	1.40328	1.40328	398
2201.88	6989	1.40414	1.40414	398
2201.98	6991.98	1.40493	1.40493	398
2202.09	6995.21	1.40582	1.40582	398
2202.2	6999.09	1.40673	1.40673	398
2202.3	7001.47	1.40751	1.40751	398
2202.41	7004.69	1.40838	1.40838	398
2202.52	7007.58	1.40923	1.40923	398
2202.63	7011.03	1.41016	1.41016	398
2202.73	7013.95	1.41095	1.41095	398
2202.84	7016.78	1.41179	1.41179	398
2202.95	7019.17	1.41264	1.41264	398
2203.05	7021.69	1.41343	1.41343	398
2203.16	7025.81	1.41431	1.41431	398
2203.27	7029.84	1.41522	1.41522	398
2203.38	7033.09	1.41609	1.41609	398
2203.48	7035.75	1.4169	1.4169	398
2203.59	7038.34	1.41777	1.41777	398
2203.7	7041.56	1.41864	1.41864	398
2203.8	7044.65	1.41944	1.41944	398
2203.91	7047.65	1.42031	1.42031	398
2204.02	7051.04	1.42118	1.42118	398
2204.13	7053.94	1.42205	1.42205	398
2204.23	7056.84	1.42285	1.42285	398
2204.34	7059.94	1.42374	1.42374	398
2204.45	7063.64	1.42465	1.42465	398
2204.55	7065.82	1.42541	1.42541	398
2204.66	7069.06	1.4263	1.4263	398
2204.77	7072.36	1.42719	1.42719	398
2204.88	7075.7	1.42806	1.42806	398
2204.98	7078.37	1.42883	1.42883	398
2205.09	7081.64	1.42973	1.42973	398
2205.2	7084.95	1.4306	1.4306	398
2205.3	7087.89	1.43141	1.43141	398
2205.41	7090.93	1.43228	1.43228	398
2205.52	7094.12	1.43317	1.43317	398
2205.62	7096.81	1.43395	1.43395	398
2205.73	7099.91	1.43484	1.43484	398
2205.84	7102.85	1.43573	1.43573	398
2205.95	7106.14	1.43662	1.43662	398
2206.05	7109.05	1.4374	1.4374	398
2206.16	7111.96	1.43827	1.43827	398
2206.27	7115.11	1.43916	1.43916	399
2206.37	7117.65	1.43995	1.43995	399
2206.48	7121.35	1.44079	1.44079	399
2206.59	7125.39	1.4417	1.4417	399
2206.7	7128.29	1.44259	1.44259	399
2206.8	7131	1.44338	1.44338	399
2206.91	7133.85	1.44427	1.44427	399
2207.02	7136.83	1.44516	1.44516	399
2207.12	7139.06	1.44594	1.44594	399
2207.23	7142.07	1.44681	1.44681	399
2207.34	7145.01	1.44768	1.44768	399
2207.45	7148.87	1.44857	1.44857	399
2207.55	7152.33	1.44939	1.44939	399
2207.66	7154.68	1.45024	1.45024	399
2207.77	7157.89	1.45115	1.45115	399
2207.87	7160.6	1.45194	1.45194	399
2207.98	7163.8	1.4528	1.4528	399
2208.09	7167.32	1.45369	1.45369	399
2208.2	7170.37	1.4546	1.4546	399
2208.3	7172.75	1.45541	1.45541	399
2208.41	7175.41	1.45628	1.45628	399
2208.52	7178.17	1.45717	1.45717	399
2208.62	7181.17	1.45795	1.45795	399
2208.73	7184.3	1.4588	1.4588	399
2208.84	7187.41	1.45971	1.45971	399
2208.95	7191.41	1.46058	1.46058	399
2209.05	7194.52	1.4614	1.4614	399
2209.16	7197.64	1.46227	1.46227	399
2209.27	7200.88	1.46316	1.46316	399
2209.37	7203.65	1.46397	1.46397	399
2209.48	7206.73	1.46483	1.46483	399
2209.59	7209.57	1.46572	1.46572	399
2209.7	7212.59	1.46657	1.46657	399
2209.8	7215.4	1.4674	1.4674	399
2209.91	7218.73	1.46827	1.46827	399
2210.02	7221.72	1.46913	1.46913	399
2210.12	7224.91	1.46996	1.46996	399
2210.23	7228.25	1.47085	1.47085	399
2210.34	7231.84	1.47172	1.47172	400
2210.45	7234.78	1.47259	1.47259	400
2210.55	7238	1.47341	1.47341	400
2210.66	7241.38	1.47428	1.47428	400
2210.77	7244.41	1.47515	1.47515	400
2210.87	7247.4	1.47598	1.47598	400
2210.98	7250.44	1.47686	1.47686	400
2211.09	7253.84	1.47773	1.47773	400
2211.19	7256.61	1.47854	1.47854	400
2211.3	7259.49	1.47941	1.47941	400
2211.41	7262.73	1.48032	1.48032	400
2211.52	7265.59	1.48118	1.48118	400
2211.62	7268.7	1.48197	1.48197	400
2211.73	7272.17	1.48286	1.48286	400
2211.84	7275.75	1.48375	1.48375	400
2211.94	7278.31	1.48453	1.48453	400
2212.05	7281.51	1.48542	1.48542	400
2212.16	7284.64	1.48629	1.48629	400
2212.27	7287.62	1.48716	1.48716	400
2212.37	7290.91	1.48799	1.48799	400
2212.48	7294.14	1.48889	1.48889	400
2212.59	7296.77	1.48976	1.48976	400
2212.69	7299.55	1.49057	1.49057	400
2212.8	7302.68	1.49146	1.49146	400
2212.91	7305.89	1.49233	1.49233	400
2213.02	7309.37	1.49324	1.49324	400
2213.12	7312.22	1.49402	1.49402	400
2213.23	7315.39	1.49491	1.49491	400
2213.34	7318.26	1.4958	1.4958	400
2213.44	7321.33	1.49658	1.49658	400
2213.55	7324.36	1.49747	1.49747	400
2213.66	7328.21	1.49836	1.49836	400
2213.77	7331.82	1.49927	1.49927	400
2213.87	7334.41	1.50006	1.50006	400
2213.98	7337.18	1.50097	1.50097	400
2214.09	7340.47	1.50183	1.50183	400
2214.19	7343.31	1.50262	1.50262	400
2214.3	7346.37	1.50351	1.50351	400
2214.41	7349.67	1.5044	1.5044	400
2214.52	7353.12	1.50531	1.50531	400
2214.62	7356.37	1.50609	1.50609	400
2214.73	7359.83	1.50696	1.50696	400
2214.84	7362.81	1.50785	1.50785	400
2214.94	7365.61	1.50866	1.50866	400
2215.05	7368.63	1.50954	1.50954	400
2215.16	7371.75	1.51043	1.51043	400
2215.27	7375.5	1.5113	1.5113	400
2215.37	7378.09	1.51213	1.51213	400
2215.48	7381.2	1.513	1.513	401
2215.58	7384.04	1.5138	1.5138	401
2215.69	7388.18	1.51469	1.51469	401
2215.8	7391.67	1.51554	1.51554	401
2215.91	7396.04	1.51643	1.51643	401
2216.01	7399.01	1.51726	1.51726	401
2216.12	7401.59	1.51812	1.51812	401
2216.23	7405.16	1.51903	1.51903	401
2216.33	7408.04	1.51982	1.51982	401
2216.44	7411.03	1.52071	1.52071	401
2216.55	7414.01	1.5216	1.5216	401
2216.66	7416.9	1.52244	1.52244	401
2216.76	7419.6	1.52325	1.52325	401
2216.87	7423.24	1.52414	1.52414	401
2216.98	7426.58	1.52501	1.52501	401
2217.08	7429.79	1.52581	1.52581	401
2217.19	7433.1	1.52668	1.52668	401
2217.3	7435.95	1.52757	1.52757	401
2217.41	7439.28	1.52846	1.52846	401
2217.51	7441.82	1.52927	1.52927	401
2217.62	7445	1.53015	1.53015	401
2217.73	7448.12	1.53102	1.53102	401
2217.83	7451.01	1.53183	1.53183	401
2217.94	7453.93	1.5327	1.5327	401
2218.05	7457.15	1.53356	1.53356	401
2218.16	7459.92	1.53447	1.53447	401
2218.26	7462.98	1.53528	1.53528	401
2218.37	7466.32	1.53615	1.53615	401
2218.48	7469.6	1.53704	1.53704	401
2218.58	7472.81	1.53782	1.53782	401
2218.69	7475.92	1.53871	1.53871	401
2218.8	7478.51	1.5396	1.5396	401
2218.91	7481.06	1.54047	1.54047	401
2219.01	7484.13	1.54125	1.54125	401
2219.12	7487.87	1.54214	1.54214	401
2219.23	7491.1	1.54301	1.54301	401
2219.33	7493.96	1.5438	1.5438	401
2219.44	7497.08	1.54471	1.54471	400
2219.55	7499.97	1.54557	1.54557	400
2219.66	7503.28	1.54646	1.54646	400
2219.76	7506.34	1.54725	1.54725	400
2219.87	7509.54	1.54814	1.54814	400
2219.98	7512.02	1.54901	1.54901	400
2220.08	7515.44	1.54981	1.54981	400
2220.19	7518.93	1.5507	1.5507	400
2220.3	7521.73	1.55159	1.55159	400
2220.41	7524.78	1.55244	1.55244	400
2220.51	7527.63	1.55322	1.55322	400
2220.62	7530.86	1.55413	1.55413	400
2220.73	7534.07	1.555	1.555	400
2220.83	7536.52	1.55581	1.55581	400
2220.94	7539.14	1.55667	1.55667	400
2221.05	7542.32	1.55756	1.55756	400
2221.15	7545.12	1.55835	1.55835	400
2221.26	7548.85	1.55924	1.55924	400
2221.37	7552.31	1.56015	1.56015	400
2221.48	7555.51	1.56099	1.56099	400
2221.58	7558.54	1.56178	1.56178	400
2221.69	7560.62	1.56267	1.56267	400
2221.8	7563.61	1.56352	1.56352	400
2221.9	7567.14	1.56434	1.56434	400
2222.01	7570.29	1.56521	1.56521	400
2222.12	7573.63	1.56608	1.56608	400
2222.23	7576.95	1.56697	1.56697	400
2222.33	7580.02	1.56777	1.56777	400
2222.44	7583	1.56864	1.56864	400
2222.55	7585.64	1.56953	1.56953	400
2222.65	7588.54	1.57034	1.57034	400
2222.76	7591.62	1.57119	1.57119	400
2222.87	7595.04	1.57207	1.57207	400
2222.98	7598.4	1.57296	1.57296	400
2223.08	7600.74	1.57373	1.57373	400
2223.19	7603.81	1.57462	1.57462	400
2223.3	7607.29	1.57551	1.57551	400
2223.4	7610.4	1.57631	1.57631	400
2223.51	7613.71	1.5772	1.5772	400
2223.62	7616.4	1.57805	1.57805	400
2223.73	7619.61	1.57894	1.57894	400
2223.83	7621.98	1.57974	1.57974	400
2223.94	7625.51	1.58063	1.58063	400
2224.05	7628.15	1.58146	1.58146	400
2224.15	7630.07	1.58224	1.58224	400
2224.26	7634.5	1.58311	1.58311	400
2224.37	7638.03	1.58398	1.58398	400
2224.48	7641.65	1.58489	1.58489	400
2224.58	7644.37	1.5857	1.5857	400
2224.69	7647.88	1.58659	1.58659	400
2224.8	7651.22	1.58743	1.58743	400
2224.9	7654.7	1.58824	1.58824	400
2225.01	7657.62	1.58913	1.58913	400
2225.12	7660.38	1.59002	1.59002	400
2225.23	7663.15	1.59086	1.59086	400
2225.33	7666.09	1.59163	1.59163	400
2225.44	7669.77	1.59254	1.59254	400
2225.55	7672.56	1.59341	1.59341	399
2225.65	7676.46	1.59423	1.59423	399
2225.76	7679.93	1.5951	1.5951	399
2225.87	7682.06	1.59597	1.59597	399
2225.97	7685.22	1.5968	1.5968	399
2226.08	7688.43	1.59762	1.59762	399
2226.19	7691.86	1.59853	1.59853	399
2226.3	7695.23	1.59942	1.59942	399
2226.4	7698.23	1.60021	1.60021	399
2226.51	7701.01	1.60105	1.60105	399
2226.62	7703.85	1.60194	1.60194	399
2226.72	7707.25	1.60275	1.60275	399
2226.83	7710.88	1.60362	1.60362	399
2226.94	7714.07	1.60449	1.60449	399
2227.05	7717.95	1.60542	1.60542	399
2227.15	7720.31	1.60618	1.60618	399
2227.26	7723.5	1.60709	1.60709	399
2227.37	7726.8	1.60796	1.60796	399
2227.47	7729.67	1.60872	1.60872	399
2227.58	7733.56	1.60963	1.60963	399
2227.69	7736.92	1.6105	1.6105	399
2227.8	7740.17	1.61139	1.61139	399
2227.9	7742.92	1.61218	1.61218	399
2228.01	7746.35	1.61306	1.61306	399
2228.12	7749.16	1.61393	1.61393	399
2228.22	7751.9	1.61474	1.61474	399
2228.33	7755.09	1.61561	1.61561	399
2228.44	7758.26	1.61647	1.61647	399
2228.55	7761.71	1.61738	1.61738	399
2228.65	7764.89	1.61819	1.61819	399
2228.76	7767.62	1.61906	1.61906	399
2228.87	7771.01	1.61995	1.61995	399
2228.97	7773.91	1.62071	1.62071	399
2229.08	7777.55	1.6216	1.6216	399
2229.19	7780.45	1.62249	1.62249	399
2229.3	7783.35	1.62338	1.62338	399
2229.4	7785.93	1.62418	1.62418	399
2229.51	7789.28	1.62507	1.62507	399
2229.62	7792.52	1.62594	1.62594	399
2229.72	7795.69	1.62677	1.62677	399
2229.83	7798.98	1.62762	1.62762	399
2229.94	7801.95	1.62846	1.62846	399
2230.05	7805.53	1.62937	1.62937	399
2230.15	7809.28	1.6302	1.6302	399
2230.26	7812.86	1.63107	1.63107	399
2230.37	7815.75	1.63198	1.63198	399
2230.47	7818.92	1.63276	1.63276	399
2230.58	7821.23	1.63363	1.63363	399
2230.69	7823.93	1.6345	1.6345	399
2230.79	7826.64	1.63531	1.63531	399
2230.9	7830.59	1.63619	1.63619	399
2231.01	7833.66	1.63708	1.63708	399
2231.11	7836.38	1.63787	1.63787	399
2231.22	7839.56	1.63872	1.63872	399
2231.33	7842.96	1.63963	1.63963	399
2231.44	7845.79	1.64051	1.64051	399
2231.54	7849.29	1.64132	1.64132	399
2231.65	7852.59	1.64219	1.64219	399
2231.76	7856.09	1.6431	1.6431	399
2231.86	7858.73	1.64388	1.64388	399
2231.97	7861.63	1.64477	1.64477	399
2232.08	7864.23	1.64564	1.64564	399
2232.19	7867.26	1.64653	1.64653	399
2232.29	7870.29	1.64734	1.64734	399
2232.4	7873.66	1.6482	1.6482	399
2232.51	7877.77	1.64911	1.64911	399
2232.61	7880.43	1.6499	1.6499	399
2232.72	7883.78	1.65079	1.65079	399
2232.83	7886.85	1.65166	1.65166	399
2232.94	7890.57	1.65255	1.65255	399
2233.04	7894	1.65335	1.65335	399
2233.15	7896.81	1.65424	1.65424	399
2233.26	7899.91	1.65509	1.65509	399
2233.36	7902.78	1.65589	1.65589	399
2233.47	7905.72	1.65678	1.65678	399
2233.58	7908.86	1.65767	1.65767	399
2233.69	7912.26	1.65858	1.65858	399
2233.79	7914.71	1.65937	1.65937	399
2233.9	7918.22	1.66026	1.66026	399
2234.01	7921.63	1.66114	1.66114	399
2234.11	7924.33	1.66193	1.66193	399
2234.22	7927.25	1.6628	1.6628	399
2234.33	7930.7	1.66371	1.66371	399
2234.44	7934.07	1.66458	1.66458	399
2234.54	7936.95	1.66538	1.66538	399
2234.65	7939.74	1.66625	1.66625	399
2234.76	7942.71	1.66712	1.66712	399
2234.86	7946.41	1.66799	1.66799	399
2234.97	7949.75	1.66888	1.66888	399
2235.08	7952.86	1.66978	1.66978	399
2235.19	7955.88	1.67065	1.67065	399
2235.29	7958.53	1.67142	1.67142	399
2235.4	7961.86	1.67233	1.67233	399
2235.51	7965.34	1.67322	1.67322	399
2235.61	7968.2	1.674	1.674	399
2235.72	7971.93	1.67489	1.67489	400
2235.83	7975.6	1.67576	1.67576	400
2235.93	7978.24	1.67659	1.67659	400
2236.04	7981.49	1.67747	1.67747	400
2236.15	7984.62	1.67832	1.67832	400
2236.26	7987.3	1.67923	1.67923	400
2236.36	7989.88	1.68004	1.68004	400
2236.47	7993.24	1.68093	1.68093	400
2236.58	7996.08	1.68179	1.68179	400
2236.68	7998.7	1.68258	1.68258	400
2236.79	8002.29	1.68345	1.68345	400
2236.9	8005.46	1.68434	1.68434	400
2237.01	8008.53	1.68523	1.68523	400
2237.11	8012.21	1.68605	1.68605	400
2237.22	8015.23	1.68692	1.68692	400
2237.33	8018.12	1.68779	1.68779	400
2237.43	8021.23	1.68862	1.68862	400
2237.54	8023.95	1.68948	1.68948	400
2237.65	8026.18	1.69035	1.69035	400
2237.76	8029.32	1.69126	1.69126	400
2237.86	8032.41	1.69205	1.69205	400
2237.97	8035.73	1.69294	1.69294	400
2238.08	8039.54	1.6938	1.6938	400
2238.18	8043.02	1.69461	1.69461	400
2238.29	8045.96	1.69552	1.69552	400
2238.4	8048.67	1.69637	1.69637	400
2238.51	8051.89	1.69726	1.69726	400
2238.61	8054.49	1.69806	1.69806	400
2238.72	8057.99	1.69895	1.69895	400
2238.83	8060.92	1.69982	1.69982	400
2238.93	8063.78	1.70063	1.70063	400
2239.04	8066.35	1.70149	1.70149	400
2239.15	8069.48	1.70238	1.70238	400
[truncated: 1,013 more rows]
