# Supplementary material for: Benchmark dataset of the effect of grain size on strength in the single-phase FCC CrCoNi medium entropy alloy
Source: Data Brief. 2019 Oct 1;27:104592. doi: 10.1016/j.dib.2019.104592 (PMC6812030; doi:10.1016/j.dib.2019.104592)
Supplement: Multimedia component 1 [file mmc1.zip › Compression_Tests/673K/CrCoNi_1173K_20min_673K.xlsx]

## Sheet: CrCoNi_1173K_20min_673K
Name	CrCoNi-900C-20min-7,5µm-693K
Diameter	4.06	mm
Sample height	8.05	mm
Gage length	8.05	mm
Speed ​​during measurement	0.48	mm/min
Time	Force	Crosshead Displacement	Crosshead Displacement	Temperature
s	N	mm	mm	°C
319.244	74.8374	0	0	401
319.325	74.7827	-2.06707e-05	-2.06707e-05	401
319.354	74.6954	-4.1294e-05	-4.1294e-05	401
319.354	74.6954	-4.1294e-05	-4.1294e-05	401
319.455	74.4981	-6.20123e-05	-6.20123e-05	401
319.564	74.8293	-4.76359e-08	-4.76359e-08	401
319.665	75.9108	0.000640773	0.000640773	401
319.775	76.7005	0.0015501	0.0015501	401
319.884	77.9075	0.00245943	0.00245943	401
319.994	78.7922	0.00334825	0.00334825	401
320.095	79.7476	0.00413408	0.00413408	401
320.205	80.9791	0.00500193	0.00500193	401
320.314	81.887	0.00591173	0.00591173	401
320.415	82.8736	0.00669708	0.00669708	401
320.525	83.6159	0.00758591	0.00758591	401
320.634	84.4762	0.00847497	0.00847497	401
320.744	85.1868	0.00934281	0.00934281	401
320.845	85.9996	0.0101696	0.0101696	401
320.955	86.8839	0.011038	0.011038	401
321.064	87.9495	0.0119268	0.0119268	401
321.165	88.8416	0.0126916	0.0126916	401
321.275	89.7098	0.013601	0.013601	401
321.384	90.6256	0.0144693	0.0144693	401
321.494	91.5572	0.0153581	0.0153581	401
321.595	92.4491	0.0161435	0.0161435	401
321.705	93.4124	0.0170118	0.0170118	401
321.814	94.6043	0.0179006	0.0179006	401
321.915	95.0938	0.018686	0.018686	401
322.025	95.899	0.0195748	0.0195748	400
322.134	96.4675	0.0204636	0.0204636	400
322.244	96.9177	0.0213734	0.0213734	400
322.345	97.2807	0.0221383	0.0221383	400
322.455	97.2962	0.0230061	0.0230061	400
322.564	97.2729	0.0238744	0.0238744	400
322.665	97.4301	0.0246808	0.0246808	400
322.775	97.3913	0.0255696	0.0255696	400
322.884	97.6121	0.0264584	0.0264584	400
322.994	97.7623	0.0273267	0.0273267	400
323.095	97.9352	0.0281121	0.0281121	400
323.205	98.4096	0.0290214	0.0290214	400
323.314	98.8361	0.0298692	0.0298692	400
323.415	99.5777	0.0306751	0.0306751	400
323.525	100.32	0.0315432	0.0315432	400
323.634	101.354	0.032453	0.032453	400
323.744	102.925	0.0333213	0.0333213	400
323.845	104.723	0.0341066	0.0341066	400
323.955	106.896	0.0349955	0.0349955	400
324.064	108.924	0.0358638	0.0358638	400
324.165	110.771	0.0366696	0.0366696	400
324.275	112.176	0.037538	0.037538	400
324.384	113.393	0.0384268	0.0384268	400
324.494	114.908	0.0392951	0.0392951	400
324.595	115.753	0.040101	0.040101	400
324.704	116.708	0.04099	0.04099	400
324.814	117.672	0.0418789	0.0418789	400
324.915	118.737	0.0426642	0.0426642	400
325.024	120.26	0.0435115	0.0435115	400
325.134	122.337	0.0444004	0.0444004	400
325.235	124.278	0.0452067	0.0452067	400
325.345	126.591	0.0460955	0.0460955	400
325.454	129.236	0.0469638	0.0469638	400
325.564	131.879	0.0478322	0.0478322	400
325.665	134.422	0.0486175	0.0486175	400
325.774	137.335	0.0494854	0.0494854	400
325.884	140.137	0.0503952	0.0503952	400
325.985	143.137	0.0512015	0.0512015	400
326.095	146.208	0.0520488	0.0520488	400
326.204	149.011	0.0529172	0.0529172	399
326.314	152.113	0.053785	0.053785	399
326.415	154.877	0.0545913	0.0545913	399
326.524	157.474	0.0554597	0.0554597	399
326.634	160.206	0.0563485	0.0563485	399
326.735	161.974	0.0571338	0.0571338	399
326.845	163.26	0.0580227	0.0580227	399
326.954	164.8	0.058891	0.058891	399
327.064	167.112	0.0597588	0.0597588	399
327.165	168.952	0.0605651	0.0605651	399
327.274	171.233	0.061454	0.061454	399
327.384	173.987	0.0623013	0.0623013	399
327.485	176.759	0.0631282	0.0631282	399
327.595	180.035	0.0639965	0.0639965	399
327.704	183.082	0.0648646	0.0648646	399
327.814	186.596	0.0657534	0.0657534	399
327.915	189.84	0.0665802	0.0665802	399
328.024	193.645	0.067428	0.067428	399
328.134	197.291	0.0682959	0.0682959	399
328.235	200.94	0.0691022	0.0691022	399
328.345	204.887	0.069991	0.069991	399
328.454	209.164	0.0708594	0.0708594	399
328.564	213.104	0.0717482	0.0717482	399
328.665	216.775	0.072513	0.072513	399
328.774	221.149	0.0734223	0.0734223	399
328.884	225.758	0.0742907	0.0742907	399
328.985	229.967	0.0750965	0.0750965	399
329.095	235.453	0.0759853	0.0759853	399
329.204	240.211	0.0768537	0.0768537	399
329.314	245.383	0.077722	0.077722	399
329.415	250.459	0.0785278	0.0785278	399
329.524	255.883	0.0793962	0.0793962	399
329.625	261.268	0.0801613	0.0801613	399
329.735	265.68	0.0810911	0.0810911	399
329.844	271.898	0.0819594	0.0819594	399
329.954	278.418	0.0828277	0.0828277	399
330.055	283.978	0.0836336	0.0836336	399
330.165	290.607	0.0845019	0.0845019	399
330.274	297.412	0.0854112	0.0854112	399
330.375	303.254	0.0861971	0.0861971	399
330.485	310.391	0.0870649	0.0870649	399
330.594	317.551	0.0879537	0.0879537	399
330.704	325.117	0.0888426	0.0888426	399
330.805	331.617	0.0896284	0.0896284	399
330.915	338.953	0.0904962	0.0904962	399
331.024	346.898	0.0913645	0.0913645	399
331.125	354.086	0.0921914	0.0921914	399
331.235	361.973	0.0930802	0.0930802	399
331.344	369.992	0.0939485	0.0939485	399
331.454	377.863	0.0948374	0.0948374	399
331.555	385.09	0.0956432	0.0956432	399
331.665	392.949	0.0965325	0.0965325	399
331.774	401.273	0.0974004	0.0974004	399
331.875	408.707	0.0981857	0.0981857	399
331.985	416.578	0.099054	0.099054	399
332.094	425.133	0.0999428	0.0999428	399
332.204	433.797	0.100832	0.100832	399
332.305	441.609	0.101638	0.101638	399
332.415	450.078	0.102527	0.102527	399
332.524	458.574	0.103395	0.103395	399
332.625	466.133	0.104201	0.104201	399
332.735	474.625	0.105069	0.105069	399
332.844	483.406	0.105958	0.105958	399
332.954	492.379	0.106826	0.106826	399
333.055	500.699	0.107632	0.107632	399
333.165	509.836	0.108521	0.108521	399
333.274	519.363	0.10941	0.10941	399
333.375	528.074	0.110216	0.110216	399
333.485	537.144	0.111064	0.111064	399
333.594	546.758	0.111973	0.111973	399
333.704	556.379	0.112841	0.112841	399
333.805	565.019	0.113627	0.113627	399
333.915	574.805	0.114536	0.114536	399
334.024	584.902	0.115425	0.115425	399
334.125	594.215	0.116211	0.116211	399
334.235	604.367	0.1171	0.1171	399
334.344	614.523	0.117968	0.117968	399
334.454	624.66	0.118857	0.118857	399
334.555	634.227	0.119663	0.119663	399
334.664	644.774	0.120552	0.120552	399
334.774	655.223	0.12142	0.12142	399
334.875	665.043	0.122247	0.122247	399
334.985	675.821	0.123135	0.123135	399
335.094	686.098	0.124004	0.124004	399
335.195	695.86	0.124789	0.124789	399
335.305	706.367	0.125678	0.125678	399
335.414	717.129	0.126546	0.126546	399
335.524	728.301	0.127456	0.127456	399
335.625	738.321	0.128241	0.128241	399
335.735	749.864	0.12913	0.12913	399
335.844	761.551	0.130019	0.130019	399
335.945	771.688	0.130805	0.130805	399
336.055	783.016	0.131714	0.131714	399
336.164	794.153	0.132603	0.132603	399
336.274	805.438	0.13345	0.13345	399
336.375	815.715	0.134277	0.134277	399
336.485	827.27	0.135166	0.135166	399
336.594	838.703	0.136034	0.136034	399
336.695	849.02	0.136861	0.136861	399
336.805	859.93	0.137708	0.137708	399
336.914	871.149	0.138618	0.138618	399
337.024	882.864	0.139528	0.139528	399
337.125	892.688	0.140333	0.140333	399
337.235	904.11	0.141222	0.141222	399
337.344	916.246	0.142091	0.142091	399
337.445	926.551	0.142897	0.142897	399
337.555	937.543	0.143786	0.143786	399
337.664	947.84	0.144654	0.144654	399
337.774	957.922	0.145522	0.145522	399
337.875	966.719	0.146328	0.146328	399
337.985	976.176	0.147217	0.147217	399
338.094	986.782	0.148085	0.148085	399
338.195	995.403	0.148912	0.148912	399
338.305	1006.04	0.149801	0.149801	399
338.414	1016.34	0.150669	0.150669	400
338.524	1026.31	0.151558	0.151558	400
338.625	1035.48	0.152343	0.152343	400
338.735	1044.64	0.153253	0.153253	400
338.844	1055.15	0.154121	0.154121	400
338.945	1063.86	0.154906	0.154906	400
339.055	1073.91	0.155795	0.155795	400
339.164	1084.11	0.156664	0.156664	400
339.274	1094.31	0.157553	0.157553	400
339.375	1103.36	0.1584	0.1584	400
339.485	1113.12	0.159289	0.159289	400
339.594	1123.19	0.160136	0.160136	400
339.695	1132.28	0.160942	0.160942	400
339.804	1142.69	0.161831	0.161831	400
339.914	1152.58	0.162699	0.162699	400
340.015	1162.12	0.163506	0.163506	400
340.125	1172.04	0.164395	0.164395	400
340.234	1182.49	0.165262	0.165262	400
340.344	1193.21	0.166151	0.166151	400
340.445	1203.22	0.166937	0.166937	400
340.554	1215.15	0.167846	0.167846	400
340.664	1226.7	0.168715	0.168715	400
340.765	1238.34	0.1695	0.1695	400
340.875	1250.85	0.170389	0.170389	400
340.984	1263.17	0.171278	0.171278	400
341.094	1275.14	0.172146	0.172146	400
341.195	1286.11	0.172931	0.172931	400
341.304	1298.99	0.17382	0.17382	400
341.414	1311.12	0.174709	0.174709	401
341.515	1322.99	0.175515	0.175515	401
341.625	1335.55	0.176383	0.176383	401
341.734	1347.94	0.177252	0.177252	401
341.844	1360.3	0.178161	0.178161	401
341.945	1371.85	0.178967	0.178967	401
342.054	1384.07	0.179836	0.179836	401
342.164	1396.21	0.180704	0.180704	401
342.265	1407.95	0.181489	0.181489	401
342.375	1420.96	0.182399	0.182399	401
342.484	1433.15	0.183287	0.183287	401
342.594	1445.71	0.184135	0.184135	401
342.695	1457.3	0.184941	0.184941	401
342.804	1469.82	0.185809	0.185809	401
342.914	1482.84	0.186698	0.186698	401
343.015	1494.49	0.187484	0.187484	401
343.125	1507.36	0.188393	0.188393	401
343.234	1519.79	0.189261	0.189261	401
343.344	1533.27	0.19015	0.19015	401
343.445	1545.54	0.190936	0.190936	401
343.554	1558.73	0.191825	0.191825	401
343.664	1572.24	0.192693	0.192693	401
343.765	1584.24	0.193478	0.193478	401
343.875	1597.84	0.194367	0.194367	401
343.984	1611.53	0.195235	0.195235	401
344.094	1625.49	0.196124	0.196124	401
344.195	1638.13	0.19693	0.19693	401
344.304	1652.11	0.197819	0.197819	401
344.414	1665.75	0.198708	0.198708	401
344.515	1678.04	0.199473	0.199473	401
344.625	1692.1	0.200362	0.200362	401
344.734	1705.65	0.20125	0.20125	401
344.835	1718.02	0.202036	0.202036	401
344.945	1732.19	0.202904	0.202904	401
345.054	1745.82	0.203793	0.203793	401
345.155	1758.06	0.204599	0.204599	401
345.265	1771.79	0.205467	0.205467	401
345.374	1785.42	0.206356	0.206356	401
345.484	1799.07	0.207224	0.207224	402
345.585	1812.26	0.20803	0.20803	402
345.695	1825.9	0.208899	0.208899	402
345.804	1840.18	0.209767	0.209767	402
345.905	1853.38	0.210573	0.210573	402
346.015	1867.72	0.211441	0.211441	402
346.124	1882.7	0.21233	0.21233	402
346.234	1898.15	0.213198	0.213198	402
346.335	1912.05	0.214004	0.214004	402
346.445	1926.91	0.214893	0.214893	402
346.554	1942.52	0.215761	0.215761	402
346.655	1956.75	0.216588	0.216588	402
346.765	1972.1	0.217436	0.217436	402
346.874	1987.37	0.218304	0.218304	402
346.984	2003.1	0.219172	0.219172	402
347.085	2017.59	0.219999	0.219999	402
347.195	2033.1	0.220867	0.220867	402
347.304	2048.49	0.221715	0.221715	402
347.405	2061.67	0.22248	0.22248	402
347.515	2077.4	0.223368	0.223368	402
347.624	2093.04	0.224236	0.224236	402
347.734	2108.76	0.225146	0.225146	402
347.835	2123.17	0.225952	0.225952	402
347.945	2139.03	0.22682	0.22682	402
348.054	2154.65	0.227709	0.227709	402
348.155	2168.7	0.228494	0.228494	402
348.265	2184.71	0.229363	0.229363	402
348.374	2199.96	0.230231	0.230231	402
348.484	2217.6	0.231099	0.231099	402
348.585	2232.36	0.231905	0.231905	402
348.695	2248.83	0.232773	0.232773	402
348.804	2265.12	0.233642	0.233642	402
348.905	2280.2	0.234468	0.234468	402
349.015	2296.96	0.235378	0.235378	402
349.124	2313.17	0.236226	0.236226	402
349.234	2329.26	0.237114	0.237114	402
349.335	2344.08	0.2379	0.2379	402
349.445	2360.73	0.238768	0.238768	402
349.554	2377.75	0.239657	0.239657	401
349.655	2392.7	0.240442	0.240442	401
349.765	2409.11	0.241331	0.241331	401
349.874	2425.59	0.242199	0.242199	401
349.975	2440.66	0.242985	0.242985	401
350.085	2457.57	0.243873	0.243873	401
350.194	2474.45	0.244762	0.244762	401
350.304	2491.12	0.245651	0.245651	401
350.405	2506.12	0.246457	0.246457	401
350.515	2522.69	0.247346	0.247346	401
350.624	2539.59	0.248215	0.248215	401
350.725	2554.22	0.248979	0.248979	401
350.835	2570.48	0.249889	0.249889	401
350.944	2586.84	0.250757	0.250757	401
351.054	2603.34	0.251625	0.251625	401
351.155	2619.05	0.252431	0.252431	401
351.265	2636.11	0.2533	0.2533	401
351.374	2653.28	0.254209	0.254209	401
351.475	2668.3	0.254974	0.254974	401
351.585	2685.51	0.255883	0.255883	401
351.694	2702.82	0.256731	0.256731	401
351.804	2719.67	0.25762	0.25762	401
351.905	2735.16	0.258405	0.258405	401
352.015	2752.09	0.259314	0.259314	401
352.124	2768.8	0.260183	0.260183	401
352.225	2784.42	0.260989	0.260989	401
352.335	2801.37	0.261857	0.261857	401
352.444	2818.54	0.262746	0.262746	401
352.554	2835.98	0.263635	0.263635	401
352.655	2850.76	0.264441	0.264441	401
352.765	2867.32	0.265309	0.265309	401
352.874	2884.4	0.266198	0.266198	401
352.975	2899.42	0.266983	0.266983	401
353.085	2915.8	0.267872	0.267872	401
353.194	2932.86	0.268761	0.268761	401
353.304	2949.29	0.269609	0.269609	401
353.405	2964.8	0.270436	0.270436	401
353.515	2981.19	0.271304	0.271304	401
353.624	2998.02	0.272192	0.272192	401
353.725	3013.54	0.273019	0.273019	401
353.835	3030.59	0.273888	0.273888	401
353.944	3047.86	0.274756	0.274756	401
354.054	3064.72	0.275645	0.275645	401
354.155	3080.23	0.27643	0.27643	401
354.265	3097.12	0.277298	0.277298	401
354.374	3114.18	0.278187	0.278187	401
354.475	3129.74	0.278993	0.278993	401
354.585	3146.94	0.279861	0.279861	401
354.694	3163.75	0.28075	0.28075	401
354.795	3179.49	0.281556	0.281556	401
354.905	3197	0.282445	0.282445	401
355.014	3214.22	0.283334	0.283334	401
355.124	3231.02	0.284223	0.284223	401
355.225	3246.7	0.285029	0.285029	401
355.334	3263.46	0.285897	0.285897	401
355.444	3280.16	0.286765	0.286765	401
355.545	3295.54	0.287551	0.287551	400
355.655	3312.51	0.288481	0.288481	400
355.764	3328.82	0.289328	0.289328	400
355.874	3346.01	0.290217	0.290217	400
355.975	3361.01	0.291044	0.291044	400
356.084	3377.29	0.291912	0.291912	400
356.194	3393.78	0.29278	0.29278	400
356.295	3409.06	0.293607	0.293607	400
356.405	3425.89	0.294476	0.294476	400
356.514	3442.61	0.295344	0.295344	400
356.624	3459.31	0.296212	0.296212	400
356.725	3474.51	0.297039	0.297039	400
356.834	3491.32	0.297907	0.297907	400
356.944	3509.48	0.298816	0.298816	400
357.045	3525.03	0.299602	0.299602	400
357.155	3541.26	0.300491	0.300491	400
357.264	3557.57	0.30138	0.30138	400
357.374	3574.27	0.302248	0.302248	400
357.475	3589.37	0.303075	0.303075	400
357.584	3605.65	0.303943	0.303943	400
357.694	3621.95	0.304832	0.304832	400
357.795	3636.59	0.305638	0.305638	400
357.905	3652.54	0.306506	0.306506	400
358.014	3668.47	0.307416	0.307416	400
358.124	3685.63	0.308325	0.308325	400
358.225	3699.61	0.309111	0.309111	400
358.334	3715.24	0.31002	0.31002	400
358.444	3730.68	0.310888	0.310888	400
358.545	3744.44	0.311674	0.311674	400
358.655	3760.09	0.312583	0.312583	400
358.764	3775.27	0.313431	0.313431	400
358.874	3790.66	0.31432	0.31432	400
358.975	3804.79	0.315125	0.315125	400
359.084	3820.31	0.316014	0.316014	400
359.194	3836.03	0.316904	0.316904	400
359.295	3849.46	0.317709	0.317709	400
359.405	3864.36	0.318578	0.318578	400
359.514	3879.61	0.319487	0.319487	400
359.624	3894.53	0.320355	0.320355	399
359.725	3908.04	0.321141	0.321141	399
359.834	3922.45	0.322051	0.322051	399
359.935	3935.56	0.322877	0.322877	399
360.045	3949.58	0.323725	0.323725	399
360.154	3963.45	0.324593	0.324593	399
360.264	3977.42	0.325482	0.325482	399
360.365	3990.39	0.326288	0.326288	399
360.475	4004.32	0.327177	0.327177	399
360.584	4017.31	0.328066	0.328066	399
360.685	4029.34	0.328872	0.328872	399
360.795	4042.43	0.32974	0.32974	399
360.904	4055.73	0.330629	0.330629	399
361.014	4068.36	0.331497	0.331497	399
361.115	4079.9	0.332303	0.332303	399
361.225	4092.51	0.333171	0.333171	399
361.334	4104.33	0.33406	0.33406	399
361.435	4115.57	0.334866	0.334866	399
361.545	4127.94	0.335734	0.335734	399
361.654	4139.81	0.336623	0.336623	399
361.764	4151.95	0.337512	0.337512	399
361.865	4162.96	0.338298	0.338298	399
361.975	4174.26	0.339187	0.339187	399
362.084	4185.69	0.340096	0.340096	399
362.185	4196.13	0.340902	0.340902	399
362.295	4207.53	0.34175	0.34175	399
362.404	4219.04	0.342639	0.342639	399
362.514	4229.85	0.343486	0.343486	399
362.615	4240.61	0.344313	0.344313	399
362.725	4251.73	0.345202	0.345202	399
362.834	4262.59	0.34609	0.34609	399
362.935	4272.31	0.346855	0.346855	399
363.045	4282.89	0.347765	0.347765	399
363.154	4293.08	0.348633	0.348633	399
363.264	4303.02	0.349522	0.349522	399
363.365	4312.38	0.350307	0.350307	399
363.475	4323.27	0.351196	0.351196	399
363.584	4333.85	0.352064	0.352064	399
363.685	4342.91	0.352871	0.352871	398
363.795	4352.59	0.353759	0.353759	398
363.904	4362.28	0.354627	0.354627	398
364.014	4372.06	0.355496	0.355496	398
364.115	4381.02	0.356302	0.356302	398
364.225	4391.31	0.357191	0.357191	398
364.334	4401.31	0.358059	0.358059	398
364.435	4409.94	0.358886	0.358886	398
364.545	4419.35	0.359754	0.359754	398
364.654	4428.03	0.360622	0.360622	398
364.755	4436.28	0.361407	0.361407	398
364.865	4445.55	0.362296	0.362296	398
364.974	4454.28	0.363185	0.363185	398
365.084	4462.87	0.364053	0.364053	398
365.185	4470.74	0.364839	0.364839	398
365.295	4479.57	0.365728	0.365728	398
365.404	4487.88	0.366617	0.366617	398
365.505	4495.3	0.367423	0.367423	398
365.615	4503.19	0.368312	0.368312	398
365.724	4510.48	0.36918	0.36918	398
365.834	4518.62	0.370048	0.370048	398
365.935	4525.92	0.370854	0.370854	398
366.045	4533.33	0.371743	0.371743	398
366.154	4539.88	0.372591	0.372591	398
366.255	4546.54	0.373397	0.373397	398
366.365	4553.41	0.374265	0.374265	398
366.474	4559.91	0.375133	0.375133	398
366.584	4566.52	0.376001	0.376001	398
366.685	4572.23	0.376828	0.376828	398
366.795	4578.45	0.377696	0.377696	398
366.904	4584.41	0.378564	0.378564	398
367.005	4589.66	0.379391	0.379391	398
367.115	4595.45	0.380239	0.380239	398
367.224	4601.09	0.381107	0.381107	398
367.334	4607.08	0.382016	0.382016	398
367.435	4612.1	0.382781	0.382781	398
367.545	4617.8	0.383691	0.383691	398
367.654	4623.48	0.384559	0.384559	398
367.755	4628.62	0.385386	0.385386	398
367.865	4633.88	0.386254	0.386254	398
367.974	4638.89	0.387122	0.387122	398
368.084	4643.89	0.38797	0.38797	398
368.185	4648.64	0.388797	0.388797	398
368.295	4653.82	0.389644	0.389644	398
368.404	4659.07	0.390533	0.390533	398
368.505	4663.1	0.391339	0.391339	398
368.615	4667.37	0.392186	0.392186	398
368.724	4672.85	0.393055	0.393055	399
368.834	4678.05	0.393943	0.393943	399
368.935	4682.65	0.394729	0.394729	399
369.045	4686.51	0.395597	0.395597	399
369.154	4690.6	0.396507	0.396507	399
369.255	4694.6	0.397292	0.397292	399
369.365	4699.44	0.39816	0.39816	399
369.474	4704.24	0.399049	0.399049	399
369.584	4709.49	0.399917	0.399917	399
369.685	4713.38	0.400682	0.400682	399
369.794	4718.29	0.401592	0.401592	399
369.904	4722.97	0.402481	0.402481	399
370.005	4727.04	0.403286	0.403286	399
370.114	4731.54	0.404155	0.404155	399
370.224	4735.81	0.405044	0.405044	399
370.325	4740.25	0.40585	0.40585	399
370.435	4744.86	0.406718	0.406718	399
370.544	4749.9	0.407586	0.407586	399
370.654	4754.61	0.408454	0.408454	399
370.755	4758.92	0.409261	0.409261	399
370.864	4763.52	0.410149	0.410149	399
370.974	4767.93	0.411017	0.411017	399
371.075	4771.9	0.411803	0.411803	399
371.185	4776.43	0.412692	0.412692	399
371.294	4781.03	0.41356	0.41356	399
371.404	4785.69	0.414449	0.414449	399
371.505	4789.67	0.415234	0.415234	399
371.614	4794.44	0.416144	0.416144	399
371.724	4799.49	0.417033	0.417033	399
371.825	4804.58	0.417797	0.417797	399
371.935	4809.2	0.418666	0.418666	399
372.044	4814.48	0.419534	0.419534	399
372.154	4819.47	0.420402	0.420402	399
372.255	4823.48	0.421229	0.421229	399
372.364	4827.28	0.422138	0.422138	399
372.474	4831.62	0.423007	0.423007	399
372.575	4835.34	0.423813	0.423813	399
372.685	4839.35	0.42466	0.42466	399
372.794	4844.04	0.425549	0.425549	399
372.904	4849.41	0.426438	0.426438	399
373.005	4854.32	0.427244	0.427244	399
373.114	4859.38	0.428112	0.428112	399
373.224	4864.01	0.42898	0.42898	399
373.325	4867.5	0.429745	0.429745	399
373.435	4872.19	0.430654	0.430654	399
373.544	4876.67	0.431544	0.431544	399
373.654	4881.17	0.432433	0.432433	399
373.755	4885.75	0.433259	0.433259	399
373.864	4889.38	0.434127	0.434127	400
373.974	4894.11	0.435016	0.435016	400
374.075	4898.07	0.435781	0.435781	400
374.185	4902.92	0.43667	0.43667	400
374.294	4907.61	0.437538	0.437538	400
374.404	4912.32	0.438427	0.438427	400
374.505	4916.22	0.439254	0.439254	400
374.614	4921.15	0.440122	0.440122	400
374.715	4925.44	0.440928	0.440928	400
374.825	4929.93	0.441817	0.441817	400
374.934	4934.07	0.442685	0.442685	400
375.044	4938.8	0.443574	0.443574	400
375.145	4942.9	0.444339	0.444339	400
375.255	4947.58	0.445227	0.445227	400
375.364	4952.51	0.446096	0.446096	400
375.465	4956.91	0.446902	0.446902	400
375.575	4962.04	0.447791	0.447791	400
375.684	4966.58	0.4487	0.4487	400
375.794	4971.09	0.449548	0.449548	400
375.895	4975.3	0.450375	0.450375	400
376.005	4979.39	0.451243	0.451243	400
376.114	4984.25	0.452132	0.452132	400
376.215	4988.14	0.452917	0.452917	400
376.325	4992.98	0.453806	0.453806	400
376.434	4997.57	0.454715	0.454715	400
376.544	5001.79	0.455584	0.455584	400
376.645	5005.92	0.456369	0.456369	400
376.755	5010.68	0.457258	0.457258	400
376.864	5015.08	0.458147	0.458147	400
376.965	5018.94	0.458932	0.458932	400
377.075	5023.68	0.459842	0.459842	400
377.184	5028.67	0.460731	0.460731	400
377.294	5033.25	0.461599	0.461599	400
377.395	5037.65	0.462405	0.462405	400
377.505	5042.23	0.463273	0.463273	400
377.614	5046.73	0.464162	0.464162	400
377.715	5051	0.464968	0.464968	400
377.825	5055.33	0.465836	0.465836	400
377.934	5059.94	0.466704	0.466704	400
378.044	5065.42	0.467614	0.467614	400
378.145	5069.12	0.46842	0.46842	400
378.255	5073.55	0.469309	0.469309	400
378.364	5077.64	0.470157	0.470157	400
378.465	5081.54	0.470984	0.470984	400
378.575	5086.62	0.471893	0.471893	400
378.684	5090.93	0.472761	0.472761	400
378.794	5095.95	0.473629	0.473629	400
378.895	5100.05	0.474435	0.474435	400
379.005	5105.09	0.475324	0.475324	401
379.114	5108.86	0.476193	0.476193	401
379.215	5113.05	0.476998	0.476998	401
379.325	5118.44	0.477929	0.477929	401
379.434	5123.32	0.478818	0.478818	401
379.544	5127.61	0.479686	0.479686	401
379.645	5131.1	0.480471	0.480471	401
379.754	5135.78	0.481381	0.481381	401
379.864	5140.43	0.482249	0.482249	401
379.965	5145.17	0.483055	0.483055	401
380.075	5149.54	0.483923	0.483923	401
380.184	5154	0.484812	0.484812	401
380.285	5158.08	0.485639	0.485639	401
380.395	5162.66	0.486507	0.486507	401
380.504	5167.24	0.487417	0.487417	401
380.614	5171.28	0.488264	0.488264	401
380.715	5175.45	0.48907	0.48907	401
380.825	5180.21	0.489938	0.489938	401
380.934	5185.44	0.490848	0.490848	401
381.035	5189.33	0.491633	0.491633	401
381.145	5193.65	0.492543	0.492543	401
381.254	5197.69	0.493391	0.493391	401
381.364	5202.44	0.494279	0.494279	401
381.465	5206.63	0.495065	0.495065	401
381.575	5211.59	0.495954	0.495954	401
381.684	5215.7	0.496842	0.496842	401
381.785	5219.76	0.497669	0.497669	401
381.895	5224.35	0.498558	0.498558	401
382.004	5228.65	0.499447	0.499447	401
382.114	5232.67	0.500315	0.500315	401
382.215	5236.36	0.5011	0.5011	401
382.325	5240.99	0.501989	0.501989	401
382.434	5244.95	0.502858	0.502858	401
382.535	5249.26	0.503684	0.503684	401
382.645	5254.01	0.504553	0.504553	401
382.754	5258.28	0.505421	0.505421	401
382.864	5263.38	0.50631	0.50631	401
382.965	5267.45	0.507116	0.507116	401
383.075	5271.55	0.508025	0.508025	401
383.184	5275.33	0.508852	0.508852	401
383.285	5279.75	0.509659	0.509659	401
383.395	5284.16	0.510568	0.510568	401
383.504	5288.6	0.511436	0.511436	401
383.614	5292.92	0.512304	0.512304	401
383.715	5297.26	0.51311	0.51311	401
383.825	5301.88	0.513999	0.513999	401
383.934	5306.24	0.514867	0.514867	401
384.035	5310.03	0.515673	0.515673	401
384.145	5314.35	0.516583	0.516583	401
384.254	5318.81	0.51743	0.51743	401
384.364	5322.29	0.518319	0.518319	401
384.465	5325.92	0.519126	0.519126	401
384.575	5330.24	0.519994	0.519994	401
384.684	5335.04	0.520862	0.520862	401
384.785	5338.91	0.521689	0.521689	401
384.894	5343.06	0.522536	0.522536	401
385.004	5347.58	0.523404	0.523404	400
385.105	5351.35	0.524231	0.524231	400
385.215	5355.61	0.5251	0.5251	400
385.324	5360.14	0.525988	0.525988	400
385.434	5364.59	0.526856	0.526856	400
385.535	5368.44	0.527683	0.527683	400
385.644	5372.48	0.528551	0.528551	400
385.754	5376.77	0.52944	0.52944	400
385.855	5380.59	0.530205	0.530205	400
385.965	5384.79	0.531094	0.531094	400
386.074	5389.08	0.531983	0.531983	400
386.184	5393.54	0.532851	0.532851	400
386.285	5397.31	0.533657	0.533657	400
386.394	5401.36	0.534546	0.534546	400
386.504	5405.64	0.535414	0.535414	400
386.605	5409.14	0.5362	0.5362	400
386.715	5413.44	0.537109	0.537109	400
386.824	5417.9	0.537978	0.537978	400
386.934	5421.97	0.538866	0.538866	400
387.035	5425.69	0.539652	0.539652	400
387.144	5429.52	0.54052	0.54052	400
387.254	5433.75	0.541409	0.541409	400
387.355	5437.19	0.542174	0.542174	400
387.465	5441.48	0.543083	0.543083	400
387.574	5445.38	0.543951	0.543951	400
387.684	5448.72	0.544819	0.544819	400
387.785	5452.88	0.545626	0.545626	400
387.894	5457.39	0.546514	0.546514	400
388.004	5461.87	0.547383	0.547383	400
388.105	5465.68	0.548189	0.548189	400
388.215	5469.95	0.549057	0.549057	400
388.324	5473.09	0.549925	0.549925	400
388.434	5477.3	0.550814	0.550814	400
388.535	5480.94	0.55162	0.55162	400
388.644	5485.24	0.552488	0.552488	400
388.754	5489.36	0.553377	0.553377	400
388.855	5493.45	0.554183	0.554183	400
388.965	5497.75	0.555051	0.555051	400
389.074	5501.89	0.55592	0.55592	399
389.184	5505.63	0.556809	0.556809	399
389.285	5509.42	0.557573	0.557573	399
389.394	5513.91	0.558462	0.558462	399
389.504	5518	0.559351	0.559351	399
389.605	5521.73	0.560136	0.560136	399
389.715	5524.36	0.560984	0.560984	399
389.824	5529.12	0.561873	0.561873	399
389.925	5533.83	0.562658	0.562658	399
390.035	5538.02	0.563527	0.563527	399
390.144	5542.35	0.564415	0.564415	399
390.245	5545.94	0.565221	0.565221	399
390.355	5549.67	0.56611	0.56611	399
390.464	5553.64	0.566958	0.566958	399
390.574	5558.15	0.567847	0.567847	399
390.675	5562.13	0.568653	0.568653	399
390.785	5566.02	0.569521	0.569521	399
390.894	5569.87	0.570389	0.570389	399
390.995	5573.56	0.571195	0.571195	399
391.105	5577.29	0.572084	0.572084	399
391.214	5581.83	0.572952	0.572952	399
391.324	5586.04	0.573841	0.573841	399
391.425	5589.66	0.574647	0.574647	399
391.535	5593.25	0.575516	0.575516	399
391.644	5597.62	0.576384	0.576384	399
391.745	5601.54	0.57719	0.57719	399
391.855	5605.36	0.578058	0.578058	399
391.964	5609.69	0.578926	0.578926	399
392.074	5614.1	0.579836	0.579836	399
392.175	5617.46	0.580601	0.580601	399
392.285	5622.14	0.58149	0.58149	399
392.394	5625.96	0.582378	0.582378	399
392.495	5629.61	0.583164	0.583164	399
392.605	5633.65	0.584053	0.584053	399
392.714	5637.26	0.584921	0.584921	399
392.824	5641.43	0.58583	0.58583	399
392.925	5644.89	0.586595	0.586595	399
393.035	5648.8	0.587463	0.587463	399
393.144	5653.24	0.588352	0.588352	399
393.245	5657.36	0.589158	0.589158	399
393.355	5661.63	0.590026	0.590026	399
393.464	5665.33	0.590936	0.590936	399
393.574	5669.47	0.591804	0.591804	399
393.675	5673.19	0.59261	0.59261	399
393.785	5677	0.593499	0.593499	399
393.894	5680.27	0.594346	0.594346	399
393.995	5683.94	0.595132	0.595132	399
394.105	5688.56	0.596021	0.596021	399
394.214	5692.75	0.596889	0.596889	398
394.324	5696.8	0.597799	0.597799	398
394.425	5700.04	0.598564	0.598564	398
394.535	5704.29	0.599473	0.599473	398
394.644	5708.33	0.60032	0.60032	398
394.745	5711.89	0.601168	0.601168	398
394.855	5716.05	0.602057	0.602057	398
394.964	5719.53	0.602925	0.602925	398
395.065	5722.88	0.60371	0.60371	398
395.175	5726.32	0.604599	0.604599	398
395.284	5730.54	0.605509	0.605509	398
395.394	5734.88	0.606356	0.606356	398
395.495	5737.86	0.607142	0.607142	398
395.605	5741.59	0.60801	0.60801	398
395.714	5745.94	0.608919	0.608919	398
395.815	5749.73	0.609726	0.609726	398
395.925	5753.65	0.610614	0.610614	398
396.034	5757.69	0.611483	0.611483	398
396.144	5761.11	0.612372	0.612372	398
396.245	5764.61	0.613177	0.613177	398
396.355	5768.45	0.614025	0.614025	398
396.464	5772.79	0.614935	0.614935	398
396.565	5776.38	0.615699	0.615699	398
396.675	5780.42	0.616609	0.616609	398
396.784	5784.53	0.617477	0.617477	398
396.894	5788.67	0.618366	0.618366	398
396.995	5792.16	0.619172	0.619172	398
397.105	5796.23	0.62004	0.62004	398
397.214	5800.35	0.62095	0.62095	398
397.315	5803.62	0.621735	0.621735	398
397.425	5807.14	0.622604	0.622604	398
397.534	5811.21	0.623492	0.623492	398
397.644	5815.44	0.624381	0.624381	398
397.745	5818.2	0.625167	0.625167	398
397.855	5822	0.626055	0.626055	398
397.964	5826.47	0.626924	0.626924	398
398.065	5829.79	0.627751	0.627751	398
398.175	5833.57	0.628619	0.628619	398
398.284	5837.56	0.629508	0.629508	399
398.394	5841.34	0.630396	0.630396	399
398.495	5845.04	0.631202	0.631202	399
398.605	5848.92	0.632091	0.632091	399
398.714	5853.15	0.632959	0.632959	399
398.815	5856.3	0.633745	0.633745	399
398.925	5860.22	0.634634	0.634634	399
399.034	5864.26	0.635522	0.635522	399
399.144	5867.85	0.636391	0.636391	399
399.245	5871.65	0.637218	0.637218	399
399.355	5875.46	0.638065	0.638065	399
399.464	5879.15	0.638975	0.638975	399
399.565	5882.69	0.639781	0.639781	399
399.675	5886.07	0.64067	0.64067	399
399.784	5890.08	0.641559	0.641559	399
399.885	5893.54	0.642365	0.642365	399
399.995	5897.09	0.643233	0.643233	399
400.104	5901.18	0.644122	0.644122	399
400.214	5904.88	0.64499	0.64499	399
400.315	5907.83	0.645796	0.645796	399
400.424	5912.31	0.646706	0.646706	399
400.534	5916.56	0.647574	0.647574	399
400.635	5919.85	0.648401	0.648401	399
400.745	5923.01	0.64929	0.64929	399
400.854	5926.45	0.650178	0.650178	399
400.964	5930.59	0.651067	0.651067	399
401.065	5934.28	0.651873	0.651873	399
401.174	5938.52	0.652742	0.652742	399
401.284	5942.69	0.653609	0.653609	399
401.385	5946.41	0.654416	0.654416	399
401.495	5950.29	0.655305	0.655305	399
401.604	5954.01	0.656173	0.656173	399
401.714	5958.18	0.657082	0.657082	399
401.815	5961.39	0.657868	0.657868	399
401.924	5964.86	0.658756	0.658756	399
402.034	5968.62	0.659645	0.659645	399
402.135	5972.35	0.660431	0.660431	399
402.245	5975.69	0.66132	0.66132	400
402.354	5979.47	0.662209	0.662209	400
402.464	5983.37	0.663077	0.663077	400
402.565	5986.99	0.663904	0.663904	400
402.674	5990.49	0.664772	0.664772	400
402.784	5994.61	0.665681	0.665681	400
402.885	5998.05	0.666467	0.666467	400
402.995	6001.82	0.667355	0.667355	400
403.104	6005.45	0.668224	0.668224	400
403.214	6008.51	0.669113	0.669113	400
403.315	6012.11	0.669898	0.669898	400
403.424	6016.15	0.670766	0.670766	400
403.534	6019.91	0.671655	0.671655	400
403.635	6023.49	0.672461	0.672461	400
403.745	6027.21	0.67335	0.67335	400
403.854	6030.95	0.674219	0.674219	400
403.964	6035.16	0.675107	0.675107	400
404.065	6038.71	0.675913	0.675913	400
404.174	6042.17	0.676782	0.676782	400
404.284	6046.08	0.67767	0.67767	400
404.385	6049.18	0.678456	0.678456	400
404.495	6052.6	0.679366	0.679366	400
404.604	6056.21	0.680233	0.680233	400
404.714	6060.08	0.681081	0.681081	400
404.815	6063.54	0.681908	0.681908	400
404.924	6067.39	0.682797	0.682797	400
405.025	6070.68	0.683603	0.683603	400
405.135	6074.63	0.684471	0.684471	400
405.244	6078.08	0.68536	0.68536	400
405.354	6082.05	0.686269	0.686269	400
405.455	6084.77	0.687055	0.687055	400
405.565	6087.92	0.687944	0.687944	400
405.674	6091.94	0.688812	0.688812	400
405.775	6096.2	0.689577	0.689577	400
405.885	6100.52	0.690466	0.690466	400
405.994	6104.48	0.691334	0.691334	400
406.104	6108.01	0.692223	0.692223	400
406.205	6111.46	0.693029	0.693029	400
406.315	6115.12	0.693918	0.693918	400
406.424	6119.08	0.694786	0.694786	400
406.525	6122.82	0.695612	0.695612	400
406.635	6126.39	0.696481	0.696481	400
406.744	6129.26	0.697349	0.697349	400
406.854	6132.73	0.698238	0.698238	400
406.955	6136.38	0.699023	0.699023	400
407.065	6139.55	0.699892	0.699892	400
407.174	6142.87	0.70078	0.70078	400
407.275	6146.49	0.701586	0.701586	400
407.385	6150.23	0.702455	0.702455	401
407.494	6153.94	0.703343	0.703343	401
407.604	6157.94	0.704232	0.704232	401
407.705	6160.88	0.705039	0.705039	401
407.815	6164.17	0.705886	0.705886	401
407.924	6167.88	0.706775	0.706775	401
408.025	6171.26	0.707581	0.707581	401
408.135	6174.75	0.708449	0.708449	401
408.244	6178.6	0.709317	0.709317	401
408.354	6181.94	0.710186	0.710186	401
408.455	6185.16	0.710992	0.710992	401
408.565	6189.13	0.71186	0.71186	401
408.674	6192.73	0.71277	0.71277	401
408.775	6196.21	0.713555	0.713555	401
408.885	6199.98	0.714423	0.714423	401
408.994	6203.46	0.715291	0.715291	401
409.104	6207.52	0.71618	0.71618	401
409.205	6210.45	0.716986	0.716986	401
409.315	6214.31	0.717855	0.717855	401
409.424	6217.7	0.718743	0.718743	401
409.525	6221.11	0.719529	0.719529	401
409.635	6224.41	0.720397	0.720397	401
409.744	6228.13	0.721286	0.721286	401
409.845	6231.08	0.722071	0.722071	401
409.955	6235.04	0.72296	0.72296	401
410.064	6239.09	0.723849	0.723849	401
410.174	6242.67	0.724738	0.724738	401
410.275	6245.56	0.725523	0.725523	401
410.385	6249.14	0.726392	0.726392	401
410.494	6252.41	0.72728	0.72728	401
410.595	6256.26	0.728066	0.728066	401
410.705	6260.26	0.728934	0.728934	401
410.814	6263.05	0.729802	0.729802	401
410.924	6266.02	0.730629	0.730629	401
411.025	6270.16	0.731456	0.731456	401
411.135	6274.13	0.732324	0.732324	401
411.244	6278.25	0.733192	0.733192	401
411.345	6281.49	0.734019	0.734019	401
411.455	6284.32	0.734887	0.734887	401
411.564	6287.85	0.735756	0.735756	401
411.674	6291.49	0.736644	0.736644	401
411.775	6294.81	0.73743	0.73743	401
411.885	6298.36	0.738319	0.738319	401
411.994	6301.99	0.739207	0.739207	401
412.095	6304.84	0.740014	0.740014	401
412.205	6308.79	0.740882	0.740882	401
412.314	6312.22	0.74177	0.74177	401
412.424	6316.03	0.742659	0.742659	400
412.525	6319.43	0.743445	0.743445	400
412.635	6322.32	0.744313	0.744313	400
412.744	6325.83	0.745181	0.745181	400
412.845	6329.31	0.745987	0.745987	400
412.955	6332.4	0.746855	0.746855	400
413.064	6336.49	0.747724	0.747724	400
413.174	6340.38	0.748633	0.748633	400
413.275	6343.21	0.749398	0.749398	400
413.385	6346.69	0.750287	0.750287	400
413.494	6350.19	0.751175	0.751175	400
413.595	6353.47	0.751961	0.751961	400
413.705	6356.84	0.75285	0.75285	400
413.814	6360.88	0.753759	0.753759	400
413.924	6364.39	0.754628	0.754628	400
414.025	6366.9	0.755413	0.755413	400
414.135	6370.03	0.756281	0.756281	400
414.244	6373.45	0.75717	0.75717	400
414.345	6376.18	0.757935	0.757935	400
414.455	6380.58	0.758824	0.758824	400
414.564	6384.42	0.759713	0.759713	400
414.674	6388.31	0.760601	0.760601	400
414.775	6391.13	0.761408	0.761408	400
414.884	6394.35	0.762296	0.762296	400
414.994	6397.71	0.763165	0.763165	400
415.095	6400.62	0.76395	0.76395	400
415.204	6404.21	0.764818	0.764818	400
415.314	6407.57	0.765707	0.765707	400
415.415	6410.71	0.766513	0.766513	400
415.525	6413.84	0.767361	0.767361	400
415.634	6417.94	0.76825	0.76825	400
415.744	6421.47	0.769118	0.769118	400
415.845	6424.99	0.769945	0.769945	400
415.954	6428.41	0.770834	0.770834	400
416.064	6431.81	0.771723	0.771723	400
416.165	6434.42	0.772528	0.772528	400
416.275	6437.76	0.773397	0.773397	400
416.384	6441.34	0.774286	0.774286	400
416.494	6444.61	0.775133	0.775133	399
416.595	6447.89	0.775939	0.775939	399
416.704	6451.29	0.776828	0.776828	399
416.814	6455.07	0.777717	0.777717	399
416.915	6458.39	0.778523	0.778523	399
417.025	6461.79	0.779412	0.779412	399
417.134	6465.62	0.78028	0.78028	399
417.244	6468.9	0.781148	0.781148	399
417.345	6472.06	0.781975	0.781975	399
417.454	6475.07	0.782843	0.782843	399
417.564	6478.7	0.783711	0.783711	399
417.665	6482.16	0.784497	0.784497	399
417.775	6486	0.785406	0.785406	399
417.884	6488.89	0.786275	0.786275	399
417.994	6491.95	0.787143	0.787143	399
418.095	6494.97	0.787949	0.787949	399
418.204	6498.72	0.788838	0.788838	399
418.314	6502.63	0.789727	0.789727	399
418.415	6505.69	0.790533	0.790533	399
418.525	6509.46	0.791422	0.791422	399
418.634	6512.51	0.792311	0.792311	399
418.744	6515.81	0.793179	0.793179	399
418.845	6518.68	0.793964	0.793964	399
418.954	6522.12	0.794853	0.794853	399
419.064	6525.53	0.795721	0.795721	399
419.165	6528.95	0.796548	0.796548	399
419.275	6532.1	0.797437	0.797437	399
419.384	6535.27	0.798305	0.798305	399
419.494	6538.67	0.799194	0.799194	399
419.595	6541.74	0.8	0.8	399
419.704	6545.31	0.800868	0.800868	399
419.805	6548.35	0.801675	0.801675	399
419.915	6552.07	0.802563	0.802563	399
420.024	6555.33	0.803431	0.803431	399
420.134	6558.71	0.80432	0.80432	399
420.235	6562.55	0.805126	0.805126	399
420.345	6566.05	0.806015	0.806015	399
420.454	6569.07	0.806904	0.806904	399
420.555	6571.74	0.807689	0.807689	399
420.665	6574.96	0.808578	0.808578	399
420.774	6578.83	0.809447	0.809447	399
420.884	6582.44	0.810335	0.810335	399
420.985	6585.69	0.811142	0.811142	399
421.095	6589.15	0.812031	0.812031	399
421.204	6592.1	0.812919	0.812919	399
421.305	6594.98	0.813705	0.813705	399
421.415	6598.29	0.814594	0.814594	399
421.524	6601.97	0.815503	0.815503	399
421.634	6606.12	0.816412	0.816412	399
421.735	6608.46	0.817198	0.817198	399
421.845	6611.56	0.818087	0.818087	399
421.954	6614.32	0.818955	0.818955	399
422.055	6617.24	0.819782	0.819782	399
422.165	6620.79	0.82065	0.82065	399
422.274	6624.57	0.821539	0.821539	399
422.384	6628.17	0.822407	0.822407	399
422.485	6631.49	0.823213	0.823213	399
422.595	6634.99	0.824102	0.824102	399
422.704	6638.47	0.824991	0.824991	399
422.805	6641.21	0.825777	0.825777	399
422.915	6645.03	0.826665	0.826665	399
423.024	6648.05	0.827575	0.827575	399
423.134	6650.9	0.828443	0.828443	399
423.235	6654.02	0.829249	0.829249	399
423.345	6657.33	0.830138	0.830138	399
423.454	6660.63	0.831006	0.831006	399
423.555	6663.98	0.831792	0.831792	399
423.665	6667.44	0.832701	0.832701	399
423.774	6670.21	0.83357	0.83357	399
423.884	6673.91	0.834437	0.834437	399
423.985	6677.03	0.835244	0.835244	399
424.095	6680.39	0.836153	0.836153	399
424.204	6683.62	0.837021	0.837021	399
424.305	6686.67	0.837828	0.837828	399
424.415	6689.87	0.838696	0.838696	399
424.524	6692.91	0.839584	0.839584	399
424.634	6696.08	0.840453	0.840453	399
424.735	6699.31	0.841259	0.841259	399
424.844	6703.02	0.842148	0.842148	399
424.954	6706.47	0.843037	0.843037	399
425.055	6709.9	0.843843	0.843843	399
425.165	6713	0.844711	0.844711	399
425.274	6716.34	0.8456	0.8456	399
425.375	6719.35	0.846385	0.846385	399
425.485	6722.93	0.847295	0.847295	399
425.594	6726.2	0.848163	0.848163	399
425.704	6728.9	0.849052	0.849052	399
425.805	6731.71	0.849837	0.849837	399
425.915	6734.88	0.850726	0.850726	399
426.024	6738.11	0.851595	0.851595	399
426.125	6741.55	0.852421	0.852421	399
426.235	6744.96	0.853289	0.853289	399
426.344	6748.5	0.854158	0.854158	399
426.454	6752.09	0.855067	0.855067	399
426.555	6754.58	0.855853	0.855853	399
426.665	6757.69	0.856721	0.856721	399
426.774	6760.42	0.857609	0.857609	399
426.875	6763.15	0.858395	0.858395	399
426.985	6766.88	0.859263	0.859263	399
427.094	6770.5	0.860173	0.860173	399
427.204	6773.5	0.86102	0.86102	399
427.305	6776.71	0.861847	0.861847	399
427.415	6779.12	0.862694	0.862694	399
427.524	6783.03	0.863583	0.863583	399
427.625	6786.21	0.864369	0.864369	399
427.735	6789.96	0.865258	0.865258	400
427.844	6793.43	0.866147	0.866147	400
427.954	6796.28	0.867014	0.867014	400
428.055	6799.29	0.867821	0.867821	400
428.165	6802.1	0.868689	0.868689	400
428.274	6805.39	0.869578	0.869578	400
428.375	6808.26	0.870384	0.870384	400
428.485	6810.99	0.871252	0.871252	400
428.594	6814.43	0.872141	0.872141	400
428.704	6817.4	0.87303	0.87303	400
428.805	6820.46	0.873795	0.873795	400
428.915	6823.89	0.874704	0.874704	400
429.024	6827.08	0.875573	0.875573	400
429.125	6829.96	0.876378	0.876378	400
429.235	6832.93	0.877247	0.877247	400
429.344	6836.41	0.878115	0.878115	400
429.454	6839.39	0.878983	0.878983	400
429.555	6842.54	0.879789	0.879789	400
429.665	6845.75	0.880657	0.880657	400
429.774	6848.92	0.881567	0.881567	400
429.875	6851.84	0.882352	0.882352	400
429.984	6855.08	0.88322	0.88322	400
430.094	6858.61	0.88413	0.88413	400
430.195	6861.45	0.884915	0.884915	400
430.305	6865.03	0.885784	0.885784	400
430.414	6868.37	0.886693	0.886693	400
430.524	6871.37	0.887541	0.887541	400
430.625	6874.38	0.888347	0.888347	400
430.734	6877.41	0.889215	0.889215	400
430.844	6880.67	0.890083	0.890083	400
430.945	6883.29	0.890869	0.890869	400
431.055	6886.68	0.891758	0.891758	400
431.164	6890.17	0.892647	0.892647	400
431.274	6893.38	0.893535	0.893535	400
431.375	6896.15	0.894321	0.894321	400
431.484	6898.91	0.89521	0.89521	400
431.594	6902.08	0.896078	0.896078	400
431.695	6905.36	0.896863	0.896863	401
431.805	6908.78	0.897773	0.897773	401
431.914	6911.79	0.898641	0.898641	401
432.024	6914.16	0.899468	0.899468	401
432.125	6917.13	0.900274	0.900274	401
432.234	6920.33	0.901142	0.901142	401
432.344	6924.37	0.902011	0.902011	401
432.445	6927.34	0.902816	0.902816	401
432.555	6930.63	0.903685	0.903685	401
432.664	6933.86	0.904594	0.904594	401
432.774	6937.07	0.905462	0.905462	401
432.875	6939.88	0.906248	0.906248	401
432.984	6943.6	0.907136	0.907136	401
433.094	6946.56	0.907984	0.907984	401
433.195	6949.21	0.90879	0.90879	401
433.305	6952.59	0.909679	0.909679	401
433.414	6955.99	0.910568	0.910568	401
433.524	6959.27	0.911436	0.911436	401
433.625	6962.07	0.912242	0.912242	401
433.734	6965.35	0.913131	0.913131	401
433.844	6967.99	0.91402	0.91402	401
433.945	6970.78	0.914785	0.914785	401
434.055	6973.91	0.915674	0.915674	401
434.164	6976.62	0.916542	0.916542	401
434.274	6980.29	0.91741	0.91741	401
434.375	6983.42	0.918216	0.918216	401
434.484	6986.45	0.919085	0.919085	401
434.594	6989.92	0.919973	0.919973	401
434.695	6992.73	0.920779	0.920779	401
434.805	6996.19	0.921648	0.921648	401
434.914	6999.56	0.922557	0.922557	401
435.015	7002.11	0.923342	0.923342	401
435.125	7005.11	0.924211	0.924211	401
435.234	7008.13	0.9251	0.9251	401
435.335	7010.94	0.925885	0.925885	401
435.445	7014.46	0.926753	0.926753	401
435.554	7017.76	0.927621	0.927621	401
435.664	7021.4	0.92851	0.92851	401
435.765	7024.37	0.929316	0.929316	401
435.875	7027.94	0.930205	0.930205	401
435.984	7030.79	0.931074	0.931074	401
436.085	7033.49	0.931879	0.931879	401
436.195	7036.41	0.932768	0.932768	401
436.304	7039.38	0.933616	0.933616	401
436.414	7042.28	0.934484	0.934484	401
436.515	7045.27	0.93529	0.93529	401
436.625	7048.94	0.936179	0.936179	401
436.734	7051.64	0.937047	0.937047	401
436.835	7054.51	0.937854	0.937854	401
436.945	7057.57	0.938722	0.938722	401
437.054	7061.04	0.939611	0.939611	401
437.164	7064.1	0.94052	0.94052	401
437.265	7067.07	0.941305	0.941305	401
437.375	7069.93	0.942215	0.942215	401
437.484	7073.12	0.943083	0.943083	401
437.585	7075.73	0.943889	0.943889	401
437.695	7078.97	0.944737	0.944737	401
437.804	7081.97	0.945625	0.945625	401
437.914	7085.39	0.946514	0.946514	401
438.015	7088.59	0.947341	0.947341	401
438.125	7091.68	0.948189	0.948189	401
438.234	7095.28	0.949099	0.949099	401
438.335	7098.21	0.949884	0.949884	401
438.445	7100.98	0.950773	0.950773	401
438.554	7104.27	0.951682	0.951682	401
438.664	7106.75	0.95253	0.95253	401
438.765	7109.83	0.953315	0.953315	401
438.875	7112.59	0.954163	0.954163	401
438.984	7115.89	0.955072	0.955072	401
439.085	7118.99	0.955878	0.955878	401
439.195	7121.89	0.956767	0.956767	401
439.304	7125.13	0.957636	0.957636	401
439.414	7128.05	0.958545	0.958545	401
439.515	7130.95	0.95933	0.95933	401
439.625	7133.88	0.96024	0.96024	401
439.734	7136.77	0.961087	0.961087	401
439.835	7139.64	0.961894	0.961894	401
439.945	7142.75	0.962803	0.962803	401
440.054	7145.29	0.963671	0.963671	401
440.155	7148.27	0.964456	0.964456	401
440.265	7151.83	0.965346	0.965346	401
440.374	7154.96	0.966235	0.966235	401
440.484	7157.82	0.967102	0.967102	401
440.585	7160.86	0.967909	0.967909	401
440.695	7164.46	0.968797	0.968797	401
440.804	7167.89	0.969686	0.969686	401
440.905	7171.01	0.970493	0.970493	401
441.015	7173.84	0.971361	0.971361	401
441.124	7176.46	0.972229	0.972229	401
441.234	7179.1	0.973118	0.973118	401
441.335	7182.41	0.973924	0.973924	401
441.445	7185.57	0.974813	0.974813	401
441.554	7188.95	0.975681	0.975681	401
441.655	7191.85	0.976487	0.976487	401
441.765	7194.32	0.977355	0.977355	401
441.874	7197.6	0.978265	0.978265	401
441.984	7200.97	0.979133	0.979133	401
442.085	7203.51	0.979981	0.979981	401
442.195	7206.76	0.980848	0.980848	401
442.304	7209.39	0.981696	0.981696	401
442.405	7212.16	0.982523	0.982523	401
442.515	7215.66	0.983412	0.983412	401
442.624	7218	0.98428	0.98428	401
442.734	7221.41	0.98519	0.98519	401
442.835	7224.79	0.985995	0.985995	401
442.945	7228.11	0.986905	0.986905	401
443.054	7231.09	0.987773	0.987773	401
443.155	7233.55	0.988579	0.988579	401
443.265	7236.66	0.989448	0.989448	401
443.374	7240.15	0.990337	0.990337	401
443.484	7243.74	0.991205	0.991205	401
443.585	7246.5	0.992032	0.992032	401
443.695	7249.61	0.9929	0.9929	401
443.804	7252.81	0.993788	0.993788	401
443.905	7255.85	0.994595	0.994595	400
444.015	7259.04	0.995463	0.995463	400
444.124	7261.58	0.996352	0.996352	400
444.234	7264.98	0.997241	0.997241	400
444.335	7267.58	0.998068	0.998068	400
444.445	7270.71	0.998935	0.998935	400
444.554	7273.79	0.999804	0.999804	400
444.655	7276.18	1.00063	1.00063	400
444.765	7279.09	1.00148	1.00148	400
444.874	7282.09	1.00237	1.00237	400
444.975	7284.65	1.00317	1.00317	400
445.085	7288.01	1.00404	1.00404	400
445.194	7291.25	1.00495	1.00495	400
445.304	7294.21	1.00584	1.00584	400
445.405	7296.92	1.00665	1.00665	400
445.514	7299.78	1.00753	1.00753	400
445.624	7302.79	1.0084	1.0084	400
445.725	7305.52	1.00919	1.00919	400
445.835	7308.8	1.01008	1.01008	400
445.944	7312.23	1.01095	1.01095	400
446.054	7315.84	1.01183	1.01183	400
446.155	7319.11	1.01262	1.01262	400
446.264	7322.31	1.01353	1.01353	400
446.374	7325.3	1.01442	1.01442	400
446.475	7327.87	1.0152	1.0152	400
446.585	7331.18	1.01609	1.01609	400
446.694	7334.28	1.01696	1.01696	400
446.804	7337.11	1.01785	1.01785	400
446.905	7339.71	1.01863	1.01863	400
447.014	7342.57	1.01952	1.01952	399
447.124	7345.41	1.02039	1.02039	399
447.225	7348.72	1.02122	1.02122	399
447.335	7351.81	1.02207	1.02207	399
447.444	7354.44	1.02296	1.02296	399
447.554	7358.03	1.02386	1.02386	399
447.655	7360.56	1.02465	1.02465	399
447.764	7363.66	1.02554	1.02554	399
447.874	7365.86	1.02641	1.02641	399
447.975	7368.28	1.02719	1.02719	399
448.085	7371.91	1.02808	1.02808	399
448.194	7375.25	1.02895	1.02895	399
448.304	7378.26	1.02986	1.02986	399
448.405	7380.7	1.03062	1.03062	399
448.514	7384.19	1.03151	1.03151	399
448.624	7388.23	1.0324	1.0324	399
448.725	7392.4	1.03319	1.03319	399
448.835	7396.19	1.03408	1.03408	399
448.944	7399.01	1.03494	1.03494	399
449.054	7402.02	1.03583	1.03583	399
449.155	7404.55	1.03664	1.03664	399
449.264	7407.77	1.03753	1.03753	399
449.374	7410.39	1.03838	1.03838	399
449.475	7413.22	1.03918	1.03918	399
449.585	7416.05	1.04005	1.04005	399
449.694	7419.2	1.04094	1.04094	399
449.804	7422.5	1.04183	1.04183	399
449.905	7425.07	1.04261	1.04261	399
450.014	7427.84	1.0435	1.0435	399
450.115	7430.89	1.04431	1.04431	399
450.225	7433.78	1.04518	1.04518	399
450.334	7436.44	1.04604	1.04604	399
450.444	7439.18	1.04693	1.04693	399
450.545	7441.91	1.04772	1.04772	399
450.655	7445.54	1.04861	1.04861	399
450.764	7449.01	1.0495	1.0495	399
450.865	7451.49	1.05026	1.05026	399
450.975	7454.74	1.05115	1.05115	399
451.084	7458.15	1.05202	1.05202	398
451.194	7461.35	1.05291	1.05291	398
451.295	7464.6	1.05371	1.05371	398
451.405	7468.03	1.0546	1.0546	398
451.514	7471.32	1.05545	1.05545	398
451.615	7473.82	1.05626	1.05626	398
451.725	7476.73	1.05714	1.05714	398
451.834	7479.54	1.05801	1.05801	398
451.944	7482.73	1.05888	1.05888	398
452.045	7485.21	1.05969	1.05969	398
452.155	7487.9	1.06056	1.06056	398
452.264	7491.43	1.06146	1.06146	398
452.365	7494.24	1.06225	1.06225	398
452.475	7497.12	1.06314	1.06314	398
452.584	7499.83	1.06399	1.06399	398
452.694	7502.86	1.0649	1.0649	398
452.795	7505.75	1.06566	1.06566	398
452.905	7508.7	1.06655	1.06655	398
453.014	7511.67	1.06742	1.06742	398
453.115	7514.37	1.0682	1.0682	398
453.225	7516.06	1.06905	1.06905	398
453.334	7519.49	1.06994	1.06994	398
453.444	7523.34	1.07081	1.07081	398
453.545	7526.71	1.07161	1.07161	398
453.655	7530.03	1.0725	1.0725	398
453.764	7533.08	1.07339	1.07339	398
453.865	7535.92	1.0742	1.0742	398
453.975	7539.39	1.07507	1.07507	398
454.084	7542.21	1.07593	1.07593	399
454.194	7545.28	1.07682	1.07682	399
454.295	7547.63	1.07759	1.07759	399
454.405	7550.67	1.07848	1.07848	399
454.514	7554.35	1.07937	1.07937	399
454.615	7557.18	1.08015	1.08015	399
454.725	7560.12	1.08104	1.08104	399
454.834	7563.19	1.08191	1.08191	399
454.935	7565.63	1.08271	1.08271	399
455.045	7568.65	1.0836	1.0836	399
455.154	7571.7	1.08447	1.08447	399
455.264	7574.69	1.08532	1.08532	399
455.365	7577.52	1.08613	1.08613	399
455.475	7580.69	1.08703	1.08703	399
455.584	7583.29	1.0879	1.0879	399
455.685	7586.11	1.08869	1.08869	399
455.795	7589.32	1.08958	1.08958	399
455.904	7592.55	1.09045	1.09045	399
456.014	7595.89	1.09133	1.09133	399
456.115	7598.68	1.09214	1.09214	399
456.225	7601.53	1.09303	1.09303	399
456.334	7604.37	1.09388	1.09388	399
456.435	7607.18	1.09468	1.09468	399
456.545	7610.11	1.09555	1.09555	399
456.654	7613.63	1.09642	1.09642	399
456.764	7617.42	1.09733	1.09733	399
456.865	7619.98	1.09809	1.09809	399
456.975	7623.31	1.099	1.099	399
457.084	7626.39	1.09987	1.09987	399
457.185	7628.92	1.10068	1.10068	399
457.295	7632.11	1.10157	1.10157	399
457.404	7635.16	1.10243	1.10243	399
457.514	7638.3	1.10332	1.10332	399
457.615	7640.7	1.10411	1.10411	399
457.725	7643.76	1.10498	1.10498	399
457.834	7646.61	1.10587	1.10587	399
457.935	7649.57	1.10667	1.10667	399
458.045	7652.11	1.10754	1.10754	399
458.154	7655.85	1.10845	1.10845	399
458.264	7659.04	1.10932	1.10932	399
458.365	7661.55	1.1101	1.1101	399
458.475	7664.23	1.11101	1.11101	399
458.584	7666.69	1.11188	1.11188	399
458.685	7669.47	1.11269	1.11269	399
458.795	7672.27	1.11358	1.11358	399
458.904	7675.26	1.11442	1.11442	399
459.014	7678.42	1.11529	1.11529	399
459.115	7681.6	1.11612	1.11612	399
459.225	7684.84	1.11699	1.11699	400
459.334	7688.55	1.1179	1.1179	400
459.435	7691.46	1.11868	1.11868	400
459.545	7694.4	1.11955	1.11955	400
459.654	7697.4	1.12044	1.12044	400
459.764	7700.43	1.12131	1.12131	400
459.865	7703.24	1.12213	1.12213	400
459.974	7705.86	1.123	1.123	400
460.084	7708.59	1.12387	1.12387	400
460.185	7711.1	1.12466	1.12466	400
460.294	7714.99	1.12556	1.12556	400
460.404	7718.28	1.12645	1.12645	400
460.505	7720.86	1.12724	1.12724	400
460.615	7723.83	1.12811	1.12811	400
460.724	7726.89	1.129	1.129	400
460.834	7729.49	1.12991	1.12991	400
460.935	7732.13	1.13069	1.13069	400
461.044	7735.66	1.13156	1.13156	400
461.154	7738.84	1.13247	1.13247	400
461.255	7741.28	1.13325	1.13325	400
461.365	7744.06	1.13414	1.13414	400
461.474	7747.2	1.13503	1.13503	400
461.584	7750.38	1.13592	1.13592	400
461.685	7753.13	1.13673	1.13673	400
461.794	7756.22	1.1376	1.1376	400
461.904	7759.74	1.13848	1.13848	400
462.005	7762.56	1.13929	1.13929	400
462.115	7765.56	1.14016	1.14016	400
462.224	7768.54	1.14105	1.14105	400
462.334	7771.43	1.14192	1.14192	400
462.435	7774.03	1.14272	1.14272	400
462.544	7777.28	1.14359	1.14359	400
462.654	7780.59	1.1445	1.1445	400
462.755	7783.32	1.14528	1.14528	400
462.865	7786.27	1.14619	1.14619	400
462.974	7789.07	1.14706	1.14706	400
463.084	7791.86	1.14793	1.14793	400
463.185	7795.29	1.14876	1.14876	400
463.294	7798.37	1.14965	1.14965	401
463.404	7801.08	1.15054	1.15054	401
463.505	7803.56	1.15132	1.15132	401
463.615	7806.1	1.15219	1.15219	401
463.724	7809.42	1.15308	1.15308	401
463.834	7811.6	1.15397	1.15397	401
463.935	7815.71	1.15479	1.15479	401
464.044	7819.16	1.15568	1.15568	401
464.154	7821.92	1.15657	1.15657	401
464.255	7824.33	1.15738	1.15738	401
464.365	7827.08	1.15827	1.15827	401
464.474	7830.14	1.15913	1.15913	401
464.584	7833.12	1.16	1.16	401
464.685	7836.46	1.16081	1.16081	401
464.794	7839.79	1.1617	1.1617	401
464.895	7842.65	1.1625	1.1625	401
465.005	7845.87	1.16339	1.16339	401
465.114	7848.61	1.16426	1.16426	401
465.224	7852.07	1.16517	1.16517	401
465.325	7854.32	1.16596	1.16596	401
465.435	7857.75	1.16684	1.16684	401
465.544	7860.68	1.16773	1.16773	401
465.645	7862.94	1.16852	1.16852	401
465.755	7866.31	1.16943	1.16943	401
465.864	7869.03	1.1703	1.1703	401
465.974	7871.71	1.17116	1.17116	401
466.075	7874.77	1.17197	1.17197	401
466.185	7878.43	1.17286	1.17286	401
466.294	7881.8	1.17375	1.17375	401
466.395	7884.13	1.17453	1.17453	401
466.505	7887	1.17542	1.17542	401
466.614	7890.05	1.17633	1.17633	401
466.724	7892.8	1.17718	1.17718	401
466.825	7895.66	1.17799	1.17799	401
466.935	7898.72	1.17885	1.17885	401
467.044	7901.82	1.17976	1.17976	401
467.145	7904.55	1.18055	1.18055	401
467.255	7908.2	1.18144	1.18144	401
467.364	7911.54	1.18231	1.18231	401
467.474	7914.12	1.18319	1.18319	401
467.575	7917.11	1.184	1.184	401
467.685	7920.37	1.18489	1.18489	401
467.794	7923.05	1.18576	1.18576	401
467.895	7925.92	1.18658	1.18658	401
468.005	7928.48	1.18743	1.18743	401
468.114	7931.62	1.18834	1.18834	401
468.224	7934.11	1.18917	1.18917	401
468.325	7937.02	1.19	1.19	401
468.435	7940.57	1.19088	1.19088	401
468.544	7943.16	1.19177	1.19177	401
468.645	7945.76	1.19258	1.19258	401
468.755	7948.72	1.19345	1.19345	401
468.864	7951.71	1.19434	1.19434	401
468.974	7954.5	1.1952	1.1952	401
469.075	7956.86	1.19601	1.19601	401
469.185	7960.09	1.1969	1.1969	401
469.294	7963.24	1.19777	1.19777	401
469.395	7966.09	1.19855	1.19855	401
469.505	7969.34	1.19944	1.19944	401
469.614	7971.87	1.20033	1.20033	401
469.724	7974.67	1.2012	1.2012	401
469.825	7977.9	1.20196	1.20196	401
469.934	7981.79	1.20285	1.20285	401
470.044	7985.41	1.20378	1.20378	401
470.145	7987.84	1.20457	1.20457	401
470.255	7990.32	1.20544	1.20544	401
470.364	7993.16	1.20633	1.20633	401
470.465	7995.7	1.20711	1.20711	401
470.575	7998.15	1.20798	1.20798	401
470.684	8000.99	1.20887	1.20887	401
470.794	8004.1	1.20974	1.20974	401
470.895	8007.07	1.21054	1.21054	401
471.005	8010.09	1.21143	1.21143	401
471.114	8013.28	1.21232	1.21232	401
471.215	8015.96	1.21311	1.21311	401
471.325	8018.73	1.21397	1.21397	401
471.434	8021.58	1.21486	1.21486	400
471.544	8024.38	1.21573	1.21573	400
471.645	8026.59	1.21654	1.21654	400
471.755	8029.44	1.2174	1.2174	400
471.864	8032.6	1.21829	1.21829	400
471.965	8034.81	1.21908	1.21908	400
472.075	8037.42	1.21995	1.21995	400
472.184	8040.67	1.22084	1.22084	400
472.294	8043.92	1.2217	1.2217	400
472.395	8046.73	1.22251	1.22251	400
472.505	8050.09	1.22338	1.22338	400
472.614	8053.65	1.22429	1.22429	400
472.715	8055.73	1.22507	1.22507	400
472.825	8058.91	1.22596	1.22596	400
472.934	8061.37	1.22681	1.22681	400
473.044	8063.93	1.22768	1.22768	400
473.145	8066.7	1.22851	1.22851	400
473.255	8069.75	1.22937	1.22937	400
473.364	8072.55	1.23026	1.23026	400
473.465	8075.45	1.23107	1.23107	400
473.575	8078.72	1.23194	1.23194	400
473.684	8081.89	1.23278	1.23278	400
473.794	8084.59	1.23369	1.23369	400
473.895	8087	1.2345	1.2345	400
474.005	8090.27	1.23537	1.23537	400
474.114	8092.85	1.23622	1.23622	400
474.215	8095.41	1.23702	1.23702	400
474.325	8097.58	1.23787	1.23787	400
474.434	8100.1	1.23874	1.23874	400
474.544	8103.92	1.23963	1.23963	400
474.645	8107.39	1.24043	1.24043	400
474.755	8110.3	1.2413	1.2413	400
474.864	8113.82	1.24219	1.24219	400
474.965	8116.46	1.24297	1.24297	400
475.074	8119.94	1.24386	1.24386	400
475.184	8123.68	1.24475	1.24475	400
475.285	8125.89	1.2455	1.2455	400
475.395	8129.15	1.24643	1.24643	400
475.504	8131.78	1.24727	1.24727	399
475.614	8134.67	1.24816	1.24816	399
475.715	8137.25	1.24897	1.24897	399
475.824	8140.41	1.24984	1.24984	399
475.934	8143.4	1.25073	1.25073	399
476.035	8145.82	1.25153	1.25153	399
476.145	8148.27	1.2524	1.2524	399
476.254	8150.91	1.25327	1.25327	399
476.364	8154.13	1.25416	1.25416	399
476.465	8156.69	1.25492	1.25492	399
476.574	8159.8	1.25583	1.25583	399
476.684	8163.04	1.2567	1.2567	399
476.785	8165.36	1.25749	1.25749	399
476.895	8168.39	1.25837	1.25837	399
477.004	8171.28	1.25926	1.25926	399
477.114	8174.54	1.26015	1.26015	399
477.215	8176.93	1.26094	1.26094	399
477.324	8180.02	1.26181	1.26181	399
477.434	8182.82	1.26269	1.26269	399
477.535	8185.25	1.26348	1.26348	399
477.645	8188.11	1.26435	1.26435	399
477.754	8191.49	1.26522	1.26522	399
477.864	8194.74	1.26611	1.26611	399
477.965	8197.77	1.26689	1.26689	399
478.074	8201.54	1.2678	1.2678	399
478.184	8204.24	1.26869	1.26869	399
478.285	8206.93	1.26947	1.26947	399
478.395	8209.93	1.27034	1.27034	399
478.504	8212.6	1.27121	1.27121	399
478.614	8215.36	1.27212	1.27212	399
478.715	8218.15	1.27291	1.27291	399
478.824	8220.93	1.27377	1.27377	399
478.934	8223.92	1.27466	1.27466	399
479.035	8226.35	1.27547	1.27547	399
479.145	8228.97	1.27634	1.27634	399
479.254	8232.12	1.27723	1.27723	399
479.364	8235.13	1.27809	1.27809	399
479.465	8238	1.27892	1.27892	399
479.574	8240.79	1.27979	1.27979	399
479.684	8243.36	1.2807	1.2807	399
479.785	8245.73	1.28148	1.28148	399
479.895	8248.55	1.28237	1.28237	399
480.004	8251.13	1.28324	1.28324	399
480.105	8253.75	1.28403	1.28403	399
480.215	8257.14	1.28492	1.28492	399
480.324	8260.81	1.28578	1.28578	399
480.425	8264.09	1.28659	1.28659	399
480.535	8267.45	1.28746	1.28746	399
480.644	8270.48	1.28837	1.28837	399
480.754	8273.15	1.28924	1.28924	399
480.855	8275.38	1.29006	1.29006	399
480.965	8278.1	1.29091	1.29091	399
481.074	8281.63	1.2918	1.2918	399
481.175	8284	1.29258	1.29258	399
481.285	8286.59	1.29349	1.29349	399
481.394	8289.59	1.29436	1.29436	399
481.504	8292.68	1.29525	1.29525	399
481.605	8295.2	1.29604	1.29604	399
481.715	8298.11	1.29693	1.29693	399
481.824	8300.93	1.29779	1.29779	399
481.925	8303.62	1.29862	1.29862	399
482.035	8306.36	1.29949	1.29949	399
482.144	8309.31	1.30038	1.30038	399
482.254	8312.23	1.30127	1.30127	399
482.355	8314.63	1.30207	1.30207	399
482.465	8316.8	1.30294	1.30294	399
482.574	8320.08	1.30383	1.30383	399
482.675	8323.17	1.30466	1.30466	399
482.785	8325.93	1.3055	1.3055	399
482.894	8329.08	1.30637	1.30637	399
483.004	8332.99	1.30728	1.30728	399
483.105	8335.72	1.30811	1.30811	399
483.215	8338.31	1.30896	1.30896	399
483.324	8341.24	1.30984	1.30984	399
483.425	8343.81	1.31065	1.31065	399
483.535	8345.86	1.31152	1.31152	399
483.644	8349.28	1.31241	1.31241	399
483.754	8352.44	1.3133	1.3133	399
483.855	8354.99	1.3141	1.3141	399
483.965	8357.9	1.31499	1.31499	399
484.074	8360.66	1.31586	1.31586	399
484.175	8363.64	1.31669	1.31669	399
484.285	8366.52	1.31755	1.31755	399
484.394	8369.19	1.31842	1.31842	399
484.504	8372.02	1.31933	1.31933	399
484.605	8375	1.32012	1.32012	399
484.715	8377.78	1.32099	1.32099	399
484.824	8380.36	1.3219	1.3219	399
484.925	8382.54	1.32268	1.32268	399
485.035	8385.77	1.32357	1.32357	399
485.144	8389.31	1.32448	1.32448	399
485.245	8392.2	1.32531	1.32531	399
485.355	8394.83	1.3262	1.3262	399
485.464	8397.08	1.32704	1.32704	399
485.574	8400.24	1.32793	1.32793	399
485.675	8403.13	1.32872	1.32872	399
485.785	8406.8	1.32963	1.32963	399
485.894	8409.8	1.33049	1.33049	399
485.995	8412.71	1.3313	1.3313	399
486.105	8415.34	1.33217	1.33217	399
486.214	8418.38	1.33308	1.33308	399
486.324	8421.02	1.33395	1.33395	399
486.425	8424.03	1.33475	1.33475	399
486.535	8426.72	1.33564	1.33564	399
486.644	8429.65	1.33655	1.33655	399
486.745	8431.52	1.33734	1.33734	399
486.855	8434.56	1.3382	1.3382	399
486.964	8437.41	1.33909	1.33909	399
487.074	8439.85	1.33996	1.33996	399
487.175	8442.57	1.34077	1.34077	399
487.285	8446.39	1.34166	1.34166	399
487.394	8449.15	1.34257	1.34257	399
487.495	8451.46	1.34333	1.34333	399
487.605	8454.45	1.34424	1.34424	399
487.714	8457.61	1.34513	1.34513	399
487.824	8460.01	1.34602	1.34602	399
487.925	8462.77	1.3468	1.3468	399
488.035	8465.53	1.34769	1.34769	399
488.144	8468.29	1.34854	1.34854	399
488.245	8470.86	1.34935	1.34935	399
488.355	8474.07	1.35021	1.35021	399
488.464	8477.36	1.3511	1.3511	399
488.574	8480.25	1.35199	1.35199	399
488.675	8482.65	1.35278	1.35278	400
488.785	8485.35	1.35367	1.35367	400
488.894	8488.39	1.35456	1.35456	400
488.995	8490.32	1.35536	1.35536	400
489.105	8493.19	1.35625	1.35625	400
489.214	8495.78	1.35712	1.35712	400
489.324	8498.75	1.35801	1.35801	400
489.425	8501.26	1.35879	1.35879	400
489.535	8504.14	1.35966	1.35966	400
489.644	8507.17	1.36057	1.36057	400
489.745	8509.89	1.36138	1.36138	400
489.855	8512.5	1.36225	1.36225	400
489.964	8515.26	1.36311	1.36311	400
490.065	8517.89	1.36394	1.36394	400
490.175	8520.05	1.36481	1.36481	400
490.284	8522.24	1.36568	1.36568	400
490.394	8525.56	1.36659	1.36659	400
490.495	8528.41	1.36737	1.36737	400
490.604	8531.4	1.36826	1.36826	400
490.714	8533.94	1.36913	1.36913	401
490.815	8536.8	1.36993	1.36993	401
490.925	8539.39	1.37076	1.37076	401
491.034	8542.94	1.37167	1.37167	401
491.144	8546.47	1.37258	1.37258	401
491.245	8548.82	1.37337	1.37337	401
491.354	8551.72	1.37423	1.37423	401
491.464	8554.12	1.3751	1.3751	401
491.565	8556.85	1.37591	1.37591	401
491.675	8559.31	1.3768	1.3768	401
491.784	8561.65	1.37767	1.37767	401
491.894	8564.58	1.37853	1.37853	401
491.995	8567.19	1.37936	1.37936	401
492.104	8569.73	1.38023	1.38023	401
492.214	8572.62	1.3811	1.3811	401
492.315	8574.85	1.38188	1.38188	401
492.425	8577.65	1.38279	1.38279	401
492.534	8580.33	1.38366	1.38366	401
492.644	8582.89	1.38453	1.38453	401
492.745	8585.3	1.38533	1.38533	401
492.854	8587.77	1.3862	1.3862	401
492.964	8590.75	1.38709	1.38709	401
493.065	8592.92	1.38788	1.38788	401
493.175	8595.51	1.38874	1.38874	401
493.284	8598.31	1.38963	1.38963	401
493.394	8601.33	1.3905	1.3905	401
493.495	8603.87	1.39131	1.39131	401
493.604	8607.47	1.3922	1.3922	401
493.714	8610.7	1.39307	1.39307	401
493.815	8613.59	1.39387	1.39387	401
493.925	8616.49	1.39474	1.39474	401
494.034	8618.99	1.39561	1.39561	401
494.144	8621.48	1.3965	1.3965	401
494.245	8624.05	1.39728	1.39728	401
494.354	8626.8	1.39817	1.39817	401
494.464	8629.48	1.39904	1.39904	401
494.565	8631.99	1.39987	1.39987	401
494.675	8634.65	1.40073	1.40073	401
494.784	8637.42	1.4016	1.4016	401
494.894	8640.19	1.40249	1.40249	401
494.995	8642.25	1.4033	1.4033	401
495.104	8644.66	1.40417	1.40417	401
495.205	8646.98	1.40495	1.40495	401
495.315	8650.04	1.40584	1.40584	401
495.424	8652.61	1.40669	1.40669	401
495.534	8654.6	1.40756	1.40756	401
495.635	8657.23	1.40834	1.40834	401
495.745	8660.59	1.40925	1.40925	401
495.854	8663.76	1.41012	1.41012	401
495.955	8666.49	1.4109	1.4109	401
496.065	8669.33	1.41179	1.41179	401
496.174	8672.04	1.41266	1.41266	401
496.284	8675.21	1.41355	1.41355	401
496.385	8678.08	1.41434	1.41434	401
496.495	8681.09	1.4152	1.4152	401
496.604	8684.71	1.41607	1.41607	401
496.705	8688.07	1.41688	1.41688	401
496.815	8690.45	1.41775	1.41775	401
496.924	8693.56	1.41864	1.41864	401
497.034	8696.18	1.4195	1.4195	401
497.135	8698.45	1.42031	1.42031	401
497.245	8700.97	1.4212	1.4212	401
497.354	8703.13	1.42207	1.42207	401
497.455	8705.89	1.42287	1.42287	401
497.565	8708.63	1.42374	1.42374	401
497.674	8710.92	1.42461	1.42461	401
497.784	8713.56	1.4255	1.4255	401
497.885	8716.18	1.42628	1.42628	401
497.995	8718.63	1.42717	1.42717	401
498.104	8721.35	1.42806	1.42806	401
498.205	8723.62	1.42885	1.42885	401
498.315	8726.75	1.42973	1.42973	401
498.424	8729.56	1.43062	1.43062	401
498.534	8732.2	1.43147	1.43147	401
498.635	8734.84	1.4323	1.4323	401
498.745	8737.2	1.43317	1.43317	401
498.854	8739.74	1.43403	1.43403	401
498.955	8742.89	1.43484	1.43484	401
499.065	8746.16	1.43571	1.43571	401
499.174	8749.34	1.43662	1.43662	401
499.284	8751.87	1.43747	1.43747	401
499.385	8754.63	1.43829	1.43829	401
499.495	8757.12	1.43914	1.43914	401
499.604	8760.09	1.44005	1.44005	401
499.705	8762.08	1.44084	1.44084	401
499.815	8764.39	1.4417	1.4417	401
499.924	8766.84	1.44259	1.44259	401
500.025	8769.79	1.4434	1.4434	401
500.135	8772.37	1.44429	1.44429	401
500.244	8774.48	1.44513	1.44513	401
500.354	8777.44	1.44602	1.44602	401
500.455	8779.88	1.44683	1.44683	401
500.565	8782.35	1.4477	1.4477	401
500.674	8785.28	1.44859	1.44859	401
500.775	8787.79	1.44939	1.44939	401
500.885	8790.11	1.45026	1.45026	401
500.994	8792.46	1.45115	1.45115	401
501.104	8795.34	1.45204	1.45204	401
501.205	8797.95	1.45282	1.45282	401
501.315	8800.38	1.45369	1.45369	401
501.424	8803.03	1.45458	1.45458	401
501.525	8805.89	1.45539	1.45539	401
501.635	8809.67	1.45626	1.45626	401
501.744	8812.61	1.45717	1.45717	401
501.854	8815.65	1.45805	1.45805	400
501.955	8817.52	1.45886	1.45886	400
502.065	8820.24	1.45971	1.45971	400
502.174	8822.66	1.4606	1.4606	400
502.275	8825.11	1.46138	1.46138	400
502.385	8827.95	1.46227	1.46227	400
502.494	8830.83	1.46314	1.46314	400
502.604	8833.12	1.46403	1.46403	400
502.705	8835.74	1.46485	1.46485	400
502.815	8838.11	1.46572	1.46572	400
502.924	8840.63	1.46659	1.46659	400
503.025	8843.18	1.46742	1.46742	400
503.135	8845.87	1.46829	1.46829	400
503.244	8848.86	1.46918	1.46918	400
503.354	8851.59	1.47006	1.47006	400
503.455	8853.94	1.47087	1.47087	400
503.565	8856.46	1.47174	1.47174	400
503.674	8858.91	1.47263	1.47263	400
503.775	8861.31	1.47341	1.47341	400
503.885	8864.18	1.4743	1.4743	400
503.994	8866.76	1.47519	1.47519	400
504.104	8869.6	1.47606	1.47606	400
504.205	8872.24	1.47689	1.47689	400
504.315	8875.23	1.47777	1.47777	400
504.424	8877.65	1.47864	1.47864	400
504.525	8880.1	1.47945	1.47945	400
504.635	8882.52	1.48032	1.48032	400
504.744	8885.52	1.48121	1.48121	400
504.854	8887.69	1.48207	1.48207	400
504.955	8890.44	1.48288	1.48288	400
505.064	8893.12	1.48377	1.48377	400
505.174	8895.27	1.48466	1.48466	400
505.275	8897.89	1.48544	1.48544	400
505.384	8900.8	1.48635	1.48635	400
505.494	8903.27	1.48724	1.48724	400
505.595	8905.5	1.48805	1.48805	400
505.705	8908.36	1.48892	1.48892	400
505.814	8911.03	1.48978	1.48978	400
505.924	8913.51	1.49067	1.49067	400
506.025	8915.49	1.49148	1.49148	400
506.134	8917.68	1.49237	1.49237	400
506.244	8920.72	1.49328	1.49328	400
506.345	8923.52	1.49408	1.49408	400
506.455	8926.41	1.49497	1.49497	400
506.564	8928.99	1.49584	1.49584	400
506.674	8931.91	1.49675	1.49675	400
506.775	8933.77	1.49751	1.49751	400
506.884	8936.93	1.49842	1.49842	399
506.994	8939.84	1.49929	1.49929	399
507.095	8942.37	1.5001	1.5001	399
507.205	8944.65	1.50097	1.50097	399
507.314	8948.07	1.50186	1.50186	399
507.424	8950.94	1.50276	1.50276	399
507.525	8953.44	1.50357	1.50357	399
507.634	8955.62	1.50444	1.50444	399
507.744	8957.66	1.50533	1.50533	399
507.845	8960.09	1.50616	1.50616	399
507.955	8962.73	1.50702	1.50702	399
508.064	8964.87	1.50789	1.50789	399
508.174	8967.36	1.50876	1.50876	399
508.275	8969.66	1.50957	1.50957	399
508.384	8972.34	1.51045	1.51045	399
508.494	8974.97	1.51132	1.51132	399
508.595	8977	1.51213	1.51213	399
508.705	8980.17	1.51302	1.51302	399
508.814	8982.96	1.51393	1.51393	399
508.924	8985.37	1.5148	1.5148	399
509.025	8987.76	1.5156	1.5156	399
509.134	8990.29	1.51647	1.51647	399
509.244	8992.46	1.51734	1.51734	399
509.345	8995.14	1.51814	1.51814	399
509.455	8997.85	1.51903	1.51903	399
509.564	9000.75	1.51992	1.51992	399
509.674	9003.68	1.52081	1.52081	399
509.775	9006.05	1.52158	1.52158	399
509.884	9008.85	1.52249	1.52249	399
509.985	9011.72	1.52329	1.52329	399
510.095	9014.28	1.52414	1.52414	399
510.204	9016.75	1.52505	1.52505	399
510.314	9019.2	1.52592	1.52592	399
510.415	9021.44	1.52672	1.52672	399
510.525	9023.95	1.52761	1.52761	399
510.634	9026.2	1.52846	1.52846	399
510.735	9028.76	1.52929	1.52929	399
510.845	9031.23	1.53015	1.53015	399
510.954	9033.46	1.53102	1.53102	398
511.064	9036.14	1.53191	1.53191	398
511.165	9038.67	1.53274	1.53274	398
511.275	9040.91	1.53361	1.53361	398
511.384	9043.1	1.53447	1.53447	398
511.485	9045.16	1.5353	1.5353	398
511.595	9047.75	1.53619	1.53619	398
511.704	9050.44	1.53706	1.53706	398
511.814	9053.26	1.53791	1.53791	398
511.915	9055.86	1.53873	1.53873	398
512.025	9058.48	1.5396	1.5396	398
512.134	9061.55	1.54049	1.54049	398
512.235	9064.11	1.54127	1.54127	398
512.345	9067.28	1.54216	1.54216	398
512.454	9069.7	1.54303	1.54303	398
512.564	9071.87	1.5439	1.5439	398
512.665	9074.46	1.54471	1.54471	398
512.775	9077.16	1.54562	1.54562	398
512.884	9079.34	1.54648	1.54648	398
512.985	9081.4	1.54727	1.54727	398
513.095	9083.86	1.54814	1.54814	398
513.204	9086.63	1.54905	1.54905	398
513.314	9088.73	1.54989	1.54989	398
513.415	9090.93	1.55068	1.55068	398
513.525	9094.03	1.55159	1.55159	398
513.634	9096.85	1.55246	1.55246	398
513.735	9099.31	1.55328	1.55328	398
513.845	9101.25	1.55415	1.55415	398
513.954	9103.22	1.555	1.555	398
514.064	9105.72	1.55589	1.55589	398
514.165	9108.25	1.5567	1.5567	398
514.275	9110.78	1.55758	1.55758	398
514.384	9113.3	1.55843	1.55843	398
514.485	9115.62	1.55924	1.55924	398
514.595	9118.82	1.56013	1.56013	398
514.704	9121.27	1.56099	1.56099	398
514.814	9124.25	1.56188	1.56188	398
514.915	9126.83	1.56267	1.56267	398
515.024	9129.45	1.56354	1.56354	399
515.134	9131.84	1.56443	1.56443	399
515.235	9133.96	1.56521	1.56521	399
515.345	9136.72	1.5661	1.5661	399
515.454	9139.32	1.56699	1.56699	399
515.555	9141.51	1.56777	1.56777	399
515.665	9144.23	1.56866	1.56866	399
515.774	9147.04	1.56953	1.56953	399
515.884	9149.57	1.5704	1.5704	399
515.985	9152.21	1.57121	1.57121	399
516.095	9154.57	1.57209	1.57209	399
516.204	9156.44	1.57296	1.57296	399
516.305	9158.87	1.57377	1.57377	399
516.415	9161.21	1.57462	1.57462	399
516.524	9163.88	1.57553	1.57553	399
516.634	9165.67	1.57635	1.57635	399
516.735	9166.86	1.57714	1.57714	399
516.845	9169.84	1.57801	1.57801	399
516.954	9173.82	1.57892	1.57892	399
517.055	9176.8	1.5797	1.5797	399
517.165	9179.46	1.58059	1.58059	399
517.274	9181.93	1.58144	1.58144	399
517.384	9184.85	1.58235	1.58235	399
517.485	9187.57	1.58313	1.58313	399
517.595	9190.22	1.58402	1.58402	399
517.704	9192.36	1.58489	1.58489	399
517.805	9194.84	1.5857	1.5857	399
517.915	9197.68	1.58656	1.58656	399
518.024	9199.87	1.58743	1.58743	399
518.134	9202.7	1.58832	1.58832	399
518.235	9204.78	1.58913	1.58913	399
518.345	9207.04	1.59	1.59	399
518.454	9209.37	1.59088	1.59088	399
518.555	9211.42	1.59167	1.59167	399
518.665	9214.1	1.59254	1.59254	399
518.774	9216.36	1.59343	1.59343	399
518.884	9218.89	1.5943	1.5943	399
518.985	9221.42	1.5951	1.5951	399
519.095	9223.92	1.59597	1.59597	400
519.204	9226.13	1.59686	1.59686	400
519.305	9228.29	1.59764	1.59764	400
519.415	9231.41	1.59851	1.59851	400
519.524	9234.02	1.5994	1.5994	400
519.634	9236.89	1.60029	1.60029	400
519.735	9239.18	1.60108	1.60108	400
519.845	9241.77	1.60196	1.60196	400
519.954	9243.58	1.60285	1.60285	400
520.055	9245.77	1.60364	1.60364	400
520.164	9248.68	1.60451	1.60451	400
520.274	9251.93	1.6054	1.6054	400
520.375	9253.92	1.60618	1.60618	400
520.485	9257.11	1.60707	1.60707	400
520.594	9259.28	1.60796	1.60796	400
520.704	9262.08	1.60885	1.60885	400
520.805	9263.76	1.60963	1.60963	400
520.914	9265.88	1.61052	1.61052	400
521.024	9268.41	1.61137	1.61137	400
521.125	9270.84	1.6122	1.6122	400
521.235	9273.39	1.61308	1.61308	400
521.344	9275.54	1.61393	1.61393	400
521.454	9278.19	1.61482	1.61482	400
521.555	9280.49	1.61563	1.61563	400
521.664	9282.72	1.6165	1.6165	400
521.774	9285.59	1.6174	1.6174	400
521.875	9287.52	1.61819	1.61819	400
521.985	9289.15	1.61906	1.61906	400
522.094	9291.75	1.61997	1.61997	400
522.204	9294.22	1.62084	1.62084	400
522.305	9296.4	1.62162	1.62162	400
522.414	9299.12	1.62251	1.62251	400
522.524	9301.2	1.6234	1.6234	400
522.625	9303.89	1.62416	1.62416	400
522.735	9307.54	1.62509	1.62509	400
522.844	9310.67	1.62596	1.62596	400
522.954	9313.35	1.62685	1.62685	400
523.055	9315.69	1.62766	1.62766	400
523.164	9318.19	1.62853	1.62853	401
523.274	9320.37	1.62939	1.62939	401
523.375	9322.6	1.6302	1.6302	401
523.485	9324.75	1.63109	1.63109	401
523.594	9327.17	1.63196	1.63196	401
523.704	9329.44	1.63283	1.63283	401
523.805	9331.77	1.63365	1.63365	401
523.914	9334.44	1.6345	1.6345	401
524.024	9337.13	1.63539	1.63539	401
524.125	9339.21	1.63622	1.63622	401
524.235	9341.73	1.63708	1.63708	401
524.344	9344.28	1.63797	1.63797	401
524.454	9346.45	1.63884	1.63884	401
524.555	9349.23	1.63965	1.63965	401
524.664	9351.02	1.64054	1.64054	401
524.774	9353.02	1.64142	1.64142	401
524.875	9354.89	1.64221	1.64221	401
524.985	9358.01	1.64312	1.64312	401
525.094	9360.7	1.64399	1.64399	401
525.195	9363.16	1.64479	1.64479	401
525.305	9365.8	1.64566	1.64566	401
525.414	9368.77	1.64653	1.64653	401
525.515	9371.24	1.64736	1.64736	401
525.625	9373.65	1.64825	1.64825	401
525.734	9376.36	1.64913	1.64913	401
525.844	9378.8	1.64998	1.64998	401
525.945	9381.01	1.65081	1.65081	401
526.055	9383.62	1.65168	1.65168	401
526.164	9386.33	1.65255	1.65255	401
526.265	9388.36	1.65337	1.65337	401
526.375	9391.12	1.65426	1.65426	401
526.484	9393.49	1.65513	1.65513	401
526.594	9396.09	1.65602	1.65602	401
526.695	9398.06	1.65682	1.65682	401
526.805	9401	1.65773	1.65773	401
526.914	9403.22	1.6586	1.6586	401
527.015	9405.12	1.65939	1.65939	401
527.125	9407.93	1.66028	1.66028	401
527.234	9409.93	1.66116	1.66116	401
527.344	9412.48	1.66205	1.66205	401
527.445	9415.55	1.6629	1.6629	401
527.555	9418.39	1.66379	1.66379	401
527.664	9420.96	1.66466	1.66466	401
527.765	9423.35	1.66544	1.66544	401
527.875	9425.62	1.66635	1.66635	401
527.984	9428.27	1.66722	1.66722	401
528.094	9431.47	1.66811	1.66811	401
528.195	9433.57	1.6689	1.6689	401
528.305	9436.49	1.66981	1.66981	401
528.414	9438.76	1.67067	1.67067	401
528.515	9441.11	1.67148	1.67148	401
528.625	9443.74	1.67233	1.67233	401
528.734	9446.45	1.67324	1.67324	401
528.844	9449.08	1.67413	1.67413	401
528.945	9451.44	1.67493	1.67493	401
529.055	9454.07	1.67582	1.67582	401
529.164	9456.42	1.67671	1.67671	401
529.265	9458.04	1.6775	1.6775	401
529.375	9460.49	1.67838	1.67838	401
529.484	9462.62	1.67927	1.67927	401
529.594	9465.23	1.68014	1.68014	401
529.695	9467.84	1.68095	1.68095	401
529.805	9470.2	1.68182	1.68182	401
529.914	9472.73	1.6827	1.6827	401
530.015	9475.16	1.68351	1.68351	401
530.125	9477.94	1.68442	1.68442	401
530.234	9480.05	1.68529	1.68529	400
530.335	9482.32	1.68609	1.68609	400
530.445	9484.47	1.68694	1.68694	400
530.554	9487.57	1.68785	1.68785	400
530.664	9489.98	1.68872	1.68872	400
530.765	9492.74	1.6895	1.6895	400
530.875	9495.45	1.69039	1.69039	400
530.984	9498.63	1.69128	1.69128	400
531.085	9501.27	1.69211	1.69211	400
531.195	9503.8	1.69298	1.69298	400
531.304	9505.8	1.69385	1.69385	400
531.414	9508.03	1.69473	1.69473	400
531.515	9510.21	1.69552	1.69552	400
531.625	9512.31	1.69641	1.69641	400
531.734	9514.82	1.69728	1.69728	400
531.835	9516.82	1.69806	1.69806	400
531.945	9519.43	1.69897	1.69897	400
532.054	9521.83	1.69986	1.69986	400
532.164	9524.11	1.70073	1.70073	400
532.265	9525.98	1.70154	1.70154	400
532.375	9528.84	1.70244	1.70244	400
[truncated: 1,060 more rows]
