# Supplementary material for: Benchmark dataset of the effect of grain size on strength in the single-phase FCC CrCoNi medium entropy alloy
Source: Data Brief. 2019 Oct 1;27:104592. doi: 10.1016/j.dib.2019.104592 (PMC6812030; doi:10.1016/j.dib.2019.104592)
Supplement: Multimedia component 1 [file mmc1.zip › Compression_Tests/673K/CrCoNi_1173K_30min_673K.xlsx]

## Sheet: CrCoNi_1173K_30min_673K
Name	CrCoNi-900C-30min-9µm-693K
Diameter	4.05	mm
Sample height	8.07	mm
Gage length	8.07	mm
Speed ​​during measurement	0.48	mm/min
Time	Force	Crosshead Displacement	Crosshead Displacement	Temperature
s	N	mm	mm	°C
335.508	98.0964	0	0	400
335.588	98.0177	-2.06232e-05	-2.06232e-05	400
335.618	97.8994	-2.06708e-05	-2.06708e-05	400
335.618	97.8994	-2.06708e-05	-2.06708e-05	400
335.728	97.8281	-4.13415e-05	-4.13415e-05	400
335.838	97.8197	-4.13891e-05	-4.13891e-05	400
335.938	100.512	0.000619984	0.000619984	400
336.048	104.545	0.00155029	0.00155029	400
336.158	107.623	0.00243912	0.00243912	400
336.268	110.498	0.00332794	0.00332794	401
336.368	112.416	0.0041338	0.0041338	401
336.478	114.61	0.00500212	0.00500212	401
336.588	116.19	0.00589094	0.00589094	401
336.688	117.232	0.00667629	0.00667629	401
336.798	118.471	0.0075861	0.0075861	401
336.908	119.182	0.00845394	0.00845394	401
337.018	119.821	0.00932226	0.00932226	401
337.118	120.295	0.0101286	0.0101286	401
337.228	120.666	0.0109964	0.0109964	401
337.338	121.226	0.0118853	0.0118853	401
337.438	121.321	0.0126503	0.0126503	401
337.548	121.392	0.0135187	0.0135187	401
337.658	121.416	0.0143865	0.0143865	401
337.768	121.629	0.0152963	0.0152963	401
337.868	121.937	0.0160817	0.0160817	401
337.978	122.592	0.016991	0.016991	401
338.088	123.429	0.0178593	0.0178593	401
338.188	124.092	0.0186447	0.0186447	401
338.298	125.149	0.019513	0.019513	401
338.408	126.151	0.0203811	0.0203811	401
338.508	127.533	0.0211875	0.0211875	401
338.618	129.31	0.0220553	0.0220553	401
338.728	131.732	0.0229441	0.0229441	401
338.828	133.896	0.02373	0.02373	401
338.938	136.896	0.0246393	0.0246393	401
339.048	140.172	0.0255076	0.0255076	401
339.158	143.479	0.0263962	0.0263962	401
339.258	145.722	0.027182	0.027182	401
339.368	147.348	0.0280499	0.0280499	400
339.478	149.211	0.0289182	0.0289182	400
339.578	150.797	0.0297245	0.0297245	400
339.688	152.195	0.0305924	0.0305924	400
339.798	153.805	0.0315022	0.0315022	400
339.908	154.997	0.0323495	0.0323495	400
340.008	156.315	0.0331764	0.0331764	400
340.118	157.262	0.0340447	0.0340447	400
340.228	158.407	0.0349335	0.0349335	400
340.328	159.031	0.0357394	0.0357394	400
340.438	160.238	0.0365872	0.0365872	400
340.548	161.013	0.037476	0.037476	400
340.658	160.973	0.0383648	0.0383648	400
340.758	162.662	0.0391707	0.0391707	400
340.868	164.368	0.0400185	0.0400185	400
340.978	165.504	0.0408863	0.0408863	400
341.078	166.744	0.0417132	0.0417132	400
341.188	167.754	0.0425815	0.0425815	400
341.298	168.938	0.0434913	0.0434913	400
341.408	169.941	0.0443386	0.0443386	400
341.508	170.707	0.0451445	0.0451445	400
341.618	171.93	0.0460338	0.0460338	400
341.728	173.666	0.0469016	0.0469016	400
341.828	176.177	0.047708	0.047708	400
341.938	180.786	0.0485966	0.0485966	400
342.048	186.202	0.0494444	0.0494444	400
342.158	191.411	0.0503122	0.0503122	400
342.258	196.62	0.0511391	0.0511391	400
342.368	202.661	0.0519869	0.0519869	400
342.478	208.849	0.0528757	0.0528757	400
342.578	214.864	0.0537025	0.0537025	400
342.688	221.298	0.0545704	0.0545704	400
342.798	228.079	0.0554802	0.0554802	400
342.908	235.462	0.0563485	0.0563485	400
343.008	242.329	0.0571753	0.0571753	400
343.118	250.048	0.0580432	0.0580432	400
343.228	258.134	0.058891	0.058891	400
343.328	264.07	0.0596968	0.0596968	400
343.438	272.201	0.0605857	0.0605857	400
343.548	280.955	0.0614955	0.0614955	400
343.648	288.326	0.0622809	0.0622809	400
343.758	296.861	0.0631285	0.0631285	400
343.868	305.33	0.0640378	0.0640378	400
343.978	314.279	0.0649061	0.0649061	400
344.078	322.302	0.065712	0.065712	400
344.188	331.615	0.0665803	0.0665803	400
344.298	340.841	0.0674691	0.0674691	400
344.398	349.83	0.0682545	0.0682545	400
344.508	359.134	0.069164	0.069164	400
344.618	369.162	0.0700321	0.0700321	400
344.728	379.123	0.0709004	0.0709004	400
344.828	388.087	0.0717068	0.0717068	400
344.938	398.017	0.0725956	0.0725956	400
345.048	408.189	0.0734844	0.0734844	400
345.148	417.314	0.0742907	0.0742907	400
345.258	427.431	0.0751796	0.0751796	400
345.368	438.017	0.0760269	0.0760269	400
345.478	448.177	0.0769362	0.0769362	399
345.578	457.498	0.0777221	0.0777221	399
345.688	467.896	0.0785899	0.0785899	399
345.798	478.455	0.0794787	0.0794787	399
345.898	488.435	0.0802851	0.0802851	399
346.008	499.017	0.0811739	0.0811739	399
346.118	509.834	0.0820627	0.0820627	399
346.228	520.728	0.082931	0.082931	399
346.328	530.455	0.0837579	0.0837579	399
346.438	541.127	0.0846257	0.0846257	399
346.548	551.795	0.085494	0.085494	399
346.648	561.939	0.0863004	0.0863004	399
346.758	573.005	0.0871892	0.0871892	399
346.868	584.189	0.0880985	0.0880985	399
346.978	595.912	0.0889463	0.0889463	399
347.078	606.47	0.0897522	0.0897522	399
347.188	617.826	0.0906203	0.0906203	399
347.298	629.365	0.0915091	0.0915091	399
347.398	640.224	0.0923359	0.0923359	399
347.508	651.951	0.0932248	0.0932248	399
347.618	663.826	0.0941136	0.0941136	399
347.728	675.677	0.0949819	0.0949819	399
347.828	686.81	0.0957882	0.0957882	399
347.938	698.498	0.0966561	0.0966561	399
348.048	710.213	0.0975244	0.0975244	399
348.148	720.806	0.0983512	0.0983512	399
348.258	732.931	0.0992401	0.0992401	399
348.368	745.249	0.10015	0.10015	399
348.468	756.913	0.100977	0.100977	399
348.578	768.897	0.101845	0.101845	399
348.688	780.866	0.102713	0.102713	399
348.798	792.503	0.103581	0.103581	399
348.898	803.518	0.104387	0.104387	399
349.008	815.487	0.105297	0.105297	399
349.118	827.151	0.106144	0.106144	399
349.218	838.089	0.10695	0.10695	399
349.328	849.589	0.107839	0.107839	399
349.438	861.479	0.108728	0.108728	399
349.548	873.956	0.109617	0.109617	399
349.648	884.94	0.110423	0.110423	399
349.758	896.815	0.111291	0.111291	399
349.868	909.651	0.112201	0.112201	399
349.968	921.995	0.112986	0.112986	399
350.078	933.643	0.113855	0.113855	399
350.188	944.987	0.114743	0.114743	399
350.298	956.21	0.115611	0.115611	399
350.398	966.28	0.116418	0.116418	399
350.508	977.643	0.117327	0.117327	399
350.618	988.202	0.118175	0.118175	398
350.718	998.194	0.118981	0.118981	398
350.828	1009.05	0.11989	0.11989	398
350.938	1019.71	0.120779	0.120779	398
351.048	1029.51	0.121647	0.121647	398
351.148	1039.12	0.122433	0.122433	398
351.258	1048.92	0.123322	0.123322	398
351.368	1059.21	0.12419	0.12419	398
351.468	1067.95	0.124996	0.124996	398
351.578	1078.8	0.125885	0.125885	398
351.688	1088.01	0.126774	0.126774	398
351.798	1099.1	0.127642	0.127642	398
351.898	1108.05	0.128427	0.128427	398
352.008	1118.23	0.129337	0.129337	398
352.118	1130.12	0.130226	0.130226	398
352.218	1139.54	0.131032	0.131032	398
352.328	1150.75	0.1319	0.1319	398
352.438	1162.05	0.132789	0.132789	398
352.548	1173.43	0.133657	0.133657	398
352.648	1183.91	0.134463	0.134463	398
352.758	1195.58	0.135331	0.135331	398
352.868	1208.07	0.136179	0.136179	398
352.968	1219.99	0.137006	0.137006	398
353.078	1232.83	0.137915	0.137915	398
353.188	1246.24	0.138804	0.138804	398
353.298	1259.41	0.139672	0.139672	398
353.398	1270.65	0.140458	0.140458	398
353.508	1283.19	0.141347	0.141347	398
353.608	1295.28	0.142152	0.142152	398
353.718	1307.85	0.143	0.143	398
353.828	1320.91	0.143889	0.143889	398
353.938	1333.61	0.144778	0.144778	398
354.038	1345.2	0.145563	0.145563	398
354.148	1357.48	0.146452	0.146452	398
354.258	1370.57	0.14732	0.14732	398
354.358	1382.28	0.148106	0.148106	398
354.468	1394.98	0.149016	0.149016	398
354.578	1408.42	0.149904	0.149904	399
354.688	1421.93	0.150793	0.150793	399
354.788	1433.46	0.151558	0.151558	399
354.898	1446.84	0.152426	0.152426	399
355.008	1460.33	0.153294	0.153294	399
355.108	1472.67	0.154101	0.154101	399
355.218	1486.52	0.154989	0.154989	399
355.328	1500.54	0.155857	0.155857	399
355.438	1514.12	0.156746	0.156746	399
355.538	1526.6	0.157552	0.157552	399
355.648	1541.14	0.158421	0.158421	399
355.758	1554.99	0.15931	0.15931	399
355.858	1568.28	0.160115	0.160115	399
355.968	1582.36	0.160984	0.160984	399
356.078	1596.42	0.161873	0.161873	399
356.188	1610.5	0.162741	0.162741	399
356.288	1623.38	0.163526	0.163526	399
356.398	1637.13	0.164415	0.164415	399
356.508	1651.39	0.165283	0.165283	399
356.608	1663.89	0.166069	0.166069	399
356.718	1677.96	0.166958	0.166958	399
356.828	1692.03	0.167846	0.167846	399
356.938	1706.5	0.168715	0.168715	399
357.038	1719.31	0.169521	0.169521	399
357.148	1733.67	0.17041	0.17041	399
357.258	1747.99	0.171278	0.171278	399
357.358	1761.07	0.172043	0.172043	399
357.468	1776	0.172952	0.172952	399
357.578	1790.62	0.17382	0.17382	399
357.688	1805.64	0.174709	0.174709	399
357.788	1819.17	0.175495	0.175495	399
357.898	1834.31	0.176404	0.176404	399
358.008	1849.6	0.177272	0.177272	399
358.108	1862.9	0.178058	0.178058	399
358.218	1878.05	0.178947	0.178947	399
358.328	1893.86	0.179794	0.179794	399
358.428	1907.76	0.180621	0.180621	399
358.538	1923.44	0.181489	0.181489	399
358.648	1938.63	0.182357	0.182357	400
358.758	1953.33	0.183184	0.183184	400
358.858	1968.37	0.18399	0.18399	400
358.968	1984.59	0.184879	0.184879	400
359.078	2000.48	0.185748	0.185748	400
359.178	2015.03	0.186574	0.186574	400
359.288	2030.67	0.187442	0.187442	400
359.398	2046.88	0.188311	0.188311	400
359.508	2062.96	0.189179	0.189179	400
359.608	2077.41	0.189985	0.189985	400
359.718	2093.55	0.190853	0.190853	400
359.828	2109.63	0.191742	0.191742	400
359.928	2124.28	0.192527	0.192527	400
360.038	2141.01	0.193396	0.193396	400
360.148	2157.63	0.194305	0.194305	400
360.258	2174.23	0.195194	0.195194	400
360.358	2189.22	0.195979	0.195979	400
360.468	2206.37	0.196848	0.196848	400
360.578	2224.36	0.197716	0.197716	400
360.678	2239.26	0.198522	0.198522	401
360.788	2255.87	0.19939	0.19939	401
360.898	2272.59	0.200299	0.200299	401
361.008	2289.79	0.201168	0.201168	401
361.108	2304.71	0.201953	0.201953	401
361.218	2321.25	0.202842	0.202842	401
361.328	2338.23	0.20371	0.20371	401
361.428	2353.87	0.204517	0.204517	401
361.538	2370.9	0.205384	0.205384	401
361.648	2388.49	0.206294	0.206294	401
361.758	2404.66	0.207142	0.207142	401
361.858	2420.06	0.207948	0.207948	401
361.968	2436.44	0.208795	0.208795	401
362.078	2453.45	0.209684	0.209684	401
362.178	2468.78	0.21049	0.21049	401
362.288	2485.45	0.211379	0.211379	401
362.398	2502.87	0.212288	0.212288	401
362.508	2519.98	0.213136	0.213136	401
362.608	2535.99	0.213922	0.213922	401
362.718	2553.94	0.214831	0.214831	401
362.828	2570.73	0.215699	0.215699	401
362.928	2586.55	0.216506	0.216506	401
363.038	2603.79	0.217373	0.217373	401
363.148	2621.25	0.218242	0.218242	401
363.258	2639.19	0.219131	0.219131	401
363.358	2654.89	0.219937	0.219937	401
363.468	2671.92	0.220784	0.220784	401
363.578	2689.19	0.221652	0.221652	401
363.678	2705.75	0.222479	0.222479	401
363.788	2723.36	0.223368	0.223368	401
363.898	2740.76	0.224257	0.224257	401
363.998	2756.38	0.225063	0.225063	401
364.108	2773.82	0.225931	0.225931	401
364.218	2791.5	0.226841	0.226841	401
364.328	2808.4	0.227668	0.227668	401
364.428	2824.19	0.228495	0.228495	401
364.538	2841.21	0.229363	0.229363	401
364.648	2858.06	0.230252	0.230252	401
364.748	2873.83	0.231037	0.231037	401
364.858	2891.19	0.231946	0.231946	401
364.968	2908.82	0.232815	0.232815	401
365.078	2926.99	0.233703	0.233703	401
365.178	2942.93	0.234489	0.234489	401
365.288	2960.56	0.235357	0.235357	401
365.398	2978.04	0.236267	0.236267	401
365.498	2994.75	0.237052	0.237052	401
365.608	3012.89	0.237962	0.237962	401
365.718	3030.48	0.238809	0.238809	401
365.828	3048.52	0.239698	0.239698	402
365.928	3064.82	0.240504	0.240504	402
366.038	3082.54	0.241352	0.241352	402
366.148	3100.72	0.242261	0.242261	402
366.248	3117.19	0.243047	0.243047	402
366.358	3135.37	0.243956	0.243956	402
366.468	3152.87	0.244845	0.244845	402
366.578	3170.13	0.245734	0.245734	402
366.678	3186.65	0.246519	0.246519	402
366.788	3204.57	0.247408	0.247408	402
366.898	3222.31	0.248276	0.248276	402
366.998	3238.66	0.249083	0.249083	402
367.108	3256.17	0.249992	0.249992	402
367.218	3273.68	0.25086	0.25086	402
367.328	3291.04	0.251728	0.251728	402
367.428	3306.87	0.252555	0.252555	402
367.538	3324.22	0.253424	0.253424	402
367.648	3341.85	0.254291	0.254291	402
367.748	3357.65	0.255098	0.255098	402
367.858	3375.58	0.255987	0.255987	402
367.968	3393.28	0.256855	0.256855	402
368.078	3410.57	0.257744	0.257744	402
368.178	3426.61	0.25855	0.25855	402
368.288	3444.01	0.259438	0.259438	402
368.388	3459.83	0.260245	0.260245	402
368.498	3477.01	0.261113	0.261113	402
368.608	3494.08	0.262023	0.262023	402
368.718	3512.84	0.262891	0.262891	402
368.818	3527.79	0.263697	0.263697	402
368.928	3544.19	0.264565	0.264565	402
369.038	3560.7	0.265454	0.265454	402
369.138	3575.58	0.266239	0.266239	402
369.248	3591.55	0.267128	0.267128	402
369.358	3607.78	0.268038	0.268038	402
369.468	3623.98	0.268947	0.268947	402
369.568	3638.45	0.269753	0.269753	402
369.678	3653.78	0.270642	0.270642	402
369.788	3669.36	0.271531	0.271531	402
369.888	3682.76	0.272296	0.272296	402
369.998	3697.93	0.273185	0.273185	402
370.108	3713.14	0.274074	0.274074	402
370.218	3728.11	0.274921	0.274921	402
370.318	3741.67	0.275748	0.275748	402
370.428	3756.96	0.276658	0.276658	402
370.538	3771.56	0.277525	0.277525	402
370.638	3784.02	0.278332	0.278332	402
370.748	3798.47	0.279221	0.279221	402
370.858	3812.84	0.280089	0.280089	401
370.968	3826.94	0.280978	0.280978	401
371.068	3839.62	0.281784	0.281784	401
371.178	3853.4	0.282672	0.282672	401
371.288	3866.05	0.283541	0.283541	401
371.388	3877.89	0.284326	0.284326	401
371.498	3890.77	0.285215	0.285215	401
371.608	3903.16	0.286083	0.286083	401
371.718	3916.39	0.286993	0.286993	401
371.818	3927.14	0.287799	0.287799	401
371.928	3937.94	0.288688	0.288688	401
372.038	3949.77	0.289556	0.289556	401
372.138	3959.76	0.290383	0.290383	401
372.248	3970.99	0.29123	0.29123	401
372.358	3980.98	0.292119	0.292119	401
372.468	3991.6	0.292987	0.292987	401
372.568	4000.46	0.293794	0.293794	401
372.678	4009.96	0.294682	0.294682	401
372.788	4019.06	0.295571	0.295571	401
372.888	4026.58	0.296357	0.296357	401
372.998	4034.59	0.297245	0.297245	401
373.108	4042.44	0.298114	0.298114	401
373.218	4049.97	0.299003	0.299003	401
373.318	4056.07	0.299808	0.299808	401
373.428	4061.5	0.300698	0.300698	401
373.538	4066.67	0.301565	0.301565	401
373.638	4070.84	0.302351	0.302351	401
373.748	4073.28	0.30324	0.30324	401
373.858	4072.51	0.304087	0.304087	401
373.958	4072.17	0.304935	0.304935	401
374.068	4072.23	0.305803	0.305803	401
374.178	4073.89	0.306712	0.306712	401
374.288	4076.12	0.307581	0.307581	401
374.388	4078.22	0.308408	0.308408	401
374.498	4078.62	0.309276	0.309276	401
374.608	4079.4	0.310123	0.310123	401
374.708	4079.88	0.310929	0.310929	401
374.818	4078.22	0.311798	0.311798	401
374.928	4075.26	0.312687	0.312687	400
375.038	4073.7	0.313575	0.313575	400
375.138	4074.93	0.314361	0.314361	400
375.248	4078.42	0.315229	0.315229	400
375.358	4083.4	0.316118	0.316118	400
375.458	4087.19	0.316924	0.316924	400
375.568	4087.66	0.317792	0.317792	400
375.678	4084.57	0.318681	0.318681	400
375.788	4083.8	0.31957	0.31957	400
375.888	4085.88	0.320356	0.320356	400
375.998	4091.08	0.321244	0.321244	400
376.108	4095.81	0.322113	0.322113	400
376.208	4098.77	0.322919	0.322919	400
376.318	4101.24	0.323787	0.323787	400
376.428	4103.11	0.324676	0.324676	400
376.538	4106.39	0.325544	0.325544	400
376.638	4110.33	0.32635	0.32635	400
376.748	4115.5	0.327239	0.327239	400
376.858	4121.04	0.328086	0.328086	400
376.958	4125.28	0.328892	0.328892	400
377.068	4129.7	0.329781	0.329781	400
377.178	4133.9	0.330629	0.330629	400
377.288	4137.65	0.331518	0.331518	400
377.388	4140.89	0.332345	0.332345	400
377.498	4143.76	0.333212	0.333212	400
377.608	4146.66	0.334101	0.334101	400
377.708	4148.46	0.334887	0.334887	400
377.818	4152.06	0.335776	0.335776	400
377.928	4157.91	0.336644	0.336644	399
378.038	4165.36	0.337512	0.337512	399
378.138	4172.3	0.338318	0.338318	399
378.248	4179.18	0.339207	0.339207	399
378.358	4183.43	0.340055	0.340055	399
378.458	4184.4	0.340861	0.340861	399
378.568	4182.57	0.341729	0.341729	399
378.678	4182.19	0.342638	0.342638	399
378.778	4185.06	0.343424	0.343424	399
378.888	4191.39	0.344292	0.344292	399
378.998	4198.75	0.345181	0.345181	399
379.108	4206.11	0.346049	0.346049	399
379.208	4211.8	0.346855	0.346855	399
379.318	4217.59	0.347724	0.347724	399
379.428	4224.1	0.348612	0.348612	399
379.528	4229.51	0.349418	0.349418	399
379.638	4234.36	0.350266	0.350266	399
379.748	4237.26	0.351134	0.351134	399
379.858	4238.49	0.352003	0.352003	399
379.958	4241.13	0.352808	0.352808	399
380.068	4243.48	0.353656	0.353656	399
380.178	4246.19	0.354545	0.354545	399
380.278	4249.79	0.355372	0.355372	399
380.388	4256.03	0.35624	0.35624	399
380.498	4264.12	0.357108	0.357108	399
380.608	4273.26	0.358017	0.358017	399
380.708	4281.08	0.358803	0.358803	399
380.818	4287.18	0.359671	0.359671	399
380.928	4290.64	0.360539	0.360539	399
381.028	4291.6	0.361325	0.361325	398
381.138	4292	0.362214	0.362214	398
381.248	4292.6	0.363082	0.363082	398
381.358	4294.56	0.363992	0.363992	398
381.458	4298.83	0.364777	0.364777	398
381.568	4305.32	0.365645	0.365645	398
381.678	4312.35	0.366513	0.366513	398
381.778	4319.08	0.36734	0.36734	398
381.888	4325.81	0.368188	0.368188	398
381.998	4332.7	0.369077	0.369077	398
382.108	4338.8	0.369965	0.369965	398
382.208	4343.27	0.370751	0.370751	398
382.318	4346.87	0.371619	0.371619	398
382.428	4348.92	0.372508	0.372508	398
382.528	4350.69	0.373314	0.373314	398
382.638	4351.22	0.374182	0.374182	398
382.748	4353.26	0.375091	0.375091	398
382.858	4357.57	0.37596	0.37596	398
382.958	4363.86	0.376745	0.376745	398
383.068	4372.56	0.377655	0.377655	398
383.178	4381.23	0.378502	0.378502	398
383.278	4388.04	0.379309	0.379309	398
383.388	4394.59	0.380176	0.380176	398
383.498	4398.14	0.381045	0.381045	398
383.598	4400.12	0.38183	0.38183	398
383.708	4401.93	0.382698	0.382698	398
383.818	4403.31	0.383608	0.383608	398
383.918	4404.96	0.384414	0.384414	398
384.028	4407.78	0.385303	0.385303	398
384.138	4412.99	0.38615	0.38615	398
384.248	4419.6	0.387039	0.387039	398
384.348	4425.92	0.387845	0.387845	398
384.458	4432.99	0.388693	0.388693	398
384.568	4439.84	0.389623	0.389623	398
384.668	4445.62	0.390409	0.390409	398
384.778	4450.64	0.391277	0.391277	398
384.888	4454.58	0.392166	0.392166	398
384.998	4456.71	0.393034	0.393034	398
385.098	4457.97	0.393881	0.393881	398
385.208	4458.92	0.394729	0.394729	398
385.318	4462.36	0.395638	0.395638	398
385.418	4466.71	0.396403	0.396403	398
385.528	4473.6	0.397292	0.397292	398
385.638	4481.91	0.39816	0.39816	398
385.748	4489.36	0.399028	0.399028	398
385.848	4495.5	0.399855	0.399855	398
385.958	4500.95	0.400723	0.400723	398
386.068	4504.6	0.401633	0.401633	399
386.168	4506.6	0.402419	0.402419	399
386.278	4508.42	0.403286	0.403286	399
386.388	4510.65	0.404196	0.404196	399
386.498	4513.09	0.405064	0.405064	399
386.598	4516.72	0.40587	0.40587	399
386.708	4521.55	0.406718	0.406718	399
386.818	4527.58	0.407628	0.407628	399
386.918	4533.59	0.408433	0.408433	399
387.028	4540.26	0.409322	0.409322	399
387.138	4546.84	0.41017	0.41017	399
387.248	4552.59	0.411059	0.411059	399
387.348	4556.08	0.411865	0.411865	399
387.458	4559.15	0.412754	0.412754	399
387.568	4561.17	0.413663	0.413663	399
387.668	4562.9	0.414449	0.414449	399
387.778	4565.81	0.415317	0.415317	399
387.888	4570.63	0.416185	0.416185	399
387.998	4577.04	0.417074	0.417074	399
388.098	4583.18	0.41788	0.41788	399
388.208	4589.68	0.418748	0.418748	399
388.318	4595.69	0.419658	0.419658	399
388.418	4599.74	0.420443	0.420443	399
388.528	4603.9	0.421332	0.421332	399
388.638	4607.23	0.422242	0.422242	399
388.738	4609.46	0.423027	0.423027	399
388.848	4612.11	0.423895	0.423895	399
388.958	4614.84	0.424784	0.424784	399
389.068	4619.13	0.425652	0.425652	399
389.168	4623.84	0.426459	0.426459	399
389.278	4629.99	0.427327	0.427327	399
389.388	4637.06	0.428236	0.428236	399
389.488	4642.87	0.429042	0.429042	399
389.598	4648.08	0.429911	0.429911	399
389.708	4652.51	0.43082	0.43082	399
389.818	4655.44	0.431688	0.431688	399
389.918	4658.24	0.432495	0.432495	399
390.028	4661.11	0.433383	0.433383	399
390.138	4664.96	0.434251	0.434251	399
390.238	4669.41	0.435058	0.435058	399
390.348	4674.48	0.435946	0.435946	399
390.458	4680.02	0.436815	0.436815	399
390.568	4687.03	0.437724	0.437724	399
390.668	4691.97	0.43853	0.43853	399
390.778	4696.42	0.439419	0.439419	399
390.888	4699.82	0.440308	0.440308	399
390.988	4702.86	0.441135	0.441135	399
391.098	4705.69	0.441982	0.441982	399
391.208	4709.46	0.442871	0.442871	399
391.318	4712.97	0.443739	0.443739	399
391.418	4716.87	0.444546	0.444546	399
391.528	4722.68	0.445413	0.445413	399
391.638	4728.64	0.446323	0.446323	399
391.738	4733.54	0.447129	0.447129	399
391.848	4738.6	0.447997	0.447997	399
391.958	4743.47	0.448887	0.448887	399
392.068	4747.2	0.449775	0.449775	399
392.168	4750.8	0.450581	0.450581	400
392.278	4754.17	0.45147	0.45147	400
392.388	4757.93	0.452338	0.452338	400
392.488	4761.61	0.453145	0.453145	400
392.598	4766.69	0.454033	0.454033	400
392.708	4771.71	0.454901	0.454901	400
392.818	4777.19	0.45579	0.45579	400
392.918	4782.04	0.456576	0.456576	400
393.028	4786.88	0.457485	0.457485	400
393.138	4790.84	0.458354	0.458354	400
393.238	4794.58	0.459159	0.459159	400
393.348	4799.23	0.460048	0.460048	400
393.458	4802.96	0.460917	0.460917	400
393.558	4806.17	0.461702	0.461702	400
393.668	4810.81	0.462591	0.462591	400
393.778	4815.46	0.46348	0.46348	400
393.888	4820.66	0.464348	0.464348	400
393.988	4825.27	0.465175	0.465175	400
394.098	4830.24	0.466043	0.466043	400
394.208	4834.91	0.466932	0.466932	400
394.308	4838.63	0.467738	0.467738	400
394.418	4842.58	0.468606	0.468606	400
394.528	4845.77	0.469495	0.469495	400
394.638	4849.62	0.470384	0.470384	400
394.738	4853.98	0.471169	0.471169	400
394.848	4858.13	0.472058	0.472058	400
394.958	4863.03	0.472906	0.472906	400
395.058	4867.62	0.473732	0.473732	400
395.168	4871.93	0.474601	0.474601	400
395.278	4876.61	0.47549	0.47549	400
395.388	4881.44	0.476378	0.476378	400
395.488	4884.89	0.477185	0.477185	400
395.598	4888.83	0.478074	0.478074	400
395.708	4891.92	0.478921	0.478921	400
395.808	4895.71	0.479727	0.479727	400
395.918	4899.84	0.480595	0.480595	400
396.028	4904.21	0.481484	0.481484	400
396.138	4908.93	0.482373	0.482373	400
396.238	4912.48	0.483159	0.483159	400
396.348	4916.86	0.484068	0.484068	400
396.458	4921.55	0.484915	0.484915	400
396.558	4925.61	0.485701	0.485701	400
396.668	4930.44	0.48659	0.48659	400
396.778	4934.39	0.487479	0.487479	400
396.888	4938.1	0.488367	0.488367	400
396.988	4941.73	0.489174	0.489174	400
397.098	4945.77	0.490042	0.490042	400
397.208	4950.05	0.490931	0.490931	400
397.308	4953.89	0.491716	0.491716	400
397.418	4958.2	0.492584	0.492584	400
397.528	4963.01	0.493473	0.493473	400
397.638	4967.76	0.494341	0.494341	400
397.738	4971.61	0.495147	0.495147	400
397.848	4975.37	0.496016	0.496016	400
397.958	4979.84	0.496925	0.496925	400
398.058	4983.3	0.49771	0.49771	400
398.168	4986.79	0.498558	0.498558	400
398.278	4991.04	0.499468	0.499468	400
398.388	4995.18	0.500356	0.500356	400
398.488	4999.08	0.501142	0.501142	400
398.598	5003.23	0.50201	0.50201	400
398.698	5007.38	0.502775	0.502775	400
398.808	5012.08	0.503684	0.503684	400
398.918	5016.07	0.504573	0.504573	400
399.028	5020.32	0.505442	0.505442	400
399.128	5024.23	0.506247	0.506247	400
399.238	5028.48	0.507137	0.507137	400
399.348	5032.14	0.508005	0.508005	400
399.448	5036.08	0.508811	0.508811	400
399.558	5040.13	0.509658	0.509658	400
399.668	5044.61	0.510547	0.510547	400
399.778	5048.86	0.511436	0.511436	400
399.878	5052.7	0.512242	0.512242	400
399.988	5056.76	0.51309	0.51309	400
400.098	5060.96	0.513978	0.513978	400
400.198	5064.9	0.514764	0.514764	400
400.308	5068.97	0.515653	0.515653	400
400.418	5072.83	0.516521	0.516521	400
400.528	5076.67	0.51741	0.51741	400
400.628	5080.28	0.518216	0.518216	400
400.738	5084.65	0.519084	0.519084	400
400.848	5088.64	0.519952	0.519952	400
400.948	5092.36	0.520738	0.520738	400
401.058	5095.21	0.521606	0.521606	400
401.168	5100.64	0.522474	0.522474	400
401.278	5105.35	0.523343	0.523343	400
401.378	5109.03	0.524169	0.524169	400
401.488	5112.55	0.525037	0.525037	400
401.598	5116.07	0.525926	0.525926	400
401.698	5120.15	0.526712	0.526712	400
401.808	5124.26	0.52758	0.52758	400
401.918	5128.53	0.528469	0.528469	400
402.028	5132.93	0.529337	0.529337	400
402.128	5136.3	0.530122	0.530122	400
402.238	5140.31	0.530991	0.530991	400
402.348	5144.69	0.531879	0.531879	400
402.448	5148.32	0.532706	0.532706	400
402.558	5152	0.533575	0.533575	400
402.668	5155.86	0.534463	0.534463	400
402.778	5159.62	0.535332	0.535332	400
402.878	5163.37	0.536138	0.536138	400
402.988	5167.81	0.537006	0.537006	400
403.098	5171.65	0.537874	0.537874	400
403.198	5175.36	0.53868	0.53868	400
403.308	5179.73	0.539569	0.539569	400
403.418	5183.35	0.540417	0.540417	399
403.518	5187.11	0.541223	0.541223	399
403.628	5190.83	0.542091	0.542091	399
403.738	5194.95	0.543001	0.543001	399
403.848	5199.07	0.543889	0.543889	399
403.948	5202.86	0.544675	0.544675	399
404.058	5206.94	0.545564	0.545564	399
404.168	5210.48	0.546432	0.546432	399
404.268	5213.77	0.547238	0.547238	399
404.378	5217.73	0.548086	0.548086	399
404.488	5222.17	0.548995	0.548995	399
404.598	5226.29	0.549842	0.549842	399
404.698	5230.29	0.550669	0.550669	399
404.808	5233.59	0.551538	0.551538	399
404.918	5237.06	0.552405	0.552405	399
405.018	5240.83	0.553191	0.553191	399
405.128	5244.43	0.554101	0.554101	399
405.238	5248.17	0.554969	0.554969	399
405.348	5252.1	0.555837	0.555837	399
405.448	5255.83	0.556643	0.556643	399
405.558	5260.13	0.557532	0.557532	399
405.668	5264.37	0.5584	0.5584	399
405.768	5267.62	0.559227	0.559227	399
405.878	5271.26	0.560075	0.560075	399
405.988	5275.06	0.560963	0.560963	399
406.098	5279.43	0.561852	0.561852	399
406.198	5282.83	0.562638	0.562638	399
406.308	5286.83	0.563526	0.563526	399
406.418	5290.64	0.564436	0.564436	399
406.518	5293.81	0.565222	0.565222	399
406.628	5297.69	0.566089	0.566089	399
406.738	5301.77	0.566958	0.566958	399
406.848	5305.44	0.567847	0.567847	399
406.948	5308.79	0.568632	0.568632	399
407.058	5313.38	0.569542	0.569542	399
407.168	5316.89	0.570431	0.570431	399
407.268	5320.53	0.571236	0.571236	399
407.378	5324.08	0.572105	0.572105	399
407.488	5327.05	0.572952	0.572952	399
407.598	5331.64	0.573862	0.573862	399
407.698	5334.9	0.574647	0.574647	399
407.808	5339.17	0.575516	0.575516	399
407.918	5343.15	0.576425	0.576425	399
408.018	5346.42	0.57721	0.57721	399
408.128	5350.49	0.5781	0.5781	399
408.238	5354.21	0.578988	0.578988	399
408.348	5357.53	0.579856	0.579856	399
408.448	5361.16	0.580683	0.580683	399
408.558	5365.38	0.581551	0.581551	399
408.668	5369.48	0.58244	0.58244	399
408.768	5372.73	0.583246	0.583246	399
408.878	5376.22	0.584114	0.584114	399
408.988	5380.21	0.585003	0.585003	399
409.088	5383.38	0.585789	0.585789	399
409.198	5387.58	0.586677	0.586677	399
409.308	5391.51	0.587587	0.587587	399
409.418	5394.9	0.588435	0.588435	399
409.518	5398.5	0.589241	0.589241	399
409.628	5402.06	0.59013	0.59013	399
409.738	5405.98	0.591019	0.591019	399
409.838	5409.69	0.591825	0.591825	399
409.948	5413.8	0.592714	0.592714	399
410.058	5417.36	0.593582	0.593582	399
410.168	5421.48	0.59445	0.59445	399
410.268	5425.02	0.595256	0.595256	399
410.378	5428.91	0.596124	0.596124	399
410.488	5432.73	0.597034	0.597034	399
410.588	5436.05	0.59784	0.59784	399
410.698	5439.76	0.598708	0.598708	399
410.808	5443.25	0.599617	0.599617	399
410.918	5446.96	0.600486	0.600486	399
411.018	5450.32	0.601271	0.601271	399
411.128	5454.21	0.60216	0.60216	399
411.238	5457.78	0.603028	0.603028	399
411.338	5461.47	0.603855	0.603855	399
411.448	5465.41	0.604723	0.604723	399
411.558	5468.58	0.605591	0.605591	399
411.668	5472.86	0.606501	0.606501	399
411.768	5476.75	0.607328	0.607328	399
411.878	5480.61	0.608216	0.608216	399
411.988	5484.07	0.609105	0.609105	399
412.088	5487.23	0.609912	0.609912	399
412.198	5491.05	0.6108	0.6108	399
412.308	5495.16	0.611669	0.611669	399
412.418	5499.3	0.612558	0.612558	399
412.518	5502.43	0.613343	0.613343	399
412.628	5506.75	0.614232	0.614232	399
412.738	5510.75	0.615121	0.615121	399
412.838	5514.22	0.615906	0.615906	399
412.948	5517.66	0.616795	0.616795	399
413.058	5521.4	0.617684	0.617684	399
413.168	5525.26	0.618552	0.618552	399
413.268	5529.15	0.619379	0.619379	399
413.378	5533.03	0.620268	0.620268	399
413.478	5536.2	0.621074	0.621074	399
413.588	5539.99	0.621942	0.621942	399
413.698	5543.54	0.62281	0.62281	399
413.808	5547.52	0.623699	0.623699	399
413.908	5551.18	0.624484	0.624484	399
414.018	5554.91	0.625394	0.625394	399
414.128	5558.66	0.626283	0.626283	399
414.228	5561.86	0.627089	0.627089	399
414.338	5565.53	0.627978	0.627978	399
414.448	5569.2	0.628846	0.628846	399
414.558	5572.64	0.629714	0.629714	400
414.658	5576.25	0.63052	0.63052	400
414.768	5580.09	0.631409	0.631409	400
414.878	5583.88	0.632277	0.632277	400
414.978	5587.75	0.633084	0.633084	400
415.088	5591.54	0.633973	0.633973	400
415.198	5595.22	0.63484	0.63484	400
415.308	5599.04	0.635729	0.635729	400
415.408	5602.04	0.636536	0.636536	400
415.518	5605.87	0.637445	0.637445	400
415.628	5609.86	0.638292	0.638292	400
415.728	5613.4	0.639099	0.639099	400
415.838	5616.82	0.639967	0.639967	400
415.948	5620.57	0.640856	0.640856	400
416.058	5624.07	0.641703	0.641703	400
416.158	5627.56	0.64253	0.64253	400
416.268	5631.78	0.643398	0.643398	400
416.378	5635.25	0.644308	0.644308	400
416.478	5638.71	0.645093	0.645093	400
416.588	5641.89	0.645982	0.645982	400
416.698	5645.64	0.646871	0.646871	400
416.808	5648.76	0.647739	0.647739	400
416.908	5651.55	0.648524	0.648524	400
417.018	5655.67	0.649414	0.649414	400
417.128	5659.68	0.650303	0.650303	400
417.228	5663.14	0.651108	0.651108	400
417.338	5666.39	0.651977	0.651977	400
417.448	5670.19	0.652845	0.652845	400
417.558	5673.73	0.653734	0.653734	400
417.658	5676.68	0.654519	0.654519	401
417.768	5681.08	0.655408	0.655408	401
417.878	5684.69	0.656276	0.656276	401
417.978	5688.42	0.657103	0.657103	401
418.088	5691.76	0.657971	0.657971	401
418.198	5695.46	0.65886	0.65886	401
418.308	5698.88	0.659728	0.659728	401
418.408	5702.21	0.660514	0.660514	401
418.518	5705.67	0.661382	0.661382	401
418.628	5709.2	0.662271	0.662271	401
418.728	5712.85	0.663056	0.663056	401
418.838	5716.78	0.663965	0.663965	401
418.948	5720.17	0.664834	0.664834	401
419.048	5723.47	0.66564	0.66564	401
419.158	5727.4	0.666508	0.666508	401
419.268	5731.14	0.667397	0.667397	401
419.378	5734.23	0.668265	0.668265	401
419.478	5737.53	0.669071	0.669071	401
419.588	5741.5	0.66994	0.66994	401
419.698	5744.81	0.670828	0.670828	401
419.798	5748.27	0.671593	0.671593	401
419.908	5752.1	0.672482	0.672482	401
420.018	5755.98	0.673371	0.673371	401
420.128	5759.9	0.674239	0.674239	401
420.228	5763.21	0.675045	0.675045	401
420.338	5766.69	0.675934	0.675934	401
420.448	5770.73	0.676782	0.676782	401
420.548	5774.45	0.677608	0.677608	401
420.658	5777.97	0.678456	0.678456	401
420.768	5781.73	0.679324	0.679324	401
420.878	5785.48	0.680233	0.680233	401
420.978	5788.57	0.681019	0.681019	401
421.088	5792.14	0.681887	0.681887	401
421.198	5795.79	0.682755	0.682755	401
421.298	5799.26	0.683582	0.683582	401
421.408	5802.84	0.684451	0.684451	401
421.518	5806.32	0.685339	0.685339	401
421.628	5809.43	0.686207	0.686207	401
421.728	5812.77	0.687014	0.687014	401
421.838	5816.61	0.687882	0.687882	401
421.948	5820.68	0.688771	0.688771	401
422.048	5823.66	0.689556	0.689556	401
422.158	5826.74	0.690424	0.690424	401
422.268	5829.82	0.691292	0.691292	401
422.378	5834.32	0.69214	0.69214	401
422.478	5838.48	0.692946	0.692946	401
422.588	5842.26	0.693856	0.693856	401
422.698	5845.21	0.694703	0.694703	401
422.798	5848.24	0.695509	0.695509	401
422.908	5852.31	0.696398	0.696398	401
423.018	5856.17	0.697246	0.697246	401
423.128	5859.78	0.698134	0.698134	401
423.228	5863.2	0.69892	0.69892	401
423.338	5866.36	0.69983	0.69983	401
423.448	5869.87	0.700677	0.700677	401
423.548	5873.84	0.701483	0.701483	401
423.658	5877.54	0.702372	0.702372	401
423.768	5880.59	0.70324	0.70324	401
423.868	5883.71	0.704067	0.704067	401
423.978	5887.11	0.704935	0.704935	401
424.088	5890.99	0.705804	0.705804	401
424.198	5894.92	0.706692	0.706692	401
424.298	5897.93	0.707498	0.707498	401
424.408	5901.5	0.708346	0.708346	401
424.518	5905.58	0.709255	0.709255	401
424.618	5908.44	0.71002	0.71002	401
424.728	5911.87	0.710889	0.710889	401
424.838	5916.26	0.711798	0.711798	401
424.948	5919.53	0.712666	0.712666	401
425.048	5922.59	0.713472	0.713472	401
425.158	5926.15	0.714361	0.714361	401
425.268	5930.15	0.715229	0.715229	401
425.368	5933.35	0.716035	0.716035	401
425.478	5936.97	0.716924	0.716924	401
425.588	5940.49	0.717772	0.717772	401
425.698	5944.38	0.71864	0.71864	401
425.798	5947.96	0.719446	0.719446	401
425.908	5952.21	0.720356	0.720356	401
426.018	5955.4	0.721203	0.721203	401
426.118	5958.56	0.722009	0.722009	401
426.228	5962.04	0.722898	0.722898	401
426.338	5964.72	0.723766	0.723766	401
426.448	5968.38	0.724655	0.724655	401
426.548	5971.86	0.725461	0.725461	401
426.658	5975.64	0.726329	0.726329	401
426.768	5979.17	0.727198	0.727198	401
426.868	5982.19	0.728004	0.728004	401
426.978	5985.97	0.728872	0.728872	401
427.088	5989.4	0.729761	0.729761	401
427.198	5993.35	0.73065	0.73065	401
427.298	5996.53	0.731456	0.731456	401
427.408	6000.27	0.732365	0.732365	401
427.518	6003.15	0.733233	0.733233	401
427.618	6006.25	0.734019	0.734019	401
427.728	6009.92	0.734887	0.734887	401
427.838	6013.7	0.735797	0.735797	401
427.948	6017.18	0.736624	0.736624	401
428.048	6020.69	0.737429	0.737429	401
428.158	6024.59	0.738339	0.738339	401
428.268	6028.47	0.739228	0.739228	401
428.368	6031.43	0.740013	0.740013	401
428.478	6035.31	0.740882	0.740882	401
428.588	6038.64	0.741791	0.741791	401
428.688	6041.69	0.742577	0.742577	401
428.798	6045.01	0.743445	0.743445	401
428.908	6048.56	0.744334	0.744334	401
429.008	6051.86	0.74514	0.74514	401
429.118	6055.5	0.746008	0.746008	401
429.228	6059.27	0.746897	0.746897	401
429.338	6063.05	0.747786	0.747786	401
429.438	6066.51	0.748571	0.748571	401
429.548	6070.02	0.74946	0.74946	401
429.658	6073.34	0.750349	0.750349	401
429.758	6076.71	0.751134	0.751134	400
429.868	6080.03	0.752044	0.752044	400
429.978	6083.67	0.752912	0.752912	400
430.088	6087.51	0.753801	0.753801	400
430.188	6090.46	0.754587	0.754587	400
430.298	6095.37	0.755454	0.755454	400
430.408	6099.44	0.756364	0.756364	400
430.508	6102.88	0.75717	0.75717	400
430.618	6106.69	0.758038	0.758038	400
430.728	6109.7	0.758927	0.758927	400
430.838	6114.18	0.759816	0.759816	400
430.938	6117.52	0.760622	0.760622	400
431.048	6120.62	0.761491	0.761491	400
431.158	6124.46	0.762379	0.762379	400
431.258	6127.4	0.763165	0.763165	400
431.368	6131.16	0.764054	0.764054	400
431.478	6134.87	0.764901	0.764901	400
431.588	6138.43	0.765811	0.765811	400
431.688	6141.66	0.766637	0.766637	400
431.798	6144.93	0.767506	0.767506	400
431.908	6148.79	0.768415	0.768415	400
432.008	6151.8	0.769159	0.769159	400
432.118	6155.87	0.770069	0.770069	400
432.228	6159.18	0.770979	0.770979	400
432.338	6162.51	0.771846	0.771846	400
432.438	6165.29	0.772653	0.772653	400
432.548	6169.07	0.773521	0.773521	400
432.658	6172.72	0.774389	0.774389	400
432.758	6176.01	0.775216	0.775216	400
432.868	6180.13	0.776125	0.776125	400
432.978	6183.8	0.777014	0.777014	400
433.088	6187.75	0.777924	0.777924	400
433.188	6190.08	0.778709	0.778709	400
433.298	6193.69	0.779598	0.779598	400
433.408	6197.34	0.780466	0.780466	400
433.508	6200.74	0.781272	0.781272	400
433.618	6204.5	0.782161	0.782161	400
433.728	6208.02	0.783029	0.783029	400
433.828	6211.41	0.783836	0.783836	399
433.938	6215.5	0.784724	0.784724	399
434.048	6218.95	0.785593	0.785593	399
434.158	6222.01	0.786482	0.786482	399
434.258	6225.38	0.787287	0.787287	399
434.368	6229.01	0.788156	0.788156	399
434.478	6232.7	0.789065	0.789065	399
434.578	6235.95	0.789871	0.789871	399
434.688	6239.35	0.79074	0.79074	399
434.798	6242.96	0.791629	0.791629	399
434.908	6246.05	0.792496	0.792496	399
435.008	6249.27	0.793303	0.793303	399
435.118	6253.08	0.794171	0.794171	399
435.228	6257.07	0.79506	0.79506	399
435.328	6260.63	0.795887	0.795887	399
435.438	6264.2	0.796776	0.796776	399
435.548	6267.52	0.797644	0.797644	399
435.658	6270.79	0.798532	0.798532	399
435.758	6273.97	0.799318	0.799318	399
435.868	6277.11	0.800207	0.800207	399
435.978	6280.87	0.801075	0.801075	399
436.078	6284.22	0.80186	0.80186	399
436.188	6287.62	0.802749	0.802749	399
436.298	6291.42	0.803638	0.803638	399
436.408	6295.1	0.804506	0.804506	399
436.508	6298.27	0.805333	0.805333	399
436.618	6301.29	0.806201	0.806201	399
436.728	6305.14	0.807111	0.807111	399
436.828	6308.47	0.807896	0.807896	399
436.938	6311.8	0.808764	0.808764	399
437.048	6315.14	0.809674	0.809674	399
437.158	6318.74	0.810522	0.810522	399
437.258	6321.93	0.811307	0.811307	399
437.368	6325.45	0.812196	0.812196	399
437.478	6329.33	0.813085	0.813085	399
437.578	6332.32	0.813891	0.813891	399
437.688	6336.11	0.81478	0.81478	399
437.798	6339.86	0.815669	0.815669	399
437.908	6342.71	0.816557	0.816557	399
438.008	6345.51	0.817364	0.817364	399
438.118	6348.93	0.818232	0.818232	399
438.228	6352.08	0.819079	0.819079	399
438.328	6356.21	0.819885	0.819885	399
438.438	6359.63	0.820774	0.820774	399
438.548	6362.82	0.821642	0.821642	399
438.648	6365.73	0.822449	0.822449	399
438.758	6369.41	0.823358	0.823358	399
438.868	6373.14	0.824205	0.824205	399
438.978	6376.71	0.825094	0.825094	399
439.078	6380.1	0.82588	0.82588	399
439.188	6383.15	0.826748	0.826748	399
439.298	6386.63	0.827637	0.827637	399
439.398	6389.85	0.828443	0.828443	399
439.508	6393.7	0.829311	0.829311	399
439.618	6396.62	0.8302	0.8302	399
439.728	6400.01	0.831068	0.831068	399
439.828	6403.39	0.831875	0.831875	399
439.938	6406.84	0.832742	0.832742	399
440.048	6410.28	0.833631	0.833631	399
440.148	6413.25	0.834396	0.834396	399
440.258	6417.02	0.835306	0.835306	399
440.368	6421.03	0.836195	0.836195	399
440.478	6424.42	0.837063	0.837063	399
440.578	6427.45	0.837869	0.837869	399
440.688	6430.73	0.838758	0.838758	399
440.798	6434.01	0.839626	0.839626	399
440.898	6437.21	0.840411	0.840411	399
441.008	6440.76	0.84128	0.84128	399
441.118	6444.51	0.842148	0.842148	399
441.228	6447.95	0.843036	0.843036	399
441.328	6451.1	0.843822	0.843822	399
441.438	6454.9	0.844732	0.844732	399
441.548	6458.09	0.845621	0.845621	399
441.648	6461.37	0.846385	0.846385	399
441.758	6465	0.847295	0.847295	399
441.868	6468.3	0.848163	0.848163	399
441.978	6471.97	0.849031	0.849031	399
442.078	6474.88	0.849837	0.849837	399
442.188	6478.7	0.850726	0.850726	399
442.298	6481.67	0.851553	0.851553	399
442.398	6485.27	0.85238	0.85238	399
442.508	6488.74	0.853248	0.853248	399
442.618	6492.3	0.854157	0.854157	399
442.728	6495.38	0.855005	0.855005	399
442.828	6498.67	0.855811	0.855811	399
442.938	6502.65	0.856679	0.856679	399
443.048	6506.21	0.857568	0.857568	399
443.148	6509.47	0.858374	0.858374	399
443.258	6512.43	0.859222	0.859222	399
443.368	6515.13	0.860069	0.860069	399
443.478	6519.31	0.860938	0.860938	399
443.578	6523.66	0.861764	0.861764	399
443.688	6526.77	0.862633	0.862633	399
443.788	6529.91	0.863459	0.863459	399
443.898	6533.18	0.864307	0.864307	399
444.008	6536.42	0.865196	0.865196	399
444.118	6540.16	0.866064	0.866064	399
444.218	6543.67	0.866849	0.866849	399
444.328	6547.52	0.867759	0.867759	399
444.438	6550.94	0.868627	0.868627	399
444.538	6554.14	0.869392	0.869392	399
444.648	6557.67	0.870301	0.870301	399
444.758	6561.24	0.871149	0.871149	399
444.868	6564.75	0.872058	0.872058	399
444.968	6567.81	0.872844	0.872844	399
445.078	6571.15	0.873733	0.873733	400
445.188	6574.33	0.874621	0.874621	400
445.288	6577.53	0.875407	0.875407	400
445.398	6581.31	0.876275	0.876275	400
445.508	6585.2	0.877143	0.877143	400
445.618	6588.73	0.878053	0.878053	400
445.718	6591.84	0.878838	0.878838	400
445.828	6595.24	0.879706	0.879706	400
445.938	6598.88	0.880575	0.880575	400
446.038	6602.64	0.881402	0.881402	400
446.148	6605.98	0.88227	0.88227	400
446.258	6609.08	0.883159	0.883159	400
446.368	6612.69	0.884027	0.884027	400
446.468	6615.96	0.884833	0.884833	400
446.578	6618.87	0.885701	0.885701	400
446.688	6622.39	0.886569	0.886569	400
446.788	6626.04	0.887375	0.887375	400
446.898	6629.92	0.888264	0.888264	400
447.008	6633.41	0.889112	0.889112	400
447.118	6637.27	0.890021	0.890021	400
447.218	6640.69	0.890827	0.890827	400
447.328	6644.07	0.891696	0.891696	400
447.438	6647.02	0.892564	0.892564	400
447.538	6650.03	0.893391	0.893391	400
447.648	6653.16	0.894259	0.894259	400
447.758	6656.93	0.895127	0.895127	400
447.868	6660.91	0.895995	0.895995	400
447.968	6664.67	0.896801	0.896801	400
448.078	6667.82	0.89769	0.89769	400
448.188	6670.82	0.898558	0.898558	400
448.288	6674.28	0.899385	0.899385	400
448.398	6677.87	0.900232	0.900232	400
448.508	6681.77	0.901122	0.901122	400
448.608	6684.65	0.901928	0.901928	400
448.718	6687.71	0.902817	0.902817	400
448.828	6691.12	0.903685	0.903685	400
448.938	6694.26	0.904574	0.904574	400
449.038	6696.97	0.905359	0.905359	400
449.148	6700.74	0.906248	0.906248	400
449.258	6704.46	0.907116	0.907116	400
449.358	6708.07	0.907943	0.907943	400
449.468	6711.64	0.908811	0.908811	400
449.578	6715.58	0.9097	0.9097	400
449.688	6718.3	0.910568	0.910568	400
449.788	6722.14	0.911395	0.911395	400
449.898	6725.18	0.912242	0.912242	400
450.008	6728.28	0.913152	0.913152	400
450.108	6731.29	0.913916	0.913916	400
450.218	6734.86	0.914805	0.914805	400
450.328	6738.08	0.915674	0.915674	400
450.438	6742.11	0.916583	0.916583	400
450.538	6745.37	0.917389	0.917389	400
450.648	6748.94	0.918258	0.918258	400
450.758	6752.5	0.919146	0.919146	400
450.858	6755.44	0.919953	0.919953	400
450.968	6758.93	0.920842	0.920842	400
451.078	6762.46	0.921709	0.921709	401
451.188	6765.97	0.922598	0.922598	401
451.288	6768.77	0.923405	0.923405	401
451.398	6772.25	0.924293	0.924293	401
451.508	6775.41	0.925141	0.925141	401
451.608	6778.78	0.925968	0.925968	401
451.718	6782.12	0.926836	0.926836	401
451.828	6785.68	0.927725	0.927725	401
451.938	6789.31	0.928614	0.928614	401
452.038	6792.7	0.92942	0.92942	401
452.148	6796.25	0.930288	0.930288	401
452.258	6799.96	0.931177	0.931177	401
452.358	6803.16	0.931983	0.931983	401
452.468	6806.3	0.932851	0.932851	401
452.578	6809.73	0.933699	0.933699	401
452.688	6813.51	0.934608	0.934608	401
452.788	6816.59	0.935435	0.935435	401
452.898	6820.09	0.936303	0.936303	401
453.008	6823.48	0.937192	0.937192	401
453.108	6827.31	0.937998	0.937998	401
453.218	6830.87	0.938887	0.938887	401
453.328	6833.81	0.939776	0.939776	401
453.438	6837.21	0.940644	0.940644	401
453.538	6840.32	0.94145	0.94145	401
453.648	6843.51	0.942318	0.942318	401
453.758	6847.66	0.943207	0.943207	401
453.858	6850.04	0.943993	0.943993	401
453.968	6853.31	0.944882	0.944882	401
454.078	6857.68	0.945812	0.945812	401
454.178	6861.18	0.946638	0.946638	401
454.288	6864.58	0.947507	0.947507	401
454.398	6867.34	0.948375	0.948375	401
454.508	6870.87	0.949264	0.949264	401
454.608	6874.11	0.950049	0.950049	401
454.718	6878.19	0.950959	0.950959	401
454.828	6881.9	0.951806	0.951806	401
454.928	6885.16	0.952633	0.952633	401
455.038	6889	0.953542	0.953542	401
455.148	6892.31	0.954411	0.954411	401
455.258	6895.65	0.955279	0.955279	401
455.358	6898.47	0.956085	0.956085	401
455.468	6902.11	0.956974	0.956974	401
455.578	6905.45	0.957842	0.957842	401
455.678	6908.78	0.958669	0.958669	401
455.788	6912.55	0.959558	0.959558	401
455.898	6915.94	0.960426	0.960426	401
456.008	6919.09	0.961294	0.961294	401
456.108	6922.24	0.9621	0.9621	401
456.218	6925.95	0.962969	0.962969	400
456.328	6929.85	0.963878	0.963878	400
456.428	6932.8	0.964663	0.964663	400
456.538	6936.07	0.965553	0.965553	400
456.648	6939.4	0.96642	0.96642	400
456.758	6942.95	0.967309	0.967309	400
456.858	6946.4	0.968136	0.968136	400
456.968	6949.4	0.969025	0.969025	400
457.078	6952.56	0.969872	0.969872	400
457.178	6955.93	0.970679	0.970679	400
457.288	6959.85	0.971568	0.971568	400
457.398	6964.05	0.972456	0.972456	400
457.508	6967.95	0.973325	0.973325	400
457.608	6970.78	0.97411	0.97411	400
457.718	6974.75	0.97504	0.97504	400
457.828	6977.79	0.975888	0.975888	400
457.928	6980.86	0.976715	0.976715	400
458.038	6984.23	0.977583	0.977583	400
458.148	6987.83	0.978451	0.978451	400
458.258	6991.41	0.979319	0.979319	400
458.358	6994.45	0.980146	0.980146	400
458.468	6998.14	0.980993	0.980993	400
458.568	7001.2	0.9818	0.9818	400
458.678	7004.99	0.982689	0.982689	400
458.788	7008.36	0.983556	0.983556	400
458.898	7011.72	0.984466	0.984466	400
458.998	7014.76	0.985231	0.985231	400
459.108	7018.31	0.98614	0.98614	400
459.218	7021.3	0.987029	0.987029	400
459.318	7024.29	0.987815	0.987815	400
459.428	7028.26	0.988683	0.988683	400
459.538	7031.37	0.989572	0.989572	400
459.648	7035.12	0.99044	0.99044	400
459.748	7037.93	0.991246	0.991246	400
459.858	7041.94	0.992114	0.992114	400
459.968	7045.43	0.993003	0.993003	400
460.068	7049.04	0.993809	0.993809	400
460.178	7052.73	0.994677	0.994677	400
460.288	7056.04	0.995566	0.995566	400
460.398	7059.29	0.996434	0.996434	400
460.498	7062.53	0.997261	0.997261	400
460.608	7065.86	0.998129	0.998129	400
460.718	7068.99	0.998997	0.998997	400
460.818	7072.12	0.999804	0.999804	400
460.928	7075.38	1.00067	1.00067	400
461.038	7078.82	1.00154	1.00154	400
461.148	7082.7	1.00245	1.00245	400
461.248	7085.53	1.00323	1.00323	400
461.358	7088.92	1.00412	1.00412	400
461.468	7092.09	1.00499	1.00499	400
461.568	7095.07	1.0058	1.0058	400
461.678	7098.67	1.00667	1.00667	400
461.788	7101.84	1.00753	1.00753	400
461.898	7105.42	1.00842	1.00842	400
461.998	7108.62	1.00923	1.00923	400
462.108	7111.98	1.0101	1.0101	400
462.218	7114.94	1.01097	1.01097	400
462.318	7118.59	1.01177	1.01177	399
462.428	7121.77	1.01262	1.01262	399
462.538	7125.8	1.01353	1.01353	399
462.648	7129.95	1.0144	1.0144	399
462.748	7133.35	1.01524	1.01524	399
462.858	7136.55	1.01609	1.01609	399
462.968	7139.61	1.01696	1.01696	399
463.068	7142.36	1.01777	1.01777	399
463.178	7146	1.01861	1.01861	399
463.288	7149.92	1.0195	1.0195	399
463.398	7152.83	1.02037	1.02037	399
463.498	7155.83	1.0212	1.0212	399
463.608	7159.52	1.02205	1.02205	399
463.718	7163.11	1.02291	1.02291	399
463.818	7166.24	1.02372	1.02372	399
463.928	7169.71	1.02461	1.02461	399
464.038	7172.95	1.0255	1.0255	399
464.138	7175.97	1.02628	1.02628	399
464.248	7179.23	1.02717	1.02717	399
464.358	7182.61	1.02802	1.02802	399
464.468	7185.29	1.02889	1.02889	399
464.568	7187.83	1.02969	1.02969	399
464.678	7191.82	1.03056	1.03056	399
464.788	7196.02	1.03143	1.03143	399
464.888	7199.48	1.03222	1.03222	399
464.998	7203.38	1.03313	1.03313	399
465.108	7206.47	1.03399	1.03399	399
465.218	7210.28	1.03488	1.03488	399
465.318	7214.14	1.03571	1.03571	399
465.428	7217.51	1.03656	1.03656	399
465.538	7220.65	1.03742	1.03742	399
465.638	7223.35	1.03821	1.03821	399
465.748	7227.37	1.0391	1.0391	399
465.858	7231.05	1.03997	1.03997	399
465.968	7234.5	1.04086	1.04086	399
466.068	7237.78	1.04166	1.04166	399
466.178	7240.95	1.04253	1.04253	399
466.288	7243.88	1.0434	1.0434	399
466.388	7247.18	1.0442	1.0442	399
466.498	7250.97	1.04507	1.04507	399
466.608	7254.07	1.04596	1.04596	399
466.718	7257.88	1.04685	1.04685	399
466.818	7260.98	1.04764	1.04764	399
466.928	7264.29	1.04848	1.04848	399
467.038	7268.45	1.04937	1.04937	399
467.138	7271.48	1.05018	1.05018	399
467.248	7275.35	1.05105	1.05105	399
467.358	7278.87	1.05196	1.05196	399
467.468	7282.19	1.05284	1.05284	399
467.568	7285.02	1.05363	1.05363	399
467.678	7288.76	1.05452	1.05452	399
467.788	7291.93	1.05539	1.05539	399
467.888	7294.64	1.05617	1.05617	399
467.998	7299.02	1.05706	1.05706	399
468.108	7302.96	1.05793	1.05793	399
468.218	7306.51	1.05882	1.05882	399
468.318	7309.89	1.05962	1.05962	399
468.428	7313.1	1.06049	1.06049	399
468.538	7316.57	1.06136	1.06136	399
468.638	7319.66	1.06217	1.06217	399
468.748	7323.17	1.06306	1.06306	399
468.858	7326.04	1.06392	1.06392	399
468.958	7329.6	1.06473	1.06473	399
469.068	7333.15	1.0656	1.0656	399
469.178	7335.68	1.06645	1.06645	399
469.288	7339.76	1.06734	1.06734	399
469.388	7343	1.06816	1.06816	399
469.498	7346.24	1.06903	1.06903	399
469.608	7349.97	1.06992	1.06992	399
469.708	7353.24	1.07075	1.07075	399
469.818	7356.05	1.07161	1.07161	399
469.928	7359.35	1.0725	1.0725	399
470.038	7362.76	1.07339	1.07339	399
470.138	7365.98	1.07414	1.07414	399
470.248	7369.18	1.07505	1.07505	399
470.358	7372.68	1.07593	1.07593	399
470.458	7376.11	1.07674	1.07674	399
470.568	7380.25	1.07761	1.07761	399
470.678	7383.65	1.0785	1.0785	399
470.788	7388.54	1.07939	1.07939	399
470.888	7391.98	1.08017	1.08017	399
470.998	7395.75	1.08108	1.08108	399
471.108	7398.98	1.08195	1.08195	399
471.208	7402.6	1.08273	1.08273	399
471.318	7405.77	1.0836	1.0836	399
471.428	7409.78	1.08449	1.08449	399
471.538	7412.92	1.08538	1.08538	399
471.638	7416.09	1.08619	1.08619	399
471.748	7419.44	1.08703	1.08703	399
471.858	7422.53	1.08792	1.08792	399
471.958	7426.07	1.08875	1.08875	399
472.068	7429.69	1.08964	1.08964	399
472.178	7432.85	1.09051	1.09051	399
472.288	7435.85	1.0914	1.0914	399
472.388	7439.48	1.0922	1.0922	400
472.498	7442.77	1.09307	1.09307	400
472.608	7445.82	1.09394	1.09394	400
472.708	7448.96	1.09474	1.09474	400
472.818	7453.14	1.09563	1.09563	400
472.928	7456.14	1.09654	1.09654	400
473.038	7459.66	1.09741	1.09741	400
473.138	7463.21	1.09822	1.09822	400
473.248	7466.92	1.09913	1.09913	400
473.358	7470.31	1.09997	1.09997	400
473.458	7474.02	1.10078	1.10078	400
473.568	7477.3	1.10165	1.10165	400
473.678	7480.48	1.10252	1.10252	400
473.778	7483.81	1.10334	1.10334	400
473.888	7487.11	1.10421	1.10421	400
473.998	7490.43	1.1051	1.1051	400
474.098	7493.58	1.10589	1.10589	400
474.208	7496.41	1.10678	1.10678	400
474.318	7500.64	1.10768	1.10768	400
474.428	7503.86	1.10857	1.10857	400
474.528	7506.36	1.10936	1.10936	400
474.638	7509.99	1.11027	1.11027	400
474.748	7513.59	1.11114	1.11114	400
474.848	7516.28	1.11192	1.11192	400
474.958	7519.59	1.11279	1.11279	400
475.068	7523.17	1.1137	1.1137	400
475.178	7526.48	1.11459	1.11459	400
475.278	7530.78	1.11542	1.11542	400
475.388	7534.22	1.1163	1.1163	400
475.498	7537.33	1.11717	1.11717	400
475.598	7541.02	1.118	1.118	400
475.708	7543.98	1.11891	1.11891	400
475.818	7547.16	1.11974	1.11974	400
475.928	7551.33	1.12062	1.12062	400
476.028	7554.85	1.12141	1.12141	400
476.138	7558.62	1.12232	1.12232	400
476.248	7562.7	1.12321	1.12321	400
476.348	7565.34	1.12399	1.12399	400
476.458	7569.16	1.1249	1.1249	400
476.568	7572.63	1.12577	1.12577	400
476.678	7575.64	1.12668	1.12668	400
476.778	7578.39	1.12743	1.12743	400
476.888	7582.04	1.12836	1.12836	400
476.998	7585.13	1.12922	1.12922	400
477.098	7588.02	1.13003	1.13003	400
477.208	7591.44	1.1309	1.1309	400
477.318	7595.04	1.13179	1.13179	400
477.428	7598.3	1.13265	1.13265	400
477.528	7601.8	1.13348	1.13348	400
477.638	7605.26	1.13437	1.13437	400
477.748	7608.64	1.13524	1.13524	400
477.848	7611.68	1.13607	1.13607	400
477.958	7615.06	1.13693	1.13693	400
478.068	7618.02	1.1378	1.1378	400
478.178	7621.33	1.13867	1.13867	400
478.278	7624.27	1.1395	1.1395	400
478.388	7628.19	1.14037	1.14037	400
478.498	7632.05	1.14125	1.14125	401
478.598	7636.15	1.14206	1.14206	401
478.708	7639.1	1.14291	1.14291	401
478.818	7642.43	1.1438	1.1438	401
478.918	7645.42	1.1446	1.1446	401
479.028	7649.1	1.14549	1.14549	401
479.138	7652.57	1.14638	1.14638	401
479.248	7655.83	1.14725	1.14725	401
479.348	7658.41	1.14803	1.14803	401
479.458	7661.49	1.14892	1.14892	401
479.568	7664.94	1.14981	1.14981	401
479.668	7668.18	1.1506	1.1506	401
479.778	7671.72	1.15149	1.15149	401
479.888	7675.08	1.15237	1.15237	401
479.998	7678.6	1.15326	1.15326	401
480.098	7681.64	1.15405	1.15405	401
480.208	7684.97	1.15496	1.15496	401
480.318	7688	1.15583	1.15583	401
480.418	7690.51	1.15661	1.15661	401
480.528	7693.97	1.15748	1.15748	401
480.638	7697.58	1.15835	1.15835	401
480.748	7700.96	1.15924	1.15924	401
480.848	7704.15	1.16004	1.16004	401
480.958	7707.96	1.16095	1.16095	401
481.068	7710.65	1.1618	1.1618	401
481.168	7714.9	1.16261	1.16261	401
481.278	7719.26	1.1635	1.1635	401
481.388	7722.48	1.16436	1.16436	401
481.498	7725.64	1.16523	1.16523	401
481.598	7728.53	1.16604	1.16604	401
481.708	7731.87	1.16695	1.16695	401
481.818	7735.42	1.16782	1.16782	401
481.918	7737.87	1.1686	1.1686	401
482.028	7741.03	1.16947	1.16947	401
482.138	7744.39	1.17036	1.17036	401
482.248	7747.66	1.17125	1.17125	401
482.348	7750.95	1.17203	1.17203	401
482.458	7754.45	1.17292	1.17292	401
482.568	7757.42	1.17379	1.17379	401
482.668	7760.32	1.1746	1.1746	401
482.778	7764.07	1.17546	1.17546	401
482.888	7767.58	1.17635	1.17635	401
482.998	7770.87	1.17722	1.17722	401
483.098	7774.02	1.17801	1.17801	401
483.208	7777.42	1.1789	1.1789	401
483.318	7780.38	1.17976	1.17976	401
483.418	7783.27	1.18055	1.18055	401
483.528	7786.85	1.18146	1.18146	401
483.638	7790.39	1.18231	1.18231	400
483.738	7794.17	1.18313	1.18313	400
483.848	7798.78	1.18402	1.18402	400
483.958	7802.04	1.18489	1.18489	400
484.068	7805.05	1.18578	1.18578	400
484.168	7808.09	1.18654	1.18654	400
484.278	7811.58	1.18743	1.18743	400
484.388	7815.13	1.18832	1.18832	400
484.488	7818.15	1.18911	1.18911	400
484.598	7820.45	1.18998	1.18998	400
484.708	7823.96	1.19084	1.19084	400
484.818	7827.62	1.19175	1.19175	400
484.918	7830.83	1.19254	1.19254	400
485.028	7833.87	1.19343	1.19343	400
485.138	7837.02	1.1943	1.1943	400
485.238	7840.13	1.1951	1.1951	400
485.348	7843.44	1.19599	1.19599	400
485.458	7847.07	1.19686	1.19686	400
485.568	7849.38	1.19769	1.19769	400
485.668	7851.97	1.19847	1.19847	400
485.778	7855.51	1.19936	1.19936	400
485.888	7859.83	1.20023	1.20023	400
485.988	7863.12	1.20105	1.20105	400
486.098	7866.49	1.20192	1.20192	400
486.208	7870.25	1.20281	1.20281	400
486.318	7873.35	1.20366	1.20366	400
486.418	7877.24	1.20449	1.20449	400
486.528	7881.24	1.20535	1.20535	400
486.638	7884.3	1.2062	1.2062	400
486.738	7887.26	1.20701	1.20701	400
486.848	7890.61	1.2079	1.2079	400
486.958	7893.92	1.20876	1.20876	400
487.068	7897.6	1.20965	1.20965	400
487.168	7900.7	1.21044	1.21044	400
487.278	7904.03	1.21133	1.21133	400
487.388	7906.97	1.21222	1.21222	400
487.488	7909.8	1.213	1.213	400
487.598	7912.82	1.21387	1.21387	400
487.708	7916.63	1.21476	1.21476	400
487.818	7920.01	1.21565	1.21565	400
487.918	7922.9	1.21641	1.21641	400
488.028	7926.61	1.21732	1.21732	400
488.138	7929.95	1.21817	1.21817	400
488.238	7932.95	1.21898	1.21898	400
488.348	7936.72	1.21986	1.21986	400
488.458	7940.07	1.22075	1.22075	400
488.568	7943.51	1.22162	1.22162	400
488.668	7946.53	1.22243	1.22243	400
488.778	7949.98	1.22332	1.22332	400
488.878	7952.62	1.22412	1.22412	400
488.988	7956.22	1.22497	1.22497	400
489.098	7960.48	1.22586	1.22586	400
489.208	7964.14	1.22673	1.22673	400
489.308	7967.65	1.22753	1.22753	400
489.418	7970.66	1.2284	1.2284	400
489.528	7974.46	1.22929	1.22929	400
489.628	7977.14	1.2301	1.2301	400
489.738	7980.72	1.23099	1.23099	399
489.848	7983.56	1.23185	1.23185	399
489.958	7986.54	1.23272	1.23272	399
490.058	7989.9	1.23355	1.23355	399
490.168	7993.26	1.23442	1.23442	399
490.278	7996.89	1.23531	1.23531	399
490.378	7999.3	1.23609	1.23609	399
490.488	8002.73	1.23698	1.23698	399
490.598	8006.13	1.23783	1.23783	399
490.708	8009.94	1.23872	1.23872	399
490.808	8012.72	1.23952	1.23952	399
490.918	8016.57	1.24043	1.24043	399
491.028	8019.09	1.24132	1.24132	399
491.128	8021.78	1.24211	1.24211	399
491.238	8025.59	1.24297	1.24297	399
491.348	8028.58	1.24386	1.24386	399
491.458	8031.39	1.24473	1.24473	399
491.558	8034.74	1.24552	1.24552	399
491.668	8038.85	1.24643	1.24643	399
491.778	8042.97	1.24729	1.24729	399
491.878	8046.35	1.2481	1.2481	399
491.988	8049.63	1.24899	1.24899	399
492.098	8052.3	1.24984	1.24984	399
492.208	8055.96	1.25075	1.25075	399
492.308	8058.9	1.25153	1.25153	399
492.418	8061.85	1.25242	1.25242	399
492.528	8065.56	1.25331	1.25331	399
492.628	8068.63	1.2541	1.2541	399
492.738	8071.87	1.25496	1.25496	399
492.848	8075.25	1.25585	1.25585	399
492.958	8078.67	1.25674	1.25674	399
493.058	8081.71	1.25755	1.25755	399
493.168	8085.04	1.25844	1.25844	399
493.278	8088.45	1.2593	1.2593	399
493.378	8091.64	1.26011	1.26011	399
493.488	8095.07	1.261	1.261	399
493.598	8098.46	1.26189	1.26189	399
493.698	8100.92	1.26267	1.26267	399
493.808	8104.13	1.26356	1.26356	399
493.918	8107.69	1.26445	1.26445	399
494.028	8110.77	1.26534	1.26534	399
494.128	8114.05	1.26613	1.26613	399
494.238	8118.04	1.26701	1.26701	399
494.348	8122.1	1.2679	1.2679	399
494.448	8125.3	1.26873	1.26873	399
494.558	8129.06	1.26958	1.26958	399
494.668	8132.46	1.27047	1.27047	399
494.778	8135.31	1.27134	1.27134	399
494.878	8138.67	1.27216	1.27216	399
494.988	8142.04	1.27301	1.27301	399
495.098	8145.27	1.2739	1.2739	399
495.198	8148.87	1.27472	1.27472	399
495.308	8151.56	1.27559	1.27559	399
495.418	8154.74	1.27646	1.27646	399
495.528	8158.49	1.27737	1.27737	399
495.628	8162.06	1.27818	1.27818	399
495.738	8164.98	1.27904	1.27904	399
495.848	8168.89	1.27995	1.27995	399
495.948	8171.38	1.28072	1.28072	399
496.058	8174.61	1.28161	1.28161	399
496.168	8177.75	1.2825	1.2825	399
496.278	8181.07	1.28337	1.28337	399
496.378	8184.65	1.28419	1.28419	399
496.488	8188.26	1.2851	1.2851	399
496.598	8191.84	1.28599	1.28599	399
496.698	8194.73	1.2868	1.2868	399
496.808	8197.98	1.28769	1.28769	399
496.918	8201.71	1.28857	1.28857	399
497.028	8205.03	1.2894	1.2894	399
497.128	8208.92	1.29025	1.29025	399
497.238	8212.36	1.29112	1.29112	399
497.348	8215.95	1.29201	1.29201	399
497.448	8219.38	1.29281	1.29281	399
497.558	8222.55	1.2937	1.2937	399
497.668	8225.85	1.29457	1.29457	399
497.778	8229.16	1.29544	1.29544	399
497.878	8232.12	1.29626	1.29626	399
497.988	8235.59	1.29715	1.29715	399
498.098	8238.74	1.29804	1.29804	399
498.198	8241.35	1.29883	1.29883	399
498.308	8244.97	1.29972	1.29972	399
498.418	8248.08	1.30058	1.30058	399
498.528	8251.5	1.30147	1.30147	399
498.628	8254.46	1.30226	1.30226	399
498.738	8258.15	1.30317	1.30317	399
498.848	8261.04	1.30404	1.30404	399
498.948	8264.11	1.30482	1.30482	399
499.058	8267.55	1.30573	1.30573	399
499.168	8270.82	1.30662	1.30662	399
499.268	8273.81	1.30743	1.30743	399
499.378	8276.79	1.30829	1.30829	399
499.488	8280.93	1.30916	1.30916	399
499.598	8284.42	1.31005	1.31005	399
499.698	8287.88	1.31084	1.31084	399
499.808	8291.89	1.31173	1.31173	399
499.918	8295.06	1.31261	1.31261	399
500.018	8297.74	1.3134	1.3134	399
500.128	8301.3	1.31431	1.31431	399
500.238	8304.71	1.3152	1.3152	399
500.348	8307.71	1.31607	1.31607	399
500.448	8310.11	1.31687	1.31687	399
500.558	8313.6	1.31774	1.31774	399
500.668	8316.78	1.31859	1.31859	399
500.768	8319.86	1.31941	1.31941	399
500.878	8323.36	1.32028	1.32028	399
500.988	8326.77	1.32119	1.32119	399
501.098	8329.93	1.32204	1.32204	399
501.198	8333.04	1.32287	1.32287	399
501.308	8336.91	1.32376	1.32376	399
501.418	8340.12	1.32462	1.32462	399
501.518	8342.06	1.32541	1.32541	399
501.628	8345.3	1.3263	1.3263	399
501.738	8348.72	1.32717	1.32717	399
501.848	8352.08	1.32803	1.32803	400
501.948	8355.28	1.32884	1.32884	400
502.058	8358.59	1.32971	1.32971	400
502.168	8362.22	1.3306	1.3306	400
502.268	8365.84	1.33143	1.33143	400
502.378	8369.51	1.33227	1.33227	400
502.488	8373.6	1.33318	1.33318	400
502.598	8376.84	1.33405	1.33405	400
502.698	8379.73	1.33486	1.33486	400
502.808	8382.62	1.3357	1.3357	400
502.918	8386.27	1.33663	1.33663	400
503.018	8389.05	1.33742	1.33742	400
503.128	8392.03	1.33827	1.33827	400
503.238	8395.08	1.33916	1.33916	400
503.348	8398.27	1.34002	1.34002	400
503.448	8401.82	1.34085	1.34085	400
503.558	8405.19	1.34172	1.34172	400
503.658	8407.86	1.3425	1.3425	400
503.768	8411.62	1.34339	1.34339	400
503.878	8414.66	1.34426	1.34426	400
503.988	8418.04	1.34513	1.34513	400
504.088	8420.7	1.34594	1.34594	400
504.198	8423.94	1.34682	1.34682	400
504.308	8427.69	1.34769	1.34769	400
504.408	8430.32	1.3485	1.3485	400
504.518	8433.54	1.34937	1.34937	400
504.628	8437.22	1.35024	1.35024	400
504.738	8440.9	1.35112	1.35112	400
504.838	8444.42	1.35191	1.35191	400
504.948	8448.4	1.35282	1.35282	401
505.058	8452.07	1.35369	1.35369	401
505.158	8455.01	1.35449	1.35449	401
505.268	8458.37	1.35536	1.35536	401
505.378	8461.59	1.35625	1.35625	401
505.488	8464.67	1.35712	1.35712	401
505.588	8467.64	1.3579	1.3579	401
505.698	8470.76	1.35879	1.35879	401
505.808	8474.24	1.35966	1.35966	401
505.908	8477.13	1.36047	1.36047	401
506.018	8480.55	1.36134	1.36134	401
506.128	8484.3	1.36225	1.36225	401
506.238	8487.41	1.36311	1.36311	401
506.338	8489.98	1.3639	1.3639	401
506.448	8493.93	1.36479	1.36479	401
506.558	8496.48	1.36564	1.36564	401
506.658	8500.08	1.36646	1.36646	401
506.768	8502.57	1.36729	1.36729	401
506.878	8505.14	1.36816	1.36816	401
506.988	8509.26	1.36902	1.36902	401
507.088	8512.73	1.36985	1.36985	401
507.198	8516.73	1.37072	1.37072	401
507.308	8519.82	1.37161	1.37161	401
507.408	8523.41	1.37239	1.37239	401
507.518	8526.77	1.37326	1.37326	401
507.628	8531	1.37419	1.37419	401
507.738	8534.31	1.37502	1.37502	401
507.838	8537.22	1.37583	1.37583	401
507.948	8540.3	1.37671	1.37671	401
508.058	8543.67	1.37758	1.37758	401
508.158	8546.86	1.37837	1.37837	401
508.268	8550.63	1.37926	1.37926	401
508.378	8554.16	1.38015	1.38015	401
508.488	8556.82	1.38103	1.38103	401
508.588	8559.33	1.38182	1.38182	401
508.698	8562.06	1.38271	1.38271	401
508.808	8566.01	1.38358	1.38358	401
508.908	8568.79	1.38436	1.38436	401
509.018	8572.06	1.38523	1.38523	401
509.128	8575.75	1.38614	1.38614	401
509.228	8578.65	1.38691	1.38691	401
509.338	8581.7	1.38779	1.38779	401
509.448	8585.13	1.38866	1.38866	401
509.558	8588.54	1.38953	1.38953	401
509.658	8591.87	1.39036	1.39036	401
509.768	8594.95	1.39121	1.39121	401
509.878	8598.65	1.39209	1.39209	401
509.978	8601.41	1.3929	1.3929	401
510.088	8604.91	1.39377	1.39377	401
510.198	8608.95	1.39464	1.39464	401
510.308	8613.16	1.39557	1.39557	401
510.408	8616.04	1.39633	1.39633	401
510.518	8619.21	1.39718	1.39718	401
510.628	8622.84	1.39807	1.39807	401
510.728	8625.9	1.39889	1.39889	401
510.838	8629	1.39978	1.39978	401
510.948	8632.03	1.40065	1.40065	401
511.058	8634.96	1.40152	1.40152	401
511.158	8637.97	1.40233	1.40233	401
511.268	8641.44	1.40319	1.40319	401
511.378	8644.85	1.40408	1.40408	401
511.478	8648.31	1.40491	1.40491	401
511.588	8650.84	1.40578	1.40578	401
511.698	8654.4	1.40665	1.40665	401
511.808	8657.83	1.40753	1.40753	401
511.908	8660.82	1.40834	1.40834	401
512.018	8664.17	1.40919	1.40919	401
512.128	8667.65	1.4101	1.4101	401
512.228	8670.56	1.4109	1.4109	401
512.338	8673.5	1.41179	1.41179	401
512.448	8676.44	1.41266	1.41266	401
512.558	8680.08	1.41353	1.41353	401
512.658	8683.78	1.41434	1.41434	401
512.768	8688.52	1.4152	1.4152	401
512.878	8692.64	1.41609	1.41609	401
512.978	8695.61	1.41688	1.41688	401
513.088	8699.49	1.41779	1.41779	401
513.198	8702.52	1.41868	1.41868	401
513.308	8705.46	1.41954	1.41954	401
513.408	8708.64	1.42033	1.42033	401
513.518	8711.97	1.4212	1.4212	401
513.628	8714.99	1.42211	1.42211	401
513.728	8718.34	1.42291	1.42291	401
513.838	8720.83	1.42378	1.42378	401
513.948	8724.35	1.42465	1.42465	401
514.048	8727.61	1.42546	1.42546	401
514.158	8730.67	1.42632	1.42632	401
514.268	8733.78	1.42723	1.42723	401
514.378	8737.71	1.42812	1.42812	401
514.478	8740.69	1.42891	1.42891	401
514.588	8743.79	1.42978	1.42978	401
514.698	8747.43	1.43069	1.43069	401
514.798	8750.21	1.43149	1.43149	401
514.908	8753.57	1.43236	1.43236	401
515.018	8756.75	1.43323	1.43323	401
515.128	8760.13	1.43414	1.43414	400
515.228	8763.55	1.43492	1.43492	400
515.338	8767.39	1.43579	1.43579	400
515.448	8770.76	1.43668	1.43668	400
515.548	8773.81	1.43749	1.43749	400
515.658	8777.45	1.43835	1.43835	400
515.768	8780.61	1.43924	1.43924	400
515.878	8783.2	1.44013	1.44013	400
515.978	8786.91	1.44094	1.44094	400
516.088	8789.86	1.44183	1.44183	400
516.198	8793.16	1.4427	1.4427	400
516.298	8796.24	1.4435	1.4435	400
516.408	8799.97	1.44437	1.44437	400
516.518	8803.2	1.44528	1.44528	400
516.628	8806.29	1.44615	1.44615	400
516.728	8809.5	1.44695	1.44695	400
516.838	8812.53	1.44782	1.44782	400
516.948	8816.24	1.44873	1.44873	400
517.048	8819.47	1.44956	1.44956	400
517.158	8821.86	1.45043	1.45043	400
517.268	8825.51	1.45129	1.45129	400
517.378	8829.1	1.45218	1.45218	400
517.478	8831.43	1.45299	1.45299	400
517.588	8835.34	1.45388	1.45388	400
517.698	8839.03	1.45479	1.45479	400
517.798	8842.08	1.45559	1.45559	400
517.908	8845.46	1.45646	1.45646	400
518.018	8849.15	1.45737	1.45737	400
518.128	8852.58	1.45824	1.45824	400
518.228	8855.56	1.45903	1.45903	400
518.338	8858.84	1.45991	1.45991	400
518.448	8862.29	1.4608	1.4608	400
518.548	8865.94	1.46161	1.46161	400
518.658	8869.24	1.46248	1.46248	400
518.768	8872.66	1.46339	1.46339	400
518.868	8875.49	1.46419	1.46419	400
518.978	8878.81	1.46506	1.46506	400
519.088	8881.54	1.46595	1.46595	400
519.188	8884.44	1.46676	1.46676	399
519.298	8888.25	1.46762	1.46762	399
519.408	8890.81	1.46849	1.46849	399
519.518	8894.19	1.4694	1.4694	399
519.618	8897.1	1.47019	1.47019	399
519.728	8900.65	1.47108	1.47108	399
519.838	8903.91	1.47195	1.47195	399
519.938	8907.05	1.47277	1.47277	399
520.048	8910.65	1.47364	1.47364	399
520.158	8913.73	1.47453	1.47453	399
520.268	8917.04	1.4754	1.4754	399
520.368	8919.78	1.4762	1.4762	399
520.478	8922.98	1.47709	1.47709	399
520.588	8926.64	1.47796	1.47796	399
520.688	8929.82	1.47877	1.47877	399
520.798	8933.48	1.47966	1.47966	399
520.908	8937.09	1.48052	1.48052	399
521.018	8940.54	1.48141	1.48141	399
521.118	8943.36	1.48222	1.48222	399
521.228	8947.05	1.48309	1.48309	399
521.338	8950.58	1.484	1.484	399
521.438	8953.03	1.48476	1.48476	399
521.548	8956.48	1.48567	1.48567	399
521.658	8959.26	1.48654	1.48654	399
521.768	8962.6	1.48743	1.48743	399
521.868	8965.11	1.48821	1.48821	399
521.978	8968.35	1.48908	1.48908	399
522.088	8972.36	1.48999	1.48999	399
522.188	8974.83	1.49078	1.49078	399
522.298	8978.04	1.49166	1.49166	399
522.408	8981.47	1.49255	1.49255	399
522.518	8984.99	1.49342	1.49342	399
522.618	8988.02	1.49423	1.49423	399
522.728	8990.29	1.4951	1.4951	399
522.838	8993.88	1.49601	1.49601	399
522.938	8996.69	1.49677	1.49677	399
523.048	9000.61	1.49766	1.49766	399
523.158	9003.74	1.49853	1.49853	399
523.268	9007.46	1.49942	1.49942	399
523.368	9011.14	1.50018	1.50018	399
523.478	9014.68	1.50107	1.50107	399
523.588	9018.47	1.50198	1.50198	399
523.688	9021.56	1.50277	1.50277	399
523.798	9024.39	1.50363	1.50363	399
523.908	9027.24	1.50452	1.50452	399
524.008	9030.57	1.50533	1.50533	399
524.118	9033.31	1.5062	1.5062	399
524.228	9036.08	1.50709	1.50709	399
524.338	9039.1	1.50797	1.50797	399
524.438	9042.06	1.50876	1.50876	399
524.548	9045.44	1.50963	1.50963	399
524.658	9048.55	1.51052	1.51052	399
524.758	9051.21	1.51132	1.51132	399
524.868	9054.51	1.51219	1.51219	399
524.978	9058	1.51308	1.51308	399
525.088	9060.92	1.51395	1.51395	399
525.188	9064.33	1.51475	1.51475	399
525.298	9067.51	1.51562	1.51562	399
525.408	9071.14	1.51651	1.51651	399
525.508	9073.67	1.51732	1.51732	399
525.618	9076.69	1.51816	1.51816	399
525.728	9079.93	1.51905	1.51905	399
525.838	9083.62	1.51992	1.51992	399
525.938	9087.15	1.52075	1.52075	399
526.048	9090.78	1.5216	1.5216	399
526.158	9094.83	1.52249	1.52249	399
526.258	9097.48	1.52329	1.52329	399
526.368	9101.13	1.52416	1.52416	399
526.478	9103.53	1.52501	1.52501	399
526.588	9106.69	1.52592	1.52592	399
526.688	9110.42	1.5267	1.5267	399
526.798	9113.57	1.52759	1.52759	399
526.908	9116.39	1.52848	1.52848	399
527.008	9118.86	1.52927	1.52927	399
527.118	9122.39	1.53013	1.53013	399
527.228	9125.52	1.53102	1.53102	399
527.338	9128.97	1.53191	1.53191	399
527.438	9131.81	1.53272	1.53272	399
527.548	9134.79	1.53359	1.53359	399
527.658	9137.84	1.53445	1.53445	399
527.758	9140.74	1.53522	1.53522	399
527.868	9144.36	1.53613	1.53613	399
527.978	9146.68	1.53698	1.53698	399
528.088	9149.21	1.53784	1.53784	399
528.188	9152.84	1.53863	1.53863	399
528.298	9156.95	1.5395	1.5395	399
528.408	9160.98	1.54043	1.54043	399
528.508	9163.86	1.54121	1.54121	399
528.618	9167.29	1.54208	1.54208	399
528.728	9171.09	1.54295	1.54295	399
528.828	9174.31	1.54376	1.54376	399
528.938	9177.26	1.54462	1.54462	399
529.048	9180.58	1.54551	1.54551	399
529.158	9183.42	1.54638	1.54638	399
529.258	9186.42	1.54717	1.54717	399
529.368	9189.95	1.54803	1.54803	399
529.478	9193.55	1.54894	1.54894	399
529.578	9196.47	1.54973	1.54973	399
529.688	9199.37	1.55062	1.55062	399
529.798	9201.91	1.55151	1.55151	399
529.908	9205.04	1.55235	1.55235	399
530.008	9208.1	1.55316	1.55316	399
530.118	9210.84	1.55405	1.55405	399
530.228	9214.15	1.5549	1.5549	399
530.328	9217.12	1.55572	1.55572	399
530.438	9220.51	1.55657	1.55657	399
530.548	9223.42	1.55746	1.55746	399
530.658	9227.09	1.55835	1.55835	399
530.758	9230.07	1.55915	1.55915	399
530.868	9233.53	1.56002	1.56002	399
530.978	9236.5	1.56089	1.56089	399
531.078	9239.49	1.56172	1.56172	399
531.188	9242.46	1.56259	1.56259	399
531.298	9245.65	1.56345	1.56345	400
531.408	9249.24	1.56432	1.56432	400
531.508	9253.17	1.56515	1.56515	400
531.618	9256.43	1.56602	1.56602	400
531.728	9259.91	1.56691	1.56691	400
531.828	9262.63	1.56767	1.56767	400
531.938	9266.38	1.56858	1.56858	400
532.048	9269.54	1.56947	1.56947	400
532.158	9272.65	1.57034	1.57034	400
532.258	9275.17	1.57112	1.57112	400
532.368	9278.62	1.57201	1.57201	400
532.478	9281.41	1.57288	1.57288	400
532.578	9284.36	1.57369	1.57369	400
532.688	9287.06	1.57453	1.57453	400
532.798	9290.62	1.57544	1.57544	400
532.908	9293.93	1.57631	1.57631	400
533.008	9296.83	1.57712	1.57712	400
533.118	9300.2	1.57801	1.57801	400
533.228	9303.86	1.5789	1.5789	400
533.328	9306.14	1.57968	1.57968	400
533.438	9309.07	1.58057	1.58057	400
533.548	9312.55	1.58146	1.58146	400
533.658	9316.05	1.58233	1.58233	400
533.758	9318.75	1.58313	1.58313	400
533.868	9322.24	1.584	1.584	400
533.968	9325.26	1.58481	1.58481	400
534.078	9329.09	1.5857	1.5857	400
534.188	9332.47	1.58659	1.58659	400
534.298	9335.99	1.58747	1.58747	400
534.398	9339.1	1.58826	1.58826	401
534.508	9341.96	1.58915	1.58915	401
534.618	9345.17	1.59002	1.59002	401
534.718	9348.11	1.59082	1.59082	401
534.828	9351.21	1.59169	1.59169	401
534.938	9354.58	1.59256	1.59256	401
535.048	9357.56	1.59345	1.59345	401
535.148	9360.25	1.59425	1.59425	401
535.258	9364.05	1.59512	1.59512	401
535.368	9367.32	1.59599	1.59599	401
535.468	9370.19	1.59682	1.59682	401
535.578	9373.54	1.59773	1.59773	401
535.688	9376.76	1.59859	1.59859	401
535.798	9380.1	1.59948	1.59948	401
535.898	9382.76	1.60029	1.60029	401
536.008	9385.42	1.60114	1.60114	401
536.118	9388.5	1.60203	1.60203	401
536.218	9391.88	1.60285	1.60285	401
536.328	9395.66	1.60374	1.60374	401
536.438	9398.7	1.60461	1.60461	401
536.548	9401.76	1.60548	1.60548	401
536.648	9405.25	1.60628	1.60628	401
536.758	9409.07	1.60719	1.60719	401
536.868	9412.73	1.60806	1.60806	401
536.968	9415.41	1.60887	1.60887	401
537.078	9418.32	1.60976	1.60976	401
537.188	9421.47	1.6106	1.6106	401
537.298	9424.8	1.61149	1.61149	401
537.398	9428.02	1.6123	1.6123	401
537.508	9431	1.61319	1.61319	401
537.618	9434.7	1.61408	1.61408	401
537.718	9437	1.61484	1.61484	401
537.828	9440.37	1.61573	1.61573	401
537.938	9443.55	1.61664	1.61664	401
538.048	9446.84	1.61753	1.61753	401
538.148	9449.4	1.61836	1.61836	401
538.258	9452.67	1.61922	1.61922	401
538.368	9456.1	1.62009	1.62009	401
538.468	9458.56	1.6209	1.6209	401
538.578	9461.33	1.62179	1.62179	401
538.688	9464.37	1.6227	1.6227	401
538.788	9468.05	1.6235	1.6235	401
538.898	9471.58	1.62439	1.62439	401
539.008	9474.61	1.62526	1.62526	401
539.118	9478.15	1.62613	1.62613	401
539.218	9481.11	1.62695	1.62695	401
539.328	9484.95	1.62782	1.62782	401
539.438	9488.08	1.62871	1.62871	401
539.538	9491.15	1.6295	1.6295	401
539.648	9494.74	1.63039	1.63039	401
539.758	9498.57	1.6313	1.6313	401
539.868	9501.68	1.63216	1.63216	401
539.968	9504.84	1.63297	1.63297	401
540.078	9507.8	1.63386	1.63386	401
540.188	9510.77	1.63473	1.63473	401
540.288	9513.96	1.63553	1.63553	401
540.398	9517.2	1.63642	1.63642	401
540.508	9520.05	1.63731	1.63731	401
540.618	9523.15	1.6382	1.6382	401
540.718	9525.78	1.63897	1.63897	401
540.828	9528.88	1.63987	1.63987	401
540.938	9531.97	1.64074	1.64074	401
541.038	9535.49	1.64155	1.64155	401
541.148	9538.86	1.64244	1.64244	401
541.258	9541.9	1.64333	1.64333	401
541.368	9544.8	1.64421	1.64421	401
541.468	9548.06	1.64502	1.64502	401
541.578	9551.26	1.64589	1.64589	401
541.688	9554.4	1.64676	1.64676	401
541.788	9557.3	1.64758	1.64758	401
541.898	9560.84	1.64843	1.64843	401
542.008	9564.49	1.64932	1.64932	401
542.118	9567.92	1.65019	1.65019	401
542.218	9570.66	1.651	1.651	401
542.328	9574.04	1.6519	1.6519	401
542.438	9577.47	1.65277	1.65277	401
542.538	9580.96	1.6536	1.6536	400
542.648	9583.61	1.65447	1.65447	400
542.758	9586.17	1.65534	1.65534	400
542.868	9589.29	1.65623	1.65623	400
542.968	9592.09	1.65701	1.65701	400
543.078	9594.94	1.65788	1.65788	400
543.188	9598.52	1.65877	1.65877	400
543.288	9601.2	1.65957	1.65957	400
543.398	9604.53	1.66046	1.66046	400
543.508	9607.58	1.66135	1.66135	400
543.618	9610.5	1.66222	1.66222	400
543.718	9613.77	1.66303	1.66303	400
543.828	9616.57	1.66389	1.66389	400
543.938	9618.83	1.66476	1.66476	400
544.038	9622.17	1.66557	1.66557	400
544.148	9625.51	1.66644	1.66644	400
544.258	9629.19	1.66735	1.66735	400
544.358	9631.82	1.66811	1.66811	400
544.468	9635.42	1.66904	1.66904	400
544.578	9638.52	1.66987	1.66987	400
544.688	9641.99	1.67076	1.67076	400
544.788	9645.31	1.67158	1.67158	400
544.898	9648.43	1.67245	1.67245	400
545.008	9651.75	1.67334	1.67334	400
545.108	9654.42	1.67413	1.67413	400
545.218	9657.7	1.67501	1.67501	400
545.328	9660.98	1.6759	1.6759	400
545.438	9663.78	1.67675	1.67675	400
545.538	9666.16	1.67758	1.67758	400
545.648	9669.53	1.67845	1.67845	400
545.758	9672.71	1.67931	1.67931	400
545.858	9675.28	1.68012	1.68012	400
545.968	9678.34	1.68099	1.68099	400
546.078	9681.71	1.68186	1.68186	400
546.188	9685.2	1.68275	1.68275	400
546.288	9687.95	1.68355	1.68355	400
546.398	9690.67	1.68442	1.68442	400
546.508	9693.71	1.68529	1.68529	399
546.608	9696.67	1.68611	1.68611	399
546.718	9699.55	1.68696	1.68696	399
546.828	9702.5	1.68785	1.68785	399
546.938	9705.66	1.68872	1.68872	399
547.038	9708.81	1.68953	1.68953	399
547.148	9712.29	1.69041	1.69041	399
547.258	9716.15	1.69128	1.69128	399
547.358	9719.21	1.69207	1.69207	399
547.468	9722.42	1.69294	1.69294	399
547.578	9725.42	1.69385	1.69385	399
547.688	9728.29	1.69471	1.69471	399
547.788	9730.73	1.69552	1.69552	399
547.898	9734.04	1.69639	1.69639	399
548.008	9737.32	1.69728	1.69728	399
548.108	9740.04	1.69806	1.69806	399
548.218	9743.15	1.69893	1.69893	399
548.328	9746.65	1.69984	1.69984	399
548.438	9750.02	1.70071	1.70071	399
548.538	9752.86	1.70151	1.70151	399
548.648	9755.28	1.70236	1.70236	399
[truncated: 836 more rows]
