# Supplementary material for: Benchmark dataset of the effect of grain size on strength in the single-phase FCC CrCoNi medium entropy alloy
Source: Data Brief. 2019 Oct 1;27:104592. doi: 10.1016/j.dib.2019.104592 (PMC6812030; doi:10.1016/j.dib.2019.104592)
Supplement: Multimedia component 1 [file mmc1.zip › Compression_Tests/673K/CrCoNi_1173K_45min_673K.xlsx]

## Sheet: CrCoNi_1173K_45min_673K
Name	CrCoNi-900C-45min-11µm-693K
Diameter	4.08	mm
Sample height	8.05	mm
Gage length	8.05	mm
Speed ​​during measurement	0.48	mm/min
Time	Force	Crosshead Displacement	Crosshead Displacement	Temperature
s	N	mm	mm	°C
4318.91	70.1083	0	0	400
4318.99	70.3608	4.13415e-05	4.13415e-05	400
4319.02	70.4161	6.20123e-05	6.20123e-05	400
4319.02	70.4161	6.20123e-05	6.20123e-05	400
4319.12	70.4004	8.26831e-05	8.26831e-05	400
4319.23	70.8582	8.26831e-05	8.26831e-05	400
4319.34	72.5237	0.000640702	0.000640702	400
4319.44	75.1839	0.00146754	0.00146754	400
4319.55	78.1995	0.00243885	0.00243885	400
4319.66	80.8899	0.00334866	0.00334866	400
4319.77	83.6536	0.00425799	0.00425799	400
4319.87	86.1077	0.00504334	0.00504334	400
4319.98	88.8089	0.00593216	0.00593216	400
4320.09	91.1614	0.00680048	0.00680048	400
4320.19	92.8343	0.00760682	0.00760682	400
4320.3	95.4397	0.00847466	0.00847466	400
4320.41	97.3816	0.00936348	0.00936348	400
4320.52	98.8025	0.0102733	0.0102733	400
4320.62	100.208	0.0110791	0.0110791	400
4320.73	101.155	0.0119475	0.0119475	400
4320.84	102.434	0.0128568	0.0128568	400
4320.94	103.429	0.0136631	0.0136631	400
4321.05	104.178	0.0145105	0.0145105	400
4321.16	105.267	0.0154203	0.0154203	400
4321.27	106.775	0.0163089	0.0163089	400
4321.37	107.794	0.0170947	0.0170947	400
4321.48	108.907	0.0179835	0.0179835	400
4321.59	109.744	0.0188308	0.0188308	400
4321.69	110.919	0.0196372	0.0196372	400
4321.8	112.222	0.0205465	0.0205465	400
4321.91	113.501	0.0214148	0.0214148	401
4322.02	114.977	0.0223037	0.0223037	401
4322.12	116.232	0.0231305	0.0231305	401
4322.23	117.606	0.0239983	0.0239983	401
4322.34	119.09	0.0248667	0.0248667	401
4322.44	120.124	0.025673	0.025673	401
4322.55	121.411	0.0265411	0.0265411	401
4322.66	122.548	0.0274505	0.0274505	401
4322.76	123.693	0.0282358	0.0282358	401
4322.87	124.474	0.0291041	0.0291041	401
4322.98	125.24	0.029993	0.029993	401
4323.09	125.635	0.0308818	0.0308818	401
4323.19	126.471	0.0316881	0.0316881	401
4323.3	127.048	0.0325564	0.0325564	401
4323.41	127.332	0.0334658	0.0334658	401
4323.51	128.003	0.0342511	0.0342511	401
4323.62	128.476	0.0351194	0.0351194	401
4323.73	128.942	0.0360288	0.0360288	401
4323.84	129.589	0.0368971	0.0368971	401
4323.94	129.992	0.0376824	0.0376824	401
4324.05	130.245	0.0385715	0.0385715	401
4324.16	130.813	0.0394398	0.0394398	401
4324.26	131.413	0.0402667	0.0402667	401
4324.37	131.468	0.0411345	0.0411345	401
4324.48	131.981	0.0420233	0.0420233	401
4324.59	132.092	0.0428916	0.0428916	401
4324.69	132.25	0.043698	0.043698	401
4324.8	133.158	0.0445658	0.0445658	401
4324.91	133.852	0.0454546	0.0454546	401
4325.01	134.46	0.0462607	0.0462607	400
4325.12	135.415	0.0471086	0.0471086	400
4325.23	136.552	0.0480179	0.0480179	400
4325.34	137.436	0.0488862	0.0488862	400
4325.44	137.989	0.0496716	0.0496716	400
4325.55	138.723	0.0505604	0.0505604	400
4325.66	139.615	0.0514287	0.0514287	400
4325.76	140.68	0.052235	0.052235	400
4325.87	142.156	0.0531239	0.0531239	400
4325.98	144.185	0.0539917	0.0539917	400
4326.09	146.269	0.0548805	0.0548805	400
4326.19	148.148	0.0556663	0.0556663	400
4326.3	149.719	0.0565552	0.0565552	400
4326.41	151.653	0.057423	0.057423	400
4326.51	153.689	0.0582293	0.0582293	400
4326.62	155.829	0.0591182	0.0591182	400
4326.73	157.865	0.0599865	0.0599865	400
4326.84	160.249	0.0608543	0.0608543	400
4326.94	162.302	0.0616812	0.0616812	400
4327.05	164.37	0.0625495	0.0625495	400
4327.16	166.525	0.0634178	0.0634178	400
4327.26	168.309	0.0642032	0.0642032	400
4327.37	170.346	0.065092	0.065092	400
4327.48	172.572	0.0659807	0.0659807	400
4327.58	174.427	0.0667666	0.0667666	400
4327.69	176.985	0.0676344	0.0676344	400
4327.8	179.558	0.0685232	0.0685232	400
4327.91	181.957	0.0694121	0.0694121	400
4328.01	184.326	0.0701979	0.0701979	400
4328.12	186.835	0.0710867	0.0710867	400
4328.23	189.26	0.0719548	0.0719548	400
4328.33	191.147	0.0727401	0.0727401	400
4328.44	193.412	0.073629	0.073629	400
4328.55	196.04	0.0744973	0.0744973	400
4328.66	198.385	0.0753861	0.0753861	400
4328.76	200.359	0.0761924	0.0761924	400
4328.87	202.222	0.0770603	0.0770603	400
4328.98	204.1	0.0779286	0.0779286	400
4329.08	205.821	0.0787349	0.0787349	400
4329.19	207.471	0.0796238	0.0796238	400
4329.3	209.066	0.0804916	0.0804916	400
4329.41	210.873	0.0813804	0.0813804	400
4329.51	212.713	0.0821455	0.0821455	400
4329.62	214.757	0.0830134	0.0830134	400
4329.73	216.589	0.0839232	0.0839232	400
4329.83	218.594	0.0847295	0.0847295	400
4329.94	220.448	0.0855973	0.0855973	400
4330.05	222.233	0.0864242	0.0864242	400
4330.16	224.514	0.087313	0.087313	400
4330.26	226.74	0.0881193	0.0881193	400
4330.37	228.84	0.0890082	0.0890082	400
4330.48	230.885	0.0898762	0.0898762	400
4330.58	232.401	0.0906616	0.0906616	400
4330.69	234.452	0.0915504	0.0915504	400
4330.8	236.466	0.0924187	0.0924187	400
4330.91	238.281	0.0933076	0.0933076	400
4331.01	240.073	0.0940929	0.0940929	399
4331.12	242.173	0.0949615	0.0949615	399
4331.23	244.297	0.0958708	0.0958708	399
4331.33	246.357	0.0966561	0.0966561	399
4331.44	248.433	0.0975247	0.0975247	399
4331.55	250.383	0.098434	0.098434	399
4331.66	252.317	0.0993229	0.0993229	399
4331.76	254.526	0.100088	0.100088	399
4331.87	256.981	0.100956	0.100956	399
4331.98	259.335	0.101845	0.101845	399
4332.08	261.229	0.10263	0.10263	399
4332.19	262.334	0.103519	0.103519	399
4332.3	263.969	0.104387	0.104387	399
4332.41	266.621	0.105276	0.105276	399
4332.51	269.099	0.106082	0.106082	399
4332.62	271.617	0.10695	0.10695	399
4332.72	273.836	0.107757	0.107757	399
4332.83	275.967	0.108624	0.108624	399
4332.94	278.044	0.109514	0.109514	399
4333.05	280.277	0.110382	0.110382	399
4333.15	282.401	0.111208	0.111208	399
4333.26	284.54	0.112036	0.112036	399
4333.37	286.947	0.112903	0.112903	399
4333.47	289.33	0.11373	0.11373	399
4333.58	291.235	0.114619	0.114619	399
4333.69	293.713	0.115508	0.115508	399
4333.8	296.01	0.116356	0.116356	399
4333.9	298.401	0.117182	0.117182	399
4334.01	300.367	0.11805	0.11805	399
4334.12	303.319	0.118919	0.118919	399
4334.22	305.277	0.119725	0.119725	399
4334.33	308.277	0.120593	0.120593	399
4334.44	310.827	0.121482	0.121482	399
4334.55	313.355	0.12235	0.12235	399
4334.65	315.576	0.123136	0.123136	399
4334.76	318.257	0.124045	0.124045	399
4334.87	320.684	0.124913	0.124913	399
4334.97	323.023	0.12572	0.12572	399
4335.08	325.743	0.126608	0.126608	399
4335.19	328.55	0.127497	0.127497	399
4335.3	330.889	0.128407	0.128407	399
4335.4	333.071	0.129151	0.129151	399
4335.51	335.515	0.13006	0.13006	399
4335.62	337.965	0.130929	0.130929	399
4335.72	339.696	0.131734	0.131734	399
4335.83	342.369	0.132582	0.132582	399
4335.94	345.286	0.133471	0.133471	399
4336.05	348.172	0.134339	0.134339	399
4336.15	349.949	0.135166	0.135166	398
4336.26	352.424	0.136055	0.136055	398
4336.37	353.754	0.136944	0.136944	398
4336.47	350.725	0.137771	0.137771	398
4336.58	347.025	0.138618	0.138618	398
4336.69	353.267	0.139486	0.139486	398
4336.8	358.226	0.140375	0.140375	398
4336.9	360.939	0.14116	0.14116	398
4337.01	363.777	0.142049	0.142049	398
4337.12	366.584	0.142938	0.142938	398
4337.22	369.302	0.143744	0.143744	398
4337.33	372.267	0.144612	0.144612	398
4337.44	374.655	0.145481	0.145481	398
4337.54	377.12	0.146308	0.146308	398
4337.65	379.698	0.147196	0.147196	398
4337.76	382.488	0.148065	0.148065	398
4337.87	384.948	0.148954	0.148954	398
4337.97	387.84	0.149739	0.149739	398
4338.08	390.371	0.150607	0.150607	398
4338.19	393.177	0.151517	0.151517	398
4338.29	395.739	0.152281	0.152281	398
4338.4	398.498	0.153191	0.153191	398
4338.51	401.099	0.15408	0.15408	398
4338.62	404.023	0.154968	0.154968	398
4338.72	406.64	0.155775	0.155775	398
4338.83	409.503	0.156663	0.156663	398
4338.94	412.34	0.157511	0.157511	398
4339.04	414.712	0.158338	0.158338	398
4339.15	417.646	0.159226	0.159226	398
4339.26	420.649	0.160095	0.160095	398
4339.37	423.905	0.160984	0.160984	398
4339.47	426.871	0.161769	0.161769	398
4339.58	430.104	0.162679	0.162679	398
4339.69	433.202	0.163547	0.163547	398
4339.79	435.757	0.164332	0.164332	398
4339.9	438.548	0.165242	0.165242	398
4340.01	441.591	0.16611	0.16611	398
4340.12	444.896	0.167019	0.167019	398
4340.22	447.726	0.167805	0.167805	398
4340.33	450.73	0.168694	0.168694	398
4340.44	453.86	0.169562	0.169562	398
4340.54	456.383	0.170368	0.170368	398
4340.65	459.615	0.171278	0.171278	398
4340.76	462.684	0.172166	0.172166	398
4340.87	465.861	0.173055	0.173055	398
4340.97	468.897	0.173882	0.173882	398
4341.08	471.916	0.17473	0.17473	398
4341.19	475.213	0.175618	0.175618	398
4341.29	477.972	0.176425	0.176425	399
4341.4	481.315	0.177314	0.177314	399
4341.51	484.359	0.178182	0.178182	399
4341.62	487.965	0.179071	0.179071	399
4341.72	490.985	0.179877	0.179877	399
4341.83	494.519	0.180786	0.180786	399
4341.94	497.547	0.181654	0.181654	399
4342.04	495.838	0.18244	0.18244	399
4342.15	502.273	0.183329	0.183329	399
4342.26	506.543	0.184238	0.184238	399
4342.37	510.116	0.185107	0.185107	399
4342.47	513.483	0.185871	0.185871	399
4342.58	517.097	0.18676	0.18676	399
4342.69	520.647	0.18769	0.18769	399
4342.79	523.706	0.188455	0.188455	399
4342.9	527.54	0.189344	0.189344	399
4343.01	531.429	0.190233	0.190233	399
4343.11	534.592	0.191039	0.191039	399
4343.22	538.094	0.191928	0.191928	399
4343.33	541.619	0.192837	0.192837	399
4343.44	544.925	0.193685	0.193685	399
4343.54	547.43	0.194471	0.194471	399
4343.65	551.297	0.195359	0.195359	399
4343.76	554.886	0.196248	0.196248	399
4343.86	558.341	0.197034	0.197034	399
4343.97	561.74	0.197922	0.197922	399
4344.08	565.202	0.198811	0.198811	399
4344.19	568.76	0.19968	0.19968	399
4344.29	572.112	0.200485	0.200485	399
4344.4	575.709	0.201354	0.201354	399
4344.51	579.1	0.202243	0.202243	399
4344.61	582.2	0.203069	0.203069	399
4344.72	585.813	0.203938	0.203938	399
4344.83	589.038	0.204806	0.204806	399
4344.94	593.077	0.205674	0.205674	399
4345.04	596.421	0.206501	0.206501	399
4345.15	599.812	0.207369	0.207369	399
4345.26	603.402	0.208237	0.208237	400
4345.36	606.722	0.209064	0.209064	400
4345.47	610.201	0.209932	0.209932	400
4345.58	613.759	0.210842	0.210842	400
4345.69	617.308	0.21171	0.21171	400
4345.79	620.233	0.212495	0.212495	400
4345.9	623.569	0.213384	0.213384	400
4346.01	627.252	0.214252	0.214252	400
4346.11	630.723	0.215058	0.215058	400
4346.22	633.918	0.215927	0.215927	400
4346.33	637.727	0.216795	0.216795	400
4346.44	641.357	0.217704	0.217704	400
4346.54	644.646	0.21849	0.21849	400
4346.65	648.147	0.219358	0.219358	400
4346.76	651.381	0.220226	0.220226	400
4346.86	654.655	0.221053	0.221053	400
4346.97	657.974	0.2219	0.2219	400
4347.08	661.54	0.22281	0.22281	400
4347.19	665.359	0.223699	0.223699	400
4347.29	669.144	0.224484	0.224484	400
4347.4	672.757	0.225332	0.225332	400
4347.5	676.11	0.226138	0.226138	400
4347.61	679.817	0.227048	0.227048	400
4347.72	683.462	0.227874	0.227874	400
4347.83	687.304	0.228784	0.228784	400
4347.93	690.554	0.22957	0.22957	400
4348.04	694.261	0.230458	0.230458	400
4348.15	697.913	0.231347	0.231347	400
4348.25	701.265	0.232133	0.232133	401
4348.36	704.981	0.233021	0.233021	401
4348.47	708.491	0.23391	0.23391	401
4348.58	712.079	0.234779	0.234779	401
4348.68	715.827	0.235564	0.235564	401
4348.79	719.32	0.236432	0.236432	401
4348.9	723.289	0.237321	0.237321	401
4349	726.484	0.238106	0.238106	401
4349.11	730.152	0.239016	0.239016	401
4349.22	733.898	0.239884	0.239884	401
4349.33	737.82	0.240773	0.240773	401
4349.43	740.99	0.241558	0.241558	401
4349.54	744.58	0.242427	0.242427	401
4349.65	748.824	0.243315	0.243315	401
4349.75	752.265	0.244122	0.244122	401
4349.86	756.311	0.244969	0.244969	401
4349.97	760.241	0.245858	0.245858	401
4350.08	764.003	0.246726	0.246726	401
4350.18	767.442	0.247512	0.247512	401
4350.29	771.546	0.248462	0.248462	401
4350.4	775.268	0.24931	0.24931	401
4350.5	778.866	0.250116	0.250116	401
4350.61	782.06	0.250984	0.250984	401
4350.72	786.146	0.251853	0.251853	401
4350.83	790.115	0.252741	0.252741	401
4350.93	793.404	0.253506	0.253506	401
4351.04	797.594	0.254354	0.254354	401
4351.15	801.057	0.255242	0.255242	401
4351.25	804.693	0.256028	0.256028	401
4351.36	808.859	0.256896	0.256896	401
4351.47	812.939	0.257785	0.257785	401
4351.58	816.75	0.258674	0.258674	401
4351.68	820.203	0.259459	0.259459	401
4351.79	824.086	0.260369	0.260369	401
4351.9	827.801	0.261216	0.261216	401
4352	831.723	0.262023	0.262023	401
4352.11	835.588	0.262911	0.262911	401
4352.22	839.445	0.26378	0.26378	401
4352.33	843.17	0.264648	0.264648	401
4352.43	846.648	0.265454	0.265454	401
4352.54	850.783	0.266322	0.266322	401
4352.65	854.909	0.267211	0.267211	401
4352.75	858.326	0.267996	0.267996	401
4352.86	862.269	0.268864	0.268864	401
4352.97	866.206	0.269753	0.269753	401
4353.07	869.882	0.27058	0.27058	401
4353.18	873.962	0.271428	0.271428	401
4353.29	877.804	0.272317	0.272317	401
4353.4	881.701	0.273184	0.273184	401
4353.5	885.345	0.274011	0.274011	401
4353.61	889.306	0.274859	0.274859	401
4353.72	893.347	0.275748	0.275748	401
4353.82	896.935	0.276533	0.276533	401
4353.93	900.745	0.277422	0.277422	401
4354.04	905.204	0.278311	0.278311	401
4354.15	909.9	0.2792	0.2792	401
4354.25	914.589	0.279986	0.279986	401
4354.36	918.683	0.280833	0.280833	401
4354.47	922.581	0.281742	0.281742	401
4354.57	926.122	0.282528	0.282528	401
4354.68	930.345	0.283417	0.283417	401
4354.79	934.408	0.284264	0.284264	401
4354.9	938.495	0.285174	0.285174	401
4355	941.712	0.28598	0.28598	401
4355.11	945.642	0.286848	0.286848	401
4355.22	950.259	0.287737	0.287737	401
4355.32	953.76	0.288502	0.288502	401
4355.43	958.647	0.289391	0.289391	401
4355.54	962.844	0.29028	0.29028	401
4355.65	967.168	0.291189	0.291189	401
4355.75	970.735	0.291933	0.291933	401
4355.86	975.114	0.292801	0.292801	401
4355.97	979.565	0.293711	0.293711	401
4356.07	983.051	0.294517	0.294517	401
4356.18	987.248	0.295385	0.295385	401
4356.29	992.284	0.296294	0.296294	401
4356.4	996.553	0.297163	0.297163	401
4356.5	1000.27	0.297948	0.297948	401
4356.61	1004.21	0.298858	0.298858	401
4356.72	1008.74	0.299747	0.299747	401
4356.82	1012.55	0.300532	0.300532	401
4356.93	1016.8	0.3014	0.3014	401
4357.04	1021.01	0.302269	0.302269	401
4357.15	1025.05	0.303158	0.303158	401
4357.25	1028.38	0.303943	0.303943	401
4357.36	1032.68	0.304852	0.304852	401
4357.47	1037.18	0.305741	0.305741	401
4357.57	1041.46	0.306547	0.306547	401
4357.68	1045.42	0.307415	0.307415	401
4357.79	1049.21	0.308284	0.308284	401
4357.89	1052.98	0.309069	0.309069	401
4358	1056.65	0.309958	0.309958	401
4358.11	1061.37	0.310826	0.310826	401
4358.22	1065.26	0.311736	0.311736	401
4358.32	1069.45	0.312521	0.312521	401
4358.43	1074.07	0.31341	0.31341	401
4358.54	1078.83	0.314299	0.314299	401
4358.64	1082.23	0.315105	0.315105	401
4358.75	1086.52	0.315973	0.315973	401
4358.86	1091.28	0.316862	0.316862	401
4358.97	1095.75	0.31773	0.31773	401
4359.07	1099.41	0.318536	0.318536	401
4359.18	1103.34	0.319425	0.319425	401
4359.29	1107.33	0.320293	0.320293	401
4359.39	1111.24	0.32112	0.32112	401
4359.5	1115.49	0.321989	0.321989	400
4359.61	1119.95	0.322856	0.322856	400
4359.72	1124.35	0.323766	0.323766	400
4359.82	1128.01	0.324552	0.324552	400
4359.93	1132.4	0.325461	0.325461	400
4360.04	1136.65	0.326329	0.326329	400
4360.14	1140.54	0.327115	0.327115	400
4360.25	1144.44	0.328024	0.328024	400
4360.36	1148.51	0.328893	0.328893	400
4360.47	1152.89	0.329761	0.329761	400
4360.57	1157.32	0.330567	0.330567	400
4360.68	1161.67	0.331476	0.331476	400
4360.79	1165.53	0.332344	0.332344	400
4360.89	1169.44	0.33313	0.33313	400
4361	1174.18	0.334039	0.334039	400
4361.11	1178.8	0.334908	0.334908	400
4361.22	1182.91	0.335817	0.335817	400
4361.32	1186.05	0.336603	0.336603	400
4361.43	1190.3	0.337492	0.337492	400
4361.54	1194.54	0.338339	0.338339	400
4361.64	1198.74	0.339166	0.339166	400
4361.75	1203.06	0.340055	0.340055	400
4361.86	1207.4	0.340944	0.340944	400
4361.97	1212.08	0.341853	0.341853	400
4362.07	1215.83	0.342659	0.342659	400
4362.18	1219.9	0.343527	0.343527	400
4362.29	1223.79	0.344416	0.344416	400
4362.39	1227.34	0.345222	0.345222	400
4362.5	1231.73	0.34609	0.34609	400
4362.61	1236.3	0.34698	0.34698	400
4362.71	1240.51	0.347786	0.347786	400
4362.82	1244.72	0.348674	0.348674	400
4362.93	1248.99	0.349543	0.349543	400
4363.03	1253.33	0.350349	0.350349	400
4363.14	1258.29	0.351279	0.351279	400
4363.25	1262.6	0.352126	0.352126	400
4363.36	1266.58	0.353015	0.353015	400
4363.46	1270.65	0.353801	0.353801	400
4363.57	1275.13	0.35469	0.35469	399
4363.68	1279.41	0.355599	0.355599	399
4363.78	1283.48	0.356385	0.356385	399
4363.89	1287.81	0.357253	0.357253	399
4364	1291.52	0.358142	0.358142	399
4364.11	1296.36	0.359031	0.359031	399
4364.21	1299.72	0.359836	0.359836	399
4364.32	1303.6	0.360705	0.360705	399
4364.43	1307.68	0.361614	0.361614	399
4364.53	1311.81	0.3624	0.3624	399
4364.64	1316.42	0.363289	0.363289	399
4364.75	1320.94	0.364157	0.364157	399
4364.86	1325.12	0.365025	0.365025	399
4364.96	1328.96	0.365831	0.365831	399
4365.07	1333.53	0.366699	0.366699	399
4365.18	1338.39	0.367609	0.367609	399
4365.28	1342.12	0.368415	0.368415	399
4365.39	1346.38	0.369263	0.369263	399
4365.5	1350.67	0.370172	0.370172	399
4365.61	1355.34	0.371061	0.371061	399
4365.71	1359.52	0.371826	0.371826	399
4365.82	1364.39	0.372735	0.372735	399
4365.93	1368.91	0.373645	0.373645	399
4366.03	1373.37	0.37441	0.37441	399
4366.14	1377.92	0.375298	0.375298	399
4366.25	1382.28	0.376146	0.376146	399
4366.36	1386.47	0.377056	0.377056	399
4366.46	1389.99	0.377841	0.377841	399
4366.57	1395.25	0.37873	0.37873	398
4366.68	1400.64	0.379619	0.379619	398
4366.78	1404.95	0.380425	0.380425	398
4366.89	1409.21	0.381314	0.381314	398
4367	1413.53	0.382161	0.382161	398
4367.11	1418.4	0.38307	0.38307	398
4367.21	1422.99	0.383835	0.383835	398
4367.32	1427.24	0.384724	0.384724	398
4367.43	1431.7	0.385613	0.385613	398
4367.53	1435.91	0.386419	0.386419	398
4367.64	1440.32	0.387287	0.387287	398
4367.75	1445.16	0.388155	0.388155	398
4367.85	1449.29	0.388962	0.388962	398
4367.96	1453.79	0.38985	0.38985	398
4368.07	1458.52	0.390719	0.390719	398
4368.18	1462.93	0.391608	0.391608	398
4368.28	1466.97	0.392393	0.392393	398
4368.39	1471.47	0.393282	0.393282	398
4368.5	1476.3	0.394171	0.394171	398
4368.6	1480.86	0.394935	0.394935	398
4368.71	1485.65	0.395845	0.395845	398
4368.82	1489.85	0.396713	0.396713	398
4368.93	1494.89	0.397602	0.397602	398
4369.03	1499.35	0.398408	0.398408	398
4369.14	1503.88	0.399277	0.399277	398
4369.25	1508.24	0.400144	0.400144	398
4369.35	1512.1	0.40093	0.40093	398
4369.46	1516.91	0.40184	0.40184	398
4369.57	1521.47	0.402708	0.402708	398
4369.68	1526.48	0.403576	0.403576	398
4369.78	1530.42	0.404382	0.404382	398
4369.89	1534.9	0.405229	0.405229	398
4370	1539.44	0.406139	0.406139	398
4370.1	1543.71	0.406925	0.406925	398
4370.21	1547.74	0.407793	0.407793	398
4370.32	1551.73	0.408682	0.408682	398
4370.43	1556.89	0.409571	0.409571	398
4370.53	1561.22	0.410356	0.410356	398
4370.64	1565.65	0.411245	0.411245	398
4370.75	1569.71	0.412113	0.412113	398
4370.85	1573.82	0.412919	0.412919	398
4370.96	1578.5	0.413787	0.413787	398
4371.07	1583.09	0.414656	0.414656	398
4371.18	1587.57	0.415544	0.415544	398
4371.28	1591.32	0.41633	0.41633	398
4371.39	1596.35	0.41724	0.41724	398
4371.5	1600.92	0.418087	0.418087	398
4371.6	1605.27	0.418893	0.418893	398
4371.71	1609.82	0.419782	0.419782	398
4371.82	1614.22	0.42065	0.42065	398
4371.93	1618.83	0.421518	0.421518	398
4372.03	1623.21	0.422304	0.422304	398
4372.14	1627.69	0.423193	0.423193	398
4372.25	1631.92	0.424019	0.424019	398
4372.35	1635.49	0.424825	0.424825	398
4372.46	1641.19	0.425714	0.425714	398
4372.57	1646.04	0.426562	0.426562	398
4372.67	1650.2	0.427389	0.427389	398
4372.78	1654.59	0.428278	0.428278	399
4372.89	1659.25	0.429146	0.429146	399
4373	1663.78	0.430034	0.430034	399
4373.1	1667.76	0.43082	0.43082	399
4373.21	1671.87	0.431709	0.431709	399
4373.32	1676.54	0.432577	0.432577	399
4373.42	1680.44	0.433363	0.433363	399
4373.53	1685.18	0.434252	0.434252	399
4373.64	1690.05	0.435119	0.435119	399
4373.75	1694.96	0.435988	0.435988	399
4373.85	1699.56	0.436815	0.436815	399
4373.96	1704.54	0.437703	0.437703	399
4374.07	1708.95	0.438551	0.438551	399
4374.17	1713.64	0.439378	0.439378	399
4374.28	1718.77	0.440246	0.440246	399
4374.39	1723.97	0.441114	0.441114	399
4374.5	1728.91	0.441982	0.441982	399
4374.6	1733.62	0.442788	0.442788	399
4374.71	1738.48	0.443657	0.443657	399
4374.82	1743.44	0.444525	0.444525	399
4374.92	1748.16	0.445331	0.445331	399
4375.03	1753.5	0.44622	0.44622	399
4375.14	1758.4	0.447109	0.447109	399
4375.25	1763.49	0.447977	0.447977	399
4375.35	1768.55	0.448783	0.448783	399
4375.46	1773.6	0.449672	0.449672	399
4375.57	1778.22	0.45054	0.45054	399
4375.67	1782.93	0.451305	0.451305	399
4375.78	1788.23	0.452194	0.452194	399
4375.89	1793.02	0.453062	0.453062	399
4376	1798.2	0.453951	0.453951	399
4376.1	1803.17	0.454757	0.454757	399
4376.21	1808.6	0.455646	0.455646	399
4376.32	1813.78	0.456535	0.456535	399
4376.42	1818.69	0.45732	0.45732	399
4376.53	1823.68	0.458188	0.458188	399
4376.64	1828.75	0.459097	0.459097	399
4376.75	1833.55	0.459966	0.459966	400
4376.85	1838.43	0.460751	0.460751	400
4376.96	1843.81	0.46162	0.46162	400
4377.07	1849.56	0.462508	0.462508	400
4377.17	1854.61	0.463294	0.463294	400
4377.28	1860.05	0.464183	0.464183	400
4377.39	1865.65	0.465071	0.465071	400
4377.5	1870.99	0.46596	0.46596	400
4377.6	1875.67	0.466766	0.466766	400
4377.71	1881.13	0.467655	0.467655	400
4377.81	1886.77	0.468462	0.468462	400
4377.92	1891.71	0.469309	0.469309	400
4378.03	1896.78	0.470198	0.470198	400
4378.14	1902.12	0.471087	0.471087	400
4378.24	1907.49	0.471872	0.471872	400
4378.35	1912.67	0.472782	0.472782	400
4378.46	1917.58	0.47365	0.47365	400
4378.56	1922.76	0.474456	0.474456	400
4378.67	1928.26	0.475345	0.475345	400
4378.78	1933.95	0.476234	0.476234	400
4378.89	1939.35	0.477081	0.477081	400
4378.99	1944.83	0.477887	0.477887	400
4379.1	1950.41	0.478755	0.478755	400
4379.21	1955.63	0.479644	0.479644	400
4379.31	1960.86	0.48043	0.48043	400
4379.42	1967.06	0.481339	0.481339	400
4379.53	1972.49	0.482208	0.482208	400
4379.64	1977.81	0.483076	0.483076	400
4379.74	1983.24	0.483923	0.483923	400
4379.85	1988.54	0.48475	0.48475	400
4379.96	1994.48	0.48568	0.48568	400
4380.06	1999.48	0.486466	0.486466	400
4380.17	2005.83	0.487355	0.487355	400
4380.28	2010.8	0.488202	0.488202	400
4380.39	2016.74	0.48907	0.48907	400
4380.49	2022.23	0.489918	0.489918	400
4380.6	2028.22	0.490765	0.490765	400
4380.71	2033.81	0.491675	0.491675	400
4380.81	2039	0.492502	0.492502	400
4380.92	2045.23	0.49337	0.49337	400
4381.03	2050.95	0.494258	0.494258	400
4381.14	2056.54	0.495127	0.495127	400
4381.24	2062.07	0.495933	0.495933	400
4381.35	2067.66	0.496801	0.496801	400
4381.46	2073.77	0.49769	0.49769	400
4381.56	2078.79	0.498496	0.498496	400
4381.67	2084.98	0.499385	0.499385	400
4381.78	2091.05	0.500274	0.500274	400
4381.89	2097.08	0.501142	0.501142	400
4381.99	2102.48	0.501948	0.501948	400
4382.1	2108.64	0.502837	0.502837	400
4382.21	2114.12	0.503705	0.503705	400
4382.31	2119.36	0.504511	0.504511	400
4382.42	2125.24	0.5054	0.5054	400
4382.53	2131.45	0.506289	0.506289	400
4382.63	2136.69	0.507095	0.507095	400
4382.74	2142.5	0.507943	0.507943	400
4382.85	2148.38	0.508852	0.508852	400
4382.96	2154.24	0.509762	0.509762	400
4383.06	2159.68	0.510568	0.510568	400
4383.17	2165.55	0.511457	0.511457	400
4383.28	2171.77	0.512346	0.512346	400
4383.38	2176.94	0.513131	0.513131	400
4383.49	2182.58	0.51402	0.51402	400
4383.6	2188.21	0.514909	0.514909	400
4383.71	2194.02	0.515777	0.515777	400
4383.81	2199.28	0.516583	0.516583	400
4383.92	2205.83	0.517472	0.517472	400
4384.03	2213.01	0.518361	0.518361	400
4384.13	2218.45	0.519167	0.519167	400
4384.24	2225.13	0.520056	0.520056	400
4384.35	2231.49	0.520924	0.520924	400
4384.46	2237.4	0.521813	0.521813	400
4384.56	2242.9	0.522598	0.522598	400
4384.67	2248.78	0.523487	0.523487	400
4384.78	2255.18	0.524376	0.524376	400
4384.88	2260.42	0.525182	0.525182	400
4384.99	2266.52	0.526071	0.526071	400
4385.1	2272.72	0.526939	0.526939	400
4385.21	2278.38	0.527828	0.527828	400
4385.31	2284.35	0.528613	0.528613	400
4385.42	2291.14	0.529503	0.529503	400
4385.53	2296.98	0.530412	0.530412	400
4385.63	2302.17	0.531197	0.531197	400
4385.74	2308.46	0.532066	0.532066	400
4385.85	2314.52	0.532975	0.532975	400
4385.96	2319.86	0.533823	0.533823	400
4386.06	2325.12	0.534629	0.534629	400
4386.17	2331.19	0.535517	0.535517	400
4386.28	2336.99	0.536406	0.536406	400
4386.38	2342.29	0.537192	0.537192	400
4386.49	2348.58	0.538101	0.538101	400
4386.6	2354.47	0.53897	0.53897	400
4386.71	2360.14	0.539838	0.539838	400
4386.81	2366.19	0.540665	0.540665	400
4386.92	2372.73	0.541533	0.541533	400
4387.03	2378.47	0.542401	0.542401	400
4387.13	2383.7	0.543228	0.543228	400
4387.24	2390.06	0.544096	0.544096	400
4387.35	2395.92	0.544964	0.544964	400
4387.46	2401.47	0.545832	0.545832	400
4387.56	2407.25	0.546638	0.546638	400
4387.67	2413.33	0.547527	0.547527	400
4387.78	2419.56	0.548416	0.548416	400
4387.88	2424.96	0.549222	0.549222	400
4387.99	2431.52	0.55009	0.55009	400
4388.1	2436.92	0.550979	0.550979	400
4388.2	2442	0.551764	0.551764	400
4388.31	2448.39	0.552653	0.552653	400
4388.42	2454.92	0.553543	0.553543	400
4388.53	2460.81	0.55441	0.55441	400
4388.63	2466.35	0.555217	0.555217	400
4388.74	2472.51	0.556106	0.556106	400
4388.85	2478.56	0.556953	0.556953	400
4388.95	2484.03	0.557759	0.557759	400
4389.06	2489.99	0.558628	0.558628	400
4389.17	2496.39	0.559516	0.559516	400
4389.28	2502.84	0.560405	0.560405	400
4389.38	2508.93	0.561211	0.561211	400
4389.49	2515.53	0.5621	0.5621	400
4389.6	2521.39	0.562968	0.562968	400
4389.7	2526.85	0.563733	0.563733	400
4389.81	2533.77	0.564642	0.564642	400
4389.92	2539.92	0.565511	0.565511	400
4390.03	2546.76	0.5664	0.5664	399
4390.13	2553.01	0.567206	0.567206	399
4390.24	2559.01	0.568074	0.568074	399
4390.35	2564.98	0.568942	0.568942	399
4390.45	2570.92	0.569728	0.569728	399
4390.56	2577.18	0.570616	0.570616	399
4390.67	2583.45	0.571485	0.571485	399
4390.78	2590.08	0.572374	0.572374	399
4390.88	2595.51	0.573159	0.573159	399
4390.99	2601.42	0.574068	0.574068	399
4391.1	2607.59	0.574937	0.574937	399
4391.2	2613.83	0.575722	0.575722	399
4391.31	2619.69	0.576611	0.576611	399
4391.42	2625.95	0.577479	0.577479	399
4391.53	2632.47	0.578347	0.578347	399
4391.63	2638.39	0.579153	0.579153	399
4391.74	2644.09	0.580042	0.580042	399
4391.85	2650.8	0.580931	0.580931	399
4391.95	2656.92	0.581717	0.581717	399
4392.06	2663.26	0.582585	0.582585	399
4392.17	2670.48	0.583453	0.583453	399
4392.28	2676.97	0.584363	0.584363	399
4392.38	2682.55	0.585148	0.585148	399
4392.49	2689.4	0.586016	0.586016	399
4392.59	2695.9	0.586802	0.586802	399
4392.7	2702.63	0.587711	0.587711	399
4392.81	2709.22	0.588559	0.588559	399
4392.92	2715.93	0.589448	0.589448	399
4393.02	2721.76	0.590254	0.590254	399
4393.13	2728.04	0.591142	0.591142	399
4393.24	2735.1	0.59199	0.59199	399
4393.34	2741.56	0.592796	0.592796	399
4393.45	2747.21	0.593623	0.593623	399
4393.56	2754.95	0.594532	0.594532	399
4393.67	2762.47	0.595401	0.595401	399
4393.77	2769.4	0.596207	0.596207	399
4393.88	2777.54	0.597075	0.597075	399
4393.99	2784.95	0.597943	0.597943	399
4394.09	2792.21	0.59875	0.59875	399
4394.2	2799.89	0.599638	0.599638	399
4394.31	2807.64	0.600527	0.600527	399
4394.42	2815.51	0.601375	0.601375	399
4394.52	2823.42	0.602181	0.602181	399
4394.63	2831.7	0.603049	0.603049	399
4394.74	2840.38	0.603938	0.603938	399
4394.84	2848	0.604744	0.604744	399
4394.95	2856.79	0.605612	0.605612	399
4395.06	2865.49	0.606501	0.606501	399
4395.17	2873.99	0.607369	0.607369	399
4395.27	2881.64	0.608175	0.608175	399
4395.38	2890.07	0.609044	0.609044	399
4395.49	2898.34	0.609912	0.609912	399
4395.59	2906.22	0.610718	0.610718	399
4395.7	2914.94	0.611607	0.611607	399
4395.81	2923.18	0.612475	0.612475	399
4395.92	2931.37	0.613322	0.613322	399
4396.02	2939.68	0.614149	0.614149	399
4396.13	2947.97	0.614997	0.614997	399
4396.24	2956.67	0.615906	0.615906	399
4396.34	2964.23	0.616692	0.616692	399
4396.45	2972.72	0.617601	0.617601	399
4396.56	2981.6	0.618469	0.618469	399
4396.67	2989.85	0.619337	0.619337	399
4396.77	2997.74	0.620144	0.620144	399
4396.88	3006.27	0.620991	0.620991	399
4396.99	3015.15	0.62188	0.62188	399
4397.09	3023.61	0.622686	0.622686	399
4397.2	3032.36	0.623554	0.623554	399
4397.31	3041.74	0.624464	0.624464	399
4397.42	3050.61	0.625332	0.625332	399
4397.52	3058.87	0.626118	0.626118	399
4397.63	3068.18	0.627006	0.627006	399
4397.74	3077.08	0.627895	0.627895	399
4397.84	3085.01	0.628681	0.628681	399
4397.95	3094.2	0.629549	0.629549	399
4398.06	3103.58	0.630438	0.630438	399
4398.16	3111.81	0.631244	0.631244	399
4398.27	3120.95	0.632112	0.632112	399
4398.38	3130.04	0.633001	0.633001	399
4398.49	3139.27	0.63389	0.63389	399
4398.59	3148.07	0.634675	0.634675	399
4398.7	3156.83	0.635564	0.635564	399
4398.81	3165.47	0.636453	0.636453	399
4398.91	3173.37	0.637259	0.637259	399
4399.02	3182.06	0.638148	0.638148	399
4399.13	3191.28	0.638996	0.638996	399
4399.24	3200.35	0.639863	0.639863	399
4399.34	3208.66	0.64067	0.64067	399
4399.45	3217.55	0.641559	0.641559	399
4399.56	3227.33	0.642447	0.642447	399
4399.66	3236.16	0.643254	0.643254	399
4399.77	3245.8	0.644143	0.644143	399
4399.88	3255.57	0.64501	0.64501	399
4399.99	3265.84	0.645879	0.645879	399
4400.09	3274.62	0.646664	0.646664	399
4400.2	3285	0.647574	0.647574	399
4400.31	3294.93	0.648442	0.648442	399
4400.41	3304.28	0.649248	0.649248	399
4400.52	3313.99	0.650116	0.650116	399
4400.63	3324.27	0.651005	0.651005	399
4400.74	3334.15	0.651894	0.651894	399
4400.84	3343.4	0.652679	0.652679	399
4400.95	3354.36	0.653568	0.653568	399
4401.06	3364.84	0.654478	0.654478	399
4401.16	3374.06	0.655263	0.655263	399
4401.27	3384.45	0.656152	0.656152	399
4401.38	3394.78	0.657041	0.657041	399
4401.49	3404.88	0.657909	0.657909	399
4401.59	3413.77	0.658694	0.658694	399
4401.7	3424.64	0.659604	0.659604	399
4401.81	3435.02	0.660472	0.660472	399
4401.91	3443.86	0.661278	0.661278	399
4402.02	3454.16	0.662167	0.662167	399
4402.13	3464.2	0.663036	0.663036	399
4402.24	3474.03	0.663924	0.663924	400
4402.34	3483.3	0.66471	0.66471	400
4402.45	3494.04	0.66562	0.66562	400
4402.56	3505.96	0.666487	0.666487	400
4402.66	3515.79	0.667294	0.667294	400
4402.77	3526.24	0.668162	0.668162	400
4402.88	3536.15	0.669071	0.669071	400
4402.98	3545.65	0.669857	0.669857	400
4403.09	3555.97	0.670746	0.670746	400
4403.2	3566.63	0.671635	0.671635	400
4403.31	3576.69	0.672524	0.672524	400
4403.41	3586.96	0.673309	0.673309	400
4403.52	3596.89	0.674218	0.674218	400
4403.63	3607.05	0.675087	0.675087	400
4403.73	3615.67	0.675872	0.675872	400
4403.84	3626.26	0.676761	0.676761	400
4403.95	3636.62	0.67765	0.67765	400
4404.06	3646.44	0.678538	0.678538	400
4404.16	3655.45	0.679345	0.679345	400
4404.27	3666.24	0.680275	0.680275	400
4404.38	3675.9	0.681143	0.681143	400
4404.48	3685.03	0.68197	0.68197	400
4404.59	3693.97	0.682818	0.682818	400
4404.7	3703.74	0.683706	0.683706	400
4404.81	3713.79	0.684595	0.684595	400
4404.91	3722.17	0.685381	0.685381	400
4405.02	3731.97	0.686269	0.686269	400
4405.13	3741.5	0.687138	0.687138	400
4405.23	3751.32	0.687964	0.687964	400
4405.34	3760.92	0.688853	0.688853	400
4405.45	3770.29	0.689742	0.689742	400
4405.56	3779.06	0.69061	0.69061	400
4405.66	3787.68	0.691416	0.691416	400
4405.77	3797.34	0.692285	0.692285	400
4405.88	3806.6	0.693215	0.693215	400
4405.98	3814.56	0.69398	0.69398	400
4406.09	3823.15	0.694848	0.694848	400
4406.2	3832.84	0.695757	0.695757	400
4406.31	3840.85	0.696605	0.696605	401
4406.41	3849.5	0.697432	0.697432	401
4406.52	3857.73	0.6983	0.6983	401
4406.63	3866.15	0.699209	0.699209	401
4406.73	3873.8	0.699974	0.699974	401
4406.84	3881.79	0.700883	0.700883	401
4406.95	3889.42	0.701773	0.701773	401
4407.06	3896.52	0.702641	0.702641	401
4407.16	3902.76	0.703447	0.703447	401
4407.27	3910.05	0.704315	0.704315	401
4407.38	3916.75	0.705204	0.705204	401
4407.48	3922.56	0.705989	0.705989	401
4407.59	3928.78	0.706899	0.706899	401
4407.7	3934.43	0.707767	0.707767	401
4407.8	3938.79	0.708573	0.708573	401
4407.91	3944.25	0.709462	0.709462	401
4408.02	3948.1	0.71033	0.71033	401
4408.12	3951.2	0.711136	0.711136	401
4408.23	3954.12	0.712046	0.712046	401
4408.34	3954.52	0.712893	0.712893	401
4408.45	3952.28	0.713762	0.713762	401
4408.55	3948.26	0.714547	0.714547	401
4408.66	3945.43	0.715456	0.715456	401
4408.77	3944.34	0.716325	0.716325	401
4408.87	3945.57	0.717152	0.717152	401
4408.98	3947.42	0.71802	0.71802	401
4409.09	3949.42	0.718909	0.718909	401
4409.2	3951.53	0.719797	0.719797	401
4409.3	3952.61	0.720583	0.720583	401
4409.41	3953.75	0.721472	0.721472	401
4409.52	3955.12	0.72234	0.72234	401
4409.62	3957.26	0.723125	0.723125	401
4409.73	3958.71	0.723973	0.723973	401
4409.84	3960.64	0.724882	0.724882	401
4409.95	3962.41	0.725771	0.725771	401
4410.05	3963.33	0.726578	0.726578	401
4410.16	3965.46	0.727445	0.727445	401
4410.27	3967.46	0.728334	0.728334	401
4410.37	3969.01	0.729099	0.729099	401
4410.48	3971.29	0.730009	0.730009	401
4410.59	3973.13	0.730898	0.730898	401
4410.7	3974.9	0.731766	0.731766	401
4410.8	3976.94	0.732572	0.732572	401
4410.91	3979.46	0.73344	0.73344	401
4411.02	3984.67	0.734308	0.734308	401
4411.12	3989.15	0.735135	0.735135	401
4411.23	3993.74	0.735983	0.735983	401
4411.34	3997.69	0.736871	0.736871	401
4411.45	4000.95	0.73774	0.73774	401
4411.55	4005.8	0.738546	0.738546	401
4411.66	4010.3	0.739435	0.739435	401
4411.77	4013.97	0.740303	0.740303	401
4411.87	4016.42	0.741089	0.741089	401
4411.98	4018.45	0.741956	0.741956	401
4412.09	4021.61	0.742866	0.742866	401
4412.2	4024.6	0.743734	0.743734	401
4412.3	4027.63	0.74452	0.74452	401
4412.41	4032.22	0.745409	0.745409	401
4412.52	4038.1	0.746297	0.746297	401
4412.62	4044	0.747083	0.747083	401
4412.73	4050.61	0.747951	0.747951	401
4412.84	4056.97	0.748819	0.748819	401
4412.94	4062.42	0.749646	0.749646	401
4413.05	4068.17	0.750535	0.750535	401
4413.16	4072.63	0.751403	0.751403	401
4413.27	4074.28	0.752251	0.752251	401
4413.37	4072.48	0.753057	0.753057	400
4413.48	4065.98	0.753925	0.753925	400
4413.59	4062.41	0.754814	0.754814	400
4413.69	4067.46	0.75562	0.75562	400
4413.8	4076	0.756488	0.756488	400
4413.91	4085.12	0.757377	0.757377	400
4414.02	4093.76	0.758266	0.758266	400
4414.12	4098.42	0.759051	0.759051	400
4414.23	4102.1	0.75994	0.75994	400
4414.34	4105.34	0.760787	0.760787	400
4414.44	4107.98	0.761594	0.761594	400
4414.55	4111.95	0.762462	0.762462	400
4414.66	4116.88	0.763309	0.763309	400
4414.77	4123.56	0.764178	0.764178	400
4414.87	4129.12	0.765005	0.765005	400
4414.98	4133.58	0.765873	0.765873	400
4415.09	4136.64	0.766741	0.766741	400
4415.19	4138.25	0.767526	0.767526	400
4415.3	4140.11	0.768415	0.768415	400
4415.41	4143.47	0.769304	0.769304	400
4415.52	4148.14	0.770193	0.770193	400
4415.62	4153.21	0.770978	0.770978	400
4415.73	4159.24	0.771867	0.771867	400
4415.84	4164.77	0.772715	0.772715	400
4415.94	4169.36	0.773521	0.773521	400
4416.05	4172.91	0.774409	0.774409	400
4416.16	4176.92	0.775299	0.775299	400
4416.27	4182.19	0.776167	0.776167	400
4416.37	4188.31	0.776973	0.776973	400
4416.48	4195.04	0.777841	0.777841	400
4416.59	4201.36	0.77873	0.77873	400
4416.69	4205.15	0.779515	0.779515	400
4416.8	4206.37	0.780363	0.780363	400
4416.91	4203.11	0.781272	0.781272	400
4417.02	4196.92	0.782141	0.782141	400
4417.12	4196.3	0.782946	0.782946	400
4417.23	4201.46	0.783815	0.783815	400
4417.34	4210.55	0.784704	0.784704	400
4417.44	4219.87	0.785489	0.785489	400
4417.55	4229.22	0.786378	0.786378	400
4417.66	4237.38	0.787267	0.787267	400
4417.76	4243.16	0.788073	0.788073	400
4417.87	4247.82	0.788941	0.788941	400
4417.98	4252.46	0.789809	0.789809	400
4418.09	4257.41	0.790678	0.790678	400
4418.19	4261.46	0.791484	0.791484	400
4418.3	4265.35	0.792373	0.792373	400
4418.41	4268.38	0.793241	0.793241	400
4418.51	4270.41	0.794047	0.794047	399
4418.62	4271.17	0.794915	0.794915	399
4418.73	4271.05	0.795804	0.795804	399
4418.84	4273.01	0.796672	0.796672	399
4418.94	4276.91	0.797458	0.797458	399
4419.05	4282.58	0.798367	0.798367	399
4419.16	4288.8	0.799256	0.799256	399
4419.26	4294.44	0.800021	0.800021	399
4419.37	4301.76	0.800889	0.800889	399
4419.48	4309.27	0.801798	0.801798	399
4419.59	4316.06	0.802646	0.802646	399
4419.69	4321.97	0.803493	0.803493	399
4419.8	4327.08	0.804341	0.804341	399
4419.91	4330.74	0.805251	0.805251	399
4420.01	4332.25	0.806056	0.806056	399
4420.12	4333	0.806925	0.806925	399
4420.23	4331.98	0.807793	0.807793	399
4420.34	4330.12	0.808702	0.808702	399
4420.44	4330.2	0.809467	0.809467	399
4420.55	4334.58	0.810336	0.810336	399
4420.66	4340.64	0.811245	0.811245	399
4420.76	4346.61	0.812072	0.812072	399
4420.87	4353.75	0.81294	0.81294	399
4420.98	4361.08	0.813808	0.813808	399
4421.09	4368.37	0.814676	0.814676	399
4421.19	4374.63	0.815483	0.815483	399
4421.3	4380.14	0.816371	0.816371	399
4421.41	4385.08	0.817239	0.817239	399
4421.51	4389.33	0.818046	0.818046	399
4421.62	4391.95	0.818914	0.818914	399
4421.73	4394.56	0.819803	0.819803	399
4421.84	4395.56	0.820692	0.820692	399
4421.94	4395.17	0.821477	0.821477	399
4422.05	4395.97	0.822387	0.822387	399
4422.16	4399.47	0.823255	0.823255	399
4422.26	4404.4	0.824061	0.824061	399
4422.37	4409.6	0.824929	0.824929	399
4422.48	4416.1	0.825839	0.825839	399
4422.59	4422.69	0.826727	0.826727	399
4422.69	4429.12	0.827513	0.827513	399
4422.8	4435.33	0.828381	0.828381	399
4422.9	4441.24	0.829187	0.829187	399
4423.01	4446.04	0.830076	0.830076	399
4423.12	4450.27	0.830965	0.830965	399
4423.23	4453.32	0.831874	0.831874	399
4423.33	4454.59	0.83266	0.83266	399
4423.44	4454.12	0.833528	0.833528	399
4423.55	4453.33	0.834396	0.834396	398
4423.65	4453.87	0.835202	0.835202	398
4423.76	4457.53	0.836091	0.836091	398
4423.87	4462.49	0.836959	0.836959	398
4423.98	4469.28	0.837848	0.837848	398
4424.08	4476.24	0.838655	0.838655	398
4424.19	4483.55	0.839543	0.839543	398
4424.3	4490.99	0.840453	0.840453	398
4424.4	4496.46	0.841238	0.841238	398
4424.51	4501.63	0.842127	0.842127	398
4424.62	4505.12	0.842975	0.842975	399
4424.73	4508.86	0.843884	0.843884	399
4424.83	4510.96	0.844711	0.844711	399
4424.94	4511.72	0.845579	0.845579	399
4425.05	4511.76	0.846447	0.846447	399
4425.15	4512.74	0.847253	0.847253	399
4425.26	4515.9	0.848121	0.848121	399
4425.37	4522.01	0.849052	0.849052	399
4425.48	4528.07	0.849941	0.849941	399
4425.58	4534.03	0.850767	0.850767	399
4425.69	4539.98	0.851636	0.851636	399
4425.8	4546.03	0.852504	0.852504	399
4425.9	4551.71	0.853289	0.853289	399
4426.01	4557.39	0.854199	0.854199	399
4426.12	4561.65	0.855067	0.855067	399
4426.23	4564.96	0.855935	0.855935	399
4426.33	4567.14	0.856741	0.856741	399
4426.44	4568.07	0.85761	0.85761	399
4426.55	4568.27	0.85854	0.85854	399
4426.65	4568.53	0.859325	0.859325	399
4426.76	4571.01	0.860194	0.860194	399
4426.87	4575.93	0.861103	0.861103	399
4426.98	4581.84	0.861971	0.861971	399
4427.08	4588.15	0.862798	0.862798	399
4427.19	4595.01	0.863645	0.863645	399
4427.3	4601.83	0.864555	0.864555	399
4427.4	4607.02	0.865341	0.865341	399
4427.51	4611.56	0.866208	0.866208	399
4427.62	4615.88	0.867097	0.867097	399
4427.72	4618.12	0.867903	0.867903	399
4427.83	4619.73	0.868792	0.868792	399
4427.94	4621.11	0.869661	0.869661	399
4428.05	4622.59	0.87057	0.87057	399
4428.15	4624.5	0.871376	0.871376	399
4428.26	4627.71	0.872224	0.872224	399
4428.37	4633.45	0.873112	0.873112	399
4428.47	4639.3	0.873919	0.873919	399
4428.58	4645.4	0.874828	0.874828	399
4428.69	4652.1	0.875696	0.875696	399
4428.8	4657.61	0.876565	0.876565	399
4428.9	4661.46	0.87735	0.87735	399
4429.01	4665.89	0.878239	0.878239	399
4429.12	4669.27	0.879148	0.879148	399
4429.22	4671.3	0.879934	0.879934	399
4429.33	4673.39	0.880843	0.880843	399
4429.44	4674.14	0.881712	0.881712	399
4429.55	4675.76	0.88258	0.88258	399
4429.65	4678.1	0.883386	0.883386	399
4429.76	4681.79	0.884254	0.884254	399
4429.87	4687.76	0.885122	0.885122	399
4429.97	4692.92	0.885949	0.885949	399
4430.08	4699.41	0.886817	0.886817	399
4430.19	4705.45	0.887686	0.887686	399
4430.3	4710.7	0.888574	0.888574	399
4430.4	4714.48	0.889381	0.889381	399
4430.51	4717.59	0.890249	0.890249	399
4430.62	4721.2	0.891137	0.891137	400
4430.72	4723.51	0.891923	0.891923	400
4430.83	4725.62	0.892812	0.892812	400
4430.94	4727.6	0.893701	0.893701	400
4431.05	4729.75	0.894569	0.894569	400
4431.15	4733.34	0.895375	0.895375	400
4431.26	4737.95	0.896222	0.896222	400
4431.37	4744.01	0.897132	0.897132	400
4431.47	4749.13	0.897918	0.897918	400
4431.58	4754.8	0.898806	0.898806	400
4431.69	4759.78	0.899695	0.899695	400
4431.8	4764.5	0.900563	0.900563	400
4431.9	4767.6	0.901369	0.901369	400
4432.01	4770.34	0.902258	0.902258	400
4432.12	4772.73	0.903126	0.903126	400
4432.22	4774.62	0.903912	0.903912	400
4432.33	4776.77	0.90478	0.90478	400
4432.44	4779.06	0.905669	0.905669	400
4432.55	4782.58	0.906537	0.906537	400
4432.65	4786.41	0.907344	0.907344	400
4432.76	4791.91	0.908232	0.908232	400
4432.87	4799.03	0.909121	0.909121	400
4432.97	4804.47	0.909927	0.909927	400
4433.08	4809.11	0.910754	0.910754	400
4433.19	4813.9	0.911643	0.911643	400
4433.29	4817.39	0.91247	0.91247	400
4433.4	4820.7	0.913338	0.913338	400
4433.51	4823.35	0.914206	0.914206	400
4433.62	4825.59	0.915074	0.915074	400
4433.72	4827.76	0.91588	0.91588	401
4433.83	4830.77	0.916749	0.916749	401
4433.94	4835.12	0.917658	0.917658	401
4434.04	4839.13	0.918464	0.918464	401
4434.15	4844.31	0.919312	0.919312	401
4434.26	4849.45	0.92018	0.92018	401
4434.37	4854.17	0.921069	0.921069	401
4434.47	4858.71	0.921854	0.921854	401
4434.58	4862.53	0.922743	0.922743	401
4434.69	4866.01	0.923611	0.923611	401
4434.79	4867.98	0.924438	0.924438	401
4434.9	4870.62	0.925306	0.925306	401
4435.01	4873.28	0.926174	0.926174	401
4435.12	4876.55	0.927043	0.927043	401
4435.22	4879.95	0.927849	0.927849	401
4435.33	4884.11	0.928717	0.928717	401
4435.44	4888.27	0.929606	0.929606	401
4435.54	4892.86	0.930391	0.930391	401
4435.65	4898.19	0.93128	0.93128	401
4435.76	4901.93	0.932149	0.932149	401
4435.87	4905.54	0.933016	0.933016	401
4435.97	4909.33	0.933781	0.933781	401
4436.08	4912.85	0.93467	0.93467	401
4436.19	4916.18	0.935559	0.935559	401
4436.29	4918.29	0.936365	0.936365	401
4436.4	4920.97	0.937254	0.937254	401
4436.51	4924.94	0.938101	0.938101	401
4436.62	4928.58	0.93899	0.93899	401
4436.72	4931.82	0.939776	0.939776	401
4436.83	4936.98	0.940644	0.940644	401
4436.94	4941.23	0.941512	0.941512	401
4437.04	4945.23	0.942318	0.942318	401
4437.15	4949.17	0.943228	0.943228	401
4437.26	4952.49	0.944096	0.944096	401
4437.37	4956.03	0.944964	0.944964	401
4437.47	4959.34	0.94577	0.94577	401
4437.58	4962.25	0.946639	0.946639	401
4437.68	4965.22	0.947445	0.947445	401
4437.79	4968.74	0.948313	0.948313	401
4437.9	4972	0.949202	0.949202	401
4438.01	4976.41	0.95007	0.95007	401
4438.11	4980.66	0.950876	0.950876	401
4438.22	4984.59	0.951744	0.951744	401
4438.33	4988.67	0.952633	0.952633	401
4438.43	4992.14	0.953419	0.953419	401
4438.54	4995.87	0.954287	0.954287	401
4438.65	4999.77	0.955175	0.955175	401
4438.76	5004.03	0.956085	0.956085	401
4438.86	5007.43	0.95687	0.95687	401
4438.97	5010	0.95776	0.95776	401
4439.08	5012.83	0.958586	0.958586	401
4439.18	5016.87	0.959413	0.959413	401
4439.29	5020.45	0.960281	0.960281	401
4439.4	5024.69	0.961149	0.961149	401
4439.51	5028.56	0.962018	0.962018	401
4439.61	5031.78	0.962845	0.962845	401
4439.72	5036.14	0.963733	0.963733	401
4439.83	5039.88	0.964622	0.964622	400
4439.93	5042.94	0.965408	0.965408	400
4440.04	5046.32	0.966276	0.966276	400
4440.15	5050.1	0.967144	0.967144	400
4440.26	5053.49	0.968033	0.968033	400
4440.36	5057.06	0.968839	0.968839	400
4440.47	5060.54	0.969707	0.969707	400
4440.58	5063.86	0.970596	0.970596	400
4440.68	5067.17	0.971402	0.971402	400
4440.79	5070.87	0.97227	0.97227	400
4440.9	5074.43	0.97318	0.97318	400
4441.01	5078.17	0.974048	0.974048	400
4441.11	5081.13	0.974875	0.974875	400
4441.22	5085.33	0.975743	0.975743	400
4441.33	5088.83	0.976611	0.976611	400
4441.43	5091.88	0.977397	0.977397	400
4441.54	5095.21	0.978286	0.978286	400
4441.65	5098.39	0.979133	0.979133	400
4441.76	5102.65	0.980022	0.980022	400
4441.86	5106.41	0.98087	0.98087	400
4441.97	5109.42	0.981738	0.981738	400
4442.08	5112.92	0.982605	0.982605	400
4442.18	5116.04	0.983412	0.983412	400
4442.29	5120.13	0.98428	0.98428	400
4442.4	5124.29	0.985148	0.985148	400
4442.51	5128.1	0.986037	0.986037	400
4442.61	5131.17	0.986843	0.986843	400
4442.72	5135.11	0.987732	0.987732	400
4442.83	5138.79	0.9886	0.9886	400
4442.93	5142.76	0.989427	0.989427	400
4443.04	5145.83	0.990295	0.990295	400
4443.15	5149.54	0.991163	0.991163	400
4443.25	5152.62	0.991969	0.991969	400
4443.36	5156.72	0.992858	0.992858	400
4443.47	5160.39	0.993747	0.993747	400
4443.58	5163.94	0.994615	0.994615	400
4443.68	5168.17	0.995442	0.995442	400
4443.79	5171.36	0.99631	0.99631	400
4443.9	5175.3	0.997179	0.997179	400
4444	5178.83	0.997985	0.997985	400
4444.11	5182.6	0.998853	0.998853	400
4444.22	5186.14	0.999763	0.999763	400
4444.33	5189.47	1.00063	1.00063	400
4444.43	5192.8	1.00146	1.00146	400
4444.54	5196.35	1.00233	1.00233	400
4444.65	5200.4	1.00324	1.00324	400
4444.75	5204.23	1.00402	1.00402	400
4444.86	5208.13	1.00489	1.00489	399
4444.97	5211.2	1.00576	1.00576	399
4445.08	5214.61	1.00667	1.00667	399
4445.18	5218.48	1.00745	1.00745	399
4445.29	5222.13	1.00832	1.00832	399
4445.4	5225.95	1.00923	1.00923	399
4445.5	5229.39	1.01002	1.01002	399
4445.61	5232.69	1.0109	1.0109	399
4445.72	5236.15	1.01179	1.01179	399
4445.83	5239.89	1.0127	1.0127	399
4445.93	5243.16	1.01349	1.01349	399
4446.04	5246.67	1.01438	1.01438	399
4446.15	5250.54	1.01524	1.01524	399
4446.25	5253.6	1.01603	1.01603	399
4446.36	5257.11	1.01692	1.01692	399
4446.47	5260.92	1.01781	1.01781	399
4446.58	5265.34	1.01874	1.01874	399
4446.68	5268.68	1.01957	1.01957	399
4446.79	5271.49	1.02041	1.02041	399
4446.9	5274.46	1.02132	1.02132	399
4447	5277.77	1.02211	1.02211	399
4447.11	5281.43	1.02298	1.02298	399
4447.22	5285.41	1.02386	1.02386	399
4447.33	5289.77	1.02475	1.02475	399
4447.43	5293.12	1.02554	1.02554	399
4447.54	5296.45	1.02643	1.02643	399
4447.65	5300.62	1.02734	1.02734	399
4447.75	5303.12	1.02812	1.02812	399
4447.86	5306.75	1.02901	1.02901	399
4447.97	5309.92	1.02988	1.02988	399
4448.07	5313.34	1.03069	1.03069	399
4448.18	5316.75	1.0316	1.0316	399
4448.29	5320.17	1.03246	1.03246	399
4448.4	5323.36	1.03333	1.03333	399
4448.5	5326.43	1.03414	1.03414	399
4448.61	5330.79	1.03501	1.03501	399
4448.72	5333.87	1.03587	1.03587	399
4448.82	5337.56	1.03672	1.03672	399
4448.93	5341.14	1.03761	1.03761	399
4449.04	5344.5	1.0385	1.0385	399
4449.15	5347.96	1.03939	1.03939	399
4449.25	5350.61	1.04019	1.04019	399
4449.36	5353.63	1.04106	1.04106	399
4449.47	5356.96	1.04191	1.04191	399
4449.57	5360.42	1.04272	1.04272	399
4449.68	5363.92	1.04358	1.04358	399
4449.79	5368.01	1.04449	1.04449	399
4449.9	5371.63	1.04536	1.04536	399
4450	5374.46	1.04617	1.04617	399
4450.11	5377.69	1.04702	1.04702	399
4450.22	5381.85	1.04797	1.04797	399
4450.32	5384.44	1.04873	1.04873	399
4450.43	5387.96	1.04962	1.04962	399
4450.54	5391.33	1.05049	1.05049	399
4450.65	5394.32	1.05138	1.05138	399
4450.75	5397.31	1.05218	1.05218	399
4450.86	5400.5	1.05303	1.05303	399
4450.97	5404.29	1.05392	1.05392	399
4451.07	5407.95	1.05473	1.05473	399
4451.18	5411.3	1.05561	1.05561	399
4451.29	5414.76	1.05648	1.05648	399
4451.4	5418.1	1.05739	1.05739	399
4451.5	5421.28	1.05818	1.05818	399
4451.61	5424.43	1.05905	1.05905	399
4451.72	5427.2	1.05994	1.05994	399
4451.82	5430.51	1.06074	1.06074	399
4451.93	5434.01	1.06159	1.06159	399
4452.04	5437.49	1.06248	1.06248	399
4452.15	5440.69	1.06337	1.06337	399
4452.25	5443.49	1.06417	1.06417	399
4452.36	5446.44	1.06504	1.06504	399
4452.47	5450.18	1.06591	1.06591	399
4452.57	5453.95	1.06671	1.06671	399
4452.68	5457.42	1.06762	1.06762	399
4452.79	5461.01	1.06847	1.06847	399
4452.89	5463.89	1.0693	1.0693	399
4453	5467.83	1.07021	1.07021	399
4453.11	5470.96	1.07104	1.07104	399
4453.21	5473.56	1.07184	1.07184	399
4453.32	5476.81	1.07273	1.07273	399
4453.43	5480.18	1.07358	1.07358	399
4453.54	5483.62	1.07447	1.07447	399
4453.64	5487.4	1.07527	1.07527	399
4453.75	5490.71	1.07614	1.07614	399
4453.86	5494.39	1.07703	1.07703	399
4453.96	5497.5	1.07784	1.07784	399
4454.07	5500.92	1.07872	1.07872	400
4454.18	5504.23	1.07959	1.07959	400
4454.29	5507.72	1.08048	1.08048	400
4454.39	5510.45	1.08125	1.08125	400
4454.5	5513.92	1.08211	1.08211	400
4454.61	5516.95	1.083	1.083	400
4454.71	5520.47	1.08381	1.08381	400
4454.82	5523.8	1.08468	1.08468	400
4454.93	5527.45	1.08555	1.08555	400
4455.04	5531.24	1.08646	1.08646	400
4455.14	5534.12	1.08726	1.08726	400
4455.25	5537.53	1.08813	1.08813	400
4455.36	5540.79	1.08898	1.08898	400
4455.46	5544.09	1.0898	1.0898	400
4455.57	5547.39	1.09067	1.09067	400
4455.68	5550.73	1.09154	1.09154	400
4455.79	5554.16	1.09243	1.09243	400
4455.89	5557.04	1.09324	1.09324	400
4456	5560.44	1.09412	1.09412	400
4456.11	5564.12	1.09499	1.09499	400
4456.21	5567.29	1.09578	1.09578	400
4456.32	5570.84	1.09667	1.09667	400
4456.43	5574.07	1.09754	1.09754	400
4456.54	5577.29	1.0984	1.0984	400
4456.64	5580.77	1.09919	1.09919	400
4456.75	5584.43	1.10008	1.10008	400
4456.86	5587.11	1.10093	1.10093	400
4456.96	5589.52	1.10171	1.10171	400
4457.07	5593.56	1.1026	1.1026	400
4457.18	5597.41	1.10347	1.10347	400
4457.29	5601.18	1.10436	1.10436	400
4457.39	5603.77	1.10514	1.10514	400
4457.5	5607.66	1.10603	1.10603	400
4457.61	5610.94	1.10692	1.10692	400
4457.71	5614.61	1.10773	1.10773	400
4457.82	5617.43	1.10859	1.10859	400
4457.93	5620.9	1.10946	1.10946	400
4458.03	5624.15	1.11027	1.11027	401
4458.14	5627.27	1.11112	1.11112	401
4458.25	5630.86	1.112	1.112	401
4458.36	5634.6	1.11289	1.11289	401
4458.46	5637.5	1.1137	1.1137	401
4458.57	5640.9	1.11459	1.11459	401
4458.68	5644.08	1.11544	1.11544	401
4458.78	5647	1.11624	1.11624	401
4458.89	5650.4	1.11713	1.11713	401
4459	5654.08	1.118	1.118	401
4459.11	5657.45	1.11887	1.11887	401
4459.21	5660.02	1.11965	1.11965	401
4459.32	5663.63	1.12056	1.12056	401
4459.43	5666.88	1.12141	1.12141	401
4459.53	5670.2	1.12222	1.12222	401
4459.64	5673.74	1.12308	1.12308	401
4459.75	5677.06	1.12399	1.12399	401
4459.86	5680.36	1.12488	1.12488	401
4459.96	5683.02	1.12567	1.12567	401
4460.07	5686.05	1.12654	1.12654	401
4460.18	5689.65	1.12743	1.12743	401
4460.28	5693	1.12821	1.12821	401
4460.39	5696.63	1.12908	1.12908	401
4460.5	5700.1	1.12995	1.12995	401
4460.61	5703.88	1.13084	1.13084	401
4460.71	5707.15	1.13164	1.13164	401
4460.82	5710.23	1.13253	1.13253	401
4460.93	5713.84	1.13342	1.13342	401
4461.03	5716.41	1.13421	1.13421	401
4461.14	5719.24	1.13509	1.13509	401
4461.25	5722.64	1.13598	1.13598	401
4461.36	5726.39	1.13685	1.13685	401
4461.46	5729.39	1.13764	1.13764	401
4461.57	5732.48	1.1385	1.1385	401
4461.68	5736.01	1.13937	1.13937	401
4461.78	5739.15	1.14018	1.14018	401
4461.89	5742.38	1.14107	1.14107	401
4462	5745.62	1.14194	1.14194	401
4462.11	5749.26	1.14285	1.14285	401
4462.21	5752.12	1.14365	1.14365	401
4462.32	5755.06	1.14454	1.14454	401
4462.43	5758.11	1.14541	1.14541	401
4462.53	5761.1	1.14621	1.14621	401
4462.64	5764.75	1.1471	1.1471	401
4462.75	5767.51	1.14795	1.14795	401
4462.85	5770.95	1.14876	1.14876	401
4462.96	5775.09	1.14965	1.14965	401
4463.07	5778.8	1.15056	1.15056	401
4463.18	5781.72	1.15142	1.15142	401
4463.28	5784.61	1.15221	1.15221	401
4463.39	5788.13	1.1531	1.1531	401
4463.5	5791.08	1.15399	1.15399	401
4463.6	5794.42	1.15475	1.15475	401
4463.71	5797.66	1.15564	1.15564	401
4463.82	5801.16	1.15653	1.15653	401
4463.93	5804.2	1.15742	1.15742	401
4464.03	5807.51	1.1582	1.1582	401
4464.14	5810.63	1.15909	1.15909	401
4464.25	5813.97	1.15996	1.15996	401
4464.35	5817.07	1.16079	1.16079	401
4464.46	5820.31	1.16166	1.16166	401
4464.57	5823.75	1.16254	1.16254	401
4464.68	5827.05	1.16345	1.16345	401
4464.78	5830.08	1.16424	1.16424	401
4464.89	5833.17	1.16509	1.16509	401
4465	5836.36	1.166	1.166	401
4465.1	5839.11	1.16678	1.16678	401
4465.21	5842.66	1.16767	1.16767	401
4465.32	5846.2	1.16856	1.16856	401
4465.43	5849.4	1.16943	1.16943	401
4465.53	5852.7	1.17025	1.17025	401
4465.64	5856.44	1.17112	1.17112	401
4465.75	5859.52	1.17201	1.17201	401
4465.85	5862.59	1.17282	1.17282	401
4465.96	5866.21	1.17369	1.17369	401
4466.07	5869.59	1.17455	1.17455	401
4466.18	5873.21	1.17546	1.17546	400
4466.28	5875.77	1.17623	1.17623	400
4466.39	5879.38	1.17714	1.17714	400
4466.5	5882.29	1.17799	1.17799	400
4466.6	5885.64	1.17881	1.17881	400
4466.71	5888.97	1.17972	1.17972	400
4466.82	5892.18	1.18059	1.18059	400
4466.93	5895.37	1.18148	1.18148	400
4467.03	5898.37	1.18229	1.18229	400
4467.14	5901.66	1.18315	1.18315	400
4467.25	5905.18	1.18404	1.18404	400
4467.35	5908.08	1.18485	1.18485	400
4467.46	5911.59	1.18576	1.18576	400
4467.57	5914.32	1.18661	1.18661	400
4467.68	5918.64	1.18752	1.18752	400
4467.78	5921.29	1.18832	1.18832	400
4467.89	5924.6	1.18923	1.18923	400
4467.99	5927.14	1.19002	1.19002	400
4468.1	5930.28	1.19093	1.19093	400
4468.21	5934.11	1.19181	1.19181	400
4468.32	5937.49	1.19266	1.19266	400
4468.42	5940.67	1.19347	1.19347	400
4468.53	5944.35	1.19434	1.19434	400
4468.64	5948.05	1.19525	1.19525	400
4468.74	5951.25	1.19603	1.19603	400
4468.85	5954.92	1.19692	1.19692	400
4468.96	5958.05	1.19779	1.19779	400
4469.07	5961.29	1.1987	1.1987	400
4469.17	5964.28	1.19952	1.19952	400
4469.28	5967.45	1.20037	1.20037	400
4469.39	5970.95	1.20124	1.20124	400
4469.49	5974.01	1.20207	1.20207	400
4469.6	5977.45	1.20294	1.20294	400
4469.71	5980.76	1.20382	1.20382	400
4469.82	5984.26	1.20469	1.20469	400
4469.92	5987.46	1.20552	1.20552	400
4470.03	5990.72	1.20639	1.20639	400
4470.14	5993.72	1.20728	1.20728	400
4470.24	5996.93	1.20808	1.20808	399
4470.35	6000.4	1.20897	1.20897	399
4470.46	6003.07	1.20984	1.20984	399
4470.57	6006.42	1.21071	1.21071	399
4470.67	6009.61	1.21151	1.21151	399
4470.78	6012.71	1.2124	1.2124	399
4470.89	6016.12	1.21329	1.21329	399
4470.99	6019.67	1.21408	1.21408	399
4471.1	6023.54	1.21499	1.21499	399
4471.21	6026.64	1.21585	1.21585	399
4471.32	6030.01	1.21676	1.21676	399
4471.42	6032.56	1.21753	1.21753	399
4471.53	6036.22	1.21842	1.21842	399
4471.64	6039.55	1.21931	1.21931	399
4471.74	6042.12	1.22009	1.22009	399
4471.85	6044.83	1.22098	1.22098	399
4471.96	6048.26	1.22185	1.22185	399
4472.07	6051.36	1.22272	1.22272	399
4472.17	6054.81	1.22354	1.22354	399
4472.28	6058.25	1.22443	1.22443	399
4472.39	6060.95	1.22528	1.22528	399
4472.49	6063.88	1.22609	1.22609	399
4472.6	6067.2	1.227	1.227	399
4472.71	6070.64	1.22789	1.22789	399
4472.81	6073.14	1.22867	1.22867	399
4472.92	6076.01	1.22954	1.22954	399
4473.03	6079.3	1.23041	1.23041	399
4473.14	6082.85	1.2313	1.2313	399
4473.24	6086.27	1.2321	1.2321	399
4473.35	6089.65	1.23297	1.23297	399
4473.46	6094.02	1.23386	1.23386	399
4473.56	6097.14	1.23464	1.23464	399
4473.67	6100.6	1.23553	1.23553	399
4473.78	6104.05	1.2364	1.2364	399
4473.89	6107.41	1.23729	1.23729	399
4473.99	6110.58	1.2381	1.2381	399
4474.1	6113.77	1.23896	1.23896	399
4474.21	6117.54	1.23985	1.23985	399
4474.31	6120.06	1.24066	1.24066	399
4474.42	6122.46	1.24153	1.24153	399
4474.53	6125.68	1.24238	1.24238	399
4474.64	6128.97	1.24328	1.24328	399
4474.74	6132.29	1.24405	1.24405	399
4474.85	6135.57	1.24496	1.24496	399
4474.96	6138.88	1.24585	1.24585	399
4475.06	6142.02	1.24665	1.24665	399
4475.17	6145.1	1.2475	1.2475	399
4475.28	6148.28	1.24839	1.24839	399
4475.39	6151.97	1.24926	1.24926	399
4475.49	6154.93	1.25006	1.25006	399
4475.6	6158.01	1.25093	1.25093	399
4475.71	6161.26	1.25182	1.25182	399
4475.81	6163.7	1.25261	1.25261	399
4475.92	6166.85	1.25348	1.25348	399
4476.03	6170.39	1.25436	1.25436	399
4476.14	6174.09	1.25523	1.25523	399
4476.24	6178.11	1.25608	1.25608	399
4476.35	6181.42	1.25695	1.25695	399
4476.46	6183.98	1.25777	1.25777	399
4476.56	6187.1	1.2586	1.2586	399
4476.67	6190.36	1.25947	1.25947	399
4476.78	6193.73	1.26034	1.26034	399
4476.89	6197.51	1.26123	1.26123	399
4476.99	6200.52	1.26203	1.26203	399
4477.1	6203.29	1.2629	1.2629	399
4477.21	6206.34	1.26377	1.26377	399
4477.31	6209.45	1.26458	1.26458	399
4477.42	6213.22	1.26546	1.26546	399
4477.53	6216.26	1.26635	1.26635	399
4477.64	6219.61	1.2672	1.2672	399
4477.74	6222.85	1.26801	1.26801	399
4477.85	6225.79	1.2689	1.2689	399
4477.96	6228.8	1.26974	1.26974	399
4478.06	6231.94	1.27055	1.27055	399
4478.17	6234.61	1.2714	1.2714	399
4478.28	6238.03	1.27227	1.27227	399
4478.38	6241.85	1.27307	1.27307	399
4478.49	6244.75	1.27396	1.27396	399
4478.6	6248.32	1.27485	1.27485	399
4478.71	6251.42	1.27572	1.27572	399
4478.81	6254.85	1.2765	1.2765	399
4478.92	6258.87	1.27739	1.27739	399
4479.03	6262.03	1.27826	1.27826	399
4479.13	6264.53	1.27907	1.27907	399
4479.24	6267.93	1.27991	1.27991	399
4479.35	6271.15	1.2808	1.2808	399
4479.46	6274.89	1.28167	1.28167	399
4479.56	6277.87	1.2825	1.2825	399
4479.67	6281.45	1.28339	1.28339	399
4479.78	6284.01	1.28425	1.28425	399
4479.88	6286.13	1.28504	1.28504	399
4479.99	6289.76	1.28591	1.28591	399
4480.1	6293.44	1.28682	1.28682	399
4480.21	6296.1	1.28767	1.28767	399
4480.31	6299.41	1.28847	1.28847	399
4480.42	6303.2	1.28934	1.28934	399
4480.53	6305.91	1.29021	1.29021	399
4480.63	6309.15	1.29103	1.29103	399
4480.74	6312.48	1.2919	1.2919	399
4480.85	6315.79	1.29279	1.29279	399
4480.96	6319.19	1.29366	1.29366	399
4481.06	6322.18	1.29449	1.29449	399
4481.17	6324.87	1.29535	1.29535	399
4481.28	6327.48	1.29622	1.29622	399
4481.38	6330.56	1.29703	1.29703	399
4481.49	6334.33	1.2979	1.2979	399
4481.6	6337.98	1.29877	1.29877	399
4481.71	6341.86	1.29963	1.29963	399
4481.81	6344.77	1.30044	1.30044	399
4481.92	6347.55	1.30131	1.30131	399
4482.03	6351.62	1.30222	1.30222	399
4482.13	6354.87	1.30304	1.30304	399
4482.24	6357.54	1.30387	1.30387	399
4482.35	6360.57	1.30478	1.30478	399
4482.46	6363.77	1.30565	1.30565	400
4482.56	6366.31	1.30643	1.30643	400
4482.67	6369.85	1.30734	1.30734	400
4482.77	6372.92	1.30813	1.30813	400
4482.88	6375.63	1.30898	1.30898	400
4482.99	6379.33	1.30989	1.30989	400
4483.1	6383.3	1.31077	1.31077	400
4483.2	6385.85	1.31154	1.31154	400
4483.31	6388.61	1.31243	1.31243	400
4483.42	6391.67	1.31334	1.31334	400
4483.52	6395	1.31414	1.31414	400
4483.63	6397.88	1.31499	1.31499	400
4483.74	6401.21	1.31588	1.31588	400
4483.85	6404.23	1.31677	1.31677	400
4483.95	6406.62	1.31755	1.31755	400
4484.06	6409.56	1.31842	1.31842	400
4484.17	6413.99	1.31935	1.31935	400
4484.27	6417.05	1.32014	1.32014	400
4484.38	6420.6	1.32101	1.32101	400
4484.49	6424	1.3219	1.3219	400
4484.6	6426.87	1.32278	1.32278	400
4484.7	6429.6	1.32355	1.32355	400
4484.81	6433.3	1.32444	1.32444	400
4484.92	6436.64	1.32531	1.32531	400
4485.02	6439.93	1.32615	1.32615	400
4485.13	6442.54	1.32702	1.32702	400
4485.24	6445.72	1.32789	1.32789	400
4485.35	6449.19	1.32878	1.32878	400
4485.45	6452.07	1.32956	1.32956	400
4485.56	6455.74	1.33049	1.33049	401
4485.67	6458.86	1.33134	1.33134	401
4485.77	6462.47	1.33215	1.33215	401
4485.88	6465.79	1.33304	1.33304	401
4485.99	6468.44	1.33391	1.33391	401
4486.1	6471.71	1.33479	1.33479	401
4486.2	6474.57	1.33558	1.33558	401
4486.31	6477.77	1.33645	1.33645	401
4486.42	6481.24	1.33736	1.33736	401
4486.52	6484.24	1.33818	1.33818	401
4486.63	6487.02	1.33905	1.33905	401
4486.74	6490.23	1.33994	1.33994	401
4486.85	6493.33	1.34079	1.34079	401
4486.95	6497.67	1.34162	1.34162	401
4487.06	6500.99	1.34248	1.34248	401
4487.17	6504.75	1.34337	1.34337	401
4487.27	6507.06	1.34418	1.34418	401
4487.38	6509.83	1.34505	1.34505	401
4487.49	6513.75	1.34594	1.34594	401
4487.6	6517.32	1.34682	1.34682	401
4487.7	6520.37	1.34765	1.34765	401
4487.81	6523.35	1.3485	1.3485	401
4487.92	6526.46	1.34941	1.34941	401
4488.02	6529.34	1.35021	1.35021	401
4488.13	6532.44	1.35108	1.35108	401
4488.24	6535.82	1.35199	1.35199	401
4488.34	6538.82	1.35278	1.35278	401
4488.45	6542.35	1.35367	1.35367	401
4488.56	6545.56	1.35451	1.35451	401
4488.67	6548.21	1.35538	1.35538	401
4488.77	6550.82	1.35621	1.35621	401
4488.88	6555.78	1.35716	1.35716	401
4488.99	6558.83	1.35803	1.35803	401
4489.09	6561.37	1.35883	1.35883	401
4489.2	6564.17	1.3597	1.3597	401
4489.31	6567.02	1.36059	1.36059	401
4489.42	6569.95	1.36146	1.36146	401
4489.52	6573.38	1.36227	1.36227	401
4489.63	6576.93	1.36315	1.36315	401
4489.74	6581.14	1.36404	1.36404	401
4489.84	6584.7	1.36485	1.36485	401
4489.95	6587.71	1.36574	1.36574	401
4490.06	6590.39	1.36661	1.36661	401
4490.17	6594.06	1.3675	1.3675	401
4490.27	6596.78	1.3683	1.3683	401
4490.38	6600.21	1.36919	1.36919	401
4490.49	6603.6	1.37006	1.37006	401
4490.59	6606.49	1.37086	1.37086	401
4490.7	6608.68	1.37175	1.37175	401
4490.81	6611.89	1.37262	1.37262	401
4490.92	6615.85	1.37351	1.37351	401
4491.02	6618.71	1.37428	1.37428	401
4491.13	6622.53	1.37521	1.37521	401
4491.24	6626.27	1.37607	1.37607	401
4491.34	6628.89	1.37688	1.37688	401
4491.45	6631.96	1.37779	1.37779	401
4491.56	6635.15	1.37864	1.37864	400
4491.67	6638.8	1.37955	1.37955	400
4491.77	6640.95	1.38031	1.38031	400
4491.88	6644.49	1.3812	1.3812	400
4491.99	6647.61	1.38209	1.38209	400
4492.09	6650.76	1.38289	1.38289	400
4492.2	6654.77	1.38376	1.38376	400
4492.31	6658.19	1.38465	1.38465	400
4492.42	6661.85	1.3855	1.3855	400
4492.52	6665.56	1.38633	1.38633	400
4492.63	6668.62	1.38722	1.38722	400
4492.74	6671.45	1.3881	1.3881	400
4492.84	6674.59	1.38891	1.38891	400
4492.95	6677.61	1.38978	1.38978	400
4493.06	6681.02	1.39067	1.39067	400
4493.16	6683.9	1.39145	1.39145	400
4493.27	6687.27	1.39232	1.39232	400
4493.38	6690.4	1.39323	1.39323	400
4493.49	6693.34	1.39412	1.39412	400
4493.59	6696.77	1.3949	1.3949	400
4493.7	6699.93	1.39575	1.39575	400
4493.81	6703.16	1.39666	1.39666	400
4493.91	6706.31	1.39745	1.39745	400
4494.02	6708.77	1.39834	1.39834	400
4494.13	6711.98	1.39923	1.39923	400
4494.24	6715.51	1.40009	1.40009	400
4494.34	6718.13	1.40086	1.40086	400
4494.45	6721.69	1.40177	1.40177	400
4494.56	6724.79	1.40264	1.40264	400
4494.66	6727.76	1.40344	1.40344	400
4494.77	6730.67	1.40433	1.40433	400
4494.88	6734.44	1.4052	1.4052	400
4494.99	6738.09	1.40609	1.40609	400
4495.09	6741.68	1.40691	1.40691	400
4495.2	6745.61	1.4078	1.4078	400
4495.31	6748.29	1.40865	1.40865	400
4495.41	6751.28	1.40946	1.40946	400
4495.52	6754.42	1.41033	1.41033	400
4495.63	6757.54	1.41119	1.41119	400
4495.74	6761.16	1.41206	1.41206	400
4495.84	6764.54	1.41289	1.41289	400
4495.95	6767.93	1.41376	1.41376	400
4496.06	6771.1	1.41467	1.41467	400
4496.16	6773.57	1.41545	1.41545	400
4496.27	6777.63	1.41632	1.41632	400
4496.38	6780.74	1.41721	1.41721	400
4496.49	6783.87	1.41808	1.41808	400
4496.59	6786.88	1.41886	1.41886	400
4496.7	6790.36	1.41975	1.41975	399
4496.81	6793.57	1.42062	1.42062	399
4496.91	6796.65	1.42143	1.42143	399
4497.02	6799.99	1.42231	1.42231	399
4497.13	6803.52	1.42318	1.42318	399
4497.24	6806.73	1.42405	1.42405	399
4497.34	6809.6	1.42486	1.42486	399
4497.45	6813.21	1.42573	1.42573	399
4497.56	6816.9	1.42661	1.42661	399
4497.66	6820.28	1.4274	1.4274	399
4497.77	6823.99	1.42827	1.42827	399
4497.88	6827.33	1.42914	1.42914	399
4497.98	6830.88	1.42994	1.42994	399
4498.09	6834.05	1.43083	1.43083	399
4498.2	6837.2	1.4317	1.4317	399
4498.3	6840.19	1.43248	1.43248	399
4498.41	6843.83	1.43337	1.43337	399
4498.52	6847.52	1.43426	1.43426	399
4498.63	6850.78	1.43515	1.43515	399
4498.73	6853.62	1.43596	1.43596	399
4498.84	6856.47	1.43678	1.43678	399
4498.95	6860.63	1.43769	1.43769	399
4499.05	6863.89	1.43848	1.43848	399
4499.16	6867.38	1.43935	1.43935	399
4499.27	6869.77	1.44024	1.44024	399
4499.38	6873.34	1.44108	1.44108	399
4499.48	6876.6	1.44187	1.44187	399
4499.59	6881.04	1.44276	1.44276	399
4499.7	6884.7	1.44363	1.44363	399
4499.8	6887.97	1.44443	1.44443	399
4499.91	6890.95	1.4453	1.4453	399
4500.02	6894.52	1.44621	1.44621	399
4500.13	6897.85	1.44708	1.44708	399
4500.23	6901.36	1.44786	1.44786	399
4500.34	6905.24	1.44873	1.44873	399
4500.45	6909	1.4496	1.4496	399
4500.55	6912.43	1.45043	1.45043	399
4500.66	6915.89	1.45129	1.45129	399
4500.77	6918.94	1.45218	1.45218	399
4500.88	6922.32	1.45307	1.45307	399
4500.98	6924.91	1.45386	1.45386	399
4501.09	6928.27	1.45473	1.45473	399
4501.2	6931.97	1.45559	1.45559	399
4501.3	6935.12	1.4564	1.4564	399
4501.41	6938.27	1.45727	1.45727	399
4501.52	6941.72	1.45816	1.45816	399
4501.63	6945.12	1.45905	1.45905	399
4501.73	6947.89	1.45981	1.45981	399
4501.84	6951.97	1.46072	1.46072	399
4501.95	6954.99	1.46159	1.46159	399
4502.05	6958.19	1.46239	1.46239	399
4502.16	6962.02	1.46326	1.46326	399
4502.27	6965.12	1.46415	1.46415	399
4502.38	6968.19	1.46502	1.46502	399
4502.48	6970.73	1.46581	1.46581	399
4502.59	6974.12	1.46669	1.46669	399
4502.7	6977.66	1.46758	1.46758	399
4502.8	6981.22	1.46837	1.46837	399
4502.91	6985.49	1.46926	1.46926	399
4503.02	6989.15	1.47015	1.47015	399
4503.12	6991.92	1.47093	1.47093	399
4503.23	6995.21	1.47182	1.47182	399
4503.34	6998.35	1.47271	1.47271	399
4503.45	7001.55	1.47358	1.47358	399
4503.55	7004.36	1.47436	1.47436	399
4503.66	7007.8	1.47525	1.47525	399
4503.77	7011.37	1.47612	1.47612	399
4503.87	7014.59	1.47693	1.47693	399
4503.98	7017.25	1.47779	1.47779	399
4504.09	7021.24	1.4787	1.4787	399
4504.2	7024.29	1.47953	1.47953	399
4504.3	7027.57	1.48036	1.48036	399
4504.41	7031.3	1.48127	1.48127	399
4504.52	7034.57	1.48214	1.48214	399
4504.62	7037.16	1.48294	1.48294	399
4504.73	7040.56	1.48383	1.48383	399
4504.84	7043.81	1.4847	1.4847	399
4504.95	7046.85	1.48559	1.48559	399
4505.05	7049.72	1.48637	1.48637	399
4505.16	7052.97	1.48722	1.48722	399
4505.27	7056.67	1.48813	1.48813	399
4505.37	7060.11	1.48894	1.48894	399
4505.48	7064.25	1.48983	1.48983	399
4505.59	7068.23	1.49069	1.49069	399
4505.7	7071.71	1.4916	1.4916	399
4505.8	7074.67	1.49239	1.49239	399
4505.91	7077.68	1.49324	1.49324	399
4506.02	7081.27	1.49412	1.49412	399
4506.12	7084.52	1.49495	1.49495	399
4506.23	7088.08	1.49582	1.49582	399
4506.34	7091.4	1.49671	1.49671	399
4506.45	7094.79	1.49758	1.49758	399
4506.55	7098.28	1.49838	1.49838	399
4506.66	7101.59	1.49927	1.49927	399
4506.77	7104.93	1.50016	1.50016	399
4506.87	7108.24	1.50097	1.50097	399
4506.98	7111.71	1.50183	1.50183	399
4507.09	7114.88	1.5027	1.5027	399
4507.2	7118.66	1.50361	1.50361	399
4507.3	7121	1.5044	1.5044	399
4507.41	7124.35	1.50527	1.50527	399
4507.52	7128.39	1.50616	1.50616	399
4507.62	7131.41	1.50696	1.50696	399
4507.73	7134.29	1.50783	1.50783	399
4507.84	7137.9	1.50872	1.50872	399
4507.94	7141.57	1.50955	1.50955	399
4508.05	7145.3	1.51043	1.51043	399
4508.16	7148.93	1.5113	1.5113	399
4508.27	7152.65	1.51219	1.51219	399
4508.37	7155.37	1.513	1.513	399
4508.48	7158.73	1.51387	1.51387	399
4508.59	7162.28	1.51473	1.51473	399
4508.69	7165.79	1.51556	1.51556	399
4508.8	7169.12	1.51643	1.51643	400
4508.91	7172.51	1.51734	1.51734	400
4509.02	7175.84	1.51819	1.51819	400
4509.12	7178.7	1.51901	1.51901	400
4509.23	7181.96	1.51988	1.51988	400
4509.34	7184.88	1.52075	1.52075	400
4509.44	7188.49	1.52158	1.52158	400
4509.55	7192.1	1.52244	1.52244	400
4509.66	7195.11	1.52335	1.52335	400
4509.77	7198.19	1.52422	1.52422	400
4509.87	7200.79	1.52501	1.52501	400
4509.98	7204.72	1.52592	1.52592	400
4510.09	7208.72	1.52683	1.52683	400
4510.19	7211.69	1.52761	1.52761	400
4510.3	7214.76	1.52852	1.52852	400
4510.41	7217.32	1.52939	1.52939	400
4510.52	7220.56	1.53026	1.53026	400
4510.62	7224.34	1.53106	1.53106	400
4510.73	7228.26	1.53195	1.53195	400
4510.84	7232.13	1.53284	1.53284	400
4510.94	7235.01	1.53361	1.53361	400
4511.05	7238.95	1.53454	1.53454	400
4511.16	7242.57	1.53542	1.53542	400
4511.27	7245.81	1.53629	1.53629	400
4511.37	7248.56	1.5371	1.5371	400
4511.48	7252.22	1.53797	1.53797	400
4511.59	7254.74	1.53886	1.53886	400
4511.69	7257.93	1.53966	1.53966	400
4511.8	7261.85	1.54055	1.54055	400
4511.91	7264.5	1.54142	1.54142	400
4512.02	7268.34	1.54229	1.54229	400
4512.12	7271.69	1.54311	1.54311	400
4512.23	7275.15	1.54398	1.54398	400
4512.34	7278.05	1.54485	1.54485	400
4512.44	7281.4	1.5457	1.5457	400
4512.55	7284.96	1.54655	1.54655	400
4512.66	7288.29	1.54746	1.54746	400
4512.77	7291.53	1.54834	1.54834	400
4512.87	7294.24	1.54915	1.54915	401
4512.98	7297.29	1.55002	1.55002	401
4513.08	7300.38	1.5508	1.5508	401
4513.19	7303.89	1.55167	1.55167	401
4513.3	7308.11	1.55256	1.55256	401
4513.41	7312.11	1.55345	1.55345	401
4513.51	7315.35	1.55428	1.55428	401
4513.62	7318.51	1.55512	1.55512	401
4513.73	7322.06	1.55603	1.55603	401
4513.83	7324.7	1.5568	1.5568	401
4513.94	7328.27	1.55771	1.55771	401
4514.05	7331.36	1.5586	1.5586	401
4514.16	7334.01	1.55944	1.55944	401
4514.26	7336.57	1.56027	1.56027	401
4514.37	7339.9	1.56112	1.56112	401
4514.48	7343.36	1.56199	1.56199	401
4514.58	7346.58	1.56283	1.56283	401
4514.69	7349.89	1.5637	1.5637	401
4514.8	7353.43	1.56457	1.56457	401
4514.91	7356.82	1.56548	1.56548	401
4515.01	7360.11	1.56627	1.56627	401
4515.12	7362.69	1.56713	1.56713	401
4515.23	7365.81	1.56802	1.56802	401
4515.33	7369.11	1.56883	1.56883	401
4515.44	7372.6	1.5697	1.5697	401
4515.55	7375.99	1.57056	1.57056	401
4515.66	7379.51	1.57145	1.57145	401
4515.76	7382.59	1.57226	1.57226	401
4515.87	7386.04	1.57313	1.57313	401
4515.98	7391.06	1.574	1.574	401
4516.08	7395.03	1.5748	1.5748	401
4516.19	7398.13	1.57569	1.57569	401
4516.3	7401.6	1.57656	1.57656	401
4516.41	7405.21	1.57745	1.57745	401
4516.51	7408.39	1.57823	1.57823	401
4516.62	7411.86	1.57912	1.57912	401
4516.73	7414.99	1.57999	1.57999	401
4516.83	7417.7	1.5808	1.5808	401
4516.94	7420.94	1.58164	1.58164	401
4517.05	7424.41	1.58251	1.58251	401
4517.16	7427.91	1.58344	1.58344	401
4517.26	7430.59	1.58423	1.58423	401
4517.37	7434.5	1.58512	1.58512	401
4517.48	7437.89	1.58601	1.58601	401
4517.58	7440.64	1.58681	1.58681	401
4517.69	7443.88	1.58768	1.58768	401
4517.8	7447.35	1.58855	1.58855	401
4517.9	7450.62	1.58933	1.58933	401
4518.01	7454.15	1.59022	1.59022	401
4518.12	7456.51	1.59107	1.59107	401
4518.23	7459.93	1.59198	1.59198	401
4518.33	7463.26	1.59277	1.59277	401
4518.44	7467.6	1.59363	1.59363	401
4518.55	7471.56	1.59452	1.59452	401
4518.65	7475.01	1.59533	1.59533	401
4518.76	7478.48	1.59622	1.59622	401
4518.87	7481.1	1.59706	1.59706	401
4518.98	7485.24	1.59797	1.59797	401
4519.08	7488.3	1.59874	1.59874	401
4519.19	7491.82	1.59963	1.59963	401
4519.3	7495.39	1.6005	1.6005	401
4519.4	7497.82	1.6013	1.6013	401
4519.51	7501.19	1.60217	1.60217	401
4519.62	7504.94	1.60306	1.60306	401
4519.73	7508.3	1.60395	1.60395	401
4519.83	7511.06	1.60473	1.60473	401
4519.94	7514.56	1.60562	1.60562	401
4520.05	7517.62	1.60647	1.60647	401
4520.15	7520.79	1.6073	1.6073	401
4520.26	7524.22	1.60819	1.60819	401
4520.37	7527.48	1.60901	1.60901	401
4520.48	7529.89	1.60986	1.60986	401
4520.58	7533.8	1.61069	1.61069	401
4520.69	7537.62	1.61156	1.61156	401
4520.8	7540.69	1.61244	1.61244	401
4520.9	7544.16	1.61323	1.61323	401
4521.01	7547.4	1.61412	1.61412	400
4521.12	7551.25	1.61501	1.61501	400
4521.23	7555.16	1.6159	1.6159	400
4521.33	7558.24	1.61666	1.61666	400
4521.44	7561.33	1.61755	1.61755	400
4521.55	7564.79	1.61844	1.61844	400
4521.65	7568.07	1.61922	1.61922	400
4521.76	7572.16	1.62009	1.62009	400
4521.87	7575.11	1.62096	1.62096	400
4521.98	7578.53	1.62185	1.62185	400
4522.08	7580.99	1.62266	1.62266	400
4522.19	7584.27	1.62352	1.62352	400
4522.3	7587.72	1.62441	1.62441	400
4522.4	7590.5	1.6252	1.6252	400
4522.51	7593.6	1.62609	1.62609	400
4522.62	7597.38	1.62696	1.62696	400
4522.73	7600.68	1.62784	1.62784	400
4522.83	7603.64	1.62865	1.62865	400
4522.94	7606.93	1.62952	1.62952	400
4523.05	7610.33	1.63039	1.63039	400
4523.15	7613.87	1.63117	1.63117	400
4523.26	7617.3	1.63208	1.63208	400
4523.37	7620.25	1.63295	1.63295	400
4523.47	7622.85	1.63376	1.63376	400
4523.58	7626.41	1.63462	1.63462	400
4523.69	7629.88	1.63549	1.63549	400
4523.8	7633.82	1.63638	1.63638	400
4523.9	7637.06	1.63719	1.63719	400
4524.01	7640.46	1.63808	1.63808	400
4524.12	7643.66	1.63894	1.63894	400
4524.22	7647.49	1.63975	1.63975	400
4524.33	7650.75	1.64062	1.64062	400
4524.44	7654.69	1.64151	1.64151	400
4524.55	7657.39	1.64235	1.64235	400
4524.65	7660.24	1.64318	1.64318	400
4524.76	7663	1.64403	1.64403	400
4524.87	7666.25	1.64492	1.64492	400
4524.97	7669.79	1.64572	1.64572	400
4525.08	7672.53	1.64659	1.64659	400
4525.19	7676.18	1.64746	1.64746	400
4525.3	7679.57	1.64837	1.64837	400
4525.4	7682.78	1.64916	1.64916	400
4525.51	7686.27	1.65006	1.65006	400
4525.62	7689.51	1.65091	1.65091	400
4525.72	7692.43	1.65176	1.65176	400
4525.83	7695.33	1.65263	1.65263	400
4525.94	7698.54	1.6535	1.6535	400
4526.05	7701.62	1.65438	1.65438	399
4526.15	7703.75	1.65515	1.65515	399
4526.26	7707.51	1.65606	1.65606	399
4526.37	7711.42	1.65693	1.65693	399
4526.47	7714.82	1.65773	1.65773	399
4526.58	7718.54	1.65862	1.65862	399
4526.69	7721.75	1.65949	1.65949	399
4526.8	7724.78	1.6604	1.6604	399
4526.9	7728.37	1.66121	1.66121	399
4527.01	7731.55	1.66207	1.66207	399
4527.12	7735.14	1.66294	1.66294	399
4527.22	7737.94	1.66375	1.66375	399
4527.33	7741.02	1.66462	1.66462	399
4527.44	7744.37	1.66551	1.66551	399
4527.55	7747.91	1.66637	1.66637	399
4527.65	7750.73	1.66718	1.66718	399
4527.76	7753.79	1.66805	1.66805	399
4527.86	7757.72	1.66888	1.66888	399
4527.97	7760.47	1.66976	1.66976	399
4528.08	7763.75	1.67065	1.67065	399
4528.19	7766.4	1.67152	1.67152	399
4528.29	7769.84	1.67233	1.67233	399
4528.4	7772.9	1.67322	1.67322	399
4528.51	7776.18	1.67408	1.67408	399
4528.61	7778.63	1.67487	1.67487	399
4528.72	7781.79	1.67578	1.67578	399
4528.83	7784.78	1.67665	1.67665	399
4528.94	7788.56	1.67752	1.67752	399
4529.04	7792.03	1.67834	1.67834	399
4529.15	7795.9	1.67921	1.67921	398
4529.26	7799.35	1.6801	1.6801	398
4529.36	7801.92	1.68091	1.68091	398
4529.47	7805.08	1.68177	1.68177	398
4529.58	7808.34	1.68266	1.68266	398
4529.69	7812.68	1.68355	1.68355	398
4529.79	7815.72	1.68434	1.68434	398
4529.9	7819.61	1.68523	1.68523	398
4530.01	7822.82	1.68611	1.68611	398
4530.11	7825.4	1.6869	1.6869	398
4530.22	7828.69	1.68779	1.68779	398
4530.33	7832.23	1.6887	1.6887	398
4530.44	7834.98	1.68955	1.68955	398
4530.54	7837.93	1.69037	1.69037	398
4530.65	7841.89	1.69124	1.69124	398
4530.76	7844.39	1.69211	1.69211	398
4530.86	7847.31	1.69292	1.69292	398
4530.97	7850.43	1.6938	1.6938	398
4531.08	7853.47	1.69471	1.69471	398
4531.19	7857.74	1.6956	1.6956	398
4531.29	7860.92	1.69641	1.69641	398
4531.4	7863.28	1.6973	1.6973	398
4531.51	7866.2	1.69819	1.69819	398
4531.61	7869.5	1.69899	1.69899	398
4531.72	7873.21	1.69988	1.69988	398
4531.83	7876.72	1.70075	1.70075	398
4531.94	7880.02	1.70164	1.70164	398
4532.04	7882.83	1.70242	1.70242	398
[truncated: 1,555 more rows]
