# Supplementary material for: Benchmark dataset of the effect of grain size on strength in the single-phase FCC CrCoNi medium entropy alloy
Source: Data Brief. 2019 Oct 1;27:104592. doi: 10.1016/j.dib.2019.104592 (PMC6812030; doi:10.1016/j.dib.2019.104592)
Supplement: Multimedia component 1 [file mmc1.zip › Compression_Tests/673K/CrCoNi_1173K_60min_673K.xlsx]

## Sheet: CrCoNi_1173K_60min_673K
Name	CrCoNi-900C-1h-14µm-693K
Diameter	4.05	mm
Sample height	8.05	mm
Gage length	8.05	mm
Speed ​​during measurement	0.48	mm/min
Time	Force	Crosshead Displacement	Crosshead Displacement	Temperature
s	N	mm	mm	°C
909.268	75.4675	0	0	399
909.348	75.6097	0	0	399
909.378	75.6491	0	0	399
909.378	75.6491	0	0	399
909.478	75.6571	-4.13415e-05	-4.13415e-05	399
909.588	75.6176	-0.000103354	-0.000103354	399
909.688	75.278	-0.000144743	-0.000144743	399
909.798	76.3984	0.00066135	0.00066135	399
909.908	77.5513	0.00155017	0.00155017	399
910.018	78.4509	0.0024595	0.0024595	399
910.118	79.5641	0.00328634	0.00328634	399
910.228	80.693	0.00417516	0.00417516	399
910.338	82.1847	0.00504348	0.00504348	399
910.438	83.693	0.00584982	0.00584982	399
910.548	85.1613	0.00671766	0.00671766	400
910.658	86.5348	0.00760648	0.00760648	400
910.768	87.9792	0.0084748	0.0084748	400
910.868	89.4787	0.00928114	0.00928114	400
910.978	91.3337	0.010149	0.010149	400
911.088	92.3683	0.0110378	0.0110378	400
911.188	94.3097	0.0118236	0.0118236	400
911.298	96.4806	0.0127125	0.0127125	400
911.408	98.2258	0.0135805	0.0135805	400
911.518	100.309	0.0144694	0.0144694	400
911.618	101.722	0.0152757	0.0152757	400
911.728	104.106	0.0161645	0.0161645	400
911.838	106.151	0.0170533	0.0170533	400
911.938	107.801	0.0178387	0.0178387	400
912.048	109.956	0.018707	0.018707	400
912.158	112.814	0.0195749	0.0195749	400
912.268	115.402	0.0204432	0.0204432	400
912.368	118.071	0.02127	0.02127	400
912.478	121.109	0.0221383	0.0221383	400
912.588	123.865	0.0230272	0.0230272	400
912.688	126.974	0.023833	0.023833	400
912.798	129.565	0.0247218	0.0247218	400
912.908	132.967	0.0255694	0.0255694	400
913.018	136.361	0.0264585	0.0264585	400
913.118	139.25	0.0272643	0.0272643	400
913.228	143.07	0.0281329	0.0281329	400
913.338	147.129	0.0290007	0.0290007	400
913.438	150.113	0.0298071	0.0298071	400
913.548	153.902	0.0306754	0.0306754	400
913.658	158.306	0.0315642	0.0315642	400
913.768	162.363	0.0324735	0.0324735	400
913.868	166.113	0.0332589	0.0332589	400
913.978	169.769	0.0341272	0.0341272	400
914.088	173.724	0.0350365	0.0350365	400
914.188	178.349	0.0358224	0.0358224	400
914.298	182.382	0.0366902	0.0366902	400
914.408	186.74	0.0375585	0.0375585	400
914.518	190.135	0.0384474	0.0384474	400
914.618	194.098	0.0392537	0.0392537	401
914.728	198.155	0.0401215	0.0401215	401
914.838	202.315	0.0410314	0.0410314	401
914.938	205.513	0.0418167	0.0418167	401
915.048	208.868	0.042726	0.042726	401
915.158	211.947	0.0435944	0.0435944	401
915.258	214.898	0.0443797	0.0443797	401
915.368	217.566	0.0452685	0.0452685	401
915.478	220.502	0.0461368	0.0461368	401
915.588	223.858	0.0470257	0.0470257	401
915.688	226.463	0.0478318	0.0478318	401
915.798	228.263	0.0487206	0.0487206	401
915.908	230.663	0.0496094	0.0496094	401
916.008	232.621	0.0503745	0.0503745	401
916.118	235.25	0.0512633	0.0512633	401
916.228	238.171	0.0521521	0.0521521	401
916.338	240.254	0.0530202	0.0530202	401
916.438	243.372	0.0538471	0.0538471	401
916.548	246.712	0.0547154	0.0547154	401
916.658	249.869	0.0555837	0.0555837	401
916.758	252.104	0.0563896	0.0563896	401
916.868	256.271	0.0572784	0.0572784	401
916.978	260.084	0.0581672	0.0581672	401
917.088	262.389	0.059056	0.059056	401
917.188	265.255	0.0598624	0.0598624	401
917.298	270.915	0.0607307	0.0607307	401
917.408	275.406	0.06164	0.06164	401
917.508	278.587	0.0624049	0.0624049	401
917.618	283.741	0.0632937	0.0632937	401
917.728	288.779	0.0641825	0.0641825	401
917.838	292.9	0.0650508	0.0650508	401
917.938	297.509	0.0658567	0.0658567	401
918.048	302.601	0.0667455	0.0667455	401
918.158	307.82	0.0676343	0.0676343	401
918.258	313.355	0.0684407	0.0684407	401
918.368	318.564	0.0693295	0.0693295	401
918.478	324.183	0.0701978	0.0701978	401
918.588	330.2	0.0711071	0.0711071	401
918.688	334.296	0.0718925	0.0718925	401
918.798	340.468	0.0727818	0.0727818	401
918.908	346.519	0.0736496	0.0736496	401
919.008	351.591	0.074456	0.074456	401
919.118	357.3	0.0753243	0.0753243	401
919.228	363.286	0.0762131	0.0762131	401
919.338	368.031	0.0771019	0.0771019	401
919.438	373.562	0.0779078	0.0779078	401
919.548	379.626	0.0788381	0.0788381	401
919.648	383.541	0.0796238	0.0796238	401
919.758	390.139	0.0805126	0.0805126	401
919.868	396.008	0.0813807	0.0813807	401
919.978	400.569	0.0822901	0.0822901	401
920.078	405.879	0.0830754	0.0830754	401
920.188	412.227	0.0839852	0.0839852	401
920.298	417.905	0.0848325	0.0848325	401
920.398	421.993	0.0856179	0.0856179	401
920.508	429.344	0.0865277	0.0865277	401
920.618	435.52	0.0874165	0.0874165	401
920.728	441.077	0.0883054	0.0883054	401
920.828	445.955	0.0890907	0.0890907	401
920.938	452.881	0.0899795	0.0899795	401
921.048	459.448	0.0908893	0.0908893	401
921.148	464.344	0.0916747	0.0916747	401
921.258	470.864	0.0925635	0.0925635	401
921.368	478.043	0.0934318	0.0934318	401
921.478	484.93	0.0942792	0.0942792	401
921.578	489.528	0.0951265	0.0951265	401
921.688	496.883	0.0959948	0.0959948	401
921.798	504.266	0.0969042	0.0969042	401
921.898	510.616	0.09769	0.09769	401
922.008	516.608	0.0985788	0.0985788	401
922.118	524.299	0.0994676	0.0994676	401
922.228	531.588	0.100356	0.100356	401
922.328	537.336	0.101121	0.101121	401
922.438	542.901	0.10201	0.10201	401
922.548	550.838	0.102919	0.102919	401
922.648	557.534	0.103684	0.103684	401
922.758	564.948	0.104573	0.104573	401
922.868	570.213	0.105462	0.105462	401
922.978	578.776	0.106351	0.106351	401
923.078	586.745	0.107157	0.107157	401
923.188	595.198	0.108005	0.108005	401
923.298	601.942	0.108914	0.108914	401
923.398	610.7	0.109699	0.109699	401
923.508	619.918	0.110588	0.110588	401
923.618	627.705	0.111457	0.111457	401
923.728	635.524	0.112346	0.112346	401
923.828	643.664	0.113131	0.113131	400
923.938	653.161	0.11402	0.11402	400
924.048	660.836	0.114909	0.114909	400
924.148	667.557	0.115694	0.115694	400
924.258	677.01	0.116583	0.116583	400
924.368	686.299	0.117472	0.117472	400
924.478	694.768	0.11836	0.11836	400
924.578	699.274	0.119167	0.119167	400
924.688	708.688	0.120035	0.120035	400
924.798	717.766	0.120903	0.120903	400
924.898	725.891	0.121709	0.121709	400
925.008	733.916	0.122557	0.122557	400
925.118	740.469	0.123466	0.123466	400
925.218	749.285	0.124273	0.124273	400
925.328	758.375	0.12512	0.12512	400
925.438	767.742	0.125988	0.125988	400
925.548	775.705	0.126897	0.126897	400
925.648	782.037	0.127724	0.127724	400
925.758	791.721	0.128593	0.128593	400
925.868	801.233	0.129481	0.129481	400
925.968	809.897	0.130267	0.130267	400
926.078	818.693	0.131135	0.131135	400
926.188	825.059	0.132003	0.132003	400
926.298	835.817	0.132871	0.132871	400
926.398	844.934	0.133678	0.133678	400
926.508	855.234	0.134587	0.134587	400
926.618	864.602	0.135455	0.135455	400
926.718	870.309	0.136241	0.136241	400
926.828	881.332	0.137129	0.137129	399
926.938	891.949	0.138018	0.138018	399
927.048	902.43	0.138887	0.138887	399
927.148	912.918	0.139672	0.139672	399
927.258	919.758	0.140561	0.140561	399
927.368	930.969	0.14145	0.14145	399
927.468	940.758	0.142235	0.142235	399
927.578	950.676	0.143104	0.143104	399
927.688	961.484	0.143972	0.143972	399
927.798	970.412	0.14486	0.14486	399
927.898	977.463	0.145646	0.145646	399
928.008	988.537	0.146556	0.146556	399
928.118	999.932	0.147424	0.147424	399
928.218	1009.37	0.14823	0.14823	399
928.328	1019.6	0.149098	0.149098	399
928.438	1027.53	0.149987	0.149987	399
928.548	1035.6	0.150855	0.150855	399
928.648	1045.61	0.15162	0.15162	399
928.758	1056.43	0.152529	0.152529	399
928.868	1065.84	0.153398	0.153398	399
928.968	1075.44	0.154204	0.154204	399
929.078	1085.03	0.155093	0.155093	399
929.188	1093.34	0.155961	0.155961	399
929.298	1099.4	0.15685	0.15685	399
929.398	1108.1	0.157656	0.157656	399
929.508	1118.12	0.158503	0.158503	399
929.618	1128.02	0.159392	0.159392	399
929.718	1137.54	0.160178	0.160178	399
929.828	1147.41	0.161025	0.161025	399
929.938	1157.91	0.161873	0.161873	399
930.038	1163.05	0.1627	0.1627	399
930.148	1173.02	0.163568	0.163568	399
930.258	1184.27	0.164457	0.164457	399
930.368	1194.84	0.165324	0.165324	399
930.468	1204.46	0.166131	0.166131	399
930.578	1214.98	0.166999	0.166999	399
930.688	1225.38	0.167867	0.167867	399
930.788	1234.7	0.168673	0.168673	399
930.898	1240.38	0.169542	0.169542	399
931.008	1250.44	0.17043	0.17043	399
931.118	1262.25	0.171298	0.171298	399
931.218	1272.53	0.172105	0.172105	399
931.328	1284.92	0.172993	0.172993	399
931.438	1297.74	0.173882	0.173882	399
931.538	1308.62	0.174689	0.174689	399
931.648	1315.64	0.175536	0.175536	399
931.758	1328.85	0.176404	0.176404	399
931.868	1342.97	0.177293	0.177293	399
931.968	1354.76	0.178078	0.178078	399
932.078	1368.41	0.178967	0.178967	399
932.188	1381.67	0.179856	0.179856	399
932.288	1393.23	0.180641	0.180641	399
932.398	1400.53	0.18151	0.18151	399
932.508	1415.11	0.182399	0.182399	399
932.618	1429.35	0.183267	0.183267	399
932.718	1442.26	0.184073	0.184073	399
932.828	1456.17	0.184962	0.184962	399
932.938	1469.79	0.185851	0.185851	399
933.038	1482.24	0.186657	0.186657	399
933.148	1488.94	0.187525	0.187525	399
933.258	1503.13	0.188372	0.188372	399
933.368	1517.2	0.189261	0.189261	399
933.468	1530.14	0.190047	0.190047	399
933.578	1544.27	0.190936	0.190936	399
933.688	1558.3	0.191825	0.191825	399
933.788	1571.42	0.19261	0.19261	399
933.898	1582.47	0.193519	0.193519	399
934.008	1592.76	0.194388	0.194388	399
934.118	1608.77	0.195256	0.195256	399
934.218	1622.83	0.196062	0.196062	399
934.328	1637.75	0.19691	0.19691	399
934.438	1652.84	0.197798	0.197798	399
934.538	1666.52	0.198605	0.198605	399
934.648	1681.05	0.199452	0.199452	399
934.758	1692.72	0.200382	0.200382	399
934.858	1702.27	0.201147	0.201147	399
934.968	1718.42	0.202057	0.202057	399
935.078	1734.37	0.202925	0.202925	399
935.178	1748.67	0.203751	0.203751	399
935.288	1763.82	0.20464	0.20464	399
935.398	1779.22	0.205509	0.205509	399
935.508	1794.4	0.206397	0.206397	399
935.608	1808	0.207183	0.207183	399
935.718	1821.85	0.208031	0.208031	399
935.828	1829.31	0.20894	0.20894	399
935.928	1844.44	0.209746	0.209746	399
936.038	1860.4	0.210635	0.210635	399
936.148	1876.61	0.211524	0.211524	399
936.258	1892.42	0.212371	0.212371	399
936.358	1906.91	0.213178	0.213178	399
936.468	1922.6	0.214066	0.214066	399
936.578	1938.61	0.214955	0.214955	399
936.678	1952.66	0.215741	0.215741	399
936.788	1959.19	0.216629	0.216629	399
936.898	1977.27	0.217498	0.217498	399
937.008	1994.86	0.218387	0.218387	399
937.108	2010.71	0.219172	0.219172	399
937.218	2028.05	0.220061	0.220061	399
937.328	2045.64	0.22095	0.22095	399
937.428	2061.78	0.221735	0.221735	399
937.538	2079.05	0.222645	0.222645	399
937.648	2096.14	0.223513	0.223513	399
937.758	2112.86	0.224402	0.224402	399
937.858	2128.15	0.225208	0.225208	399
937.968	2145.79	0.226076	0.226076	400
938.078	2162.77	0.226965	0.226965	400
938.178	2173.49	0.227771	0.227771	400
938.288	2184.97	0.228639	0.228639	400
938.398	2204.22	0.229528	0.229528	400
938.508	2223.73	0.230417	0.230417	400
938.608	2239.79	0.231203	0.231203	400
938.718	2258.4	0.232091	0.232091	400
938.828	2276.08	0.233001	0.233001	400
938.928	2292.5	0.233766	0.233766	400
939.038	2310.72	0.234675	0.234675	400
939.148	2328.03	0.235543	0.235543	400
939.258	2340.64	0.236432	0.236432	400
939.358	2352.6	0.237238	0.237238	400
939.468	2372.79	0.238106	0.238106	400
939.578	2392.19	0.239016	0.239016	400
939.678	2409.38	0.239802	0.239802	400
939.788	2429.1	0.24069	0.24069	400
939.898	2447.46	0.241559	0.241559	400
939.998	2464.96	0.242385	0.242385	400
940.108	2483.57	0.243274	0.243274	400
940.218	2502.36	0.244142	0.244142	400
940.328	2519.96	0.245011	0.245011	400
940.428	2534.23	0.245816	0.245816	400
940.538	2545	0.246726	0.246726	400
940.648	2565.26	0.247636	0.247636	400
940.748	2583.47	0.248421	0.248421	400
940.858	2603.22	0.24931	0.24931	400
940.968	2622.59	0.25022	0.25022	400
941.078	2641.33	0.251088	0.251088	400
941.178	2658.51	0.251894	0.251894	400
941.288	2677.24	0.252783	0.252783	400
941.398	2696.03	0.25363	0.25363	400
941.498	2712.98	0.254436	0.254436	400
941.608	2730.67	0.255325	0.255325	400
941.718	2739.32	0.256214	0.256214	400
941.828	2759.99	0.257082	0.257082	400
941.928	2778.8	0.257888	0.257888	400
942.038	2799.56	0.258777	0.258777	401
942.148	2819.49	0.259666	0.259666	401
942.248	2838.2	0.260493	0.260493	401
942.358	2857.7	0.26134	0.26134	401
942.468	2877.87	0.26225	0.26225	401
942.578	2897.61	0.263118	0.263118	401
942.678	2915.05	0.263903	0.263903	401
942.788	2934.43	0.264813	0.264813	401
942.898	2953.77	0.265681	0.265681	401
942.998	2962.08	0.266487	0.266487	401
943.108	2979.92	0.267376	0.267376	401
943.218	3000.76	0.268265	0.268265	401
943.328	3021.62	0.269154	0.269154	401
943.428	3039.84	0.26996	0.26996	401
943.538	3059.41	0.270828	0.270828	401
943.648	3078.62	0.271676	0.271676	401
943.748	3096.75	0.272503	0.272503	401
943.858	3116.6	0.273371	0.273371	401
943.968	3136.08	0.27426	0.27426	401
944.078	3155.13	0.275149	0.275149	401
944.178	3172.32	0.275954	0.275954	401
944.288	3192	0.276823	0.276823	401
944.398	3203.64	0.277712	0.277712	401
944.498	3217.6	0.278518	0.278518	401
944.608	3238.8	0.279365	0.279365	401
944.718	3259.28	0.280275	0.280275	401
944.818	3277.79	0.281081	0.281081	401
944.928	3297.71	0.281949	0.281949	401
945.038	3317.45	0.282817	0.282817	401
945.148	3337.45	0.283706	0.283706	401
945.248	3356.03	0.284533	0.284533	401
945.358	3375.94	0.285422	0.285422	401
945.468	3395.83	0.28631	0.28631	401
945.568	3413.66	0.287096	0.287096	401
945.678	3432.85	0.287944	0.287944	401
945.788	3451.72	0.288853	0.288853	401
945.898	3470.59	0.289742	0.289742	401
945.998	3487.39	0.290507	0.290507	401
946.108	3504.46	0.291396	0.291396	401
946.218	3514.48	0.292284	0.292284	401
946.318	3533.34	0.293091	0.293091	401
946.428	3552.65	0.293938	0.293938	401
946.538	3572.15	0.294827	0.294827	401
946.648	3591.08	0.295695	0.295695	401
946.748	3607.96	0.296522	0.296522	401
946.858	3626.27	0.29739	0.29739	401
946.968	3644.42	0.298279	0.298279	401
947.068	3660.38	0.299044	0.299044	401
947.178	3678.87	0.299953	0.299953	401
947.288	3695.57	0.300821	0.300821	401
947.398	3712.18	0.30169	0.30169	401
947.498	3727.34	0.302516	0.302516	401
947.608	3742.88	0.303364	0.303364	401
947.718	3757.88	0.304253	0.304253	401
947.818	3770.28	0.305059	0.305059	401
947.928	3782.61	0.305927	0.305927	401
948.038	3794.76	0.306816	0.306816	401
948.148	3805.23	0.307663	0.307663	401
948.248	3813.16	0.30849	0.30849	401
948.358	3818.92	0.309359	0.309359	401
948.468	3821.21	0.310206	0.310206	401
948.568	3815.37	0.311033	0.311033	401
948.678	3773.34	0.311943	0.311943	401
948.788	3747.42	0.312769	0.312769	401
948.898	3748.59	0.313679	0.313679	401
948.998	3753.42	0.314464	0.314464	401
949.108	3755.38	0.315332	0.315332	401
949.218	3750.64	0.316221	0.316221	401
949.318	3743.33	0.317027	0.317027	401
949.428	3741.77	0.317896	0.317896	401
949.538	3745.28	0.318764	0.318764	401
949.648	3747.85	0.319632	0.319632	401
949.748	3744.86	0.320459	0.320459	401
949.858	3739.27	0.321306	0.321306	401
949.958	3736.92	0.322112	0.322112	401
950.068	3737.46	0.322981	0.322981	401
950.178	3737.58	0.32389	0.32389	400
950.288	3735.33	0.324758	0.324758	400
950.388	3733.8	0.325564	0.325564	400
950.498	3733.18	0.326454	0.326454	400
950.608	3733.21	0.327301	0.327301	400
950.708	3735.87	0.328086	0.328086	400
950.818	3739.83	0.328975	0.328975	400
950.928	3743.14	0.329864	0.329864	400
951.038	3746.19	0.330691	0.330691	400
951.138	3750.44	0.331497	0.331497	400
951.248	3757.39	0.332365	0.332365	400
951.358	3763.64	0.333254	0.333254	400
951.458	3767.77	0.33406	0.33406	400
951.568	3769.81	0.334949	0.334949	400
951.678	3772.11	0.335817	0.335817	400
951.788	3777.68	0.336685	0.336685	400
951.888	3783.43	0.337492	0.337492	400
951.998	3789.16	0.338359	0.338359	400
952.108	3790.95	0.339249	0.339249	400
952.208	3791.22	0.340013	0.340013	400
952.318	3794.48	0.340902	0.340902	400
952.428	3801.41	0.341791	0.341791	400
952.538	3810.1	0.342659	0.342659	400
952.638	3817.11	0.343445	0.343445	400
952.748	3824.93	0.344354	0.344354	400
952.858	3830.55	0.345222	0.345222	400
952.958	3833.26	0.346008	0.346008	400
953.068	3833.04	0.346917	0.346917	400
953.178	3828.2	0.347786	0.347786	399
953.288	3822.14	0.348654	0.348654	399
953.388	3821.89	0.349439	0.349439	399
953.498	3832.7	0.350349	0.350349	399
953.608	3846.52	0.351196	0.351196	399
953.708	3859.38	0.352002	0.352002	399
953.818	3871.52	0.352891	0.352891	399
953.928	3876.18	0.353739	0.353739	399
954.038	3873.5	0.354627	0.354627	399
954.138	3873.38	0.355454	0.355454	399
954.248	3880.92	0.356323	0.356323	399
954.358	3891.03	0.35717	0.35717	399
954.458	3899.18	0.357976	0.357976	399
954.568	3903.33	0.358865	0.358865	399
954.678	3899.97	0.359754	0.359754	399
954.778	3891.67	0.36056	0.36056	399
954.888	3887.43	0.361428	0.361428	399
954.998	3897.95	0.362317	0.362317	399
955.108	3912.52	0.363206	0.363206	399
955.208	3925.54	0.363971	0.363971	399
955.318	3937.74	0.36486	0.36486	399
955.428	3944.64	0.365728	0.365728	399
955.528	3944.83	0.366534	0.366534	399
955.638	3943.62	0.367423	0.367423	399
955.748	3946.98	0.36827	0.36827	399
955.858	3953.36	0.369159	0.369159	399
955.958	3957.46	0.369965	0.369965	399
956.068	3955.77	0.370854	0.370854	399
956.178	3948.63	0.371743	0.371743	399
956.278	3945.74	0.372549	0.372549	399
956.388	3952.72	0.373417	0.373417	399
956.498	3965.47	0.374327	0.374327	399
956.608	3979.21	0.375195	0.375195	399
956.708	3990.82	0.37598	0.37598	399
956.818	3998.82	0.376849	0.376849	399
956.928	4000.31	0.377737	0.377737	399
957.028	4000.46	0.378523	0.378523	399
957.138	4004.65	0.379433	0.379433	399
957.248	4012.63	0.380321	0.380321	399
957.358	4019.83	0.38121	0.38121	399
957.458	4024.33	0.381975	0.381975	399
957.568	4024.95	0.382864	0.382864	399
957.678	4022.49	0.383732	0.383732	399
957.778	4018.3	0.384518	0.384518	399
957.888	4016.7	0.385447	0.385447	399
957.998	4023.4	0.386295	0.386295	399
958.108	4036.45	0.387184	0.387184	399
958.208	4048.89	0.387969	0.387969	399
958.318	4060.49	0.388858	0.388858	399
958.428	4067.62	0.389747	0.389747	399
958.528	4069.99	0.390574	0.390574	399
958.638	4062.61	0.391442	0.391442	399
958.748	4064.24	0.392331	0.392331	399
958.858	4079.19	0.393178	0.393178	399
958.958	4089.06	0.394005	0.394005	399
959.068	4089.32	0.394874	0.394874	399
959.178	4079.04	0.395762	0.395762	399
959.278	4074.8	0.396569	0.396569	399
959.388	4078.73	0.397458	0.397458	399
959.498	4088.52	0.398325	0.398325	399
959.608	4100.06	0.399214	0.399214	399
959.708	4110.15	0.400021	0.400021	399
959.818	4119.25	0.40091	0.40091	399
959.928	4124.2	0.401798	0.401798	399
960.028	4126.38	0.402584	0.402584	399
960.138	4129.41	0.403473	0.403473	399
960.248	4134.34	0.404341	0.404341	399
960.348	4138.03	0.405147	0.405147	399
960.458	4139.95	0.406015	0.406015	399
960.568	4138.71	0.406904	0.406904	399
960.678	4136.74	0.407793	0.407793	399
960.778	4137.35	0.408599	0.408599	399
960.888	4144.55	0.409488	0.409488	399
960.998	4155.9	0.410377	0.410377	399
961.098	4166.23	0.411162	0.411162	399
961.208	4176.23	0.412072	0.412072	399
961.318	4182.19	0.412919	0.412919	399
961.428	4186.02	0.413808	0.413808	399
961.528	4188.86	0.414635	0.414635	399
961.638	4192.29	0.415482	0.415482	399
961.748	4196.95	0.416392	0.416392	399
961.848	4200.41	0.41724	0.41724	399
961.958	4199.18	0.418128	0.418128	399
962.068	4196.18	0.419017	0.419017	399
962.178	4197.28	0.419865	0.419865	399
962.278	4203.42	0.420671	0.420671	399
962.388	4212.08	0.42158	0.42158	399
962.498	4221.31	0.422449	0.422449	399
962.598	4229.08	0.423234	0.423234	399
962.708	4236.69	0.424123	0.424123	399
962.818	4242.08	0.425032	0.425032	399
962.928	4246.63	0.425921	0.425921	399
963.028	4250.86	0.426707	0.426707	399
963.138	4255.77	0.427575	0.427575	399
963.248	4259.46	0.428484	0.428484	399
963.348	4260.58	0.42927	0.42927	399
963.458	4259.47	0.430158	0.430158	399
963.568	4256.03	0.431047	0.431047	399
963.678	4257.31	0.431895	0.431895	399
963.778	4262.92	0.432701	0.432701	399
963.888	4272.39	0.433611	0.433611	399
963.998	4282.54	0.434479	0.434479	399
964.098	4291.2	0.435285	0.435285	399
964.208	4297.87	0.436153	0.436153	399
964.318	4302.58	0.437083	0.437083	399
964.428	4305.98	0.437931	0.437931	399
964.528	4309.8	0.438737	0.438737	399
964.638	4314.36	0.439626	0.439626	399
964.738	4317.09	0.440432	0.440432	399
964.848	4318.2	0.4413	0.4413	399
964.958	4316.83	0.442168	0.442168	399
965.068	4316.94	0.443037	0.443037	399
965.168	4320.42	0.443864	0.443864	399
965.278	4326.45	0.444752	0.444752	399
965.388	4333.83	0.445641	0.445641	399
965.488	4340.8	0.446427	0.446427	399
965.598	4348.89	0.447315	0.447315	399
965.708	4356.61	0.448204	0.448204	399
965.818	4362.08	0.449072	0.449072	399
965.918	4366.46	0.449878	0.449878	399
966.028	4370.23	0.450747	0.450747	399
966.138	4373.93	0.451635	0.451635	399
966.238	4375.81	0.452421	0.452421	399
966.348	4376.48	0.45331	0.45331	399
966.458	4374.67	0.454198	0.454198	399
966.568	4375.58	0.455067	0.455067	399
966.668	4379.41	0.455873	0.455873	399
966.778	4385.63	0.456762	0.456762	399
966.888	4393.54	0.45763	0.45763	399
966.988	4400.05	0.458436	0.458436	399
967.098	4408.02	0.459325	0.459325	399
967.208	4415.14	0.460173	0.460173	399
967.318	4420.2	0.461082	0.461082	399
967.418	4423.21	0.461847	0.461847	400
967.528	4426.55	0.462756	0.462756	400
967.638	4428.76	0.463625	0.463625	400
967.738	4430.31	0.464431	0.464431	400
967.848	4430.44	0.465278	0.465278	400
967.958	4430.85	0.466188	0.466188	400
968.068	4434.02	0.467056	0.467056	400
968.168	4439.12	0.467883	0.467883	400
968.278	4444.53	0.468751	0.468751	400
968.388	4451.92	0.46964	0.46964	400
968.488	4458.42	0.470405	0.470405	400
968.598	4465.39	0.471273	0.471273	400
968.708	4471.92	0.472182	0.472182	400
968.818	4476.75	0.47305	0.47305	400
968.918	4479.97	0.473836	0.473836	400
969.028	4481.85	0.474745	0.474745	400
969.138	4482.81	0.475614	0.475614	400
969.238	4483.72	0.476399	0.476399	400
969.348	4485.05	0.477288	0.477288	400
969.458	4488.56	0.478177	0.478177	400
969.568	4493.88	0.479045	0.479045	400
969.668	4498.61	0.47983	0.47983	400
969.778	4504.81	0.480719	0.480719	400
969.888	4511.71	0.481567	0.481567	400
969.988	4517.88	0.482394	0.482394	400
970.098	4523.55	0.483262	0.483262	400
970.208	4527.53	0.48413	0.48413	400
970.308	4530.35	0.484957	0.484957	400
970.418	4533.05	0.485825	0.485825	401
970.528	4534.36	0.486714	0.486714	401
970.638	4535.33	0.487582	0.487582	401
970.738	4536.82	0.488368	0.488368	401
970.848	4540.95	0.489256	0.489256	401
970.958	4546.1	0.490124	0.490124	401
971.058	4551.21	0.49091	0.49091	401
971.168	4558.06	0.491799	0.491799	401
971.278	4564.71	0.492688	0.492688	401
971.388	4570.9	0.493577	0.493577	401
971.488	4575.64	0.494383	0.494383	401
971.598	4579.45	0.495251	0.495251	401
971.708	4581.63	0.496119	0.496119	401
971.808	4583.12	0.496904	0.496904	401
971.918	4585.07	0.497793	0.497793	401
972.028	4587.58	0.498662	0.498662	401
972.138	4590.89	0.49953	0.49953	401
972.238	4594.54	0.500315	0.500315	401
972.348	4600.27	0.501204	0.501204	401
972.458	4606.44	0.502031	0.502031	401
972.558	4612	0.502858	0.502858	401
972.668	4617.11	0.503726	0.503726	401
972.778	4621.78	0.504594	0.504594	401
972.888	4625.38	0.505462	0.505462	401
972.988	4628.81	0.506289	0.506289	401
973.098	4631.36	0.507157	0.507157	401
973.208	4633.4	0.508046	0.508046	401
973.308	4635.63	0.508852	0.508852	401
973.418	4638.46	0.50972	0.50972	401
973.528	4642.98	0.510589	0.510589	401
973.638	4648.31	0.511456	0.511456	401
973.738	4653.09	0.512263	0.512263	401
973.848	4658.15	0.513152	0.513152	401
973.958	4663.74	0.51402	0.51402	401
974.058	4668.14	0.514805	0.514805	401
974.168	4672.56	0.515715	0.515715	401
974.278	4676.36	0.516583	0.516583	401
974.388	4679.22	0.517451	0.517451	401
974.488	4681.43	0.518258	0.518258	401
974.598	4684.13	0.519146	0.519146	401
974.708	4687.15	0.520014	0.520014	401
974.808	4691.33	0.5208	0.5208	401
974.918	4696.07	0.521668	0.521668	401
975.028	4700.72	0.522557	0.522557	401
975.128	4705.64	0.523363	0.523363	401
975.238	4710.35	0.524231	0.524231	401
975.348	4715.31	0.52512	0.52512	401
975.458	4719.24	0.526009	0.526009	401
975.558	4722.69	0.526795	0.526795	401
975.668	4725.68	0.527663	0.527663	401
975.778	4728.84	0.528552	0.528552	401
975.878	4731.2	0.529337	0.529337	401
975.988	4734.52	0.530226	0.530226	401
976.098	4738.38	0.531094	0.531094	401
976.208	4743.1	0.531983	0.531983	401
976.308	4747.47	0.532789	0.532789	401
976.418	4751.61	0.533657	0.533657	401
976.528	4756.44	0.534525	0.534525	401
976.628	4761.24	0.535332	0.535332	401
976.738	4765.81	0.53622	0.53622	401
976.848	4769.1	0.537088	0.537088	401
976.958	4772.26	0.537977	0.537977	401
977.058	4775	0.538763	0.538763	401
977.168	4778.14	0.539652	0.539652	401
977.278	4782.14	0.54052	0.54052	401
977.378	4785.59	0.541326	0.541326	401
977.488	4789.43	0.542215	0.542215	401
977.598	4793.54	0.543124	0.543124	401
977.708	4799.35	0.543992	0.543992	401
977.808	4804.16	0.544799	0.544799	401
977.918	4808.23	0.545667	0.545667	401
978.028	4812.12	0.546535	0.546535	401
978.128	4815.96	0.547341	0.547341	401
978.238	4819.6	0.54823	0.54823	401
978.348	4823.02	0.549119	0.549119	401
978.458	4826.23	0.550008	0.550008	401
978.558	4828.84	0.550793	0.550793	401
978.668	4832.76	0.551661	0.551661	401
978.778	4836.85	0.55255	0.55255	401
978.878	4840.91	0.553357	0.553357	401
978.988	4845.78	0.554224	0.554224	401
979.098	4849.63	0.555113	0.555113	401
979.208	4854.15	0.556002	0.556002	401
979.308	4858	0.556808	0.556808	401
979.418	4861.98	0.557656	0.557656	401
979.528	4865.39	0.558545	0.558545	401
979.628	4868.62	0.559371	0.559371	401
979.738	4871.76	0.56024	0.56024	401
979.848	4875.73	0.561128	0.561128	401
979.948	4879.62	0.561935	0.561935	401
980.058	4884.03	0.562803	0.562803	401
980.168	4887.76	0.563712	0.563712	401
980.268	4891.6	0.564477	0.564477	401
980.378	4895.93	0.565346	0.565346	401
980.488	4900.7	0.566255	0.566255	401
980.598	4904.56	0.567144	0.567144	401
980.698	4907.48	0.56795	0.56795	401
980.808	4910.72	0.568839	0.568839	401
980.918	4914.64	0.569707	0.569707	401
981.018	4917.53	0.570534	0.570534	401
981.128	4921.74	0.571402	0.571402	401
981.238	4925.92	0.57227	0.57227	401
981.348	4929.23	0.573159	0.573159	401
981.448	4932.61	0.573945	0.573945	401
981.558	4937.41	0.574833	0.574833	401
981.668	4941.4	0.575701	0.575701	400
981.768	4945.45	0.576528	0.576528	400
981.878	4948.81	0.577417	0.577417	400
981.988	4952.61	0.578306	0.578306	400
982.098	4956.5	0.579174	0.579174	400
982.198	4960.25	0.57998	0.57998	400
982.308	4964.27	0.580869	0.580869	400
982.418	4967.41	0.581738	0.581738	400
982.518	4970.97	0.582564	0.582564	400
982.628	4975	0.583432	0.583432	400
982.738	4978.95	0.58428	0.58428	400
982.848	4983.08	0.585189	0.585189	400
982.948	4987.05	0.586037	0.586037	400
983.058	4990.73	0.586905	0.586905	400
983.168	4994.84	0.587814	0.587814	400
983.268	4997.52	0.5886	0.5886	400
983.378	5000.9	0.58951	0.58951	400
983.488	5005.08	0.590357	0.590357	400
983.598	5008.99	0.591246	0.591246	400
983.698	5012.86	0.592073	0.592073	400
983.808	5016.98	0.59292	0.59292	400
983.918	5020.59	0.593809	0.593809	400
984.018	5024.04	0.594615	0.594615	400
984.128	5028.02	0.595504	0.595504	400
984.238	5031.2	0.596372	0.596372	400
984.348	5035.25	0.597261	0.597261	400
984.448	5038.87	0.598067	0.598067	400
984.558	5043.56	0.598956	0.598956	400
984.668	5047.21	0.599865	0.599865	400
984.768	5050.08	0.600672	0.600672	400
984.878	5053.7	0.60154	0.60154	400
984.988	5057.91	0.602408	0.602408	400
985.088	5061.18	0.603214	0.603214	400
985.198	5065.11	0.604083	0.604083	400
985.308	5069.35	0.604972	0.604972	400
985.418	5072.42	0.605839	0.605839	400
985.518	5075.78	0.606666	0.606666	400
985.628	5079.7	0.607555	0.607555	400
985.738	5083.4	0.608423	0.608423	399
985.838	5087.23	0.609229	0.609229	399
985.948	5090.67	0.610098	0.610098	399
986.058	5094.68	0.610987	0.610987	399
986.168	5098.35	0.611875	0.611875	399
986.268	5101.83	0.612661	0.612661	399
986.378	5105.8	0.613529	0.613529	399
986.488	5109.63	0.614438	0.614438	399
986.588	5112.45	0.615245	0.615245	399
986.698	5115.82	0.616134	0.616134	399
986.808	5120.51	0.617002	0.617002	399
986.918	5124.52	0.61787	0.61787	399
987.018	5128.11	0.618676	0.618676	399
987.128	5131.4	0.619565	0.619565	399
987.238	5135.15	0.620433	0.620433	399
987.338	5138.27	0.621219	0.621219	399
987.448	5142.71	0.622087	0.622087	399
987.558	5146.4	0.622996	0.622996	399
987.668	5149.91	0.623885	0.623885	399
987.768	5152.63	0.624691	0.624691	399
987.878	5156.2	0.625559	0.625559	399
987.988	5159.82	0.626428	0.626428	399
988.088	5162.84	0.627234	0.627234	399
988.198	5166.9	0.628123	0.628123	399
988.308	5171.05	0.628991	0.628991	399
988.418	5174.64	0.629859	0.629859	399
988.518	5177.82	0.630665	0.630665	399
988.628	5181.9	0.631554	0.631554	399
988.738	5185.22	0.632443	0.632443	399
988.838	5188.53	0.633228	0.633228	399
988.948	5191.81	0.634097	0.634097	399
989.058	5195.96	0.634985	0.634985	399
989.168	5200.51	0.635874	0.635874	399
989.268	5203.29	0.63666	0.63666	399
989.378	5207.03	0.637548	0.637548	399
989.488	5210.8	0.638417	0.638417	399
989.588	5213.67	0.639243	0.639243	399
989.698	5217.1	0.640091	0.640091	399
989.808	5221.15	0.64098	0.64098	398
989.908	5224.92	0.641786	0.641786	398
990.018	5228.43	0.642633	0.642633	398
990.128	5232.2	0.643543	0.643543	398
990.238	5235.29	0.644411	0.644411	398
990.338	5239.04	0.645217	0.645217	398
990.448	5242.28	0.646086	0.646086	398
990.558	5245.95	0.646953	0.646953	398
990.658	5250.06	0.64776	0.64776	398
990.768	5253.39	0.648628	0.648628	398
990.878	5257.13	0.649537	0.649537	398
990.988	5260.77	0.650385	0.650385	398
991.088	5264.33	0.651191	0.651191	398
991.198	5267.74	0.652059	0.652059	398
991.308	5271.19	0.652927	0.652927	398
991.408	5274.4	0.653754	0.653754	398
991.518	5278.25	0.654622	0.654622	398
991.628	5282.65	0.655532	0.655532	398
991.738	5286.13	0.65638	0.65638	398
991.838	5289.33	0.657186	0.657186	398
991.948	5292.63	0.658054	0.658054	398
992.058	5296.75	0.658922	0.658922	398
992.158	5300.62	0.659728	0.659728	398
992.268	5303.99	0.660596	0.660596	398
992.378	5307.28	0.661485	0.661485	398
992.488	5310.74	0.662353	0.662353	398
992.588	5302.87	0.663139	0.663139	398
992.698	5301.67	0.664048	0.664048	398
992.808	5315.75	0.664937	0.664937	398
992.908	5325.84	0.665702	0.665702	398
993.018	5332.08	0.666611	0.666611	398
993.128	5335.03	0.66748	0.66748	398
993.238	5336.46	0.668348	0.668348	398
993.338	5337.4	0.669113	0.669113	398
993.448	5339.31	0.669981	0.669981	398
993.558	5343.45	0.670849	0.670849	398
993.658	5347.33	0.671655	0.671655	398
993.768	5351.25	0.672544	0.672544	398
993.878	5354.76	0.673433	0.673433	398
993.988	5358.11	0.674301	0.674301	398
994.088	5361.49	0.675086	0.675086	398
994.198	5365.58	0.675955	0.675955	398
994.308	5369.14	0.676844	0.676844	398
994.408	5372.77	0.677629	0.677629	398
994.518	5376.37	0.678518	0.678518	398
994.628	5380.49	0.679386	0.679386	398
994.738	5384.49	0.680275	0.680275	398
994.838	5387.93	0.681081	0.681081	398
994.948	5391.22	0.681928	0.681928	398
995.048	5394.32	0.682776	0.682776	398
995.158	5397.71	0.683644	0.683644	398
995.268	5401.57	0.684512	0.684512	398
995.378	5405.37	0.685381	0.685381	398
995.478	5409.26	0.686187	0.686187	398
995.588	5413.14	0.687076	0.687076	398
995.698	5416.47	0.687923	0.687923	398
995.798	5420.03	0.68873	0.68873	398
995.908	5423.74	0.689597	0.689597	399
996.018	5427.7	0.690486	0.690486	399
996.128	5431.37	0.691375	0.691375	399
996.228	5434.33	0.692161	0.692161	399
996.338	5438.36	0.69305	0.69305	399
996.448	5441.77	0.693918	0.693918	399
996.548	5444.79	0.694724	0.694724	399
996.658	5448.8	0.695613	0.695613	399
996.768	5452.56	0.696481	0.696481	399
996.878	5456.15	0.697349	0.697349	399
996.978	5459.65	0.698155	0.698155	399
997.088	5463.81	0.699023	0.699023	399
997.198	5467.89	0.699912	0.699912	399
997.298	5471.03	0.700698	0.700698	399
997.408	5474.43	0.701607	0.701607	399
997.518	5477.76	0.702475	0.702475	399
997.628	5481.4	0.703344	0.703344	399
997.728	5485.02	0.704149	0.704149	399
997.838	5489.18	0.705038	0.705038	399
997.948	5493.03	0.705907	0.705907	399
998.048	5496.35	0.706692	0.706692	399
998.158	5499.92	0.707581	0.707581	399
998.268	5504.01	0.70847	0.70847	399
998.378	5507.77	0.709338	0.709338	399
998.478	5511.14	0.710144	0.710144	399
998.588	5514.52	0.711033	0.711033	399
998.698	5517.79	0.711922	0.711922	399
998.798	5521.03	0.712708	0.712708	399
998.908	5524.93	0.713617	0.713617	399
999.018	5528.81	0.714464	0.714464	399
999.128	5532.81	0.715333	0.715333	399
999.228	5535.83	0.716139	0.716139	399
999.338	5539.22	0.717007	0.717007	399
999.448	5544.01	0.717916	0.717916	399
999.548	5547.31	0.718723	0.718723	399
999.658	5550.71	0.719591	0.719591	399
999.768	5554.43	0.7205	0.7205	399
999.868	5557.46	0.721286	0.721286	399
999.978	5560.84	0.722154	0.722154	399
1000.09	5564.44	0.723022	0.723022	399
1000.2	5568.79	0.72389	0.72389	399
1000.3	5572.44	0.724717	0.724717	399
1000.41	5576.12	0.725585	0.725585	399
1000.52	5579.55	0.726474	0.726474	399
1000.62	5582.95	0.72728	0.72728	399
1000.73	5586.56	0.728169	0.728169	399
1000.84	5589.92	0.729037	0.729037	399
1000.95	5594.18	0.729947	0.729947	400
1001.05	5597.17	0.730753	0.730753	400
1001.16	5600.31	0.731601	0.731601	400
1001.27	5604.49	0.73251	0.73251	400
1001.37	5607.45	0.733295	0.733295	400
1001.48	5611.5	0.734164	0.734164	400
1001.59	5614.94	0.735052	0.735052	400
1001.7	5618.93	0.735941	0.735941	400
1001.8	5621.99	0.736748	0.736748	400
1001.91	5625.33	0.737636	0.737636	400
1002.02	5629.2	0.738504	0.738504	400
1002.12	5632.59	0.739331	0.739331	400
1002.23	5635.92	0.7402	0.7402	400
1002.34	5639.37	0.741068	0.741068	400
1002.45	5643.45	0.741977	0.741977	400
1002.55	5646.22	0.742742	0.742742	400
1002.66	5650.24	0.743631	0.743631	400
1002.77	5653.79	0.744499	0.744499	400
1002.87	5657.43	0.745326	0.745326	400
1002.98	5661.02	0.746215	0.746215	400
1003.09	5664.18	0.747083	0.747083	400
1003.2	5668.23	0.747951	0.747951	400
1003.3	5671.75	0.748799	0.748799	400
1003.41	5675.15	0.749646	0.749646	400
1003.52	5678.59	0.750555	0.750555	400
1003.62	5681.98	0.751362	0.751362	400
1003.73	5685.43	0.75223	0.75223	400
1003.84	5689.42	0.753119	0.753119	400
1003.95	5693.13	0.754008	0.754008	400
1004.05	5695.79	0.754814	0.754814	400
1004.16	5700.47	0.755702	0.755702	400
1004.27	5704.24	0.756571	0.756571	400
1004.37	5707.47	0.757398	0.757398	400
1004.48	5710.11	0.758286	0.758286	400
1004.59	5713.72	0.759175	0.759175	400
1004.7	5717.05	0.760044	0.760044	400
1004.8	5720.75	0.760829	0.760829	400
1004.91	5724.49	0.761739	0.761739	400
1005.02	5728.22	0.762606	0.762606	400
1005.12	5731.85	0.763433	0.763433	400
1005.23	5735.44	0.764302	0.764302	400
1005.34	5739	0.76519	0.76519	400
1005.44	5741.76	0.765976	0.765976	400
1005.55	5745.38	0.766865	0.766865	400
1005.66	5749.18	0.767754	0.767754	400
1005.77	5752.6	0.768643	0.768643	400
1005.87	5756.16	0.769449	0.769449	400
1005.98	5758.92	0.770317	0.770317	400
1006.09	5762.85	0.771206	0.771206	400
1006.19	5766.01	0.771991	0.771991	400
1006.3	5769.66	0.77288	0.77288	400
1006.41	5774.11	0.773769	0.773769	400
1006.52	5777.47	0.774658	0.774658	400
1006.62	5780.3	0.775443	0.775443	400
1006.73	5783.98	0.776353	0.776353	400
1006.84	5787.17	0.777242	0.777242	400
1006.94	5789.88	0.778027	0.778027	400
1007.05	5793.81	0.778916	0.778916	400
1007.16	5797.11	0.779763	0.779763	400
1007.27	5800.32	0.780652	0.780652	400
1007.37	5803.68	0.781458	0.781458	400
1007.48	5807.52	0.782347	0.782347	400
1007.59	5811.27	0.783216	0.783216	400
1007.69	5814.73	0.784021	0.784021	400
1007.8	5818.1	0.78491	0.78491	400
1007.91	5821.47	0.785799	0.785799	400
1008.02	5824.66	0.786647	0.786647	400
1008.12	5827.88	0.787474	0.787474	400
1008.23	5831.27	0.788342	0.788342	400
1008.34	5835.01	0.789251	0.789251	400
1008.44	5837.78	0.790016	0.790016	400
1008.55	5841.13	0.790905	0.790905	400
1008.66	5844.87	0.791794	0.791794	400
1008.77	5848.89	0.792662	0.792662	400
1008.87	5851.8	0.793489	0.793489	400
1008.98	5855.43	0.794336	0.794336	400
1009.09	5859.09	0.795246	0.795246	400
1009.19	5862.13	0.796052	0.796052	400
1009.3	5865.02	0.79692	0.79692	400
1009.41	5868.52	0.797809	0.797809	400
1009.52	5872.31	0.798677	0.798677	400
1009.62	5875.66	0.799483	0.799483	400
1009.73	5878.65	0.800352	0.800352	400
1009.83	5881.65	0.801137	0.801137	400
1009.94	5885.05	0.802005	0.802005	400
1010.05	5888.7	0.802873	0.802873	400
1010.16	5892.46	0.803783	0.803783	400
1010.26	5895.95	0.804568	0.804568	400
1010.37	5899.53	0.805457	0.805457	400
1010.48	5902.42	0.806346	0.806346	400
1010.58	5905.7	0.807131	0.807131	400
1010.69	5909.38	0.808041	0.808041	400
1010.8	5911.84	0.808888	0.808888	400
1010.91	5915.27	0.809777	0.809777	400
1011.01	5918.22	0.810563	0.810563	400
1011.12	5921.25	0.811452	0.811452	400
1011.23	5924.88	0.812341	0.812341	400
1011.33	5928.01	0.813147	0.813147	400
1011.44	5931.33	0.814015	0.814015	400
1011.55	5935.36	0.814904	0.814904	400
1011.66	5938.58	0.815772	0.815772	400
1011.76	5941.78	0.816578	0.816578	400
1011.87	5944.99	0.817446	0.817446	400
1011.98	5948.51	0.818335	0.818335	400
1012.08	5951.51	0.8191	0.8191	400
1012.19	5954.82	0.819989	0.819989	400
1012.3	5958.32	0.820857	0.820857	400
1012.41	5961.2	0.821766	0.821766	400
1012.51	5964.31	0.822552	0.822552	400
1012.62	5967.76	0.82342	0.82342	400
1012.73	5971.39	0.824309	0.824309	400
1012.83	5974.69	0.825115	0.825115	400
1012.94	5978.34	0.825983	0.825983	400
1013.05	5981.4	0.826872	0.826872	400
1013.16	5984.17	0.827719	0.827719	400
1013.26	5987.42	0.828526	0.828526	400
1013.37	5991.4	0.829415	0.829415	400
1013.48	5994.5	0.830283	0.830283	400
1013.58	5997.52	0.831089	0.831089	400
1013.69	6000.82	0.831957	0.831957	400
1013.8	6004.04	0.832846	0.832846	400
1013.91	6007.28	0.833714	0.833714	400
1014.01	6010.56	0.83452	0.83452	400
1014.12	6013.47	0.835368	0.835368	400
1014.23	6017.56	0.836277	0.836277	400
1014.33	6020.46	0.837063	0.837063	400
1014.44	6024.08	0.837951	0.837951	400
1014.55	6026.49	0.838799	0.838799	400
1014.66	6029.42	0.839647	0.839647	400
1014.76	6033.48	0.840453	0.840453	400
1014.87	6037.44	0.841342	0.841342	400
1014.98	6040.62	0.842231	0.842231	400
1015.08	6043.48	0.843036	0.843036	400
1015.19	6046.21	0.843905	0.843905	399
1015.3	6049.61	0.844773	0.844773	399
1015.4	6052.77	0.845579	0.845579	399
1015.51	6056.38	0.846447	0.846447	399
1015.62	6059.76	0.847315	0.847315	399
1015.73	6063.52	0.848204	0.848204	399
1015.83	6066.28	0.84899	0.84899	399
1015.94	6069.86	0.849879	0.849879	399
1016.05	6073.07	0.850747	0.850747	399
1016.15	6076.26	0.851532	0.851532	399
1016.26	6079.45	0.852442	0.852442	399
1016.37	6082.48	0.85331	0.85331	399
1016.48	6085.73	0.854199	0.854199	399
1016.58	6089.3	0.854984	0.854984	399
1016.69	6093.42	0.855873	0.855873	399
1016.8	6097.46	0.856741	0.856741	399
1016.9	6100.8	0.857547	0.857547	399
1017.01	6103.58	0.858416	0.858416	399
1017.12	6106.68	0.859263	0.859263	399
1017.23	6110.44	0.860152	0.860152	399
1017.33	6114.09	0.860979	0.860979	399
1017.44	6117.06	0.861826	0.861826	399
1017.55	6120.19	0.862736	0.862736	399
1017.65	6123.13	0.863542	0.863542	399
1017.76	6126.03	0.86441	0.86441	399
1017.87	6129.43	0.865278	0.865278	399
1017.98	6133.4	0.866167	0.866167	399
1018.08	6136.37	0.866953	0.866953	399
1018.19	6140.03	0.867821	0.867821	399
1018.3	6143.39	0.86871	0.86871	399
1018.4	6146.36	0.869516	0.869516	399
1018.51	6149.78	0.870405	0.870405	399
1018.62	6152.96	0.871273	0.871273	399
1018.73	6156.15	0.872162	0.872162	399
1018.83	6159.13	0.872968	0.872968	399
1018.94	6162.02	0.873836	0.873836	399
1019.05	6165.53	0.874704	0.874704	399
1019.15	6169.12	0.87551	0.87551	399
1019.26	6172.39	0.876379	0.876379	399
1019.37	6176.27	0.877247	0.877247	399
1019.48	6179.54	0.878135	0.878135	399
1019.58	6182.53	0.878942	0.878942	399
1019.69	6185.25	0.87981	0.87981	399
1019.8	6188.95	0.880719	0.880719	399
1019.9	6191.47	0.881526	0.881526	399
1020.01	6194.92	0.882414	0.882414	399
1020.12	6198.05	0.883283	0.883283	399
1020.22	6200.83	0.884068	0.884068	399
1020.33	6203.59	0.884936	0.884936	399
1020.44	6206.86	0.885805	0.885805	399
1020.55	6210.66	0.886693	0.886693	399
1020.65	6214.24	0.887541	0.887541	399
1020.76	6217.24	0.888388	0.888388	399
1020.87	6221.15	0.889298	0.889298	399
1020.97	6223.56	0.890083	0.890083	399
1021.08	6226.3	0.890972	0.890972	399
1021.19	6229.91	0.89184	0.89184	399
1021.3	6233.49	0.892708	0.892708	399
1021.4	6236.43	0.893515	0.893515	399
1021.51	6239.58	0.894403	0.894403	399
1021.62	6242.32	0.895272	0.895272	399
1021.72	6245.45	0.896099	0.896099	399
1021.83	6248.5	0.896966	0.896966	399
1021.94	6252.52	0.897835	0.897835	399
1022.05	6256.06	0.898724	0.898724	399
1022.15	6259.1	0.89953	0.89953	399
1022.26	6262.09	0.900419	0.900419	399
1022.37	6264.76	0.901287	0.901287	399
1022.47	6268.09	0.902093	0.902093	399
1022.58	6271.5	0.902982	0.902982	399
1022.69	6274.82	0.90385	0.90385	399
1022.8	6277.96	0.904718	0.904718	399
1022.9	6281.52	0.905545	0.905545	399
1023.01	6284.19	0.906434	0.906434	399
1023.12	6287.19	0.907302	0.907302	399
1023.22	6290.57	0.908129	0.908129	399
1023.33	6293.86	0.908997	0.908997	399
1023.44	6297.71	0.909865	0.909865	399
1023.55	6301.23	0.910754	0.910754	399
1023.65	6304.13	0.91156	0.91156	399
1023.76	6306.65	0.912449	0.912449	399
1023.87	6310.17	0.913317	0.913317	399
1023.97	6313.33	0.914103	0.914103	399
1024.08	6317.16	0.915033	0.915033	399
1024.19	6320.02	0.915901	0.915901	399
1024.3	6323.22	0.916769	0.916769	399
1024.4	6325.82	0.917596	0.917596	399
1024.51	6329.54	0.918464	0.918464	399
1024.62	6333.17	0.919353	0.919353	399
1024.72	6336.12	0.920159	0.920159	399
1024.83	6339.44	0.921028	0.921028	399
1024.94	6342.42	0.921916	0.921916	399
1025.04	6345.19	0.922702	0.922702	399
1025.15	6348.11	0.923591	0.923591	399
1025.26	6352.01	0.9245	0.9245	399
1025.36	6355.7	0.925327	0.925327	399
1025.47	6359.26	0.926195	0.926195	399
1025.58	6361.84	0.927105	0.927105	399
1025.69	6364.39	0.927973	0.927973	399
1025.79	6366.79	0.928758	0.928758	399
1025.9	6370.99	0.929647	0.929647	399
1026.01	6374.33	0.930536	0.930536	399
1026.11	6377.69	0.931321	0.931321	399
1026.22	6381.61	0.93221	0.93221	399
1026.33	6385.07	0.933099	0.933099	399
1026.44	6387.81	0.933988	0.933988	399
1026.54	6391.04	0.934794	0.934794	399
1026.65	6394.59	0.935683	0.935683	399
1026.76	6397.31	0.936551	0.936551	399
1026.86	6400.37	0.937357	0.937357	399
1026.97	6403.55	0.938246	0.938246	399
1027.08	6406.51	0.939135	0.939135	399
1027.19	6409.7	0.940003	0.940003	399
1027.29	6412.45	0.940789	0.940789	399
1027.4	6416.17	0.941698	0.941698	400
1027.51	6420.14	0.942566	0.942566	400
1027.61	6423.1	0.943373	0.943373	400
1027.72	6426.08	0.944241	0.944241	400
1027.83	6429.27	0.94513	0.94513	400
1027.94	6432.45	0.945998	0.945998	400
1028.04	6436.19	0.946824	0.946824	400
1028.15	6438.96	0.947713	0.947713	400
1028.26	6442.1	0.948582	0.948582	400
1028.36	6444.88	0.949388	0.949388	400
1028.47	6448.02	0.950256	0.950256	400
1028.58	6451.76	0.951124	0.951124	400
1028.69	6455.42	0.952033	0.952033	400
1028.79	6458.14	0.952819	0.952819	400
1028.9	6461.72	0.953708	0.953708	400
1029.01	6464.91	0.954597	0.954597	400
1029.11	6467.25	0.955382	0.955382	400
1029.22	6470.56	0.956271	0.956271	400
1029.33	6474.17	0.957139	0.957139	400
1029.44	6477.18	0.958028	0.958028	400
1029.54	6480.32	0.958834	0.958834	400
1029.65	6483.54	0.959703	0.959703	400
1029.76	6486.25	0.96057	0.96057	400
1029.86	6489.3	0.961397	0.961397	400
1029.97	6491.75	0.962245	0.962245	400
1030.08	6496.29	0.963154	0.963154	400
1030.18	6499.21	0.96394	0.96394	400
1030.29	6502.38	0.964829	0.964829	400
1030.4	6505.19	0.965718	0.965718	400
1030.51	6507.71	0.966586	0.966586	400
1030.61	6510.81	0.967372	0.967372	400
1030.72	6514.18	0.96826	0.96826	400
1030.83	6517.85	0.969128	0.969128	400
1030.93	6520.49	0.969935	0.969935	400
1031.04	6523.66	0.970823	0.970823	400
1031.15	6526.42	0.971712	0.971712	400
1031.26	6529.92	0.97258	0.97258	400
1031.36	6533.25	0.973366	0.973366	400
1031.47	6536.7	0.974255	0.974255	401
1031.58	6539.57	0.975143	0.975143	401
1031.68	6542.73	0.975929	0.975929	401
1031.79	6546.25	0.976839	0.976839	401
1031.9	6548.67	0.977686	0.977686	401
1032.01	6551.42	0.978554	0.978554	401
1032.11	6554.93	0.97936	0.97936	401
1032.22	6558.24	0.980249	0.980249	401
1032.33	6561.7	0.981117	0.981117	401
1032.43	6564.33	0.981924	0.981924	401
1032.54	6567.43	0.982812	0.982812	401
1032.65	6570.52	0.98368	0.98368	401
1032.76	6573.06	0.984528	0.984528	401
1032.86	6576.94	0.985355	0.985355	401
1032.97	6580.09	0.986223	0.986223	401
1033.08	6583.65	0.987132	0.987132	401
1033.18	6586.23	0.987897	0.987897	401
1033.29	6589.3	0.988807	0.988807	401
1033.4	6592.06	0.989634	0.989634	401
1033.51	6596.01	0.990523	0.990523	401
1033.61	6599.3	0.99135	0.99135	401
1033.72	6602.39	0.992197	0.992197	401
1033.83	6605.86	0.993106	0.993106	401
1033.93	6608.32	0.993892	0.993892	401
1034.04	6611.79	0.994781	0.994781	401
1034.15	6615.36	0.995649	0.995649	401
1034.26	6618.33	0.996517	0.996517	401
1034.36	6621.2	0.997323	0.997323	401
1034.47	6625.07	0.998192	0.998192	401
1034.58	6628.44	0.99908	0.99908	401
1034.68	6631.04	0.999866	0.999866	401
1034.79	6634.14	1.00073	1.00073	401
1034.9	6638.32	1.00164	1.00164	401
1035	6641.42	1.00243	1.00243	401
1035.11	6644.33	1.00332	1.00332	401
1035.22	6646.97	1.00419	1.00419	401
1035.33	6650.02	1.00505	1.00505	401
1035.43	6653.42	1.00586	1.00586	401
1035.54	6656.91	1.00675	1.00675	401
1035.65	6660.06	1.0076	1.0076	401
1035.75	6662.66	1.00836	1.00836	401
1035.86	6666.16	1.00925	1.00925	401
1035.97	6669.91	1.01014	1.01014	401
1036.08	6673.44	1.01101	1.01101	401
1036.18	6676.89	1.01179	1.01179	401
1036.29	6680.11	1.0127	1.0127	401
1036.4	6683.14	1.01357	1.01357	401
1036.5	6686.15	1.01436	1.01436	401
1036.61	6689.5	1.01524	1.01524	401
1036.72	6692.72	1.01611	1.01611	401
1036.83	6696.36	1.017	1.017	401
1036.93	6698.8	1.01777	1.01777	401
1037.04	6702.64	1.01866	1.01866	401
1037.15	6706.01	1.01954	1.01954	401
1037.25	6708.87	1.02035	1.02035	401
1037.36	6711.97	1.02122	1.02122	401
1037.47	6715.1	1.02211	1.02211	401
1037.58	6718.58	1.023	1.023	401
1037.68	6721.13	1.02376	1.02376	401
1037.79	6724.58	1.02465	1.02465	401
1037.9	6727.74	1.02554	1.02554	401
1038	6730.84	1.02632	1.02632	401
1038.11	6733.91	1.02721	1.02721	401
1038.22	6737.1	1.02808	1.02808	401
1038.33	6740.45	1.02897	1.02897	401
1038.43	6743.78	1.02976	1.02976	401
1038.54	6747.95	1.03067	1.03067	401
1038.65	6750.44	1.03153	1.03153	401
1038.75	6753.43	1.03232	1.03232	401
1038.86	6756.69	1.03321	1.03321	401
1038.97	6759.75	1.03408	1.03408	401
1039.08	6762.95	1.03494	1.03494	401
1039.18	6766.35	1.03577	1.03577	401
1039.29	6769.58	1.03662	1.03662	401
1039.4	6773.17	1.03751	1.03751	401
1039.5	6775.86	1.03831	1.03831	401
1039.61	6778.95	1.03918	1.03918	400
1039.72	6781.83	1.04007	1.04007	400
1039.83	6784.81	1.04096	1.04096	400
1039.93	6787.7	1.04172	1.04172	400
1040.04	6790.89	1.04261	1.04261	400
1040.14	6793.49	1.04342	1.04342	400
1040.25	6797.14	1.04431	1.04431	400
1040.36	6800.22	1.04518	1.04518	400
1040.47	6803.15	1.04607	1.04607	400
1040.57	6805.88	1.04685	1.04685	400
1040.68	6809.08	1.04774	1.04774	400
1040.79	6812.14	1.04863	1.04863	400
1040.89	6815.12	1.04941	1.04941	400
1041	6818.54	1.05032	1.05032	400
1041.11	6821.5	1.05119	1.05119	400
1041.22	6824.74	1.05208	1.05208	400
1041.32	6827.69	1.05287	1.05287	400
1041.43	6830.3	1.05373	1.05373	400
1041.54	6833.35	1.0546	1.0546	400
1041.64	6836.05	1.05541	1.05541	400
1041.75	6840.14	1.0563	1.0563	400
1041.86	6843.53	1.05721	1.05721	400
1041.97	6847.17	1.0581	1.0581	400
1042.07	6849.76	1.05888	1.05888	400
1042.18	6852.49	1.05975	1.05975	400
1042.29	6855.85	1.06064	1.06064	400
1042.39	6858.6	1.06142	1.06142	400
1042.5	6861.89	1.06229	1.06229	400
1042.61	6865.35	1.0632	1.0632	399
1042.72	6868.93	1.06407	1.06407	399
1042.82	6871.52	1.06488	1.06488	399
1042.93	6874.24	1.06572	1.06572	399
1043.04	6877.92	1.06663	1.06663	399
1043.14	6880.45	1.06742	1.06742	399
1043.25	6884.31	1.06833	1.06833	399
1043.36	6886.99	1.0692	1.0692	399
1043.47	6890.54	1.0701	1.0701	399
1043.57	6892.85	1.07089	1.07089	399
1043.68	6895.75	1.07178	1.07178	399
1043.79	6898.72	1.07265	1.07265	399
1043.89	6901.58	1.07345	1.07345	399
1044	6905.52	1.07434	1.07434	399
1044.11	6908.42	1.07521	1.07521	399
1044.22	6911.49	1.07608	1.07608	399
1044.32	6914.35	1.07691	1.07691	399
1044.43	6917.65	1.07779	1.07779	399
1044.54	6921.61	1.07866	1.07866	399
1044.64	6924.23	1.07947	1.07947	399
1044.75	6927.54	1.08036	1.08036	399
1044.86	6930.56	1.08123	1.08123	399
1044.96	6933.23	1.08201	1.08201	399
1045.07	6936.82	1.08292	1.08292	399
1045.18	6939.64	1.08379	1.08379	399
1045.29	6943.11	1.0847	1.0847	399
1045.39	6945.5	1.08548	1.08548	399
1045.5	6949.09	1.08637	1.08637	399
1045.61	6952.45	1.08726	1.08726	399
1045.71	6955	1.08805	1.08805	399
1045.82	6958.15	1.08896	1.08896	399
1045.93	6961.17	1.08982	1.08982	399
1046.04	6964.37	1.09069	1.09069	399
1046.14	6967.17	1.0915	1.0915	399
1046.25	6970.34	1.09237	1.09237	399
1046.36	6972.83	1.09326	1.09326	399
1046.46	6976.42	1.09408	1.09408	399
1046.57	6980.64	1.09499	1.09499	399
1046.68	6983.54	1.09588	1.09588	398
1046.79	6986.04	1.09673	1.09673	398
1046.89	6989.39	1.09756	1.09756	398
1047	6992.01	1.09842	1.09842	398
1047.11	6995.49	1.09933	1.09933	398
1047.21	6998.78	1.10012	1.10012	398
1047.32	7002.53	1.10099	1.10099	398
1047.43	7005.7	1.10188	1.10188	398
1047.54	7009.06	1.10276	1.10276	398
1047.64	7011.59	1.10357	1.10357	398
1047.75	7014.88	1.10446	1.10446	398
1047.86	7017.98	1.10537	1.10537	398
1047.96	7020.15	1.10613	1.10613	398
1048.07	7023.67	1.10702	1.10702	398
1048.18	7026.8	1.10793	1.10793	398
1048.29	7030.02	1.1088	1.1088	398
1048.39	7032.57	1.10959	1.10959	398
1048.5	7035.91	1.11045	1.11045	398
1048.61	7039.08	1.11134	1.11134	398
1048.71	7042.21	1.11215	1.11215	398
1048.82	7045.31	1.11304	1.11304	398
1048.93	7048.62	1.11395	1.11395	398
1049.04	7051.42	1.11482	1.11482	398
1049.14	7054.32	1.1156	1.1156	398
1049.25	7057.15	1.11647	1.11647	398
1049.36	7059.91	1.11736	1.11736	398
1049.46	7063.02	1.11816	1.11816	398
1049.57	7066.81	1.11905	1.11905	398
1049.68	7069.81	1.11992	1.11992	399
1049.79	7073.86	1.12081	1.12081	399
1049.89	7076.78	1.1216	1.1216	399
1050	7079.54	1.12246	1.12246	399
1050.11	7083.7	1.12337	1.12337	399
1050.21	7086.09	1.12418	1.12418	399
1050.32	7089.23	1.12507	1.12507	399
1050.43	7091.89	1.12592	1.12592	399
1050.53	7094.69	1.12674	1.12674	399
1050.64	7097.43	1.12761	1.12761	399
1050.75	7100.39	1.12848	1.12848	399
1050.86	7103.73	1.12939	1.12939	399
1050.96	7107.34	1.13017	1.13017	399
1051.07	7110.2	1.13106	1.13106	399
1051.18	7113.23	1.13195	1.13195	399
1051.28	7116.52	1.13276	1.13276	399
1051.39	7119.46	1.13365	1.13365	399
1051.5	7122.11	1.13451	1.13451	399
1051.61	7125.16	1.1354	1.1354	399
1051.71	7127.45	1.13617	1.13617	399
1051.82	7130.59	1.13706	1.13706	399
1051.93	7134.13	1.13793	1.13793	399
1052.03	7137.21	1.13875	1.13875	399
1052.14	7140.19	1.13962	1.13962	399
1052.25	7143.62	1.14049	1.14049	399
1052.36	7146.46	1.14136	1.14136	399
1052.46	7150.2	1.14216	1.14216	399
1052.57	7153.89	1.14307	1.14307	399
1052.68	7156.54	1.14392	1.14392	399
1052.78	7159.98	1.14473	1.14473	399
1052.89	7162.73	1.14564	1.14564	399
1053	7165.72	1.14648	1.14648	399
1053.11	7168.99	1.14737	1.14737	399
1053.21	7171.33	1.14818	1.14818	399
1053.32	7173.9	1.14903	1.14903	399
1053.43	7177.65	1.14994	1.14994	399
1053.53	7180.24	1.15072	1.15072	399
1053.64	7183.6	1.15159	1.15159	399
1053.75	7186.38	1.15248	1.15248	399
1053.86	7189.77	1.15339	1.15339	399
1053.96	7192.54	1.15415	1.15415	399
1054.07	7195.45	1.15504	1.15504	399
1054.18	7198.65	1.15591	1.15591	399
1054.28	7201.61	1.15672	1.15672	399
1054.39	7204.84	1.15758	1.15758	399
1054.5	7207.67	1.15847	1.15847	399
1054.61	7210.98	1.15934	1.15934	399
1054.71	7213.68	1.16013	1.16013	399
1054.82	7216.59	1.16102	1.16102	399
1054.92	7219.73	1.16182	1.16182	399
1055.03	7223.02	1.16271	1.16271	399
1055.14	7226.59	1.16358	1.16358	399
1055.25	7230.18	1.16445	1.16445	399
1055.35	7232.97	1.16525	1.16525	399
1055.46	7236.03	1.16612	1.16612	399
1055.57	7239.09	1.16701	1.16701	399
1055.67	7241.94	1.1678	1.1678	399
1055.78	7245.42	1.16868	1.16868	399
1055.89	7247.9	1.16953	1.16953	399
1056	7251.09	1.17042	1.17042	399
1056.1	7254.11	1.17123	1.17123	399
1056.21	7257.37	1.17212	1.17212	399
1056.32	7260.28	1.173	1.173	399
1056.42	7262.58	1.17379	1.17379	399
1056.53	7266.11	1.17466	1.17466	399
1056.64	7269.56	1.17553	1.17553	399
1056.75	7272.94	1.17641	1.17641	399
1056.85	7274.93	1.17718	1.17718	400
1056.96	7277	1.17805	1.17805	400
1057.07	7281.12	1.17892	1.17892	400
1057.17	7284.7	1.17974	1.17974	400
1057.28	7288.09	1.18063	1.18063	400
1057.39	7291.17	1.1815	1.1815	400
1057.5	7293.89	1.18235	1.18235	400
1057.6	7296.65	1.18317	1.18317	400
1057.71	7299.66	1.18404	1.18404	400
1057.82	7302.96	1.18491	1.18491	400
1057.92	7306.2	1.18572	1.18572	400
1058.03	7309.7	1.18658	1.18658	400
1058.14	7312.62	1.18747	1.18747	400
1058.25	7316.08	1.18836	1.18836	400
1058.35	7318.38	1.18915	1.18915	400
1058.46	7321.83	1.19004	1.19004	400
1058.57	7324.81	1.1909	1.1909	400
1058.67	7327.62	1.19171	1.19171	400
1058.78	7330.96	1.1926	1.1926	400
1058.89	7333.45	1.19345	1.19345	400
1059	7336.51	1.19434	1.19434	400
1059.1	7339.33	1.19512	1.19512	400
1059.21	7342.66	1.19601	1.19601	400
1059.32	7345.57	1.19688	1.19688	400
1059.42	7348.4	1.19766	1.19766	400
1059.53	7352.26	1.19855	1.19855	400
1059.64	7355.81	1.19944	1.19944	400
1059.75	7358.7	1.20033	1.20033	400
1059.85	7361.57	1.20114	1.20114	401
1059.96	7363.96	1.20198	1.20198	401
1060.07	7367.35	1.20287	1.20287	401
1060.17	7369.91	1.20368	1.20368	401
1060.28	7372.75	1.20455	1.20455	401
1060.39	7376.37	1.20542	1.20542	401
1060.49	7379.92	1.20622	1.20622	401
1060.6	7383.53	1.20711	1.20711	401
1060.71	7387.66	1.20798	1.20798	401
1060.82	7391.35	1.20889	1.20889	401
1060.92	7394.11	1.20967	1.20967	401
1061.03	7396.83	1.21054	1.21054	401
1061.14	7399.36	1.21141	1.21141	401
1061.24	7402.4	1.21224	1.21224	401
1061.35	7406.05	1.21311	1.21311	401
1061.46	7409.48	1.21399	1.21399	401
1061.57	7411.91	1.21484	1.21484	401
1061.67	7414.51	1.21565	1.21565	401
1061.78	7417.49	1.21654	1.21654	401
1061.89	7420.87	1.21743	1.21743	401
1061.99	7424.19	1.21821	1.21821	401
1062.1	7427.19	1.21912	1.21912	401
1062.21	7429.87	1.22001	1.22001	401
1062.32	7433.06	1.22088	1.22088	401
1062.42	7436.06	1.22168	1.22168	401
1062.53	7438.81	1.22255	1.22255	401
1062.64	7441.61	1.22342	1.22342	401
1062.74	7444.89	1.22423	1.22423	401
1062.85	7448.44	1.22512	1.22512	401
1062.96	7451.84	1.22598	1.22598	401
1063.07	7455.51	1.22687	1.22687	401
1063.17	7458.01	1.22768	1.22768	401
1063.28	7460.99	1.22857	1.22857	401
1063.39	7463.76	1.22944	1.22944	401
1063.49	7467	1.23024	1.23024	401
1063.6	7469.89	1.23111	1.23111	401
1063.71	7473.32	1.23198	1.23198	401
1063.82	7476.1	1.23287	1.23287	401
1063.92	7478.32	1.23367	1.23367	401
1064.03	7481.65	1.23454	1.23454	401
1064.14	7485.08	1.23543	1.23543	401
1064.24	7487.96	1.23624	1.23624	401
1064.35	7491.32	1.23712	1.23712	401
1064.46	7494.4	1.23799	1.23799	401
1064.57	7497.32	1.23888	1.23888	401
1064.67	7499.66	1.23969	1.23969	401
1064.78	7503	1.24058	1.24058	401
1064.89	7505.93	1.24145	1.24145	401
1064.99	7508.06	1.24223	1.24223	401
1065.1	7511.31	1.24312	1.24312	401
1065.21	7515.06	1.24403	1.24403	401
1065.31	7517.52	1.24481	1.24481	401
1065.42	7520.22	1.2457	1.2457	401
1065.53	7523.54	1.24657	1.24657	401
1065.64	7527.53	1.24746	1.24746	401
1065.74	7530.72	1.24827	1.24827	401
1065.85	7533.96	1.24918	1.24918	401
1065.96	7536.71	1.25002	1.25002	401
1066.06	7538.62	1.25083	1.25083	401
1066.17	7541.73	1.2517	1.2517	401
1066.28	7545.37	1.25259	1.25259	401
1066.39	7548.64	1.2535	1.2535	401
1066.49	7551.93	1.25428	1.25428	401
1066.6	7554.76	1.25517	1.25517	401
1066.71	7557.69	1.25606	1.25606	401
1066.81	7560.57	1.25684	1.25684	401
1066.92	7563.44	1.25771	1.25771	401
1067.03	7567.01	1.25862	1.25862	401
1067.14	7569.63	1.25949	1.25949	401
1067.24	7572.09	1.2603	1.2603	401
1067.35	7575.6	1.26117	1.26117	401
1067.46	7578.39	1.26205	1.26205	401
1067.56	7580.43	1.26288	1.26288	401
1067.67	7584.65	1.26379	1.26379	401
1067.78	7588.05	1.26468	1.26468	401
1067.89	7590.58	1.26557	1.26557	401
1067.99	7593.27	1.26635	1.26635	401
1068.1	7596.08	1.26724	1.26724	401
1068.21	7599.19	1.26813	1.26813	401
1068.31	7602.03	1.26892	1.26892	401
1068.42	7606.01	1.26981	1.26981	401
1068.53	7609.44	1.27067	1.27067	401
1068.64	7612.84	1.27156	1.27156	401
1068.74	7615.7	1.27239	1.27239	401
1068.85	7618.51	1.27326	1.27326	401
1068.96	7621.22	1.27415	1.27415	401
1069.06	7623.48	1.27493	1.27493	401
1069.17	7627.08	1.27582	1.27582	401
1069.28	7630.11	1.27671	1.27671	401
1069.39	7633.97	1.2776	1.2776	401
1069.49	7636.68	1.2784	1.2784	401
1069.6	7639.09	1.27927	1.27927	401
1069.71	7641.2	1.28014	1.28014	401
1069.81	7644.49	1.28095	1.28095	401
1069.92	7648.21	1.28184	1.28184	401
1070.03	7651.4	1.28272	1.28272	401
1070.13	7654.24	1.28351	1.28351	401
1070.24	7656.94	1.2844	1.2844	401
1070.35	7659.57	1.28531	1.28531	401
1070.45	7662.03	1.28609	1.28609	401
1070.56	7664.95	1.28696	1.28696	401
1070.67	7668.04	1.28785	1.28785	401
1070.78	7671.27	1.28874	1.28874	401
1070.88	7674.58	1.28953	1.28953	401
1070.99	7678.48	1.29041	1.29041	401
1071.1	7681.63	1.2913	1.2913	401
1071.2	7684.55	1.29209	1.29209	401
1071.31	7687.47	1.29298	1.29298	401
1071.42	7690.63	1.29387	1.29387	401
1071.53	7693.52	1.29476	1.29476	401
1071.63	7696.14	1.29558	1.29558	401
1071.74	7698.91	1.29643	1.29643	401
1071.85	7700.88	1.29732	1.29732	401
1071.95	7703.55	1.2981	1.2981	401
1072.06	7707.22	1.29899	1.29899	400
1072.17	7710.43	1.29986	1.29986	400
1072.28	7714.08	1.30075	1.30075	400
1072.38	7716.65	1.30153	1.30153	400
1072.49	7719.79	1.30242	1.30242	400
1072.6	7722.62	1.30331	1.30331	400
1072.7	7725.18	1.3041	1.3041	400
1072.81	7727.82	1.30501	1.30501	400
1072.92	7730.93	1.30588	1.30588	400
1073.03	7733.97	1.30674	1.30674	400
1073.13	7736.85	1.30755	1.30755	400
1073.24	7740.03	1.30842	1.30842	400
1073.35	7742.51	1.30929	1.30929	400
1073.45	7745.12	1.31009	1.31009	400
1073.56	7749.11	1.311	1.311	400
1073.67	7752.39	1.31187	1.31187	400
1073.78	7756.14	1.31274	1.31274	400
1073.88	7758.95	1.31352	1.31352	400
1073.99	7761.75	1.31441	1.31441	400
1074.1	7764.24	1.3153	1.3153	400
1074.2	7767.32	1.31609	1.31609	400
1074.31	7769.89	1.31696	1.31696	400
1074.42	7772.9	1.31784	1.31784	400
1074.53	7775.96	1.31871	1.31871	400
1074.63	7778.61	1.31952	1.31952	400
1074.74	7781.66	1.32041	1.32041	400
1074.85	7784.55	1.32128	1.32128	400
1074.95	7787.08	1.32208	1.32208	400
1075.06	7790.4	1.32295	1.32295	399
1075.17	7794.05	1.32386	1.32386	399
1075.27	7796.01	1.32462	1.32462	399
1075.38	7799.05	1.32551	1.32551	399
1075.49	7802.02	1.3264	1.3264	399
1075.6	7804.33	1.32725	1.32725	399
1075.7	7807.88	1.32808	1.32808	399
1075.81	7810.86	1.32894	1.32894	399
1075.92	7814.21	1.32983	1.32983	399
1076.02	7816.6	1.33062	1.33062	399
1076.13	7819.68	1.33149	1.33149	399
1076.24	7823.36	1.33238	1.33238	399
1076.35	7826.71	1.33326	1.33326	399
1076.45	7829.44	1.33405	1.33405	399
1076.56	7832.42	1.33494	1.33494	399
1076.67	7835.69	1.33581	1.33581	399
1076.77	7838.52	1.33659	1.33659	399
1076.88	7841.64	1.3375	1.3375	399
1076.99	7843.99	1.33833	1.33833	399
1077.1	7847.39	1.33924	1.33924	399
1077.2	7850.46	1.34002	1.34002	399
1077.31	7853.66	1.34093	1.34093	399
1077.42	7856.43	1.3418	1.3418	399
1077.52	7859.08	1.34259	1.34259	399
1077.63	7861.21	1.34346	1.34346	399
1077.74	7864.63	1.34434	1.34434	399
1077.85	7867.37	1.34519	1.34519	399
1077.95	7870.93	1.34602	1.34602	399
1078.06	7873.14	1.34687	1.34687	399
1078.17	7875.89	1.34771	1.34771	398
1078.27	7879.66	1.34854	1.34854	398
1078.38	7882.81	1.34941	1.34941	398
1078.49	7885.72	1.35028	1.35028	398
1078.6	7889.58	1.35119	1.35119	398
1078.7	7892.29	1.35197	1.35197	398
1078.81	7895.69	1.35284	1.35284	398
1078.92	7898.59	1.35371	1.35371	398
1079.02	7901.23	1.35451	1.35451	398
1079.13	7903.99	1.3554	1.3554	398
1079.24	7906.63	1.35627	1.35627	398
1079.35	7910.23	1.35714	1.35714	398
1079.45	7913.06	1.35793	1.35793	398
1079.56	7915.91	1.35883	1.35883	398
1079.67	7919.39	1.3597	1.3597	398
1079.77	7922.02	1.36053	1.36053	398
1079.88	7924.32	1.36138	1.36138	398
1079.99	7927.3	1.36225	1.36225	398
1080.09	7930.04	1.36305	1.36305	398
1080.2	7933.66	1.36392	1.36392	398
1080.31	7936.64	1.36479	1.36479	398
1080.42	7939.96	1.3657	1.3657	398
1080.52	7942.19	1.36648	1.36648	398
1080.63	7945	1.36735	1.36735	398
1080.74	7948.15	1.36822	1.36822	398
1080.84	7951.51	1.36907	1.36907	398
1080.95	7954.81	1.36991	1.36991	398
1081.06	7957.7	1.3708	1.3708	398
1081.17	7960.46	1.37169	1.37169	398
1081.27	7962.93	1.37248	1.37248	398
1081.38	7965.77	1.37335	1.37335	398
1081.49	7969.31	1.37421	1.37421	398
1081.59	7973.01	1.37502	1.37502	398
1081.7	7976.38	1.37591	1.37591	398
1081.81	7979.39	1.37678	1.37678	398
1081.92	7982.27	1.37769	1.37769	398
1082.02	7984.27	1.37845	1.37845	398
1082.13	7987.18	1.37934	1.37934	398
1082.24	7989.96	1.38023	1.38023	398
1082.34	7991.98	1.38103	1.38103	398
1082.45	7995.02	1.38186	1.38186	398
1082.56	7998.8	1.38279	1.38279	398
1082.67	8001.83	1.38366	1.38366	398
1082.77	8004.45	1.38445	1.38445	398
1082.88	8007.28	1.38531	1.38531	398
1082.99	8010.65	1.38622	1.38622	398
1083.09	8013.62	1.38699	1.38699	398
1083.2	8017.27	1.3879	1.3879	398
1083.31	8019.85	1.38879	1.38879	398
1083.42	8022.04	1.38968	1.38968	398
1083.52	8024.71	1.39048	1.39048	398
1083.63	8027.02	1.39135	1.39135	398
1083.74	8029.86	1.39222	1.39222	398
1083.84	8032.49	1.393	1.393	398
1083.95	8036.06	1.39389	1.39389	398
1084.06	8039.78	1.3948	1.3948	398
1084.17	8043	1.39565	1.39565	398
1084.27	8045.79	1.39648	1.39648	399
1084.38	8048.98	1.39734	1.39734	399
1084.49	8052.25	1.39823	1.39823	399
1084.59	8054.55	1.39904	1.39904	399
1084.7	8057.47	1.39991	1.39991	399
1084.81	8060.13	1.40078	1.40078	399
1084.92	8063.12	1.40164	1.40164	399
1085.02	8065.54	1.40247	1.40247	399
1085.13	8068.82	1.40336	1.40336	399
1085.23	8071.09	1.40412	1.40412	399
1085.34	8074.43	1.40503	1.40503	399
1085.45	8077.69	1.40592	1.40592	399
1085.56	8080.87	1.40679	1.40679	399
1085.66	8083.35	1.4076	1.4076	399
1085.77	8086.41	1.40849	1.40849	399
1085.88	8089.02	1.40935	1.40935	399
1085.98	8092.13	1.41018	1.41018	399
1086.09	8094.87	1.41105	1.41105	399
1086.2	8097.47	1.41192	1.41192	399
1086.31	8100.71	1.41281	1.41281	399
1086.41	8103.58	1.41361	1.41361	399
1086.52	8106.13	1.41448	1.41448	399
1086.63	8109.4	1.41537	1.41537	399
1086.73	8112.34	1.41622	1.41622	399
1086.84	8116.27	1.41708	1.41708	399
1086.95	8119.55	1.41795	1.41795	399
1087.06	8122.24	1.41882	1.41882	399
1087.16	8124.69	1.41965	1.41965	399
1087.27	8127.78	1.42052	1.42052	399
1087.38	8130.61	1.42138	1.42138	399
1087.48	8133.62	1.42219	1.42219	399
1087.59	8136.7	1.42308	1.42308	399
1087.7	8139.48	1.42395	1.42395	399
1087.81	8142.32	1.42486	1.42486	399
1087.91	8145.01	1.42564	1.42564	399
1088.02	8148.18	1.42653	1.42653	399
1088.13	8151.16	1.42744	1.42744	399
1088.23	8153.55	1.42823	1.42823	400
1088.34	8156.59	1.42911	1.42911	400
1088.45	8159.39	1.42998	1.42998	400
1088.56	8162.5	1.43085	1.43085	400
1088.66	8165.02	1.43168	1.43168	400
1088.77	8168.05	1.43255	1.43255	400
1088.88	8171.58	1.43348	1.43348	400
1088.98	8174.23	1.43426	1.43426	400
1089.09	8177.68	1.43515	1.43515	400
1089.2	8180.66	1.43602	1.43602	400
1089.31	8183.55	1.43691	1.43691	400
1089.41	8185.79	1.43771	1.43771	400
1089.52	8188.4	1.43858	1.43858	400
1089.63	8192.21	1.43947	1.43947	400
1089.73	8195.34	1.44026	1.44026	400
1089.84	8198.85	1.44117	1.44117	400
1089.95	8202.3	1.44205	1.44205	400
1090.05	8205	1.44284	1.44284	400
1090.16	8207.66	1.44375	1.44375	400
1090.27	8210.39	1.44462	1.44462	400
1090.38	8213.83	1.44553	1.44553	400
1090.48	8216.32	1.44631	1.44631	400
1090.59	8219.28	1.44718	1.44718	400
1090.7	8222.03	1.44807	1.44807	400
1090.8	8225.02	1.4489	1.4489	400
1090.91	8227.28	1.44974	1.44974	400
1091.02	8230.75	1.45063	1.45063	400
1091.13	8233.84	1.45152	1.45152	400
1091.23	8236.72	1.45231	1.45231	400
1091.34	8240.06	1.45322	1.45322	400
1091.45	8243.21	1.45413	1.45413	400
1091.55	8245.35	1.45487	1.45487	400
1091.66	8248.56	1.45578	1.45578	400
1091.77	8250.82	1.45665	1.45665	400
1091.88	8254.66	1.45754	1.45754	400
1091.98	8257.42	1.45832	1.45832	400
1092.09	8260.28	1.45921	1.45921	400
1092.2	8263.57	1.4601	1.4601	400
1092.3	8266.56	1.46091	1.46091	400
1092.41	8269.38	1.46178	1.46178	400
1092.52	8272.62	1.46266	1.46266	400
1092.63	8275.83	1.46355	1.46355	400
1092.73	8278.48	1.46434	1.46434	400
1092.84	8281.45	1.46521	1.46521	400
1092.95	8283.98	1.46607	1.46607	400
1093.05	8286.63	1.4669	1.4669	400
1093.16	8289.41	1.46777	1.46777	400
1093.27	8292.14	1.46866	1.46866	400
1093.38	8295.53	1.46955	1.46955	400
1093.48	8297.95	1.47033	1.47033	400
1093.59	8300.8	1.4712	1.4712	400
1093.7	8304.01	1.47211	1.47211	400
1093.8	8306.85	1.47292	1.47292	400
1093.91	8309.12	1.47378	1.47378	400
1094.02	8311.45	1.47467	1.47467	400
1094.13	8314.48	1.47556	1.47556	400
1094.23	8317.19	1.47635	1.47635	400
1094.34	8320.59	1.47724	1.47724	400
1094.45	8323.81	1.4781	1.4781	400
1094.55	8326.79	1.47889	1.47889	400
1094.66	8329.5	1.47978	1.47978	400
1094.77	8332.6	1.48065	1.48065	400
1094.88	8336.46	1.48156	1.48156	400
1094.98	8339.03	1.48236	1.48236	400
1095.09	8341.54	1.48321	1.48321	400
1095.2	8344.5	1.4841	1.4841	400
1095.3	8347.59	1.48491	1.48491	400
1095.41	8349.83	1.48577	1.48577	400
1095.52	8352.56	1.48664	1.48664	400
1095.62	8355.17	1.48745	1.48745	400
1095.73	8358.56	1.48832	1.48832	400
1095.84	8362.13	1.48918	1.48918	400
1095.95	8365.66	1.49009	1.49009	400
1096.05	8368.22	1.49088	1.49088	400
1096.16	8370.6	1.49175	1.49175	400
1096.27	8373.59	1.49262	1.49262	400
1096.37	8376.55	1.49344	1.49344	400
1096.48	8379.48	1.49431	1.49431	400
1096.59	8382.87	1.49522	1.49522	400
1096.7	8385.32	1.49607	1.49607	400
1096.8	8387.75	1.49687	1.49687	400
1096.91	8390.41	1.49774	1.49774	400
1097.02	8393.62	1.49863	1.49863	400
1097.12	8396.68	1.49944	1.49944	400
1097.23	8400.12	1.50031	1.50031	400
1097.34	8403.97	1.50117	1.50117	400
1097.45	8407.05	1.50206	1.50206	400
1097.55	8409.85	1.50287	1.50287	400
1097.66	8412.4	1.50374	1.50374	400
1097.77	8415.19	1.5046	1.5046	400
1097.87	8417.37	1.50539	1.50539	400
1097.98	8420.76	1.50628	1.50628	400
1098.09	8423.77	1.50715	1.50715	400
1098.2	8426.43	1.50804	1.50804	400
1098.3	8429.19	1.50884	1.50884	400
1098.41	8432.13	1.50971	1.50971	400
1098.52	8435.02	1.51058	1.51058	399
1098.62	8437.67	1.51138	1.51138	399
1098.73	8440.58	1.51225	1.51225	399
1098.84	8444.04	1.51314	1.51314	399
1098.95	8446.53	1.51399	1.51399	399
1099.05	8449.4	1.51482	1.51482	399
1099.16	8451.54	1.51568	1.51568	399
1099.27	8453.51	1.51651	1.51651	399
1099.37	8456.4	1.51734	1.51734	399
1099.48	8459.8	1.51821	1.51821	399
1099.59	8463.42	1.51907	1.51907	399
1099.7	8466.81	1.51996	1.51996	399
1099.8	8469.78	1.52077	1.52077	399
1099.91	8472.8	1.52164	1.52164	399
1100.01	8475.46	1.52242	1.52242	399
1100.12	8478.86	1.52333	1.52333	399
1100.23	8481.5	1.52418	1.52418	399
1100.34	8484.41	1.52507	1.52507	399
1100.44	8487.01	1.52587	1.52587	399
1100.55	8490.09	1.52674	1.52674	399
1100.66	8493.02	1.52763	1.52763	399
1100.76	8496.14	1.52844	1.52844	399
1100.87	8498.73	1.52933	1.52933	399
1100.98	8501.58	1.5302	1.5302	399
1101.09	8504.08	1.53106	1.53106	399
1101.19	8506.77	1.53185	1.53185	399
1101.3	8509.6	1.53272	1.53272	399
1101.41	8512.64	1.53363	1.53363	399
1101.51	8515.06	1.53439	1.53439	399
1101.62	8518.34	1.53528	1.53528	399
1101.73	8521.11	1.53615	1.53615	399
1101.84	8524.4	1.53702	1.53702	399
1101.94	8527.13	1.53782	1.53782	399
1102.05	8529.93	1.53873	1.53873	399
1102.16	8532.3	1.5396	1.5396	399
1102.26	8535.1	1.54039	1.54039	399
1102.37	8538.86	1.5413	1.5413	399
1102.48	8541.41	1.54214	1.54214	399
1102.59	8543.91	1.54301	1.54301	399
1102.69	8547.06	1.54382	1.54382	399
1102.8	8550.4	1.54471	1.54471	399
1102.91	8553.31	1.5456	1.5456	399
1103.01	8556.1	1.54638	1.54638	399
1103.12	8558.54	1.54727	1.54727	399
1103.23	8561.63	1.54816	1.54816	399
1103.34	8564.32	1.54901	1.54901	399
1103.44	8567.06	1.54983	1.54983	399
1103.55	8569.48	1.55068	1.55068	399
1103.66	8572.24	1.55157	1.55157	399
1103.76	8574.95	1.55237	1.55237	399
1103.87	8577.78	1.55322	1.55322	399
1103.98	8580.58	1.55413	1.55413	399
1104.09	8583.15	1.555	1.555	399
1104.19	8586.34	1.55581	1.55581	399
1104.3	8589.2	1.55672	1.55672	399
1104.41	8591.92	1.5576	1.5576	399
1104.51	8594.27	1.55839	1.55839	399
1104.62	8596.3	1.55926	1.55926	399
1104.73	8599.18	1.56015	1.56015	399
1104.84	8602.4	1.56102	1.56102	399
1104.94	8605.08	1.56182	1.56182	399
1105.05	8607.6	1.56269	1.56269	399
1105.16	8610.9	1.56358	1.56358	399
1105.26	8613.84	1.56438	1.56438	399
1105.37	8617.09	1.56527	1.56527	399
1105.48	8620.58	1.56616	1.56616	399
1105.58	8622.89	1.56695	1.56695	399
1105.69	8625.71	1.56784	1.56784	399
1105.8	8628.23	1.5687	1.5687	399
1105.91	8630.82	1.56959	1.56959	399
1106.01	8633.23	1.57038	1.57038	399
1106.12	8636.41	1.57129	1.57129	399
1106.23	8638.65	1.57214	1.57214	399
1106.33	8641.47	1.57294	1.57294	399
1106.44	8644.26	1.57383	1.57383	399
1106.55	8647.27	1.5747	1.5747	399
1106.66	8650.3	1.57559	1.57559	399
1106.76	8653.51	1.57642	1.57642	399
1106.87	8656.08	1.57728	1.57728	399
1106.98	8658.65	1.57815	1.57815	399
1107.08	8661.58	1.57896	1.57896	399
1107.19	8664.02	1.57985	1.57985	399
1107.3	8666.72	1.58071	1.58071	399
1107.41	8669.5	1.5816	1.5816	399
1107.51	8672.44	1.58241	1.58241	399
1107.62	8675.65	1.5833	1.5833	399
1107.73	8678.79	1.58419	1.58419	399
1107.83	8682.39	1.58499	1.58499	399
1107.94	8686.18	1.58586	1.58586	399
1108.05	8689.45	1.58675	1.58675	399
1108.16	8692.39	1.58762	1.58762	399
1108.26	8694.52	1.58842	1.58842	399
1108.37	8696.99	1.58927	1.58927	399
1108.48	8700.6	1.59018	1.59018	399
1108.58	8703.66	1.59099	1.59099	400
1108.69	8706.84	1.59186	1.59186	400
1108.8	8709.94	1.59277	1.59277	400
1108.91	8712.39	1.59365	1.59365	400
1109.01	8714.48	1.59444	1.59444	400
1109.12	8717.5	1.59533	1.59533	400
1109.23	8720.36	1.59622	1.59622	400
1109.33	8722.59	1.59702	1.59702	400
1109.44	8725.11	1.59791	1.59791	400
1109.55	8728.4	1.59878	1.59878	400
1109.66	8731.61	1.59965	1.59965	400
1109.76	8734.17	1.60048	1.60048	400
1109.87	8735.95	1.60134	1.60134	400
1109.98	8740.05	1.60225	1.60225	400
1110.08	8742.89	1.60306	1.60306	400
1110.19	8745.84	1.60395	1.60395	400
1110.3	8748.44	1.60486	1.60486	400
1110.4	8750.79	1.60564	1.60564	400
1110.51	8753.44	1.60651	1.60651	400
1110.62	8756.49	1.6074	1.6074	400
1110.73	8759.46	1.60829	1.60829	400
1110.83	8762.79	1.60907	1.60907	400
1110.94	8765.92	1.60998	1.60998	400
1111.05	8769.44	1.61085	1.61085	400
1111.15	8772.08	1.61166	1.61166	400
1111.26	8774.09	1.61255	1.61255	400
1111.37	8777.19	1.61342	1.61342	400
1111.48	8780.49	1.6143	1.6143	400
1111.58	8783.63	1.61513	1.61513	400
1111.69	8786.26	1.61598	1.61598	400
1111.8	8789	1.61687	1.61687	400
1111.9	8791.43	1.61769	1.61769	400
1112.01	8793.78	1.61856	1.61856	400
1112.12	8796.1	1.61943	1.61943	400
1112.23	8799.42	1.62032	1.62032	400
1112.33	8802.21	1.62115	1.62115	400
1112.44	8804.69	1.62201	1.62201	400
1112.55	8807.23	1.6229	1.6229	400
1112.65	8810.44	1.62371	1.62371	400
1112.76	8813.04	1.62458	1.62458	400
1112.87	8815.44	1.62545	1.62545	400
1112.98	8818.33	1.62631	1.62631	400
1113.08	8821.86	1.62714	1.62714	400
1113.19	8824.96	1.62803	1.62803	400
1113.3	8828.27	1.6289	1.6289	400
1113.4	8831.4	1.6297	1.6297	400
1113.51	8833.1	1.63057	1.63057	400
1113.62	8835.71	1.63146	1.63146	400
1113.73	8838.6	1.63235	1.63235	401
1113.83	8841.9	1.63316	1.63316	401
1113.94	8844.62	1.63405	1.63405	401
1114.05	8847.22	1.63491	1.63491	401
1114.15	8849.6	1.6357	1.6357	401
1114.26	8852.36	1.63659	1.63659	401
1114.37	8854.7	1.63746	1.63746	401
1114.48	8858.31	1.63834	1.63834	401
1114.58	8860.92	1.63915	1.63915	401
1114.69	8863.88	1.64004	1.64004	401
1114.8	8866.4	1.64091	1.64091	401
1114.9	8869.2	1.64171	1.64171	401
1115.01	8871.91	1.64258	1.64258	401
1115.12	8873.66	1.64347	1.64347	401
1115.22	8875.51	1.64428	1.64428	401
1115.33	8878.36	1.64512	1.64512	401
1115.44	8881.48	1.64601	1.64601	401
1115.54	8884.34	1.64682	1.64682	401
1115.65	8887.4	1.64771	1.64771	401
1115.76	8891.08	1.6486	1.6486	401
1115.87	8893.52	1.64944	1.64944	401
1115.97	8896.52	1.65025	1.65025	401
1116.08	8899.86	1.65114	1.65114	401
1116.19	8903.22	1.65203	1.65203	401
1116.29	8905.03	1.65281	1.65281	401
1116.4	8907.82	1.6537	1.6537	401
1116.51	8910.41	1.65455	1.65455	401
1116.62	8913.04	1.65544	1.65544	401
1116.72	8914.95	1.65622	1.65622	401
1116.83	8917.21	1.65711	1.65711	401
1116.94	8920.35	1.658	1.658	401
1117.04	8923.17	1.65881	1.65881	401
1117.15	8926.23	1.6597	1.6597	401
1117.26	8928.9	1.66054	1.66054	401
1117.37	8931.76	1.66145	1.66145	401
1117.47	8933.48	1.66224	1.66224	401
1117.58	8935.98	1.66311	1.66311	401
1117.69	8938.75	1.66398	1.66398	401
1117.79	8941.47	1.6648	1.6648	401
1117.9	8944.16	1.66567	1.66567	401
1118.01	8947.13	1.66654	1.66654	401
1118.12	8949.61	1.66741	1.66741	401
1118.22	8952.53	1.66819	1.66819	401
1118.33	8955.37	1.66908	1.66908	401
1118.44	8958.15	1.66997	1.66997	401
1118.54	8961.27	1.67078	1.67078	401
1118.65	8964.71	1.67167	1.67167	401
1118.76	8966.67	1.67251	1.67251	401
1118.87	8969.71	1.67342	1.67342	401
1118.97	8971.95	1.67419	1.67419	401
1119.08	8974.66	1.67506	1.67506	401
1119.19	8977.47	1.67592	1.67592	401
1119.29	8980.17	1.67675	1.67675	401
1119.4	8982.87	1.67762	1.67762	401
1119.51	8986.03	1.67851	1.67851	401
1119.62	8989	1.6794	1.6794	401
1119.72	8991.53	1.68018	1.68018	401
1119.83	8994.09	1.68109	1.68109	401
1119.94	8996.08	1.68194	1.68194	401
1120.04	8998.63	1.68275	1.68275	401
1120.15	9001.53	1.68361	1.68361	401
1120.26	9004.11	1.68448	1.68448	401
1120.36	9006.62	1.68527	1.68527	401
1120.47	9008.4	1.68614	1.68614	401
1120.58	9011.66	1.687	1.687	401
1120.69	9014.82	1.68787	1.68787	401
1120.79	9017.83	1.68868	1.68868	400
1120.9	9021.21	1.68957	1.68957	400
1121.01	9023.97	1.69046	1.69046	400
1121.11	9027.14	1.69124	1.69124	400
1121.22	9030.25	1.69211	1.69211	400
1121.33	9032.8	1.693	1.693	400
1121.44	9035.24	1.69387	1.69387	400
1121.54	9037.07	1.69463	1.69463	400
1121.65	9039.66	1.69554	1.69554	400
1121.76	9042.73	1.69643	1.69643	400
1121.86	9045.68	1.69724	1.69724	400
1121.97	9048.25	1.69812	1.69812	400
1122.08	9050.65	1.69899	1.69899	400
1122.19	9052.87	1.69986	1.69986	400
1122.29	9055.65	1.70067	1.70067	400
1122.4	9058.27	1.70151	1.70151	400
[truncated: 1,180 more rows]
