# Supplementary material for: Benchmark dataset of the effect of grain size on strength in the single-phase FCC CrCoNi medium entropy alloy
Source: Data Brief. 2019 Oct 1;27:104592. doi: 10.1016/j.dib.2019.104592 (PMC6812030; doi:10.1016/j.dib.2019.104592)
Supplement: Multimedia component 1 [file mmc1.zip › Compression_Tests/673K/CrCoNi_1273K_180min_673K.xlsx]

## Sheet: CrCoNi_1273K_180min_673K
Name	CrCoNi-1000C-3h-46µm-693K
Diameter	4.11	mm
Sample height	8.05	mm
Gage length	8.05	mm
Speed ​​during measurement	0.48	mm/min
Time	Force	Crosshead Displacement	Crosshead Displacement	Temperature
s	N	mm	mm	°C
333.568	71.5991	0	0	400
333.648	71.3226	-4.13415e-05	-4.13415e-05	400
333.678	71.2596	-4.13415e-05	-4.13415e-05	400
333.678	71.2596	-4.13415e-05	-4.13415e-05	400
333.778	71.5433	4.1294e-05	4.1294e-05	400
333.888	71.8437	2.07183e-05	2.07183e-05	400
333.998	71.6384	-4.14367e-05	-4.14367e-05	400
334.098	73.1533	0.000702429	0.000702429	400
334.208	75.1347	0.00165324	0.00165324	400
334.318	77.0771	0.00256305	0.00256305	400
334.418	78.5527	0.0033484	0.0033484	400
334.528	79.8792	0.00423722	0.00423722	400
334.638	80.7166	0.00512605	0.00512605	400
334.748	81.3323	0.00599437	0.00599437	400
334.848	82.1213	0.00680022	0.00680022	400
334.958	83.0053	0.00766854	0.00766854	400
335.068	83.7005	0.00853686	0.00853686	400
335.168	84.103	0.00932221	0.00932221	400
335.278	84.332	0.0101696	0.0101696	400
335.388	84.6	0.0110589	0.0110589	400
335.498	84.885	0.0119682	0.0119682	400
335.598	84.9873	0.0127535	0.0127535	400
335.708	85.3582	0.0136219	0.0136219	400
335.818	85.4528	0.0145107	0.0145107	400
335.918	85.7135	0.015296	0.015296	400
336.028	85.9502	0.0161849	0.0161849	400
336.138	86.0687	0.0170532	0.0170532	400
336.248	86.2819	0.017942	0.017942	400
336.348	86.5739	0.0187274	0.0187274	400
336.458	86.4004	0.0196162	0.0196162	399
336.568	86.5185	0.0205052	0.0205052	399
336.668	86.5741	0.0212701	0.0212701	399
336.778	86.4872	0.0221794	0.0221794	399
336.888	86.4162	0.0230682	0.0230682	399
336.988	86.0687	0.023854	0.023854	399
337.098	86.5341	0.0247219	0.0247219	399
337.208	86.4082	0.0255902	0.0255902	399
337.318	86.424	0.026479	0.026479	399
337.418	86.6291	0.0272854	0.0272854	399
337.528	86.5581	0.0281532	0.0281532	399
337.638	86.6292	0.0290218	0.0290218	399
337.738	87.7101	0.0298276	0.0298276	399
337.848	89.3991	0.0306959	0.0306959	399
337.958	91.0099	0.0315848	0.0315848	399
338.068	92.1779	0.0324736	0.0324736	399
338.168	92.9126	0.0332589	0.0332589	399
338.278	93.5285	0.0341478	0.0341478	399
338.388	94.0968	0.0350161	0.0350161	399
338.488	94.5469	0.0358224	0.0358224	399
338.598	94.7915	0.0366903	0.0366903	399
338.708	95.4074	0.0375586	0.0375586	399
338.818	95.6521	0.0384474	0.0384474	399
338.918	95.8338	0.0392742	0.0392742	399
339.028	96.1096	0.0401218	0.0401218	399
339.138	96.473	0.0410311	0.0410311	399
339.238	96.8125	0.041817	0.041817	399
339.348	96.9703	0.0426848	0.0426848	399
339.458	97.144	0.0435531	0.0435531	399
339.568	97.5309	0.044442	0.044442	399
339.668	97.7748	0.0452483	0.0452483	399
339.778	98.1939	0.0461161	0.0461161	399
339.888	98.5334	0.0469844	0.0469844	399
339.988	98.9041	0.0477908	0.0477908	399
340.098	99.5043	0.0486586	0.0486586	399
340.208	100.522	0.0495474	0.0495474	399
340.318	101.391	0.0504573	0.0504573	399
340.418	102.535	0.0512631	0.0512631	399
340.528	103.475	0.0521314	0.0521314	399
340.638	104.762	0.0530203	0.0530203	399
340.738	105.89	0.0538056	0.0538056	399
340.848	107.272	0.0546739	0.0546739	399
340.958	108.266	0.0555627	0.0555627	399
341.068	109.64	0.0564308	0.0564308	399
341.168	110.753	0.0572372	0.0572372	399
341.278	111.866	0.058126	0.058126	399
341.388	112.916	0.0590148	0.0590148	399
341.488	114.227	0.0598211	0.0598211	398
341.598	115.292	0.06071	0.06071	398
341.708	116.586	0.0615988	0.0615988	398
341.818	117.77	0.0624669	0.0624669	398
341.918	118.781	0.0632523	0.0632523	398
342.028	120.384	0.0641411	0.0641411	398
342.128	122.231	0.064906	0.064906	398
342.238	124.449	0.0658153	0.0658153	398
342.348	126.628	0.0667043	0.0667043	398
342.458	128.759	0.0675519	0.0675519	398
342.558	131.094	0.0683788	0.0683788	398
342.668	133.661	0.0692881	0.0692881	398
342.778	135.816	0.0701564	0.0701564	398
342.878	138.152	0.0709627	0.0709627	398
342.988	140.647	0.0718101	0.0718101	398
343.098	143.221	0.0727194	0.0727194	398
343.208	145.636	0.0735672	0.0735672	398
343.308	147.736	0.0743731	0.0743731	398
343.418	149.994	0.0752619	0.0752619	398
343.528	152.472	0.0761507	0.0761507	398
343.628	154.62	0.0769571	0.0769571	398
343.738	156.925	0.0778459	0.0778459	398
343.848	159.624	0.0787347	0.0787347	398
343.958	162.277	0.079603	0.079603	398
344.058	164.614	0.0804089	0.0804089	398
344.168	167.068	0.0812772	0.0812772	398
344.278	169.642	0.082166	0.082166	398
344.378	172.248	0.0829514	0.0829514	398
344.488	175.27	0.0838402	0.0838402	399
344.598	178.215	0.084729	0.084729	399
344.708	181.42	0.0856388	0.0856388	399
344.808	184.395	0.0864037	0.0864037	399
344.918	187.333	0.087313	0.087313	399
345.028	190.473	0.0881608	0.0881608	399
345.128	193.473	0.0889877	0.0889877	399
345.238	197.114	0.0898765	0.0898765	399
345.348	200.54	0.0907858	0.0907858	399
345.458	204.21	0.0916541	0.0916541	399
345.558	207.542	0.09246	0.09246	399
345.668	211.212	0.0933283	0.0933283	399
345.778	214.858	0.0942171	0.0942171	399
345.878	218.639	0.095044	0.095044	399
345.988	222.815	0.0959328	0.0959328	399
346.098	227.032	0.0968216	0.0968216	399
346.208	231.301	0.0977104	0.0977104	399
346.308	235.171	0.0985165	0.0985165	399
346.418	239.385	0.0993849	0.0993849	399
346.528	243.561	0.100274	0.100274	399
346.628	247.462	0.10108	0.10108	399
346.738	251.51	0.101948	0.101948	399
346.848	256.153	0.102816	0.102816	399
346.948	260.21	0.103643	0.103643	399
347.058	263.029	0.104511	0.104511	399
347.168	267.4	0.1054	0.1054	399
347.278	272.193	0.106289	0.106289	399
347.378	275.92	0.107095	0.107095	399
347.488	279.33	0.107963	0.107963	399
347.598	282.164	0.108852	0.108852	399
347.698	284.895	0.109658	0.109658	399
347.808	287.414	0.110547	0.110547	399
347.918	289.843	0.111415	0.111415	399
348.028	292.552	0.112283	0.112283	399
348.128	294.96	0.11311	0.11311	399
348.238	297.683	0.113999	0.113999	399
348.348	300.297	0.114888	0.114888	399
348.448	302.949	0.115694	0.115694	399
348.558	305.948	0.116562	0.116562	399
348.668	308.663	0.117472	0.117472	399
348.778	311.892	0.118319	0.118319	399
348.878	314.794	0.119105	0.119105	399
348.988	318.249	0.120014	0.120014	399
349.098	321.735	0.120882	0.120882	399
349.198	325.585	0.121689	0.121689	399
349.308	329.971	0.122557	0.122557	399
349.418	334.563	0.123446	0.123446	399
349.528	339.387	0.124335	0.124335	399
349.628	344.075	0.12512	0.12512	400
349.738	349.592	0.125988	0.125988	400
349.848	354.915	0.126877	0.126877	400
349.948	360.243	0.127725	0.127725	400
350.058	366.157	0.128572	0.128572	400
350.168	372.139	0.129461	0.129461	400
350.278	378.157	0.130308	0.130308	400
350.378	383.989	0.131135	0.131135	400
350.488	390.344	0.132003	0.132003	400
350.598	396.876	0.132872	0.132872	400
350.698	403.153	0.133677	0.133677	400
350.808	410.126	0.134587	0.134587	400
350.918	416.766	0.135455	0.135455	400
351.028	423.559	0.136365	0.136365	400
351.128	429.977	0.13713	0.13713	400
351.238	437.219	0.138019	0.138019	400
351.348	443.915	0.138887	0.138887	400
351.448	450.262	0.139693	0.139693	400
351.558	457.118	0.140561	0.140561	400
351.668	463.989	0.14145	0.14145	400
351.778	471.149	0.142318	0.142318	400
351.878	477.813	0.143124	0.143124	400
351.988	485.022	0.144013	0.144013	400
352.098	492.378	0.144902	0.144902	400
352.198	498.788	0.145687	0.145687	400
352.308	506.171	0.146556	0.146556	400
352.418	514.131	0.147444	0.147444	400
352.518	520.987	0.14825	0.14825	400
352.628	528.788	0.149119	0.149119	401
352.738	536.299	0.149987	0.149987	401
352.848	543.889	0.150855	0.150855	401
352.948	550.917	0.151661	0.151661	401
353.058	559.085	0.15255	0.15255	401
353.168	566.753	0.153418	0.153418	401
353.268	574.003	0.154245	0.154245	401
353.378	581.557	0.155113	0.155113	401
353.488	589.862	0.155981	0.155981	401
353.598	597.78	0.15685	0.15685	401
353.698	605.268	0.157676	0.157676	401
353.808	613.03	0.158524	0.158524	401
353.918	620.96	0.159413	0.159413	401
354.018	627.971	0.160198	0.160198	401
354.128	635.999	0.161087	0.161087	401
354.238	644.077	0.161955	0.161955	401
354.348	652.647	0.162844	0.162844	401
354.448	659.581	0.16363	0.16363	401
354.558	667.944	0.164539	0.164539	401
354.668	676.37	0.165407	0.165407	401
354.768	683.643	0.166213	0.166213	401
354.878	692.081	0.167082	0.167082	401
354.988	700.483	0.16795	0.16795	401
355.098	709.03	0.168839	0.168839	401
355.198	717.354	0.169624	0.169624	401
355.308	725.995	0.170513	0.170513	401
355.418	734.714	0.171381	0.171381	401
355.518	743.307	0.172187	0.172187	401
355.628	752.241	0.173076	0.173076	401
355.738	761.608	0.173944	0.173944	401
355.848	770.639	0.174812	0.174812	401
355.948	779.096	0.175598	0.175598	401
356.058	788.385	0.176487	0.176487	401
356.168	797.542	0.177355	0.177355	401
356.268	806.03	0.17814	0.17814	401
356.378	814.522	0.178988	0.178988	401
356.488	823.534	0.179877	0.179877	401
356.598	833.186	0.180745	0.180745	401
356.698	841.921	0.181551	0.181551	401
356.808	851.116	0.18244	0.18244	401
356.908	859.641	0.183246	0.183246	401
357.018	868.438	0.184114	0.184114	401
357.128	877.903	0.184983	0.184983	401
357.238	887.055	0.185871	0.185871	401
357.338	895.293	0.186657	0.186657	401
357.448	904.699	0.187546	0.187546	401
357.558	915.555	0.188393	0.188393	401
357.658	924.281	0.189199	0.189199	401
357.768	934.504	0.190109	0.190109	401
357.878	943.645	0.190998	0.190998	401
357.988	953.145	0.191845	0.191845	401
358.088	962.016	0.192652	0.192652	401
358.198	971.598	0.193519	0.193519	401
358.308	981.039	0.194408	0.194408	401
358.408	989.242	0.195194	0.195194	401
358.518	998.856	0.196083	0.196083	401
358.628	1007.97	0.196951	0.196951	401
358.738	1017.23	0.197819	0.197819	401
358.838	1024.73	0.198625	0.198625	401
358.948	1033.37	0.199514	0.199514	401
359.058	1042.17	0.200403	0.200403	401
359.158	1049.86	0.201168	0.201168	401
359.268	1058.67	0.202077	0.202077	401
359.378	1066.6	0.202946	0.202946	401
359.488	1075.24	0.203834	0.203834	401
359.588	1082.76	0.20462	0.20462	401
359.698	1090.97	0.205488	0.205488	401
359.808	1099.31	0.206356	0.206356	401
359.908	1106.25	0.207162	0.207162	401
360.018	1114.32	0.20803	0.20803	401
360.128	1123.07	0.208919	0.208919	401
360.238	1131.52	0.209808	0.209808	401
360.338	1139.57	0.210635	0.210635	401
360.448	1147.63	0.211503	0.211503	401
360.558	1157.02	0.212371	0.212371	401
360.658	1164.98	0.213157	0.213157	401
360.768	1173.98	0.214066	0.214066	401
360.878	1182.98	0.214914	0.214914	401
360.988	1192	0.215782	0.215782	401
361.088	1200.75	0.216588	0.216588	401
361.198	1210.69	0.217477	0.217477	401
361.308	1220.38	0.218345	0.218345	401
361.408	1228.86	0.219151	0.219151	401
361.518	1239.11	0.22004	0.22004	401
361.628	1248.47	0.220929	0.220929	401
361.738	1257.64	0.221838	0.221838	401
361.838	1265.36	0.222624	0.222624	401
361.948	1275.47	0.223492	0.223492	401
362.058	1285.44	0.22436	0.22436	401
362.158	1294.43	0.225146	0.225146	401
362.268	1302.36	0.226055	0.226055	401
362.378	1312.91	0.226944	0.226944	401
362.478	1322.53	0.22775	0.22775	401
362.588	1332.31	0.228619	0.228619	401
362.698	1340.79	0.229508	0.229508	401
362.808	1350.88	0.230375	0.230375	400
362.908	1360.36	0.231161	0.231161	400
363.018	1370.88	0.23205	0.23205	400
363.128	1380.26	0.232918	0.232918	400
363.228	1389.82	0.233745	0.233745	400
363.338	1400.71	0.234613	0.234613	400
363.448	1410.57	0.235481	0.235481	400
363.558	1420.87	0.236349	0.236349	400
363.658	1430.09	0.237176	0.237176	400
363.768	1440.45	0.238045	0.238045	400
363.878	1450.81	0.238954	0.238954	400
363.978	1460.53	0.239739	0.239739	400
364.088	1470.46	0.240608	0.240608	400
364.198	1481.51	0.241517	0.241517	400
364.308	1491.5	0.242406	0.242406	400
364.408	1501.06	0.243192	0.243192	400
364.518	1510.89	0.24408	0.24408	400
364.628	1521.25	0.244948	0.244948	400
364.728	1531.05	0.245775	0.245775	400
364.838	1541.43	0.246643	0.246643	400
364.948	1551.66	0.247512	0.247512	400
365.058	1562.49	0.248401	0.248401	400
365.158	1572.14	0.249206	0.249206	400
365.268	1582.51	0.250095	0.250095	400
365.378	1592.52	0.250985	0.250985	400
365.478	1602.2	0.25177	0.25177	400
365.588	1613.39	0.252659	0.252659	400
365.698	1624.23	0.253548	0.253548	400
365.808	1634.95	0.254416	0.254416	400
365.908	1645.03	0.255243	0.255243	400
366.018	1655.63	0.256111	0.256111	400
366.128	1666.55	0.256999	0.256999	400
366.228	1675.9	0.257806	0.257806	400
366.338	1686.72	0.258674	0.258674	400
366.448	1697.39	0.259563	0.259563	400
366.558	1708.35	0.260452	0.260452	400
366.658	1718.05	0.261257	0.261257	400
366.768	1729.1	0.262126	0.262126	400
366.878	1739.57	0.262994	0.262994	399
366.978	1749.04	0.263821	0.263821	399
367.088	1759.98	0.26473	0.26473	399
367.198	1770.62	0.265619	0.265619	399
367.298	1780.49	0.266446	0.266446	399
367.408	1790.37	0.267293	0.267293	399
367.518	1800.76	0.268182	0.268182	399
367.628	1810.99	0.269071	0.269071	399
367.728	1820.42	0.269857	0.269857	399
367.838	1830.24	0.270746	0.270746	399
367.948	1840.27	0.271635	0.271635	399
368.048	1849.78	0.27244	0.27244	399
368.158	1859.74	0.273309	0.273309	399
368.268	1869.88	0.274198	0.274198	399
368.378	1880.46	0.275086	0.275086	399
368.478	1890.35	0.275893	0.275893	399
368.588	1900.52	0.276782	0.276782	399
368.698	1910.42	0.277649	0.277649	399
368.798	1919.27	0.278435	0.278435	399
368.908	1929.13	0.279345	0.279345	399
369.018	1938.96	0.280213	0.280213	399
369.128	1948.55	0.281101	0.281101	399
369.228	1957.09	0.281908	0.281908	399
369.338	1966.67	0.282797	0.282797	399
369.448	1975.76	0.283665	0.283665	399
369.548	1983.65	0.284471	0.284471	399
369.658	1992.74	0.285381	0.285381	399
369.768	2001.21	0.286269	0.286269	399
369.878	2009.31	0.287138	0.287138	399
369.978	2016.86	0.287923	0.287923	399
370.088	2024.54	0.288791	0.288791	399
370.198	2032.01	0.28968	0.28968	399
370.298	2038.93	0.290507	0.290507	399
370.408	2046.51	0.291375	0.291375	399
370.518	2054	0.292264	0.292264	399
370.628	2060.61	0.293132	0.293132	399
370.728	2066.95	0.293938	0.293938	399
370.838	2073.33	0.294806	0.294806	399
370.948	2079.56	0.295674	0.295674	399
371.048	2085.49	0.296501	0.296501	399
371.158	2091.29	0.29739	0.29739	399
371.268	2096.92	0.298238	0.298238	399
371.378	2102.8	0.299127	0.299127	399
371.478	2107.85	0.299933	0.299933	399
371.588	2112.83	0.300822	0.300822	399
371.698	2118.09	0.30169	0.30169	399
371.798	2122.7	0.302516	0.302516	399
371.908	2127.75	0.303364	0.303364	399
372.018	2133.29	0.304273	0.304273	399
372.118	2137.59	0.305059	0.305059	399
372.228	2142.16	0.305927	0.305927	399
372.338	2146.94	0.306837	0.306837	399
372.438	2151.3	0.307622	0.307622	399
372.548	2156.52	0.308491	0.308491	399
372.658	2160.81	0.309358	0.309358	399
372.768	2165.8	0.310247	0.310247	399
372.868	2170.06	0.311054	0.311054	399
372.978	2174.92	0.311942	0.311942	399
373.088	2179.58	0.312811	0.312811	399
373.188	2184.04	0.313617	0.313617	399
373.298	2188.66	0.314485	0.314485	399
373.408	2193.45	0.315353	0.315353	399
373.518	2198.46	0.316263	0.316263	399
373.618	2202.9	0.317048	0.317048	399
373.728	2208.7	0.317916	0.317916	399
373.838	2213.96	0.318785	0.318785	399
373.938	2218.2	0.31957	0.31957	399
374.048	2223.13	0.320459	0.320459	399
374.158	2227.58	0.321348	0.321348	399
374.268	2232.38	0.322236	0.322236	399
374.368	2236.28	0.323043	0.323043	399
374.478	2240.8	0.323911	0.323911	399
374.588	2245.26	0.324779	0.324779	399
374.688	2249.71	0.325606	0.325606	399
374.798	2254.25	0.326453	0.326453	399
374.908	2258.96	0.327342	0.327342	399
375.018	2263.83	0.32821	0.32821	399
375.118	2268.22	0.329037	0.329037	399
375.228	2272.91	0.329905	0.329905	399
375.338	2277.36	0.330774	0.330774	399
375.438	2281.46	0.331579	0.331579	399
375.548	2286.67	0.332448	0.332448	399
375.658	2291.53	0.333316	0.333316	399
375.768	2296.48	0.334205	0.334205	399
375.868	2300.42	0.33499	0.33499	399
375.978	2305.82	0.335879	0.335879	399
376.088	2311.14	0.336768	0.336768	399
376.188	2315.69	0.337553	0.337553	399
376.298	2320.65	0.338422	0.338422	399
376.408	2325.52	0.33931	0.33931	399
376.518	2330.6	0.340199	0.340199	399
376.618	2335.72	0.340985	0.340985	399
376.728	2340.95	0.341874	0.341874	399
376.838	2346.26	0.342742	0.342742	399
376.938	2350.63	0.343528	0.343528	399
377.048	2355.64	0.344416	0.344416	399
377.158	2360.92	0.345305	0.345305	399
377.258	2365.52	0.34607	0.34607	399
377.368	2371.32	0.346979	0.346979	399
377.478	2376.12	0.347806	0.347806	399
377.588	2380.69	0.348674	0.348674	399
377.688	2385.78	0.34948	0.34948	399
377.798	2391.24	0.35037	0.35037	399
377.908	2396.51	0.351237	0.351237	399
378.008	2400.81	0.352044	0.352044	399
378.118	2405.58	0.352912	0.352912	399
378.228	2410.51	0.35378	0.35378	399
378.338	2415.9	0.35469	0.35469	399
378.438	2420.4	0.355455	0.355455	399
378.548	2425.62	0.356322	0.356322	399
378.658	2430.95	0.357191	0.357191	399
378.758	2435.85	0.358018	0.358018	399
378.868	2440.59	0.358886	0.358886	399
378.978	2445.86	0.359775	0.359775	399
379.088	2451.3	0.360643	0.360643	399
379.188	2456.04	0.361449	0.361449	399
379.298	2460.75	0.362317	0.362317	399
379.408	2465.77	0.363185	0.363185	399
379.508	2470.55	0.363992	0.363992	399
379.618	2475.7	0.36488	0.36488	399
379.728	2480.15	0.365748	0.365748	399
379.838	2485.23	0.366637	0.366637	399
379.938	2489.59	0.367423	0.367423	399
380.048	2494.42	0.368291	0.368291	400
380.158	2499.75	0.36918	0.36918	400
380.258	2504.32	0.369986	0.369986	400
380.368	2509.63	0.370895	0.370895	400
380.478	2514.5	0.371743	0.371743	400
380.588	2519.21	0.372652	0.372652	400
380.688	2522.97	0.373438	0.373438	400
380.798	2527.68	0.374306	0.374306	400
380.908	2533.02	0.375174	0.375174	400
381.008	2537.64	0.37596	0.37596	400
381.118	2542.27	0.376849	0.376849	400
381.228	2547.79	0.377737	0.377737	400
381.338	2552.82	0.378626	0.378626	400
381.438	2556.91	0.379433	0.379433	400
381.548	2561.24	0.38028	0.38028	400
381.658	2566	0.381169	0.381169	400
381.758	2570.33	0.381975	0.381975	400
381.868	2574.86	0.382823	0.382823	400
381.978	2579.96	0.383732	0.383732	400
382.078	2584.37	0.384518	0.384518	400
382.188	2589.32	0.385386	0.385386	400
382.298	2593.96	0.386274	0.386274	400
382.408	2598.82	0.387143	0.387143	400
382.508	2602.64	0.387949	0.387949	400
382.618	2607.17	0.388858	0.388858	400
382.728	2612.28	0.389726	0.389726	400
382.828	2616.63	0.390533	0.390533	400
382.938	2621.12	0.391422	0.391422	400
383.048	2625.52	0.39229	0.39229	400
383.158	2630.2	0.393199	0.393199	400
383.258	2634.01	0.393964	0.393964	400
383.368	2638.59	0.394832	0.394832	400
383.478	2643.1	0.395721	0.395721	400
383.578	2647.21	0.396507	0.396507	400
383.688	2651.89	0.397437	0.397437	400
383.798	2656.13	0.398305	0.398305	400
383.908	2660.96	0.399173	0.399173	400
384.008	2665.26	0.399979	0.399979	400
384.118	2670.05	0.400847	0.400847	400
384.228	2674.4	0.401736	0.401736	401
384.328	2678.78	0.402542	0.402542	401
384.438	2683.01	0.403431	0.403431	401
384.548	2687.38	0.4043	0.4043	401
384.658	2692.41	0.405188	0.405188	401
384.758	2696.75	0.405994	0.405994	401
384.868	2701.19	0.406842	0.406842	401
384.978	2705.73	0.407751	0.407751	401
385.078	2709.77	0.408537	0.408537	401
385.188	2714.58	0.409447	0.409447	401
385.298	2718.78	0.410335	0.410335	401
385.408	2723.03	0.411183	0.411183	401
385.508	2726.91	0.411989	0.411989	401
385.618	2731.06	0.412857	0.412857	401
385.728	2735.51	0.413746	0.413746	401
385.828	2739.95	0.414573	0.414573	401
385.938	2744.1	0.415441	0.415441	401
386.048	2748.1	0.41633	0.41633	401
386.158	2752.83	0.417218	0.417218	401
386.258	2756.84	0.418025	0.418025	401
386.368	2760.77	0.418893	0.418893	401
386.478	2765.21	0.419782	0.419782	401
386.578	2769.42	0.420567	0.420567	401
386.688	2773.95	0.421477	0.421477	401
386.798	2778.65	0.422345	0.422345	401
386.908	2782.94	0.423234	0.423234	401
387.008	2786.57	0.424019	0.424019	401
387.118	2791.49	0.424908	0.424908	401
387.218	2795.37	0.425714	0.425714	401
387.328	2799.83	0.426603	0.426603	401
387.438	2803.61	0.427492	0.427492	401
387.548	2807.96	0.428381	0.428381	401
387.648	2811.75	0.429166	0.429166	401
387.758	2815.82	0.430055	0.430055	401
387.868	2820.54	0.430924	0.430924	401
387.968	2824.27	0.431709	0.431709	401
388.078	2828.18	0.432639	0.432639	401
388.188	2832.44	0.433507	0.433507	401
388.298	2837.43	0.434437	0.434437	401
388.398	2840.88	0.435223	0.435223	401
388.508	2844.55	0.436112	0.436112	401
388.618	2848.19	0.437	0.437	401
388.718	2852.22	0.437807	0.437807	401
388.828	2856.01	0.438675	0.438675	401
388.938	2860.11	0.439543	0.439543	401
389.048	2864.63	0.440411	0.440411	401
389.148	2868.34	0.441238	0.441238	401
389.258	2873.05	0.442147	0.442147	401
389.368	2876.85	0.443016	0.443016	401
389.468	2880.64	0.443822	0.443822	401
389.578	2884.72	0.44469	0.44469	401
389.688	2888.73	0.4456	0.4456	401
389.798	2893.13	0.446468	0.446468	401
389.898	2896.71	0.447274	0.447274	401
390.008	2900.99	0.448163	0.448163	401
390.118	2905.21	0.449031	0.449031	401
390.218	2909.07	0.449837	0.449837	401
390.328	2913	0.450685	0.450685	401
390.438	2917.54	0.451594	0.451594	401
390.548	2921.34	0.452483	0.452483	401
390.648	2925.02	0.453289	0.453289	401
390.758	2928.5	0.454157	0.454157	401
390.868	2933.16	0.455046	0.455046	401
390.968	2937.07	0.455873	0.455873	401
391.078	2940.81	0.45672	0.45672	401
391.188	2945.08	0.457609	0.457609	401
391.298	2948.43	0.458498	0.458498	401
391.398	2952.08	0.459283	0.459283	401
391.508	2956.38	0.460172	0.460172	401
391.618	2960.56	0.461041	0.461041	401
391.718	2964.08	0.461847	0.461847	401
391.828	2967.81	0.462715	0.462715	401
391.938	2972.02	0.463604	0.463604	401
392.038	2975.74	0.464431	0.464431	401
392.148	2979.68	0.465299	0.465299	401
392.258	2983.5	0.466188	0.466188	401
392.368	2987.88	0.467056	0.467056	401
392.468	2991.4	0.467862	0.467862	401
392.578	2995.25	0.468751	0.468751	401
392.688	2999.27	0.469619	0.469619	401
392.788	3002.93	0.470425	0.470425	401
392.898	3006.91	0.471314	0.471314	401
393.008	3010.64	0.472203	0.472203	401
393.118	3014.65	0.47305	0.47305	401
393.218	3018.51	0.473856	0.473856	401
393.328	3022.55	0.474745	0.474745	400
393.438	3025.93	0.475634	0.475634	400
393.538	3029.82	0.47642	0.47642	400
393.648	3033.73	0.477309	0.477309	400
393.758	3037.6	0.478177	0.478177	400
393.868	3041.27	0.479065	0.479065	400
393.968	3044.11	0.479851	0.479851	400
394.078	3047.97	0.48074	0.48074	400
394.188	3052.13	0.481629	0.481629	400
394.288	3055.68	0.482414	0.482414	400
394.398	3059.84	0.483303	0.483303	400
394.508	3063.74	0.484192	0.484192	400
394.618	3067.19	0.485039	0.485039	400
394.718	3070.93	0.485846	0.485846	400
394.828	3075	0.486714	0.486714	400
394.938	3078.55	0.487603	0.487603	400
395.038	3082.18	0.488409	0.488409	400
395.148	3086.3	0.489277	0.489277	400
395.258	3089.85	0.490145	0.490145	400
395.368	3093.79	0.491055	0.491055	400
395.468	3097.34	0.49184	0.49184	400
395.578	3101.52	0.492708	0.492708	400
395.688	3105.41	0.493597	0.493597	400
395.788	3108.63	0.494403	0.494403	400
395.898	3112.41	0.495251	0.495251	400
396.008	3116.28	0.496161	0.496161	400
396.118	3119.88	0.497028	0.497028	400
396.218	3123.48	0.497835	0.497835	400
396.328	3127.19	0.498703	0.498703	400
396.438	3131.01	0.49955	0.49955	400
396.538	3134.06	0.500357	0.500357	400
396.648	3137.87	0.501245	0.501245	400
396.758	3142.03	0.502134	0.502134	400
396.868	3145.21	0.503002	0.503002	400
396.968	3148.85	0.503808	0.503808	400
397.078	3152.42	0.504697	0.504697	400
397.188	3156.46	0.505545	0.505545	400
397.288	3159.69	0.506351	0.506351	400
397.398	3163.67	0.507219	0.507219	399
397.508	3167.19	0.508087	0.508087	399
397.608	3170.52	0.508893	0.508893	399
397.718	3174.28	0.509782	0.509782	399
397.828	3178.55	0.510671	0.510671	399
397.938	3182.57	0.511539	0.511539	399
398.038	3185.93	0.512346	0.512346	399
398.148	3189.58	0.513214	0.513214	399
398.258	3193.15	0.514082	0.514082	399
398.358	3196.95	0.514888	0.514888	399
398.468	3200.83	0.515777	0.515777	399
398.578	3204.11	0.516624	0.516624	399
398.688	3206.83	0.517472	0.517472	399
398.788	3210.58	0.518258	0.518258	399
398.898	3215	0.519167	0.519167	399
399.008	3218.69	0.520056	0.520056	399
399.108	3221.75	0.520841	0.520841	399
399.218	3224.62	0.521709	0.521709	399
399.328	3228.29	0.522578	0.522578	399
399.438	3232.39	0.523466	0.523466	399
399.538	3235.7	0.524252	0.524252	399
399.648	3239.16	0.525141	0.525141	399
399.758	3243.24	0.52603	0.52603	399
399.858	3246.45	0.526815	0.526815	399
399.968	3249.93	0.527704	0.527704	399
400.078	3253.65	0.528593	0.528593	399
400.188	3257.33	0.529461	0.529461	399
400.288	3260.82	0.530246	0.530246	399
400.398	3264.6	0.531115	0.531115	399
400.508	3268.2	0.532024	0.532024	399
400.608	3271.37	0.53281	0.53281	399
400.718	3275.12	0.533678	0.533678	399
400.828	3278.53	0.534587	0.534587	399
400.938	3282.53	0.535456	0.535456	399
401.038	3285.86	0.536241	0.536241	399
401.148	3288.85	0.537088	0.537088	399
401.258	3292.65	0.537977	0.537977	399
401.358	3296.01	0.538784	0.538784	399
401.468	3299.65	0.539672	0.539672	399
401.578	3303.48	0.540561	0.540561	399
401.688	3306.68	0.54143	0.54143	399
401.788	3309.95	0.542235	0.542235	399
401.898	3313.44	0.543104	0.543104	399
401.998	3316.62	0.543889	0.543889	399
402.108	3320.37	0.544778	0.544778	399
402.218	3323.86	0.545646	0.545646	399
402.328	3327.55	0.546514	0.546514	399
402.428	3330.82	0.547362	0.547362	399
402.538	3333.83	0.54823	0.54823	399
402.648	3337.54	0.549098	0.549098	399
402.748	3340.67	0.549884	0.549884	399
402.858	3344.64	0.550773	0.550773	399
402.968	3348.13	0.551641	0.551641	399
403.078	3351.83	0.552509	0.552509	399
403.178	3355.38	0.553315	0.553315	399
403.288	3358.49	0.554204	0.554204	399
403.398	3361.95	0.555072	0.555072	399
403.498	3365.04	0.555878	0.555878	399
403.608	3368.66	0.556746	0.556746	399
403.718	3371.99	0.557656	0.557656	399
403.828	3375.39	0.558545	0.558545	399
403.928	3378.3	0.55933	0.55933	399
404.038	3381.76	0.56026	0.56026	399
404.148	3385.26	0.561108	0.561108	399
404.248	3388.48	0.561914	0.561914	399
404.358	3391.45	0.562762	0.562762	399
404.468	3395.06	0.56363	0.56363	399
404.578	3398.38	0.564519	0.564519	399
404.678	3401.69	0.565325	0.565325	399
404.788	3405.18	0.566213	0.566213	399
404.898	3408.51	0.567123	0.567123	399
404.998	3411.25	0.567909	0.567909	399
405.108	3414.66	0.568797	0.568797	399
405.218	3417.93	0.569645	0.569645	399
405.328	3421.63	0.570555	0.570555	399
405.428	3424.95	0.571319	0.571319	399
405.538	3428.46	0.572208	0.572208	399
405.648	3431.92	0.573097	0.573097	399
405.748	3434.89	0.573903	0.573903	399
405.858	3438.32	0.574792	0.574792	399
405.968	3441.7	0.57566	0.57566	399
406.078	3445.54	0.576549	0.576549	399
406.178	3448.57	0.577376	0.577376	399
406.288	3451.53	0.578244	0.578244	399
406.398	3455.05	0.579112	0.579112	399
406.498	3458.18	0.579898	0.579898	399
406.608	3461.76	0.580807	0.580807	399
406.718	3465.25	0.581675	0.581675	399
406.828	3468.31	0.582543	0.582543	399
406.928	3472.04	0.58335	0.58335	399
407.038	3475.15	0.584259	0.584259	399
407.148	3478.09	0.585106	0.585106	399
407.248	3481.27	0.585933	0.585933	399
407.358	3484.89	0.586802	0.586802	399
407.468	3488.4	0.58769	0.58769	399
407.568	3491.44	0.588497	0.588497	399
407.678	3495.08	0.589386	0.589386	399
407.788	3498.57	0.590274	0.590274	399
407.898	3502.85	0.591143	0.591143	399
407.998	3507.07	0.591928	0.591928	399
408.108	3510.41	0.592817	0.592817	399
408.218	3513.78	0.593706	0.593706	399
408.318	3516.94	0.594512	0.594512	399
408.428	3520.19	0.595421	0.595421	399
408.538	3523.97	0.59629	0.59629	400
408.648	3527.36	0.597158	0.597158	400
408.748	3530.23	0.597964	0.597964	400
408.858	3533.17	0.598853	0.598853	400
408.968	3536.49	0.599721	0.599721	400
409.068	3539.75	0.600527	0.600527	400
409.178	3542.79	0.601395	0.601395	400
409.288	3546.07	0.602284	0.602284	400
409.398	3550.56	0.603214	0.603214	400
409.498	3553.55	0.60402	0.60402	400
409.608	3556.46	0.604909	0.604909	400
409.718	3559.64	0.605798	0.605798	400
409.818	3563.07	0.606604	0.606604	400
409.928	3566.48	0.607473	0.607473	400
410.038	3569.82	0.608341	0.608341	400
410.148	3573.06	0.609209	0.609209	400
410.248	3576.16	0.610036	0.610036	400
410.358	3579.75	0.610924	0.610924	400
410.468	3582.9	0.611813	0.611813	400
410.568	3586.09	0.612599	0.612599	400
410.678	3589.56	0.613508	0.613508	400
410.788	3592.82	0.614377	0.614377	400
410.898	3596.25	0.615265	0.615265	400
410.998	3599.23	0.616071	0.616071	400
411.108	3602.86	0.61696	0.61696	400
411.218	3606.39	0.617828	0.617828	400
411.318	3609.08	0.618614	0.618614	400
411.428	3612.44	0.619503	0.619503	400
411.538	3615.74	0.620371	0.620371	400
411.648	3619.38	0.62128	0.62128	400
411.748	3621.85	0.622107	0.622107	400
411.858	3624.94	0.622975	0.622975	400
411.968	3628.53	0.623844	0.623844	400
412.068	3631.66	0.62467	0.62467	400
412.178	3634.45	0.625539	0.625539	400
412.288	3637.86	0.626407	0.626407	400
412.388	3641.06	0.627234	0.627234	400
412.498	3644.22	0.628102	0.628102	400
412.608	3647.39	0.62897	0.62897	401
412.718	3650.86	0.629859	0.629859	401
412.818	3653.49	0.630624	0.630624	401
412.928	3656.63	0.631533	0.631533	401
413.038	3659.93	0.632422	0.632422	401
413.138	3663.18	0.633228	0.633228	401
413.248	3666.82	0.634096	0.634096	401
413.358	3670.03	0.634986	0.634986	401
413.468	3672.97	0.635853	0.635853	401
413.568	3675.8	0.63666	0.63666	401
413.678	3678.96	0.637549	0.637549	401
413.788	3682.77	0.638417	0.638417	401
413.888	3685.78	0.639223	0.639223	401
413.998	3689.1	0.640112	0.640112	401
414.108	3692.23	0.641	0.641	401
414.218	3694.8	0.641869	0.641869	401
414.318	3697.92	0.642675	0.642675	401
414.428	3700.9	0.643543	0.643543	401
414.538	3703.67	0.644432	0.644432	401
414.638	3706.91	0.645238	0.645238	401
414.748	3710.58	0.646127	0.646127	401
414.858	3713.75	0.646974	0.646974	401
414.968	3717.11	0.647842	0.647842	401
415.068	3719.95	0.64869	0.64869	401
415.178	3722.77	0.649558	0.649558	401
415.288	3726	0.650426	0.650426	401
415.388	3729	0.651212	0.651212	401
415.498	3732.43	0.65208	0.65208	401
415.608	3735.36	0.652969	0.652969	401
415.718	3738.4	0.653858	0.653858	401
415.818	3741.11	0.654664	0.654664	401
415.928	3744.54	0.655511	0.655511	401
416.038	3747.61	0.6564	0.6564	401
416.138	3750.93	0.657186	0.657186	401
416.248	3754.21	0.658074	0.658074	401
416.358	3757.19	0.658943	0.658943	401
416.468	3760.51	0.659811	0.659811	401
416.568	3763.81	0.660658	0.660658	401
416.678	3766.55	0.661506	0.661506	401
416.788	3769.85	0.662395	0.662395	401
416.888	3773.04	0.663201	0.663201	401
416.998	3775.83	0.664048	0.664048	401
417.108	3779.17	0.664958	0.664958	401
417.208	3781.77	0.665744	0.665744	401
417.318	3785.01	0.666632	0.666632	401
417.428	3788.15	0.6675	0.6675	401
417.528	3790.96	0.668286	0.668286	401
417.638	3794.47	0.669195	0.669195	401
417.748	3797.53	0.670064	0.670064	401
417.858	3800.7	0.670911	0.670911	401
417.958	3804.04	0.671738	0.671738	401
418.068	3807.21	0.672606	0.672606	401
418.178	3810.39	0.673495	0.673495	401
418.278	3813.06	0.67428	0.67428	401
418.388	3816.13	0.675169	0.675169	401
418.498	3819.04	0.676037	0.676037	401
418.608	3822.69	0.676906	0.676906	400
418.708	3825.41	0.677712	0.677712	400
418.818	3828.89	0.67858	0.67858	400
418.928	3832.58	0.679469	0.679469	400
419.028	3835.16	0.680254	0.680254	400
419.138	3838.49	0.681184	0.681184	400
419.248	3841.42	0.682032	0.682032	400
419.358	3844.71	0.68288	0.68288	400
419.458	3848.13	0.683706	0.683706	400
419.568	3851.25	0.684574	0.684574	400
419.678	3854.35	0.685463	0.685463	400
419.778	3856.35	0.686207	0.686207	400
419.888	3858.77	0.687076	0.687076	400
419.998	3862.92	0.687965	0.687965	400
420.108	3866.27	0.688832	0.688832	400
420.208	3868.92	0.689639	0.689639	400
420.318	3872.1	0.690507	0.690507	400
420.428	3874.59	0.691375	0.691375	400
420.528	3877.35	0.692202	0.692202	400
420.638	3880.35	0.693091	0.693091	400
420.748	3883.99	0.693959	0.693959	400
420.858	3887.07	0.694827	0.694827	400
420.958	3889.91	0.695613	0.695613	400
421.068	3893.08	0.696501	0.696501	400
421.178	3895.99	0.69739	0.69739	400
421.278	3898.59	0.698196	0.698196	400
421.388	3901.42	0.699065	0.699065	400
421.498	3904.61	0.699953	0.699953	400
421.608	3908.08	0.700822	0.700822	400
421.708	3910.9	0.701587	0.701587	400
421.818	3914.53	0.702496	0.702496	400
421.928	3916.95	0.703364	0.703364	400
422.028	3919.84	0.70415	0.70415	400
422.138	3923.01	0.705039	0.705039	400
422.248	3926.15	0.705906	0.705906	400
422.348	3929.09	0.706713	0.706713	400
422.458	3932.79	0.707602	0.707602	400
422.568	3935.19	0.70847	0.70847	400
422.678	3938	0.709379	0.709379	400
422.778	3940.78	0.710165	0.710165	400
422.888	3943.87	0.711033	0.711033	400
422.998	3947.1	0.711901	0.711901	400
423.098	3949.84	0.712708	0.712708	400
423.208	3953.25	0.713555	0.713555	400
423.318	3956.48	0.714464	0.714464	400
423.428	3959.35	0.715332	0.715332	400
423.528	3962.53	0.716139	0.716139	400
423.638	3965.68	0.717007	0.717007	400
423.748	3968.76	0.717896	0.717896	400
423.848	3971.57	0.718723	0.718723	400
423.958	3974.11	0.71957	0.71957	400
424.068	3976.99	0.720438	0.720438	400
424.178	3980.32	0.721327	0.721327	400
424.278	3983.41	0.722113	0.722113	400
424.388	3986.92	0.723022	0.723022	400
424.498	3990.17	0.723869	0.723869	400
424.598	3992.9	0.724676	0.724676	400
424.708	3996.19	0.725565	0.725565	400
424.818	3999.23	0.726453	0.726453	400
424.928	4002.01	0.727322	0.727322	400
425.028	4005.2	0.728149	0.728149	400
425.138	4008.24	0.729017	0.729017	400
425.248	4011.15	0.729926	0.729926	400
425.348	4014.38	0.730712	0.730712	400
425.458	4017.04	0.73158	0.73158	400
425.568	4019.53	0.732427	0.732427	400
425.678	4022.8	0.733316	0.733316	400
425.778	4025.49	0.734143	0.734143	399
425.888	4028.88	0.735011	0.735011	399
425.998	4031.52	0.7359	0.7359	399
426.098	4034.52	0.736706	0.736706	399
426.208	4037.36	0.737595	0.737595	399
426.318	4040.52	0.738463	0.738463	399
426.428	4043.54	0.739352	0.739352	399
426.528	4046.64	0.740138	0.740138	399
426.638	4049.65	0.741026	0.741026	399
426.748	4052.76	0.741894	0.741894	399
426.848	4055.62	0.742701	0.742701	399
426.958	4058.57	0.743569	0.743569	399
427.068	4061.47	0.744458	0.744458	399
427.168	4063.83	0.745243	0.745243	399
427.278	4067.5	0.746173	0.746173	399
427.388	4070.56	0.747042	0.747042	399
427.498	4073.86	0.74791	0.74791	399
427.598	4076.56	0.748716	0.748716	399
427.708	4079.55	0.749605	0.749605	399
427.818	4082.06	0.750473	0.750473	399
427.918	4084.81	0.751279	0.751279	399
428.028	4088.3	0.752147	0.752147	399
428.138	4091.85	0.753057	0.753057	399
428.248	4094.29	0.753904	0.753904	399
428.348	4096.93	0.754731	0.754731	399
428.458	4099.73	0.75562	0.75562	399
428.568	4102.18	0.756509	0.756509	399
428.668	4105.29	0.757315	0.757315	399
428.778	4108.29	0.758162	0.758162	399
428.888	4111.39	0.759051	0.759051	399
428.998	4115.15	0.75994	0.75994	399
429.098	4117.81	0.760767	0.760767	399
429.208	4120.22	0.761615	0.761615	399
429.318	4123.86	0.762503	0.762503	399
429.418	4126.81	0.763289	0.763289	399
429.528	4129.91	0.764198	0.764198	399
429.638	4133.02	0.765087	0.765087	399
429.748	4135.94	0.765955	0.765955	399
429.848	4138.72	0.766762	0.766762	399
429.958	4141.79	0.76765	0.76765	399
430.068	4144.52	0.768539	0.768539	399
430.168	4147.3	0.769325	0.769325	399
430.278	4150.68	0.770213	0.770213	399
430.388	4153.76	0.771082	0.771082	399
430.498	4157.15	0.771991	0.771991	399
430.598	4160.61	0.772818	0.772818	399
430.708	4163.12	0.773707	0.773707	399
430.818	4165.91	0.774596	0.774596	399
430.918	4168.25	0.775402	0.775402	399
431.028	4171.1	0.77627	0.77627	399
431.138	4174.72	0.777138	0.777138	399
431.248	4178.25	0.778048	0.778048	399
431.348	4180.42	0.778833	0.778833	399
431.458	4183.79	0.779722	0.779722	399
431.568	4187.05	0.780611	0.780611	399
431.668	4189.53	0.781417	0.781417	399
431.778	4192.51	0.782306	0.782306	399
431.888	4195.72	0.783174	0.783174	399
431.998	4198.73	0.784063	0.784063	399
432.098	4201.77	0.784869	0.784869	399
432.208	4204.82	0.785758	0.785758	399
432.308	4207.25	0.786564	0.786564	399
432.418	4210.53	0.787432	0.787432	399
432.528	4213.56	0.788301	0.788301	399
432.638	4216.68	0.78921	0.78921	399
432.738	4219.17	0.789995	0.789995	399
432.848	4222.18	0.790884	0.790884	399
432.958	4224.99	0.791752	0.791752	399
433.058	4227.82	0.792579	0.792579	399
433.168	4231.04	0.793448	0.793448	399
433.278	4234.32	0.794336	0.794336	399
433.388	4237.33	0.795204	0.795204	399
433.488	4240.07	0.796031	0.796031	399
433.598	4242.69	0.7969	0.7969	399
433.708	4245.79	0.797767	0.797767	399
433.808	4248.44	0.798553	0.798553	399
433.918	4251.45	0.799442	0.799442	399
434.028	4254.93	0.800351	0.800351	399
434.138	4257.56	0.801199	0.801199	399
434.238	4260.02	0.802005	0.802005	399
434.348	4262.92	0.802914	0.802914	399
434.458	4265.95	0.803762	0.803762	399
434.558	4268.52	0.804589	0.804589	399
434.668	4271.86	0.805457	0.805457	399
434.778	4274.89	0.806346	0.806346	399
434.888	4278	0.807235	0.807235	399
434.988	4280.63	0.80802	0.80802	399
435.098	4283.96	0.808909	0.808909	399
435.208	4286.99	0.809778	0.809778	399
435.308	4289.27	0.810584	0.810584	399
435.418	4292.76	0.811451	0.811451	399
435.528	4296.07	0.812361	0.812361	399
435.638	4298.46	0.813229	0.813229	399
435.738	4300.54	0.814035	0.814035	399
435.848	4304.07	0.814904	0.814904	399
435.958	4307.44	0.815793	0.815793	399
436.058	4310.49	0.816598	0.816598	399
436.168	4313.28	0.817467	0.817467	399
436.278	4315.72	0.818356	0.818356	399
436.388	4318.56	0.819224	0.819224	399
436.488	4321.52	0.82003	0.82003	399
436.598	4324.76	0.820919	0.820919	399
436.708	4327.8	0.821766	0.821766	399
436.808	4330.8	0.822573	0.822573	399
436.918	4333.21	0.823462	0.823462	399
437.028	4335.97	0.82435	0.82435	399
437.128	4338.64	0.825136	0.825136	399
437.238	4341.61	0.826004	0.826004	399
437.348	4344.57	0.826893	0.826893	399
437.458	4347.59	0.827781	0.827781	399
437.558	4350.24	0.828546	0.828546	399
437.668	4353.21	0.829435	0.829435	399
437.778	4356.57	0.830345	0.830345	399
437.878	4359.37	0.83113	0.83113	399
437.988	4362.08	0.831999	0.831999	400
438.098	4365.07	0.832866	0.832866	400
438.208	4367.9	0.833755	0.833755	400
438.308	4370.5	0.834541	0.834541	400
438.418	4373.64	0.83543	0.83543	400
438.528	4376.7	0.836319	0.836319	400
438.628	4379.15	0.837104	0.837104	400
438.738	4382.29	0.837972	0.837972	400
438.848	4385.09	0.838861	0.838861	400
438.958	4387.45	0.839709	0.839709	400
439.058	4390.69	0.840556	0.840556	400
439.168	4393.59	0.841424	0.841424	400
439.278	4396.67	0.842293	0.842293	400
439.378	4399.67	0.843098	0.843098	400
439.488	4402.5	0.843946	0.843946	400
439.598	4405.15	0.844856	0.844856	400
439.708	4408.11	0.845724	0.845724	400
439.808	4410.98	0.84653	0.84653	400
439.918	4413.79	0.847419	0.847419	400
440.028	4416.73	0.848287	0.848287	400
440.128	4419.5	0.849072	0.849072	400
440.238	4422.23	0.849941	0.849941	400
440.348	4425.75	0.85085	0.85085	400
440.458	4428.1	0.851718	0.851718	400
440.558	4430.85	0.852504	0.852504	400
440.668	4433.99	0.853393	0.853393	400
440.778	4437.15	0.854261	0.854261	400
440.878	4439.62	0.855026	0.855026	400
440.988	4442.11	0.855915	0.855915	400
441.098	4445.11	0.856762	0.856762	400
441.208	4448.6	0.85763	0.85763	400
441.308	4451.83	0.858436	0.858436	400
441.418	4454.72	0.859325	0.859325	400
441.528	4457.06	0.860193	0.860193	400
441.628	4459.45	0.861	0.861	400
441.738	4462.53	0.861888	0.861888	400
441.848	4465.69	0.862757	0.862757	400
441.958	4468.68	0.863646	0.863646	400
442.058	4471.49	0.864431	0.864431	400
442.168	4474.71	0.865299	0.865299	400
442.278	4477.73	0.866167	0.866167	400
442.378	4481.21	0.866973	0.866973	400
442.488	4483.89	0.867862	0.867862	400
442.598	4486.67	0.86873	0.86873	400
442.698	4489.64	0.869557	0.869557	400
442.808	4492.44	0.870405	0.870405	400
442.918	4495.56	0.871314	0.871314	400
443.028	4498.5	0.872162	0.872162	401
443.128	4501.5	0.872989	0.872989	401
443.238	4504.39	0.873857	0.873857	401
443.348	4507.02	0.874704	0.874704	401
443.448	4509.56	0.875511	0.875511	401
443.558	4512.9	0.876399	0.876399	401
443.668	4515.54	0.877267	0.877267	401
443.778	4518.27	0.878156	0.878156	401
443.878	4521.52	0.878962	0.878962	401
443.988	4524.07	0.879851	0.879851	401
444.098	4527.13	0.88072	0.88072	401
444.198	4529.51	0.881505	0.881505	401
444.308	4532.6	0.882373	0.882373	401
444.418	4535.83	0.883241	0.883241	401
444.528	4538.73	0.88413	0.88413	401
444.628	4541.79	0.884957	0.884957	401
444.738	4544.48	0.885825	0.885825	401
444.848	4547.3	0.886693	0.886693	401
444.948	4550	0.887499	0.887499	401
445.058	4552.67	0.888368	0.888368	401
445.168	4555.81	0.889256	0.889256	401
445.278	4558.86	0.890145	0.890145	401
445.378	4561.99	0.890931	0.890931	401
445.488	4565.34	0.891819	0.891819	401
445.598	4568.03	0.892688	0.892688	401
445.698	4570.6	0.893494	0.893494	401
445.808	4573.56	0.894362	0.894362	401
445.918	4576.84	0.895251	0.895251	401
446.028	4579.94	0.89614	0.89614	401
446.128	4582.46	0.896946	0.896946	401
446.238	4585.48	0.897814	0.897814	401
446.348	4588.07	0.898724	0.898724	401
446.448	4590.75	0.899488	0.899488	401
446.558	4593.54	0.900377	0.900377	401
446.668	4596.87	0.901246	0.901246	401
446.778	4599.91	0.902114	0.902114	401
446.878	4602.11	0.902941	0.902941	401
446.988	4605.43	0.903809	0.903809	401
447.088	4608.49	0.904615	0.904615	401
447.198	4610.99	0.905504	0.905504	401
447.308	4614.02	0.906393	0.906393	401
447.418	4616.86	0.907282	0.907282	401
447.518	4619.63	0.908067	0.908067	401
447.628	4622.4	0.908935	0.908935	401
447.738	4625.78	0.909824	0.909824	401
447.838	4628.38	0.91063	0.91063	401
447.948	4631.54	0.911498	0.911498	401
448.058	4634.34	0.912387	0.912387	401
448.168	4638.03	0.913276	0.913276	401
448.268	4640.73	0.914061	0.914061	401
448.378	4643.76	0.91495	0.91495	401
448.488	4646.64	0.915839	0.915839	401
448.588	4649.2	0.916625	0.916625	401
448.698	4652.21	0.917493	0.917493	401
448.808	4655.4	0.918402	0.918402	401
448.918	4658.41	0.919291	0.919291	401
449.018	4660.49	0.920076	0.920076	401
449.128	4663.43	0.920945	0.920945	401
449.238	4666.49	0.921854	0.921854	401
449.338	4669.29	0.92266	0.92266	401
449.448	4671.9	0.923529	0.923529	401
449.558	4674.53	0.924418	0.924418	401
449.668	4677.72	0.925306	0.925306	401
449.768	4680.74	0.926092	0.926092	401
449.878	4684.1	0.927001	0.927001	401
449.988	4687.22	0.927869	0.927869	401
450.088	4689.58	0.928655	0.928655	401
450.198	4692.42	0.929544	0.929544	400
450.308	4695.57	0.930412	0.930412	400
450.418	4698.75	0.931301	0.931301	400
450.518	4701.76	0.932107	0.932107	400
450.628	4704.44	0.932996	0.932996	400
450.738	4707.37	0.933885	0.933885	400
450.838	4710.18	0.93467	0.93467	400
450.948	4713.38	0.935559	0.935559	400
451.058	4716.65	0.936448	0.936448	400
451.168	4719.87	0.937337	0.937337	400
451.268	4722.63	0.938143	0.938143	400
451.378	4725.79	0.939031	0.939031	400
451.488	4728.73	0.9399	0.9399	400
451.588	4731.21	0.940685	0.940685	400
451.698	4734.88	0.941595	0.941595	400
451.808	4737.96	0.942505	0.942505	400
451.918	4740.57	0.943393	0.943393	400
452.018	4742.76	0.944199	0.944199	400
452.128	4745.24	0.945068	0.945068	400
452.238	4748.12	0.945957	0.945957	400
452.338	4751.35	0.946783	0.946783	400
452.448	4754.69	0.947631	0.947631	400
452.558	4757.93	0.94852	0.94852	400
452.658	4760.83	0.949326	0.949326	400
452.768	4764.12	0.950215	0.950215	400
452.878	4766.83	0.951083	0.951083	400
452.988	4769.75	0.951992	0.951992	400
453.088	4772.26	0.952778	0.952778	400
453.198	4775.3	0.953667	0.953667	400
453.308	4778.46	0.954535	0.954535	400
453.408	4781.25	0.955341	0.955341	400
453.518	4784.7	0.95625	0.95625	400
453.628	4787.22	0.957098	0.957098	400
453.738	4790.09	0.957987	0.957987	400
453.838	4793.55	0.958793	0.958793	400
453.948	4797.38	0.959682	0.959682	400
454.058	4801.2	0.96055	0.96055	400
454.158	4804.11	0.961377	0.961377	400
454.268	4806.98	0.962245	0.962245	400
454.378	4809.9	0.963134	0.963134	400
454.488	4812.79	0.964002	0.964002	400
454.588	4815.79	0.964808	0.964808	400
454.698	4818.94	0.965697	0.965697	400
454.808	4821.67	0.966586	0.966586	400
454.908	4823.95	0.967371	0.967371	400
455.018	4827.35	0.96826	0.96826	400
455.128	4830.36	0.969149	0.969149	400
455.238	4833.2	0.969997	0.969997	400
455.338	4835.95	0.970803	0.970803	400
455.448	4838.53	0.971712	0.971712	400
455.558	4841.37	0.972601	0.972601	400
455.658	4844.12	0.973366	0.973366	400
455.768	4847.07	0.974275	0.974275	400
455.878	4850	0.975143	0.975143	400
455.988	4852.84	0.976032	0.976032	400
456.088	4855.78	0.976797	0.976797	400
456.198	4859.17	0.977686	0.977686	399
456.308	4862.25	0.978595	0.978595	399
456.408	4864.25	0.979381	0.979381	399
456.518	4867.42	0.98027	0.98027	399
456.628	4870.19	0.981159	0.981159	399
456.738	4873.39	0.982047	0.982047	399
456.838	4875.47	0.982812	0.982812	399
456.948	4878.27	0.983701	0.983701	399
457.058	4882.11	0.98459	0.98459	399
457.158	4885.37	0.985376	0.985376	399
457.268	4887.79	0.986243	0.986243	399
457.378	4890.39	0.987133	0.987133	399
457.478	4893.14	0.987939	0.987939	399
457.588	4895.96	0.988827	0.988827	399
457.698	4899.48	0.989696	0.989696	399
457.808	4903.07	0.990585	0.990585	399
457.908	4905.55	0.99137	0.99137	399
458.018	4907.87	0.992259	0.992259	399
458.128	4910.54	0.993127	0.993127	399
458.228	4913.39	0.993933	0.993933	399
458.338	4916.53	0.994801	0.994801	399
458.448	4919.34	0.99567	0.99567	399
458.558	4922.43	0.996538	0.996538	399
458.658	4925.62	0.997385	0.997385	399
458.768	4928.44	0.998233	0.998233	399
458.878	4931.35	0.999121	0.999121	399
458.978	4934.28	0.999928	0.999928	399
459.088	4937.37	1.0008	1.0008	399
459.198	4940.67	1.00168	1.00168	399
459.308	4943.28	1.00255	1.00255	399
459.408	4946.06	1.00336	1.00336	399
459.518	4948.78	1.00423	1.00423	399
459.628	4952.02	1.0051	1.0051	399
459.728	4955.3	1.00592	1.00592	399
459.838	4958.16	1.00679	1.00679	399
459.948	4960.93	1.00766	1.00766	399
460.058	4964.14	1.00853	1.00853	399
460.158	4966.83	1.00935	1.00935	399
460.268	4969.57	1.01022	1.01022	398
460.378	4973.24	1.01109	1.01109	398
460.478	4975.95	1.01192	1.01192	398
460.588	4978.81	1.01278	1.01278	398
460.698	4981.42	1.01363	1.01363	398
460.808	4984.45	1.01452	1.01452	398
460.908	4987.38	1.01531	1.01531	398
461.018	4990.46	1.0162	1.0162	398
461.128	4992.94	1.01706	1.01706	398
461.228	4995.76	1.01787	1.01787	398
461.338	4999.2	1.01876	1.01876	398
461.448	5002.55	1.01963	1.01963	398
461.558	5005.2	1.02052	1.02052	398
461.658	5008.07	1.0213	1.0213	398
461.768	5010.91	1.02219	1.02219	398
461.878	5014.31	1.02306	1.02306	398
461.978	5016.83	1.02386	1.02386	398
462.088	5019.55	1.02469	1.02469	398
462.198	5022.26	1.02558	1.02558	398
462.298	5025.2	1.02637	1.02637	398
462.408	5028.85	1.02723	1.02723	398
462.518	5031.52	1.02812	1.02812	398
462.618	5033.79	1.02891	1.02891	398
462.728	5036.35	1.02982	1.02982	398
462.838	5039.85	1.03069	1.03069	398
462.948	5042.98	1.03155	1.03155	398
463.048	5046.01	1.03236	1.03236	398
463.158	5049.23	1.03325	1.03325	398
463.268	5051.9	1.03412	1.03412	398
463.368	5054.25	1.0349	1.0349	398
463.478	5057.68	1.03577	1.03577	398
463.588	5061.06	1.03666	1.03666	398
463.698	5064.09	1.03755	1.03755	398
463.798	5066.51	1.03835	1.03835	398
463.908	5069.34	1.03922	1.03922	398
464.018	5072.45	1.04009	1.04009	398
464.118	5075.14	1.0409	1.0409	398
464.228	5078.48	1.04174	1.04174	398
464.338	5081.16	1.04265	1.04265	398
464.448	5084.91	1.04354	1.04354	398
464.548	5087.61	1.04433	1.04433	398
464.658	5090.4	1.04518	1.04518	398
464.768	5093.75	1.04606	1.04606	398
464.868	5096.59	1.04687	1.04687	398
464.978	5099.72	1.04776	1.04776	398
465.088	5102.51	1.04865	1.04865	398
465.198	5105.54	1.04954	1.04954	398
465.298	5108.27	1.0503	1.0503	398
465.408	5110.82	1.05121	1.05121	399
465.518	5113.91	1.05208	1.05208	399
465.618	5116.87	1.05287	1.05287	399
465.728	5120.18	1.05373	1.05373	399
465.838	5123.99	1.05462	1.05462	399
465.948	5127.17	1.05551	1.05551	399
466.048	5129.4	1.0563	1.0563	399
466.158	5132.29	1.05719	1.05719	399
466.268	5135.37	1.05807	1.05807	399
466.368	5137.74	1.05886	1.05886	399
466.478	5141.19	1.05975	1.05975	399
466.588	5144.56	1.06062	1.06062	399
466.698	5147.46	1.06151	1.06151	399
466.798	5150.11	1.06231	1.06231	399
466.908	5152.72	1.06316	1.06316	399
467.018	5155.77	1.06405	1.06405	399
467.118	5158.68	1.06485	1.06485	399
467.228	5161.97	1.06574	1.06574	399
467.338	5164.73	1.06661	1.06661	399
467.438	5167.61	1.06742	1.06742	399
467.548	5170.5	1.06831	1.06831	399
467.658	5173.87	1.06922	1.06922	399
467.768	5176.96	1.07006	1.07006	399
467.868	5179.81	1.07087	1.07087	399
467.978	5182.38	1.07174	1.07174	399
468.088	5185.45	1.07261	1.07261	399
468.188	5188.85	1.07343	1.07343	399
468.298	5191.55	1.0743	1.0743	399
468.408	5194.51	1.07521	1.07521	399
468.518	5197.75	1.0761	1.0761	399
468.618	5199.95	1.07689	1.07689	399
468.728	5203.23	1.07775	1.07775	399
468.838	5206.14	1.07862	1.07862	399
468.938	5209.71	1.07943	1.07943	399
469.048	5212.08	1.0803	1.0803	399
469.158	5215.71	1.08118	1.08118	399
469.268	5218.73	1.08207	1.08207	399
469.368	5221.54	1.0829	1.0829	399
469.478	5224.59	1.08377	1.08377	400
469.588	5227.43	1.08462	1.08462	400
469.688	5230.25	1.08544	1.08544	400
469.798	5233.17	1.08633	1.08633	400
469.908	5235.96	1.0872	1.0872	400
470.018	5238.91	1.08809	1.08809	400
470.118	5241.73	1.08887	1.08887	400
470.228	5244.97	1.08976	1.08976	400
470.338	5248.03	1.09063	1.09063	400
470.438	5250.86	1.09144	1.09144	400
470.548	5254.19	1.09233	1.09233	400
470.658	5256.81	1.09322	1.09322	400
470.768	5260.12	1.09412	1.09412	400
470.868	5262.6	1.09489	1.09489	400
470.978	5265.89	1.09578	1.09578	400
471.088	5268.9	1.09667	1.09667	400
471.188	5271.68	1.09745	1.09745	400
471.298	5274.57	1.09832	1.09832	400
471.408	5277.17	1.09923	1.09923	400
471.518	5280.24	1.1001	1.1001	400
471.618	5283.3	1.1009	1.1009	400
471.728	5287.31	1.10181	1.10181	400
471.838	5290.02	1.1027	1.1027	400
471.938	5292.39	1.10349	1.10349	400
472.048	5295.58	1.10436	1.10436	400
472.158	5298.76	1.10525	1.10525	400
472.258	5301.33	1.10605	1.10605	400
472.368	5304.41	1.10696	1.10696	400
472.478	5307.37	1.10781	1.10781	401
472.588	5310.81	1.1087	1.1087	401
472.688	5313.1	1.1095	1.1095	401
472.798	5315.37	1.11037	1.11037	401
472.908	5319.4	1.11128	1.11128	401
473.008	5322.32	1.11213	1.11213	401
473.118	5324.13	1.113	1.113	401
473.228	5327.31	1.11387	1.11387	401
473.338	5329.95	1.11475	1.11475	401
473.438	5332.92	1.11556	1.11556	401
473.548	5335.94	1.11643	1.11643	401
473.658	5339.32	1.1173	1.1173	401
473.758	5342.6	1.1181	1.1181	401
473.868	5345.95	1.11899	1.11899	401
473.978	5348.46	1.11988	1.11988	401
474.088	5350.99	1.12077	1.12077	401
474.188	5353.76	1.12158	1.12158	401
474.298	5356.02	1.12246	1.12246	401
474.408	5359.43	1.12335	1.12335	401
474.508	5361.99	1.12416	1.12416	401
474.618	5365.43	1.12503	1.12503	401
474.728	5368.33	1.1259	1.1259	401
474.838	5371.46	1.12678	1.12678	401
474.938	5373.94	1.12757	1.12757	401
475.048	5376.88	1.12848	1.12848	401
475.158	5379.85	1.12935	1.12935	401
475.258	5383.37	1.13015	1.13015	401
475.368	5385.83	1.13106	1.13106	401
475.478	5388.7	1.13191	1.13191	401
475.588	5391.79	1.13282	1.13282	401
475.688	5394.15	1.13363	1.13363	401
475.798	5396.33	1.13447	1.13447	401
475.908	5399.57	1.13536	1.13536	401
476.008	5402.3	1.13617	1.13617	401
476.118	5405.63	1.13706	1.13706	401
476.228	5409.1	1.13793	1.13793	401
476.338	5412.21	1.13881	1.13881	401
476.438	5414.53	1.1396	1.1396	401
476.548	5417.53	1.14049	1.14049	401
476.658	5420.67	1.1414	1.1414	401
476.758	5422.82	1.14218	1.14218	401
476.868	5426.29	1.14307	1.14307	401
476.978	5428.96	1.14394	1.14394	401
477.088	5431.87	1.14483	1.14483	401
477.188	5434.24	1.14562	1.14562	401
477.298	5437.42	1.14648	1.14648	401
477.398	5440.55	1.14727	1.14727	401
477.508	5443.47	1.14818	1.14818	401
477.618	5445.99	1.14907	1.14907	401
477.728	5448.62	1.14994	1.14994	401
477.828	5451.6	1.15074	1.15074	401
477.938	5454.68	1.15163	1.15163	401
478.048	5457.03	1.1525	1.1525	401
478.148	5459.9	1.15328	1.15328	401
478.258	5463.15	1.15415	1.15415	401
478.368	5466.96	1.15508	1.15508	401
478.478	5469.42	1.15591	1.15591	401
478.578	5472.02	1.15674	1.15674	401
478.688	5474.41	1.1576	1.1576	401
478.798	5477.5	1.15847	1.15847	401
478.898	5480.41	1.1593	1.1593	401
479.008	5483.64	1.16017	1.16017	401
479.118	5486.97	1.16106	1.16106	401
479.228	5489.86	1.16195	1.16195	401
479.328	5492.23	1.16273	1.16273	401
479.438	5495.45	1.1636	1.1636	401
479.548	5498.29	1.16447	1.16447	401
479.648	5501.21	1.16529	1.16529	401
479.758	5504.2	1.16616	1.16616	401
479.868	5507.39	1.16703	1.16703	401
479.978	5510.9	1.16792	1.16792	401
480.078	5513.58	1.16873	1.16873	401
480.188	5516.12	1.16959	1.16959	401
480.298	5519.44	1.1705	1.1705	401
480.398	5521.84	1.17127	1.17127	401
480.508	5525.15	1.17216	1.17216	401
480.618	5528.71	1.17303	1.17303	401
480.728	5531.89	1.17391	1.17391	401
480.828	5534.45	1.1747	1.1747	401
480.938	5537.29	1.17559	1.17559	401
481.048	5540.33	1.17646	1.17646	401
481.148	5543.26	1.17724	1.17724	401
481.258	5546.46	1.17813	1.17813	401
481.368	5549.25	1.179	1.179	401
481.478	5552.41	1.17989	1.17989	401
481.578	5555.41	1.18069	1.18069	401
481.688	5557.77	1.18156	1.18156	401
481.798	5561.21	1.18245	1.18245	401
481.898	5563.82	1.18324	1.18324	401
482.008	5566.72	1.18412	1.18412	401
482.118	5569.82	1.18499	1.18499	401
482.218	5572.39	1.18578	1.18578	401
482.328	5575.78	1.18667	1.18667	401
482.438	5579.32	1.18756	1.18756	401
482.548	5581.86	1.18842	1.18842	401
482.648	5584.81	1.18923	1.18923	401
482.758	5587.65	1.19012	1.19012	401
482.868	5590.53	1.19097	1.19097	401
482.968	5593.74	1.19177	1.19177	401
483.078	5596.85	1.19266	1.19266	401
483.188	5599.64	1.19353	1.19353	401
483.298	5602.44	1.1944	1.1944	401
483.398	5604.87	1.19514	1.19514	401
483.508	5609	1.19605	1.19605	401
483.618	5612.72	1.1969	1.1969	401
483.718	5615.31	1.19771	1.19771	401
483.828	5617.99	1.19862	1.19862	401
483.938	5620.3	1.19948	1.19948	401
484.048	5623.61	1.20037	1.20037	401
484.148	5626.63	1.20118	1.20118	401
484.258	5629.81	1.20203	1.20203	401
484.368	5632.56	1.20289	1.20289	401
484.468	5635.62	1.2037	1.2037	401
484.578	5638.71	1.20459	1.20459	401
484.688	5641.2	1.20544	1.20544	400
484.798	5644.67	1.20635	1.20635	400
484.898	5647.43	1.20715	1.20715	400
485.008	5650.33	1.208	1.208	400
485.118	5653.36	1.20891	1.20891	400
485.218	5656.26	1.20969	1.20969	400
485.328	5659.82	1.21058	1.21058	400
485.438	5662.67	1.21145	1.21145	400
485.548	5665.62	1.21232	1.21232	400
485.648	5668.83	1.21313	1.21313	400
485.758	5671.65	1.21399	1.21399	400
485.868	5674.95	1.21488	1.21488	400
485.968	5677.69	1.21567	1.21567	400
486.078	5680.87	1.21656	1.21656	400
486.188	5683.53	1.21743	1.21743	400
486.298	5686.87	1.21831	1.21831	400
486.398	5689.7	1.2191	1.2191	400
486.508	5692.92	1.21999	1.21999	400
486.618	5695.14	1.22088	1.22088	400
486.718	5697.97	1.22164	1.22164	400
486.828	5701.81	1.22253	1.22253	400
486.938	5705.04	1.22344	1.22344	400
487.048	5708.05	1.22429	1.22429	400
487.148	5710.88	1.22509	1.22509	400
487.258	5713.55	1.22598	1.22598	400
487.368	5716.4	1.22687	1.22687	400
487.468	5718.99	1.22766	1.22766	400
487.578	5721.6	1.22855	1.22855	400
487.688	5724.88	1.22941	1.22941	400
487.788	5727.82	1.2302	1.2302	400
487.898	5731.25	1.23109	1.23109	400
488.008	5734.19	1.23198	1.23198	400
488.118	5737.68	1.23285	1.23285	400
488.218	5740.28	1.23367	1.23367	400
488.328	5742.99	1.23454	1.23454	400
488.438	5746.15	1.23543	1.23543	400
488.538	5748.99	1.23622	1.23622	400
488.648	5751.87	1.23712	1.23712	400
488.758	5754.31	1.23799	1.23799	399
488.868	5757.5	1.23888	1.23888	399
488.968	5760.44	1.23967	1.23967	399
489.078	5763.31	1.24054	1.24054	399
489.188	5766.23	1.2414	1.2414	399
489.288	5768.96	1.24221	1.24221	399
489.398	5772.79	1.24312	1.24312	399
489.508	5775.66	1.24401	1.24401	399
489.618	5778.6	1.24488	1.24488	399
489.718	5781.32	1.24568	1.24568	399
489.828	5783.83	1.24655	1.24655	399
489.938	5786.77	1.24742	1.24742	399
490.038	5790.03	1.24822	1.24822	399
490.148	5793.13	1.24911	1.24911	399
490.258	5795.96	1.24998	1.24998	399
490.368	5798.97	1.25087	1.25087	399
490.468	5801.65	1.25166	1.25166	399
490.578	5804.79	1.25252	1.25252	399
490.688	5807.68	1.25341	1.25341	399
490.788	5810.43	1.25422	1.25422	399
490.898	5813.69	1.25513	1.25513	399
491.008	5816.19	1.256	1.256	399
491.118	5819.75	1.25691	1.25691	399
491.218	5822.5	1.25769	1.25769	399
491.328	5825.14	1.25856	1.25856	399
491.438	5828.08	1.25945	1.25945	399
491.538	5830.84	1.26023	1.26023	399
491.648	5834.29	1.26112	1.26112	399
491.758	5837.03	1.26199	1.26199	399
491.868	5840.16	1.2629	1.2629	399
491.968	5842.51	1.26373	1.26373	399
492.078	5845.67	1.2646	1.2646	399
492.178	5848.22	1.26538	1.26538	399
492.288	5851.9	1.26627	1.26627	399
492.398	5854.58	1.26716	1.26716	399
492.508	5857.52	1.26805	1.26805	399
492.608	5860.12	1.26879	1.26879	399
492.718	5863.4	1.26972	1.26972	399
492.828	5866.49	1.27061	1.27061	398
492.928	5869.11	1.2714	1.2714	398
493.038	5871.79	1.27229	1.27229	398
493.148	5875.31	1.27317	1.27317	398
493.258	5878.21	1.27404	1.27404	398
493.358	5880.74	1.27485	1.27485	398
493.468	5883.64	1.27574	1.27574	398
493.578	5886.66	1.27661	1.27661	398
493.678	5889.59	1.27743	1.27743	398
493.788	5892.81	1.2783	1.2783	398
493.898	5895.24	1.27917	1.27917	398
494.008	5898.71	1.28006	1.28006	398
494.108	5902.26	1.28091	1.28091	398
494.218	5904.59	1.28179	1.28179	398
494.328	5907.52	1.28266	1.28266	398
494.428	5910.01	1.28349	1.28349	398
494.538	5912.57	1.28438	1.28438	398
494.648	5915.67	1.28523	1.28523	398
494.758	5918.79	1.28611	1.28611	398
494.858	5921.97	1.28692	1.28692	398
494.968	5925.39	1.28781	1.28781	398
495.078	5928.42	1.28868	1.28868	398
495.178	5930.91	1.28948	1.28948	398
495.288	5933.71	1.29035	1.29035	398
495.398	5937.13	1.29128	1.29128	398
495.508	5939.88	1.29215	1.29215	398
495.608	5942.67	1.29294	1.29294	398
495.718	5945.91	1.29382	1.29382	398
495.828	5948.89	1.29469	1.29469	398
495.928	5951.43	1.29552	1.29552	398
496.038	5954.14	1.29637	1.29637	398
496.148	5957.55	1.29728	1.29728	398
496.258	5960.62	1.29815	1.29815	398
496.358	5963.02	1.29895	1.29895	398
496.468	5965.97	1.29984	1.29984	398
496.578	5968.88	1.30071	1.30071	398
496.678	5971.94	1.30153	1.30153	398
496.788	5974.8	1.30242	1.30242	398
496.898	5977.57	1.30329	1.30329	398
497.008	5980.67	1.30418	1.30418	398
497.108	5983.27	1.30495	1.30495	398
497.218	5986.63	1.30586	1.30586	398
497.328	5989.47	1.30672	1.30672	398
497.428	5992.65	1.30753	1.30753	398
497.538	5996.01	1.30842	1.30842	398
497.648	5998.21	1.30929	1.30929	398
497.748	6000.97	1.31007	1.31007	398
497.858	6003.76	1.31098	1.31098	398
497.968	6006.69	1.31187	1.31187	398
498.078	6009.78	1.31274	1.31274	398
498.178	6012.51	1.31354	1.31354	398
498.288	6015.39	1.31439	1.31439	398
498.398	6018.74	1.31528	1.31528	398
498.498	6021.89	1.31609	1.31609	398
498.608	6024.87	1.31698	1.31698	398
498.718	6027.42	1.31784	1.31784	398
498.828	6030.49	1.31875	1.31875	399
498.928	6033.31	1.31956	1.31956	399
499.038	6035.82	1.32043	1.32043	399
499.148	6038.82	1.32132	1.32132	399
499.248	6040.93	1.3221	1.3221	399
499.358	6044.25	1.32297	1.32297	399
499.468	6047.59	1.32384	1.32384	399
499.578	6051.03	1.32473	1.32473	399
499.678	6052.85	1.32551	1.32551	399
499.788	6055.98	1.3264	1.3264	399
499.898	6058.57	1.32727	1.32727	399
499.998	6062.17	1.3281	1.3281	399
500.108	6065	1.32897	1.32897	399
500.218	6068.78	1.32985	1.32985	399
500.328	6070.97	1.33074	1.33074	399
500.428	6073.44	1.33153	1.33153	399
500.538	6076.63	1.33242	1.33242	399
500.648	6079.48	1.33329	1.33329	399
500.748	6081.91	1.33407	1.33407	399
500.858	6084.99	1.33496	1.33496	399
500.968	6088.6	1.33585	1.33585	399
501.078	6092.3	1.33672	1.33672	399
501.178	6096.28	1.33752	1.33752	399
501.288	6099.36	1.33839	1.33839	399
501.398	6102.2	1.33928	1.33928	399
501.498	6104.87	1.34009	1.34009	399
501.608	6107.64	1.34095	1.34095	399
501.718	6110.99	1.34182	1.34182	399
501.828	6114.2	1.34269	1.34269	399
501.928	6116.58	1.3435	1.3435	399
502.038	6119.82	1.34439	1.34439	399
502.148	6122.36	1.34523	1.34523	399
502.248	6125.35	1.34606	1.34606	399
502.358	6128.16	1.34693	1.34693	399
502.468	6131.21	1.34782	1.34782	399
502.568	6133.6	1.3486	1.3486	399
502.678	6136.85	1.34949	1.34949	399
502.788	6140.08	1.35036	1.35036	399
502.898	6143.16	1.35125	1.35125	399
502.998	6145.47	1.35201	1.35201	400
503.108	6148.44	1.3529	1.3529	400
503.218	6151.46	1.35379	1.35379	400
503.318	6154.26	1.35458	1.35458	400
503.428	6157.47	1.35547	1.35547	400
503.538	6160.42	1.35635	1.35635	400
503.648	6163.35	1.35724	1.35724	400
503.748	6165.55	1.35801	1.35801	400
503.858	6168.81	1.3589	1.3589	400
503.968	6171.99	1.35976	1.35976	400
504.068	6174.83	1.36057	1.36057	400
504.178	6177.79	1.36146	1.36146	400
504.288	6180.9	1.36233	1.36233	400
504.398	6183.62	1.36318	1.36318	400
504.498	6185.87	1.364	1.364	400
504.608	6188.96	1.36485	1.36485	400
504.718	6192.6	1.36572	1.36572	400
504.818	6196.23	1.3665	1.3665	400
504.928	6198.69	1.36739	1.36739	400
505.038	6201.7	1.36828	1.36828	400
505.148	6203.89	1.36915	1.36915	400
505.248	6206.53	1.36996	1.36996	400
505.358	6209.82	1.37084	1.37084	400
505.468	6212.92	1.37171	1.37171	400
505.568	6215.91	1.3725	1.3725	400
505.678	6218.6	1.37337	1.37337	400
505.788	6221.74	1.37425	1.37425	400
505.898	6224.76	1.37512	1.37512	400
505.998	6227.77	1.37593	1.37593	400
506.108	6231.1	1.37682	1.37682	400
506.218	6233.93	1.37771	1.37771	400
506.318	6236.51	1.37849	1.37849	400
506.428	6239.44	1.37938	1.37938	400
506.538	6242.62	1.38027	1.38027	400
506.648	6245.35	1.38114	1.38114	400
506.748	6247.75	1.3819	1.3819	400
506.858	6251.29	1.38279	1.38279	400
506.968	6254.56	1.38366	1.38366	400
507.068	6257.24	1.38447	1.38447	401
507.178	6261.11	1.38538	1.38538	401
507.288	6263.38	1.38622	1.38622	401
507.388	6266.19	1.38703	1.38703	401
507.498	6268.97	1.38792	1.38792	401
507.608	6271.87	1.38881	1.38881	401
507.708	6274.59	1.38961	1.38961	401
507.818	6277.91	1.39044	1.39044	401
507.928	6281.57	1.39135	1.39135	401
508.038	6284.49	1.39222	1.39222	401
508.138	6287.01	1.39302	1.39302	401
508.248	6290.12	1.39391	1.39391	401
508.358	6292.7	1.39478	1.39478	401
508.458	6295.38	1.39559	1.39559	401
508.568	6298.48	1.39648	1.39648	401
508.678	6301.07	1.39734	1.39734	401
508.788	6304.21	1.39823	1.39823	401
508.888	6306.73	1.399	1.399	401
508.998	6310.44	1.39989	1.39989	401
509.108	6314.07	1.40078	1.40078	401
509.208	6316.46	1.40156	1.40156	401
509.318	6319.95	1.40245	1.40245	401
509.428	6323.09	1.40332	1.40332	401
509.538	6325.72	1.40421	1.40421	401
509.638	6328.32	1.40501	1.40501	401
509.748	6331.6	1.40592	1.40592	401
509.858	6334.54	1.40679	1.40679	401
509.958	6337.38	1.4076	1.4076	401
510.068	6340.8	1.40849	1.40849	401
510.178	6343.52	1.40933	1.40933	401
510.288	6346.47	1.4102	1.4102	401
510.388	6349.26	1.41101	1.41101	401
510.498	6353.08	1.4119	1.4119	401
510.608	6356.36	1.41279	1.41279	401
510.708	6359.14	1.41359	1.41359	401
510.818	6361.8	1.41446	1.41446	401
510.928	6364.78	1.41535	1.41535	401
511.038	6367.16	1.41622	1.41622	401
511.138	6370.11	1.41702	1.41702	401
511.248	6373.35	1.41789	1.41789	401
511.358	6376.53	1.41878	1.41878	401
511.458	6379.45	1.41957	1.41957	401
511.568	6382.36	1.42045	1.42045	401
511.678	6385.49	1.42134	1.42134	401
511.788	6388.73	1.42225	1.42225	401
511.888	6391.41	1.42302	1.42302	401
511.998	6394.56	1.42393	1.42393	401
512.108	6397.61	1.42479	1.42479	401
512.208	6400.74	1.4256	1.4256	401
512.318	6403.44	1.42649	1.42649	401
512.428	6406.11	1.42736	1.42736	401
512.528	6408.97	1.42816	1.42816	401
512.638	6411.79	1.42903	1.42903	401
512.748	6415.31	1.42992	1.42992	401
512.858	6418.51	1.43079	1.43079	401
512.958	6421.6	1.4316	1.4316	401
513.068	6424.59	1.43248	1.43248	400
513.178	6427.49	1.43339	1.43339	400
513.278	6430.32	1.43418	1.43418	400
513.388	6433.51	1.43507	1.43507	400
513.498	6436.44	1.43594	1.43594	400
513.608	6439.43	1.4368	1.4368	400
513.708	6442.66	1.43761	1.43761	400
513.818	6445.54	1.43848	1.43848	400
513.928	6448.97	1.43939	1.43939	400
514.028	6451.35	1.44017	1.44017	400
514.138	6454.26	1.44108	1.44108	400
514.248	6457.17	1.44195	1.44195	400
514.358	6460.53	1.44286	1.44286	400
514.458	6463.23	1.44363	1.44363	400
514.568	6466.33	1.44456	1.44456	400
514.678	6469.28	1.44542	1.44542	400
514.778	6472	1.44623	1.44623	400
514.888	6475.88	1.4471	1.4471	400
514.998	6478.61	1.44799	1.44799	400
515.108	6481.42	1.44886	1.44886	400
515.208	6484.52	1.44966	1.44966	400
515.318	6487.86	1.45057	1.45057	400
515.428	6490.51	1.45146	1.45146	400
515.528	6492.81	1.45227	1.45227	400
515.638	6495.92	1.45316	1.45316	400
515.748	6499.35	1.45404	1.45404	400
515.858	6502.75	1.45493	1.45493	400
515.958	6505.46	1.45572	1.45572	400
516.068	6508.2	1.45659	1.45659	400
516.178	6511.73	1.45748	1.45748	400
516.278	6515.08	1.45828	1.45828	400
516.388	6518.2	1.45915	1.45915	400
516.498	6520.81	1.46006	1.46006	400
516.608	6524.12	1.46095	1.46095	400
516.708	6526.21	1.46171	1.46171	400
516.818	6529.01	1.46262	1.46262	400
516.928	6532.4	1.46353	1.46353	400
517.028	6535.19	1.4643	1.4643	400
517.138	6538.08	1.46519	1.46519	400
517.248	6540.99	1.46605	1.46605	400
517.348	6544.18	1.46686	1.46686	400
517.458	6547.41	1.46775	1.46775	400
517.568	6550.43	1.46862	1.46862	400
517.678	6553.5	1.46951	1.46951	400
517.778	6556.86	1.47031	1.47031	400
517.888	6559.83	1.47122	1.47122	400
517.998	6562.42	1.47209	1.47209	400
518.098	6564.8	1.47287	1.47287	400
518.208	6567.71	1.47376	1.47376	399
518.318	6570.72	1.47465	1.47465	399
518.428	6574.53	1.47552	1.47552	399
518.528	6578.18	1.47633	1.47633	399
518.638	6581.33	1.47722	1.47722	399
518.748	6584.09	1.47808	1.47808	399
518.848	6586.87	1.47889	1.47889	399
518.958	6589.73	1.47976	1.47976	399
519.068	6593.09	1.48065	1.48065	399
519.178	6595.87	1.48152	1.48152	399
519.278	6598.42	1.48234	1.48234	399
519.388	6601.39	1.48321	1.48321	399
519.498	6604.41	1.48408	1.48408	399
519.598	6607.34	1.48486	1.48486	399
519.708	6610.26	1.48575	1.48575	399
519.818	6613.51	1.48664	1.48664	399
519.928	6616.28	1.48753	1.48753	399
520.028	6619.22	1.48834	1.48834	399
520.138	6622.57	1.48923	1.48923	399
520.248	6625.25	1.49011	1.49011	399
520.348	6627.63	1.4909	1.4909	399
520.458	6630.6	1.49177	1.49177	399
520.568	6633.94	1.49264	1.49264	399
520.678	6637.23	1.49353	1.49353	399
520.778	6639.97	1.49433	1.49433	399
520.888	6643.02	1.4952	1.4952	399
520.998	6646.31	1.49609	1.49609	399
521.098	6648.44	1.49685	1.49685	399
521.208	6651.97	1.49776	1.49776	399
521.318	6654.69	1.49863	1.49863	399
521.428	6657.98	1.49952	1.49952	399
521.528	6661.04	1.50033	1.50033	399
521.638	6664.11	1.50119	1.50119	399
521.748	6667	1.50208	1.50208	399
521.848	6669.59	1.50287	1.50287	399
521.958	6672.39	1.50374	1.50374	399
522.068	6675.58	1.50463	1.50463	399
522.178	6679.21	1.50549	1.50549	399
522.278	6682.12	1.5063	1.5063	399
522.388	6685.27	1.50719	1.50719	399
522.488	6687.63	1.50797	1.50797	399
522.598	6690.17	1.50888	1.50888	399
522.708	6693.19	1.50977	1.50977	399
522.818	6696.12	1.51062	1.51062	399
522.918	6698.67	1.51145	1.51145	399
523.028	6701.92	1.51232	1.51232	399
523.138	6704.79	1.51318	1.51318	399
523.238	6707.86	1.51397	1.51397	399
523.348	6710.65	1.51484	1.51484	399
523.458	6714.06	1.51573	1.51573	399
523.568	6717.15	1.51657	1.51657	399
523.668	6720.16	1.5174	1.5174	399
523.778	6723.95	1.51831	1.51831	399
523.888	6726.62	1.51916	1.51916	399
523.988	6728.86	1.51996	1.51996	399
524.098	6731.88	1.52083	1.52083	399
524.208	6735.11	1.52172	1.52172	399
524.318	6737.84	1.52257	1.52257	399
524.418	6740.9	1.52337	1.52337	399
524.528	6744.08	1.52426	1.52426	399
524.638	6747.31	1.52513	1.52513	399
524.738	6750.03	1.52594	1.52594	399
524.848	6753.52	1.52683	1.52683	399
524.958	6756.95	1.52774	1.52774	399
525.068	6759.55	1.52858	1.52858	399
525.168	6761.83	1.52937	1.52937	399
525.278	6765.22	1.53026	1.53026	399
525.388	6768.57	1.53115	1.53115	399
525.488	6771.44	1.53193	1.53193	399
525.598	6773.78	1.53278	1.53278	399
525.708	6776.03	1.53361	1.53361	399
525.818	6780.26	1.53452	1.53452	399
525.918	6783.63	1.53532	1.53532	399
526.028	6787	1.53621	1.53621	399
526.138	6790.07	1.5371	1.5371	399
526.238	6792.16	1.53786	1.53786	399
526.348	6795.23	1.53875	1.53875	399
526.458	6798.81	1.53962	1.53962	399
526.568	6801.49	1.54051	1.54051	399
526.668	6804.28	1.5413	1.5413	399
526.778	6807.3	1.54218	1.54218	399
526.888	6810.4	1.54307	1.54307	399
526.988	6812.73	1.54384	1.54384	399
527.098	6816.31	1.54473	1.54473	399
527.208	6819.53	1.54564	1.54564	399
527.308	6822.29	1.54642	1.54642	399
527.418	6825.34	1.54729	1.54729	399
527.528	6828.57	1.5482	1.5482	399
527.638	6831.24	1.54905	1.54905	399
527.738	6833.97	1.54983	1.54983	399
527.848	6837.33	1.55072	1.55072	399
527.958	6840.56	1.55159	1.55159	399
528.058	6843.29	1.5524	1.5524	399
528.168	6846.33	1.55326	1.55326	399
528.278	6849.27	1.55415	1.55415	399
528.388	6852.8	1.55502	1.55502	399
528.488	6855.48	1.55583	1.55583	399
528.598	6858.52	1.55672	1.55672	399
528.708	6861.25	1.5576	1.5576	399
528.808	6864.04	1.55841	1.55841	399
528.918	6866.45	1.55926	1.55926	399
529.028	6870.01	1.56013	1.56013	399
529.138	6873.92	1.56102	1.56102	399
529.238	6876.58	1.56182	1.56182	399
529.348	6879.86	1.56271	1.56271	399
529.458	6882.7	1.56358	1.56358	399
529.558	6885.55	1.56436	1.56436	399
529.668	6888.43	1.56527	1.56527	399
529.778	6891.02	1.56612	1.56612	399
529.888	6893.62	1.56701	1.56701	399
529.988	6896.69	1.56782	1.56782	399
530.098	6899.97	1.56868	1.56868	399
530.208	6903.57	1.56957	1.56957	399
530.308	6906.17	1.57036	1.57036	399
530.418	6909.42	1.57125	1.57125	399
530.528	6912.59	1.57212	1.57212	399
530.638	6915.6	1.573	1.573	399
530.738	6918.1	1.57381	1.57381	399
530.848	6921.24	1.5747	1.5747	399
530.958	6924.33	1.57559	1.57559	399
531.058	6926.96	1.57639	1.57639	399
531.168	6930.05	1.57726	1.57726	399
531.278	6932.92	1.57815	1.57815	399
531.388	6935.68	1.579	1.579	400
531.488	6938.42	1.5798	1.5798	400
531.598	6942.09	1.58069	1.58069	400
531.708	6946.3	1.5816	1.5816	400
531.808	6948.51	1.58237	1.58237	400
531.918	6951.61	1.58328	1.58328	400
532.028	6953.73	1.58413	1.58413	400
532.138	6956.89	1.58503	1.58503	400
532.238	6959.88	1.58582	1.58582	400
532.348	6962.66	1.58669	1.58669	400
532.458	6966.13	1.58756	1.58756	400
532.558	6968.65	1.58838	1.58838	400
532.668	6971.99	1.58925	1.58925	400
532.778	6975.19	1.59012	1.59012	400
532.878	6978.09	1.59095	1.59095	400
532.988	6980.9	1.59181	1.59181	400
533.098	6984.22	1.5927	1.5927	400
533.208	6987.46	1.59359	1.59359	400
533.308	6990.32	1.5944	1.5944	400
533.418	6993.39	1.59529	1.59529	400
533.528	6996.29	1.59616	1.59616	400
533.628	6999.27	1.59696	1.59696	400
533.738	7001.8	1.59783	1.59783	400
533.848	7005.45	1.5987	1.5987	400
533.958	7008.87	1.59961	1.59961	400
534.058	7011.58	1.60041	1.60041	400
534.168	7014.55	1.60128	1.60128	400
534.278	7018	1.60219	1.60219	400
534.378	7020.7	1.60298	1.60298	400
534.488	7023.76	1.60387	1.60387	400
534.598	7026.97	1.60475	1.60475	400
534.708	7029.74	1.60562	1.60562	400
534.808	7032.4	1.60641	1.60641	400
534.918	7036.06	1.60732	1.60732	400
535.028	7038.95	1.60819	1.60819	400
535.128	7041.69	1.60897	1.60897	400
535.238	7044.92	1.60988	1.60988	400
535.348	7047.83	1.61077	1.61077	400
535.458	7051.41	1.61164	1.61164	401
535.558	7053.98	1.61244	1.61244	401
535.668	7056.5	1.61331	1.61331	401
535.778	7059.81	1.61422	1.61422	401
535.878	7063.14	1.61503	1.61503	401
535.988	7066.4	1.61588	1.61588	401
536.098	7069.94	1.61676	1.61676	401
536.208	7072.77	1.61765	1.61765	401
536.308	7075.32	1.61846	1.61846	401
536.418	7079.39	1.61935	1.61935	401
536.528	7083.01	1.62026	1.62026	401
536.628	7085.34	1.62106	1.62106	401
536.738	7087.8	1.62193	1.62193	401
536.848	7091.02	1.62282	1.62282	401
536.958	7094.08	1.62373	1.62373	401
537.058	7097.14	1.62452	1.62452	401
537.168	7100.61	1.6254	1.6254	401
537.268	7103.32	1.62619	1.62619	401
537.378	7106.63	1.62708	1.62708	401
537.488	7109.85	1.62797	1.62797	401
537.598	7112.7	1.62884	1.62884	401
537.698	7115.31	1.62964	1.62964	401
537.808	7118.31	1.63055	1.63055	401
537.918	7121.24	1.63142	1.63142	401
538.018	7124.06	1.63223	1.63223	401
538.128	7127	1.63309	1.63309	401
538.238	7130.62	1.634	1.634	401
538.348	7133.69	1.63485	1.63485	401
538.448	7136.2	1.63568	1.63568	401
538.558	7139.24	1.63655	1.63655	401
538.668	7142.42	1.63743	1.63743	401
538.768	7145.05	1.63824	1.63824	401
538.878	7148.34	1.63911	1.63911	401
538.988	7151.69	1.64	1.64	401
539.098	7154.87	1.64089	1.64089	401
539.198	7157.29	1.64169	1.64169	401
539.308	7159.63	1.64256	1.64256	401
539.418	7162.74	1.64345	1.64345	401
539.518	7166.23	1.64424	1.64424	401
539.628	7169.53	1.64515	1.64515	401
539.738	7172.62	1.64601	1.64601	401
539.848	7175.54	1.64688	1.64688	401
539.948	7178.1	1.64769	1.64769	401
540.058	7181.41	1.64856	1.64856	401
540.168	7184.44	1.64947	1.64947	401
540.268	7186.79	1.65027	1.65027	401
540.378	7189.82	1.65114	1.65114	401
540.488	7192.51	1.65201	1.65201	401
540.598	7195.34	1.6529	1.6529	400
540.698	7198.24	1.65368	1.65368	400
540.808	7201.6	1.65457	1.65457	400
540.918	7204.93	1.65544	1.65544	400
541.018	7208.02	1.65627	1.65627	400
541.128	7210.7	1.65713	1.65713	400
541.238	7213.34	1.65798	1.65798	400
541.348	7216.59	1.65889	1.65889	400
541.448	7218.74	1.6597	1.6597	400
541.558	7221.25	1.66057	1.66057	400
541.668	7224.18	1.66145	1.66145	400
541.768	7227.48	1.66224	1.66224	400
541.878	7231.12	1.66311	1.66311	400
541.988	7234.27	1.664	1.664	400
542.098	7237.51	1.66489	1.66489	400
542.198	7239.86	1.66569	1.66569	400
542.308	7242.67	1.66656	1.66656	400
542.418	7246.3	1.66743	1.66743	400
542.518	7248.99	1.66823	1.66823	400
542.628	7251.88	1.66912	1.66912	400
542.738	7254.2	1.66999	1.66999	400
542.838	7257.08	1.6708	1.6708	400
542.948	7260.03	1.67169	1.67169	400
543.058	7262.64	1.67255	1.67255	400
543.168	7265.68	1.67342	1.67342	400
543.268	7268.53	1.67421	1.67421	400
543.378	7271.89	1.67508	1.67508	400
543.488	7275.1	1.67599	1.67599	400
543.588	7277.66	1.67679	1.67679	400
543.698	7280.61	1.67766	1.67766	400
543.808	7283.41	1.67853	1.67853	400
543.918	7286.48	1.67944	1.67944	400
544.018	7289.31	1.68022	1.68022	400
544.128	7291.8	1.68109	1.68109	400
544.238	7295.32	1.68198	1.68198	400
544.338	7297.9	1.68279	1.68279	400
544.448	7300.62	1.68363	1.68363	400
544.558	7303.68	1.6845	1.6845	400
544.668	7306.92	1.68541	1.68541	399
544.768	7309.83	1.6862	1.6862	399
544.878	7313.66	1.68709	1.68709	399
544.988	7316.73	1.68795	1.68795	399
545.088	7319.55	1.68876	1.68876	399
545.198	7322.17	1.68965	1.68965	399
545.308	7324.73	1.6905	1.6905	399
545.418	7327.49	1.69139	1.69139	399
545.518	7330.38	1.69219	1.69219	399
545.628	7333.39	1.69306	1.69306	399
545.738	7336.38	1.69393	1.69393	399
545.838	7338.89	1.69471	1.69471	399
545.948	7342.1	1.69562	1.69562	399
546.058	7345.45	1.69651	1.69651	399
546.168	7348.35	1.69738	1.69738	399
546.268	7350.98	1.69819	1.69819	399
546.378	7353.54	1.69905	1.69905	399
546.488	7356.97	1.69994	1.69994	399
546.588	7360.09	1.70073	1.70073	399
546.698	7363.15	1.7016	1.7016	399
[truncated: 1,320 more rows]
