# Supplementary material for: Benchmark dataset of the effect of grain size on strength in the single-phase FCC CrCoNi medium entropy alloy
Source: Data Brief. 2019 Oct 1;27:104592. doi: 10.1016/j.dib.2019.104592 (PMC6812030; doi:10.1016/j.dib.2019.104592)
Supplement: Multimedia component 1 [file mmc1.zip › Compression_Tests/673K/CrCoNi_1273K_60min_673K.xlsx]

## Sheet: CrCoNi_1273K_60min_673K
Name	CrCoNi-1000C-1h-36µm-693K
Diameter	4.07	mm
Sample height	8.08	mm
Gage length	8.08	mm
Speed ​​during measurement	0.48	mm/min
Time	Force	Crosshead Displacement	Crosshead Displacement	Temperature
s	N	mm	mm	°C
338.704	68.5824	0	0	399
338.784	68.6064	4.13415e-05	4.13415e-05	399
338.814	68.6457	4.13415e-05	4.13415e-05	399
338.814	68.6457	4.13415e-05	4.13415e-05	399
338.914	68.9222	6.20123e-05	6.20123e-05	399
339.024	68.7879	2.06708e-05	2.06708e-05	399
339.134	69.2141	6.18696e-05	6.18696e-05	399
339.244	71.053	0.00084722	0.00084722	399
339.344	73.595	0.00167406	0.00167406	399
339.454	75.9397	0.00260437	0.00260437	399
339.564	78.1653	0.00351369	0.00351369	399
339.664	79.9807	0.00432003	0.00432003	399
339.774	81.9236	0.00518835	0.00518835	399
339.884	83.8733	0.00607717	0.00607717	399
339.994	85.5627	0.00696599	0.00696599	399
340.094	87.094	0.00775135	0.00775135	399
340.204	88.4519	0.00864017	0.00864017	399
340.314	89.7307	0.00952899	0.00952899	399
340.414	90.8992	0.0103353	0.0103353	399
340.524	92.178	0.0112032	0.0112032	399
340.634	93.0544	0.0120715	0.0120715	399
340.744	93.6226	0.0129398	0.0129398	399
340.844	94.0962	0.0137457	0.0137457	399
340.954	94.3567	0.0146345	0.0146345	399
341.064	94.8857	0.0155028	0.0155028	399
341.164	95.0435	0.0163091	0.0163091	399
341.274	94.862	0.0172185	0.0172185	399
341.384	95.2011	0.0180868	0.0180868	399
341.484	95.2646	0.0188926	0.0188926	399
341.594	95.3039	0.0197405	0.0197405	399
341.704	95.2724	0.0206293	0.0206293	399
341.814	95.2488	0.0214976	0.0214976	399
341.914	95.4305	0.0223035	0.0223035	399
342.024	95.6198	0.0231923	0.0231923	399
342.134	95.9987	0.0240401	0.0240401	399
342.234	95.9041	0.024846	0.024846	399
342.344	96.1961	0.0257143	0.0257143	399
342.454	96.4011	0.0266236	0.0266236	399
342.564	96.2594	0.0274714	0.0274714	399
342.664	96.165	0.0282773	0.0282773	399
342.774	96.3852	0.0291661	0.0291661	399
342.884	96.1171	0.0300344	0.0300344	399
342.984	96.2355	0.0308407	0.0308407	399
343.094	96.5195	0.0317296	0.0317296	399
343.204	96.0936	0.0325974	0.0325974	399
343.314	95.8807	0.0334657	0.0334657	399
343.414	96.0773	0.0342721	0.0342721	399
343.524	96.3382	0.0351814	0.0351814	399
343.634	96.0382	0.0360497	0.0360497	399
343.734	96.1012	0.0368351	0.0368351	399
343.844	96.3145	0.0377034	0.0377034	399
343.954	96.3226	0.0385712	0.0385712	399
344.064	96.2125	0.0394396	0.0394396	399
344.164	96.1242	0.0402459	0.0402459	399
344.274	96.1095	0.0411347	0.0411347	399
344.384	96.2354	0.0420235	0.0420235	399
344.484	96.0065	0.0428294	0.0428294	399
344.594	95.9671	0.0436772	0.0436772	399
344.704	95.9908	0.044566	0.044566	399
344.814	95.9988	0.0454343	0.0454343	399
344.914	95.9671	0.0462197	0.0462197	399
345.024	95.7383	0.047129	0.047129	399
345.134	95.691	0.0479768	0.0479768	399
345.234	95.715	0.0487622	0.0487622	399
345.344	95.699	0.0496508	0.0496508	399
345.454	95.7777	0.0504986	0.0504986	399
345.564	95.5647	0.0513874	0.0513874	399
345.664	95.7618	0.0522143	0.0522143	399
345.774	95.3988	0.0530821	0.0530821	400
345.874	95.0436	0.0538887	0.0538887	400
345.984	95.4699	0.0547566	0.0547566	400
346.094	95.2331	0.0556454	0.0556454	400
346.204	95.2646	0.0565137	0.0565137	400
346.304	95.2802	0.057299	0.057299	400
346.414	95.1541	0.0581674	0.0581674	400
346.524	94.9177	0.0590767	0.0590767	400
346.624	94.9407	0.0598415	0.0598415	400
346.734	94.9175	0.0607099	0.0607099	400
346.844	94.9489	0.0616192	0.0616192	400
346.954	94.712	0.062467	0.062467	400
347.054	94.696	0.0632938	0.0632938	400
347.164	94.7041	0.0641827	0.0641827	400
347.274	94.8306	0.06503	0.06503	400
347.374	94.7119	0.0658363	0.0658363	400
347.484	94.6963	0.0667042	0.0667042	400
347.594	94.6014	0.067593	0.067593	400
347.704	94.5304	0.0684613	0.0684613	400
347.804	94.7278	0.0692677	0.0692677	400
347.914	94.712	0.0701355	0.0701355	400
348.024	94.7909	0.0710243	0.0710243	400
348.124	94.6331	0.0718512	0.0718512	400
348.234	94.791	0.072699	0.072699	400
348.344	95.1619	0.0735668	0.0735668	400
348.454	96.7483	0.0744766	0.0744766	400
348.554	98.3352	0.075262	0.075262	400
348.664	99.843	0.0761508	0.0761508	400
348.774	100.869	0.0770191	0.0770191	400
348.874	102.053	0.0778255	0.0778255	400
348.984	102.756	0.0786933	0.0786933	400
349.094	103.664	0.0795616	0.0795616	400
349.204	104.106	0.0804709	0.0804709	400
349.304	104.674	0.0812568	0.0812568	400
349.414	105.732	0.0821456	0.0821456	400
349.524	106.269	0.0829929	0.0829929	400
349.624	106.892	0.0837993	0.0837993	400
349.734	107.611	0.0846881	0.0846881	400
349.844	108.605	0.0855769	0.0855769	400
349.954	109.331	0.0864243	0.0864243	400
350.054	110.586	0.0872511	0.0872511	400
350.164	111.723	0.0880984	0.0880984	400
350.274	113.389	0.0890082	0.0890082	400
350.374	115.054	0.0898141	0.0898141	400
350.484	117.447	0.0906824	0.0906824	400
350.594	120.099	0.0915712	0.0915712	400
350.704	122.704	0.0924393	0.0924393	400
350.804	125.483	0.0932662	0.0932662	400
350.914	128.388	0.0941346	0.0941346	400
351.024	130.898	0.0950025	0.0950025	400
351.124	133.022	0.0957883	0.0957883	400
351.234	135.61	0.0966771	0.0966771	400
351.344	138.066	0.0975659	0.0975659	400
351.444	139.992	0.0983718	0.0983718	400
351.554	142.525	0.0992606	0.0992606	400
351.664	144.814	0.100129	0.100129	400
351.774	147.318	0.101018	0.101018	401
351.874	149.086	0.101803	0.101803	401
351.984	151.004	0.102692	0.102692	401
352.094	152.938	0.10354	0.10354	401
352.194	154.943	0.104367	0.104367	401
352.304	157.217	0.105235	0.105235	401
352.414	159.19	0.106124	0.106124	401
352.524	161.125	0.107013	0.107013	401
352.624	163.089	0.107818	0.107818	401
352.734	165.127	0.108707	0.108707	401
352.844	166.966	0.109596	0.109596	400
352.944	168.734	0.110402	0.110402	400
353.054	170.581	0.11125	0.11125	400
353.164	172.894	0.11216	0.11216	400
353.274	174.979	0.113027	0.113027	400
353.374	177.149	0.113834	0.113834	400
353.484	179.605	0.114681	0.114681	400
353.594	182.06	0.115591	0.115591	400
353.694	184.096	0.116397	0.116397	400
353.804	186.267	0.117286	0.117286	400
353.914	188.082	0.118154	0.118154	400
354.024	189.835	0.119043	0.119043	400
354.124	191.35	0.11987	0.11987	400
354.234	193.576	0.120738	0.120738	400
354.344	195.677	0.121606	0.121606	400
354.444	197.406	0.122412	0.122412	400
354.554	199.765	0.12328	0.12328	400
354.664	201.872	0.12419	0.12419	400
354.774	204.146	0.125058	0.125058	400
354.874	205.742	0.125864	0.125864	400
354.984	207.762	0.126753	0.126753	400
355.094	209.523	0.127642	0.127642	400
355.194	210.714	0.128427	0.128427	400
355.304	211.575	0.129316	0.129316	400
355.414	212.633	0.130225	0.130225	400
355.524	214.069	0.131094	0.131094	400
355.624	215.387	0.1319	0.1319	400
355.734	216.738	0.132768	0.132768	400
355.844	218.482	0.133636	0.133636	400
355.944	219.888	0.134442	0.134442	400
356.054	221.459	0.135372	0.135372	400
356.164	223.321	0.136282	0.136282	400
356.264	225.334	0.137068	0.137068	400
356.374	226.921	0.137956	0.137956	400
356.484	229.248	0.138825	0.138825	400
356.594	231.358	0.139693	0.139693	400
356.694	233.243	0.140478	0.140478	400
356.804	236.126	0.141388	0.141388	400
356.914	238.817	0.142256	0.142256	400
357.014	241.808	0.143083	0.143083	400
357.124	245.74	0.143951	0.143951	400
357.234	250.041	0.144819	0.144819	400
357.344	255.006	0.145729	0.145729	400
357.444	260.131	0.146514	0.146514	400
357.554	263.755	0.147383	0.147383	400
357.664	269.438	0.148292	0.148292	400
357.764	274.245	0.149098	0.149098	400
357.874	278.651	0.149966	0.149966	400
357.984	283.931	0.150855	0.150855	400
358.094	288.337	0.151744	0.151744	400
358.194	292.86	0.152529	0.152529	400
358.304	297.841	0.153418	0.153418	400
358.414	302.751	0.154307	0.154307	400
358.514	307.643	0.155113	0.155113	400
358.624	312.96	0.156002	0.156002	400
358.734	318.206	0.15687	0.15687	400
358.844	323.843	0.157759	0.157759	400
358.944	328.95	0.158565	0.158565	400
359.054	334.28	0.159433	0.159433	400
359.164	339.854	0.160322	0.160322	400
359.264	345.12	0.161108	0.161108	400
359.374	351.12	0.161976	0.161976	400
359.484	356.915	0.162885	0.162885	400
359.594	362.837	0.163754	0.163754	400
359.694	368.339	0.16456	0.16456	400
359.804	374.741	0.165449	0.165449	400
359.914	380.932	0.166358	0.166358	400
360.014	386.583	0.167143	0.167143	400
360.124	393.169	0.167991	0.167991	400
360.234	399.763	0.16888	0.16888	400
360.344	406.427	0.169748	0.169748	400
360.444	412.427	0.170534	0.170534	400
360.554	419.161	0.171443	0.171443	400
360.664	426.095	0.172311	0.172311	400
360.764	432.895	0.173138	0.173138	400
360.874	439.899	0.174006	0.174006	400
360.984	447.179	0.174916	0.174916	399
361.084	453.448	0.175701	0.175701	399
361.194	459.878	0.17657	0.17657	399
361.304	467.031	0.177458	0.177458	399
361.404	473.894	0.178244	0.178244	399
361.514	480.945	0.179112	0.179112	399
361.624	488.195	0.180001	0.180001	399
361.734	495.484	0.18089	0.18089	399
361.834	501.925	0.181696	0.181696	399
361.944	509.257	0.182564	0.182564	399
362.054	516.488	0.183432	0.183432	399
362.154	523.499	0.184238	0.184238	399
362.264	531.195	0.185127	0.185127	399
362.374	538.632	0.186016	0.186016	399
362.484	546.152	0.186864	0.186864	399
362.584	553.628	0.187669	0.187669	399
362.694	561.116	0.188538	0.188538	399
362.804	568.855	0.189427	0.189427	399
362.904	575.964	0.190233	0.190233	399
363.014	584.019	0.191101	0.191101	399
363.124	592.636	0.19199	0.19199	399
363.234	600.706	0.192858	0.192858	399
363.334	608.312	0.193664	0.193664	399
363.444	616.234	0.194553	0.194553	399
363.554	624.195	0.195421	0.195421	399
363.654	631.952	0.196207	0.196207	399
363.764	640.187	0.197075	0.197075	399
363.874	648.238	0.197964	0.197964	399
363.984	656.37	0.198853	0.198853	399
364.084	663.976	0.199659	0.199659	399
364.194	672.562	0.200527	0.200527	399
364.304	680.847	0.201416	0.201416	399
364.404	688.011	0.202201	0.202201	399
364.514	696.577	0.203069	0.203069	399
364.624	704.878	0.203958	0.203958	399
364.734	713.269	0.204827	0.204827	399
364.834	720.89	0.205632	0.205632	399
364.944	728.851	0.206501	0.206501	399
365.054	737.523	0.207369	0.207369	399
365.154	745.238	0.208196	0.208196	399
365.264	754.116	0.209043	0.209043	399
365.374	762.89	0.209932	0.209932	399
365.484	771.652	0.21078	0.21078	399
365.584	779.823	0.211607	0.211607	399
365.694	788.484	0.212496	0.212496	399
365.804	797.21	0.213384	0.213384	399
365.904	805.148	0.21417	0.21417	399
366.014	813.526	0.215038	0.215038	399
366.124	822.335	0.215906	0.215906	399
366.224	830.444	0.216712	0.216712	399
366.334	839.432	0.21758	0.21758	399
366.444	847.776	0.218469	0.218469	399
366.554	856.432	0.219317	0.219317	399
366.654	864.424	0.220102	0.220102	399
366.764	873.26	0.220991	0.220991	399
366.874	882.092	0.22188	0.22188	399
366.974	889.776	0.222686	0.222686	399
367.084	898.401	0.223554	0.223554	399
367.194	907.295	0.224422	0.224422	399
367.304	917.651	0.225311	0.225311	399
367.404	925.702	0.226096	0.226096	399
367.514	934.151	0.226965	0.226965	399
367.624	942.444	0.227833	0.227833	399
367.724	950.311	0.22866	0.22866	399
367.834	959.206	0.229528	0.229528	399
367.944	968.131	0.230396	0.230396	399
368.054	977.245	0.231285	0.231285	400
368.154	984.897	0.232112	0.232112	400
368.264	994.014	0.23298	0.23298	400
368.374	1002.44	0.233827	0.233827	400
368.474	1010.34	0.234654	0.234654	400
368.584	1018.83	0.235523	0.235523	400
368.694	1026.97	0.236391	0.236391	400
368.804	1035.56	0.2373	0.2373	400
368.904	1043.22	0.238045	0.238045	400
369.014	1051.6	0.238954	0.238954	400
369.124	1059.53	0.239843	0.239843	400
369.224	1067	0.240628	0.240628	400
369.334	1075.87	0.241496	0.241496	400
369.444	1084.17	0.242385	0.242385	400
369.554	1092.33	0.243274	0.243274	400
369.654	1100.1	0.24408	0.24408	400
369.764	1107.68	0.244928	0.244928	400
369.874	1116.07	0.245817	0.245817	400
369.974	1123.66	0.246602	0.246602	400
370.084	1132.18	0.24747	0.24747	400
370.194	1140.83	0.24838	0.24838	400
370.304	1148.87	0.249248	0.249248	400
370.404	1157.5	0.250033	0.250033	400
370.514	1166.23	0.250943	0.250943	400
370.624	1175.51	0.251811	0.251811	400
370.724	1183.65	0.252597	0.252597	400
370.834	1193.44	0.253465	0.253465	400
370.944	1203.97	0.254354	0.254354	400
371.044	1213.83	0.25516	0.25516	400
371.154	1223.72	0.256028	0.256028	400
371.264	1234.61	0.256896	0.256896	400
371.374	1245.48	0.257805	0.257805	400
371.474	1255.38	0.258591	0.258591	400
371.584	1265.94	0.25948	0.25948	400
371.694	1276.15	0.260369	0.260369	400
371.794	1286	0.261175	0.261175	400
371.904	1296.97	0.262064	0.262064	400
372.014	1307.15	0.262952	0.262952	400
372.124	1317.63	0.2638	0.2638	400
372.224	1327.17	0.264586	0.264586	400
372.334	1337.75	0.265474	0.265474	400
372.444	1348.17	0.266363	0.266363	400
372.544	1357.9	0.26719	0.26719	400
372.654	1368.51	0.268058	0.268058	400
372.764	1379.07	0.268927	0.268927	400
372.874	1389.26	0.269816	0.269816	400
372.974	1399.29	0.270621	0.270621	400
373.084	1409.97	0.27149	0.27149	400
373.194	1421.51	0.272379	0.272379	401
373.294	1430.93	0.273185	0.273185	401
373.404	1441.99	0.274053	0.274053	401
373.514	1453.01	0.274921	0.274921	401
373.624	1463.92	0.27581	0.27581	401
373.724	1473.24	0.276616	0.276616	401
373.834	1484.82	0.277484	0.277484	401
373.944	1495.45	0.278373	0.278373	401
374.044	1505.66	0.279179	0.279179	401
374.154	1516.35	0.280089	0.280089	401
374.264	1527.51	0.280957	0.280957	401
374.374	1538.87	0.281825	0.281825	401
374.474	1548.37	0.282631	0.282631	401
374.584	1559.76	0.283479	0.283479	401
374.694	1571.31	0.284409	0.284409	401
374.794	1581.37	0.285195	0.285195	401
374.904	1592.79	0.286083	0.286083	401
375.014	1603.88	0.286972	0.286972	401
375.124	1615.25	0.287861	0.287861	401
375.224	1625.43	0.288667	0.288667	401
375.334	1636.74	0.289535	0.289535	401
375.444	1648.07	0.290403	0.290403	401
375.544	1658.61	0.29121	0.29121	401
375.654	1670.23	0.292078	0.292078	401
375.764	1682	0.292967	0.292967	401
375.874	1693.95	0.293835	0.293835	401
375.974	1704.79	0.294662	0.294662	401
376.084	1716.4	0.29555	0.29555	401
376.184	1727.46	0.296357	0.296357	401
376.294	1739.62	0.297225	0.297225	401
376.404	1751.37	0.298114	0.298114	401
376.514	1763.36	0.299003	0.299003	401
376.614	1774.2	0.299809	0.299809	401
376.724	1785.95	0.300677	0.300677	401
376.834	1797.69	0.301566	0.301566	401
376.934	1808.44	0.302372	0.302372	401
377.044	1819.99	0.30324	0.30324	401
377.154	1831.83	0.30415	0.30415	401
377.264	1843.62	0.305039	0.305039	401
377.364	1854.04	0.305844	0.305844	401
377.474	1865.35	0.306733	0.306733	401
377.584	1876.53	0.307602	0.307602	401
377.684	1887.26	0.308428	0.308428	401
377.794	1898.87	0.309297	0.309297	401
377.904	1909.82	0.310185	0.310185	401
378.014	1920.78	0.311053	0.311053	401
378.114	1931.29	0.31186	0.31186	401
378.224	1942.8	0.312748	0.312748	401
378.334	1953.83	0.313638	0.313638	401
378.434	1964.59	0.314443	0.314443	401
378.544	1975.87	0.315312	0.315312	401
378.654	1987.32	0.316201	0.316201	401
378.764	1998.62	0.31709	0.31709	401
378.864	2008.53	0.317895	0.317895	401
378.974	2019.62	0.318784	0.318784	401
379.084	2030.12	0.319652	0.319652	401
379.184	2039.76	0.320438	0.320438	401
379.294	2050.74	0.321327	0.321327	401
379.404	2060.94	0.322216	0.322216	401
379.514	2071.61	0.323125	0.323125	401
379.614	2080.37	0.32389	0.32389	401
379.724	2090.9	0.324779	0.324779	401
379.834	2101.09	0.325689	0.325689	401
379.934	2110.23	0.326474	0.326474	401
380.044	2120.15	0.327363	0.327363	401
380.154	2130.02	0.328231	0.328231	401
380.264	2139.39	0.32912	0.32912	401
380.364	2147.96	0.329905	0.329905	401
380.474	2157.3	0.330794	0.330794	401
380.584	2166.35	0.331683	0.331683	401
380.684	2174.56	0.332489	0.332489	401
380.794	2183.68	0.333357	0.333357	401
380.904	2193.05	0.334246	0.334246	401
381.004	2201	0.335052	0.335052	401
381.114	2211.57	0.335921	0.335921	401
381.224	2219.85	0.336789	0.336789	401
381.334	2228.73	0.337698	0.337698	401
381.434	2236.04	0.338484	0.338484	401
381.544	2243.6	0.339352	0.339352	401
381.654	2251.81	0.340241	0.340241	401
381.754	2259.06	0.341047	0.341047	401
381.864	2266.83	0.341936	0.341936	401
381.974	2274.31	0.342804	0.342804	401
382.084	2281.22	0.343672	0.343672	401
382.184	2287.91	0.344478	0.344478	401
382.294	2294.26	0.345388	0.345388	400
382.404	2300.32	0.346256	0.346256	400
382.504	2305.89	0.347062	0.347062	400
382.614	2311.87	0.34793	0.34793	400
382.724	2317.46	0.348819	0.348819	400
382.834	2322.01	0.349667	0.349667	400
382.934	2326.49	0.350494	0.350494	400
383.044	2331.03	0.351361	0.351361	400
383.154	2335.76	0.35223	0.35223	400
383.254	2339.66	0.353036	0.353036	400
383.364	2344	0.353925	0.353925	400
383.474	2348.09	0.354813	0.354813	400
383.584	2352.57	0.355682	0.355682	400
383.684	2355.92	0.356467	0.356467	400
383.794	2359.66	0.357377	0.357377	400
383.904	2363.65	0.358224	0.358224	400
384.004	2367.61	0.35901	0.35901	400
384.114	2371.92	0.359919	0.359919	400
384.224	2375.89	0.360767	0.360767	400
384.334	2379.59	0.361656	0.361656	400
384.434	2383.59	0.362462	0.362462	400
384.544	2387.55	0.36333	0.36333	400
384.654	2391.74	0.36424	0.36424	400
384.754	2395.43	0.365004	0.365004	400
384.864	2399.6	0.365893	0.365893	400
384.974	2403.96	0.366761	0.366761	400
385.084	2408.42	0.36765	0.36765	400
385.184	2412.87	0.368456	0.368456	400
385.294	2417.39	0.369304	0.369304	400
385.404	2421.98	0.370192	0.370192	400
385.504	2426.32	0.370999	0.370999	400
385.614	2431.45	0.371867	0.371867	400
385.724	2435.84	0.372756	0.372756	400
385.834	2440.16	0.373645	0.373645	400
385.934	2444.3	0.37443	0.37443	400
386.044	2450.24	0.375298	0.375298	400
386.154	2455.71	0.376208	0.376208	400
386.254	2459.75	0.376973	0.376973	400
386.364	2464.63	0.377861	0.377861	399
386.474	2470.18	0.37873	0.37873	399
386.574	2474.56	0.379536	0.379536	399
386.684	2479.47	0.380404	0.380404	399
386.794	2484.56	0.381293	0.381293	399
386.904	2489.35	0.382182	0.382182	399
387.004	2494.01	0.382967	0.382967	399
387.114	2499.23	0.383835	0.383835	399
387.224	2504.33	0.384724	0.384724	399
387.324	2508.91	0.38553	0.38553	399
387.434	2514.36	0.386378	0.386378	399
387.544	2518.71	0.387246	0.387246	399
387.654	2522.8	0.388114	0.388114	399
387.754	2528.28	0.3889	0.3889	399
387.864	2533.89	0.389789	0.389789	399
387.974	2539.23	0.390677	0.390677	399
388.074	2543.18	0.391463	0.391463	399
388.184	2548.68	0.392372	0.392372	399
388.294	2553.6	0.39322	0.39322	399
388.404	2558.75	0.394109	0.394109	399
388.504	2562.6	0.394894	0.394894	399
388.614	2567.59	0.395762	0.395762	399
388.724	2573.01	0.396672	0.396672	399
388.824	2577.6	0.397436	0.397436	399
388.934	2582.9	0.398326	0.398326	399
389.044	2587.94	0.399194	0.399194	399
389.154	2593.08	0.400082	0.400082	399
389.254	2597.92	0.40091	0.40091	399
389.364	2602.6	0.401757	0.401757	399
389.474	2607.63	0.402646	0.402646	399
389.574	2612.34	0.403431	0.403431	399
389.684	2617.76	0.40432	0.40432	399
389.794	2622.49	0.405168	0.405168	399
389.904	2628.17	0.406077	0.406077	399
390.004	2632.64	0.406883	0.406883	399
390.114	2637.25	0.407752	0.407752	399
390.224	2642.33	0.40862	0.40862	399
390.324	2646.82	0.409446	0.409446	399
390.434	2651.11	0.410294	0.410294	399
390.544	2656.53	0.411204	0.411204	399
390.654	2661.56	0.412092	0.412092	399
390.754	2665.69	0.412878	0.412878	399
390.864	2670.39	0.413725	0.413725	399
390.964	2675.14	0.414552	0.414552	399
391.074	2679.77	0.4154	0.4154	399
391.184	2684.79	0.416289	0.416289	399
391.294	2689.79	0.417157	0.417157	399
391.394	2694.59	0.417963	0.417963	399
391.504	2699.21	0.418831	0.418831	399
391.614	2703.89	0.41974	0.41974	399
391.714	2708.36	0.420547	0.420547	399
391.824	2713.26	0.421415	0.421415	399
391.934	2718.08	0.422262	0.422262	399
392.044	2723.08	0.423172	0.423172	399
392.144	2726.95	0.423937	0.423937	399
392.254	2731.97	0.424826	0.424826	399
392.364	2736.72	0.425694	0.425694	399
392.464	2741.18	0.426521	0.426521	399
392.574	2746.29	0.42741	0.42741	399
392.684	2751.05	0.428277	0.428277	399
392.794	2755.85	0.429166	0.429166	399
392.894	2759.94	0.429952	0.429952	399
393.004	2764.11	0.430861	0.430861	399
393.114	2768.85	0.43173	0.43173	399
393.214	2773.12	0.432515	0.432515	399
393.324	2777.98	0.433383	0.433383	399
393.434	2782.5	0.434272	0.434272	399
393.544	2786.94	0.435161	0.435161	399
393.644	2791.3	0.435988	0.435988	399
393.754	2796.03	0.436856	0.436856	399
393.864	2800.39	0.437745	0.437745	399
393.964	2804.36	0.438551	0.438551	399
394.074	2809.07	0.439419	0.439419	399
394.184	2813.52	0.440308	0.440308	399
394.294	2818.27	0.441176	0.441176	399
394.394	2822.6	0.441962	0.441962	399
394.504	2827.2	0.44283	0.44283	399
394.614	2832.1	0.443739	0.443739	399
394.714	2836.19	0.444525	0.444525	399
394.824	2840.83	0.445414	0.445414	399
394.934	2844.8	0.446302	0.446302	399
395.044	2849.62	0.447171	0.447171	399
395.144	2853.52	0.447977	0.447977	399
395.254	2858.56	0.448845	0.448845	399
395.364	2862.65	0.449755	0.449755	399
395.464	2866.96	0.45054	0.45054	399
395.574	2871.66	0.451408	0.451408	399
395.684	2876.16	0.452318	0.452318	399
395.794	2880.49	0.453165	0.453165	399
395.894	2884.61	0.453992	0.453992	399
396.004	2889.02	0.45486	0.45486	399
396.114	2893.26	0.455749	0.455749	399
396.214	2897.18	0.456576	0.456576	399
396.324	2901.85	0.457464	0.457464	399
396.434	2906.61	0.458312	0.458312	399
396.534	2910.61	0.459139	0.459139	399
396.644	2915.07	0.460007	0.460007	399
396.754	2919.52	0.460875	0.460875	399
396.864	2923.92	0.461785	0.461785	399
396.964	2927.48	0.46257	0.46257	399
397.074	2932.25	0.463459	0.463459	399
397.184	2936.74	0.464328	0.464328	399
397.284	2941.21	0.465154	0.465154	399
397.394	2945.46	0.466043	0.466043	399
397.504	2949.52	0.466911	0.466911	399
397.614	2954.46	0.4678	0.4678	399
397.714	2958.31	0.468586	0.468586	399
397.824	2962.72	0.469495	0.469495	399
397.934	2966.68	0.470363	0.470363	399
398.034	2970.6	0.471149	0.471149	399
398.144	2975.27	0.472038	0.472038	399
398.254	2979.22	0.472947	0.472947	399
398.364	2984.45	0.473836	0.473836	399
398.464	2987.69	0.474642	0.474642	400
398.574	2992.26	0.475551	0.475551	400
398.684	2996.21	0.47644	0.47644	400
398.784	3000.05	0.477226	0.477226	400
398.894	3004.32	0.478115	0.478115	400
399.004	3008.38	0.478983	0.478983	400
399.114	3013.02	0.479851	0.479851	400
399.214	3016.85	0.480657	0.480657	400
399.324	3021.58	0.481546	0.481546	400
399.434	3025.86	0.482455	0.482455	400
399.534	3029.47	0.483241	0.483241	400
399.644	3033.97	0.48413	0.48413	400
399.754	3038.01	0.485019	0.485019	400
399.864	3042.37	0.485887	0.485887	400
399.964	3046.29	0.486672	0.486672	400
400.074	3050.7	0.487582	0.487582	400
400.184	3054.77	0.48845	0.48845	400
400.284	3058.34	0.489256	0.489256	400
400.394	3062.59	0.490104	0.490104	400
400.504	3067.19	0.491014	0.491014	400
400.614	3071.32	0.491902	0.491902	400
400.714	3075.19	0.492688	0.492688	400
400.824	3079.32	0.493597	0.493597	400
400.934	3083.4	0.494486	0.494486	400
401.034	3087.2	0.495292	0.495292	400
401.144	3091.3	0.496181	0.496181	400
401.254	3095.22	0.497029	0.497029	400
401.354	3099.07	0.497835	0.497835	400
401.464	3103.35	0.498703	0.498703	400
401.574	3107.18	0.499613	0.499613	401
401.684	3111	0.50048	0.50048	401
401.784	3115.21	0.501287	0.501287	401
401.894	3119.21	0.502134	0.502134	401
402.004	3123.68	0.503044	0.503044	401
402.104	3126.92	0.50385	0.50385	401
402.214	3130.88	0.504718	0.504718	401
402.324	3134.98	0.505607	0.505607	401
402.434	3138.96	0.506496	0.506496	401
402.534	3142.61	0.507302	0.507302	401
402.644	3146.85	0.508149	0.508149	401
402.754	3151.24	0.509038	0.509038	401
402.854	3154.57	0.509803	0.509803	401
402.964	3158.51	0.510733	0.510733	401
403.074	3162.67	0.511622	0.511622	401
403.184	3166.26	0.51249	0.51249	401
403.284	3170.13	0.513296	0.513296	401
403.394	3173.75	0.514165	0.514165	401
403.504	3177.49	0.515074	0.515074	401
403.604	3181.21	0.51586	0.51586	401
403.714	3185.8	0.516728	0.516728	401
403.824	3189.46	0.517596	0.517596	401
403.934	3193.51	0.518506	0.518506	401
404.034	3196.82	0.519291	0.519291	401
404.144	3200.63	0.520159	0.520159	401
404.254	3204.87	0.521027	0.521027	401
404.354	3208.42	0.521834	0.521834	401
404.464	3212.57	0.522722	0.522722	401
404.574	3216.02	0.523611	0.523611	401
404.684	3219.91	0.5245	0.5245	401
404.784	3223.69	0.525285	0.525285	401
404.894	3227.56	0.526154	0.526154	401
405.004	3231.43	0.527042	0.527042	401
405.104	3234.87	0.527828	0.527828	401
405.214	3238.83	0.528717	0.528717	401
405.324	3242.84	0.529585	0.529585	401
405.434	3246.7	0.530453	0.530453	401
405.534	3250.19	0.53126	0.53126	401
405.644	3253.53	0.532148	0.532148	401
405.754	3257.86	0.533037	0.533037	401
405.854	3261.61	0.533823	0.533823	401
405.964	3265.33	0.534711	0.534711	401
406.074	3269.1	0.535579	0.535579	401
406.174	3272.69	0.536365	0.536365	401
406.284	3276.5	0.537274	0.537274	401
406.394	3280.14	0.538122	0.538122	401
406.494	3283.68	0.538928	0.538928	401
406.604	3287.34	0.539796	0.539796	401
406.714	3290.9	0.540685	0.540685	401
406.824	3294.74	0.541553	0.541553	401
406.924	3297.87	0.542359	0.542359	401
407.034	3302.13	0.543248	0.543248	401
407.144	3305.67	0.544117	0.544117	401
407.244	3309.31	0.544922	0.544922	401
407.354	3312.81	0.545791	0.545791	401
407.464	3316.46	0.546659	0.546659	401
407.574	3320.07	0.547527	0.547527	401
407.674	3323.63	0.548313	0.548313	401
407.784	3327.56	0.549222	0.549222	401
407.894	3331.25	0.55009	0.55009	401
407.994	3334.56	0.550897	0.550897	401
408.104	3338.49	0.551765	0.551765	401
408.214	3342.56	0.552654	0.552654	401
408.324	3346.15	0.553522	0.553522	401
408.424	3349.79	0.554307	0.554307	401
408.534	3353.47	0.555217	0.555217	401
408.644	3357.14	0.556064	0.556064	401
408.744	3360.34	0.556871	0.556871	401
408.854	3363.48	0.557697	0.557697	401
408.964	3368.29	0.558586	0.558586	401
409.074	3371.73	0.559475	0.559475	401
409.174	3374.84	0.560281	0.560281	401
409.284	3378.4	0.561149	0.561149	401
409.394	3381.35	0.562038	0.562038	401
409.494	3385.02	0.562823	0.562823	401
409.604	3389	0.563692	0.563692	401
409.714	3392.51	0.564601	0.564601	401
409.824	3396.25	0.565469	0.565469	401
409.924	3399.77	0.566255	0.566255	401
410.034	3403.21	0.567123	0.567123	401
410.144	3406.74	0.568012	0.568012	401
410.244	3410.26	0.568797	0.568797	401
410.354	3413.43	0.569686	0.569686	401
410.464	3417.55	0.570575	0.570575	401
410.574	3421.03	0.571422	0.571422	401
410.674	3425.05	0.572249	0.572249	401
410.784	3428.66	0.573118	0.573118	400
410.894	3432.13	0.573986	0.573986	400
410.994	3435.39	0.574792	0.574792	400
411.104	3439.03	0.575681	0.575681	400
411.214	3442.53	0.576549	0.576549	400
411.314	3445.66	0.577334	0.577334	400
411.424	3449.3	0.578223	0.578223	400
411.534	3453.08	0.579112	0.579112	400
411.644	3456.52	0.57998	0.57998	400
411.744	3459.64	0.580807	0.580807	400
411.854	3463.56	0.581676	0.581676	400
411.964	3466.71	0.582564	0.582564	400
412.064	3469.46	0.583329	0.583329	400
412.174	3473.39	0.584218	0.584218	400
412.284	3477.02	0.585065	0.585065	400
412.394	3481.19	0.585975	0.585975	400
412.494	3484.14	0.586761	0.586761	400
412.604	3487.66	0.587649	0.587649	400
412.714	3490.56	0.588538	0.588538	400
412.814	3493.87	0.589344	0.589344	400
412.924	3497.62	0.590212	0.590212	400
413.034	3502.24	0.591081	0.591081	400
413.144	3506.58	0.591969	0.591969	400
413.244	3510.18	0.592755	0.592755	400
413.354	3513.68	0.593644	0.593644	400
413.464	3516.72	0.594512	0.594512	400
413.564	3520.43	0.595318	0.595318	400
413.674	3524.02	0.596186	0.596186	400
413.784	3527.63	0.597095	0.597095	400
413.894	3530.8	0.597964	0.597964	400
413.994	3533.52	0.598749	0.598749	400
414.104	3536.68	0.599638	0.599638	400
414.214	3540.52	0.600527	0.600527	400
414.314	3544.01	0.601354	0.601354	400
414.424	3547.11	0.602201	0.602201	400
414.534	3550.96	0.60307	0.60307	400
414.644	3554.1	0.603959	0.603959	400
414.744	3557.45	0.604744	0.604744	399
414.854	3561.11	0.605653	0.605653	399
414.964	3564.84	0.606542	0.606542	399
415.064	3567.77	0.607348	0.607348	399
415.174	3570.65	0.608237	0.608237	399
415.284	3573.9	0.609085	0.609085	399
415.394	3577.94	0.609974	0.609974	399
415.494	3581.38	0.61078	0.61078	399
415.604	3585	0.611648	0.611648	399
415.714	3588.48	0.612516	0.612516	399
415.814	3591.01	0.613302	0.613302	399
415.924	3594.78	0.614211	0.614211	399
416.034	3598.41	0.615079	0.615079	399
416.134	3601.5	0.615885	0.615885	399
416.244	3605.29	0.616774	0.616774	399
416.354	3608.89	0.617643	0.617643	399
416.464	3612.22	0.618531	0.618531	399
416.564	3614.96	0.619358	0.619358	399
416.674	3618.05	0.620206	0.620206	399
416.784	3621.62	0.621115	0.621115	399
416.884	3624.71	0.621901	0.621901	399
416.994	3628.64	0.62279	0.62279	399
417.104	3632.07	0.623699	0.623699	399
417.214	3635.37	0.624546	0.624546	399
417.314	3638.27	0.625353	0.625353	399
417.424	3641.86	0.626241	0.626241	399
417.534	3645.4	0.62713	0.62713	399
417.634	3648.34	0.627937	0.627937	399
417.744	3652.05	0.628805	0.628805	399
417.854	3655.04	0.629694	0.629694	399
417.964	3658.55	0.630562	0.630562	399
418.064	3661.83	0.631347	0.631347	399
418.174	3665.67	0.632257	0.632257	399
418.284	3669.08	0.633146	0.633146	399
418.384	3672.09	0.633931	0.633931	399
418.494	3675.51	0.634799	0.634799	399
418.604	3679.33	0.635688	0.635688	399
418.714	3683.28	0.636577	0.636577	399
418.814	3685.98	0.637404	0.637404	399
418.924	3689.15	0.638313	0.638313	399
419.034	3692.72	0.639161	0.639161	399
419.134	3695.91	0.639967	0.639967	399
419.244	3699.15	0.640856	0.640856	399
419.354	3702.32	0.641745	0.641745	399
419.464	3705.92	0.642613	0.642613	399
419.564	3709.84	0.64344	0.64344	399
419.674	3712.97	0.644349	0.644349	399
419.784	3715.92	0.645217	0.645217	399
419.884	3718.51	0.646003	0.646003	399
419.994	3722.41	0.646892	0.646892	399
420.104	3725.83	0.64778	0.64778	399
420.214	3729.77	0.648669	0.648669	399
420.314	3732.7	0.649476	0.649476	399
420.424	3735.43	0.650343	0.650343	399
420.534	3738.67	0.651233	0.651233	399
420.634	3742.26	0.65206	0.65206	399
420.744	3745.82	0.652927	0.652927	399
420.854	3749.66	0.653816	0.653816	399
420.964	3752.69	0.654684	0.654684	399
421.064	3755.6	0.65547	0.65547	399
421.174	3759.24	0.65638	0.65638	399
421.274	3762.45	0.657185	0.657185	399
421.384	3765.53	0.658054	0.658054	399
421.494	3769.25	0.658943	0.658943	399
421.604	3772.65	0.659811	0.659811	399
421.704	3775.3	0.660596	0.660596	399
421.814	3778.95	0.661506	0.661506	399
421.924	3782.05	0.662395	0.662395	399
422.024	3784.61	0.66318	0.66318	399
422.134	3788.23	0.66409	0.66409	399
422.244	3791.79	0.664958	0.664958	399
422.354	3794.92	0.665847	0.665847	399
422.454	3797.63	0.666612	0.666612	399
422.564	3801.07	0.667521	0.667521	399
422.674	3804.77	0.66841	0.66841	399
422.774	3807.83	0.669196	0.669196	399
422.884	3811.15	0.670084	0.670084	399
422.994	3814.13	0.670973	0.670973	399
423.104	3817.15	0.671841	0.671841	399
423.204	3820.34	0.672647	0.672647	399
423.314	3823.71	0.673536	0.673536	399
423.424	3827.08	0.674405	0.674405	399
423.524	3830.66	0.67521	0.67521	399
423.634	3833.88	0.676079	0.676079	399
423.744	3837.03	0.676968	0.676968	399
423.854	3840.3	0.677856	0.677856	399
423.954	3843.42	0.678642	0.678642	399
424.064	3847.12	0.679531	0.679531	399
424.174	3850.01	0.680399	0.680399	399
424.274	3853.49	0.681205	0.681205	399
424.384	3856.18	0.682094	0.682094	399
424.494	3858.9	0.682983	0.682983	399
424.604	3862.17	0.683851	0.683851	399
424.704	3864.91	0.684657	0.684657	399
424.814	3868.56	0.685525	0.685525	399
424.924	3872.58	0.686435	0.686435	400
425.024	3874.98	0.6872	0.6872	400
425.134	3877.89	0.688089	0.688089	400
425.244	3881.14	0.688977	0.688977	400
425.354	3884.46	0.689825	0.689825	400
425.454	3887.72	0.690652	0.690652	400
425.564	3891.28	0.69152	0.69152	400
425.674	3894.22	0.692388	0.692388	400
425.774	3896.87	0.693215	0.693215	400
425.884	3900.07	0.694104	0.694104	400
425.994	3903.42	0.694951	0.694951	400
426.094	3906.44	0.695758	0.695758	400
426.204	3909.8	0.696646	0.696646	400
426.314	3913.33	0.697494	0.697494	400
426.424	3916.74	0.698383	0.698383	400
426.524	3919.54	0.699189	0.699189	400
426.634	3923.03	0.700057	0.700057	400
426.744	3926.37	0.700946	0.700946	400
426.844	3928.89	0.701752	0.701752	400
426.954	3932.61	0.702641	0.702641	400
427.064	3935.66	0.703509	0.703509	400
427.174	3938.29	0.704356	0.704356	400
427.274	3941.58	0.705183	0.705183	400
427.384	3945.27	0.706072	0.706072	400
427.494	3948.09	0.70694	0.70694	400
427.594	3950.85	0.707726	0.707726	400
427.704	3954.75	0.708615	0.708615	400
427.814	3957.66	0.709483	0.709483	400
427.924	3961.04	0.710371	0.710371	400
428.024	3964.02	0.711157	0.711157	400
428.134	3967.34	0.712067	0.712067	400
428.244	3970.49	0.712914	0.712914	400
428.344	3973.39	0.71372	0.71372	400
428.454	3976.61	0.714609	0.714609	400
428.564	3979.39	0.715477	0.715477	400
428.674	3982.56	0.716345	0.716345	400
428.774	3985.5	0.717131	0.717131	400
428.884	3989.23	0.71802	0.71802	400
428.994	3992.84	0.718908	0.718908	400
429.094	3995.65	0.719694	0.719694	400
429.204	3998.61	0.720562	0.720562	400
429.314	4002.23	0.721472	0.721472	400
429.424	4005.5	0.722319	0.722319	400
429.524	4008.37	0.723126	0.723126	400
429.634	4012.33	0.724014	0.724014	400
429.744	4015.1	0.724862	0.724862	400
429.844	4017.58	0.725647	0.725647	400
429.954	4020.21	0.726495	0.726495	401
430.064	4024.23	0.727384	0.727384	401
430.174	4028.16	0.728272	0.728272	401
430.274	4031.01	0.729079	0.729079	401
430.384	4033.79	0.729968	0.729968	401
430.494	4036.6	0.730836	0.730836	401
430.594	4039.33	0.731621	0.731621	401
430.704	4042.91	0.73249	0.73249	401
430.814	4046.68	0.733378	0.733378	401
430.924	4050.26	0.734267	0.734267	401
431.024	4052.67	0.735032	0.735032	401
431.134	4055.74	0.73592	0.73592	401
431.244	4059.05	0.736809	0.736809	401
431.344	4061.6	0.737616	0.737616	401
431.454	4065.22	0.738504	0.738504	401
431.564	4068.59	0.739373	0.739373	401
431.664	4071.84	0.740158	0.740158	401
431.774	4074.93	0.741047	0.741047	401
431.884	4077.87	0.741915	0.741915	401
431.994	4081.31	0.742784	0.742784	401
432.094	4084.25	0.743589	0.743589	401
432.204	4087.81	0.744478	0.744478	401
432.314	4090.8	0.745326	0.745326	401
432.414	4093.87	0.746153	0.746153	401
432.524	4096.89	0.747021	0.747021	401
432.634	4099.58	0.747889	0.747889	401
432.744	4103.31	0.748778	0.748778	401
432.844	4106.2	0.749605	0.749605	401
432.954	4109	0.750473	0.750473	401
433.064	4112.18	0.751341	0.751341	401
433.164	4115.26	0.752147	0.752147	401
433.274	4118.49	0.753016	0.753016	401
433.384	4121.46	0.753883	0.753883	401
433.494	4125.3	0.754772	0.754772	401
433.594	4128.34	0.755599	0.755599	401
433.704	4131.15	0.756447	0.756447	401
433.814	4134.46	0.757335	0.757335	401
433.914	4137.56	0.758121	0.758121	401
434.024	4139.87	0.75901	0.75901	401
434.134	4142.98	0.759899	0.759899	401
434.244	4146.32	0.760767	0.760767	401
434.344	4149.35	0.761553	0.761553	401
434.454	4153.06	0.76242	0.76242	401
434.564	4156.75	0.76333	0.76333	401
434.664	4159.47	0.764116	0.764116	401
434.774	4162.46	0.764984	0.764984	401
434.884	4166.06	0.765893	0.765893	401
434.994	4169.24	0.766741	0.766741	401
435.094	4172.3	0.767547	0.767547	401
435.204	4175.62	0.768456	0.768456	401
435.314	4178.06	0.769325	0.769325	401
435.414	4181.07	0.770151	0.770151	401
435.524	4184.41	0.77102	0.77102	401
435.634	4187.59	0.771867	0.771867	401
435.744	4190.79	0.772756	0.772756	401
435.844	4193.83	0.773562	0.773562	401
435.954	4197.05	0.774451	0.774451	401
436.054	4200.04	0.775257	0.775257	401
436.164	4203.03	0.776146	0.776146	401
436.274	4206.05	0.777014	0.777014	401
436.384	4208.91	0.777882	0.777882	401
436.484	4212.23	0.778689	0.778689	401
436.594	4215.46	0.779557	0.779557	401
436.704	4218.44	0.780445	0.780445	401
436.804	4221.08	0.781231	0.781231	401
436.914	4224.28	0.782099	0.782099	401
437.024	4227.38	0.783009	0.783009	401
437.134	4231.17	0.783918	0.783918	401
437.234	4233.88	0.784683	0.784683	401
437.344	4237	0.785572	0.785572	401
437.454	4240.37	0.786461	0.786461	401
437.554	4242.79	0.787246	0.787246	401
437.664	4246.08	0.788135	0.788135	401
437.774	4249.44	0.789045	0.789045	401
437.884	4252.46	0.789912	0.789912	401
437.984	4255.28	0.790719	0.790719	401
438.094	4258.58	0.791608	0.791608	400
438.204	4261.77	0.792496	0.792496	400
438.304	4264.3	0.793261	0.793261	400
438.414	4267.72	0.794171	0.794171	400
438.524	4270.67	0.79506	0.79506	400
438.634	4273.8	0.795928	0.795928	400
438.734	4276.89	0.796734	0.796734	400
438.844	4280.08	0.797602	0.797602	400
438.954	4283.59	0.798491	0.798491	400
439.054	4286.4	0.799297	0.799297	400
439.164	4289.74	0.800165	0.800165	400
439.274	4292.84	0.801075	0.801075	400
439.384	4295.75	0.801923	0.801923	400
439.484	4299.07	0.802749	0.802749	400
439.594	4301.94	0.803617	0.803617	400
439.704	4305.23	0.804527	0.804527	400
439.804	4308.32	0.805312	0.805312	400
439.914	4311.42	0.806201	0.806201	400
440.024	4314.83	0.80709	0.80709	400
440.134	4318.24	0.807979	0.807979	400
440.234	4321	0.808764	0.808764	400
440.344	4323.82	0.809633	0.809633	400
440.454	4327	0.810501	0.810501	400
440.554	4329.87	0.811328	0.811328	400
440.664	4333.77	0.812237	0.812237	400
440.774	4337.04	0.813147	0.813147	400
440.884	4339.56	0.814015	0.814015	400
440.984	4341.75	0.814842	0.814842	400
441.094	4344.85	0.81571	0.81571	400
441.204	4348.12	0.816578	0.816578	400
441.304	4350.96	0.817384	0.817384	400
441.414	4354.76	0.818252	0.818252	400
441.524	4357.91	0.819141	0.819141	400
441.624	4360.88	0.819927	0.819927	400
441.734	4364.26	0.820836	0.820836	400
441.844	4366.78	0.821725	0.821725	400
441.954	4369.64	0.822614	0.822614	400
442.054	4373.1	0.823399	0.823399	400
442.164	4376.33	0.824309	0.824309	399
442.274	4379.19	0.825177	0.825177	399
442.374	4382.15	0.825983	0.825983	399
442.484	4385.27	0.826872	0.826872	399
442.594	4388.29	0.827719	0.827719	399
442.704	4391.47	0.828608	0.828608	399
442.804	4394.85	0.829415	0.829415	399
442.914	4398.09	0.830283	0.830283	399
443.024	4401.53	0.831192	0.831192	399
443.124	4403.96	0.832019	0.832019	399
443.234	4406.54	0.832887	0.832887	399
443.344	4410.11	0.833797	0.833797	399
443.454	4412.83	0.834644	0.834644	399
443.554	4415.79	0.83543	0.83543	399
443.664	4418.82	0.836319	0.836319	399
443.774	4421.99	0.837207	0.837207	399
443.874	4425.15	0.838014	0.838014	399
443.984	4427.83	0.838882	0.838882	399
444.094	4431.14	0.83975	0.83975	399
444.204	4434.51	0.840639	0.840639	399
444.304	4437.05	0.841445	0.841445	399
444.414	4440.28	0.842334	0.842334	399
444.524	4443.63	0.843223	0.843223	399
444.624	4446.28	0.844008	0.844008	399
444.734	4449.11	0.844897	0.844897	399
444.844	4452.18	0.845765	0.845765	399
444.954	4455.76	0.846654	0.846654	399
445.054	4458.36	0.84746	0.84746	399
445.164	4461.91	0.848328	0.848328	399
445.274	4464.85	0.849217	0.849217	399
445.374	4467.32	0.850002	0.850002	399
445.484	4470.9	0.850912	0.850912	399
445.594	4474.41	0.851781	0.851781	399
445.704	4477.35	0.852648	0.852648	399
445.804	4480.01	0.853455	0.853455	399
445.914	4483.03	0.854323	0.854323	399
446.024	4486.82	0.855212	0.855212	399
446.124	4489.23	0.855997	0.855997	399
446.234	4492.76	0.856886	0.856886	399
446.344	4495.34	0.857796	0.857796	399
446.444	4497.82	0.85856	0.85856	399
446.554	4500.95	0.85947	0.85947	399
446.664	4504.07	0.860297	0.860297	399
446.774	4507.39	0.861186	0.861186	399
446.874	4510.41	0.862013	0.862013	399
446.984	4513.3	0.862839	0.862839	399
447.094	4516.49	0.86377	0.86377	399
447.194	4519.25	0.864555	0.864555	399
447.304	4522.07	0.865444	0.865444	399
447.414	4525.28	0.866333	0.866333	399
447.524	4528.43	0.86718	0.86718	399
447.624	4531.35	0.867966	0.867966	399
447.734	4534.65	0.868855	0.868855	399
447.844	4538.12	0.869743	0.869743	399
447.944	4540.71	0.870529	0.870529	399
448.054	4543.83	0.871438	0.871438	399
448.164	4546.64	0.872306	0.872306	399
448.274	4549.75	0.873175	0.873175	399
448.374	4553.19	0.873981	0.873981	399
448.484	4556.32	0.874849	0.874849	399
448.594	4559.79	0.875738	0.875738	399
448.694	4562.65	0.876544	0.876544	399
448.804	4565.42	0.877412	0.877412	399
448.914	4568.69	0.87828	0.87828	399
449.024	4571.75	0.879169	0.879169	399
449.124	4574.44	0.879954	0.879954	399
449.234	4577.75	0.880864	0.880864	399
449.344	4581.11	0.881732	0.881732	399
449.444	4583.6	0.882518	0.882518	399
449.554	4586.92	0.883386	0.883386	399
449.664	4589.95	0.884275	0.884275	399
449.774	4593.01	0.885143	0.885143	399
449.874	4595.64	0.885949	0.885949	399
449.984	4598.92	0.886817	0.886817	399
450.094	4602.34	0.887685	0.887685	399
450.194	4605.34	0.888492	0.888492	399
450.304	4608.32	0.889339	0.889339	399
450.414	4611.66	0.890269	0.890269	399
450.524	4614.79	0.891137	0.891137	399
450.624	4617.62	0.891944	0.891944	399
450.734	4620.51	0.892812	0.892812	399
450.844	4623.93	0.89368	0.89368	399
450.944	4626.86	0.894465	0.894465	399
451.054	4629.44	0.895313	0.895313	399
451.164	4632.41	0.896181	0.896181	399
451.264	4635.95	0.896967	0.896967	399
451.374	4640.15	0.897876	0.897876	399
451.484	4642.66	0.898765	0.898765	399
451.584	4645.05	0.89955	0.89955	399
451.694	4647.38	0.900439	0.900439	399
451.804	4650.68	0.901328	0.901328	399
451.914	4653.69	0.902175	0.902175	399
452.014	4656.95	0.902982	0.902982	399
452.124	4660.55	0.903871	0.903871	399
452.234	4663.31	0.904739	0.904739	399
452.334	4665.61	0.905504	0.905504	400
452.444	4669.14	0.906393	0.906393	400
452.554	4672.63	0.907281	0.907281	400
452.664	4675.48	0.908191	0.908191	400
452.764	4678.08	0.908976	0.908976	400
452.874	4680.98	0.909844	0.909844	400
452.984	4684.29	0.910713	0.910713	400
453.084	4687.31	0.911519	0.911519	400
453.194	4690.65	0.912387	0.912387	400
453.304	4693.69	0.913276	0.913276	400
453.414	4696.95	0.914144	0.914144	400
453.514	4699.89	0.91495	0.91495	400
453.624	4702.95	0.915818	0.915818	400
453.734	4706	0.916707	0.916707	400
453.834	4708.96	0.917513	0.917513	400
453.944	4711.99	0.918382	0.918382	400
454.054	4715.48	0.919271	0.919271	400
454.164	4718.48	0.92018	0.92018	400
454.264	4720.99	0.920945	0.920945	400
454.374	4723.82	0.921813	0.921813	400
454.484	4727.26	0.922681	0.922681	400
454.584	4730.46	0.923487	0.923487	400
454.694	4733.92	0.924356	0.924356	400
454.804	4737.08	0.925244	0.925244	400
454.914	4739.33	0.926112	0.926112	400
455.014	4742.32	0.926919	0.926919	400
455.124	4745.68	0.927828	0.927828	400
455.234	4748.41	0.928696	0.928696	400
455.334	4750.98	0.929503	0.929503	400
455.444	4754.12	0.93037	0.93037	400
455.554	4758.09	0.931239	0.931239	400
455.664	4761.29	0.932107	0.932107	400
455.764	4763.89	0.932954	0.932954	400
455.874	4766.75	0.933781	0.933781	400
455.984	4770.25	0.934691	0.934691	400
456.084	4773.13	0.935497	0.935497	400
456.194	4776.15	0.936365	0.936365	400
456.304	4779.18	0.937233	0.937233	400
456.404	4781.57	0.93806	0.93806	401
456.514	4784.47	0.938929	0.938929	401
456.624	4787.92	0.939838	0.939838	401
456.734	4790.65	0.940685	0.940685	401
456.834	4794.04	0.941492	0.941492	401
456.944	4797.75	0.94236	0.94236	401
457.054	4801.44	0.943249	0.943249	401
457.154	4805.09	0.944055	0.944055	401
457.264	4807.9	0.944923	0.944923	401
457.374	4810.53	0.945812	0.945812	401
457.484	4813.82	0.94668	0.94668	401
457.584	4816.85	0.947486	0.947486	401
457.694	4819.76	0.948375	0.948375	401
457.804	4823.12	0.949243	0.949243	401
457.904	4825.78	0.95007	0.95007	401
458.014	4828.58	0.950938	0.950938	401
458.124	4831.79	0.951806	0.951806	401
458.234	4834.96	0.952674	0.952674	401
458.334	4837.88	0.953501	0.953501	401
458.444	4840.78	0.954369	0.954369	401
458.554	4844.39	0.955258	0.955258	401
458.654	4847.03	0.956044	0.956044	401
458.764	4850.42	0.956953	0.956953	401
458.874	4853.64	0.957842	0.957842	401
458.984	4856.27	0.95871	0.95871	401
459.084	4859.04	0.959496	0.959496	401
459.194	4862.67	0.960405	0.960405	401
459.304	4865.51	0.961253	0.961253	401
459.404	4868.48	0.962059	0.962059	401
459.514	4871.62	0.962968	0.962968	401
459.624	4874.18	0.963837	0.963837	401
459.734	4877.61	0.964746	0.964746	401
459.834	4880.49	0.965511	0.965511	401
459.944	4883.96	0.9664	0.9664	401
460.054	4887.31	0.967268	0.967268	401
460.154	4889.88	0.968095	0.968095	401
460.264	4892.98	0.968963	0.968963	401
460.374	4896.02	0.969852	0.969852	401
460.484	4899.09	0.97072	0.97072	401
460.584	4902.16	0.971547	0.971547	401
460.694	4905.2	0.972435	0.972435	401
460.804	4907.93	0.973325	0.973325	401
460.904	4910.77	0.97411	0.97411	401
461.014	4914.19	0.974999	0.974999	401
461.124	4917.58	0.975908	0.975908	401
461.224	4919.87	0.976694	0.976694	401
461.334	4923.19	0.977583	0.977583	401
461.444	4926.62	0.978451	0.978451	401
461.554	4929.74	0.979319	0.979319	401
461.654	4932.53	0.980146	0.980146	401
461.764	4935.47	0.981014	0.981014	401
461.874	4939.68	0.981944	0.981944	401
461.974	4942.35	0.98273	0.98273	401
462.084	4945.17	0.983639	0.983639	401
462.194	4947.36	0.984507	0.984507	401
462.304	4950.25	0.985396	0.985396	401
462.404	4953.27	0.986182	0.986182	401
462.514	4956.85	0.98705	0.98705	401
462.624	4960.82	0.987939	0.987939	401
462.724	4963.91	0.988745	0.988745	401
462.834	4967.19	0.989634	0.989634	401
462.944	4969.72	0.990523	0.990523	401
463.054	4972.7	0.991412	0.991412	401
463.154	4975.27	0.992217	0.992217	401
463.264	4978.7	0.993086	0.993086	401
463.374	4982.14	0.993974	0.993974	401
463.474	4985.21	0.994781	0.994781	400
463.584	4987.99	0.995649	0.995649	400
463.694	4990.61	0.996517	0.996517	400
463.804	4994.01	0.997406	0.997406	400
463.904	4996.72	0.998233	0.998233	400
464.014	4999.71	0.999101	0.999101	400
464.124	5003.23	0.999969	0.999969	400
464.224	5006.22	1.00078	1.00078	400
464.334	5009.59	1.00168	1.00168	400
464.444	5012.34	1.00255	1.00255	400
464.554	5015.1	1.00344	1.00344	400
464.654	5018.29	1.00427	1.00427	400
464.764	5021.28	1.0051	1.0051	400
464.874	5024.51	1.006	1.006	400
464.974	5027.23	1.00679	1.00679	400
465.084	5030.13	1.00766	1.00766	400
465.194	5033.32	1.00855	1.00855	400
465.304	5036.53	1.00944	1.00944	400
465.404	5039.55	1.01024	1.01024	400
465.514	5042.99	1.01113	1.01113	400
465.624	5045.72	1.01202	1.01202	400
465.724	5048.54	1.01283	1.01283	400
465.834	5051.03	1.01369	1.01369	400
465.944	5054	1.01458	1.01458	400
466.054	5057.43	1.01547	1.01547	400
466.154	5060.34	1.01626	1.01626	400
466.264	5063.86	1.01713	1.01713	400
466.364	5067.01	1.01795	1.01795	400
466.474	5069.51	1.01882	1.01882	400
466.584	5072.23	1.01971	1.01971	400
466.694	5075.22	1.02058	1.02058	400
466.794	5078.01	1.02138	1.02138	400
466.904	5081.15	1.02227	1.02227	400
467.014	5083.49	1.02312	1.02312	400
467.114	5086.93	1.02393	1.02393	400
467.224	5090.79	1.02482	1.02482	400
467.334	5093.49	1.02568	1.02568	400
467.444	5096.34	1.02655	1.02655	400
467.544	5099.27	1.02736	1.02736	400
467.654	5102.16	1.02827	1.02827	400
467.764	5105.39	1.02914	1.02914	400
467.864	5108.29	1.0299	1.0299	400
467.974	5111.4	1.03081	1.03081	400
468.084	5113.9	1.03168	1.03168	400
468.194	5117.31	1.03255	1.03255	400
468.294	5119.94	1.03337	1.03337	400
468.404	5123.18	1.03424	1.03424	400
468.514	5126.48	1.03515	1.03515	400
468.614	5129.03	1.03592	1.03592	399
468.724	5131.98	1.0368	1.0368	399
468.834	5135.4	1.03765	1.03765	399
468.944	5138.84	1.03854	1.03854	399
469.044	5141.65	1.03933	1.03933	399
469.154	5144.38	1.04024	1.04024	399
469.264	5147.7	1.0411	1.0411	399
469.364	5150.26	1.04191	1.04191	399
469.474	5153.37	1.04278	1.04278	399
469.584	5156.23	1.04367	1.04367	399
469.694	5159.14	1.04454	1.04454	399
469.794	5162.06	1.04534	1.04534	399
469.904	5165.7	1.04621	1.04621	399
470.014	5169.27	1.04708	1.04708	399
470.114	5171.56	1.0479	1.0479	399
470.224	5174.43	1.04875	1.04875	399
470.334	5177.66	1.04966	1.04966	399
470.444	5181.27	1.05053	1.05053	399
470.544	5184.13	1.05132	1.05132	399
470.654	5187.73	1.05218	1.05218	399
470.764	5190.35	1.05307	1.05307	399
470.864	5192.77	1.05388	1.05388	399
470.974	5195.78	1.05475	1.05475	399
471.084	5199.06	1.05564	1.05564	399
471.184	5202.02	1.0564	1.0564	399
471.294	5205.31	1.05729	1.05729	399
471.404	5208.93	1.05818	1.05818	399
471.514	5211.84	1.05907	1.05907	399
471.614	5214.72	1.05987	1.05987	399
471.724	5217.04	1.06074	1.06074	399
471.834	5220.58	1.06161	1.06161	399
471.934	5223.8	1.06239	1.06239	399
472.044	5227.38	1.06326	1.06326	399
472.154	5230.32	1.06415	1.06415	399
472.264	5232.27	1.065	1.065	399
472.364	5234.74	1.06581	1.06581	399
472.474	5238.94	1.06665	1.06665	399
472.584	5242.5	1.06754	1.06754	399
472.684	5245.24	1.06835	1.06835	399
472.794	5248.25	1.06926	1.06926	399
472.904	5251.08	1.07011	1.07011	399
473.014	5254.32	1.07099	1.07099	399
473.114	5257.41	1.07178	1.07178	399
473.224	5261.35	1.07269	1.07269	399
473.334	5264.38	1.07354	1.07354	399
473.434	5266.48	1.0743	1.0743	399
473.544	5270.15	1.07521	1.07521	399
473.654	5273.19	1.0761	1.0761	398
473.764	5275.98	1.07697	1.07697	398
473.864	5279.01	1.07777	1.07777	398
473.974	5282.6	1.07866	1.07866	398
474.084	5285.34	1.07953	1.07953	398
474.184	5288.94	1.08034	1.08034	398
474.294	5292.17	1.08121	1.08121	398
474.404	5294.72	1.08207	1.08207	398
474.514	5298.01	1.08294	1.08294	398
474.614	5301.18	1.08375	1.08375	398
474.724	5304.79	1.08464	1.08464	398
474.834	5307.97	1.0855	1.0855	398
474.934	5310.3	1.08629	1.08629	398
475.044	5313.59	1.0872	1.0872	398
475.154	5316.69	1.08809	1.08809	398
475.264	5319.79	1.08896	1.08896	398
475.364	5322.24	1.08974	1.08974	398
475.474	5325.04	1.09063	1.09063	398
475.584	5328.18	1.0915	1.0915	398
475.684	5331.65	1.09228	1.09228	398
475.794	5334.99	1.09315	1.09315	398
475.904	5338.22	1.09404	1.09404	398
476.014	5341.23	1.09493	1.09493	398
476.114	5344.02	1.09572	1.09572	398
476.224	5347.23	1.09661	1.09661	398
476.334	5350.28	1.09749	1.09749	398
476.434	5352.7	1.09828	1.09828	398
476.544	5355.5	1.09915	1.09915	398
476.654	5359.16	1.10006	1.10006	398
476.754	5362.65	1.10084	1.10084	399
476.864	5365.61	1.10171	1.10171	399
476.974	5368.7	1.1026	1.1026	399
477.084	5371.8	1.10347	1.10347	399
477.184	5374.75	1.10429	1.10429	399
477.294	5377.77	1.10516	1.10516	399
477.404	5380.89	1.10603	1.10603	399
477.504	5384.32	1.10686	1.10686	399
477.614	5386.67	1.10775	1.10775	399
477.724	5390.18	1.10859	1.10859	399
477.834	5393.32	1.10948	1.10948	399
477.934	5395.87	1.11029	1.11029	399
478.044	5398.62	1.11118	1.11118	399
478.154	5401.78	1.11205	1.11205	399
478.254	5404.6	1.11283	1.11283	399
478.364	5408.06	1.11374	1.11374	399
478.474	5411.79	1.11461	1.11461	399
478.584	5414.71	1.11552	1.11552	399
478.684	5417.23	1.1163	1.1163	399
478.794	5420.07	1.11717	1.11717	399
478.904	5423.53	1.11804	1.11804	399
479.004	5426.61	1.11887	1.11887	399
479.114	5429.7	1.11974	1.11974	399
479.224	5433.1	1.12062	1.12062	399
479.334	5435.79	1.12149	1.12149	399
479.434	5438.6	1.1223	1.1223	399
479.544	5441.63	1.12315	1.12315	399
479.654	5445.03	1.12406	1.12406	399
479.754	5447.9	1.12488	1.12488	399
479.864	5451.22	1.12575	1.12575	399
479.974	5454.38	1.12662	1.12662	399
480.084	5457.11	1.12749	1.12749	399
480.184	5460.41	1.12829	1.12829	399
480.294	5463.66	1.12918	1.12918	399
480.404	5467.04	1.13007	1.13007	399
480.504	5470.01	1.1309	1.1309	399
480.614	5472.97	1.13177	1.13177	399
480.724	5475.8	1.13263	1.13263	400
480.834	5479.21	1.13354	1.13354	400
480.934	5482.07	1.13433	1.13433	400
481.044	5485.33	1.1352	1.1352	400
481.144	5488.54	1.136	1.136	400
481.254	5492.08	1.13691	1.13691	400
481.364	5494.86	1.13778	1.13778	400
481.474	5497.97	1.13867	1.13867	400
481.574	5500.68	1.13946	1.13946	400
481.684	5504.44	1.14034	1.14034	400
481.794	5507.43	1.14121	1.14121	400
481.894	5511.08	1.14202	1.14202	400
482.004	5513.71	1.14291	1.14291	400
482.114	5516.58	1.14378	1.14378	400
482.224	5520.12	1.14469	1.14469	400
482.324	5522.97	1.14547	1.14547	400
482.434	5526.34	1.14636	1.14636	400
482.544	5529.46	1.14723	1.14723	400
482.644	5532.84	1.14803	1.14803	400
482.754	5535.77	1.14892	1.14892	400
482.864	5538.7	1.14981	1.14981	400
482.974	5542.29	1.15072	1.15072	400
483.074	5545.87	1.15153	1.15153	400
483.184	5549.1	1.15244	1.15244	400
483.294	5551.56	1.1533	1.1533	400
483.394	5554.08	1.15409	1.15409	400
483.504	5557.08	1.15498	1.15498	400
483.614	5560.24	1.15587	1.15587	400
483.724	5563.98	1.15676	1.15676	400
483.824	5567.23	1.15756	1.15756	400
483.934	5570.54	1.15843	1.15843	400
484.044	5573.67	1.1593	1.1593	400
484.144	5576.94	1.16013	1.16013	400
484.254	5579.71	1.16099	1.16099	400
484.364	5582.73	1.1619	1.1619	400
484.474	5585.89	1.16277	1.16277	400
484.574	5589.2	1.1636	1.1636	400
484.684	5592.13	1.16447	1.16447	400
484.794	5595.27	1.16534	1.16534	400
484.894	5598.24	1.16616	1.16616	401
485.004	5601.3	1.16703	1.16703	401
485.114	5604.74	1.16788	1.16788	401
485.224	5608.34	1.16877	1.16877	401
485.324	5611.84	1.16959	1.16959	401
485.434	5614.9	1.17048	1.17048	401
485.544	5617.69	1.17137	1.17137	401
485.644	5620.67	1.17216	1.17216	401
485.754	5623.92	1.17302	1.17302	401
485.864	5627	1.17393	1.17393	401
485.974	5630.17	1.1748	1.1748	401
486.074	5633.2	1.17561	1.17561	401
486.184	5636.6	1.17648	1.17648	401
486.294	5639.89	1.17737	1.17737	401
486.394	5642.75	1.17817	1.17817	401
486.504	5645.99	1.17904	1.17904	401
486.614	5649.66	1.17993	1.17993	401
486.714	5652.56	1.18071	1.18071	401
486.824	5655.65	1.18162	1.18162	401
486.934	5658.83	1.18249	1.18249	401
487.044	5661.87	1.18338	1.18338	401
487.144	5664.2	1.18417	1.18417	401
487.254	5667.76	1.18506	1.18506	401
487.364	5670.95	1.18592	1.18592	401
487.464	5674.23	1.18671	1.18671	401
487.574	5677.51	1.18762	1.18762	401
487.684	5679.96	1.18847	1.18847	401
487.794	5683.17	1.18938	1.18938	401
487.894	5686.37	1.19016	1.19016	401
488.004	5690.34	1.19107	1.19107	401
488.114	5693.08	1.19196	1.19196	401
488.214	5695.53	1.19274	1.19274	401
488.324	5698.79	1.19359	1.19359	401
488.434	5702.69	1.19448	1.19448	401
488.544	5705.88	1.19537	1.19537	401
488.644	5708.57	1.19618	1.19618	401
488.754	5711.63	1.19704	1.19704	401
488.864	5714.72	1.19795	1.19795	401
488.964	5717.5	1.19874	1.19874	401
489.074	5720.91	1.19961	1.19961	401
489.184	5724.06	1.2005	1.2005	401
489.294	5727.45	1.20136	1.20136	401
489.394	5730.13	1.20217	1.20217	401
489.504	5733.8	1.20304	1.20304	401
489.614	5736.61	1.20395	1.20395	401
489.714	5738.63	1.20471	1.20471	401
489.824	5742.17	1.20558	1.20558	401
489.934	5745.79	1.20647	1.20647	401
490.044	5749.44	1.20736	1.20736	401
490.144	5752.01	1.20814	1.20814	401
490.254	5754.87	1.20901	1.20901	401
490.364	5758.29	1.20992	1.20992	401
490.464	5760.83	1.21071	1.21071	401
490.574	5763.51	1.21156	1.21156	401
490.684	5767.31	1.21246	1.21246	401
490.794	5770.7	1.21333	1.21333	401
490.894	5773.95	1.21412	1.21412	400
491.004	5777.15	1.21501	1.21501	400
491.114	5780.15	1.2159	1.2159	400
491.214	5783.11	1.2167	1.2167	400
491.324	5786.08	1.21755	1.21755	400
491.434	5789.38	1.21846	1.21846	400
491.534	5792.79	1.21927	1.21927	400
491.644	5795.87	1.22013	1.22013	400
491.754	5798.89	1.221	1.221	400
491.864	5802.17	1.22187	1.22187	400
491.964	5805.06	1.22268	1.22268	400
492.074	5808.05	1.22354	1.22354	400
492.184	5811.02	1.22443	1.22443	400
492.284	5814.07	1.22522	1.22522	400
492.394	5817.44	1.22609	1.22609	400
492.504	5820.73	1.22696	1.22696	400
492.614	5824.32	1.22788	1.22788	400
492.714	5827.13	1.22867	1.22867	400
492.824	5830.25	1.22954	1.22954	400
492.934	5833.52	1.23039	1.23039	400
493.034	5836.84	1.23123	1.23123	400
493.144	5839.57	1.23206	1.23206	400
493.254	5843.1	1.23297	1.23297	400
493.364	5845.96	1.23382	1.23382	400
493.464	5848.73	1.2346	1.2346	400
493.574	5852.73	1.23547	1.23547	400
493.684	5856.62	1.23636	1.23636	400
493.784	5859.78	1.23715	1.23715	400
493.894	5862.85	1.23801	1.23801	400
494.004	5865.41	1.23892	1.23892	400
494.114	5868.55	1.23979	1.23979	400
494.214	5872.01	1.24058	1.24058	400
494.324	5874.93	1.24144	1.24144	400
494.434	5878.37	1.24235	1.24235	400
494.534	5881.36	1.24312	1.24312	400
494.644	5884.57	1.24401	1.24401	400
494.754	5887.88	1.24488	1.24488	400
494.864	5891.24	1.24577	1.24577	400
494.964	5894.59	1.24657	1.24657	400
495.074	5897.42	1.24744	1.24744	400
495.184	5900.77	1.24833	1.24833	400
495.284	5903.85	1.24911	1.24911	400
495.394	5907.48	1.25	1.25	400
495.504	5910.64	1.25087	1.25087	400
495.614	5914.23	1.25174	1.25174	400
495.714	5917.31	1.25255	1.25255	400
495.824	5920.11	1.25343	1.25343	400
495.934	5923.49	1.2543	1.2543	400
496.034	5926.87	1.25509	1.25509	400
496.144	5930.72	1.25596	1.25596	400
496.254	5934.39	1.25684	1.25684	400
496.354	5937.3	1.25765	1.25765	400
496.464	5940.35	1.25854	1.25854	400
496.574	5943.73	1.25943	1.25943	400
496.674	5946.24	1.26021	1.26021	400
496.784	5949.32	1.26108	1.26108	400
496.894	5953.05	1.26197	1.26197	400
497.004	5956.86	1.26284	1.26284	399
497.104	5960.31	1.26365	1.26365	399
497.214	5963.31	1.26451	1.26451	399
497.324	5966.39	1.2654	1.2654	399
497.424	5969.27	1.26621	1.26621	399
497.534	5972.3	1.26708	1.26708	399
497.644	5975.6	1.26797	1.26797	399
497.754	5978.92	1.26885	1.26885	399
497.854	5981.94	1.26964	1.26964	399
497.964	5985.53	1.27051	1.27051	399
498.074	5988.66	1.27142	1.27142	399
498.174	5991.14	1.27218	1.27218	399
498.284	5994.99	1.27307	1.27307	399
498.394	5998.14	1.27394	1.27394	399
498.504	6001.46	1.27485	1.27485	399
498.604	6004.06	1.27563	1.27563	399
498.714	6007.61	1.27652	1.27652	399
498.824	6010.52	1.27741	1.27741	399
498.924	6013.78	1.27822	1.27822	399
499.034	6016.97	1.27911	1.27911	399
499.144	6020.15	1.27998	1.27998	399
499.254	6023.03	1.28082	1.28082	399
499.354	6026.18	1.28165	1.28165	399
499.464	6029.9	1.28254	1.28254	399
499.574	6033.46	1.28341	1.28341	399
499.674	6036.45	1.28421	1.28421	399
499.784	6039.71	1.2851	1.2851	399
499.894	6042.28	1.28601	1.28601	399
500.004	6045.45	1.28686	1.28686	399
500.104	6048.17	1.28767	1.28767	399
500.214	6051.17	1.28853	1.28853	399
500.324	6054.91	1.28942	1.28942	399
500.424	6058.2	1.29021	1.29021	399
500.534	6061.53	1.2911	1.2911	399
500.644	6064.92	1.29196	1.29196	399
500.754	6067.85	1.29285	1.29285	399
500.854	6071.04	1.29366	1.29366	399
500.964	6074.01	1.29455	1.29455	399
501.074	6077.05	1.29544	1.29544	399
501.174	6079.95	1.29622	1.29622	399
501.284	6083.11	1.29709	1.29709	399
501.394	6086.89	1.298	1.298	399
501.494	6089.87	1.29879	1.29879	399
501.604	6094.03	1.29965	1.29965	399
501.714	6098.32	1.30056	1.30056	399
501.824	6101.13	1.30141	1.30141	399
501.924	6104.13	1.30224	1.30224	399
502.034	6107.74	1.30313	1.30313	399
502.144	6111.1	1.304	1.304	399
502.244	6114.46	1.30484	1.30484	399
502.354	6117.76	1.30571	1.30571	399
502.464	6121.03	1.30656	1.30656	399
502.574	6123.68	1.30745	1.30745	399
502.674	6126.46	1.30825	1.30825	399
502.784	6129.54	1.30912	1.30912	399
502.894	6133.06	1.31003	1.31003	399
502.994	6136.06	1.31082	1.31082	399
503.104	6139.71	1.3117	1.3117	399
503.214	6142.97	1.31257	1.31257	399
503.324	6146.01	1.31348	1.31348	399
503.424	6149.1	1.31429	1.31429	399
503.534	6152.59	1.31518	1.31518	399
503.644	6156.11	1.31605	1.31605	399
503.744	6159.23	1.31685	1.31685	399
503.854	6162.04	1.31774	1.31774	399
503.964	6165.07	1.31861	1.31861	399
504.074	6167.74	1.3195	1.3195	399
504.174	6172.18	1.3203	1.3203	399
504.284	6175.7	1.32119	1.32119	399
504.394	6179.1	1.3221	1.3221	399
504.494	6181.41	1.32289	1.32289	399
504.604	6184.1	1.32378	1.32378	399
504.714	6187.46	1.32464	1.32464	399
504.824	6191.33	1.32555	1.32555	399
504.924	6195.12	1.32636	1.32636	399
505.034	6198.67	1.32723	1.32723	399
505.144	6201.67	1.32812	1.32812	399
505.244	6204.43	1.3289	1.3289	399
505.354	6207.2	1.32981	1.32981	399
505.464	6210.25	1.3307	1.3307	399
505.574	6213.67	1.33157	1.33157	399
505.674	6216.39	1.33238	1.33238	399
505.784	6219.65	1.33326	1.33326	399
505.894	6223.42	1.33413	1.33413	399
505.994	6226.31	1.33494	1.33494	399
506.104	6229.75	1.33583	1.33583	399
506.214	6233.08	1.3367	1.3367	399
506.314	6236.44	1.33752	1.33752	399
506.424	6239.52	1.33839	1.33839	399
506.534	6242.47	1.33928	1.33928	399
506.644	6245.6	1.34017	1.34017	399
506.744	6248.42	1.34095	1.34095	399
506.854	6252.18	1.34186	1.34186	399
506.964	6255.12	1.34271	1.34271	399
507.064	6258.54	1.34354	1.34354	399
507.174	6261.41	1.34443	1.34443	399
507.284	6264.61	1.3453	1.3453	399
507.394	6268.23	1.34616	1.34616	399
507.494	6271.54	1.34697	1.34697	399
507.604	6275	1.34782	1.34782	399
507.714	6278.77	1.34873	1.34873	399
507.814	6281.22	1.34953	1.34953	399
507.924	6284.16	1.3504	1.3504	399
508.034	6287.23	1.35129	1.35129	399
508.144	6290.4	1.35218	1.35218	400
508.244	6293.63	1.35296	1.35296	400
508.354	6296.84	1.35385	1.35385	400
508.464	6299.73	1.3547	1.3547	400
508.564	6303.5	1.35551	1.35551	400
508.674	6306.34	1.35637	1.35637	400
508.784	6310.5	1.3573	1.3573	400
508.894	6313.64	1.35817	1.35817	400
508.994	6316.58	1.35898	1.35898	400
509.104	6319.79	1.35987	1.35987	400
509.214	6322.83	1.36074	1.36074	400
509.314	6325.06	1.36154	1.36154	400
509.424	6327.74	1.36241	1.36241	400
509.534	6331.55	1.36328	1.36328	400
509.644	6335.42	1.36419	1.36419	400
509.744	6338.39	1.36495	1.36495	400
509.854	6341.71	1.36586	1.36586	400
509.964	6344.81	1.36673	1.36673	400
510.064	6347.4	1.36754	1.36754	400
510.174	6351.33	1.3684	1.3684	400
510.284	6355.35	1.36929	1.36929	400
510.394	6358.69	1.37016	1.37016	400
510.494	6361.19	1.37097	1.37097	400
510.604	6364.13	1.37186	1.37186	400
510.714	6366.7	1.3727	1.3727	400
510.814	6369.76	1.37351	1.37351	400
510.924	6372.76	1.3744	1.3744	400
511.034	6376.18	1.37529	1.37529	400
511.144	6379.56	1.37616	1.37616	400
511.244	6382.77	1.37696	1.37696	400
511.354	6385.93	1.37783	1.37783	400
511.454	6388.67	1.37862	1.37862	400
511.564	6392.43	1.37951	1.37951	400
511.674	6395.86	1.38039	1.38039	400
511.784	6398.87	1.38126	1.38126	400
511.884	6401.68	1.38207	1.38207	400
511.994	6404.97	1.38294	1.38294	400
512.104	6408.09	1.38383	1.38383	400
512.204	6411.32	1.38461	1.38461	400
512.314	6414.77	1.38548	1.38548	401
512.424	6418.71	1.38639	1.38639	401
512.534	6422.25	1.38726	1.38726	401
512.634	6424.98	1.38804	1.38804	401
512.744	6427.94	1.38891	1.38891	401
512.854	6432.15	1.38982	1.38982	401
512.954	6435.09	1.39061	1.39061	401
513.064	6438.31	1.39147	1.39147	401
513.174	6442.23	1.39236	1.39236	401
513.284	6444.95	1.39323	1.39323	401
513.384	6447.73	1.39404	1.39404	401
513.494	6450.83	1.39491	1.39491	401
513.604	6454	1.39579	1.39579	401
513.704	6457	1.39656	1.39656	401
513.814	6460.77	1.39747	1.39747	401
513.924	6464.69	1.39834	1.39834	401
514.034	6467.67	1.39923	1.39923	401
514.134	6470.15	1.39999	1.39999	401
514.244	6473.86	1.4009	1.4009	401
514.354	6477.57	1.40177	1.40177	401
514.454	6481	1.40255	1.40255	401
514.564	6483.74	1.40342	1.40342	401
514.674	6486.14	1.40427	1.40427	401
514.784	6490.13	1.40514	1.40514	401
514.884	6494.05	1.40594	1.40594	401
514.994	6497.76	1.40681	1.40681	401
515.104	6500.95	1.40772	1.40772	401
515.204	6503.65	1.40853	1.40853	401
515.314	6506.51	1.4094	1.4094	401
515.424	6509.82	1.41026	1.41026	401
515.534	6514.03	1.41115	1.41115	401
515.634	6516.9	1.41194	1.41194	401
515.744	6520.2	1.41281	1.41281	401
515.854	6523.57	1.41369	1.41369	401
515.954	6526.08	1.41448	1.41448	401
516.064	6529.01	1.41537	1.41537	401
516.174	6532.62	1.41624	1.41624	401
516.274	6535.85	1.41704	1.41704	401
516.384	6538.81	1.41791	1.41791	401
516.494	6542.29	1.4188	1.4188	401
516.604	6545.88	1.41967	1.41967	401
516.704	6548.71	1.4205	1.4205	401
516.814	6552	1.42136	1.42136	401
516.924	6555.16	1.42221	1.42221	401
517.024	6558.55	1.42302	1.42302	401
517.134	6561.93	1.42391	1.42391	401
517.244	6565.43	1.42477	1.42477	401
517.354	6568.47	1.42566	1.42566	401
517.454	6571.21	1.42645	1.42645	401
517.564	6574.76	1.42736	1.42736	401
517.674	6577.99	1.42821	1.42821	401
517.774	6581.12	1.42901	1.42901	401
517.884	6584.57	1.42988	1.42988	401
517.994	6587.96	1.43077	1.43077	401
518.104	6591.73	1.43162	1.43162	401
518.204	6595.57	1.43244	1.43244	401
518.314	6598.37	1.43333	1.43333	401
518.424	6601.53	1.4342	1.4342	401
518.524	6604.58	1.43501	1.43501	401
518.634	6607.97	1.43592	1.43592	401
518.744	6610	1.43676	1.43676	401
518.854	6613.5	1.43763	1.43763	401
518.954	6616.92	1.43846	1.43846	401
519.064	6620.14	1.43931	1.43931	401
519.174	6624.08	1.44022	1.44022	401
519.274	6627.12	1.44098	1.44098	401
519.384	6629.95	1.44187	1.44187	400
519.494	6633.69	1.44276	1.44276	400
519.604	6637.24	1.44365	1.44365	400
519.704	6640.02	1.44443	1.44443	400
519.814	6643.56	1.4453	1.4453	400
519.924	6646.52	1.44621	1.44621	400
520.024	6649.4	1.44704	1.44704	400
520.134	6652.34	1.4479	1.4479	400
520.244	6656.24	1.44877	1.44877	400
520.354	6659.75	1.44964	1.44964	400
520.454	6662.6	1.45043	1.45043	400
520.564	6666.63	1.45132	1.45132	400
520.674	6670.28	1.45222	1.45222	400
520.774	6672.8	1.45301	1.45301	400
520.884	6676.72	1.45388	1.45388	400
520.994	6679.85	1.45477	1.45477	400
521.104	6683.51	1.45568	1.45568	400
521.204	6686.34	1.45648	1.45648	400
521.314	6689.11	1.45733	1.45733	400
521.424	6692.47	1.45822	1.45822	400
521.524	6695.85	1.45898	1.45898	400
521.634	6698.89	1.45989	1.45989	400
521.744	6702.14	1.46076	1.46076	400
521.844	6706.33	1.46159	1.46159	400
521.954	6708.96	1.46246	1.46246	400
522.064	6712.39	1.46335	1.46335	400
522.174	6716.08	1.46423	1.46423	400
522.274	6719.3	1.46504	1.46504	400
522.384	6722.32	1.46591	1.46591	400
522.494	6725.52	1.4668	1.4668	400
522.594	6728.54	1.46758	1.46758	400
522.704	6731.61	1.46845	1.46845	400
522.814	6734.87	1.46934	1.46934	400
522.924	6738.8	1.47025	1.47025	400
523.024	6741.74	1.47106	1.47106	400
523.134	6745.33	1.47192	1.47192	400
523.244	6749.36	1.47283	1.47283	400
523.344	6752.33	1.4736	1.4736	400
523.454	6755.7	1.47449	1.47449	400
523.564	6759.55	1.4754	1.4754	400
523.674	6762.59	1.47627	1.47627	400
523.774	6765.74	1.47705	1.47705	400
523.884	6768.9	1.47792	1.47792	400
523.994	6772.55	1.47881	1.47881	400
524.094	6775.81	1.47961	1.47961	400
524.204	6779.27	1.48052	1.48052	400
524.314	6782.31	1.48139	1.48139	400
524.424	6786.29	1.48228	1.48228	400
524.524	6788.96	1.48309	1.48309	400
524.634	6792.15	1.48395	1.48395	400
524.744	6796.09	1.48484	1.48484	400
524.844	6799.14	1.48565	1.48565	400
524.954	6802.65	1.48652	1.48652	400
525.064	6805.96	1.48743	1.48743	400
525.174	6809.19	1.48827	1.48827	400
525.274	6811.99	1.4891	1.4891	400
525.384	6816.88	1.49003	1.49003	400
525.494	6819.81	1.4909	1.4909	399
525.594	6823.14	1.49171	1.49171	399
525.704	6826.03	1.4926	1.4926	399
525.814	6829.41	1.49348	1.49348	399
525.924	6832.8	1.49437	1.49437	399
526.024	6836.17	1.49516	1.49516	399
526.134	6839.46	1.49603	1.49603	399
526.234	6842.98	1.49681	1.49681	399
526.344	6846.81	1.49772	1.49772	399
526.454	6850.09	1.49859	1.49859	399
526.564	6853.41	1.49948	1.49948	399
526.664	6856.75	1.50028	1.50028	399
526.774	6859.44	1.50117	1.50117	399
526.884	6862.85	1.50204	1.50204	399
526.984	6866.29	1.50285	1.50285	399
527.094	6870.21	1.50376	1.50376	399
527.204	6873.42	1.50463	1.50463	399
527.314	6876.49	1.50549	1.50549	399
527.414	6879.97	1.5063	1.5063	399
527.524	6883.53	1.50719	1.50719	399
527.634	6887.28	1.50806	1.50806	399
527.734	6890.33	1.50888	1.50888	399
527.844	6893.42	1.50975	1.50975	399
527.954	6897	1.51064	1.51064	399
528.064	6900.73	1.51155	1.51155	399
528.164	6903.46	1.51234	1.51234	399
528.274	6907.68	1.5132	1.5132	399
528.384	6911.16	1.51409	1.51409	399
528.484	6914.21	1.51488	1.51488	399
528.594	6918.19	1.51579	1.51579	399
528.704	6921.71	1.51666	1.51666	399
528.814	6925.05	1.51752	1.51752	399
528.914	6928.23	1.51831	1.51831	399
529.024	6931.47	1.5192	1.5192	399
529.134	6934.76	1.52011	1.52011	399
529.234	6938.02	1.52089	1.52089	399
529.344	6941.27	1.52178	1.52178	399
529.454	6944.23	1.52265	1.52265	399
529.564	6947.88	1.52352	1.52352	398
529.664	6951.51	1.52435	1.52435	398
529.774	6955	1.52521	1.52521	398
529.884	6958.77	1.5261	1.5261	398
529.984	6961.93	1.52689	1.52689	398
530.094	6965.4	1.52778	1.52778	398
530.204	6968.72	1.52867	1.52867	398
530.314	6971.91	1.52955	1.52955	398
530.414	6974.67	1.53034	1.53034	398
530.524	6977.41	1.53121	1.53121	398
530.634	6981.53	1.5321	1.5321	398
530.734	6985.19	1.5329	1.5329	398
530.844	6989.04	1.53377	1.53377	398
530.954	6992.58	1.53466	1.53466	398
531.064	6995.83	1.53555	1.53555	398
531.164	6999.47	1.53633	1.53633	398
531.274	7002.85	1.5372	1.5372	398
531.384	7005.69	1.53807	1.53807	398
531.484	7009.4	1.5389	1.5389	398
531.594	7012.63	1.53977	1.53977	398
531.704	7015.92	1.54063	1.54063	398
531.804	7018.84	1.54144	1.54144	398
531.914	7022.27	1.54233	1.54233	398
532.024	7025.48	1.5432	1.5432	398
532.134	7029.02	1.54407	1.54407	398
532.234	7032.21	1.54485	1.54485	398
532.344	7036	1.54578	1.54578	398
532.454	7039.17	1.54665	1.54665	398
532.554	7042.39	1.54743	1.54743	398
532.664	7045.9	1.5483	1.5483	398
532.774	7049.36	1.54921	1.54921	398
532.884	7052.86	1.55006	1.55006	398
532.984	7056.11	1.55087	1.55087	398
533.094	7059.02	1.55173	1.55173	398
533.204	7062.92	1.55262	1.55262	398
533.304	7066.28	1.55343	1.55343	398
533.414	7069.7	1.55428	1.55428	398
533.524	7073.26	1.55514	1.55514	398
533.634	7077	1.55605	1.55605	398
533.734	7079.77	1.55682	1.55682	398
533.844	7083.92	1.55773	1.55773	398
533.954	7087.65	1.55862	1.55862	398
534.054	7090.7	1.5594	1.5594	398
534.164	7093.95	1.56029	1.56029	398
534.274	7097.07	1.56114	1.56114	398
534.384	7100.26	1.56205	1.56205	398
534.484	7103.34	1.56281	1.56281	398
534.594	7107.42	1.5637	1.5637	398
534.704	7110.76	1.56457	1.56457	398
534.804	7113.68	1.56538	1.56538	398
534.914	7117.53	1.56627	1.56627	398
535.024	7121.15	1.56715	1.56715	398
535.134	7124.25	1.56804	1.56804	398
535.234	7127.31	1.56883	1.56883	398
535.344	7130.77	1.56968	1.56968	398
535.454	7134.74	1.57059	1.57059	398
535.554	7137.64	1.57135	1.57135	398
535.664	7141.01	1.57224	1.57224	399
535.774	7143.99	1.57313	1.57313	399
535.884	7147.28	1.57396	1.57396	399
535.984	7151.5	1.57474	1.57474	399
536.094	7155.72	1.57563	1.57563	399
536.204	7158.97	1.57652	1.57652	399
536.304	7162.21	1.57732	1.57732	399
536.414	7165.19	1.57819	1.57819	399
536.524	7168.62	1.57904	1.57904	399
536.624	7171.8	1.57987	1.57987	399
536.734	7174.84	1.58074	1.58074	399
536.844	7178.25	1.5816	1.5816	399
536.954	7181.59	1.58249	1.58249	399
537.054	7184.67	1.5833	1.5833	399
537.164	7188.3	1.58417	1.58417	399
537.274	7191.76	1.58503	1.58503	399
537.374	7194.69	1.58584	1.58584	399
537.484	7198.23	1.58671	1.58671	399
537.594	7201.54	1.5876	1.5876	399
537.704	7205.29	1.58849	1.58849	399
537.804	7208.25	1.58929	1.58929	399
537.914	7211.85	1.59016	1.59016	399
538.024	7215.09	1.59103	1.59103	399
538.124	7218.58	1.59184	1.59184	399
538.234	7221.77	1.5927	1.5927	399
538.344	7225.45	1.59359	1.59359	399
538.454	7229.09	1.59444	1.59444	399
538.554	7232.55	1.59527	1.59527	399
538.664	7236.16	1.59616	1.59616	399
538.774	7239.3	1.59702	1.59702	399
538.874	7242.56	1.59785	1.59785	399
538.984	7245.45	1.59872	1.59872	399
539.094	7248.96	1.59959	1.59959	399
539.204	7252.71	1.60046	1.60046	399
539.304	7255.9	1.60124	1.60124	399
539.414	7260.16	1.60213	1.60213	399
539.524	7263.34	1.603	1.603	399
539.624	7265.92	1.6038	1.6038	400
539.734	7269.73	1.60471	1.60471	400
539.844	7273.17	1.60558	1.60558	400
539.954	7276.2	1.60645	1.60645	400
540.054	7279.34	1.60726	1.60726	400
540.164	7282.62	1.6081	1.6081	400
540.274	7286.5	1.60901	1.60901	400
540.374	7289.88	1.60982	1.60982	400
540.484	7292.93	1.61065	1.61065	400
540.594	7296.42	1.61156	1.61156	400
540.704	7299.8	1.61244	1.61244	400
540.804	7302.96	1.61325	1.61325	400
540.914	7306.45	1.6141	1.6141	400
541.024	7310.52	1.61501	1.61501	400
541.124	7312.87	1.61583	1.61583	400
541.234	7316.56	1.6167	1.6167	400
541.344	7319.62	1.61757	1.61757	400
541.444	7322.76	1.61838	1.61838	400
541.554	7326.31	1.61924	1.61924	400
541.664	7329.9	1.62011	1.62011	400
541.764	7333.24	1.62092	1.62092	401
541.874	7337.11	1.62181	1.62181	401
541.984	7340.3	1.6227	1.6227	401
542.094	7343.23	1.62359	1.62359	401
542.194	7346.14	1.62439	1.62439	401
542.304	7349.68	1.6253	1.6253	401
542.414	7352.5	1.62613	1.62613	401
542.514	7355.89	1.62693	1.62693	401
542.624	7359.1	1.6278	1.6278	401
542.734	7362.93	1.62869	1.62869	401
542.844	7366.09	1.62956	1.62956	401
542.944	7369.73	1.63037	1.63037	401
543.054	7373.45	1.63128	1.63128	401
543.164	7376.47	1.63212	1.63212	401
543.264	7379.79	1.63295	1.63295	401
543.374	7383.17	1.63384	1.63384	401
543.484	7387.35	1.63471	1.63471	401
543.594	7391.6	1.63557	1.63557	401
543.694	7395.07	1.63638	1.63638	401
543.804	7398.52	1.63729	1.63729	401
543.914	7401.43	1.63816	1.63816	401
544.014	7405.14	1.63894	1.63894	401
544.124	7408.7	1.63985	1.63985	401
544.234	7412.4	1.64072	1.64072	401
544.344	7415.45	1.64159	1.64159	401
544.444	7418.75	1.6424	1.6424	401
544.554	7422.15	1.64328	1.64328	401
544.664	7425.93	1.64415	1.64415	401
544.764	7429.08	1.64498	1.64498	401
544.874	7432.29	1.64585	1.64585	401
544.984	7435.38	1.64672	1.64672	401
545.094	7439.24	1.64761	1.64761	401
545.194	7442.36	1.64841	1.64841	401
545.304	7446.32	1.6493	1.6493	401
545.414	7449.8	1.65019	1.65019	401
545.514	7452.84	1.651	1.651	401
545.624	7456.58	1.65188	1.65188	401
545.734	7459.25	1.65275	1.65275	401
545.844	7462.69	1.65366	1.65366	401
545.944	7466.18	1.65447	1.65447	401
546.054	7469.8	1.65532	1.65532	401
546.164	7473.72	1.65618	1.65618	401
546.264	7476.91	1.65701	1.65701	401
546.374	7480.01	1.65788	1.65788	401
546.484	7484.14	1.65879	1.65879	401
546.584	7488.21	1.65962	1.65962	401
546.694	7491.22	1.66052	1.66052	401
546.804	7493.97	1.66139	1.66139	401
546.914	7497.17	1.66228	1.66228	401
547.014	7500.3	1.66307	1.66307	401
547.124	7503.83	1.66396	1.66396	401
547.234	7507.91	1.66482	1.66482	401
547.334	7510.81	1.66565	1.66565	401
547.444	7514.61	1.66652	1.66652	401
547.554	7518.33	1.66741	1.66741	401
547.664	7521.49	1.66828	1.66828	401
547.764	7524.8	1.66908	1.66908	401
547.874	7528.81	1.66997	1.66997	401
547.984	7532.33	1.67086	1.67086	401
548.084	7535.24	1.67169	1.67169	401
548.194	7538.1	1.67255	1.67255	401
548.304	7541.42	1.67342	1.67342	401
548.414	7545.2	1.67431	1.67431	401
548.514	7548.06	1.67508	1.67508	401
548.624	7552.51	1.67599	1.67599	401
548.734	7556.45	1.67683	1.67683	401
548.834	7559.31	1.67768	1.67768	401
548.944	7562.23	1.67855	1.67855	401
549.054	7566.04	1.67944	1.67944	401
549.164	7569.85	1.68033	1.68033	401
549.264	7572.67	1.68113	1.68113	401
549.374	7575.97	1.68202	1.68202	401
549.484	7579.11	1.68287	1.68287	401
549.584	7582.42	1.68372	1.68372	401
549.694	7586.28	1.68456	1.68456	401
549.804	7590.16	1.68545	1.68545	401
549.914	7593.85	1.68632	1.68632	401
550.014	7597.05	1.68713	1.68713	401
550.124	7600.27	1.68802	1.68802	401
550.234	7603.6	1.68891	1.68891	401
550.334	7606.43	1.68967	1.68967	401
550.444	7610.26	1.69058	1.69058	401
550.554	7613.49	1.69145	1.69145	401
550.664	7617.01	1.69236	1.69236	401
550.764	7619.78	1.69314	1.69314	401
550.874	7623.15	1.69401	1.69401	401
550.984	7626.96	1.6949	1.6949	401
551.084	7630.39	1.69569	1.69569	401
551.194	7633.95	1.69657	1.69657	401
551.304	7637.51	1.69746	1.69746	401
551.404	7640.4	1.69827	1.69827	401
551.514	7643.69	1.69914	1.69914	401
551.624	7646.6	1.70003	1.70003	401
551.734	7649.85	1.70089	1.70089	401
551.834	7653.77	1.7017	1.7017	400
[truncated: 1,017 more rows]
