# Supplementary material for: Benchmark dataset of the effect of grain size on strength in the single-phase FCC CrCoNi medium entropy alloy
Source: Data Brief. 2019 Oct 1;27:104592. doi: 10.1016/j.dib.2019.104592 (PMC6812030; doi:10.1016/j.dib.2019.104592)
Supplement: Multimedia component 1 [file mmc1.zip › Compression_Tests/673K/CrCoNi_1373K_30min_673K.xlsx]

## Sheet: CrCoNi_1373K_30min_673K
Name	CrCoNi-1100C-30min-56µm-693K
Diameter	4.09	mm
Sample height	8.07	mm
Gage length	8.07	mm
Speed ​​during measurement	0.48	mm/min
Time	Force	Crosshead Displacement	Crosshead Displacement	Temperature
s	N	mm	mm	°C
345.583	71.4781	0	0	401
345.664	71.6122	-0.000247955	-0.000247955	401
345.693	71.6122	-0.000392675	-0.000392675	401
345.693	71.6122	-0.000392675	-0.000392675	401
345.794	71.6359	-0.000744104	-0.000744104	401
345.904	71.7382	-0.00115763	-0.00115763	401
346.013	72.1726	-0.000599613	-0.000599613	401
346.114	72.7012	0.000226835	0.000226835	401
346.223	72.9542	0.00117813	0.00117813	401
346.333	72.7965	0.00204597	0.00204597	401
346.434	72.9225	0.0028728	0.0028728	400
346.544	72.8755	0.00374113	0.00374113	400
346.653	72.6779	0.00460945	0.00460945	400
346.763	72.7174	0.00547729	0.00547729	400
346.864	72.6146	0.00628362	0.00628362	400
346.973	72.5754	0.00717245	0.00717245	400
347.083	72.7884	0.00804077	0.00804077	400
347.184	72.8121	0.00884662	0.00884662	400
347.294	72.9068	0.00973545	0.00973545	400
347.403	73.0726	0.0106243	0.0106243	400
347.513	72.9777	0.0114721	0.0114721	400
347.614	73.1041	0.0122989	0.0122989	400
347.723	75.0933	0.0131668	0.0131668	400
347.833	76.7271	0.0140351	0.0140351	400
347.934	78.0923	0.0148204	0.0148204	400
348.044	79.2371	0.0157302	0.0157302	400
348.153	80.2947	0.0165986	0.0165986	400
348.263	81.0847	0.0174874	0.0174874	400
348.364	81.4951	0.0182932	0.0182932	400
348.473	82.6395	0.0191616	0.0191616	400
348.583	83.0111	0.0200504	0.0200504	400
348.684	83.4926	0.0208152	0.0208152	400
348.794	83.7848	0.0217041	0.0217041	400
348.903	84.661	0.0225929	0.0225929	400
349.013	85.0558	0.0234612	0.0234612	400
349.114	85.5213	0.024226	0.024226	400
349.223	86.0898	0.0251354	0.0251354	400
349.333	86.7531	0.0260242	0.0260242	400
349.434	87.542	0.0268305	0.0268305	400
349.544	88.3394	0.0276779	0.0276779	400
349.653	89.0262	0.0285667	0.0285667	400
349.763	89.5235	0.029435	0.029435	400
349.864	90.0681	0.0302409	0.0302409	400
349.973	90.7787	0.0311092	0.0311092	400
350.083	91.3552	0.031998	0.031998	400
350.184	92.1759	0.0327424	0.0327424	400
350.294	93.06	0.0336517	0.0336517	400
350.403	93.9524	0.03452	0.03452	400
350.513	94.8603	0.0353879	0.0353879	400
350.614	95.6488	0.0361942	0.0361942	400
350.723	96.6994	0.0370625	0.0370625	400
350.833	97.757	0.0379306	0.0379306	400
350.934	98.6258	0.0387574	0.0387574	400
351.044	99.565	0.0396257	0.0396257	400
351.153	100.394	0.0404936	0.0404936	400
351.254	101.428	0.0412794	0.0412794	400
351.364	102.541	0.0421682	0.0421682	400
351.473	103.922	0.0430571	0.0430571	400
351.574	104.862	0.0438424	0.0438424	400
351.684	106.559	0.0447517	0.0447517	400
351.793	108.271	0.0455995	0.0455995	400
351.903	110.088	0.0464884	0.0464884	400
352.004	111.935	0.0472737	0.0472737	400
352.114	113.939	0.0481625	0.0481625	400
352.223	116.324	0.0490309	0.0490309	400
352.324	118.258	0.0498162	0.0498162	400
352.434	120.153	0.050705	0.050705	400
352.543	121.818	0.0515939	0.0515939	400
352.653	123.413	0.0524417	0.0524417	399
352.754	124.96	0.053268	0.053268	399
352.864	126.444	0.0541364	0.0541364	399
352.973	127.754	0.0550047	0.0550047	399
353.074	129.317	0.055811	0.055811	399
353.184	130.778	0.0567203	0.0567203	399
353.293	131.615	0.0575887	0.0575887	399
353.403	132.775	0.0584775	0.0584775	399
353.504	133.778	0.0592628	0.0592628	399
353.614	134.986	0.0601312	0.0601312	399
353.723	135.831	0.0609992	0.0609992	399
353.824	136.762	0.0618051	0.0618051	399
353.934	137.481	0.0626734	0.0626734	399
354.043	138.073	0.0635622	0.0635622	399
354.153	138.98	0.064472	0.064472	399
354.254	139.825	0.0652572	0.0652572	399
354.364	140.543	0.0661255	0.0661255	399
354.473	141.838	0.0669938	0.0669938	399
354.574	143.322	0.0677997	0.0677997	399
354.684	145.153	0.0686885	0.0686885	399
354.793	147.316	0.0695568	0.0695568	399
354.903	149.692	0.0704251	0.0704251	399
355.004	152.012	0.071231	0.071231	399
355.114	154.216	0.0721198	0.0721198	399
355.223	156.837	0.0729881	0.0729881	399
355.324	158.913	0.073815	0.073815	399
355.434	161.06	0.0746833	0.0746833	399
355.543	163.396	0.0755926	0.0755926	399
355.653	165.385	0.0764609	0.0764609	399
355.754	167.131	0.0772673	0.0772673	399
355.864	169.546	0.0781351	0.0781351	399
355.973	171.574	0.0789829	0.0789829	399
356.074	173.272	0.0797888	0.0797888	399
356.184	175.175	0.0806775	0.0806775	399
356.293	177.077	0.0815873	0.0815873	399
356.394	178.529	0.0823726	0.0823726	399
356.504	180.101	0.083241	0.083241	399
356.613	181.246	0.0841503	0.0841503	399
356.723	182.327	0.0850186	0.0850186	398
356.824	183.123	0.0858249	0.0858249	398
356.934	184.174	0.0866723	0.0866723	398
357.043	185.358	0.0875611	0.0875611	398
357.144	186.132	0.0883465	0.0883465	398
357.254	187.49	0.0892563	0.0892563	398
357.363	188.949	0.0901451	0.0901451	398
357.473	190.742	0.0910129	0.0910129	398
357.574	192.557	0.0918193	0.0918193	398
357.684	194.689	0.0926666	0.0926666	398
357.793	197.443	0.0935764	0.0935764	398
357.894	200.491	0.0943618	0.0943618	398
358.004	204.579	0.0952711	0.0952711	398
358.113	208.952	0.0961396	0.0961396	398
358.223	213.958	0.0970075	0.0970075	398
358.324	218.907	0.0978138	0.0978138	398
358.434	224.44	0.0987026	0.0987026	398
358.543	231.136	0.0995915	0.0995915	398
358.644	237.077	0.100398	0.100398	399
358.754	243.858	0.101287	0.101287	399
358.863	250.397	0.102175	0.102175	399
358.973	257.468	0.103043	0.103043	399
359.074	262.774	0.103829	0.103829	399
359.184	269.991	0.104738	0.104738	399
359.293	277.471	0.105607	0.105607	399
359.394	284.343	0.106392	0.106392	399
359.504	291.936	0.10726	0.10726	399
359.613	299.694	0.10817	0.10817	399
359.723	307.78	0.109059	0.109059	399
359.824	315.225	0.109865	0.109865	399
359.934	323.401	0.110733	0.110733	399
360.043	331.87	0.111622	0.111622	399
360.144	339.514	0.112449	0.112449	399
360.254	348.487	0.113296	0.113296	399
360.363	356.858	0.114165	0.114165	399
360.473	365.628	0.115074	0.115074	399
360.574	373.62	0.11588	0.11588	399
360.684	382.409	0.116748	0.116748	399
360.793	391.218	0.117658	0.117658	399
360.894	399.495	0.118464	0.118464	399
361.004	408.995	0.119353	0.119353	399
361.113	418.263	0.120242	0.120242	399
361.214	426.794	0.121068	0.121068	399
361.324	436.169	0.121937	0.121937	399
361.433	445.189	0.122826	0.122826	399
361.543	454.216	0.123693	0.123693	399
361.644	462.439	0.1245	0.1245	399
361.753	472.068	0.125368	0.125368	399
361.863	481.501	0.126257	0.126257	399
361.964	490.076	0.127084	0.127084	399
362.074	499.65	0.127931	0.127931	399
362.183	509.595	0.12882	0.12882	399
362.293	519.548	0.129709	0.129709	399
362.394	528.658	0.130515	0.130515	399
362.503	538.411	0.131362	0.131362	399
362.613	548.794	0.132293	0.132293	399
362.714	557.892	0.133099	0.133099	399
362.824	567.861	0.133946	0.133946	399
362.933	578.177	0.134856	0.134856	399
363.043	588.388	0.135724	0.135724	399
363.144	598.228	0.13653	0.13653	399
363.253	608.744	0.137419	0.137419	399
363.363	619.099	0.138308	0.138308	399
363.464	628.822	0.139093	0.139093	399
363.574	639.357	0.140003	0.140003	399
363.683	650.064	0.140871	0.140871	399
363.793	660.486	0.141739	0.141739	399
363.894	670.142	0.142566	0.142566	399
364.003	681.079	0.143434	0.143434	399
364.113	691.798	0.144302	0.144302	399
364.214	701.126	0.145109	0.145109	399
364.324	712.021	0.145997	0.145997	399
364.433	722.954	0.146865	0.146865	399
364.543	733.783	0.147775	0.147775	399
364.644	743.724	0.14856	0.14856	399
364.753	755.361	0.149429	0.149429	400
364.863	766.708	0.150338	0.150338	400
364.964	776.943	0.151123	0.151123	400
365.074	788.064	0.151992	0.151992	400
365.183	799.548	0.152881	0.152881	400
365.293	810.876	0.153728	0.153728	400
365.394	821.271	0.154534	0.154534	400
365.503	832.892	0.155444	0.155444	400
365.613	844.466	0.156291	0.156291	400
365.714	854.908	0.157118	0.157118	400
365.824	866.271	0.158007	0.158007	400
365.933	877.579	0.158875	0.158875	400
366.043	888.747	0.159764	0.159764	400
366.144	898.913	0.16057	0.16057	400
366.253	910.917	0.161459	0.161459	400
366.354	922.425	0.162245	0.162245	400
366.464	933.53	0.163113	0.163113	400
366.573	944.292	0.164002	0.164002	400
366.683	955.155	0.16487	0.16487	400
366.784	964.878	0.165676	0.165676	400
366.894	975.796	0.166565	0.166565	400
367.003	986.128	0.167413	0.167413	400
367.104	995.788	0.168239	0.168239	400
367.214	1006.02	0.169128	0.169128	400
367.323	1016.17	0.169996	0.169996	400
367.433	1025.9	0.170864	0.170864	400
367.534	1034.74	0.171671	0.171671	400
367.644	1044.42	0.172539	0.172539	400
367.753	1054.01	0.173427	0.173427	400
367.854	1062.35	0.174213	0.174213	401
367.964	1072.05	0.175102	0.175102	401
368.073	1081.96	0.17597	0.17597	401
368.183	1091.53	0.176859	0.176859	401
368.284	1100.51	0.177665	0.177665	401
368.394	1110.06	0.178533	0.178533	401
368.503	1119.58	0.179422	0.179422	401
368.604	1128.51	0.180228	0.180228	401
368.714	1137.84	0.181096	0.181096	401
368.823	1147.17	0.181965	0.181965	401
368.933	1157.16	0.182853	0.182853	401
369.034	1165.82	0.183618	0.183618	401
369.144	1175.9	0.184528	0.184528	401
369.253	1186.21	0.185396	0.185396	401
369.354	1195.18	0.186202	0.186202	401
369.464	1206.82	0.18707	0.18707	401
369.573	1217.87	0.187959	0.187959	401
369.683	1228.37	0.188827	0.188827	401
369.784	1239.15	0.189613	0.189613	401
369.894	1249.25	0.190522	0.190522	401
370.003	1260.75	0.19137	0.19137	401
370.104	1270.51	0.192176	0.192176	401
370.214	1281.73	0.193065	0.193065	401
370.323	1292.62	0.193933	0.193933	401
370.433	1303.83	0.194801	0.194801	401
370.534	1313.76	0.195628	0.195628	401
370.644	1325.24	0.196496	0.196496	401
370.753	1336.24	0.197385	0.197385	401
370.854	1345.64	0.19815	0.19815	401
370.964	1356.33	0.199039	0.199039	401
371.073	1367.5	0.199928	0.199928	401
371.174	1377.9	0.200713	0.200713	401
371.284	1388.34	0.201581	0.201581	401
371.393	1398.99	0.202429	0.202429	401
371.503	1409.29	0.203297	0.203297	401
371.604	1419.78	0.204103	0.204103	401
371.714	1430.07	0.204992	0.204992	401
371.823	1440.89	0.20586	0.20586	401
371.924	1450.63	0.206666	0.206666	401
372.034	1461.36	0.207534	0.207534	401
372.143	1471.64	0.208423	0.208423	401
372.253	1482.48	0.209312	0.209312	401
372.354	1491.75	0.210077	0.210077	401
372.464	1502	0.210966	0.210966	401
372.573	1511.98	0.211834	0.211834	401
372.674	1521.68	0.212661	0.212661	401
372.784	1532.22	0.213549	0.213549	401
372.893	1543.14	0.214418	0.214418	401
373.003	1552.86	0.215306	0.215306	401
373.104	1562.38	0.216092	0.216092	401
373.214	1572.6	0.21696	0.21696	401
373.323	1582.56	0.217828	0.217828	401
373.424	1591.26	0.218634	0.218634	401
373.534	1600.88	0.219503	0.219503	401
373.643	1610.88	0.220412	0.220412	401
373.753	1620.53	0.22128	0.22128	401
373.854	1628.59	0.222066	0.222066	401
373.964	1637.61	0.222934	0.222934	401
374.073	1647.11	0.223823	0.223823	401
374.174	1654.7	0.224629	0.224629	401
374.284	1663.42	0.225497	0.225497	401
374.393	1671.86	0.226386	0.226386	401
374.503	1679.97	0.227275	0.227275	401
374.604	1687.3	0.228039	0.228039	401
374.714	1694.88	0.228928	0.228928	401
374.823	1702.71	0.229797	0.229797	401
374.924	1709.52	0.230603	0.230603	401
375.034	1716.93	0.231471	0.231471	401
375.143	1724.31	0.23236	0.23236	401
375.253	1731.99	0.233269	0.233269	401
375.354	1738.31	0.234034	0.234034	401
375.464	1745.28	0.234923	0.234923	401
375.573	1751.61	0.235791	0.235791	401
375.674	1757.12	0.236618	0.236618	401
375.784	1762.62	0.237486	0.237486	401
375.893	1768.13	0.238334	0.238334	401
376.003	1773.71	0.239223	0.239223	401
376.104	1777.81	0.240029	0.240029	401
376.213	1782.43	0.240918	0.240918	401
376.323	1787.18	0.241786	0.241786	401
376.424	1790.71	0.242612	0.242612	401
376.533	1794.74	0.243481	0.243481	401
376.643	1798.81	0.24437	0.24437	401
376.744	1802.3	0.245176	0.245176	401
376.854	1806.31	0.246044	0.246044	401
376.963	1810.07	0.246912	0.246912	400
377.073	1813.67	0.24778	0.24778	400
377.174	1817.19	0.248607	0.248607	400
377.283	1820.99	0.249454	0.249454	400
377.393	1825.11	0.250343	0.250343	400
377.494	1829.26	0.25117	0.25117	400
377.604	1833.05	0.252038	0.252038	400
377.713	1836.96	0.252927	0.252927	400
377.823	1841.39	0.253796	0.253796	400
377.924	1845.91	0.254601	0.254601	400
378.033	1850.64	0.25547	0.25547	400
378.143	1855.23	0.256379	0.256379	400
378.244	1859.38	0.257185	0.257185	400
378.354	1864.05	0.258054	0.258054	400
378.463	1869.06	0.258942	0.258942	400
378.573	1873.33	0.25979	0.25979	400
378.674	1877.97	0.260617	0.260617	400
378.783	1882.88	0.261485	0.261485	400
378.893	1888.37	0.262374	0.262374	400
378.994	1892.66	0.26316	0.26316	400
379.104	1897.35	0.264069	0.264069	400
379.213	1902.64	0.264958	0.264958	400
379.323	1907.3	0.265805	0.265805	400
379.424	1911.45	0.266632	0.266632	400
379.533	1916.14	0.26748	0.26748	400
379.643	1921.21	0.268389	0.268389	400
379.744	1925.68	0.269174	0.269174	400
379.854	1930.6	0.270084	0.270084	400
379.963	1935.18	0.270952	0.270952	400
380.073	1939.99	0.271841	0.271841	400
380.174	1944.31	0.272626	0.272626	400
380.283	1949.25	0.273536	0.273536	400
380.393	1953.98	0.274404	0.274404	400
380.494	1958.25	0.275231	0.275231	400
380.604	1963.52	0.276079	0.276079	400
380.713	1968.78	0.276968	0.276968	400
380.823	1973.99	0.277877	0.277877	400
380.924	1978.24	0.278662	0.278662	400
381.033	1982.96	0.27951	0.27951	399
381.134	1987.36	0.280337	0.280337	399
381.244	1992.22	0.281205	0.281205	399
381.353	1997.25	0.282114	0.282114	399
381.463	2001.69	0.283003	0.283003	399
381.564	2006.26	0.28381	0.28381	399
381.674	2010.93	0.284677	0.284677	399
381.783	2015.73	0.285546	0.285546	399
381.884	2020.17	0.286352	0.286352	399
381.994	2024.23	0.28722	0.28722	399
382.103	2029.76	0.28815	0.28815	399
382.213	2034.49	0.289039	0.289039	399
382.314	2038.56	0.289845	0.289845	399
382.424	2043.14	0.290734	0.290734	399
382.533	2047.45	0.291623	0.291623	399
382.634	2051.78	0.292429	0.292429	399
382.744	2056.47	0.293297	0.293297	399
382.853	2061	0.294165	0.294165	399
382.963	2065.31	0.295054	0.295054	399
383.064	2070	0.295861	0.295861	399
383.174	2074.8	0.296749	0.296749	399
383.283	2079.43	0.297638	0.297638	399
383.384	2083.8	0.298444	0.298444	399
383.494	2088.42	0.299333	0.299333	399
383.603	2092.85	0.300202	0.300202	399
383.713	2097.49	0.301111	0.301111	399
383.814	2101.68	0.301896	0.301896	399
383.924	2106.06	0.302765	0.302765	399
384.033	2110.85	0.303653	0.303653	399
384.134	2114.75	0.30448	0.30448	399
384.244	2119.29	0.305328	0.305328	399
384.353	2123.68	0.306196	0.306196	399
384.463	2128.33	0.307085	0.307085	399
384.564	2132.49	0.307932	0.307932	399
384.674	2137.17	0.3088	0.3088	399
384.783	2141.29	0.309669	0.309669	399
384.884	2145.31	0.310475	0.310475	399
384.994	2149.61	0.311343	0.311343	399
385.103	2153.56	0.312211	0.312211	398
385.213	2157.85	0.31312	0.31312	398
385.314	2161.6	0.313906	0.313906	398
385.424	2165.42	0.314795	0.314795	398
385.533	2169.96	0.315684	0.315684	398
385.634	2173.61	0.31649	0.31649	398
385.744	2177.9	0.317358	0.317358	398
385.853	2182.21	0.318226	0.318226	398
385.963	2186.67	0.319136	0.319136	398
386.064	2190.4	0.319942	0.319942	398
386.173	2194.59	0.320789	0.320789	398
386.283	2198.7	0.321699	0.321699	398
386.384	2202.63	0.322485	0.322485	398
386.494	2207.8	0.323352	0.323352	398
386.603	2212.74	0.324221	0.324221	398
386.704	2216.49	0.325048	0.325048	398
386.814	2220.45	0.325916	0.325916	398
386.923	2224.63	0.326784	0.326784	398
387.033	2229.26	0.327694	0.327694	398
387.134	2232.86	0.328499	0.328499	398
387.244	2236.16	0.329368	0.329368	398
387.353	2240.1	0.330257	0.330257	398
387.454	2243.86	0.331042	0.331042	398
387.564	2248.14	0.331931	0.331931	398
387.673	2252.21	0.332799	0.332799	398
387.783	2255.89	0.333667	0.333667	398
387.884	2259.59	0.334474	0.334474	398
387.994	2263.82	0.335342	0.335342	398
388.103	2267.82	0.336251	0.336251	398
388.204	2271.46	0.337016	0.337016	398
388.314	2275.41	0.337925	0.337925	398
388.423	2278.92	0.338794	0.338794	398
388.533	2283.01	0.339682	0.339682	398
388.634	2286.88	0.340468	0.340468	398
388.744	2291.26	0.341357	0.341357	398
388.853	2294.85	0.342225	0.342225	398
388.954	2298.33	0.343031	0.343031	398
389.064	2302.25	0.3439	0.3439	398
389.173	2306.29	0.344809	0.344809	399
389.283	2310.21	0.345636	0.345636	399
389.384	2313.42	0.346463	0.346463	399
389.494	2317.57	0.347351	0.347351	399
389.603	2321.34	0.34822	0.34822	399
389.704	2324.78	0.349005	0.349005	399
389.814	2328.63	0.349894	0.349894	399
389.923	2332.63	0.350762	0.350762	399
390.033	2336.55	0.351651	0.351651	399
390.134	2340.14	0.352457	0.352457	399
390.244	2344.02	0.353305	0.353305	399
390.353	2347.99	0.354194	0.354194	399
390.454	2351.41	0.354999	0.354999	399
390.564	2355.02	0.355888	0.355888	399
390.673	2358.65	0.356757	0.356757	399
390.783	2362.42	0.357645	0.357645	399
390.884	2365.79	0.35841	0.35841	399
390.994	2370.11	0.359299	0.359299	399
391.103	2374.24	0.360188	0.360188	399
391.204	2377.62	0.360973	0.360973	399
391.313	2380.88	0.361841	0.361841	399
391.423	2384.99	0.36273	0.36273	399
391.524	2388.44	0.363516	0.363516	399
391.634	2392.66	0.364405	0.364405	399
391.743	2396.41	0.365294	0.365294	399
391.853	2399.97	0.366162	0.366162	399
391.954	2403.22	0.366968	0.366968	399
392.063	2407.03	0.367836	0.367836	399
392.173	2410.73	0.368704	0.368704	399
392.274	2414.58	0.36951	0.36951	399
392.384	2418.27	0.370399	0.370399	399
392.493	2421.48	0.371226	0.371226	399
392.603	2424.91	0.372115	0.372115	399
392.704	2429.29	0.372901	0.372901	399
392.813	2433.12	0.373789	0.373789	399
392.923	2436.59	0.374658	0.374658	399
393.024	2439.74	0.375443	0.375443	399
393.134	2443.39	0.376352	0.376352	399
393.243	2446.64	0.377221	0.377221	400
393.353	2451.04	0.37811	0.37811	400
393.454	2454.01	0.378895	0.378895	400
393.563	2457.73	0.379763	0.379763	400
393.673	2461.52	0.380652	0.380652	400
393.774	2464.68	0.381437	0.381437	400
393.884	2469	0.382306	0.382306	400
393.993	2472.4	0.383195	0.383195	400
394.103	2476.23	0.384083	0.384083	400
394.204	2479.18	0.38489	0.38489	400
394.313	2482.46	0.385758	0.385758	400
394.423	2486.49	0.386646	0.386646	400
394.524	2489.48	0.387432	0.387432	400
394.634	2493	0.3883	0.3883	400
394.743	2496.87	0.389189	0.389189	400
394.853	2500.64	0.390078	0.390078	400
394.954	2503.67	0.390884	0.390884	400
395.063	2507.32	0.391731	0.391731	400
395.173	2510.99	0.39262	0.39262	400
395.274	2514.01	0.393426	0.393426	400
395.384	2517.79	0.394315	0.394315	400
395.493	2520.81	0.395163	0.395163	400
395.603	2524.06	0.396072	0.396072	400
395.704	2527.24	0.396858	0.396858	400
395.813	2530.54	0.397747	0.397747	400
395.923	2534.25	0.398594	0.398594	400
396.024	2537.73	0.399401	0.399401	400
396.134	2541.26	0.400289	0.400289	400
396.243	2544.58	0.401157	0.401157	401
396.344	2547.95	0.401964	0.401964	401
396.454	2551.53	0.402832	0.402832	401
396.563	2555.06	0.403721	0.403721	401
396.664	2558.17	0.404527	0.404527	401
396.774	2561.06	0.405395	0.405395	401
396.883	2564.47	0.406284	0.406284	401
396.993	2568.1	0.407152	0.407152	401
397.094	2570.94	0.407937	0.407937	401
397.204	2574.52	0.408847	0.408847	401
397.313	2577.87	0.409715	0.409715	401
397.414	2581.21	0.4105	0.4105	401
397.524	2584.66	0.411369	0.411369	401
397.633	2588.3	0.412279	0.412279	401
397.743	2591.85	0.413146	0.413146	401
397.844	2594.46	0.413973	0.413973	401
397.954	2597.54	0.414842	0.414842	401
398.063	2601.13	0.41573	0.41573	401
398.164	2603.84	0.416516	0.416516	401
398.274	2607.05	0.417405	0.417405	401
398.383	2610.38	0.418273	0.418273	401
398.493	2614.21	0.419141	0.419141	401
398.594	2617.57	0.419968	0.419968	401
398.704	2620.41	0.420836	0.420836	401
398.813	2623.75	0.421725	0.421725	401
398.914	2627.14	0.422531	0.422531	401
399.024	2630.32	0.423399	0.423399	401
399.133	2633.75	0.424267	0.424267	401
399.243	2637.31	0.425135	0.425135	401
399.344	2640.42	0.425962	0.425962	401
399.454	2643.28	0.426831	0.426831	401
399.563	2646.66	0.427719	0.427719	401
399.664	2650.16	0.428525	0.428525	401
399.774	2653.65	0.429414	0.429414	401
399.883	2656.67	0.430282	0.430282	401
399.993	2660.5	0.431171	0.431171	401
400.094	2663.83	0.431957	0.431957	401
400.204	2667.19	0.432866	0.432866	401
400.313	2670.4	0.433755	0.433755	401
400.414	2673.5	0.434541	0.434541	401
400.524	2676.76	0.435429	0.435429	401
400.633	2679.96	0.436298	0.436298	401
400.743	2683.11	0.437145	0.437145	401
400.844	2686	0.437972	0.437972	401
400.954	2689.77	0.438882	0.438882	401
401.063	2692.79	0.439771	0.439771	401
401.164	2695.96	0.440556	0.440556	401
401.274	2699.32	0.441424	0.441424	401
401.383	2702.59	0.442313	0.442313	401
401.484	2705.69	0.443119	0.443119	401
401.594	2709.14	0.444008	0.444008	401
401.703	2712.25	0.444876	0.444876	401
401.813	2716.04	0.445765	0.445765	401
401.914	2719.21	0.446592	0.446592	401
402.024	2722.22	0.44746	0.44746	401
402.133	2725.27	0.448328	0.448328	401
402.234	2728.39	0.449155	0.449155	401
402.344	2731.61	0.450023	0.450023	401
402.453	2735.19	0.450912	0.450912	401
402.563	2738.28	0.45178	0.45178	401
402.664	2741.6	0.452607	0.452607	401
402.774	2744.86	0.453475	0.453475	401
402.883	2748.12	0.454364	0.454364	401
402.984	2751.38	0.455149	0.455149	401
403.094	2754.48	0.456018	0.456018	401
403.203	2757.56	0.456948	0.456948	401
403.313	2761.32	0.457836	0.457836	401
403.414	2763.87	0.458663	0.458663	401
403.524	2766.75	0.459532	0.459532	401
403.633	2769.37	0.4604	0.4604	401
403.734	2772.76	0.461206	0.461206	401
403.844	2776.32	0.462095	0.462095	401
403.953	2779.57	0.462984	0.462984	401
404.063	2782.89	0.463872	0.463872	401
404.164	2785.6	0.464658	0.464658	401
404.274	2788.94	0.465567	0.465567	401
404.383	2792.45	0.466436	0.466436	401
404.484	2795.21	0.467221	0.467221	401
404.594	2798.38	0.468131	0.468131	401
404.703	2801.81	0.46902	0.46902	401
404.813	2804.6	0.469888	0.469888	401
404.914	2807.43	0.470694	0.470694	401
405.024	2810.61	0.471562	0.471562	401
405.133	2813.75	0.472451	0.472451	401
405.234	2816.88	0.473257	0.473257	401
405.344	2819.93	0.474125	0.474125	400
405.453	2823.23	0.474993	0.474993	400
405.563	2826.27	0.475882	0.475882	400
405.664	2829.38	0.476688	0.476688	400
405.774	2832.48	0.477577	0.477577	400
405.883	2835.85	0.478466	0.478466	400
405.984	2838.73	0.479272	0.479272	400
406.094	2841.54	0.480161	0.480161	400
406.203	2844.37	0.481029	0.481029	400
406.304	2847.18	0.481815	0.481815	400
406.414	2850.22	0.482724	0.482724	400
406.523	2853.11	0.483593	0.483593	400
406.633	2855.94	0.48446	0.48446	400
406.734	2859.06	0.485267	0.485267	400
406.843	2862.88	0.486176	0.486176	400
406.953	2866.01	0.487024	0.487024	400
407.054	2868.7	0.48783	0.48783	400
407.164	2871.79	0.488719	0.488719	400
407.273	2874.85	0.489607	0.489607	400
407.383	2878.25	0.490496	0.490496	400
407.484	2880.89	0.491282	0.491282	400
407.593	2883.84	0.49215	0.49215	400
407.703	2887.34	0.493018	0.493018	400
407.804	2890.11	0.493825	0.493825	400
407.914	2893.12	0.494755	0.494755	400
408.023	2896.14	0.495623	0.495623	400
408.133	2898.98	0.496491	0.496491	400
408.234	2902.37	0.497318	0.497318	400
408.343	2905.29	0.498186	0.498186	400
408.453	2908.12	0.499054	0.499054	400
408.554	2911	0.49984	0.49984	400
408.664	2914.28	0.500728	0.500728	400
408.773	2917.25	0.501597	0.501597	400
408.883	2920.31	0.502465	0.502465	400
408.984	2922.65	0.503291	0.503291	400
409.093	2925.77	0.50416	0.50416	400
409.203	2928.57	0.505049	0.505049	400
409.304	2931.73	0.505834	0.505834	400
409.414	2934.71	0.506702	0.506702	399
409.523	2938.43	0.507591	0.507591	399
409.633	2941.25	0.50848	0.50848	399
409.734	2943.9	0.509286	0.509286	399
409.843	2946.95	0.510175	0.510175	399
409.953	2949.74	0.511023	0.511023	399
410.054	2952.39	0.511808	0.511808	399
410.164	2955.47	0.512697	0.512697	399
410.273	2959.15	0.513565	0.513565	399
410.383	2961.9	0.514434	0.514434	399
410.484	2964.58	0.515281	0.515281	399
410.593	2967.34	0.51617	0.51617	399
410.703	2970.27	0.517017	0.517017	399
410.804	2972.61	0.517823	0.517823	399
410.914	2975.87	0.518692	0.518692	399
411.023	2978.85	0.51956	0.51956	399
411.133	2981.8	0.520448	0.520448	399
411.234	2984.59	0.521234	0.521234	399
411.343	2987.58	0.522123	0.522123	399
411.444	2990.37	0.522929	0.522929	399
411.554	2993	0.523797	0.523797	399
411.663	2995.97	0.524686	0.524686	399
411.773	2999.08	0.525554	0.525554	399
411.874	3001.53	0.52634	0.52634	399
411.984	3004.57	0.52727	0.52727	399
412.093	3007.26	0.528117	0.528117	399
412.194	3010.52	0.528903	0.528903	399
412.304	3012.98	0.529771	0.529771	399
412.413	3016.86	0.53066	0.53066	399
412.523	3019.51	0.531549	0.531549	399
412.624	3022.26	0.532334	0.532334	399
412.734	3025.35	0.533202	0.533202	399
412.843	3028.31	0.534112	0.534112	399
412.944	3031.17	0.534897	0.534897	399
413.054	3034.01	0.535766	0.535766	399
413.163	3037.06	0.536675	0.536675	399
413.273	3040.2	0.537522	0.537522	399
413.374	3043	0.538308	0.538308	399
413.484	3045.73	0.539176	0.539176	399
413.593	3048.72	0.540045	0.540045	399
413.694	3051.03	0.54085	0.54085	399
413.804	3053.66	0.541698	0.541698	399
413.913	3057.48	0.542587	0.542587	399
414.023	3060.52	0.543455	0.543455	399
414.124	3062.89	0.544282	0.544282	399
414.234	3065.47	0.54515	0.54515	399
414.343	3068.23	0.546039	0.546039	399
414.444	3071.43	0.546804	0.546804	399
414.554	3074.28	0.547713	0.547713	399
414.663	3077.26	0.548561	0.548561	399
414.773	3080.64	0.549449	0.549449	399
414.874	3082.85	0.550235	0.550235	399
414.984	3085.89	0.551103	0.551103	399
415.093	3089.06	0.552013	0.552013	399
415.194	3091.59	0.552777	0.552777	399
415.304	3094.65	0.553687	0.553687	399
415.413	3097.17	0.554576	0.554576	399
415.523	3100.76	0.555465	0.555465	399
415.624	3103.42	0.55623	0.55623	399
415.734	3106.45	0.557098	0.557098	399
415.843	3109.77	0.558007	0.558007	399
415.944	3112.49	0.558793	0.558793	399
416.054	3115.49	0.559661	0.559661	399
416.163	3117.84	0.560529	0.560529	399
416.264	3120.75	0.561335	0.561335	399
416.374	3123.87	0.562203	0.562203	399
416.483	3126.7	0.563113	0.563113	399
416.593	3129.62	0.563981	0.563981	399
416.694	3132.11	0.564787	0.564787	399
416.804	3134.82	0.565676	0.565676	399
416.913	3137.68	0.566565	0.566565	399
417.014	3140.08	0.56733	0.56733	399
417.124	3143.46	0.568219	0.568219	399
417.233	3146.18	0.569066	0.569066	399
417.343	3149.62	0.569955	0.569955	399
417.444	3152.1	0.570782	0.570782	399
417.554	3154.45	0.571629	0.571629	399
417.663	3157.4	0.572518	0.572518	399
417.764	3160.31	0.573345	0.573345	399
417.874	3162.88	0.574213	0.574213	399
417.983	3165.92	0.575102	0.575102	399
418.093	3168.51	0.57595	0.57595	399
418.194	3171.56	0.576755	0.576755	399
418.304	3174.2	0.577624	0.577624	399
418.413	3177.24	0.578513	0.578513	399
418.514	3180.16	0.579298	0.579298	399
418.624	3182.9	0.580208	0.580208	399
418.733	3186.01	0.581076	0.581076	399
418.843	3188.93	0.581965	0.581965	399
418.944	3191.46	0.58275	0.58275	399
419.054	3194.08	0.58366	0.58366	399
419.163	3197.38	0.584528	0.584528	399
419.264	3200	0.585334	0.585334	399
419.374	3202.58	0.586182	0.586182	399
419.483	3205.35	0.58707	0.58707	399
419.593	3208.02	0.58798	0.58798	399
419.694	3210.66	0.588766	0.588766	399
419.804	3213.82	0.589633	0.589633	399
419.913	3216.2	0.590543	0.590543	399
420.014	3219.28	0.591349	0.591349	399
420.124	3222.29	0.592238	0.592238	399
420.233	3224.97	0.593106	0.593106	399
420.343	3227.97	0.593974	0.593974	399
420.444	3230.53	0.59476	0.59476	399
420.554	3233.58	0.595649	0.595649	399
420.663	3236.32	0.596517	0.596517	399
420.764	3239.1	0.597303	0.597303	399
420.874	3241.9	0.598191	0.598191	399
420.983	3245.24	0.59908	0.59908	399
421.093	3248.27	0.599969	0.599969	399
421.194	3250.63	0.600775	0.600775	399
421.303	3253.39	0.601643	0.601643	399
421.413	3256.47	0.602553	0.602553	399
421.514	3259.34	0.603338	0.603338	399
421.623	3262.39	0.604227	0.604227	399
421.733	3265.25	0.605116	0.605116	399
421.834	3267.81	0.605901	0.605901	399
421.944	3271.28	0.60679	0.60679	399
422.053	3274.13	0.607658	0.607658	399
422.163	3276.79	0.608547	0.608547	399
422.264	3279.42	0.609374	0.609374	399
422.373	3282.44	0.610263	0.610263	399
422.483	3285.08	0.611131	0.611131	399
422.584	3287.79	0.611937	0.611937	399
422.694	3290.35	0.612806	0.612806	400
422.803	3293.76	0.613694	0.613694	400
422.913	3296.35	0.614562	0.614562	400
423.014	3299.28	0.615348	0.615348	400
423.123	3302.31	0.616237	0.616237	400
423.233	3305.12	0.617105	0.617105	400
423.334	3307.88	0.617953	0.617953	400
423.444	3311.18	0.618841	0.618841	400
423.553	3313.75	0.61971	0.61971	400
423.663	3316.88	0.620598	0.620598	400
423.764	3319.53	0.621404	0.621404	400
423.873	3322.73	0.622293	0.622293	400
423.983	3325.51	0.623141	0.623141	400
424.084	3327.98	0.623947	0.623947	400
424.194	3331.14	0.624836	0.624836	400
424.303	3333.68	0.625724	0.625724	400
424.413	3336.84	0.626634	0.626634	400
424.514	3339.72	0.627461	0.627461	400
424.623	3342.63	0.628329	0.628329	400
424.733	3345.77	0.629218	0.629218	400
424.834	3348.03	0.630004	0.630004	400
424.944	3351.6	0.630892	0.630892	400
425.053	3354.22	0.631781	0.631781	400
425.163	3356.89	0.63265	0.63265	400
425.264	3359.81	0.633455	0.633455	400
425.373	3362.76	0.634324	0.634324	400
425.483	3365.89	0.635233	0.635233	400
425.584	3368.2	0.636019	0.636019	400
425.694	3371.3	0.636928	0.636928	400
425.803	3374.28	0.637797	0.637797	400
425.913	3376.87	0.638685	0.638685	400
426.014	3379.53	0.639491	0.639491	400
426.123	3382.67	0.64038	0.64038	400
426.224	3385.14	0.641166	0.641166	400
426.334	3388.32	0.642055	0.642055	400
426.443	3391.22	0.642923	0.642923	400
426.553	3394.35	0.643791	0.643791	400
426.654	3396.85	0.644597	0.644597	401
426.764	3399.94	0.645527	0.645527	401
426.873	3402.6	0.646395	0.646395	401
426.974	3405.57	0.647202	0.647202	401
427.084	3408.02	0.648091	0.648091	401
427.193	3411.17	0.648958	0.648958	401
427.303	3414.02	0.649827	0.649827	401
427.404	3416.46	0.650633	0.650633	401
427.514	3419.16	0.65148	0.65148	401
427.623	3422.21	0.65239	0.65239	401
427.724	3425.07	0.653217	0.653217	401
427.834	3427.57	0.654043	0.654043	401
427.943	3431.03	0.654953	0.654953	401
428.053	3433.57	0.655842	0.655842	401
428.154	3436.03	0.656627	0.656627	401
428.264	3439.05	0.657516	0.657516	401
428.373	3441.95	0.658426	0.658426	401
428.474	3444.25	0.659211	0.659211	401
428.584	3447.12	0.660079	0.660079	401
428.693	3450.06	0.660968	0.660968	401
428.803	3452.83	0.661837	0.661837	401
428.904	3455.5	0.662642	0.662642	401
429.014	3458.22	0.663531	0.663531	401
429.123	3461.01	0.66442	0.66442	401
429.224	3463.52	0.665206	0.665206	401
429.334	3466.54	0.666095	0.666095	401
429.443	3469.39	0.666984	0.666984	401
429.553	3471.69	0.667852	0.667852	401
429.654	3474.14	0.668637	0.668637	401
429.764	3477.54	0.669506	0.669506	401
429.873	3480.54	0.670415	0.670415	401
429.974	3482.92	0.6712	0.6712	401
430.084	3485.81	0.67211	0.67211	401
430.193	3488.05	0.672957	0.672957	401
430.303	3490.89	0.673805	0.673805	401
430.404	3493.73	0.674632	0.674632	401
430.514	3496.58	0.67552	0.67552	401
430.623	3500.04	0.676409	0.676409	401
430.724	3502.76	0.677195	0.677195	401
430.834	3506.97	0.678084	0.678084	401
430.943	3509.94	0.678931	0.678931	401
431.053	3512.71	0.679841	0.679841	401
431.154	3514.85	0.680626	0.680626	401
431.263	3517.75	0.681515	0.681515	401
431.373	3521.14	0.682363	0.682363	401
431.474	3523.92	0.683169	0.683169	401
431.584	3526.86	0.684057	0.684057	401
431.693	3529.55	0.684926	0.684926	401
431.794	3531.69	0.685753	0.685753	401
431.904	3534.49	0.686621	0.686621	401
432.013	3537.63	0.68751	0.68751	401
432.123	3540.45	0.688378	0.688378	401
432.224	3542.66	0.689143	0.689143	401
432.334	3545.97	0.690052	0.690052	401
432.443	3548.5	0.69092	0.69092	401
432.544	3550.93	0.691706	0.691706	401
432.654	3554.49	0.692615	0.692615	401
432.763	3556.96	0.693463	0.693463	401
432.873	3559.96	0.694352	0.694352	401
432.974	3562.63	0.695158	0.695158	401
433.084	3565.37	0.696047	0.696047	401
433.193	3567.97	0.696936	0.696936	401
433.294	3570.67	0.697721	0.697721	401
433.404	3573.31	0.698568	0.698568	401
433.513	3576.18	0.699457	0.699457	401
433.623	3579.16	0.700325	0.700325	401
433.724	3581.65	0.701132	0.701132	401
433.834	3584.6	0.702021	0.702021	401
433.943	3587.86	0.702888	0.702888	401
434.044	3590.2	0.703695	0.703695	401
434.154	3592.94	0.704563	0.704563	401
434.263	3596	0.705431	0.705431	401
434.373	3598.26	0.706299	0.706299	401
434.474	3600.93	0.707106	0.707106	401
434.584	3604.56	0.707994	0.707994	401
434.693	3607.17	0.708883	0.708883	401
434.794	3609.22	0.709648	0.709648	401
434.904	3611.48	0.710516	0.710516	401
435.013	3614.6	0.711384	0.711384	401
435.123	3617.97	0.712253	0.712253	401
435.224	3620.68	0.713059	0.713059	401
435.334	3622.79	0.713927	0.713927	401
435.443	3625.3	0.714816	0.714816	401
435.544	3627.93	0.715622	0.715622	401
435.654	3630.99	0.716511	0.716511	401
435.763	3633.48	0.717379	0.717379	401
435.873	3635.99	0.718247	0.718247	401
435.974	3638.69	0.719032	0.719032	401
436.084	3641.6	0.719901	0.719901	401
436.193	3644.85	0.72081	0.72081	401
436.294	3646.99	0.721596	0.721596	401
436.403	3649.75	0.722485	0.722485	401
436.513	3652.57	0.723373	0.723373	401
436.614	3654.46	0.724138	0.724138	401
436.724	3657.27	0.725027	0.725027	401
436.833	3660.58	0.725916	0.725916	401
436.943	3663.38	0.726805	0.726805	400
437.044	3665.96	0.72759	0.72759	400
437.153	3668.58	0.728438	0.728438	400
437.263	3671.76	0.729368	0.729368	400
437.364	3673.76	0.730133	0.730133	400
437.474	3676.18	0.731022	0.731022	400
437.583	3679.32	0.731911	0.731911	400
437.693	3682.08	0.732779	0.732779	400
437.794	3684.94	0.733564	0.733564	400
437.903	3687.43	0.734453	0.734453	400
438.013	3690.02	0.735342	0.735342	400
438.114	3692.24	0.736127	0.736127	400
438.224	3694.85	0.736995	0.736995	400
438.333	3697.85	0.737884	0.737884	400
438.443	3700.59	0.738752	0.738752	400
438.544	3703	0.739538	0.739538	400
438.653	3705.75	0.740448	0.740448	400
438.763	3708.57	0.741315	0.741315	400
438.864	3711	0.742122	0.742122	400
438.974	3713.28	0.743011	0.743011	400
439.083	3715.72	0.743879	0.743879	400
439.193	3718.92	0.744747	0.744747	400
439.294	3721.7	0.745533	0.745533	400
439.403	3724.57	0.746442	0.746442	400
439.513	3727.31	0.74731	0.74731	400
439.614	3729.58	0.748096	0.748096	400
439.724	3732.26	0.748964	0.748964	400
439.833	3735.3	0.749873	0.749873	400
439.943	3737.76	0.750742	0.750742	400
440.044	3739.97	0.751568	0.751568	400
440.153	3742.99	0.752437	0.752437	400
440.263	3746.12	0.753346	0.753346	400
440.364	3748.52	0.754131	0.754131	400
440.474	3751.74	0.755	0.755	400
440.583	3754.16	0.755889	0.755889	400
440.693	3756.89	0.756757	0.756757	400
440.794	3759.07	0.757542	0.757542	400
440.903	3762.08	0.758431	0.758431	399
441.013	3765.22	0.75932	0.75932	399
441.114	3767.68	0.760126	0.760126	399
441.224	3770.09	0.761015	0.761015	399
441.333	3772.91	0.761883	0.761883	399
441.434	3775.15	0.762689	0.762689	399
441.544	3777.66	0.763558	0.763558	399
441.653	3780.35	0.764446	0.764446	399
441.754	3783.04	0.765252	0.765252	399
441.864	3785.46	0.766121	0.766121	399
441.973	3788.52	0.767009	0.767009	399
442.083	3791.49	0.767878	0.767878	399
442.184	3794	0.768684	0.768684	399
442.294	3796.98	0.769552	0.769552	399
442.403	3799.5	0.770461	0.770461	399
442.504	3802.41	0.771288	0.771288	399
442.614	3804.87	0.772156	0.772156	399
442.723	3807.89	0.773025	0.773025	399
442.833	3810.6	0.773914	0.773914	399
442.934	3813.02	0.77472	0.77472	399
443.044	3815.43	0.775567	0.775567	399
443.153	3818.32	0.776456	0.776456	399
443.254	3820.54	0.777283	0.777283	399
443.364	3823.56	0.778151	0.778151	399
443.473	3826.35	0.77904	0.77904	399
443.583	3829.37	0.779929	0.779929	399
443.684	3831.97	0.780714	0.780714	399
443.794	3834.74	0.781623	0.781623	399
443.903	3837.25	0.782492	0.782492	399
444.004	3839.94	0.783298	0.783298	399
444.114	3842.95	0.784166	0.784166	399
444.223	3845.45	0.785055	0.785055	399
444.333	3848.17	0.785923	0.785923	399
444.434	3851.03	0.786729	0.786729	399
444.544	3853.74	0.787618	0.787618	399
444.653	3856.27	0.788528	0.788528	399
444.754	3858.71	0.789313	0.789313	399
444.864	3861.36	0.790181	0.790181	399
444.973	3863.9	0.79107	0.79107	398
445.083	3866.77	0.79198	0.79198	398
445.184	3869.41	0.792745	0.792745	398
445.294	3872.09	0.793634	0.793634	398
445.403	3874.96	0.794522	0.794522	398
445.504	3876.87	0.795328	0.795328	398
445.614	3880.41	0.796238	0.796238	398
445.723	3883.49	0.797127	0.797127	398
445.833	3885.49	0.798016	0.798016	398
445.934	3887.94	0.798822	0.798822	398
446.044	3890.86	0.79969	0.79969	398
446.153	3893.16	0.800599	0.800599	398
446.254	3895.71	0.801385	0.801385	398
446.364	3898.59	0.802274	0.802274	398
446.473	3901.57	0.803142	0.803142	398
446.574	3904.26	0.803948	0.803948	398
446.684	3906.77	0.804837	0.804837	398
446.793	3910.03	0.805705	0.805705	398
446.903	3912.62	0.806594	0.806594	398
447.004	3915.26	0.807421	0.807421	398
447.114	3917.74	0.808289	0.808289	398
447.223	3920.68	0.809178	0.809178	398
447.324	3923.29	0.809984	0.809984	398
447.434	3926.33	0.810852	0.810852	398
447.543	3928.93	0.81172	0.81172	398
447.653	3932.02	0.812609	0.812609	398
447.754	3934.56	0.813394	0.813394	398
447.864	3937.28	0.814304	0.814304	398
447.973	3939.68	0.815172	0.815172	398
448.074	3942.02	0.815999	0.815999	398
448.184	3944.96	0.816868	0.816868	398
448.293	3947.72	0.817756	0.817756	398
448.403	3950.47	0.818645	0.818645	398
448.504	3952.76	0.819431	0.819431	398
448.614	3956.03	0.820319	0.820319	398
448.723	3958.24	0.821167	0.821167	398
448.824	3961.18	0.821994	0.821994	398
448.934	3963.62	0.822883	0.822883	398
449.043	3966.92	0.823771	0.823771	398
449.153	3969.22	0.82464	0.82464	398
449.254	3972.15	0.825446	0.825446	398
449.364	3974.78	0.826334	0.826334	398
449.473	3977.18	0.827203	0.827203	398
449.574	3979.4	0.828009	0.828009	398
449.684	3982.14	0.828877	0.828877	398
449.793	3985.49	0.829766	0.829766	398
449.903	3988.16	0.830634	0.830634	398
450.004	3990.65	0.83142	0.83142	398
450.114	3993.69	0.832308	0.832308	398
450.223	3996.43	0.833177	0.833177	398
450.324	3998.83	0.834004	0.834004	398
450.434	4001.16	0.834871	0.834871	398
450.543	4004.44	0.835781	0.835781	398
450.653	4007.05	0.836691	0.836691	398
450.754	4009.02	0.837455	0.837455	398
450.864	4012.31	0.838324	0.838324	398
450.973	4015.32	0.839213	0.839213	398
451.074	4017.87	0.839998	0.839998	399
451.184	4020	0.840887	0.840887	399
451.293	4022.75	0.841775	0.841775	399
451.394	4024.69	0.842561	0.842561	399
451.504	4027.45	0.843429	0.843429	399
451.613	4030.82	0.844339	0.844339	399
451.723	4033.78	0.845207	0.845207	399
451.824	4035.98	0.845992	0.845992	399
451.933	4038.75	0.846861	0.846861	399
452.043	4041.31	0.84775	0.84775	399
452.144	4043.89	0.848556	0.848556	399
452.254	4046.69	0.849424	0.849424	399
452.363	4049.98	0.850313	0.850313	399
452.473	4052.34	0.851181	0.851181	399
452.574	4055.02	0.851987	0.851987	399
452.683	4057.85	0.852855	0.852855	399
452.793	4060.15	0.853723	0.853723	399
452.894	4062.46	0.85453	0.85453	399
453.004	4065.75	0.855419	0.855419	399
453.113	4068.84	0.856307	0.856307	399
453.223	4071.82	0.857175	0.857175	399
453.324	4074.24	0.857982	0.857982	399
453.433	4076.95	0.85885	0.85885	399
453.543	4079.9	0.859718	0.859718	399
453.644	4082.02	0.860524	0.860524	399
453.754	4085.25	0.861413	0.861413	399
453.863	4088.07	0.862281	0.862281	399
453.973	4090.59	0.863128	0.863128	399
454.074	4093.26	0.863976	0.863976	399
454.183	4096.1	0.864844	0.864844	399
454.293	4098.67	0.865712	0.865712	399
454.394	4100.55	0.866498	0.866498	399
454.504	4103.95	0.867407	0.867407	399
454.613	4106.83	0.868255	0.868255	399
454.723	4109.12	0.869144	0.869144	399
454.824	4111.83	0.86995	0.86995	399
454.933	4114.85	0.870818	0.870818	399
455.043	4117.83	0.871666	0.871666	399
455.144	4120.78	0.872493	0.872493	400
455.254	4122.98	0.87336	0.87336	400
455.363	4126.44	0.874249	0.874249	400
455.473	4129.3	0.875138	0.875138	400
455.574	4131.42	0.875924	0.875924	400
455.683	4134.78	0.876792	0.876792	400
455.793	4138.12	0.877681	0.877681	400
455.894	4140.22	0.878487	0.878487	400
456.004	4142.29	0.879314	0.879314	400
456.113	4145.28	0.880203	0.880203	400
456.223	4149.1	0.88105	0.88105	400
456.324	4152.17	0.881877	0.881877	400
456.433	4154.98	0.882766	0.882766	400
456.534	4157.21	0.883551	0.883551	400
456.644	4159.76	0.88444	0.88444	400
456.753	4163.04	0.885308	0.885308	400
456.863	4166.38	0.886197	0.886197	400
456.964	4168.64	0.886962	0.886962	400
457.074	4171.92	0.887851	0.887851	400
457.183	4174.85	0.88874	0.88874	400
457.284	4177.09	0.889525	0.889525	400
457.394	4180.02	0.890393	0.890393	400
457.503	4183.12	0.891282	0.891282	400
457.613	4185.71	0.892192	0.892192	400
457.714	4188.49	0.892957	0.892957	400
457.824	4190.83	0.893845	0.893845	400
457.933	4193.98	0.894713	0.894713	400
458.034	4196.99	0.895499	0.895499	400
458.144	4200	0.896388	0.896388	400
458.253	4202.85	0.897277	0.897277	400
458.363	4205.56	0.898145	0.898145	400
458.464	4208.5	0.89893	0.89893	400
458.574	4211.46	0.899819	0.899819	400
458.683	4214.58	0.900708	0.900708	400
458.784	4216.66	0.901493	0.901493	400
458.894	4219.74	0.902382	0.902382	400
459.003	4222.34	0.903251	0.903251	400
459.113	4225.23	0.904139	0.904139	400
459.214	4227.94	0.904945	0.904945	400
459.324	4230.36	0.905793	0.905793	400
459.433	4233.67	0.906682	0.906682	400
459.534	4236.67	0.907467	0.907467	400
459.644	4239.88	0.908356	0.908356	400
459.753	4242.52	0.909245	0.909245	400
459.863	4244.84	0.910134	0.910134	400
459.964	4247.46	0.91094	0.91094	400
460.074	4250.27	0.911788	0.911788	400
460.183	4253.71	0.912676	0.912676	400
460.284	4255.86	0.913462	0.913462	401
460.394	4258.94	0.914351	0.914351	401
460.503	4262.07	0.91524	0.91524	401
460.613	4264.53	0.916087	0.916087	401
460.714	4267.09	0.916893	0.916893	401
460.824	4270.19	0.917803	0.917803	401
460.933	4272.6	0.918671	0.918671	401
461.034	4275.67	0.919477	0.919477	401
461.144	4278.52	0.920345	0.920345	401
461.253	4281.63	0.921234	0.921234	401
461.354	4284.11	0.922061	0.922061	401
461.464	4286.34	0.922929	0.922929	401
461.573	4289.42	0.923818	0.923818	401
461.683	4292.72	0.924686	0.924686	401
461.784	4295.14	0.925451	0.925451	401
461.894	4297.51	0.92634	0.92634	401
462.003	4300.55	0.927228	0.927228	401
462.104	4303.13	0.928055	0.928055	401
462.214	4305.54	0.928903	0.928903	401
462.323	4308.98	0.929812	0.929812	401
462.433	4311.75	0.930701	0.930701	401
462.534	4314.04	0.931487	0.931487	401
462.644	4317.1	0.932355	0.932355	401
462.753	4320.13	0.933244	0.933244	401
462.854	4322.69	0.934029	0.934029	401
462.964	4325.7	0.934918	0.934918	401
463.073	4328.21	0.935807	0.935807	401
463.183	4331.46	0.936696	0.936696	401
463.284	4333.8	0.937481	0.937481	401
463.394	4336.47	0.93835	0.93835	401
463.503	4339.8	0.939259	0.939259	401
463.604	4341.99	0.940044	0.940044	401
463.714	4345.03	0.940933	0.940933	401
463.823	4347.73	0.941822	0.941822	401
463.933	4350.29	0.94269	0.94269	401
464.034	4353.13	0.943497	0.943497	401
464.144	4356.23	0.944385	0.944385	401
464.253	4358.81	0.945274	0.945274	401
464.354	4361.41	0.94608	0.94608	401
464.464	4363.65	0.946948	0.946948	401
464.573	4366.71	0.947817	0.947817	401
464.683	4369.62	0.948705	0.948705	401
464.784	4371.88	0.949512	0.949512	401
464.894	4374.79	0.950421	0.950421	401
465.003	4378.28	0.951289	0.951289	401
465.104	4380.76	0.952075	0.952075	401
465.214	4383.1	0.952964	0.952964	401
465.323	4385.91	0.953852	0.953852	400
465.433	4388.4	0.954721	0.954721	400
465.534	4391.63	0.955527	0.955527	400
465.644	4394.51	0.956416	0.956416	400
465.753	4397.36	0.957305	0.957305	400
465.854	4399.78	0.958111	0.958111	400
465.964	4402.98	0.958999	0.958999	400
466.073	4405.73	0.959888	0.959888	400
466.183	4408.2	0.960757	0.960757	400
466.284	4410.79	0.961563	0.961563	400
466.393	4413.89	0.962452	0.962452	400
466.503	4416.73	0.963341	0.963341	400
466.604	4418.85	0.964105	0.964105	400
466.713	4421.87	0.964994	0.964994	400
466.823	4425.94	0.965925	0.965925	400
466.924	4427.83	0.966751	0.966751	400
467.034	4429.9	0.967619	0.967619	400
467.143	4432.81	0.968488	0.968488	400
467.253	4436.34	0.969397	0.969397	400
467.354	4438.53	0.970183	0.970183	400
467.463	4442.09	0.97103	0.97103	400
467.573	4445.29	0.971939	0.971939	400
467.674	4447.7	0.972745	0.972745	400
467.784	4450.67	0.973655	0.973655	400
467.893	4453.17	0.974523	0.974523	400
468.003	4456.17	0.975412	0.975412	400
468.104	4458.86	0.976198	0.976198	400
468.213	4461.65	0.977087	0.977087	400
468.323	4464.35	0.977955	0.977955	400
468.424	4467.69	0.978782	0.978782	400
468.534	4470.6	0.97965	0.97965	400
468.643	4473.32	0.980538	0.980538	400
468.753	4476.52	0.981386	0.981386	400
468.854	4479.19	0.982192	0.982192	400
468.963	4482.25	0.983081	0.983081	400
469.073	4485.19	0.98397	0.98397	400
469.174	4488.02	0.984797	0.984797	400
469.284	4490.9	0.985665	0.985665	400
469.393	4493.69	0.986554	0.986554	400
469.503	4496.83	0.987442	0.987442	400
469.604	4499.06	0.988249	0.988249	400
469.713	4501.89	0.989117	0.989117	400
469.823	4504.72	0.989985	0.989985	400
469.924	4507.55	0.990791	0.990791	400
470.034	4510.34	0.99168	0.99168	400
470.143	4513.66	0.992548	0.992548	400
470.253	4516.51	0.993458	0.993458	400
470.354	4519.21	0.994243	0.994243	399
470.463	4521.64	0.995111	0.995111	399
470.573	4525.13	0.996021	0.996021	399
470.674	4527.4	0.996807	0.996807	399
470.784	4530.36	0.997716	0.997716	399
470.893	4533.19	0.998563	0.998563	399
471.003	4536.08	0.999452	0.999452	399
471.104	4538.9	1.00028	1.00028	399
471.213	4541.37	1.00111	1.00111	399
471.314	4544.37	1.00193	1.00193	399
471.424	4547.26	1.0028	1.0028	399
471.533	4550.12	1.00371	1.00371	399
471.643	4552.43	1.00456	1.00456	399
471.744	4555.38	1.00538	1.00538	399
471.854	4558.54	1.00627	1.00627	399
471.963	4560.49	1.00712	1.00712	399
472.064	4563.94	1.00793	1.00793	399
472.174	4567.02	1.00884	1.00884	399
472.283	4569.53	1.00968	1.00968	399
472.393	4571.98	1.01057	1.01057	399
472.494	4574.75	1.01138	1.01138	399
472.604	4577.64	1.01225	1.01225	399
472.713	4580.31	1.01312	1.01312	399
472.814	4583.46	1.0139	1.0139	399
472.924	4586.77	1.01479	1.01479	399
473.033	4589.01	1.01568	1.01568	399
473.143	4591.68	1.01657	1.01657	399
473.244	4593.97	1.01735	1.01735	399
473.354	4597.28	1.01822	1.01822	399
473.463	4600.15	1.01911	1.01911	399
473.564	4602.42	1.01992	1.01992	399
473.674	4605.49	1.02078	1.02078	399
473.783	4608.51	1.02167	1.02167	399
473.893	4611.5	1.02254	1.02254	399
473.994	4613.98	1.02335	1.02335	399
474.104	4616.71	1.02424	1.02424	399
474.213	4619.59	1.0251	1.0251	399
474.314	4622.18	1.02589	1.02589	399
474.424	4625.3	1.02678	1.02678	399
474.533	4628.2	1.02767	1.02767	399
474.643	4630.42	1.02854	1.02854	399
474.744	4633.05	1.02932	1.02932	399
474.854	4636.63	1.03021	1.03021	399
474.963	4639.41	1.03108	1.03108	399
475.064	4642.24	1.03186	1.03186	399
475.174	4644.92	1.03275	1.03275	399
475.283	4648.04	1.03364	1.03364	399
475.393	4650.81	1.03453	1.03453	399
475.494	4653.36	1.03534	1.03534	399
475.604	4656.25	1.03618	1.03618	399
475.713	4659.27	1.03707	1.03707	399
475.814	4661.98	1.03786	1.03786	399
475.924	4664.68	1.03875	1.03875	399
476.033	4667.42	1.03959	1.03959	399
476.143	4670.23	1.04048	1.04048	399
476.244	4672.54	1.04129	1.04129	399
476.353	4675.49	1.04216	1.04216	399
476.463	4678.4	1.04303	1.04303	399
476.564	4681.32	1.04385	1.04385	399
476.674	4684.03	1.04472	1.04472	399
476.783	4686.72	1.04561	1.04561	399
476.884	4688.92	1.0464	1.0464	399
476.994	4692.41	1.04728	1.04728	399
477.103	4694.93	1.04813	1.04813	399
477.213	4697.24	1.04902	1.04902	399
477.314	4699.68	1.04977	1.04977	399
477.424	4703.77	1.05067	1.05067	399
477.533	4706.32	1.05152	1.05152	399
477.634	4708.44	1.05233	1.05233	399
477.744	4711.16	1.05324	1.05324	399
477.853	4713.43	1.05411	1.05411	399
477.963	4716.59	1.05499	1.05499	399
478.064	4719.74	1.05576	1.05576	399
478.174	4722.83	1.05665	1.05665	399
478.283	4725.62	1.05754	1.05754	399
478.384	4727.73	1.05832	1.05832	399
478.494	4730.38	1.05919	1.05919	399
478.603	4733.66	1.06008	1.06008	399
478.713	4736.46	1.06097	1.06097	399
478.814	4738.64	1.06175	1.06175	399
478.924	4741.54	1.06264	1.06264	399
479.033	4744.16	1.06351	1.06351	399
479.134	4746.84	1.0643	1.0643	399
479.244	4749.71	1.06519	1.06519	399
479.353	4752.5	1.06607	1.06607	399
479.463	4755.44	1.06692	1.06692	399
479.564	4758.42	1.06775	1.06775	399
479.674	4761.12	1.06862	1.06862	399
479.783	4763.79	1.06948	1.06948	399
479.884	4766.61	1.07029	1.07029	399
479.994	4769.79	1.07118	1.07118	399
480.103	4772.4	1.07207	1.07207	399
480.213	4774.79	1.07294	1.07294	399
480.314	4777.64	1.07374	1.07374	399
480.424	4779.98	1.07461	1.07461	399
480.533	4783	1.07548	1.07548	399
480.634	4786.06	1.07626	1.07626	399
480.744	4788.83	1.07715	1.07715	399
480.853	4791.72	1.078	1.078	399
480.963	4794.73	1.07891	1.07891	399
481.064	4797.61	1.07972	1.07972	399
481.174	4801.81	1.08061	1.08061	399
481.283	4804.66	1.08147	1.08147	399
481.384	4806.65	1.08226	1.08226	399
481.493	4809.3	1.08313	1.08313	399
481.603	4812.97	1.08404	1.08404	400
481.704	4815.85	1.08486	1.08486	400
481.814	4818.29	1.08571	1.08571	400
481.923	4821.05	1.08658	1.08658	400
482.033	4824	1.08747	1.08747	400
482.134	4826.36	1.08827	1.08827	400
482.243	4829.2	1.08914	1.08914	400
482.353	4831.79	1.09003	1.09003	400
482.454	4834.32	1.09084	1.09084	400
482.564	4836.78	1.09173	1.09173	400
482.673	4840.11	1.09262	1.09262	400
482.783	4843.25	1.0935	1.0935	400
482.884	4845.48	1.09427	1.09427	400
482.993	4848.24	1.09516	1.09516	400
483.103	4850.89	1.09603	1.09603	400
483.204	4853.9	1.09683	1.09683	400
483.314	4857.13	1.09772	1.09772	400
483.423	4859.98	1.09859	1.09859	400
483.533	4862.78	1.0995	1.0995	400
483.634	4864.91	1.10028	1.10028	400
483.743	4867.08	1.10117	1.10117	400
483.853	4870.19	1.10204	1.10204	400
483.954	4873.14	1.10285	1.10285	400
484.064	4876.25	1.10372	1.10372	400
484.173	4879.01	1.1046	1.1046	400
484.283	4881.94	1.10549	1.10549	400
484.384	4884.94	1.1063	1.1063	400
484.493	4887.56	1.10717	1.10717	400
484.603	4890.23	1.10806	1.10806	400
484.704	4892.77	1.10886	1.10886	400
484.814	4895.83	1.10975	1.10975	400
484.923	4899.08	1.11064	1.11064	400
485.033	4901.48	1.11149	1.11149	400
485.134	4904.02	1.11229	1.11229	400
485.243	4906.93	1.11318	1.11318	400
485.353	4909.98	1.11407	1.11407	400
485.454	4912.43	1.11488	1.11488	400
485.564	4915.26	1.11575	1.11575	400
485.673	4917.61	1.11661	1.11661	401
485.783	4920.66	1.11752	1.11752	401
485.884	4923.55	1.11831	1.11831	401
485.993	4926.11	1.11918	1.11918	401
486.103	4929.35	1.12011	1.12011	401
486.204	4932.03	1.12087	1.12087	401
486.314	4934.62	1.12176	1.12176	401
486.423	4937.61	1.12265	1.12265	401
486.524	4940.49	1.12344	1.12344	401
486.634	4943.65	1.12432	1.12432	401
486.743	4946.31	1.12521	1.12521	401
486.844	4949.17	1.12604	1.12604	401
486.954	4951.64	1.12693	1.12693	401
487.063	4954.07	1.1278	1.1278	401
487.173	4957.34	1.12869	1.12869	401
487.274	4960.82	1.12949	1.12949	401
487.384	4963.76	1.13036	1.13036	401
487.493	4966.89	1.13125	1.13125	401
487.594	4969.28	1.13203	1.13203	401
487.704	4972.01	1.1329	1.1329	401
487.813	4974.59	1.13379	1.13379	401
487.923	4978.52	1.13472	1.13472	401
488.024	4981.48	1.13553	1.13553	401
488.134	4983.51	1.1364	1.1364	401
488.243	4986.06	1.13728	1.13728	401
488.344	4988.43	1.13811	1.13811	401
488.454	4990.95	1.13898	1.13898	401
488.563	4994.02	1.13987	1.13987	401
488.673	4997	1.14074	1.14074	401
488.774	4999.92	1.14152	1.14152	401
488.884	5003.08	1.14243	1.14243	401
488.993	5005.7	1.1433	1.1433	401
489.094	5007.98	1.14411	1.14411	401
489.204	5011.2	1.14502	1.14502	401
489.313	5013.92	1.14588	1.14588	401
489.423	5016.74	1.14675	1.14675	401
489.524	5019.84	1.14758	1.14758	401
489.634	5022.55	1.14847	1.14847	401
489.743	5025.57	1.14934	1.14934	401
489.844	5028.06	1.15012	1.15012	401
489.954	5030.93	1.15101	1.15101	401
490.063	5033.63	1.1519	1.1519	401
490.173	5036.93	1.15279	1.15279	401
490.274	5039.4	1.15359	1.15359	401
490.384	5042.48	1.15446	1.15446	401
490.493	5045.58	1.15533	1.15533	401
490.594	5048.29	1.15616	1.15616	401
490.704	5050.89	1.15705	1.15705	401
490.813	5053.46	1.15791	1.15791	401
490.923	5055.96	1.15878	1.15878	401
491.024	5059.23	1.15959	1.15959	401
491.134	5062.38	1.16048	1.16048	401
491.243	5065.35	1.16133	1.16133	401
491.344	5068.17	1.16213	1.16213	401
491.454	5070.78	1.16302	1.16302	401
491.563	5073.33	1.16393	1.16393	401
491.664	5075.84	1.16472	1.16472	401
491.774	5078.45	1.1656	1.1656	401
491.883	5081.68	1.16649	1.16649	401
491.993	5084.39	1.16736	1.16736	401
492.094	5087.17	1.16817	1.16817	401
492.204	5090.07	1.16906	1.16906	401
492.313	5093.02	1.1699	1.1699	401
492.414	5096.22	1.17073	1.17073	401
492.524	5099.32	1.17162	1.17162	401
492.633	5102.2	1.17249	1.17249	401
492.743	5105.06	1.17338	1.17338	400
492.844	5107.56	1.17418	1.17418	400
492.954	5110.38	1.17507	1.17507	400
493.063	5112.09	1.17594	1.17594	400
493.164	5114.75	1.17672	1.17672	400
493.274	5118.79	1.17759	1.17759	400
493.383	5121.72	1.17848	1.17848	400
493.493	5124.83	1.17937	1.17937	400
493.594	5127.21	1.18018	1.18018	400
493.704	5129.86	1.18105	1.18105	400
493.813	5132.41	1.18189	1.18189	400
493.914	5135.69	1.18272	1.18272	400
494.024	5138.7	1.18359	1.18359	400
494.133	5141.67	1.18448	1.18448	400
494.243	5144.34	1.18537	1.18537	400
494.344	5146.78	1.18615	1.18615	400
494.454	5149.12	1.18704	1.18704	400
494.563	5151.84	1.18791	1.18791	400
494.664	5154.36	1.18869	1.18869	400
494.774	5157.6	1.18958	1.18958	400
494.883	5160.49	1.19049	1.19049	400
494.993	5163.34	1.19136	1.19136	400
495.094	5165.9	1.19214	1.19214	400
495.204	5168.66	1.19301	1.19301	400
495.313	5171.51	1.19392	1.19392	400
495.414	5174.17	1.19469	1.19469	400
495.524	5177.17	1.19558	1.19558	400
495.633	5179.74	1.19644	1.19644	400
495.743	5183.13	1.19733	1.19733	400
495.844	5185.51	1.19812	1.19812	400
495.954	5188.5	1.19901	1.19901	400
496.063	5191.08	1.19988	1.19988	400
496.164	5193.59	1.20068	1.20068	400
496.274	5196.43	1.20157	1.20157	400
496.383	5198.78	1.20244	1.20244	400
496.484	5201.78	1.20323	1.20323	400
496.594	5205.03	1.20411	1.20411	400
496.703	5208.32	1.205	1.205	400
496.813	5210.98	1.20587	1.20587	400
496.914	5213.5	1.20666	1.20666	400
497.023	5216.02	1.20754	1.20754	400
497.133	5219.16	1.20843	1.20843	400
497.234	5222.11	1.20922	1.20922	400
497.344	5224.68	1.21009	1.21009	400
497.453	5227.5	1.211	1.211	400
497.563	5230.55	1.21187	1.21187	400
497.664	5232.96	1.21265	1.21265	400
497.773	5236.02	1.21352	1.21352	399
497.883	5238.19	1.21441	1.21441	399
497.984	5241.06	1.21519	1.21519	399
498.094	5243.95	1.21608	1.21608	399
498.203	5247.04	1.21697	1.21697	399
498.313	5249.53	1.21782	1.21782	399
498.414	5251.83	1.2186	1.2186	399
498.523	5255.23	1.21947	1.21947	399
498.633	5258.67	1.22034	1.22034	399
498.734	5261.65	1.22115	1.22115	399
498.844	5264.29	1.22201	1.22201	399
498.953	5266.86	1.2229	1.2229	399
499.063	5269.78	1.22379	1.22379	399
499.164	5272.04	1.2246	1.2246	399
499.273	5274.79	1.22547	1.22547	399
499.383	5277.75	1.22631	1.22631	399
499.484	5280.83	1.22712	1.22712	399
499.594	5283.47	1.22799	1.22799	399
499.703	5286.93	1.22888	1.22888	399
499.813	5289.86	1.22977	1.22977	399
499.914	5292.34	1.23055	1.23055	399
500.023	5295.19	1.23144	1.23144	399
500.133	5298.05	1.23233	1.23233	399
500.234	5300.58	1.23311	1.23311	399
500.344	5304.04	1.234	1.234	399
500.453	5307.13	1.23487	1.23487	399
500.563	5310.12	1.23574	1.23574	399
500.664	5312.67	1.23653	1.23653	399
500.773	5315.36	1.23743	1.23743	399
500.883	5318.38	1.2383	1.2383	399
500.984	5320.73	1.23911	1.23911	399
501.094	5324.01	1.23998	1.23998	399
501.203	5326.77	1.24085	1.24085	399
501.313	5329.75	1.24176	1.24176	399
501.414	5332.45	1.24252	1.24252	399
501.523	5335.44	1.24343	1.24343	399
501.624	5337.64	1.24421	1.24421	399
501.734	5340.31	1.24506	1.24506	399
501.843	5343.96	1.24595	1.24595	399
501.953	5347.34	1.24684	1.24684	399
502.054	5349.93	1.24763	1.24763	399
502.164	5352.27	1.24851	1.24851	399
502.273	5355.45	1.2494	1.2494	399
502.374	5357.39	1.25021	1.25021	399
502.484	5360.28	1.25108	1.25108	399
502.593	5363.2	1.25195	1.25195	399
502.703	5366.89	1.25281	1.25281	399
502.804	5369.83	1.25362	1.25362	399
502.914	5373.1	1.25451	1.25451	399
503.023	5375.31	1.2554	1.2554	399
503.124	5377.7	1.25618	1.25618	399
503.234	5380.91	1.25705	1.25705	399
503.343	5384.13	1.25796	1.25796	399
503.453	5387.32	1.25883	1.25883	399
503.554	5389.62	1.25964	1.25964	399
503.664	5392.46	1.26052	1.26052	399
503.773	5394.71	1.26141	1.26141	399
503.874	5397.46	1.26222	1.26222	399
503.984	5400.6	1.26309	1.26309	399
504.093	5403.38	1.26396	1.26396	399
504.203	5405.78	1.26482	1.26482	399
504.304	5408.56	1.26563	1.26563	399
504.414	5412.05	1.26652	1.26652	399
504.523	5415.17	1.26741	1.26741	399
504.624	5417.63	1.26821	1.26821	399
504.734	5420.52	1.2691	1.2691	399
504.843	5422.79	1.26997	1.26997	399
504.953	5425.88	1.27086	1.27086	399
505.054	5428.9	1.27164	1.27164	399
505.164	5431.44	1.27251	1.27251	399
505.273	5435	1.2734	1.2734	399
505.374	5437.29	1.27421	1.27421	399
505.484	5440.03	1.2751	1.2751	399
505.593	5442.86	1.27594	1.27594	399
505.703	5445.36	1.27685	1.27685	399
505.804	5448.22	1.27766	1.27766	399
505.914	5451.33	1.27855	1.27855	399
506.023	5454.11	1.27942	1.27942	399
506.124	5457.08	1.28022	1.28022	399
506.234	5460.06	1.28111	1.28111	399
506.343	5462.69	1.28198	1.28198	399
506.444	5465.22	1.28279	1.28279	399
506.554	5468.29	1.28363	1.28363	399
506.663	5471.99	1.28454	1.28454	399
506.773	5474.47	1.28543	1.28543	399
506.874	5477	1.28624	1.28624	399
506.984	5480.01	1.28713	1.28713	399
507.093	5482.45	1.28802	1.28802	399
507.194	5485.45	1.28882	1.28882	399
507.304	5488.87	1.28969	1.28969	399
507.413	5491.78	1.29058	1.29058	399
507.523	5494.67	1.29145	1.29145	399
507.624	5497.83	1.29223	1.29223	399
507.734	5500.75	1.29312	1.29312	399
507.843	5503.2	1.29401	1.29401	399
507.944	5506.18	1.29484	1.29484	399
508.054	5508.96	1.29571	1.29571	400
508.163	5512.07	1.29657	1.29657	400
508.273	5515.02	1.29746	1.29746	400
508.374	5518.19	1.29827	1.29827	400
508.484	5521.1	1.29914	1.29914	400
508.593	5523.99	1.30005	1.30005	400
508.694	5526.99	1.30085	1.30085	400
508.804	5529.93	1.3017	1.3017	400
508.913	5532.92	1.30261	1.30261	400
509.023	5535.79	1.30348	1.30348	400
509.124	5539.33	1.30433	1.30433	400
509.234	5541.91	1.30519	1.30519	400
509.343	5544.82	1.30608	1.30608	400
509.444	5547.28	1.30691	1.30691	400
509.554	5550.03	1.3078	1.3078	400
509.663	5552.79	1.30867	1.30867	400
509.773	5555.97	1.30953	1.30953	400
509.874	5559.29	1.31034	1.31034	400
509.984	5562.19	1.31121	1.31121	400
510.093	5565.25	1.31212	1.31212	400
510.194	5567.31	1.31292	1.31292	400
510.304	5570.4	1.31381	1.31381	400
510.413	5573.41	1.31468	1.31468	400
510.523	5576.62	1.31557	1.31557	400
510.624	5579.09	1.31638	1.31638	400
510.734	5582.7	1.31727	1.31727	400
510.843	5585.59	1.31813	1.31813	400
510.944	5588.13	1.31892	1.31892	400
511.054	5591.16	1.31981	1.31981	400
511.163	5594.63	1.3207	1.3207	400
511.273	5597.71	1.32157	1.32157	400
511.374	5600.75	1.32237	1.32237	400
511.483	5603.45	1.32324	1.32324	400
511.593	5606.36	1.32415	1.32415	400
511.694	5609.22	1.32495	1.32495	400
511.803	5612.79	1.32584	1.32584	400
511.913	5615.69	1.32673	1.32673	400
512.014	5618.07	1.32752	1.32752	401
512.124	5621.32	1.32841	1.32841	401
512.233	5624.28	1.32928	1.32928	401
512.343	5627.55	1.33016	1.33016	401
512.444	5630.41	1.33095	1.33095	401
512.553	5633.97	1.33186	1.33186	401
512.663	5636.46	1.33271	1.33271	401
512.764	5638.98	1.33351	1.33351	401
512.874	5642.12	1.3344	1.3344	401
512.983	5644.91	1.33529	1.33529	401
513.093	5647.61	1.3362	1.3362	401
513.194	5650.23	1.33699	1.33699	401
513.303	5653.68	1.33783	1.33783	401
513.413	5656.86	1.33872	1.33872	401
513.514	5659.36	1.33951	1.33951	401
513.624	5662.71	1.3404	1.3404	401
513.733	5666.01	1.34131	1.34131	401
513.843	5668.65	1.34217	1.34217	401
513.944	5671.41	1.34298	1.34298	401
514.053	5674.56	1.34387	1.34387	401
514.163	5677.52	1.34474	1.34474	401
514.264	5679.55	1.34554	1.34554	401
514.374	5682.56	1.34641	1.34641	401
514.483	5686.24	1.3473	1.3473	401
514.593	5689.82	1.34817	1.34817	401
514.694	5692.4	1.34895	1.34895	401
514.803	5695.45	1.34986	1.34986	401
514.913	5698.17	1.35071	1.35071	401
515.014	5700.55	1.35152	1.35152	401
515.124	5703.97	1.35239	1.35239	401
515.233	5707.16	1.35327	1.35327	401
515.343	5710.43	1.35414	1.35414	401
515.444	5712.94	1.35495	1.35495	401
515.553	5715.84	1.35586	1.35586	401
515.663	5718.52	1.35673	1.35673	401
515.764	5720.89	1.35751	1.35751	401
515.874	5723.88	1.3584	1.3584	401
515.983	5726.76	1.35927	1.35927	401
516.093	5729.81	1.36014	1.36014	401
516.194	5732.94	1.36094	1.36094	401
516.303	5735.83	1.36183	1.36183	401
516.404	5738.2	1.36264	1.36264	401
516.514	5741.33	1.36351	1.36351	401
516.623	5744.46	1.36439	1.36439	401
516.733	5747.36	1.36528	1.36528	401
516.834	5750.14	1.36605	1.36605	401
516.944	5752.99	1.36692	1.36692	401
517.053	5755.97	1.36783	1.36783	401
517.154	5758.53	1.36859	1.36859	401
517.264	5761.57	1.36948	1.36948	401
517.373	5764.39	1.37037	1.37037	401
517.483	5767.1	1.37124	1.37124	401
517.584	5770.08	1.37204	1.37204	401
517.694	5773.89	1.37293	1.37293	401
517.803	5777.15	1.3738	1.3738	401
517.904	5779.73	1.37459	1.37459	401
518.014	5782.66	1.37547	1.37547	401
518.123	5785.37	1.37634	1.37634	401
518.233	5788.17	1.37723	1.37723	401
518.334	5790.7	1.37802	1.37802	401
518.444	5794.32	1.37888	1.37888	401
518.553	5797.49	1.37977	1.37977	401
518.654	5800.48	1.38056	1.38056	401
518.764	5803.3	1.38145	1.38145	401
518.873	5806.18	1.38234	1.38234	401
518.983	5809.29	1.38323	1.38323	401
519.084	5812.09	1.38401	1.38401	401
519.194	5814.85	1.38488	1.38488	400
519.303	5818.29	1.38577	1.38577	400
519.404	5821.01	1.38657	1.38657	400
519.514	5823.42	1.3874	1.3874	400
519.623	5825.95	1.38825	1.38825	400
519.733	5829.77	1.38914	1.38914	400
519.834	5833.26	1.38996	1.38996	400
519.944	5835.84	1.39083	1.39083	400
520.053	5838.3	1.39172	1.39172	400
520.154	5840.64	1.39251	1.39251	400
520.264	5843.99	1.3934	1.3934	400
520.373	5847.01	1.39426	1.39426	400
520.483	5850.37	1.39513	1.39513	400
520.584	5853.62	1.39592	1.39592	400
520.694	5856.31	1.39681	1.39681	400
520.803	5858.84	1.39767	1.39767	400
520.904	5861.84	1.39848	1.39848	400
521.014	5864.87	1.39937	1.39937	400
521.123	5867.7	1.40026	1.40026	400
521.233	5870.57	1.40113	1.40113	400
521.334	5873.4	1.40193	1.40193	400
521.443	5876.69	1.4028	1.4028	400
521.553	5879.81	1.40369	1.40369	400
521.654	5882.16	1.40448	1.40448	400
521.764	5885.57	1.40534	1.40534	400
521.873	5889.07	1.40621	1.40621	400
521.974	5891.46	1.40702	1.40702	400
522.084	5894.73	1.40789	1.40789	400
522.193	5898.16	1.40877	1.40877	400
522.303	5900.81	1.40966	1.40966	400
522.404	5903.64	1.41047	1.41047	400
522.514	5906.4	1.41134	1.41134	400
522.623	5909.75	1.41225	1.41225	400
522.724	5912.03	1.41303	1.41303	400
522.834	5914.6	1.41388	1.41388	400
522.943	5918.41	1.41477	1.41477	400
523.053	5921.79	1.41564	1.41564	400
523.154	5924.75	1.41646	1.41646	400
523.264	5927.49	1.41731	1.41731	400
523.373	5930.5	1.4182	1.4182	400
523.474	5933.47	1.41901	1.41901	400
523.584	5936.51	1.4199	1.4199	400
523.693	5939.02	1.42074	1.42074	400
523.803	5942.26	1.42165	1.42165	400
523.904	5945.06	1.42246	1.42246	400
524.014	5948.25	1.42331	1.42331	400
524.123	5951.92	1.42422	1.42422	400
524.224	5954.29	1.425	1.425	399
524.334	5956.8	1.42587	1.42587	399
524.443	5960.01	1.42676	1.42676	399
524.553	5963.23	1.42763	1.42763	399
524.654	5966.02	1.42843	1.42843	399
524.764	5968.98	1.4293	1.4293	399
524.873	5972	1.43023	1.43023	399
524.974	5974.66	1.43102	1.43102	399
525.084	5977.52	1.43188	1.43188	399
525.193	5980.83	1.43275	1.43275	399
525.303	5983.91	1.43362	1.43362	399
525.404	5986.32	1.43443	1.43443	399
525.514	5989.61	1.43527	1.43527	399
525.623	5993.41	1.43621	1.43621	399
525.724	5995.91	1.43701	1.43701	399
525.834	5998.5	1.43788	1.43788	399
525.943	6001.46	1.43877	1.43877	399
526.053	6004.2	1.43966	1.43966	399
526.154	6006.89	1.44044	1.44044	399
526.264	6010.13	1.44133	1.44133	399
526.373	6013.38	1.4422	1.4422	399
526.474	6016.45	1.44301	1.44301	399
526.583	6019.34	1.44387	1.44387	399
526.693	6022.99	1.44478	1.44478	399
526.794	6025.58	1.44557	1.44557	399
526.904	6028.47	1.44644	1.44644	399
527.013	6031.78	1.44735	1.44735	399
527.123	6034.29	1.44821	1.44821	399
527.224	6037.46	1.44902	1.44902	399
527.333	6040.57	1.44991	1.44991	399
527.443	6043.5	1.45078	1.45078	399
527.544	6045.9	1.4516	1.4516	399
527.654	6049.06	1.45247	1.45247	399
527.763	6052.16	1.45334	1.45334	399
527.873	6055.7	1.45425	1.45425	399
527.974	6058.37	1.45502	1.45502	399
528.083	6061.16	1.4559	1.4559	399
528.193	6064.75	1.45681	1.45681	399
528.294	6067.62	1.45762	1.45762	399
528.404	6070.24	1.45849	1.45849	399
528.513	6073.08	1.45936	1.45936	399
528.623	6076.52	1.46022	1.46022	399
528.724	6079.29	1.46105	1.46105	399
528.833	6082.07	1.46192	1.46192	399
528.943	6085.96	1.46281	1.46281	399
529.044	6088.87	1.46364	1.46364	399
529.154	6092.56	1.46452	1.46452	399
529.263	6096.38	1.46539	1.46539	399
529.373	6100.1	1.46628	1.46628	399
529.474	6102.79	1.46707	1.46707	399
529.583	6105.82	1.46798	1.46798	399
529.693	6108.87	1.46884	1.46884	399
529.794	6111.96	1.46965	1.46965	399
529.904	6115.3	1.47052	1.47052	399
530.013	6118.61	1.47141	1.47141	399
530.123	6121.18	1.47228	1.47228	399
530.224	6124.31	1.4731	1.4731	399
530.333	6127.96	1.47401	1.47401	399
530.443	6130.58	1.4749	1.4749	399
530.544	6132.73	1.47571	1.47571	399
530.654	6136.1	1.4766	1.4766	399
530.763	6138.57	1.47746	1.47746	399
530.873	6142.05	1.47835	1.47835	399
530.974	6145.15	1.47914	1.47914	399
531.083	6148.79	1.48003	1.48003	399
531.193	6151.65	1.48092	1.48092	399
531.294	6155.12	1.4817	1.4817	399
531.404	6158.28	1.48261	1.48261	399
531.513	6160.9	1.48348	1.48348	399
531.614	6163.83	1.48429	1.48429	399
531.724	6166.11	1.48517	1.48517	399
531.833	6169.54	1.48604	1.48604	399
531.934	6173.1	1.48687	1.48687	399
532.044	6176.02	1.48774	1.48774	399
532.153	6179.11	1.48863	1.48863	399
532.263	6181.9	1.48949	1.48949	399
532.364	6184.49	1.49028	1.49028	399
532.474	6187.75	1.49117	1.49117	399
532.583	6191.28	1.49206	1.49206	399
532.684	6194.14	1.49286	1.49286	399
532.794	6197.14	1.49373	1.49373	399
532.903	6200.15	1.49464	1.49464	399
533.013	6202.95	1.49553	1.49553	399
533.114	6205.43	1.49632	1.49632	399
533.224	6208.38	1.4972	1.4972	399
533.333	6211.69	1.49807	1.49807	400
533.434	6215.04	1.4989	1.4989	400
533.544	6217.85	1.49975	1.49975	400
533.653	6221.33	1.50064	1.50064	400
533.763	6224.33	1.50152	1.50152	400
533.864	6226.67	1.50231	1.50231	400
533.974	6229.96	1.5032	1.5032	400
534.083	6233.29	1.50409	1.50409	400
534.184	6236.1	1.50489	1.50489	400
534.294	6238.94	1.50574	1.50574	400
534.403	6241.87	1.50663	1.50663	400
534.513	6245.02	1.50754	1.50754	400
534.614	6247.43	1.5083	1.5083	400
534.724	6250.49	1.50919	1.50919	400
534.833	6254.58	1.5101	1.5101	400
534.934	6257.15	1.51091	1.51091	400
535.044	6260.43	1.51178	1.51178	400
535.153	6263.27	1.51267	1.51267	400
535.263	6266.22	1.51353	1.51353	400
535.364	6268.79	1.51432	1.51432	400
535.474	6271.43	1.51521	1.51521	400
535.583	6275.15	1.51608	1.51608	400
535.684	6278.54	1.51688	1.51688	400
535.794	6281.69	1.51777	1.51777	400
535.903	6283.99	1.51864	1.51864	400
536.013	6286.94	1.51953	1.51953	400
536.114	6289.87	1.52031	1.52031	400
536.224	6293.04	1.52118	1.52118	400
536.333	6295.95	1.52205	1.52205	400
536.434	6299.06	1.52288	1.52288	400
536.544	6302.61	1.52379	1.52379	400
536.653	6305	1.52466	1.52466	400
536.754	6307.62	1.52542	1.52542	400
536.864	6311.03	1.52631	1.52631	400
536.973	6313.74	1.5272	1.5272	400
537.083	6317.09	1.52807	1.52807	400
537.184	6320.46	1.52887	1.52887	400
537.294	6323.22	1.52974	1.52974	400
537.403	6326.38	1.53063	1.53063	401
537.504	6328.91	1.53144	1.53144	401
537.614	6331.68	1.5323	1.5323	401
537.723	6335.22	1.53317	1.53317	401
537.833	6338.92	1.53406	1.53406	401
537.934	6341.28	1.53487	1.53487	401
538.044	6344.3	1.53574	1.53574	401
538.153	6347.08	1.5366	1.5366	401
538.254	6349.82	1.53739	1.53739	401
538.364	6353.25	1.53828	1.53828	401
538.473	6356.81	1.53917	1.53917	401
538.583	6360.03	1.54003	1.54003	401
538.684	6362.51	1.54082	1.54082	401
538.794	6365.68	1.54173	1.54173	401
538.903	6369.2	1.5426	1.5426	401
539.004	6371.47	1.54338	1.54338	401
539.114	6374	1.54425	1.54425	401
539.223	6377.43	1.54514	1.54514	401
539.333	6380.15	1.54601	1.54601	401
539.434	6383.49	1.54681	1.54681	401
539.544	6386.58	1.5477	1.5477	401
539.653	6389.35	1.54859	1.54859	401
539.754	6392.11	1.54936	1.54936	401
539.864	6395.75	1.55025	1.55025	401
539.973	6398.59	1.55113	1.55113	401
540.083	6401.65	1.552	1.552	401
540.184	6404.54	1.55281	1.55281	401
540.294	6407.03	1.55368	1.55368	401
540.403	6410.44	1.55457	1.55457	401
540.504	6413.67	1.55537	1.55537	401
540.614	6416.24	1.55622	1.55622	401
540.723	6419.14	1.55707	1.55707	401
540.833	6422.78	1.55796	1.55796	401
540.934	6426.05	1.55872	1.55872	401
541.044	6429.44	1.55963	1.55963	401
541.153	6432.43	1.5605	1.5605	401
541.254	6434.57	1.5613	1.5613	401
541.364	6438.15	1.56219	1.56219	401
541.473	6441.09	1.56306	1.56306	401
541.574	6443.78	1.56387	1.56387	401
541.684	6446.63	1.56474	1.56474	401
541.793	6449.44	1.5656	1.5656	401
541.903	6452.52	1.56649	1.56649	401
542.004	6454.95	1.56728	1.56728	401
542.113	6458.03	1.56815	1.56815	401
542.223	6461.41	1.56906	1.56906	401
542.324	6463.9	1.56984	1.56984	401
542.434	6467.18	1.57071	1.57071	401
542.543	6470.16	1.5716	1.5716	401
542.653	6473.6	1.57245	1.57245	401
542.754	6476.37	1.57327	1.57327	401
542.863	6479.83	1.57416	1.57416	401
542.973	6482.26	1.57501	1.57501	401
543.074	6485.47	1.57582	1.57582	401
543.184	6488.27	1.5767	1.5767	401
543.293	6491.19	1.57757	1.57757	401
543.403	6495.1	1.57844	1.57844	401
543.504	6497.85	1.57927	1.57927	401
543.613	6501	1.58014	1.58014	401
543.723	6504.31	1.58105	1.58105	401
543.824	6506.59	1.58183	1.58183	401
543.934	6509.39	1.5827	1.5827	401
544.043	6512.69	1.58357	1.58357	401
544.153	6515.94	1.58444	1.58444	401
544.254	6519.17	1.58526	1.58526	401
544.363	6522.63	1.58613	1.58613	401
544.473	6525.46	1.58702	1.58702	401
544.574	6527.72	1.5878	1.5878	401
544.684	6530.76	1.58869	1.58869	401
544.793	6533.24	1.58956	1.58956	401
544.903	6536.42	1.59045	1.59045	401
545.004	6539.1	1.59126	1.59126	401
545.113	6542.75	1.59215	1.59215	401
545.223	6545.92	1.59301	1.59301	401
545.324	6549.08	1.5938	1.5938	401
545.434	6551.44	1.59465	1.59465	401
545.543	6554.65	1.59554	1.59554	401
545.653	6558.4	1.59642	1.59642	401
545.754	6561.18	1.59721	1.59721	401
545.863	6564.21	1.59812	1.59812	401
545.973	6566.9	1.59901	1.59901	401
546.074	6568.99	1.59979	1.59979	401
546.184	6572.61	1.6007	1.6007	401
546.293	6575.71	1.60157	1.60157	401
546.403	6579.07	1.60242	1.60242	401
546.504	6581.85	1.60322	1.60322	401
546.613	6585.27	1.60409	1.60409	400
546.714	6588.65	1.60492	1.60492	400
546.824	6591.59	1.60581	1.60581	400
546.933	6594.46	1.6067	1.6067	400
547.043	6597.22	1.60757	1.60757	400
547.144	6599.91	1.60837	1.60837	400
547.254	6602.74	1.60924	1.60924	400
547.363	6605.78	1.61011	1.61011	400
547.464	6608.9	1.61091	1.61091	400
547.574	6611.68	1.61178	1.61178	400
547.683	6614.41	1.61267	1.61267	400
547.793	6617.87	1.61356	1.61356	400
547.894	6620.3	1.61437	1.61437	400
548.004	6623.77	1.61526	1.61526	400
548.113	6626.6	1.61612	1.61612	400
548.214	6629.9	1.61695	1.61695	400
548.324	6632.49	1.61782	1.61782	400
548.433	6635.55	1.61871	1.61871	400
548.543	6638.92	1.61958	1.61958	400
548.644	6641.75	1.62038	1.62038	400
548.754	6644.65	1.62127	1.62127	400
548.863	6647.68	1.62214	1.62214	400
548.964	6650.68	1.62297	1.62297	400
549.074	6653.36	1.62383	1.62383	400
549.183	6656.58	1.62472	1.62472	400
549.293	6659.7	1.62559	1.62559	400
549.394	6662.77	1.6264	1.6264	400
549.504	6665.91	1.62729	1.62729	400
549.613	6669.23	1.62817	1.62817	400
549.714	6672.01	1.62898	1.62898	400
549.824	6674.16	1.62983	1.62983	400
549.933	6677.23	1.63072	1.63072	400
550.043	6680.84	1.63159	1.63159	400
550.144	6683.72	1.63241	1.63241	400
550.254	6686.62	1.6333	1.6333	400
550.363	6689.43	1.63419	1.63419	400
550.464	6691.98	1.63498	1.63498	400
550.574	6695.05	1.63586	1.63586	400
550.683	6698.02	1.63673	1.63673	400
550.793	6701.23	1.63766	1.63766	400
550.894	6703.58	1.63845	1.63845	400
551.004	6707.04	1.63932	1.63932	400
551.113	6710.19	1.64021	1.64021	400
551.214	6713.31	1.64101	1.64101	400
551.324	6715.65	1.6419	1.6419	400
551.433	6719.68	1.64281	1.64281	400
551.534	6723	1.64362	1.64362	400
551.644	6725.84	1.64453	1.64453	399
551.753	6728.21	1.64537	1.64537	399
551.863	6731.03	1.64628	1.64628	399
551.964	6733.77	1.64707	1.64707	399
552.074	6737.62	1.64794	1.64794	399
552.183	6740.66	1.6488	1.6488	399
552.284	6743.99	1.64963	1.64963	399
552.394	6747.21	1.6505	1.6505	399
552.503	6750.37	1.65139	1.65139	399
552.613	6753.31	1.65228	1.65228	399
552.714	6756.18	1.65308	1.65308	399
552.824	6759.19	1.65397	1.65397	399
552.933	6762.1	1.65484	1.65484	399
553.034	6764.78	1.65567	1.65567	399
553.144	6767.96	1.65653	1.65653	399
553.253	6770.73	1.65742	1.65742	399
553.363	6773.75	1.65829	1.65829	399
553.464	6776.56	1.65908	1.65908	399
553.574	6779.81	1.65997	1.65997	399
553.683	6782.69	1.66085	1.66085	399
553.784	6785.75	1.66166	1.66166	399
553.894	6788.17	1.66253	1.66253	399
554.003	6791.6	1.66344	1.66344	399
554.113	6795.2	1.66431	1.66431	399
554.214	6797.52	1.66513	1.66513	399
554.324	6800.58	1.666	1.666	399
554.433	6803.69	1.66687	1.66687	399
554.534	6806.47	1.66768	1.66768	399
554.644	6810.28	1.66857	1.66857	399
554.753	6813.37	1.66943	1.66943	399
554.863	6816.68	1.67034	1.67034	399
554.964	6819.14	1.67111	1.67111	399
555.074	6821.95	1.672	1.672	399
555.183	6825.02	1.67289	1.67289	399
555.284	6828.24	1.67369	1.67369	399
555.394	6830.7	1.67458	1.67458	399
555.503	6833.92	1.67545	1.67545	399
555.613	6836.78	1.67634	1.67634	399
555.714	6839.76	1.6771	1.6771	399
555.824	6843.35	1.67799	1.67799	399
555.933	6846.67	1.6789	1.6789	399
556.034	6848.94	1.67969	1.67969	399
556.144	6852.08	1.68055	1.68055	399
556.253	6854.59	1.68146	1.68146	399
556.363	6857.77	1.68233	1.68233	399
556.464	6860.49	1.68316	1.68316	399
556.573	6862.88	1.68403	1.68403	399
556.683	6865.96	1.68492	1.68492	399
556.784	6868.55	1.68568	1.68568	399
556.893	6872.06	1.68655	1.68655	399
557.003	6875.46	1.68746	1.68746	399
557.104	6878.15	1.68824	1.68824	399
557.214	6880.98	1.68913	1.68913	399
557.323	6883.8	1.69	1.69	399
557.433	6887.1	1.69085	1.69085	399
557.534	6890.15	1.69168	1.69168	399
557.643	6893.24	1.69254	1.69254	399
557.753	6895.74	1.69345	1.69345	399
557.854	6898.13	1.69424	1.69424	399
557.964	6901.5	1.69513	1.69513	399
558.073	6904.42	1.696	1.696	399
558.183	6907.5	1.69686	1.69686	399
558.284	6910.5	1.69767	1.69767	399
558.393	6913.63	1.69856	1.69856	399
558.503	6916.77	1.69943	1.69943	399
558.604	6919.57	1.70023	1.70023	399
558.714	6922.28	1.7011	1.7011	399
[truncated: 885 more rows]
