# Supplementary material for: Benchmark dataset of the effect of grain size on strength in the single-phase FCC CrCoNi medium entropy alloy
Source: Data Brief. 2019 Oct 1;27:104592. doi: 10.1016/j.dib.2019.104592 (PMC6812030; doi:10.1016/j.dib.2019.104592)
Supplement: Multimedia component 1 [file mmc1.zip › Compression_Tests/673K/CrCoNi_1473K_30240min_673K.xlsx]

## Sheet: CrCoNi_1473K_30240min_673K
Name	CrCoNi-1200C-3weeks-229µm-693K
Diameter	4.08	mm
Sample height	8.06	mm
Gage length	8.06	mm
Speed ​​during measurement	0.48	mm/min
Time	Force	Crosshead Displacement	Crosshead Displacement	Temperature
s	N	mm	mm	°C
349.82	69.2206	0	0	401
349.899	69.0548	-4.13415e-05	-4.13415e-05	401
349.93	69.0391	-8.26355e-05	-8.26355e-05	401
349.93	69.0391	-8.26355e-05	-8.26355e-05	401
350.039	69.3151	-0.00012393	-0.00012393	401
350.149	69.031	-0.000227379	-0.000227379	401
350.25	69.56	-6.21544e-05	-6.21544e-05	401
350.36	71.1386	0.000805689	0.000805689	401
350.469	72.6537	0.00171549	0.00171549	401
350.57	73.8305	0.00254233	0.00254233	401
350.68	75.2904	0.00343115	0.00343115	401
350.789	76.483	0.00431998	0.00431998	401
350.899	77.7379	0.0052088	0.0052088	401
351	78.3855	0.00599415	0.00599415	401
351.11	79.0329	0.00688298	0.00688298	401
351.219	79.8381	0.0077718	0.0077718	401
351.32	80.3826	0.00861962	0.00861962	401
351.43	80.9193	0.0094877	0.0094877	401
351.539	81.7007	0.010356	0.010356	401
351.649	82.7193	0.0112241	0.0112241	401
351.75	83.3745	0.01203	0.01203	401
351.86	84.2742	0.0129188	0.0129188	401
351.969	85.3008	0.0138286	0.0138286	401
352.07	86.263	0.0146554	0.0146554	401
352.18	87.2029	0.0155237	0.0155237	401
352.289	88.5057	0.0164126	0.0164126	401
352.399	89.658	0.0172807	0.0172807	401
352.5	90.8738	0.0181072	0.0181072	401
352.61	92.2073	0.0189756	0.0189756	401
352.719	93.9051	0.0198644	0.0198644	401
352.82	95.7049	0.0206497	0.0206497	401
352.93	98.1834	0.0215181	0.0215181	401
353.039	100.938	0.0224274	0.0224274	401
353.149	103.93	0.0232957	0.0232957	401
353.25	106.086	0.024102	0.024102	401
353.36	108.549	0.0250114	0.0250114	401
353.469	110.791	0.0258797	0.0258797	401
353.57	112.882	0.0266855	0.0266855	401
353.68	115.463	0.0275744	0.0275744	401
353.789	117.894	0.0284222	0.0284222	401
353.899	120.555	0.0293315	0.0293315	401
354	122.86	0.0301169	0.0301169	401
354.11	125.331	0.0310057	0.0310057	401
354.219	128.118	0.031895	0.031895	401
354.32	130.407	0.0326803	0.0326803	401
354.43	133.005	0.0335897	0.0335897	401
354.539	135.451	0.0344787	0.0344787	401
354.649	138.23	0.0353466	0.0353466	401
354.75	140.693	0.0361529	0.0361529	401
354.859	143.346	0.0370209	0.0370209	401
354.969	146.148	0.0379098	0.0379098	401
355.07	148.69	0.0387161	0.0387161	401
355.179	151.531	0.0395844	0.0395844	401
355.289	154.358	0.0404522	0.0404522	401
355.39	156.867	0.0412791	0.0412791	401
355.5	159.789	0.0421474	0.0421474	401
355.609	162.836	0.0430362	0.0430362	401
355.719	165.559	0.0439251	0.0439251	401
355.82	168.117	0.0447109	0.0447109	401
355.929	170.533	0.0455997	0.0455997	401
356.039	173.422	0.0464885	0.0464885	401
356.14	176.012	0.0472944	0.0472944	401
356.25	178.979	0.0481422	0.0481422	401
356.359	182.177	0.049031	0.049031	401
356.469	185.128	0.0499199	0.0499199	401
356.57	187.529	0.0507257	0.0507257	401
356.679	190.181	0.051594	0.051594	401
356.789	192.937	0.0525034	0.0525034	401
356.89	195.414	0.0532892	0.0532892	401
357	198.588	0.054178	0.054178	401
357.109	201.367	0.0550253	0.0550253	401
357.219	204.856	0.0559347	0.0559347	401
357.32	207.683	0.0566995	0.0566995	401
357.429	210.808	0.0575678	0.0575678	401
357.539	213.784	0.0584567	0.0584567	401
357.64	217.075	0.0592835	0.0592835	401
357.75	220.313	0.0601723	0.0601723	400
357.859	223.739	0.0610197	0.0610197	400
357.969	227.401	0.0619085	0.0619085	400
358.07	230.749	0.0627148	0.0627148	400
358.179	234.065	0.0635831	0.0635831	400
358.289	237.507	0.064472	0.064472	400
358.39	241.035	0.0652783	0.0652783	400
358.5	244.681	0.0661671	0.0661671	400
358.609	248.644	0.0670145	0.0670145	400
358.719	252.206	0.0679033	0.0679033	400
358.82	256.057	0.0686886	0.0686886	400
358.929	260.407	0.0695775	0.0695775	400
359.039	262.972	0.0704458	0.0704458	400
359.14	266.169	0.0712521	0.0712521	400
359.25	271.394	0.0721614	0.0721614	400
359.359	276.021	0.0730088	0.0730088	400
359.469	280.132	0.0738771	0.0738771	400
359.57	284.097	0.0746834	0.0746834	400
359.679	288.265	0.0755513	0.0755513	400
359.78	292.032	0.0763785	0.0763785	400
359.89	296.546	0.0772464	0.0772464	400
359.999	300.88	0.0781147	0.0781147	400
360.109	305.253	0.0790035	0.0790035	400
360.21	309.042	0.0798098	0.0798098	400
360.32	312.494	0.0806777	0.0806777	400
360.429	315.901	0.081546	0.081546	400
360.53	318.802	0.0823313	0.0823313	400
360.64	321.964	0.0832202	0.0832202	400
360.749	325.663	0.084109	0.084109	400
360.859	329.609	0.0849978	0.0849978	400
360.96	333.474	0.0857836	0.0857836	400
361.07	337.759	0.0866725	0.0866725	400
361.179	342.337	0.0875403	0.0875403	400
361.28	346.835	0.0883052	0.0883052	400
361.39	351.728	0.089194	0.089194	400
361.499	356.71	0.0901038	0.0901038	400
361.609	361.468	0.0909716	0.0909716	400
361.71	366.015	0.091778	0.091778	400
361.82	371.105	0.0926463	0.0926463	400
361.929	376.197	0.0935141	0.0935141	400
362.03	381.099	0.0943205	0.0943205	400
362.14	386.915	0.0951888	0.0951888	400
362.249	392.363	0.0960566	0.0960566	400
362.359	397.843	0.0969044	0.0969044	400
362.46	402.689	0.0977103	0.0977103	400
362.57	408.79	0.0985991	0.0985991	400
362.679	414.911	0.0994674	0.0994674	400
362.78	420.38	0.100274	0.100274	400
362.89	426.54	0.101142	0.101142	399
362.999	433.005	0.102031	0.102031	399
363.109	438.951	0.102899	0.102899	399
363.21	444.265	0.103685	0.103685	399
363.32	450.501	0.104573	0.104573	399
363.429	456.548	0.105441	0.105441	399
363.53	462.257	0.106248	0.106248	399
363.64	468.804	0.107116	0.107116	399
363.749	475.499	0.108005	0.108005	399
363.859	482.124	0.108894	0.108894	399
363.96	488.234	0.109679	0.109679	399
364.07	495.058	0.110568	0.110568	399
364.179	501.523	0.111436	0.111436	399
364.28	507.808	0.112221	0.112221	399
364.39	514.687	0.11311	0.11311	399
364.499	521.343	0.113979	0.113979	399
364.609	528.347	0.114867	0.114867	399
364.71	534.878	0.115653	0.115653	399
364.819	541.204	0.116542	0.116542	399
364.929	548.294	0.11743	0.11743	399
365.03	554.54	0.118216	0.118216	399
365.14	561.443	0.119084	0.119084	399
365.249	568.611	0.119973	0.119973	399
365.35	574.919	0.120779	0.120779	399
365.46	581.689	0.121647	0.121647	399
365.569	589.095	0.122557	0.122557	399
365.679	595.943	0.123404	0.123404	399
365.78	602.251	0.12419	0.12419	399
365.89	609.47	0.125078	0.125078	399
365.999	616.505	0.125947	0.125947	399
366.1	622.97	0.126753	0.126753	399
366.21	629.763	0.127642	0.127642	399
366.319	636.822	0.12851	0.12851	399
366.429	644.619	0.12942	0.12942	399
366.53	651.044	0.130205	0.130205	399
366.64	658.462	0.131073	0.131073	399
366.749	665.751	0.131962	0.131962	399
366.85	672.865	0.132768	0.132768	399
366.96	680.263	0.133636	0.133636	399
367.069	687.591	0.134504	0.134504	399
367.179	695.009	0.135373	0.135373	399
367.28	701.935	0.136179	0.136179	399
367.39	709.49	0.137067	0.137067	399
367.499	717.169	0.137977	0.137977	399
367.6	723.802	0.138742	0.138742	399
367.71	730.97	0.139631	0.139631	399
367.819	738.72	0.14054	0.14054	399
367.929	746.173	0.141409	0.141409	399
368.03	753.193	0.142194	0.142194	399
368.14	760.419	0.143062	0.143062	399
368.249	767.701	0.143951	0.143951	399
368.35	774.744	0.144778	0.144778	399
368.46	782.161	0.145667	0.145667	399
368.569	789.482	0.146535	0.146535	399
368.679	797.056	0.147403	0.147403	399
368.78	803.536	0.148209	0.148209	399
368.89	810.779	0.149078	0.149078	399
368.999	818.685	0.149966	0.149966	399
369.1	825.396	0.150752	0.150752	399
369.21	833.318	0.151661	0.151661	399
369.319	840.861	0.152529	0.152529	399
369.429	848.654	0.153398	0.153398	399
369.53	855.826	0.154183	0.154183	399
369.64	863.083	0.155092	0.155092	399
369.749	870.552	0.155981	0.155981	399
369.85	877.26	0.156767	0.156767	399
369.959	884.814	0.157656	0.157656	399
370.069	892.525	0.158544	0.158544	399
370.17	898.982	0.15933	0.15933	399
370.28	906.826	0.160219	0.160219	399
370.389	915.349	0.161108	0.161108	399
370.499	923.318	0.161976	0.161976	399
370.6	929.728	0.162782	0.162782	399
370.709	937.041	0.163671	0.163671	399
370.819	944.099	0.16456	0.16456	399
370.92	950.203	0.165366	0.165366	399
371.03	956.932	0.166255	0.166255	399
371.139	963.967	0.167123	0.167123	399
371.249	970.924	0.168012	0.168012	399
371.35	976.918	0.168797	0.168797	399
371.459	983.424	0.169686	0.169686	399
371.569	989.932	0.170554	0.170554	399
371.67	996.256	0.17136	0.17136	399
371.78	1002.56	0.172249	0.172249	399
371.889	1009.34	0.173159	0.173159	399
371.999	1016	0.174006	0.174006	399
372.1	1021.31	0.174813	0.174813	399
372.209	1027.64	0.175722	0.175722	399
372.319	1033.93	0.17657	0.17657	399
372.42	1039.63	0.177396	0.177396	399
372.53	1045.93	0.178265	0.178265	399
372.639	1052.76	0.179153	0.179153	399
372.749	1058.76	0.180042	0.180042	399
372.85	1063.94	0.180828	0.180828	399
372.959	1070.03	0.181716	0.181716	399
373.069	1076.85	0.182626	0.182626	399
373.17	1082.72	0.183453	0.183453	399
373.28	1088.66	0.184321	0.184321	399
373.389	1095.09	0.185189	0.185189	399
373.499	1100.92	0.186099	0.186099	399
373.6	1106.07	0.186905	0.186905	399
373.709	1111.87	0.187773	0.187773	399
373.819	1117.85	0.188641	0.188641	399
373.92	1123.55	0.189468	0.189468	399
374.03	1129.57	0.190336	0.190336	400
374.139	1135.93	0.191225	0.191225	400
374.249	1142.68	0.192114	0.192114	400
374.35	1148.32	0.19292	0.19292	400
374.459	1155.63	0.193788	0.193788	400
374.569	1162.57	0.194698	0.194698	400
374.67	1168.39	0.195483	0.195483	400
374.78	1175.21	0.196351	0.196351	400
374.889	1181.61	0.19722	0.19722	400
374.99	1187.15	0.198047	0.198047	400
375.1	1193.88	0.198935	0.198935	400
375.209	1200.08	0.199824	0.199824	400
375.31	1205.87	0.20061	0.20061	400
375.42	1212.14	0.201478	0.201478	400
375.529	1218.63	0.202367	0.202367	400
375.639	1224.62	0.203256	0.203256	400
375.74	1230.06	0.204082	0.204082	400
375.85	1236.1	0.20495	0.20495	400
375.959	1242.64	0.205839	0.205839	400
376.06	1247.65	0.206645	0.206645	400
376.17	1253.65	0.207514	0.207514	400
376.279	1259.54	0.208382	0.208382	400
376.389	1265.16	0.209271	0.209271	400
376.49	1270.34	0.210077	0.210077	400
376.6	1275.92	0.210945	0.210945	400
376.709	1281.98	0.211834	0.211834	400
376.81	1287.33	0.21264	0.21264	400
376.92	1293.5	0.213508	0.213508	400
377.029	1299.44	0.214397	0.214397	400
377.139	1304.93	0.215286	0.215286	401
377.24	1309.57	0.216072	0.216072	401
377.35	1315.4	0.216981	0.216981	401
377.459	1320.8	0.217828	0.217828	401
377.56	1325.95	0.218634	0.218634	401
377.67	1331.43	0.219524	0.219524	401
377.779	1336.66	0.220392	0.220392	401
377.889	1341.96	0.221281	0.221281	401
377.99	1346.38	0.222086	0.222086	401
378.1	1351.45	0.222975	0.222975	401
378.209	1356.45	0.223844	0.223844	401
378.31	1360.69	0.224629	0.224629	401
378.42	1366.32	0.225539	0.225539	401
378.529	1371.12	0.226407	0.226407	401
378.639	1376.1	0.227275	0.227275	401
378.74	1380.53	0.228081	0.228081	401
378.85	1384.94	0.228949	0.228949	401
378.959	1389.33	0.229817	0.229817	401
379.06	1393.48	0.230624	0.230624	401
379.17	1398.59	0.231512	0.231512	401
379.279	1403.19	0.232422	0.232422	401
379.389	1407.68	0.23329	0.23329	401
379.49	1411.79	0.234075	0.234075	401
379.6	1417.04	0.234964	0.234964	401
379.709	1421.94	0.235812	0.235812	401
379.81	1425.95	0.236639	0.236639	401
379.92	1430.08	0.237507	0.237507	401
380.029	1434.62	0.238375	0.238375	401
380.13	1438.67	0.239181	0.239181	401
380.24	1443.38	0.240049	0.240049	401
380.349	1447.61	0.240938	0.240938	401
380.459	1452.12	0.241827	0.241827	401
380.56	1456.22	0.242613	0.242613	401
380.67	1460.52	0.243481	0.243481	401
380.779	1464.86	0.24437	0.24437	401
380.88	1468.67	0.245176	0.245176	401
380.99	1473.04	0.246044	0.246044	401
381.099	1477.62	0.246933	0.246933	401
381.209	1482.08	0.24778	0.24778	401
381.31	1486.18	0.248607	0.248607	401
381.42	1490.21	0.249475	0.249475	401
381.529	1492.76	0.250343	0.250343	401
381.63	1497.52	0.25115	0.25115	401
381.74	1502.43	0.252059	0.252059	401
381.849	1506.31	0.252907	0.252907	401
381.959	1510.06	0.253816	0.253816	401
382.06	1514.16	0.254602	0.254602	401
382.17	1518.18	0.255449	0.255449	401
382.279	1522.8	0.256338	0.256338	401
382.38	1526.94	0.257124	0.257124	401
382.49	1531.15	0.258012	0.258012	401
382.599	1535.31	0.25886	0.25886	401
382.709	1539.92	0.259769	0.259769	401
382.81	1543.64	0.260575	0.260575	401
382.92	1546.31	0.261444	0.261444	401
383.029	1550.32	0.262291	0.262291	401
383.13	1554.73	0.263098	0.263098	401
383.24	1559.5	0.264007	0.264007	401
383.349	1563.83	0.264896	0.264896	401
383.459	1567.54	0.265723	0.265723	401
383.56	1570.36	0.266487	0.266487	401
383.67	1574.8	0.267376	0.267376	401
383.779	1579.04	0.268265	0.268265	401
383.88	1582.75	0.269071	0.269071	401
383.99	1586.73	0.269939	0.269939	401
384.099	1590.45	0.270828	0.270828	401
384.209	1593.93	0.271696	0.271696	401
384.31	1597.56	0.272503	0.272503	401
384.42	1601.09	0.273371	0.273371	401
384.529	1604.16	0.27426	0.27426	401
384.63	1607.47	0.275045	0.275045	401
384.74	1611.86	0.275913	0.275913	401
384.849	1616.13	0.276802	0.276802	401
384.95	1619.63	0.277588	0.277588	401
385.06	1623.86	0.278497	0.278497	401
385.169	1627.42	0.279365	0.279365	401
385.279	1630.96	0.280234	0.280234	401
385.38	1634.26	0.281039	0.281039	401
385.489	1638.08	0.281928	0.281928	401
385.599	1642.13	0.282776	0.282776	401
385.7	1645.83	0.283582	0.283582	401
385.81	1649.64	0.28445	0.28445	401
385.919	1653.08	0.28536	0.28536	401
386.029	1656.55	0.286207	0.286207	401
386.13	1659.91	0.287014	0.287014	401
386.239	1663.02	0.287902	0.287902	400
386.349	1666.67	0.288771	0.288771	400
386.45	1670.32	0.289597	0.289597	400
386.56	1674.04	0.290486	0.290486	400
386.669	1677.16	0.291354	0.291354	400
386.779	1680.17	0.292202	0.292202	400
386.88	1683.78	0.293008	0.293008	400
386.989	1687.03	0.293855	0.293855	400
387.099	1690.66	0.294765	0.294765	400
387.2	1693.8	0.295551	0.295551	400
387.31	1696.98	0.296439	0.296439	400
387.419	1700.21	0.297308	0.297308	400
387.529	1703.83	0.298217	0.298217	400
387.63	1706.95	0.299003	0.299003	400
387.739	1710.32	0.299891	0.299891	400
387.849	1713.33	0.30076	0.30076	400
387.95	1716.56	0.301566	0.301566	400
388.06	1719.95	0.302434	0.302434	400
388.169	1723.45	0.303302	0.303302	400
388.279	1726.66	0.30417	0.30417	400
388.38	1729.83	0.304997	0.304997	400
388.489	1733.09	0.305865	0.305865	400
388.599	1736.49	0.306754	0.306754	400
388.7	1739.44	0.30756	0.30756	400
388.81	1742.61	0.308449	0.308449	400
388.919	1745.8	0.309338	0.309338	400
389.029	1749.02	0.310206	0.310206	400
389.13	1751.82	0.310991	0.310991	400
389.239	1754.75	0.31188	0.31188	400
389.349	1757.74	0.312749	0.312749	400
389.45	1760.77	0.313534	0.313534	400
389.56	1764.01	0.314423	0.314423	400
389.669	1767.42	0.315333	0.315333	400
389.779	1770.54	0.3162	0.3162	400
389.88	1773.04	0.316986	0.316986	400
389.989	1776.5	0.317875	0.317875	400
390.09	1779.54	0.318681	0.318681	400
390.2	1782.93	0.31957	0.31957	400
390.309	1786.05	0.320459	0.320459	400
390.419	1789.24	0.321327	0.321327	400
390.52	1792.03	0.322112	0.322112	400
390.63	1795.12	0.323022	0.323022	400
390.739	1798.41	0.323869	0.323869	400
390.84	1801.57	0.324676	0.324676	400
390.95	1804.9	0.325565	0.325565	400
391.059	1807.77	0.326453	0.326453	400
391.169	1810.9	0.327342	0.327342	400
391.27	1813.68	0.328148	0.328148	400
391.38	1816.74	0.329037	0.329037	399
391.489	1819.51	0.329905	0.329905	399
391.59	1822.32	0.330691	0.330691	399
391.7	1825.36	0.33158	0.33158	399
391.809	1828.59	0.332448	0.332448	399
391.919	1831.56	0.333336	0.333336	399
392.02	1833.96	0.334143	0.334143	399
392.13	1836.72	0.335052	0.335052	399
392.239	1839.74	0.33592	0.33592	399
392.34	1842.57	0.336727	0.336727	399
392.45	1845.49	0.337595	0.337595	399
392.559	1848.48	0.338463	0.338463	399
392.669	1851.57	0.339352	0.339352	399
392.77	1854.84	0.340158	0.340158	399
392.88	1857.84	0.341047	0.341047	399
392.989	1860.92	0.341936	0.341936	399
393.09	1863.9	0.342742	0.342742	399
393.2	1866.71	0.34361	0.34361	399
393.309	1870.23	0.344499	0.344499	399
393.419	1872.81	0.345367	0.345367	399
393.52	1875.64	0.346214	0.346214	399
393.63	1878.59	0.347062	0.347062	399
393.739	1881.33	0.347951	0.347951	399
393.84	1884.41	0.348778	0.348778	399
393.95	1887.3	0.349646	0.349646	399
394.059	1890.07	0.350514	0.350514	399
394.169	1893.27	0.351403	0.351403	399
394.27	1896.07	0.35223	0.35223	399
394.38	1898.9	0.353119	0.353119	399
394.489	1901.76	0.354028	0.354028	399
394.59	1904.2	0.354814	0.354814	399
394.7	1906.96	0.355703	0.355703	399
394.809	1909.77	0.356591	0.356591	399
394.91	1912.39	0.357377	0.357377	399
395.02	1915.21	0.358245	0.358245	399
395.129	1918.01	0.359154	0.359154	399
395.239	1920.99	0.360002	0.360002	399
395.34	1923.97	0.360808	0.360808	399
395.45	1926.79	0.361697	0.361697	399
395.559	1929.57	0.362586	0.362586	399
395.66	1932.41	0.363392	0.363392	399
395.77	1935.3	0.364281	0.364281	399
395.879	1938.06	0.36517	0.36517	399
395.989	1940.81	0.366059	0.366059	399
396.09	1943.32	0.366844	0.366844	399
396.2	1946.05	0.367733	0.367733	399
396.309	1948.65	0.368601	0.368601	399
396.41	1951.22	0.369407	0.369407	399
396.52	1954.25	0.370275	0.370275	399
396.629	1956.65	0.371205	0.371205	399
396.739	1959.27	0.372074	0.372074	399
396.84	1961.68	0.37288	0.37288	399
396.95	1964.71	0.373748	0.373748	399
397.059	1967.37	0.374616	0.374616	399
397.16	1969.69	0.375422	0.375422	399
397.27	1972.31	0.376311	0.376311	399
397.379	1974.58	0.377179	0.377179	399
397.489	1977.12	0.378048	0.378048	399
397.59	1979.89	0.378875	0.378875	399
397.7	1982.13	0.379742	0.379742	399
397.809	1985.11	0.380631	0.380631	399
397.91	1987.68	0.381438	0.381438	399
398.02	1990.21	0.382306	0.382306	399
398.129	1992.88	0.383215	0.383215	399
398.239	1995.46	0.384084	0.384084	399
398.34	1998.14	0.384869	0.384869	399
398.45	2000.51	0.385778	0.385778	399
398.559	2003.12	0.386647	0.386647	399
398.66	2005.58	0.387432	0.387432	399
398.77	2008.33	0.3883	0.3883	399
398.879	2011.04	0.389189	0.389189	399
398.989	2013.75	0.390078	0.390078	399
399.09	2015.99	0.390863	0.390863	399
399.2	2019.03	0.391773	0.391773	399
399.309	2021.58	0.392662	0.392662	399
399.41	2023.23	0.393447	0.393447	399
399.52	2026.13	0.394336	0.394336	399
399.629	2028.99	0.395204	0.395204	399
399.739	2031.62	0.396093	0.396093	399
399.84	2033.7	0.396878	0.396878	399
399.949	2036.13	0.397768	0.397768	399
400.059	2038.58	0.398635	0.398635	399
400.16	2040.83	0.399421	0.399421	399
400.269	2043.53	0.40031	0.40031	399
400.379	2046.28	0.401178	0.401178	399
400.48	2048.91	0.401984	0.401984	399
400.59	2051.33	0.402873	0.402873	399
400.699	2054.16	0.403741	0.403741	399
400.809	2057.25	0.40463	0.40463	399
400.91	2059.15	0.405436	0.405436	399
401.019	2061.78	0.406305	0.406305	399
401.129	2064.27	0.407193	0.407193	399
401.23	2066.44	0.407958	0.407958	399
401.34	2069.4	0.408868	0.408868	399
401.449	2071.89	0.409736	0.409736	399
401.559	2074.13	0.410625	0.410625	399
401.66	2076.56	0.41141	0.41141	399
401.769	2079.14	0.412299	0.412299	399
401.879	2081.42	0.413167	0.413167	399
401.98	2083.6	0.413953	0.413953	399
402.09	2086.48	0.414841	0.414841	399
402.199	2089.05	0.41573	0.41573	399
402.309	2091.28	0.416599	0.416599	399
402.41	2093.68	0.417405	0.417405	399
402.519	2096.36	0.418273	0.418273	399
402.629	2098.73	0.419141	0.419141	399
402.73	2101	0.419968	0.419968	399
402.84	2103.37	0.420836	0.420836	399
402.949	2105.59	0.421704	0.421704	399
403.059	2108.15	0.422572	0.422572	399
403.16	2110.67	0.423379	0.423379	399
403.269	2112.9	0.424268	0.424268	399
403.379	2115.73	0.425135	0.425135	399
403.48	2118.04	0.425921	0.425921	399
403.59	2120.7	0.426831	0.426831	399
403.699	2123.16	0.427699	0.427699	399
403.809	2125.76	0.428567	0.428567	399
403.91	2128.18	0.429373	0.429373	399
404.019	2131.01	0.43022	0.43022	399
404.129	2133.15	0.431109	0.431109	399
404.23	2135.46	0.431895	0.431895	399
404.34	2138.37	0.432804	0.432804	399
404.449	2140.63	0.433673	0.433673	399
404.559	2142.78	0.434562	0.434562	400
404.66	2144.49	0.435326	0.435326	400
404.769	2146.7	0.436194	0.436194	400
404.87	2149.55	0.437001	0.437001	400
404.98	2152.36	0.437869	0.437869	400
405.089	2154.23	0.438737	0.438737	400
405.199	2156.82	0.439605	0.439605	400
405.3	2159	0.440411	0.440411	400
405.41	2161.54	0.4413	0.4413	400
405.519	2163.98	0.44221	0.44221	400
405.62	2165.96	0.442954	0.442954	400
405.73	2168.75	0.443843	0.443843	400
405.839	2171.12	0.44469	0.44469	400
405.949	2173.7	0.4456	0.4456	400
406.05	2175.88	0.446385	0.446385	400
406.16	2178.76	0.447295	0.447295	400
406.269	2181.14	0.448184	0.448184	400
406.37	2183.39	0.448969	0.448969	400
406.48	2185.41	0.449837	0.449837	400
406.589	2187.82	0.450705	0.450705	400
406.699	2190.42	0.451594	0.451594	400
406.8	2192.58	0.4524	0.4524	400
406.91	2195.09	0.453269	0.453269	400
407.019	2197.6	0.454157	0.454157	400
407.12	2199.33	0.454943	0.454943	400
407.23	2202.3	0.455811	0.455811	400
407.339	2205	0.4567	0.4567	400
407.449	2208.43	0.457568	0.457568	400
407.55	2211.5	0.458374	0.458374	400
407.66	2213.79	0.459283	0.459283	400
407.769	2216.05	0.460131	0.460131	400
407.87	2218.05	0.460938	0.460938	400
407.98	2220.56	0.461805	0.461805	400
408.089	2222.61	0.462674	0.462674	400
408.199	2225.46	0.463542	0.463542	400
408.3	2227.85	0.464369	0.464369	400
408.41	2230.56	0.465237	0.465237	400
408.519	2232.76	0.466105	0.466105	400
408.62	2235.07	0.466911	0.466911	401
408.73	2237.68	0.4678	0.4678	401
408.839	2239.89	0.468689	0.468689	401
408.949	2242.1	0.469578	0.469578	401
409.05	2244.29	0.470342	0.470342	401
409.16	2246.82	0.471231	0.471231	401
409.269	2249.26	0.4721	0.4721	401
409.37	2251.63	0.472906	0.472906	401
409.48	2253.9	0.473774	0.473774	401
409.589	2256.41	0.474663	0.474663	401
409.699	2258.59	0.475531	0.475531	401
409.8	2260.98	0.476358	0.476358	401
409.909	2263.77	0.477247	0.477247	401
410.019	2265.58	0.478135	0.478135	401
410.12	2267.78	0.478921	0.478921	401
410.23	2270.64	0.479831	0.479831	401
410.339	2272.72	0.480678	0.480678	401
410.44	2274.68	0.481484	0.481484	401
410.55	2276.73	0.482332	0.482332	401
410.659	2279.17	0.483241	0.483241	401
410.769	2281.55	0.48413	0.48413	401
410.87	2283.62	0.484915	0.484915	401
410.98	2285.98	0.485804	0.485804	401
411.089	2288.65	0.486693	0.486693	401
411.19	2290.96	0.487479	0.487479	401
411.3	2293.75	0.488368	0.488368	401
411.409	2296.01	0.489235	0.489235	401
411.519	2298.16	0.490124	0.490124	401
411.62	2300.46	0.490931	0.490931	401
411.73	2302.76	0.491799	0.491799	401
411.839	2305.19	0.492667	0.492667	401
411.94	2307.26	0.493473	0.493473	401
412.05	2309.91	0.494341	0.494341	401
412.159	2312.54	0.495251	0.495251	401
412.269	2314.72	0.496119	0.496119	401
412.37	2317.27	0.496946	0.496946	401
412.48	2319.07	0.497814	0.497814	401
412.589	2321.46	0.498724	0.498724	401
412.69	2323.28	0.499509	0.499509	401
412.8	2325.44	0.500377	0.500377	401
412.909	2328.3	0.501266	0.501266	401
413.019	2330.49	0.502134	0.502134	401
413.12	2332.76	0.50294	0.50294	401
413.23	2334.97	0.503829	0.503829	401
413.339	2337.08	0.504718	0.504718	401
413.44	2339.26	0.505524	0.505524	401
413.55	2341.85	0.506393	0.506393	401
413.659	2344.06	0.507281	0.507281	401
413.769	2346.47	0.508149	0.508149	401
413.87	2348.85	0.508935	0.508935	401
413.98	2351.67	0.509845	0.509845	401
414.089	2353.73	0.510733	0.510733	401
414.19	2355.72	0.511539	0.511539	401
414.3	2357.94	0.512408	0.512408	401
414.409	2360.08	0.513296	0.513296	401
414.519	2362.38	0.514185	0.514185	401
414.62	2364.75	0.514971	0.514971	401
414.73	2367.11	0.51588	0.51588	401
414.839	2369.46	0.516748	0.516748	401
414.94	2372.06	0.517554	0.517554	401
415.049	2374.7	0.518444	0.518444	401
415.159	2376.52	0.519311	0.519311	401
415.26	2378.26	0.520118	0.520118	401
415.37	2380.83	0.521007	0.521007	401
415.479	2383.34	0.521916	0.521916	401
415.589	2385.54	0.522826	0.522826	401
415.69	2387.44	0.523611	0.523611	401
415.799	2389.55	0.5245	0.5245	401
415.909	2391.92	0.525368	0.525368	401
416.01	2394.08	0.526195	0.526195	401
416.12	2395.92	0.527063	0.527063	401
416.229	2398.02	0.527911	0.527911	401
416.339	2400.73	0.52882	0.52882	401
416.44	2402.7	0.529606	0.529606	401
416.549	2405.16	0.530515	0.530515	401
416.659	2407.17	0.531383	0.531383	400
416.76	2409.85	0.53221	0.53221	400
416.87	2411.81	0.533078	0.533078	400
416.979	2414.44	0.533946	0.533946	400
417.089	2417.05	0.534856	0.534856	400
417.19	2419	0.535662	0.535662	400
417.299	2421.52	0.53653	0.53653	400
417.409	2423.56	0.537399	0.537399	400
417.51	2426.09	0.538204	0.538204	400
417.62	2428.35	0.539093	0.539093	400
417.729	2431.09	0.539982	0.539982	400
417.839	2433.21	0.540871	0.540871	400
417.94	2435.08	0.541657	0.541657	400
418.049	2437.49	0.542566	0.542566	400
418.159	2439.68	0.543434	0.543434	400
418.26	2441.6	0.544241	0.544241	400
418.37	2443.75	0.545109	0.545109	400
418.479	2446.1	0.545977	0.545977	400
418.589	2448.7	0.546866	0.546866	400
418.69	2450.62	0.547672	0.547672	400
418.799	2453.27	0.54854	0.54854	400
418.909	2455.15	0.549429	0.549429	400
419.01	2457.68	0.550235	0.550235	400
419.12	2460.07	0.551103	0.551103	400
419.229	2462.28	0.552013	0.552013	400
419.339	2464.67	0.552881	0.552881	400
419.44	2466.82	0.553666	0.553666	400
419.549	2468.74	0.554555	0.554555	400
419.659	2471.52	0.555444	0.555444	400
419.76	2473.82	0.556229	0.556229	400
419.87	2475.76	0.557098	0.557098	400
419.979	2478.08	0.557986	0.557986	400
420.08	2480.1	0.558772	0.558772	400
420.19	2482.14	0.559682	0.559682	400
420.299	2484.65	0.56057	0.56057	400
420.4	2486.67	0.561377	0.561377	400
420.51	2488.6	0.562245	0.562245	400
420.619	2490.64	0.563134	0.563134	400
420.729	2493.36	0.564002	0.564002	400
420.83	2495.43	0.564787	0.564787	400
420.94	2497.58	0.565676	0.565676	400
421.049	2499.84	0.566544	0.566544	400
421.15	2501.92	0.56735	0.56735	400
421.26	2503.89	0.568239	0.568239	400
421.369	2506.2	0.569107	0.569107	400
421.479	2508.75	0.569996	0.569996	400
421.58	2510.73	0.570803	0.570803	400
421.69	2513.31	0.57165	0.57165	400
421.799	2515.42	0.572559	0.572559	399
421.9	2517.59	0.573386	0.573386	399
422.01	2519.81	0.574234	0.574234	399
422.119	2521.75	0.575123	0.575123	399
422.229	2523.93	0.57597	0.57597	399
422.33	2525.81	0.576776	0.576776	399
422.44	2528.25	0.577644	0.577644	399
422.549	2531.14	0.578533	0.578533	399
422.65	2532.91	0.579319	0.579319	399
422.76	2535.82	0.580208	0.580208	399
422.869	2537.94	0.581096	0.581096	399
422.979	2540.01	0.581985	0.581985	399
423.08	2541.97	0.582771	0.582771	399
423.19	2544.15	0.583639	0.583639	399
423.299	2546.77	0.584528	0.584528	399
423.4	2548.58	0.585313	0.585313	399
423.51	2550.77	0.586181	0.586181	399
423.619	2553.56	0.58707	0.58707	399
423.729	2555.65	0.587959	0.587959	399
423.83	2557.36	0.588745	0.588745	399
423.94	2559.5	0.589634	0.589634	399
424.049	2561.7	0.590502	0.590502	399
424.15	2563.98	0.591308	0.591308	399
424.26	2565.76	0.592176	0.592176	399
424.369	2568.57	0.593065	0.593065	399
424.479	2570.6	0.593933	0.593933	399
424.58	2572.63	0.59476	0.59476	399
424.69	2575.44	0.595628	0.595628	399
424.799	2577.34	0.596496	0.596496	399
424.9	2579.72	0.597282	0.597282	399
425.01	2582.08	0.598171	0.598171	399
425.119	2584.47	0.599059	0.599059	399
425.22	2586.39	0.599845	0.599845	399
425.33	2588.65	0.600734	0.600734	399
425.439	2591.06	0.601602	0.601602	399
425.549	2593.4	0.60247	0.60247	399
425.65	2595.61	0.603276	0.603276	399
425.76	2597.55	0.604103	0.604103	399
425.869	2599.43	0.604992	0.604992	399
425.97	2601.76	0.605778	0.605778	399
426.08	2604.25	0.606666	0.606666	399
426.189	2606.07	0.607535	0.607535	399
426.299	2608.39	0.608423	0.608423	399
426.4	2610.58	0.609229	0.609229	399
426.51	2612.86	0.610118	0.610118	399
426.619	2615.31	0.610986	0.610986	399
426.72	2617.55	0.611793	0.611793	399
426.83	2619.64	0.612661	0.612661	399
426.939	2621.92	0.613529	0.613529	399
427.049	2623.92	0.614376	0.614376	399
427.15	2626.17	0.615203	0.615203	399
427.26	2628.38	0.616092	0.616092	399
427.369	2630.81	0.61696	0.61696	399
427.47	2633.02	0.617767	0.617767	399
427.58	2635.18	0.618655	0.618655	399
427.689	2637.46	0.619524	0.619524	399
427.799	2639.63	0.620392	0.620392	399
427.9	2641.41	0.621177	0.621177	399
428.01	2643.87	0.622046	0.622046	399
428.119	2646.09	0.622955	0.622955	399
428.22	2648.31	0.623761	0.623761	399
428.33	2650.43	0.624609	0.624609	399
428.439	2652.92	0.625477	0.625477	399
428.549	2655.4	0.626366	0.626366	399
428.65	2657.18	0.627172	0.627172	399
428.76	2659.71	0.628081	0.628081	399
428.869	2661.93	0.628949	0.628949	399
428.97	2663.97	0.629735	0.629735	399
429.08	2665.84	0.630624	0.630624	399
429.189	2668.24	0.631492	0.631492	399
429.299	2670.19	0.632339	0.632339	399
429.4	2672.56	0.633145	0.633145	399
429.51	2674.95	0.634034	0.634034	399
429.619	2677.31	0.634944	0.634944	399
429.72	2678.98	0.635729	0.635729	399
429.83	2681.25	0.636597	0.636597	399
429.939	2683.52	0.637486	0.637486	399
430.04	2685.18	0.638272	0.638272	399
430.15	2687.53	0.639182	0.639182	399
430.259	2689.59	0.640029	0.640029	399
430.369	2692.29	0.640918	0.640918	399
430.47	2694.37	0.641703	0.641703	399
430.579	2696.56	0.642571	0.642571	399
430.689	2699	0.64344	0.64344	399
430.79	2701.41	0.644267	0.644267	399
430.9	2703.05	0.645134	0.645134	399
431.009	2705.33	0.646023	0.646023	399
431.119	2707.54	0.646933	0.646933	399
431.22	2709.65	0.647739	0.647739	399
431.329	2711.72	0.648607	0.648607	399
431.439	2714.06	0.649496	0.649496	399
431.54	2715.84	0.650261	0.650261	399
431.65	2717.99	0.65115	0.65115	399
431.759	2720.29	0.652039	0.652039	399
431.869	2722.49	0.652907	0.652907	399
431.97	2724.63	0.653734	0.653734	399
432.079	2726	0.654602	0.654602	399
432.189	2728.57	0.655491	0.655491	399
432.29	2730.68	0.656276	0.656276	399
432.4	2732.68	0.657145	0.657145	399
432.509	2734.96	0.658033	0.658033	399
432.619	2737.05	0.658901	0.658901	399
432.72	2739.01	0.659708	0.659708	399
432.829	2741.51	0.660596	0.660596	399
432.939	2744.28	0.661485	0.661485	399
433.04	2746.25	0.662271	0.662271	399
433.15	2748.16	0.663159	0.663159	399
433.259	2750.99	0.664048	0.664048	399
433.369	2753.66	0.664958	0.664958	399
433.47	2755.48	0.665743	0.665743	399
433.579	2757.86	0.666612	0.666612	399
433.689	2760.07	0.6675	0.6675	399
433.79	2762.16	0.668307	0.668307	399
433.9	2763.92	0.669195	0.669195	399
434.009	2766.03	0.670043	0.670043	399
434.119	2768.66	0.670932	0.670932	399
434.22	2770.95	0.671738	0.671738	399
434.329	2772.83	0.672647	0.672647	399
434.439	2775.25	0.673516	0.673516	399
434.54	2777.64	0.674301	0.674301	399
434.65	2779.82	0.67519	0.67519	399
434.759	2781.9	0.676079	0.676079	399
434.869	2784.24	0.676947	0.676947	399
434.97	2786.18	0.677732	0.677732	400
435.079	2788.38	0.678642	0.678642	400
435.18	2790.61	0.679469	0.679469	400
435.29	2792.96	0.680337	0.680337	400
435.399	2795.19	0.681205	0.681205	400
435.509	2797.48	0.682094	0.682094	400
435.61	2799.83	0.6829	0.6829	400
435.72	2802	0.683789	0.683789	400
435.829	2803.91	0.684678	0.684678	400
435.93	2806.25	0.685463	0.685463	400
436.04	2808.07	0.686352	0.686352	400
436.149	2810.65	0.687241	0.687241	400
436.259	2812.63	0.688109	0.688109	400
436.36	2814.61	0.688915	0.688915	400
436.47	2816.86	0.689804	0.689804	400
436.579	2819.59	0.690714	0.690714	400
436.68	2821.5	0.69152	0.69152	400
436.79	2823.6	0.692409	0.692409	400
436.899	2826.07	0.693277	0.693277	400
437.009	2828.33	0.694186	0.694186	400
437.11	2830.37	0.694993	0.694993	400
437.22	2832.6	0.695861	0.695861	400
437.329	2835.09	0.696729	0.696729	400
437.43	2836.95	0.697535	0.697535	400
437.54	2839.64	0.698403	0.698403	400
437.649	2841.92	0.699313	0.699313	400
437.759	2843.68	0.700181	0.700181	400
437.86	2846.05	0.701008	0.701008	400
437.97	2847.93	0.701876	0.701876	400
438.079	2850.42	0.702744	0.702744	401
438.18	2852.82	0.703571	0.703571	401
438.29	2854.46	0.704439	0.704439	401
438.399	2856.73	0.705328	0.705328	401
438.509	2859.08	0.706196	0.706196	401
438.61	2861.28	0.707002	0.707002	401
438.72	2863.69	0.70787	0.70787	401
438.829	2865.73	0.708759	0.708759	401
438.93	2867.96	0.709566	0.709566	401
439.04	2870.33	0.710475	0.710475	401
439.149	2872.36	0.711364	0.711364	401
439.259	2874.66	0.712232	0.712232	401
439.36	2876.73	0.713038	0.713038	401
439.47	2879.21	0.713906	0.713906	401
439.579	2881.06	0.714795	0.714795	401
439.68	2882.93	0.71558	0.71558	401
439.79	2885.29	0.71649	0.71649	401
439.899	2887.48	0.717338	0.717338	401
440	2889.38	0.718123	0.718123	401
440.11	2891.65	0.719033	0.719033	401
440.219	2893.77	0.719922	0.719922	401
440.329	2896.34	0.720789	0.720789	401
440.43	2898.72	0.721596	0.721596	401
440.54	2900.67	0.722485	0.722485	401
440.649	2902.77	0.723353	0.723353	401
440.75	2905.08	0.724138	0.724138	401
440.86	2907.6	0.725027	0.725027	401
440.969	2909.5	0.725916	0.725916	401
441.079	2911.86	0.726805	0.726805	401
441.18	2913.64	0.727611	0.727611	401
441.29	2916.07	0.728479	0.728479	401
441.399	2918.36	0.729348	0.729348	401
441.5	2920.47	0.730174	0.730174	401
441.61	2922.24	0.731063	0.731063	401
441.719	2924.35	0.731931	0.731931	401
441.829	2926.63	0.732799	0.732799	401
441.93	2928.48	0.733585	0.733585	401
442.04	2930.88	0.734495	0.734495	401
442.149	2933.05	0.735363	0.735363	401
442.25	2935.06	0.736169	0.736169	401
442.36	2937.11	0.737037	0.737037	401
442.469	2939.65	0.737905	0.737905	401
442.579	2941.98	0.738773	0.738773	401
442.68	2944.1	0.739579	0.739579	401
442.79	2946.14	0.740489	0.740489	401
442.899	2948.38	0.741357	0.741357	401
443	2950.32	0.742142	0.742142	401
443.11	2952.29	0.743031	0.743031	401
443.219	2955.02	0.7439	0.7439	401
443.329	2956.91	0.744788	0.744788	401
443.43	2959.04	0.745574	0.745574	401
443.54	2961.3	0.746463	0.746463	401
443.649	2963.44	0.747331	0.747331	401
443.75	2965.39	0.748137	0.748137	401
443.86	2967.35	0.749005	0.749005	401
443.969	2969.98	0.749894	0.749894	401
444.079	2972.14	0.750783	0.750783	401
444.18	2973.93	0.751568	0.751568	401
444.29	2976.86	0.752437	0.752437	401
444.399	2979.24	0.753326	0.753326	401
444.5	2980.91	0.75409	0.75409	401
444.61	2983.03	0.754979	0.754979	401
444.719	2985.37	0.755889	0.755889	401
444.829	2987.42	0.756757	0.756757	401
444.93	2989.67	0.757563	0.757563	401
445.039	2991.76	0.75841	0.75841	401
445.149	2994.08	0.75932	0.75932	401
445.25	2996.12	0.760126	0.760126	401
445.359	2998.46	0.760973	0.760973	401
445.469	3000.8	0.761862	0.761862	401
445.57	3002.62	0.762648	0.762648	401
445.68	3005.24	0.763537	0.763537	401
445.789	3007.38	0.764426	0.764426	401
445.899	3009.53	0.765315	0.765315	401
446	3011.9	0.7661	0.7661	401
446.109	3014.24	0.766968	0.766968	401
446.219	3016.36	0.767837	0.767837	401
446.32	3018.77	0.768642	0.768642	401
446.43	3021.37	0.769531	0.769531	401
446.539	3023.49	0.7704	0.7704	401
446.649	3025.97	0.771268	0.771268	401
446.75	3027.91	0.772074	0.772074	401
446.859	3030.17	0.772942	0.772942	401
446.969	3032.53	0.773831	0.773831	401
447.07	3033.99	0.774575	0.774575	401
447.18	3037.07	0.775443	0.775443	401
447.289	3039.66	0.776332	0.776332	401
447.399	3041.42	0.777221	0.777221	401
447.5	3043.4	0.778027	0.778027	401
447.609	3045.45	0.778895	0.778895	401
447.719	3047.81	0.779784	0.779784	401
447.82	3049.95	0.78059	0.78059	401
447.93	3051.9	0.781479	0.781479	401
448.039	3054.16	0.782326	0.782326	401
448.149	3056.27	0.783195	0.783195	401
448.25	3058.76	0.78398	0.78398	401
448.359	3060.98	0.78489	0.78489	401
448.469	3063.39	0.785779	0.785779	401
448.57	3065.32	0.786564	0.786564	401
448.68	3067.58	0.787432	0.787432	401
448.789	3069.79	0.7883	0.7883	401
448.899	3072.18	0.789189	0.789189	401
449	3074.14	0.789975	0.789975	401
449.109	3076.66	0.790843	0.790843	401
449.219	3078.97	0.791732	0.791732	401
449.32	3080.9	0.792538	0.792538	401
449.43	3083.25	0.793406	0.793406	401
449.539	3085.52	0.794316	0.794316	401
449.649	3087.81	0.795142	0.795142	401
449.75	3090.32	0.795969	0.795969	401
449.859	3091.78	0.796838	0.796838	401
449.96	3094.25	0.797664	0.797664	401
450.07	3096.37	0.798532	0.798532	401
450.179	3098.81	0.799421	0.799421	401
450.289	3100.84	0.800269	0.800269	401
450.39	3103.42	0.801075	0.801075	401
450.5	3105.45	0.801943	0.801943	401
450.609	3107.77	0.802832	0.802832	401
450.71	3109.58	0.803659	0.803659	401
450.82	3111.74	0.804486	0.804486	401
450.929	3114.59	0.805416	0.805416	401
451.039	3116.47	0.806284	0.806284	401
451.14	3118.54	0.80707	0.80707	401
451.25	3120.7	0.807958	0.807958	400
451.359	3123	0.808826	0.808826	400
451.46	3125.42	0.809612	0.809612	400
451.57	3127.75	0.810521	0.810521	400
451.679	3129.59	0.81139	0.81139	400
451.789	3131.77	0.812258	0.812258	400
451.89	3134.05	0.813084	0.813084	400
452	3136.33	0.813973	0.813973	400
452.109	3138.42	0.814821	0.814821	400
452.21	3140.86	0.815627	0.815627	400
452.32	3143.08	0.816537	0.816537	400
452.429	3145.37	0.817426	0.817426	400
452.539	3147.72	0.818294	0.818294	400
452.64	3149.46	0.819079	0.819079	400
452.75	3151.88	0.819948	0.819948	400
452.859	3154.1	0.820815	0.820815	400
452.96	3156.14	0.821622	0.821622	400
453.07	3158.25	0.822531	0.822531	400
453.179	3160.41	0.823399	0.823399	400
453.289	3162.72	0.824288	0.824288	400
453.39	3164.61	0.825074	0.825074	400
453.5	3167.3	0.825962	0.825962	400
453.609	3169.44	0.826831	0.826831	400
453.71	3171.64	0.827637	0.827637	400
453.82	3173.35	0.828505	0.828505	400
453.929	3176.2	0.829373	0.829373	400
454.039	3178.77	0.830283	0.830283	400
454.14	3180.89	0.831089	0.831089	400
454.25	3183.2	0.831978	0.831978	400
454.359	3185.5	0.832846	0.832846	400
454.46	3187.84	0.833652	0.833652	400
454.57	3190.19	0.83452	0.83452	400
454.679	3192.29	0.835409	0.835409	400
454.789	3194.51	0.836298	0.836298	400
454.89	3196.77	0.837104	0.837104	400
454.999	3198.85	0.837972	0.837972	400
455.109	3200.88	0.838861	0.838861	400
455.21	3203.29	0.839667	0.839667	400
455.32	3205.64	0.840535	0.840535	399
455.429	3207.53	0.841424	0.841424	399
455.53	3209.38	0.84223	0.84223	399
455.64	3212.04	0.843119	0.843119	399
455.749	3214.42	0.844008	0.844008	399
455.859	3216.24	0.844876	0.844876	399
455.96	3218.75	0.845662	0.845662	399
456.07	3221.29	0.846571	0.846571	399
456.179	3223.94	0.84744	0.84744	399
456.28	3225.78	0.848246	0.848246	399
456.39	3228.03	0.849134	0.849134	399
456.499	3230.64	0.850003	0.850003	399
456.609	3233.13	0.850892	0.850892	399
456.71	3235.02	0.851698	0.851698	399
456.82	3237.18	0.852566	0.852566	399
456.929	3239.89	0.853476	0.853476	399
457.03	3241.97	0.854281	0.854281	399
457.14	3244.26	0.85515	0.85515	399
457.249	3246.96	0.856039	0.856039	399
457.359	3248.89	0.856927	0.856927	399
457.46	3251.37	0.857734	0.857734	399
457.57	3253.38	0.858602	0.858602	399
457.679	3255.61	0.859511	0.859511	399
457.78	3258.26	0.860317	0.860317	399
457.89	3260.38	0.861227	0.861227	399
457.999	3262.43	0.862095	0.862095	399
458.109	3264.53	0.862963	0.862963	399
458.21	3266.78	0.863769	0.863769	399
458.32	3268.87	0.864638	0.864638	399
458.429	3271.15	0.865527	0.865527	399
458.53	3273.08	0.866332	0.866332	399
458.64	3275.67	0.867242	0.867242	399
458.749	3278.06	0.86811	0.86811	399
458.859	3280.32	0.868999	0.868999	399
458.96	3282.3	0.869805	0.869805	399
459.07	3284.59	0.870653	0.870653	399
459.179	3287.12	0.871562	0.871562	399
459.28	3289.2	0.872348	0.872348	399
459.39	3291.62	0.873257	0.873257	399
459.499	3293.65	0.874146	0.874146	399
459.609	3295.81	0.875014	0.875014	399
459.71	3297.83	0.8758	0.8758	399
459.82	3300.43	0.876688	0.876688	399
459.929	3302.76	0.877557	0.877557	399
460.03	3304.82	0.878384	0.878384	399
460.139	3306.88	0.879273	0.879273	399
460.249	3309.51	0.880161	0.880161	399
460.35	3311.52	0.880947	0.880947	398
460.46	3313.72	0.881836	0.881836	398
460.569	3316.31	0.882704	0.882704	398
460.679	3318.42	0.883572	0.883572	398
460.78	3320.11	0.884378	0.884378	398
460.889	3322.85	0.885267	0.885267	398
460.999	3325.21	0.886156	0.886156	398
461.1	3327.06	0.886962	0.886962	398
461.21	3329.28	0.887851	0.887851	398
461.319	3331.46	0.888719	0.888719	398
461.429	3334.22	0.889608	0.889608	398
461.53	3336.09	0.890394	0.890394	398
461.639	3338.43	0.891303	0.891303	398
461.749	3340.68	0.89215	0.89215	398
461.85	3342.97	0.892957	0.892957	398
461.96	3345.64	0.893845	0.893845	398
462.069	3347.88	0.894714	0.894714	398
462.179	3350.32	0.895582	0.895582	398
462.28	3352.28	0.896388	0.896388	398
462.389	3354.81	0.897297	0.897297	398
462.499	3356.64	0.898186	0.898186	398
462.6	3358.7	0.898951	0.898951	398
462.71	3361.38	0.899861	0.899861	398
462.819	3363.65	0.900729	0.900729	398
462.929	3365.51	0.901617	0.901617	398
463.03	3367.83	0.902403	0.902403	398
463.139	3370.39	0.903271	0.903271	398
463.249	3372.48	0.90416	0.90416	398
463.35	3374.55	0.904966	0.904966	398
463.46	3376.46	0.905834	0.905834	398
463.569	3378.39	0.906723	0.906723	398
463.679	3381.19	0.907592	0.907592	398
463.78	3383.25	0.908377	0.908377	398
463.889	3385.46	0.909266	0.909266	398
463.999	3388.1	0.910154	0.910154	398
464.1	3390.02	0.91094	0.91094	398
464.21	3392.41	0.91185	0.91185	398
464.319	3394.73	0.912718	0.912718	398
464.429	3396.64	0.913586	0.913586	399
464.53	3398.79	0.914372	0.914372	399
464.639	3401.78	0.915281	0.915281	399
464.749	3403.86	0.916128	0.916128	399
464.85	3406.08	0.916935	0.916935	399
464.96	3408.18	0.917844	0.917844	399
465.069	3410.4	0.918712	0.918712	399
465.17	3412.68	0.919498	0.919498	399
465.28	3414.83	0.920366	0.920366	399
465.389	3417.33	0.921255	0.921255	399
465.49	3419.32	0.922061	0.922061	399
465.6	3422.08	0.922929	0.922929	399
465.709	3424.11	0.923797	0.923797	399
465.819	3426.77	0.924686	0.924686	399
465.92	3428.82	0.925472	0.925472	399
466.03	3431.32	0.926361	0.926361	399
466.139	3433.58	0.92727	0.92727	399
466.24	3435.13	0.928035	0.928035	399
466.35	3437.76	0.928903	0.928903	399
466.459	3440.31	0.929792	0.929792	399
466.569	3442.76	0.930681	0.930681	399
466.67	3444.61	0.931466	0.931466	399
466.78	3446.75	0.932334	0.932334	399
466.889	3449.02	0.933223	0.933223	399
466.99	3451.05	0.934009	0.934009	399
467.1	3453.46	0.934877	0.934877	399
467.209	3456.5	0.935786	0.935786	399
467.319	3458.33	0.936654	0.936654	399
467.42	3460.57	0.93744	0.93744	399
467.53	3463.26	0.938329	0.938329	399
467.639	3465.03	0.939197	0.939197	399
467.74	3467.45	0.939983	0.939983	399
467.85	3470.3	0.940872	0.940872	399
467.959	3472.64	0.941739	0.941739	399
468.069	3474.68	0.942608	0.942608	399
468.17	3476.38	0.943393	0.943393	399
468.28	3478.89	0.944261	0.944261	399
468.389	3481.76	0.94515	0.94515	399
468.49	3483.85	0.945936	0.945936	399
468.6	3485.72	0.946824	0.946824	399
468.709	3488.28	0.947693	0.947693	399
468.819	3490.36	0.948561	0.948561	399
468.92	3493.15	0.949367	0.949367	399
469.03	3495.46	0.950256	0.950256	399
469.139	3497.73	0.951124	0.951124	399
469.24	3499.83	0.951909	0.951909	399
469.35	3504.09	0.952798	0.952798	399
469.459	3506.82	0.953687	0.953687	400
469.569	3509.2	0.954555	0.954555	400
469.67	3511.49	0.955341	0.955341	400
469.78	3514	0.95623	0.95623	400
469.889	3516.47	0.957139	0.957139	400
469.99	3518.41	0.957925	0.957925	400
470.1	3520.6	0.958793	0.958793	400
470.209	3523.39	0.95964	0.95964	400
470.31	3525.6	0.960467	0.960467	400
470.42	3527.92	0.961336	0.961336	400
470.529	3530.45	0.962204	0.962204	400
470.639	3532.28	0.963113	0.963113	400
470.74	3534.6	0.963878	0.963878	400
470.85	3537.02	0.964767	0.964767	400
470.959	3539.49	0.965676	0.965676	400
471.06	3541.89	0.966462	0.966462	400
471.17	3544.05	0.967351	0.967351	400
471.279	3546.15	0.968219	0.968219	400
471.389	3548.86	0.969087	0.969087	400
471.49	3550.35	0.969893	0.969893	400
471.6	3553.41	0.970761	0.970761	400
471.709	3555.91	0.971629	0.971629	400
471.81	3558.29	0.972415	0.972415	400
471.92	3560.61	0.973304	0.973304	400
472.029	3562.91	0.974193	0.974193	400
472.139	3565.44	0.975082	0.975082	400
472.24	3567.7	0.975888	0.975888	400
472.35	3569.98	0.976756	0.976756	400
472.459	3572.14	0.977645	0.977645	400
472.56	3574.28	0.97843	0.97843	401
472.67	3576.99	0.979319	0.979319	401
472.779	3579.31	0.980187	0.980187	401
472.889	3581.78	0.981055	0.981055	401
472.99	3584.38	0.981862	0.981862	401
473.1	3586.6	0.98273	0.98273	401
473.209	3589.25	0.983639	0.983639	401
473.31	3591.11	0.984404	0.984404	401
473.42	3593.94	0.985314	0.985314	401
473.529	3595.7	0.986202	0.986202	401
473.639	3598.08	0.987091	0.987091	401
473.74	3600.51	0.987877	0.987877	401
473.85	3602.86	0.988745	0.988745	401
473.959	3605.26	0.989634	0.989634	401
474.06	3607.28	0.990419	0.990419	401
474.17	3609.68	0.991329	0.991329	401
474.279	3611.95	0.992197	0.992197	401
474.389	3614.2	0.993086	0.993086	401
474.49	3616.34	0.993871	0.993871	401
474.6	3618.67	0.994781	0.994781	401
474.709	3620.95	0.995649	0.995649	401
474.81	3623.39	0.996434	0.996434	401
474.92	3625.94	0.997303	0.997303	401
475.029	3628.52	0.998171	0.998171	401
475.13	3630.84	0.998998	0.998998	401
475.24	3633.1	0.999886	0.999886	401
475.349	3636.02	1.00078	1.00078	401
475.459	3638.1	1.00162	1.00162	401
475.56	3640.46	1.00245	1.00245	401
475.669	3643.32	1.00332	1.00332	401
475.779	3645.49	1.00421	1.00421	401
475.88	3647.64	1.00503	1.00503	401
475.99	3649.9	1.0059	1.0059	401
476.099	3652.51	1.00679	1.00679	401
476.209	3655.08	1.00766	1.00766	401
476.31	3656.86	1.00844	1.00844	401
476.419	3659.81	1.00933	1.00933	401
476.529	3661.94	1.01022	1.01022	401
476.63	3664.31	1.01101	1.01101	401
476.74	3667.3	1.01192	1.01192	401
476.849	3669.15	1.01281	1.01281	401
476.959	3672	1.01367	1.01367	401
477.06	3673.76	1.01448	1.01448	401
477.169	3676.51	1.01537	1.01537	401
477.279	3679.02	1.01624	1.01624	401
477.38	3680.95	1.01704	1.01704	401
477.49	3683.5	1.01789	1.01789	401
477.599	3686.54	1.0188	1.0188	401
477.709	3688.91	1.01967	1.01967	401
477.81	3691.19	1.0205	1.0205	401
477.919	3693.22	1.02136	1.02136	401
478.029	3695.79	1.02227	1.02227	401
478.13	3698.21	1.02308	1.02308	401
478.24	3700.34	1.02397	1.02397	401
478.349	3702.77	1.02484	1.02484	401
478.459	3704.81	1.0257	1.0257	401
478.56	3707.69	1.02653	1.02653	401
478.669	3709.87	1.02738	1.02738	401
478.779	3712.01	1.02829	1.02829	401
478.88	3714.78	1.02912	1.02912	401
478.99	3717.34	1.03	1.03	401
479.099	3719.2	1.03089	1.03089	401
479.209	3721.53	1.03178	1.03178	401
479.31	3723.69	1.03257	1.03257	401
479.419	3726.94	1.03346	1.03346	401
479.529	3728.93	1.03434	1.03434	401
479.63	3731.1	1.03513	1.03513	401
479.74	3733.65	1.03604	1.03604	401
479.849	3735.91	1.03691	1.03691	401
479.959	3738.32	1.0378	1.0378	401
480.06	3740.45	1.0386	1.0386	401
480.169	3742.56	1.03947	1.03947	401
480.27	3744.99	1.04028	1.04028	401
480.38	3748.07	1.04115	1.04115	401
480.489	3750.53	1.04205	1.04205	401
480.599	3752.7	1.04292	1.04292	401
480.7	3754.83	1.04373	1.04373	401
480.81	3757.05	1.0446	1.0446	401
480.919	3759.7	1.04549	1.04549	401
481.02	3762.2	1.04629	1.04629	401
481.13	3764.3	1.04716	1.04716	401
481.239	3766.97	1.04805	1.04805	401
481.349	3769.57	1.04894	1.04894	401
481.45	3771.7	1.04974	1.04974	401
481.56	3774.08	1.05063	1.05063	401
481.669	3776.15	1.05152	1.05152	401
481.77	3778.08	1.05231	1.05231	401
481.88	3780.74	1.0532	1.0532	401
481.989	3782.87	1.05409	1.05409	401
482.099	3785.33	1.05495	1.05495	401
482.2	3787.82	1.05576	1.05576	401
482.31	3789.91	1.05663	1.05663	401
482.419	3792.16	1.05752	1.05752	401
482.52	3794.91	1.05832	1.05832	401
482.63	3797.04	1.05919	1.05919	401
482.739	3799.48	1.0601	1.0601	401
482.849	3801.67	1.06097	1.06097	401
482.95	3804.07	1.06177	1.06177	401
483.06	3806.43	1.06264	1.06264	401
483.169	3809.09	1.06351	1.06351	401
483.27	3811.16	1.06432	1.06432	401
483.38	3813.43	1.06519	1.06519	401
483.489	3815.94	1.06607	1.06607	401
483.599	3817.95	1.06696	1.06696	401
483.7	3820.09	1.06775	1.06775	400
483.81	3822.87	1.06864	1.06864	400
483.919	3825.28	1.06951	1.06951	400
484.02	3827.38	1.07033	1.07033	400
484.13	3829.75	1.07122	1.07122	400
484.239	3832.91	1.07209	1.07209	400
484.349	3835	1.07296	1.07296	400
484.45	3836.82	1.07376	1.07376	400
484.56	3839.06	1.07465	1.07465	400
484.669	3841.54	1.07552	1.07552	400
484.77	3843.95	1.07631	1.07631	400
484.88	3846.83	1.0772	1.0772	400
484.989	3848.99	1.07808	1.07808	400
485.09	3851.19	1.07889	1.07889	400
485.2	3853.14	1.07974	1.07974	400
485.309	3855.54	1.08065	1.08065	400
485.419	3857.91	1.08152	1.08152	400
485.52	3860.18	1.0823	1.0823	400
485.63	3862.32	1.08317	1.08317	400
485.739	3864.79	1.08406	1.08406	400
485.84	3867.24	1.08486	1.08486	400
485.95	3869.28	1.08573	1.08573	400
486.059	3871.78	1.08662	1.08662	400
486.169	3874	1.08751	1.08751	400
486.27	3876.61	1.0883	1.0883	400
486.38	3879.07	1.08918	1.08918	400
486.489	3881.53	1.09005	1.09005	400
486.59	3883.93	1.09086	1.09086	400
486.7	3886.08	1.09173	1.09173	400
486.809	3889.13	1.09259	1.09259	400
486.919	3891.6	1.09348	1.09348	400
487.02	3892.98	1.09425	1.09425	400
487.13	3896.09	1.09516	1.09516	400
487.239	3898.04	1.09603	1.09603	400
487.34	3899.89	1.09681	1.09681	400
487.45	3902.38	1.09772	1.09772	400
487.559	3905.11	1.09861	1.09861	400
487.669	3907.86	1.09948	1.09948	400
487.77	3910.09	1.10026	1.10026	399
487.88	3912.99	1.10115	1.10115	399
487.989	3914.62	1.10202	1.10202	399
488.09	3917.06	1.10281	1.10281	399
488.2	3919.62	1.10372	1.10372	399
488.309	3921.81	1.10456	1.10456	399
488.419	3924.46	1.10545	1.10545	399
488.52	3926.81	1.10624	1.10624	399
488.63	3929.35	1.10711	1.10711	399
488.739	3931.94	1.10802	1.10802	399
488.84	3933.76	1.1088	1.1088	399
488.95	3936.24	1.10967	1.10967	399
489.059	3939	1.11058	1.11058	399
489.169	3941.05	1.11143	1.11143	399
489.27	3943.03	1.11221	1.11221	399
489.38	3944.96	1.11308	1.11308	399
489.489	3948.13	1.11397	1.11397	399
489.59	3950.54	1.11475	1.11475	399
489.7	3952.69	1.11562	1.11562	399
489.809	3955.05	1.11649	1.11649	399
489.919	3957.15	1.1174	1.1174	399
490.02	3959.29	1.11816	1.11816	399
490.129	3962.44	1.11905	1.11905	399
490.239	3964.7	1.11992	1.11992	399
490.34	3967.19	1.12075	1.12075	399
490.449	3969.33	1.12158	1.12158	399
490.559	3971.76	1.12246	1.12246	399
490.66	3973.87	1.12327	1.12327	399
490.77	3976.45	1.12416	1.12416	399
490.879	3978.99	1.12505	1.12505	399
490.989	3980.87	1.12592	1.12592	399
491.09	3983.73	1.12672	1.12672	399
491.199	3986.28	1.12757	1.12757	399
491.309	3989.2	1.12846	1.12846	399
491.41	3991.46	1.12927	1.12927	399
491.52	3994.15	1.13013	1.13013	399
491.629	3996.7	1.131	1.131	399
491.739	3998.91	1.13191	1.13191	399
491.84	4001.36	1.1327	1.1327	399
491.949	4004.15	1.13359	1.13359	398
492.059	4006.25	1.13443	1.13443	398
492.16	4008.7	1.13524	1.13524	398
492.27	4011.4	1.13615	1.13615	398
492.379	4013.26	1.13702	1.13702	398
492.489	4015.74	1.13788	1.13788	398
492.59	4017.71	1.13869	1.13869	398
492.699	4020.34	1.13958	1.13958	398
492.809	4022.88	1.14045	1.14045	398
492.91	4024.77	1.14123	1.14123	398
493.02	4027.44	1.14212	1.14212	398
493.129	4029.94	1.14299	1.14299	398
493.239	4031.97	1.14386	1.14386	398
493.34	4034.56	1.14469	1.14469	398
493.449	4037	1.14557	1.14557	398
493.559	4039.3	1.14644	1.14644	398
493.66	4041.66	1.14725	1.14725	398
493.77	4044.17	1.14812	1.14812	398
493.879	4047.22	1.14898	1.14898	398
493.989	4049.35	1.14985	1.14985	398
494.09	4051.87	1.15066	1.15066	398
494.199	4054.7	1.15155	1.15155	398
494.309	4056.63	1.15242	1.15242	398
494.41	4058.62	1.15322	1.15322	398
494.52	4061.21	1.15411	1.15411	398
494.629	4063.5	1.15498	1.15498	398
494.739	4066.44	1.15589	1.15589	398
494.84	4068.75	1.15667	1.15667	398
494.949	4071.26	1.15756	1.15756	398
495.05	4073.57	1.15835	1.15835	398
495.16	4076.14	1.15924	1.15924	398
495.269	4078.42	1.16011	1.16011	398
495.379	4081.02	1.16099	1.16099	398
495.48	4083.14	1.16182	1.16182	398
495.59	4085.26	1.16269	1.16269	398
495.699	4087.73	1.16358	1.16358	398
495.8	4090.34	1.16436	1.16436	398
495.91	4092.83	1.16525	1.16525	398
496.019	4094.97	1.1661	1.1661	398
496.129	4097.83	1.16701	1.16701	398
496.23	4099.62	1.16779	1.16779	398
496.34	4102.04	1.16868	1.16868	398
496.449	4104.45	1.16955	1.16955	398
496.55	4106.99	1.17036	1.17036	398
496.66	4109.22	1.17123	1.17123	398
496.769	4112.07	1.17214	1.17214	398
496.879	4114.3	1.17302	1.17302	399
496.98	4116.47	1.17383	1.17383	399
497.09	4119.38	1.1747	1.1747	399
497.199	4121.95	1.17559	1.17559	399
497.3	4124.3	1.17639	1.17639	399
497.41	4126.68	1.17726	1.17726	399
497.519	4129.07	1.17813	1.17813	399
497.629	4132.05	1.17904	1.17904	399
497.73	4133.89	1.1798	1.1798	399
497.84	4136.24	1.18069	1.18069	399
497.949	4138.72	1.1816	1.1816	399
498.05	4140.95	1.18239	1.18239	399
498.16	4143.27	1.18328	1.18328	399
498.269	4146.05	1.18417	1.18417	399
498.379	4148.78	1.18503	1.18503	399
498.48	4150.62	1.18582	1.18582	399
498.59	4154.13	1.18673	1.18673	399
498.699	4156.27	1.1876	1.1876	399
498.8	4158.39	1.1884	1.1884	399
498.91	4161.14	1.18929	1.18929	399
499.019	4163.52	1.19018	1.19018	399
499.129	4166.2	1.19107	1.19107	399
499.23	4168.58	1.19188	1.19188	399
499.34	4171.3	1.19274	1.19274	399
499.449	4173.94	1.19363	1.19363	399
499.55	4176.02	1.19444	1.19444	399
499.66	4178.51	1.19531	1.19531	399
499.769	4180.97	1.1962	1.1962	399
499.879	4183.83	1.19709	1.19709	399
499.98	4185.51	1.19789	1.19789	399
500.089	4188.67	1.1988	1.1988	399
500.199	4191.12	1.19969	1.19969	399
500.3	4192.86	1.2005	1.2005	399
500.41	4195.35	1.20139	1.20139	399
500.519	4197.92	1.20227	1.20227	399
500.62	4200.48	1.20306	1.20306	399
500.73	4203.15	1.20393	1.20393	399
500.839	4205.42	1.20482	1.20482	399
500.949	4208.17	1.20571	1.20571	399
501.05	4210.45	1.20651	1.20651	399
501.16	4213.32	1.2074	1.2074	399
501.269	4214.8	1.20827	1.20827	399
501.37	4217.5	1.20907	1.20907	399
501.48	4220.23	1.20994	1.20994	399
501.589	4222.6	1.21083	1.21083	399
501.699	4225.47	1.21174	1.21174	399
501.8	4227.73	1.21253	1.21253	399
501.91	4229.91	1.21342	1.21342	399
502.019	4232.67	1.21428	1.21428	400
502.12	4235.26	1.21507	1.21507	400
502.23	4238.27	1.21596	1.21596	400
502.339	4240.46	1.21685	1.21685	400
502.449	4243.02	1.21776	1.21776	400
502.55	4245.04	1.21856	1.21856	400
502.66	4247.57	1.21945	1.21945	400
502.769	4250.27	1.22032	1.22032	400
502.87	4252.46	1.22113	1.22113	400
502.98	4254.73	1.22199	1.22199	400
503.089	4257.18	1.22288	1.22288	400
503.199	4259.67	1.22375	1.22375	400
503.3	4262.18	1.22456	1.22456	400
503.41	4264.6	1.22543	1.22543	400
503.519	4267.34	1.22631	1.22631	400
503.62	4269.52	1.22712	1.22712	400
503.73	4271.75	1.22799	1.22799	400
503.839	4274.57	1.22886	1.22886	400
503.949	4277.06	1.22977	1.22977	400
504.05	4279.34	1.23057	1.23057	400
504.16	4281.61	1.23144	1.23144	400
504.269	4284.63	1.23233	1.23233	400
504.37	4286.86	1.23311	1.23311	400
504.48	4289.04	1.23398	1.23398	400
504.589	4292.08	1.23489	1.23489	400
504.699	4294.09	1.23576	1.23576	400
504.8	4296.58	1.23659	1.23659	400
504.91	4299	1.23744	1.23744	400
505.019	4301.66	1.23834	1.23834	400
505.12	4303.47	1.23913	1.23913	401
505.229	4305.76	1.24	1.24	401
505.339	4308.24	1.24087	1.24087	401
505.44	4311.12	1.24169	1.24169	401
505.55	4313.7	1.24258	1.24258	401
505.659	4316.05	1.24343	1.24343	401
505.769	4318.22	1.24432	1.24432	401
505.87	4320.5	1.24512	1.24512	401
505.979	4323.08	1.24599	1.24599	401
506.089	4325.93	1.24688	1.24688	401
506.19	4328.22	1.24767	1.24767	401
506.3	4330.49	1.24856	1.24856	401
506.409	4333.15	1.24944	1.24944	401
506.519	4335.32	1.25033	1.25033	401
506.62	4337.32	1.25112	1.25112	401
506.729	4340.01	1.25199	1.25199	401
506.839	4342.42	1.25288	1.25288	401
506.94	4344.52	1.25364	1.25364	401
507.05	4346.98	1.25453	1.25453	401
507.159	4349.79	1.25544	1.25544	401
507.269	4352.28	1.25629	1.25629	401
507.37	4354.27	1.25709	1.25709	401
507.479	4356.98	1.25798	1.25798	401
507.589	4359.79	1.25887	1.25887	401
507.69	4361.89	1.25966	1.25966	401
507.8	4364.52	1.26052	1.26052	401
507.909	4366.92	1.26143	1.26143	401
508.019	4369.07	1.26228	1.26228	401
508.12	4371.52	1.26309	1.26309	401
508.229	4374.48	1.26396	1.26396	401
508.339	4376.49	1.26482	1.26482	401
508.44	4378.36	1.26561	1.26561	401
508.55	4380.92	1.26652	1.26652	401
508.659	4383.71	1.26741	1.26741	401
508.769	4385.75	1.2683	1.2683	401
508.87	4388.35	1.26908	1.26908	401
508.979	4390.71	1.26995	1.26995	401
509.089	4393.64	1.27084	1.27084	401
509.19	4395.72	1.2716	1.2716	401
509.3	4398.67	1.27249	1.27249	401
509.409	4400.88	1.27336	1.27336	401
509.519	4403.31	1.27425	1.27425	401
509.62	4405.68	1.27506	1.27506	401
509.729	4408.17	1.2759	1.2759	401
509.839	4410.86	1.27681	1.27681	401
509.94	4413.01	1.2776	1.2776	401
510.05	4415.38	1.27847	1.27847	401
510.159	4418.4	1.27938	1.27938	401
510.26	4420.59	1.28016	1.28016	401
510.37	4422.91	1.28103	1.28103	401
510.479	4424.97	1.28188	1.28188	401
510.58	4426.97	1.28266	1.28266	401
510.69	4430.79	1.28353	1.28353	401
510.799	4433.17	1.28442	1.28442	401
510.909	4435.11	1.28531	1.28531	401
511.01	4436.97	1.28609	1.28609	401
511.12	4439.78	1.28698	1.28698	401
511.229	4442.56	1.28787	1.28787	401
511.33	4445.02	1.28866	1.28866	401
511.44	4447.17	1.28955	1.28955	401
511.549	4449.53	1.29037	1.29037	401
511.659	4452.28	1.29128	1.29128	401
511.76	4454.79	1.29207	1.29207	401
511.87	4457.63	1.29296	1.29296	401
511.979	4459.9	1.29382	1.29382	401
512.08	4461.95	1.29463	1.29463	401
512.19	4464.52	1.29554	1.29554	401
512.299	4466.79	1.29641	1.29641	401
512.409	4469.72	1.29726	1.29726	401
512.51	4472.02	1.29806	1.29806	401
512.62	4474.72	1.29893	1.29893	401
512.729	4477.51	1.29982	1.29982	401
512.83	4480.1	1.30058	1.30058	401
512.94	4482.7	1.30149	1.30149	401
513.049	4484.53	1.30238	1.30238	401
513.159	4487.67	1.30325	1.30325	400
513.26	4489.82	1.30406	1.30406	400
513.37	4492.61	1.30495	1.30495	400
513.479	4495.03	1.30581	1.30581	400
513.58	4497.26	1.3066	1.3066	400
513.69	4499.66	1.30749	1.30749	400
513.799	4501.98	1.30836	1.30836	400
513.909	4504.69	1.30925	1.30925	400
514.01	4506.85	1.31003	1.31003	400
514.12	4509.71	1.31092	1.31092	400
514.229	4512.02	1.31179	1.31179	400
514.33	4514.13	1.31259	1.31259	400
514.44	4516.96	1.31346	1.31346	400
514.549	4519.48	1.31437	1.31437	400
514.659	4521.68	1.31524	1.31524	400
514.76	4523.87	1.31605	1.31605	400
514.87	4526.72	1.31689	1.31689	400
514.979	4529.65	1.31778	1.31778	400
515.08	4531.71	1.31859	1.31859	400
515.19	4534.25	1.31948	1.31948	400
515.299	4536.56	1.32035	1.32035	400
515.4	4539.01	1.32113	1.32113	400
515.51	4542.03	1.32204	1.32204	400
515.619	4544.12	1.32291	1.32291	400
515.729	4546.89	1.3238	1.3238	400
515.83	4548.44	1.3246	1.3246	400
515.94	4551.44	1.32551	1.32551	400
516.049	4553.93	1.32636	1.32636	400
516.15	4557.05	1.32719	1.32719	400
516.26	4559.17	1.32801	1.32801	400
516.369	4561.84	1.3289	1.3289	400
516.479	4563.88	1.32977	1.32977	400
516.58	4566.77	1.3306	1.3306	400
516.69	4568.91	1.33147	1.33147	400
516.799	4571.63	1.3324	1.3324	400
516.9	4573.15	1.33314	1.33314	400
517.01	4576.02	1.33403	1.33403	400
517.119	4578.42	1.33492	1.33492	400
517.229	4580.97	1.33581	1.33581	399
517.33	4583.25	1.33659	1.33659	399
517.44	4585.97	1.33746	1.33746	399
517.549	4588.17	1.33835	1.33835	399
517.65	4590.69	1.33916	1.33916	399
517.76	4593.55	1.34004	1.34004	399
517.869	4596.11	1.34091	1.34091	399
517.979	4599.1	1.3418	1.3418	399
518.08	4601.18	1.34263	1.34263	399
518.19	4603.36	1.3435	1.3435	399
518.299	4606.42	1.34441	1.34441	399
518.4	4608.88	1.34519	1.34519	399
518.51	4610.88	1.34606	1.34606	399
518.619	4613.66	1.34693	1.34693	399
518.729	4616.73	1.34782	1.34782	399
518.83	4619	1.34862	1.34862	399
518.94	4620.96	1.34951	1.34951	399
519.049	4623.8	1.35038	1.35038	399
519.15	4626.29	1.35121	1.35121	399
519.26	4628.84	1.35208	1.35208	399
519.369	4631.17	1.35296	1.35296	399
519.479	4634.04	1.35385	1.35385	399
519.58	4636.17	1.35466	1.35466	399
519.69	4639.12	1.35553	1.35553	399
519.799	4641.65	1.3564	1.3564	399
519.9	4643.81	1.35718	1.35718	399
520.01	4647.36	1.35811	1.35811	399
520.119	4649.55	1.35898	1.35898	399
520.22	4651.61	1.35976	1.35976	399
520.33	4654.44	1.36067	1.36067	399
520.439	4657.07	1.36152	1.36152	399
520.549	4660.03	1.36243	1.36243	399
520.65	4662.03	1.36324	1.36324	399
520.759	4664.71	1.36413	1.36413	399
520.869	4667.58	1.36501	1.36501	399
520.97	4669.39	1.3658	1.3658	399
521.08	4671.76	1.36665	1.36665	399
521.189	4674.57	1.36756	1.36756	399
521.299	4678.04	1.36849	1.36849	399
521.4	4679.92	1.36929	1.36929	398
521.509	4681.77	1.37018	1.37018	398
521.619	4683.69	1.37105	1.37105	398
521.72	4687.05	1.37186	1.37186	398
521.83	4689.77	1.37275	1.37275	398
521.939	4692.35	1.37363	1.37363	398
522.049	4694.48	1.37448	1.37448	398
522.15	4697.45	1.37529	1.37529	398
522.259	4699.89	1.3762	1.3762	398
522.369	4702.16	1.37707	1.37707	398
522.47	4704.57	1.37787	1.37787	398
522.58	4707.2	1.37876	1.37876	398
522.689	4709.53	1.37963	1.37963	398
522.799	4712.52	1.38052	1.38052	398
522.9	4715.26	1.38134	1.38134	398
523.009	4717.3	1.38221	1.38221	398
523.119	4720.26	1.38308	1.38308	398
523.22	4722.54	1.38389	1.38389	398
523.33	4725.58	1.38478	1.38478	398
523.439	4728.01	1.38566	1.38566	398
523.549	4730.64	1.38653	1.38653	398
523.65	4732.46	1.38732	1.38732	398
523.759	4735.41	1.38823	1.38823	398
523.869	4737.87	1.38914	1.38914	398
523.97	4740.11	1.38992	1.38992	398
524.08	4742.74	1.39079	1.39079	398
524.189	4745.65	1.39168	1.39168	398
524.299	4747.56	1.39255	1.39255	398
524.4	4750.19	1.39335	1.39335	398
524.509	4752.74	1.39424	1.39424	398
524.619	4755.51	1.39511	1.39511	398
524.72	4757.65	1.39592	1.39592	398
524.83	4760.61	1.39679	1.39679	398
524.939	4762.85	1.39765	1.39765	398
525.049	4765.35	1.39856	1.39856	398
525.15	4767.54	1.39937	1.39937	398
525.259	4770.07	1.40024	1.40024	398
525.36	4772.57	1.40104	1.40104	398
525.47	4775.26	1.40193	1.40193	398
525.579	4777.59	1.40278	1.40278	398
525.689	4780.36	1.40367	1.40367	398
525.79	4783.26	1.40448	1.40448	398
525.9	4785.1	1.40539	1.40539	398
526.009	4787.46	1.40625	1.40625	398
526.11	4789.68	1.40704	1.40704	398
526.22	4792.98	1.40793	1.40793	398
526.329	4795.35	1.40882	1.40882	398
526.439	4798.2	1.40971	1.40971	398
526.54	4801.62	1.41049	1.41049	398
526.65	4804.83	1.41136	1.41136	398
526.759	4807.37	1.41225	1.41225	398
526.86	4809.51	1.41307	1.41307	398
526.97	4811.4	1.41394	1.41394	398
527.079	4813.91	1.41481	1.41481	398
527.189	4816.87	1.41568	1.41568	398
527.29	4819.66	1.41649	1.41649	398
527.4	4821.98	1.41735	1.41735	399
527.509	4824.74	1.41824	1.41824	399
527.61	4826.29	1.41903	1.41903	399
527.72	4829.03	1.41992	1.41992	399
527.829	4831.58	1.42081	1.42081	399
527.939	4833.62	1.42165	1.42165	399
528.04	4836.36	1.42246	1.42246	399
528.15	4839.07	1.42333	1.42333	399
528.259	4841.44	1.42424	1.42424	399
528.36	4843.93	1.42502	1.42502	399
528.47	4846.27	1.42589	1.42589	399
528.579	4849.03	1.42678	1.42678	399
528.689	4851.44	1.42767	1.42767	399
528.79	4853.7	1.42845	1.42845	399
528.9	4856.67	1.42936	1.42936	399
529.009	4859.31	1.43021	1.43021	399
529.11	4861.68	1.43102	1.43102	399
529.22	4864.2	1.43189	1.43189	399
529.329	4866.56	1.43275	1.43275	399
529.439	4869.23	1.43364	1.43364	399
529.54	4871.83	1.43445	1.43445	399
529.65	4873.64	1.4353	1.4353	399
529.759	4876.44	1.43621	1.43621	399
529.86	4879.37	1.43701	1.43701	399
529.97	4881.93	1.43786	1.43786	399
530.079	4884.66	1.43875	1.43875	399
530.18	4886.66	1.43953	1.43953	399
530.29	4889.24	1.44042	1.44042	399
530.399	4891.68	1.44127	1.44127	399
530.509	4894.11	1.44216	1.44216	399
530.61	4896.43	1.44296	1.44296	399
530.72	4899.32	1.44383	1.44383	399
530.829	4901.63	1.44472	1.44472	399
530.93	4904.29	1.44551	1.44551	399
531.04	4906.92	1.4464	1.4464	399
531.149	4909.23	1.44726	1.44726	399
531.259	4911.87	1.44813	1.44813	399
531.36	4914.55	1.44894	1.44894	399
531.47	4917.57	1.44985	1.44985	400
531.579	4920.04	1.45072	1.45072	400
531.68	4921.88	1.4515	1.4515	400
531.79	4924.67	1.45235	1.45235	400
531.899	4928.42	1.45322	1.45322	400
532.009	4930.72	1.45411	1.45411	400
532.11	4932.69	1.45489	1.45489	400
532.22	4934.75	1.45578	1.45578	400
532.329	4937.45	1.45667	1.45667	400
532.43	4940.51	1.45748	1.45748	400
532.54	4942.91	1.45834	1.45834	400
532.649	4945.13	1.45919	1.45919	400
532.759	4948.09	1.46008	1.46008	400
532.86	4949.97	1.46087	1.46087	400
532.97	4952.53	1.46173	1.46173	400
533.079	4955.37	1.46264	1.46264	400
533.18	4957.52	1.46345	1.46345	400
533.29	4960.4	1.4643	1.4643	400
533.399	4963.5	1.46523	1.46523	400
533.509	4966.11	1.46607	1.46607	400
533.61	4968.38	1.46686	1.46686	400
533.72	4971.01	1.46775	1.46775	400
533.829	4973.7	1.46864	1.46864	400
533.93	4976	1.4694	1.4694	400
534.04	4978.73	1.47029	1.47029	400
534.149	4981.56	1.47116	1.47116	400
534.259	4983.9	1.47205	1.47205	400
534.36	4986.41	1.47285	1.47285	400
534.47	4989.13	1.47372	1.47372	400
534.579	4991.33	1.47461	1.47461	401
534.68	4993.55	1.47544	1.47544	401
534.79	4996	1.47633	1.47633	401
534.899	4998.27	1.4772	1.4772	401
535.009	5000.79	1.47806	1.47806	401
535.11	5003.56	1.47885	1.47885	401
535.219	5006.32	1.47972	1.47972	401
535.329	5008.51	1.48059	1.48059	401
535.43	5010.65	1.48139	1.48139	401
535.539	5013.65	1.48228	1.48228	401
535.649	5016.1	1.48317	1.48317	401
535.75	5018.6	1.48398	1.48398	401
535.86	5020.86	1.48482	1.48482	401
535.969	5023.77	1.48571	1.48571	401
536.079	5026.98	1.48658	1.48658	401
536.18	5029.31	1.48739	1.48739	401
536.289	5031.67	1.48828	1.48828	401
536.399	5033.97	1.48912	1.48912	401
536.5	5036.93	1.48995	1.48995	401
536.61	5039.41	1.4908	1.4908	401
536.719	5042.4	1.49171	1.49171	401
536.829	5045.14	1.49257	1.49257	401
536.93	5047.45	1.4934	1.4934	401
537.039	5049.62	1.49429	1.49429	401
537.149	5052.08	1.49516	1.49516	401
537.25	5054.83	1.49594	1.49594	401
537.36	5057.25	1.49681	1.49681	401
537.469	5060.25	1.4977	1.4977	401
537.579	5062.26	1.49859	1.49859	401
537.68	5065.16	1.4994	1.4994	401
537.789	5067.51	1.50026	1.50026	401
537.899	5069.61	1.50115	1.50115	401
538	5072.09	1.50198	1.50198	401
538.11	5074.35	1.50285	1.50285	401
538.219	5077.57	1.50372	1.50372	401
538.329	5079.97	1.5046	1.5046	401
538.43	5082.51	1.50539	1.50539	401
538.539	5085.39	1.50628	1.50628	401
538.649	5087.71	1.50717	1.50717	401
538.75	5089.84	1.50797	1.50797	401
538.86	5092.98	1.50884	1.50884	401
538.969	5095.29	1.50973	1.50973	401
539.079	5098.28	1.5106	1.5106	401
539.18	5100.91	1.51143	1.51143	401
539.289	5103.73	1.51229	1.51229	401
539.399	5106.24	1.51318	1.51318	401
539.5	5108.47	1.51397	1.51397	401
539.61	5111.15	1.51486	1.51486	401
539.719	5113.39	1.51573	1.51573	401
539.829	5115.92	1.51661	1.51661	401
539.93	5118.9	1.5174	1.5174	401
540.039	5121.45	1.51831	1.51831	401
540.14	5123.76	1.5191	1.5191	401
540.25	5126.48	1.51998	1.51998	401
540.359	5129.39	1.52089	1.52089	401
540.469	5131.87	1.52174	1.52174	401
540.57	5134.14	1.52257	1.52257	401
540.68	5136.74	1.52344	1.52344	401
540.789	5139.28	1.5243	1.5243	401
540.89	5142.56	1.52511	1.52511	401
541	5144.97	1.52602	1.52602	401
541.109	5147.66	1.52689	1.52689	401
541.219	5150.1	1.52778	1.52778	401
541.32	5152	1.52858	1.52858	401
541.43	5154.98	1.52947	1.52947	401
541.539	5157.92	1.53034	1.53034	401
541.64	5160.25	1.53115	1.53115	401
541.75	5162.71	1.53201	1.53201	401
541.859	5165.68	1.53292	1.53292	401
541.969	5168.38	1.53381	1.53381	401
542.07	5170.57	1.53458	1.53458	401
542.18	5173.25	1.53547	1.53547	401
542.289	5175.77	1.53636	1.53636	401
542.39	5178.51	1.53716	1.53716	401
542.5	5181.45	1.53809	1.53809	401
542.609	5183.23	1.53898	1.53898	401
542.719	5185.66	1.53987	1.53987	401
542.82	5188.07	1.54065	1.54065	401
542.93	5191.04	1.54152	1.54152	401
543.039	5193.51	1.54241	1.54241	401
543.14	5196.18	1.54322	1.54322	401
543.25	5198.47	1.54411	1.54411	401
543.359	5201.33	1.545	1.545	401
543.469	5204.35	1.54588	1.54588	401
543.57	5206.68	1.54667	1.54667	401
543.68	5209.1	1.54756	1.54756	401
543.789	5211.7	1.54845	1.54845	401
543.89	5214.13	1.54925	1.54925	401
544	5216.53	1.55012	1.55012	401
544.109	5219.76	1.55099	1.55099	401
544.219	5222.33	1.55188	1.55188	401
544.32	5224.85	1.55271	1.55271	401
544.43	5227.08	1.55355	1.55355	401
544.539	5229.8	1.55442	1.55442	401
544.64	5232.44	1.55523	1.55523	401
544.75	5234.94	1.55612	1.55612	401
544.859	5237.6	1.55703	1.55703	401
544.969	5239.51	1.55791	1.55791	401
545.07	5242.39	1.55872	1.55872	401
545.179	5244.78	1.55959	1.55959	401
545.289	5247.5	1.56048	1.56048	401
545.39	5249.88	1.56126	1.56126	401
545.5	5252.71	1.56215	1.56215	401
545.609	5255.67	1.56302	1.56302	401
545.71	5257.66	1.56381	1.56381	401
545.82	5260.6	1.56472	1.56472	401
545.929	5263.07	1.56558	1.56558	401
546.039	5265.72	1.56649	1.56649	401
546.14	5268.07	1.56728	1.56728	401
546.25	5270.59	1.56817	1.56817	401
546.359	5272.98	1.56904	1.56904	401
546.46	5274.88	1.56984	1.56984	401
546.57	5278.07	1.57073	1.57073	401
546.679	5280.68	1.5716	1.5716	400
546.789	5283.13	1.57245	1.57245	400
546.89	5286.47	1.57327	1.57327	400
547	5289.25	1.57418	1.57418	400
547.109	5290.97	1.57505	1.57505	400
547.21	5293.38	1.57584	1.57584	400
547.32	5296.2	1.57673	1.57673	400
547.429	5298.89	1.57761	1.57761	400
547.539	5301.15	1.5785	1.5785	400
547.64	5303.48	1.57931	1.57931	400
547.75	5306.54	1.58016	1.58016	400
547.859	5309.77	1.58105	1.58105	400
547.96	5311.29	1.58183	1.58183	400
548.07	5313.72	1.58272	1.58272	400
548.179	5316.24	1.58361	1.58361	400
548.289	5318.67	1.58446	1.58446	400
548.39	5321.25	1.58528	1.58528	400
548.5	5323.82	1.58617	1.58617	400
548.609	5325.89	1.58704	1.58704	400
548.71	5328.59	1.58783	1.58783	400
548.82	5331	1.58871	1.58871	400
548.929	5334.03	1.5896	1.5896	400
549.039	5336.58	1.59047	1.59047	400
549.14	5338.6	1.59126	1.59126	400
549.25	5341.33	1.59215	1.59215	400
549.359	5344.25	1.59303	1.59303	400
549.46	5346.9	1.59382	1.59382	400
549.57	5349.31	1.59469	1.59469	400
549.679	5351.98	1.59558	1.59558	400
549.789	5354.47	1.59647	1.59647	400
549.89	5356.87	1.59725	1.59725	400
550	5359.14	1.59814	1.59814	400
550.109	5362.08	1.59901	1.59901	400
550.21	5364.83	1.59981	1.59981	400
550.319	5367.35	1.60068	1.60068	400
550.429	5369.73	1.60157	1.60157	400
550.53	5372.24	1.60236	1.60236	400
550.64	5374.93	1.60325	1.60325	400
550.749	5377.49	1.60411	1.60411	399
550.859	5380.01	1.60496	1.60496	399
550.96	5382.72	1.60579	1.60579	399
551.069	5385.7	1.60668	1.60668	399
551.179	5387.9	1.60757	1.60757	399
551.28	5389.74	1.60835	1.60835	399
551.39	5392.16	1.60922	1.60922	399
551.499	5395.18	1.61009	1.61009	399
551.609	5397.52	1.61098	1.61098	399
551.71	5399.79	1.61178	1.61178	399
551.819	5402.15	1.61265	1.61265	399
551.929	5405.06	1.61354	1.61354	399
552.03	5407.41	1.61433	1.61433	399
552.14	5410.21	1.61521	1.61521	399
552.249	5412.8	1.6161	1.6161	399
552.359	5415.03	1.61697	1.61697	399
552.46	5417.86	1.61778	1.61778	399
552.569	5420.28	1.61865	1.61865	399
552.679	5422.96	1.61951	1.61951	399
552.78	5425.41	1.6203	1.6203	399
552.89	5427.13	1.62115	1.62115	399
552.999	5430.88	1.62204	1.62204	399
553.109	5434.04	1.62292	1.62292	399
553.21	5435.85	1.62371	1.62371	399
553.319	5438.02	1.6246	1.6246	399
553.429	5440.17	1.62547	1.62547	399
553.53	5442.57	1.62627	1.62627	399
553.64	5445.27	1.62714	1.62714	399
553.749	5447.66	1.62801	1.62801	399
553.859	5450.25	1.62892	1.62892	399
553.96	5452.69	1.6297	1.6297	399
554.069	5455.5	1.63057	1.63057	399
554.179	5458.34	1.63144	1.63144	399
554.28	5460.56	1.63225	1.63225	399
554.39	5463.09	1.63311	1.63311	399
554.499	5465.35	1.634	1.634	399
554.609	5468.03	1.63489	1.63489	399
554.71	5470.25	1.63566	1.63566	399
554.819	5473.47	1.63657	1.63657	398
554.929	5475.91	1.63741	1.63741	398
555.03	5478.06	1.63822	1.63822	398
555.14	5481.25	1.63911	1.63911	398
555.249	5483.58	1.64	1.64	398
555.35	5485.8	1.64076	1.64076	398
555.46	5488.71	1.64165	1.64165	398
555.569	5491.33	1.64254	1.64254	398
555.67	5493.89	1.64333	1.64333	398
555.78	5496.68	1.64421	1.64421	398
555.889	5498.9	1.64508	1.64508	398
555.999	5501.46	1.64599	1.64599	398
556.1	5503.7	1.64678	1.64678	398
556.21	5506.31	1.64767	1.64767	398
556.319	5509.27	1.64851	1.64851	398
556.42	5511.89	1.64932	1.64932	398
556.53	5514.31	1.65021	1.65021	398
556.639	5516.33	1.65108	1.65108	398
556.749	5519.27	1.65199	1.65199	398
556.85	5521.61	1.65277	1.65277	398
556.96	5524.25	1.65364	1.65364	398
557.069	5526.69	1.65451	1.65451	398
557.17	5529.76	1.65529	1.65529	398
557.28	5532.93	1.6562	1.6562	398
557.389	5535.06	1.65707	1.65707	398
557.499	5537.51	1.65794	1.65794	398
557.6	5539.83	1.65875	1.65875	398
557.71	5542.62	1.65964	1.65964	398
557.819	5545.16	1.6605	1.6605	398
557.92	5547.76	1.66133	1.66133	398
558.03	5550.55	1.6622	1.6622	398
558.139	5552.62	1.66307	1.66307	398
558.249	5555.23	1.66398	1.66398	398
558.35	5558.23	1.66478	1.66478	398
558.46	5560.3	1.66565	1.66565	398
558.569	5562.81	1.66652	1.66652	398
558.67	5565.1	1.66733	1.66733	398
558.78	5567.8	1.66819	1.66819	398
558.889	5570.7	1.66908	1.66908	398
558.999	5573.61	1.66997	1.66997	398
559.1	5575.35	1.67076	1.67076	398
559.21	5577.7	1.67167	1.67167	398
559.319	5580.78	1.67253	1.67253	398
559.42	5582.94	1.67334	1.67334	398
559.53	5585.84	1.67421	1.67421	398
559.639	5588.37	1.67508	1.67508	398
559.749	5591.13	1.67597	1.67597	398
559.85	5593.32	1.67675	1.67675	398
559.96	5596.1	1.67766	1.67766	398
560.069	5598.78	1.67853	1.67853	398
560.17	5601.14	1.67931	1.67931	398
560.28	5603.47	1.68022	1.68022	398
560.389	5606.42	1.68111	1.68111	398
560.49	5608.95	1.6819	1.6819	398
560.6	5611.38	1.68279	1.68279	398
560.709	5614.43	1.68366	1.68366	398
560.819	5617.1	1.68454	1.68454	398
560.92	5619.32	1.68535	1.68535	399
561.03	5622.31	1.68622	1.68622	399
561.139	5625.03	1.68713	1.68713	399
561.24	5626.79	1.68791	1.68791	399
561.35	5629.93	1.68878	1.68878	399
561.459	5632.46	1.68967	1.68967	399
561.569	5635.32	1.6906	1.6906	399
561.67	5637.44	1.69137	1.69137	399
561.78	5640.16	1.69225	1.69225	399
561.889	5642.56	1.69312	1.69312	399
561.99	5644.79	1.69391	1.69391	399
562.1	5647.84	1.69482	1.69482	399
562.209	5650.53	1.69566	1.69566	399
562.319	5653.48	1.69655	1.69655	399
562.42	5655.29	1.69738	1.69738	399
562.53	5657.72	1.69825	1.69825	399
562.639	5660.79	1.69916	1.69916	399
562.74	5663.27	1.69994	1.69994	399
562.85	5665.68	1.70083	1.70083	399
562.959	5668.58	1.70174	1.70174	399
[truncated: 1,607 more rows]
