# Supplementary material for: Benchmark dataset of the effect of grain size on strength in the single-phase FCC CrCoNi medium entropy alloy
Source: Data Brief. 2019 Oct 1;27:104592. doi: 10.1016/j.dib.2019.104592 (PMC6812030; doi:10.1016/j.dib.2019.104592)
Supplement: Multimedia component 1 [file mmc1.zip › Compression_Tests/673K/CrCoNi_1473K_30min_673K.xlsx]

## Sheet: CrCoNi_1473K_30min_673K
Name	CrCoNi-1200C-30min-152µm-693K
Diameter	4.07	mm
Sample height	8.08	mm
Gage length	8.08	mm
Speed ​​during measurement	0.48	mm/min
Time	Force	Crosshead Displacement	Crosshead Displacement	Temperature
s	N	mm	mm	°C
348.707	81.1887	0	0	399
348.787	81.1253	-4.13415e-05	-4.13415e-05	399
348.817	81.1732	-6.19648e-05	-6.19648e-05	399
348.817	81.1732	-6.19648e-05	-6.19648e-05	399
348.917	81.1099	-0.000103354	-0.000103354	399
349.027	81.0071	-0.000144695	-0.000144695	399
349.137	82.1433	0.000454689	0.000454689	399
349.247	84.1086	0.00138452	0.00138452	399
349.347	86.1848	0.00221136	0.00221136	399
349.457	88.2141	0.00310018	0.00310018	399
349.567	90.1555	0.00398901	0.00398901	400
349.667	91.7668	0.00477483	0.00477483	400
349.777	93.0769	0.00566366	0.00566366	400
349.887	94.7426	0.006511	0.006511	400
349.997	96.3764	0.00739982	0.00739982	400
350.097	97.9553	0.00818517	0.00818517	400
350.207	100.11	0.009074	0.009074	400
350.317	102.147	0.00994232	0.00994232	400
350.417	104.484	0.0107486	0.0107486	400
350.527	106.512	0.0116372	0.0116372	400
350.637	109.149	0.0125056	0.0125056	400
350.747	111.967	0.0133944	0.0133944	400
350.847	114.327	0.01418	0.01418	400
350.957	116.972	0.0150689	0.0150689	400
351.057	119.27	0.0158542	0.0158542	400
351.167	121.196	0.0167635	0.0167635	400
351.277	123.138	0.0176111	0.0176111	400
351.387	124.677	0.0184999	0.0184999	400
351.487	126.043	0.0193063	0.0193063	400
351.597	126.998	0.0201746	0.0201746	400
351.707	126.265	0.0210424	0.0210424	400
351.807	126.982	0.0218283	0.0218283	400
351.917	129.548	0.0227171	0.0227171	400
352.027	130.747	0.0235849	0.0235849	400
352.137	131.482	0.0244947	0.0244947	400
352.237	132.397	0.0252596	0.0252596	400
352.347	133.155	0.0261484	0.0261484	400
352.457	133.834	0.0270372	0.0270372	400
352.557	134.576	0.0278228	0.0278228	401
352.667	135.5	0.0287116	0.0287116	401
352.777	136.06	0.0295795	0.0295795	401
352.887	136.771	0.0304683	0.0304683	401
352.987	137.647	0.0312746	0.0312746	401
353.097	138.76	0.032143	0.032143	401
353.207	139.691	0.0330108	0.0330108	401
353.307	141.239	0.0338171	0.0338171	401
353.417	143.093	0.0346855	0.0346855	401
353.527	144.728	0.0355743	0.0355743	401
353.637	146.479	0.0364629	0.0364629	401
353.737	148.288	0.0372277	0.0372277	401
353.847	150.3	0.0381375	0.0381375	401
353.957	152.069	0.0390263	0.0390263	401
354.057	153.553	0.0398117	0.0398117	401
354.167	154.651	0.0407005	0.0407005	401
354.277	155.282	0.0415688	0.0415688	401
354.387	156.088	0.0424367	0.0424367	401
354.487	156.711	0.043243	0.043243	401
354.597	157.864	0.0440904	0.0440904	401
354.707	159.198	0.0449792	0.0449792	401
354.807	160.224	0.0457858	0.0457858	401
354.917	161.535	0.0466746	0.0466746	401
355.027	163.239	0.0475634	0.0475634	401
355.137	164.913	0.0484522	0.0484522	401
355.237	166.145	0.0492581	0.0492581	401
355.347	167.723	0.0501264	0.0501264	401
355.457	168.829	0.0510152	0.0510152	401
355.557	170.226	0.0518216	0.0518216	401
355.667	171.434	0.0526894	0.0526894	401
355.777	172.578	0.0535577	0.0535577	401
355.877	173.833	0.0543641	0.0543641	401
355.987	175.293	0.0552734	0.0552734	401
356.097	176.596	0.0561208	0.0561208	401
356.207	178.293	0.0570096	0.0570096	401
356.307	179.817	0.0578159	0.0578159	401
356.417	181.624	0.0586843	0.0586843	401
356.527	183.812	0.0595731	0.0595731	401
356.627	186.006	0.0603789	0.0603789	401
356.737	188.705	0.0612473	0.0612473	401
356.847	191.508	0.0621156	0.0621156	401
356.957	194.823	0.0630044	0.0630044	401
357.057	198.13	0.0638103	0.0638103	401
357.167	202.124	0.0646786	0.0646786	401
357.277	205.931	0.0655674	0.0655674	401
357.377	209.72	0.0663942	0.0663942	401
357.487	213.989	0.0672626	0.0672626	401
357.597	218.775	0.0681514	0.0681514	401
357.707	223.511	0.0690197	0.0690197	401
357.807	228.452	0.0698465	0.0698465	401
357.917	233.741	0.0706939	0.0706939	401
358.027	238.825	0.0716032	0.0716032	401
358.127	243.632	0.0723681	0.0723681	401
358.237	249.306	0.0732984	0.0732984	401
358.347	255.038	0.0741457	0.0741457	401
358.457	260.929	0.0750345	0.0750345	401
358.557	264.282	0.0758614	0.0758614	401
358.667	270.898	0.0767092	0.0767092	401
358.777	276.755	0.0776185	0.0776185	401
358.877	281.964	0.0784453	0.0784453	401
358.987	288.122	0.0793137	0.0793137	401
359.097	293.728	0.0801815	0.0801815	401
359.207	299.71	0.0810498	0.0810498	401
359.307	305.134	0.0818767	0.0818767	401
359.417	311.388	0.082745	0.082745	401
359.527	317.767	0.0836128	0.0836128	401
359.627	323.583	0.0844397	0.0844397	400
359.737	330.341	0.085308	0.085308	400
359.847	336.841	0.0861968	0.0861968	400
359.957	343.626	0.0870856	0.0870856	400
360.057	349.958	0.087892	0.087892	400
360.167	356.693	0.0887808	0.0887808	400
360.277	363.286	0.0896491	0.0896491	400
360.377	369.896	0.090455	0.090455	400
360.487	376.101	0.091344	0.091344	400
360.597	383.241	0.0922329	0.0922329	400
360.707	390.843	0.0931217	0.0931217	400
360.807	397.257	0.0939485	0.0939485	400
360.917	404.497	0.0948374	0.0948374	400
361.027	411.708	0.0957052	0.0957052	400
361.127	418.521	0.0965116	0.0965116	400
361.237	425.868	0.0974006	0.0974006	400
361.347	433.931	0.0982895	0.0982895	400
361.447	440.697	0.0990748	0.0990748	400
361.557	448.177	0.0999634	0.0999634	400
361.667	456.013	0.100853	0.100853	400
361.777	463.728	0.101721	0.101721	400
361.877	471.349	0.102527	0.102527	400
361.987	479.489	0.103415	0.103415	400
362.097	488.173	0.104304	0.104304	400
362.197	495.626	0.10509	0.10509	400
362.307	504.036	0.105979	0.105979	400
362.417	512.767	0.106868	0.106868	400
362.527	521.286	0.107736	0.107736	400
362.627	528.982	0.108542	0.108542	400
362.737	537.501	0.10941	0.10941	400
362.847	546.142	0.110299	0.110299	400
362.947	554.271	0.111126	0.111126	400
363.057	563.079	0.112015	0.112015	400
363.167	572.115	0.112883	0.112883	400
363.277	581.126	0.113772	0.113772	400
363.377	589.204	0.114557	0.114557	400
363.487	598.7	0.115467	0.115467	400
363.597	607.857	0.116314	0.116314	400
363.697	615.865	0.117141	0.117141	400
363.807	624.693	0.118009	0.118009	400
363.917	633.958	0.118898	0.118898	400
364.027	643.392	0.119787	0.119787	400
364.127	651.724	0.120552	0.120552	400
364.237	661.243	0.121482	0.121482	400
364.347	670.72	0.12235	0.12235	400
364.447	679.638	0.123156	0.123156	400
364.557	689.329	0.124024	0.124024	400
364.667	698.958	0.124893	0.124893	400
364.777	708.525	0.125782	0.125782	399
364.877	717.564	0.126587	0.126587	399
364.987	727.302	0.127456	0.127456	399
365.097	737.294	0.128345	0.128345	399
365.197	746.044	0.12913	0.12913	399
365.307	756.529	0.13004	0.13004	399
365.417	766.443	0.130928	0.130928	399
365.527	776.279	0.131797	0.131797	399
365.627	784.95	0.132582	0.132582	399
365.737	795.118	0.133471	0.133471	399
365.837	803.562	0.134257	0.134257	399
365.947	813.456	0.135125	0.135125	399
366.057	823.624	0.136014	0.136014	399
366.167	833.695	0.136902	0.136902	399
366.267	842.835	0.137688	0.137688	399
366.377	852.503	0.138556	0.138556	399
366.487	862.339	0.139424	0.139424	399
366.587	870.987	0.140251	0.140251	399
366.697	880.687	0.141119	0.141119	399
366.807	890.538	0.142029	0.142029	399
366.917	900.198	0.142897	0.142897	399
367.017	909.558	0.143703	0.143703	399
367.127	921.077	0.144592	0.144592	399
367.237	930.952	0.145439	0.145439	399
367.337	939.855	0.146225	0.146225	399
367.447	949.03	0.147114	0.147114	399
367.557	958.312	0.147982	0.147982	399
367.667	967.948	0.148891	0.148891	399
367.767	976.402	0.149698	0.149698	398
367.877	985.452	0.150545	0.150545	398
367.987	994.538	0.151434	0.151434	398
368.087	1002.93	0.15224	0.15224	398
368.197	1011.79	0.153108	0.153108	398
368.307	1020.57	0.153997	0.153997	398
368.417	1029.09	0.154865	0.154865	398
368.517	1036.72	0.155671	0.155671	398
368.627	1045.28	0.15654	0.15654	398
368.737	1053.56	0.157408	0.157408	398
368.837	1061	0.158214	0.158214	398
368.947	1069.26	0.159103	0.159103	398
369.057	1077.82	0.159971	0.159971	398
369.167	1085.84	0.16086	0.16086	398
369.267	1093.73	0.161666	0.161666	398
369.377	1102.01	0.162534	0.162534	398
369.487	1109.91	0.163402	0.163402	398
369.587	1117.33	0.164208	0.164208	398
369.697	1125.96	0.165076	0.165076	398
369.807	1134.73	0.165966	0.165966	398
369.917	1142.89	0.166833	0.166833	398
370.017	1150.81	0.167619	0.167619	398
370.127	1160.3	0.168508	0.168508	398
370.237	1169.5	0.169397	0.169397	398
370.337	1178.22	0.170182	0.170182	398
370.447	1187.66	0.171071	0.171071	398
370.557	1196.65	0.171939	0.171939	398
370.667	1205.83	0.172828	0.172828	398
370.767	1214.71	0.173634	0.173634	398
370.877	1224.15	0.174503	0.174503	398
370.987	1232.69	0.17535	0.17535	398
371.087	1241.01	0.176135	0.176135	398
371.197	1249.62	0.176983	0.176983	398
371.307	1258.88	0.177872	0.177872	398
371.407	1266.87	0.178678	0.178678	398
371.517	1275.38	0.179567	0.179567	398
371.627	1284.1	0.180435	0.180435	398
371.737	1291.89	0.181303	0.181303	398
371.837	1300.08	0.18213	0.18213	398
371.947	1308.36	0.182978	0.182978	398
372.057	1317.06	0.183866	0.183866	398
372.157	1324.51	0.184652	0.184652	398
372.267	1331.43	0.18552	0.18552	398
372.377	1340.69	0.186429	0.186429	398
372.487	1348.82	0.187277	0.187277	398
372.587	1356.66	0.188083	0.188083	398
372.697	1364.25	0.188972	0.188972	398
372.807	1372.48	0.18984	0.18984	398
372.907	1380.25	0.190646	0.190646	398
373.017	1388.39	0.191514	0.191514	398
373.127	1396.6	0.192383	0.192383	398
373.237	1404.91	0.193272	0.193272	398
373.337	1412.39	0.194077	0.194077	398
373.447	1421.1	0.194966	0.194966	398
373.557	1428.34	0.195835	0.195835	398
373.657	1435.55	0.196641	0.196641	398
373.767	1443.66	0.19753	0.19753	398
373.877	1451.66	0.198398	0.198398	398
373.987	1459.63	0.199266	0.199266	398
374.087	1466.95	0.200072	0.200072	398
374.197	1474.48	0.200941	0.200941	398
374.307	1482.47	0.20185	0.20185	398
374.407	1488.91	0.202635	0.202635	398
374.517	1496.27	0.203483	0.203483	398
374.627	1503.75	0.204372	0.204372	398
374.737	1510.7	0.20524	0.20524	398
374.837	1517.01	0.206046	0.206046	398
374.947	1524.62	0.206935	0.206935	398
375.057	1531.99	0.207824	0.207824	398
375.157	1538.12	0.208609	0.208609	398
375.267	1544.89	0.209498	0.209498	398
375.377	1551.25	0.210366	0.210366	398
375.487	1558.17	0.211235	0.211235	398
375.587	1564.19	0.21204	0.21204	398
375.697	1570.88	0.212929	0.212929	398
375.807	1576.75	0.213798	0.213798	398
375.907	1582.32	0.214583	0.214583	399
376.017	1588.26	0.215451	0.215451	399
376.127	1593.71	0.216361	0.216361	399
376.227	1599.09	0.217167	0.217167	399
376.337	1604.87	0.218056	0.218056	399
376.447	1610.32	0.218924	0.218924	399
376.557	1615.4	0.219833	0.219833	399
376.657	1620.08	0.220598	0.220598	399
376.767	1625.11	0.221508	0.221508	399
376.877	1629.73	0.222355	0.222355	399
376.977	1634.33	0.223141	0.223141	399
377.087	1639.24	0.22405	0.22405	399
377.197	1644.8	0.22496	0.22496	399
377.307	1649.27	0.225828	0.225828	399
377.407	1653.64	0.226614	0.226614	399
377.517	1658.5	0.227481	0.227481	399
377.627	1663.56	0.22837	0.22837	399
377.727	1667.95	0.229177	0.229177	399
377.837	1673.06	0.230065	0.230065	399
377.947	1677.94	0.230934	0.230934	399
378.057	1682.58	0.231802	0.231802	399
378.157	1687	0.232608	0.232608	399
378.267	1692.23	0.233497	0.233497	399
378.377	1696.87	0.234365	0.234365	399
378.477	1701.56	0.235171	0.235171	399
378.587	1706.41	0.23606	0.23606	399
378.697	1711.1	0.236949	0.236949	399
378.807	1715.58	0.237817	0.237817	399
378.907	1720.13	0.238644	0.238644	399
379.017	1725.23	0.239533	0.239533	400
379.127	1729.91	0.24038	0.24038	400
379.227	1734.13	0.241186	0.241186	400
379.337	1738.55	0.242075	0.242075	400
379.447	1743.57	0.242943	0.242943	400
379.557	1748.22	0.243853	0.243853	400
379.657	1752.17	0.244639	0.244639	400
379.767	1756.6	0.245527	0.245527	400
379.877	1760.98	0.246437	0.246437	400
379.977	1765.01	0.247222	0.247222	400
380.087	1769.41	0.24807	0.24807	400
380.197	1774.01	0.248979	0.248979	400
380.307	1778.75	0.249847	0.249847	400
380.407	1783.33	0.250633	0.250633	400
380.517	1788.03	0.251522	0.251522	400
380.627	1792.34	0.25241	0.25241	400
380.727	1796.31	0.253217	0.253217	400
380.837	1801	0.254105	0.254105	400
380.947	1806.04	0.255015	0.255015	400
381.047	1809.86	0.2558	0.2558	400
381.157	1814.47	0.256689	0.256689	400
381.267	1818.93	0.257578	0.257578	400
381.367	1822.89	0.258364	0.258364	400
381.477	1827.27	0.259253	0.259253	400
381.587	1831.56	0.260142	0.260142	400
381.697	1835.27	0.26103	0.26103	400
381.797	1839.48	0.261836	0.261836	400
381.907	1844.36	0.262726	0.262726	400
382.017	1848.56	0.263655	0.263655	400
382.117	1852.06	0.264441	0.264441	400
382.227	1856.13	0.265309	0.265309	400
382.337	1860.18	0.266177	0.266177	400
382.447	1864.51	0.267046	0.267046	400
382.547	1868.31	0.267873	0.267873	400
382.657	1872.17	0.26874	0.26874	400
382.767	1876.14	0.269629	0.269629	400
382.867	1880.1	0.270436	0.270436	400
382.977	1884.78	0.271324	0.271324	401
383.087	1889.21	0.272213	0.272213	401
383.197	1893.46	0.273081	0.273081	401
383.297	1897.12	0.273908	0.273908	401
383.407	1901.29	0.274776	0.274776	401
383.517	1905.42	0.275686	0.275686	401
383.617	1909.29	0.276472	0.276472	401
383.727	1913.12	0.277339	0.277339	401
383.837	1916.92	0.278228	0.278228	401
383.947	1920.57	0.279117	0.279117	401
384.047	1924.41	0.279923	0.279923	401
384.157	1928.66	0.280812	0.280812	401
384.267	1932.48	0.281681	0.281681	401
384.367	1936.26	0.282507	0.282507	401
384.477	1939.88	0.283375	0.283375	401
384.587	1943.75	0.284264	0.284264	401
384.697	1947.66	0.285132	0.285132	401
384.797	1951.03	0.285939	0.285939	401
384.907	1954.82	0.286828	0.286828	401
385.017	1958.26	0.287675	0.287675	401
385.117	1962.27	0.288481	0.288481	401
385.227	1965.93	0.28937	0.28937	401
385.337	1969.57	0.290238	0.290238	401
385.447	1973.75	0.291127	0.291127	401
385.547	1977.03	0.291933	0.291933	401
385.657	1980.59	0.292822	0.292822	401
385.767	1984.59	0.29369	0.29369	401
385.867	1987.79	0.294496	0.294496	401
385.977	1991.3	0.295365	0.295365	401
386.087	1995.01	0.296274	0.296274	401
386.187	1998.29	0.297059	0.297059	401
386.297	2001.84	0.297928	0.297928	401
386.407	2005.47	0.298796	0.298796	401
386.517	2009.35	0.299705	0.299705	401
386.617	2012.71	0.300512	0.300512	401
386.727	2016.34	0.30138	0.30138	401
386.837	2019.81	0.302269	0.302269	401
386.937	2022.38	0.303075	0.303075	401
387.047	2026	0.303964	0.303964	401
387.157	2030.03	0.304831	0.304831	401
387.267	2033.57	0.3057	0.3057	401
387.367	2036.5	0.306485	0.306485	401
387.477	2039.67	0.307353	0.307353	401
387.587	2043.01	0.308263	0.308263	401
387.687	2046.53	0.309049	0.309049	401
387.797	2050.2	0.309937	0.309937	401
387.907	2053.68	0.310826	0.310826	401
388.017	2057.35	0.311695	0.311695	401
388.117	2060.77	0.3125	0.3125	401
388.227	2064.32	0.313369	0.313369	401
388.337	2068.03	0.314258	0.314258	401
388.437	2071.13	0.315043	0.315043	401
388.547	2074.51	0.315911	0.315911	401
388.657	2077.82	0.316821	0.316821	401
388.767	2081.4	0.317668	0.317668	401
388.867	2084.72	0.318474	0.318474	401
388.977	2088.23	0.319363	0.319363	401
389.087	2091.61	0.320231	0.320231	401
389.187	2094.89	0.321038	0.321038	401
389.297	2098.34	0.321927	0.321927	401
389.407	2101.61	0.322774	0.322774	401
389.517	2105.12	0.323663	0.323663	401
389.617	2108.16	0.324469	0.324469	401
389.727	2111.73	0.325358	0.325358	401
389.837	2114.88	0.326226	0.326226	401
389.937	2118.03	0.327032	0.327032	401
390.047	2121.51	0.3279	0.3279	401
390.157	2124.72	0.328789	0.328789	401
390.267	2128	0.329657	0.329657	401
390.367	2131.09	0.330464	0.330464	401
390.477	2134.28	0.331331	0.331331	401
390.587	2137.5	0.3322	0.3322	401
390.687	2140.81	0.333006	0.333006	401
390.797	2144.24	0.333895	0.333895	401
390.907	2147.55	0.334763	0.334763	401
391.007	2150.24	0.335549	0.335549	401
391.117	2153.43	0.336416	0.336416	401
391.227	2157.03	0.337305	0.337305	401
391.337	2160.42	0.338194	0.338194	401
391.437	2163.38	0.33898	0.33898	401
391.547	2166.84	0.339889	0.339889	401
391.657	2169.88	0.340737	0.340737	401
391.757	2172.82	0.341543	0.341543	401
391.867	2176.31	0.342411	0.342411	401
391.977	2179.91	0.343259	0.343259	401
392.087	2182.99	0.344168	0.344168	401
392.187	2185.65	0.344933	0.344933	401
392.297	2188.23	0.345801	0.345801	401
392.407	2191.88	0.346669	0.346669	401
392.507	2195.22	0.347475	0.347475	401
392.617	2198.32	0.348364	0.348364	401
392.727	2201.46	0.349253	0.349253	401
392.837	2204.7	0.350121	0.350121	401
392.937	2208.66	0.350928	0.350928	401
393.047	2212.62	0.351795	0.351795	401
393.157	2215.86	0.352664	0.352664	401
393.257	2218.46	0.353491	0.353491	401
393.367	2221.87	0.354359	0.354359	401
393.477	2225.27	0.355206	0.355206	401
393.587	2228.33	0.356095	0.356095	401
393.687	2231.2	0.356901	0.356901	401
393.797	2234.47	0.35779	0.35779	401
393.907	2237.19	0.358658	0.358658	401
394.007	2240.03	0.359465	0.359465	401
394.117	2243.21	0.360353	0.360353	401
394.227	2246.32	0.361201	0.361201	400
394.337	2249.52	0.36209	0.36209	400
394.437	2252.47	0.362896	0.362896	400
394.547	2255.25	0.363764	0.363764	400
394.657	2258.53	0.364632	0.364632	400
394.757	2261.53	0.365438	0.365438	400
394.867	2264.42	0.366307	0.366307	400
394.977	2268.13	0.367175	0.367175	400
395.087	2271.23	0.368084	0.368084	400
395.187	2274.1	0.36887	0.36887	400
395.297	2276.93	0.369759	0.369759	400
395.407	2279.59	0.370647	0.370647	400
395.507	2281.9	0.371412	0.371412	400
395.617	2285.05	0.372301	0.372301	400
395.727	2288.37	0.373169	0.373169	400
395.837	2291.49	0.374017	0.374017	400
395.937	2294.62	0.374844	0.374844	400
396.047	2297.4	0.375732	0.375732	400
396.147	2300.1	0.376539	0.376539	400
396.257	2303.3	0.377428	0.377428	400
396.367	2306	0.378296	0.378296	400
396.477	2309.2	0.379185	0.379185	400
396.577	2312.12	0.37997	0.37997	400
396.687	2315.04	0.380859	0.380859	400
396.797	2318.28	0.381727	0.381727	400
396.897	2320.76	0.382513	0.382513	400
397.007	2323.68	0.383401	0.383401	400
397.117	2327.01	0.38429	0.38429	400
397.227	2330.07	0.385158	0.385158	399
397.327	2332.83	0.385985	0.385985	399
397.437	2335.49	0.386853	0.386853	399
397.547	2338.12	0.387742	0.387742	399
397.647	2341.16	0.388548	0.388548	399
397.757	2344.13	0.389437	0.389437	399
397.867	2347.16	0.390305	0.390305	399
397.977	2350	0.391173	0.391173	399
398.077	2352.6	0.391959	0.391959	399
398.187	2355.42	0.392827	0.392827	399
398.297	2358.41	0.393737	0.393737	399
398.397	2361.09	0.394564	0.394564	399
398.507	2363.64	0.395411	0.395411	399
398.617	2366.77	0.3963	0.3963	399
398.727	2370.34	0.397189	0.397189	399
398.827	2373.59	0.397995	0.397995	399
398.937	2376.32	0.398842	0.398842	399
399.047	2379.12	0.39971	0.39971	399
399.147	2381.54	0.400537	0.400537	399
399.257	2384.89	0.401406	0.401406	399
399.367	2388.08	0.402294	0.402294	399
399.477	2391.28	0.403183	0.403183	399
399.577	2393.56	0.403969	0.403969	399
399.687	2396.44	0.404857	0.404857	399
399.797	2399.26	0.405746	0.405746	399
399.897	2401.94	0.406552	0.406552	399
400.007	2404.88	0.407441	0.407441	399
400.117	2407.45	0.40831	0.40831	399
400.227	2410.64	0.409178	0.409178	398
400.327	2413.1	0.409984	0.409984	398
400.437	2416.06	0.410873	0.410873	398
400.547	2419.25	0.411782	0.411782	398
400.647	2421.61	0.412568	0.412568	398
400.757	2424.6	0.413457	0.413457	398
400.867	2427.23	0.414304	0.414304	398
400.967	2430.11	0.415131	0.415131	398
401.077	2433.16	0.41602	0.41602	398
401.187	2436.14	0.416909	0.416909	398
401.297	2439.1	0.417777	0.417777	398
401.397	2441.67	0.418603	0.418603	398
401.507	2444.61	0.419472	0.419472	398
401.617	2447.79	0.42034	0.42034	398
401.717	2450.88	0.421146	0.421146	398
401.827	2454.06	0.422035	0.422035	398
401.937	2457.3	0.422924	0.422924	398
402.047	2460.02	0.423813	0.423813	398
402.147	2462.42	0.424598	0.424598	398
402.257	2465.74	0.425487	0.425487	398
402.367	2468.98	0.426397	0.426397	398
402.467	2471.83	0.427161	0.427161	398
402.577	2474.6	0.428071	0.428071	398
402.687	2477.13	0.428918	0.428918	398
402.797	2479.97	0.429807	0.429807	398
402.897	2482.51	0.430634	0.430634	398
403.007	2486.09	0.431544	0.431544	398
403.117	2488.89	0.432432	0.432432	398
403.217	2491.06	0.433238	0.433238	398
403.327	2493.9	0.434107	0.434107	398
403.437	2497.4	0.435016	0.435016	398
403.547	2499.7	0.435884	0.435884	398
403.647	2502.31	0.436649	0.436649	398
403.757	2505.29	0.437538	0.437538	398
403.867	2508.29	0.438427	0.438427	398
403.967	2511.2	0.439275	0.439275	398
404.077	2513.8	0.440122	0.440122	398
404.187	2516.87	0.44099	0.44099	398
404.297	2519.69	0.441899	0.441899	398
404.397	2522.08	0.442706	0.442706	398
404.507	2524.74	0.443574	0.443574	398
404.617	2527.71	0.444463	0.444463	398
404.717	2530.64	0.445269	0.445269	398
404.827	2533.81	0.446137	0.446137	398
404.937	2536.41	0.447047	0.447047	398
405.047	2539.45	0.447915	0.447915	398
405.147	2542.1	0.448721	0.448721	398
405.257	2544.81	0.449589	0.449589	398
405.367	2548.02	0.450478	0.450478	398
405.467	2550.51	0.451284	0.451284	398
405.577	2553.39	0.452173	0.452173	398
405.687	2556.17	0.453062	0.453062	398
405.797	2558.7	0.45393	0.45393	398
405.897	2561.43	0.454736	0.454736	398
406.007	2563.74	0.455604	0.455604	398
406.117	2566.45	0.456493	0.456493	398
406.217	2569.03	0.457299	0.457299	398
406.327	2571.63	0.458168	0.458168	398
406.437	2574.48	0.459056	0.459056	398
406.537	2577.08	0.459883	0.459883	398
406.647	2579.88	0.460731	0.460731	398
406.757	2582.86	0.461619	0.461619	398
406.867	2585.84	0.462508	0.462508	398
406.967	2588.23	0.463315	0.463315	398
407.077	2590.77	0.464162	0.464162	398
407.187	2593.91	0.465072	0.465072	398
407.287	2596.15	0.465857	0.465857	398
407.397	2598.96	0.466746	0.466746	399
407.507	2601.56	0.467635	0.467635	399
407.617	2604.24	0.468503	0.468503	399
407.717	2606.49	0.469288	0.469288	399
407.827	2609.54	0.470177	0.470177	399
407.937	2612.38	0.471066	0.471066	399
408.037	2615.35	0.471872	0.471872	399
408.147	2617.53	0.47274	0.47274	399
408.257	2620.26	0.473609	0.473609	399
408.367	2623.18	0.474498	0.474498	399
408.467	2625.51	0.475303	0.475303	399
408.577	2627.96	0.476192	0.476192	399
408.687	2630.44	0.47704	0.47704	399
408.787	2632.96	0.477846	0.477846	399
408.897	2635.93	0.478735	0.478735	399
409.007	2638.82	0.479624	0.479624	399
409.117	2641.2	0.480492	0.480492	399
409.217	2643.66	0.481298	0.481298	399
409.327	2646.09	0.482166	0.482166	399
409.437	2649.18	0.483055	0.483055	399
409.537	2651.43	0.483861	0.483861	399
409.647	2653.86	0.48473	0.48473	399
409.757	2656.69	0.485618	0.485618	399
409.867	2659.71	0.486486	0.486486	399
409.967	2662.17	0.487272	0.487272	399
410.077	2664.95	0.488161	0.488161	399
410.187	2667.68	0.48905	0.48905	399
410.287	2669.87	0.489835	0.489835	399
410.397	2673.03	0.490724	0.490724	399
410.507	2675.65	0.491592	0.491592	399
410.617	2678.45	0.492481	0.492481	399
410.717	2680.47	0.493287	0.493287	399
410.827	2683.16	0.494135	0.494135	399
410.927	2685.72	0.494962	0.494962	399
411.037	2688.24	0.49583	0.49583	399
411.147	2691.06	0.496698	0.496698	399
411.257	2694	0.497587	0.497587	399
411.357	2696.56	0.498372	0.498372	399
411.467	2699.48	0.49924	0.49924	400
411.577	2701.77	0.500129	0.500129	400
411.677	2704.33	0.500935	0.500935	400
411.787	2707.06	0.501824	0.501824	400
411.897	2709.87	0.502692	0.502692	400
412.007	2712.8	0.50356	0.50356	400
412.107	2715.05	0.504367	0.504367	400
412.217	2717.94	0.505214	0.505214	400
412.327	2720.94	0.506123	0.506123	400
412.427	2722.91	0.506909	0.506909	400
412.537	2725.8	0.507777	0.507777	400
412.647	2728.19	0.508687	0.508687	400
412.757	2730.78	0.509555	0.509555	400
412.857	2733.45	0.510341	0.510341	400
412.967	2735.95	0.511229	0.511229	400
413.077	2739.05	0.512097	0.512097	400
413.177	2741.15	0.512904	0.512904	400
413.287	2743.67	0.513751	0.513751	400
413.397	2746.02	0.51464	0.51464	400
413.507	2748.75	0.515488	0.515488	400
413.607	2752.21	0.516293	0.516293	400
413.717	2754.61	0.517162	0.517162	400
413.827	2757.17	0.518072	0.518072	400
413.927	2759.22	0.518857	0.518857	400
414.037	2761.41	0.519725	0.519725	400
414.147	2764.31	0.520593	0.520593	400
414.257	2766.99	0.521482	0.521482	400
414.357	2768.98	0.522268	0.522268	400
414.467	2771.88	0.523115	0.523115	400
414.577	2774.75	0.524024	0.524024	401
414.677	2777.64	0.524831	0.524831	401
414.787	2779.92	0.525699	0.525699	401
414.897	2782.53	0.526567	0.526567	401
415.007	2785.11	0.527456	0.527456	401
415.107	2787.69	0.528262	0.528262	401
415.217	2790.36	0.529151	0.529151	401
415.327	2793.17	0.530019	0.530019	401
415.427	2795.47	0.530805	0.530805	401
415.537	2798.38	0.531693	0.531693	401
415.647	2801.38	0.532582	0.532582	401
415.757	2803.69	0.533451	0.533451	401
415.857	2805.68	0.534256	0.534256	401
415.967	2808.45	0.535125	0.535125	401
416.077	2811.23	0.535993	0.535993	401
416.177	2813.61	0.53682	0.53682	401
416.287	2815.8	0.537667	0.537667	401
416.397	2818.9	0.538577	0.538577	401
416.497	2821.5	0.539362	0.539362	401
416.607	2823.79	0.540272	0.540272	401
416.717	2825.89	0.541099	0.541099	401
416.827	2828.89	0.541987	0.541987	401
416.927	2831.43	0.542794	0.542794	401
417.037	2834.1	0.543662	0.543662	401
417.147	2836.99	0.54453	0.54453	401
417.247	2839.19	0.545336	0.545336	401
417.357	2841.91	0.546225	0.546225	401
417.467	2844.11	0.547114	0.547114	401
417.577	2846.37	0.547961	0.547961	401
417.677	2849.04	0.548768	0.548768	401
417.787	2851.8	0.549656	0.549656	401
417.897	2853.93	0.550525	0.550525	401
417.997	2856.18	0.55131	0.55131	401
418.107	2859.29	0.552219	0.552219	401
418.217	2861.68	0.553088	0.553088	401
418.327	2864.69	0.553956	0.553956	401
418.427	2867.16	0.554762	0.554762	401
418.537	2869.87	0.555651	0.555651	401
418.647	2872.24	0.55656	0.55656	401
418.747	2874.43	0.557346	0.557346	401
418.857	2877.4	0.558235	0.558235	401
418.967	2879.96	0.559103	0.559103	401
419.077	2882.2	0.559971	0.559971	401
419.177	2884.41	0.560777	0.560777	401
419.287	2886.76	0.561645	0.561645	401
419.397	2889.33	0.562534	0.562534	401
419.497	2891.69	0.56334	0.56334	401
419.607	2894.3	0.56425	0.56425	401
419.717	2896.71	0.565118	0.565118	401
419.827	2899.45	0.565986	0.565986	401
419.927	2901.59	0.566792	0.566792	401
420.037	2904.55	0.567681	0.567681	401
420.147	2906.85	0.568529	0.568529	401
420.247	2909.28	0.569335	0.569335	401
420.357	2911.94	0.570203	0.570203	401
420.467	2914.67	0.571112	0.571112	401
420.577	2917.37	0.571981	0.571981	400
420.677	2919.94	0.572787	0.572787	400
420.787	2922.22	0.573655	0.573655	400
420.897	2925.24	0.574565	0.574565	400
420.997	2927.65	0.57537	0.57537	400
421.107	2929.79	0.576239	0.576239	400
421.217	2932.66	0.577107	0.577107	400
421.317	2935.21	0.577934	0.577934	400
421.427	2937.75	0.578802	0.578802	400
421.537	2940.48	0.57967	0.57967	400
421.647	2943.11	0.580538	0.580538	400
421.747	2945.53	0.581365	0.581365	400
421.857	2948.04	0.582254	0.582254	400
421.967	2950.7	0.583122	0.583122	400
422.067	2952.8	0.583928	0.583928	400
422.177	2955.71	0.584838	0.584838	400
422.287	2958.2	0.585706	0.585706	400
422.397	2961.27	0.586595	0.586595	400
422.497	2963.35	0.587381	0.587381	400
422.607	2966.1	0.588269	0.588269	400
422.717	2968.65	0.589137	0.589137	400
422.817	2970.85	0.589944	0.589944	400
422.927	2973.68	0.590853	0.590853	400
423.037	2976.22	0.591721	0.591721	400
423.147	2979.23	0.59261	0.59261	400
423.247	2981.49	0.593395	0.593395	400
423.357	2984.04	0.594285	0.594285	400
423.467	2986.67	0.595194	0.595194	400
423.567	2989.27	0.595979	0.595979	400
423.677	2991.78	0.596848	0.596848	400
423.787	2994.5	0.597757	0.597757	400
423.897	2996.57	0.598605	0.598605	400
423.997	2998.94	0.599432	0.599432	400
424.107	3001.64	0.600321	0.600321	400
424.217	3004.31	0.60125	0.60125	400
424.317	3006.31	0.602036	0.602036	400
424.427	3008.81	0.602925	0.602925	400
424.537	3011.17	0.603793	0.603793	400
424.647	3013.88	0.604682	0.604682	400
424.747	3016.31	0.605467	0.605467	400
424.857	3019.29	0.606356	0.606356	400
424.967	3021.85	0.607245	0.607245	400
425.067	3024.31	0.60803	0.60803	400
425.177	3027.04	0.60894	0.60894	400
425.287	3029.31	0.609829	0.609829	400
425.397	3031.9	0.610697	0.610697	400
425.497	3034.05	0.611503	0.611503	400
425.607	3036.58	0.612392	0.612392	400
425.717	3039.53	0.61326	0.61326	399
425.817	3041.66	0.614067	0.614067	399
425.927	3044.49	0.614955	0.614955	399
426.037	3046.85	0.615844	0.615844	399
426.137	3049.3	0.61663	0.61663	399
426.247	3051.94	0.617518	0.617518	399
426.357	3054.37	0.618387	0.618387	399
426.457	3056.91	0.619193	0.619193	399
426.567	3059.49	0.620082	0.620082	399
426.677	3062.06	0.620991	0.620991	399
426.787	3064.37	0.621859	0.621859	399
426.887	3066.56	0.622624	0.622624	399
426.997	3069.2	0.623554	0.623554	399
427.107	3071.66	0.624381	0.624381	399
427.207	3073.81	0.625208	0.625208	399
427.317	3076.66	0.626076	0.626076	399
427.427	3078.89	0.626986	0.626986	399
427.537	3081.24	0.627833	0.627833	399
427.637	3084.15	0.62866	0.62866	399
427.747	3086.74	0.629549	0.629549	399
427.857	3089.04	0.630438	0.630438	399
427.957	3091.05	0.631223	0.631223	399
428.067	3093.92	0.632112	0.632112	399
428.177	3096.42	0.63298	0.63298	399
428.287	3099.25	0.633869	0.633869	399
428.387	3101.81	0.634654	0.634654	399
428.497	3104.48	0.635523	0.635523	399
428.607	3107.06	0.636432	0.636432	399
428.707	3109.33	0.637218	0.637218	399
428.817	3111.85	0.638107	0.638107	399
428.927	3114.2	0.638995	0.638995	399
429.037	3117.04	0.639884	0.639884	399
429.137	3119.08	0.64067	0.64067	399
429.247	3121.37	0.641538	0.641538	399
429.357	3123.98	0.642447	0.642447	399
429.457	3126.76	0.643212	0.643212	399
429.567	3128.8	0.644122	0.644122	399
429.677	3131.28	0.64499	0.64499	399
429.787	3133.61	0.645837	0.645837	398
429.887	3135.88	0.646664	0.646664	398
429.997	3138.42	0.647532	0.647532	398
430.107	3141.41	0.648421	0.648421	398
430.207	3143.57	0.649207	0.649207	398
430.317	3146.21	0.650095	0.650095	398
430.427	3148.82	0.650964	0.650964	398
430.537	3150.89	0.651853	0.651853	398
430.637	3153.67	0.652638	0.652638	398
430.747	3155.93	0.653527	0.653527	398
430.857	3158.63	0.654416	0.654416	398
430.957	3161.23	0.655201	0.655201	398
431.067	3163.57	0.65607	0.65607	398
431.177	3166.38	0.656958	0.656958	398
431.277	3168.46	0.657764	0.657764	398
431.387	3170.93	0.658633	0.658633	398
431.497	3173.31	0.659501	0.659501	398
431.607	3175.84	0.66041	0.66041	398
431.707	3178.17	0.661175	0.661175	398
431.817	3181.24	0.662064	0.662064	398
431.927	3184.14	0.662932	0.662932	398
432.027	3186.67	0.663739	0.663739	398
432.137	3189.01	0.664627	0.664627	398
432.247	3191.5	0.665495	0.665495	398
432.357	3194.11	0.666364	0.666364	398
432.457	3196.43	0.66717	0.66717	398
432.567	3199.09	0.668059	0.668059	398
432.677	3201.42	0.668927	0.668927	398
432.777	3203.81	0.669733	0.669733	398
432.887	3206.12	0.670601	0.670601	398
432.997	3209.16	0.67149	0.67149	398
433.107	3211.62	0.672358	0.672358	398
433.207	3213.81	0.673144	0.673144	398
433.317	3216.19	0.674033	0.674033	398
433.427	3218.71	0.674921	0.674921	398
433.527	3221.36	0.675707	0.675707	398
433.637	3223.96	0.676596	0.676596	398
433.747	3226.43	0.677443	0.677443	398
433.857	3229.15	0.678353	0.678353	399
433.957	3231.89	0.679138	0.679138	399
434.067	3234.27	0.680006	0.680006	399
434.177	3236.86	0.680895	0.680895	399
434.277	3239.64	0.681681	0.681681	399
434.387	3242.31	0.682569	0.682569	399
434.497	3244.58	0.683438	0.683438	399
434.607	3246.27	0.684285	0.684285	399
434.707	3249.66	0.685091	0.685091	399
434.817	3252.64	0.68598	0.68598	399
434.927	3255	0.686848	0.686848	399
435.027	3256.88	0.687634	0.687634	399
435.137	3259.61	0.688523	0.688523	399
435.247	3262.31	0.689411	0.689411	399
435.357	3265.35	0.69028	0.69028	399
435.457	3267.61	0.691086	0.691086	399
435.567	3269.9	0.691933	0.691933	399
435.677	3272.63	0.692822	0.692822	399
435.777	3274.98	0.693607	0.693607	399
435.887	3277.85	0.694496	0.694496	399
435.997	3280.39	0.695385	0.695385	399
436.097	3282.77	0.696212	0.696212	399
436.207	3285.06	0.69708	0.69708	399
436.317	3287.7	0.697949	0.697949	399
436.427	3290.33	0.698817	0.698817	399
436.527	3292.84	0.699602	0.699602	399
436.637	3295.2	0.70047	0.70047	399
436.747	3297.88	0.701359	0.701359	399
436.847	3300.04	0.702165	0.702165	399
436.957	3302.88	0.703033	0.703033	399
437.067	3305.57	0.703922	0.703922	399
437.177	3308.06	0.70479	0.70479	399
437.277	3310.9	0.705597	0.705597	399
437.387	3313.15	0.706486	0.706486	399
437.497	3315.73	0.707374	0.707374	399
437.597	3317.77	0.70816	0.70816	399
437.707	3320.62	0.709028	0.709028	399
437.817	3323.27	0.709937	0.709937	399
437.927	3325.49	0.710785	0.710785	399
438.027	3328	0.71155	0.71155	399
438.137	3330.29	0.712439	0.712439	399
438.247	3333.17	0.713327	0.713327	399
438.347	3335.02	0.714154	0.714154	399
438.457	3337.95	0.715022	0.715022	399
438.567	3341.03	0.715891	0.715891	399
438.677	3343.58	0.7168	0.7168	399
438.777	3345.85	0.717585	0.717585	399
438.887	3348.75	0.718454	0.718454	400
438.997	3351.66	0.719322	0.719322	400
439.097	3353.98	0.720128	0.720128	400
439.207	3356.53	0.721017	0.721017	400
439.317	3358.81	0.721844	0.721844	400
439.427	3361.97	0.722753	0.722753	400
439.527	3364.11	0.72356	0.72356	400
439.637	3366.76	0.724449	0.724449	400
439.747	3369.58	0.725337	0.725337	400
439.847	3371.31	0.726143	0.726143	400
439.957	3373.78	0.727032	0.727032	400
440.067	3376.73	0.727921	0.727921	400
440.177	3379.02	0.728789	0.728789	400
440.277	3381.26	0.729575	0.729575	400
440.387	3383.77	0.730443	0.730443	400
440.497	3386.8	0.731311	0.731311	400
440.597	3388.74	0.732138	0.732138	400
440.707	3391.45	0.733027	0.733027	400
440.817	3393.87	0.733916	0.733916	400
440.927	3396.27	0.734805	0.734805	400
441.027	3398.52	0.735569	0.735569	400
441.137	3401.56	0.736479	0.736479	400
441.237	3403.98	0.737264	0.737264	400
441.347	3406.33	0.738133	0.738133	400
441.457	3408.6	0.739021	0.739021	400
441.567	3411.44	0.739889	0.739889	400
441.667	3413.73	0.740696	0.740696	400
441.777	3416.56	0.741605	0.741605	400
441.887	3419.01	0.742473	0.742473	400
441.987	3421.49	0.74328	0.74328	400
442.097	3424.3	0.744148	0.744148	400
442.207	3427.01	0.745037	0.745037	400
442.317	3429.75	0.745905	0.745905	400
442.417	3432.03	0.746731	0.746731	400
442.527	3434.81	0.7476	0.7476	400
442.637	3437.42	0.748488	0.748488	400
442.737	3439.64	0.749274	0.749274	400
442.847	3442.66	0.750184	0.750184	400
442.957	3445.32	0.751051	0.751051	400
443.067	3447.63	0.75192	0.75192	400
443.167	3449.81	0.752726	0.752726	400
443.277	3452.22	0.753615	0.753615	400
443.387	3455.25	0.754504	0.754504	400
443.487	3457.42	0.755289	0.755289	400
443.597	3460.01	0.756178	0.756178	400
443.707	3462.42	0.757046	0.757046	400
443.817	3465.53	0.757914	0.757914	400
443.917	3467.9	0.758741	0.758741	400
444.027	3470.25	0.759609	0.759609	401
444.137	3473.15	0.760519	0.760519	401
444.237	3475.68	0.761325	0.761325	401
444.347	3478.29	0.762193	0.762193	401
444.457	3480.72	0.763082	0.763082	401
444.567	3483.73	0.763971	0.763971	401
444.667	3486.15	0.764798	0.764798	401
444.777	3488.17	0.765645	0.765645	401
444.887	3491.27	0.766534	0.766534	401
444.987	3493.5	0.76734	0.76734	401
445.097	3496.33	0.768229	0.768229	401
445.207	3498.63	0.769097	0.769097	401
445.317	3502.54	0.770007	0.770007	401
445.417	3505.75	0.770813	0.770813	401
445.527	3508.27	0.771702	0.771702	401
445.637	3510.76	0.772591	0.772591	401
445.737	3512.96	0.773376	0.773376	401
445.847	3515.65	0.774265	0.774265	401
445.957	3518.32	0.775175	0.775175	401
446.057	3520.43	0.775918	0.775918	401
446.167	3523.62	0.776849	0.776849	401
446.277	3526.49	0.777717	0.777717	401
446.387	3528.78	0.778606	0.778606	401
446.487	3530.93	0.779433	0.779433	401
446.597	3533.5	0.78026	0.78026	401
446.707	3536	0.781169	0.781169	401
446.807	3538.27	0.781996	0.781996	401
446.917	3540.85	0.782864	0.782864	401
447.027	3543.85	0.783732	0.783732	401
447.137	3546.44	0.784642	0.784642	401
447.237	3548.44	0.785427	0.785427	401
447.347	3551.6	0.786295	0.786295	401
447.457	3554.22	0.787184	0.787184	401
447.557	3556.6	0.78799	0.78799	401
447.667	3559.46	0.788879	0.788879	401
447.777	3562.05	0.789768	0.789768	401
447.887	3565.01	0.790657	0.790657	401
447.987	3567.06	0.791463	0.791463	400
448.097	3569.32	0.792331	0.792331	400
448.207	3572.15	0.79322	0.79322	400
448.307	3574.5	0.794026	0.794026	400
448.417	3576.87	0.794894	0.794894	400
448.527	3579.54	0.795763	0.795763	400
448.637	3582.23	0.796631	0.796631	400
448.737	3585.31	0.797458	0.797458	400
448.847	3587.63	0.798347	0.798347	400
448.957	3590.46	0.799214	0.799214	400
449.057	3592.86	0.800021	0.800021	400
449.167	3595.37	0.800889	0.800889	400
449.277	3598.08	0.801778	0.801778	400
449.387	3600.87	0.802667	0.802667	400
449.487	3603.31	0.803452	0.803452	400
449.597	3605.95	0.80432	0.80432	400
449.707	3608.63	0.805209	0.805209	400
449.807	3610.94	0.805995	0.805995	400
449.917	3613.67	0.806904	0.806904	400
450.027	3616.35	0.807772	0.807772	400
450.137	3618.95	0.808661	0.808661	400
450.237	3621.34	0.809467	0.809467	400
450.347	3624.09	0.810336	0.810336	400
450.457	3625.97	0.811203	0.811203	400
450.557	3628.68	0.81201	0.81201	400
450.667	3631.56	0.812878	0.812878	400
450.777	3634.24	0.813787	0.813787	400
450.887	3636.63	0.814676	0.814676	400
450.987	3639.27	0.815462	0.815462	400
451.097	3640.8	0.81633	0.81633	400
451.207	3644.28	0.817219	0.817219	400
451.307	3647.05	0.818025	0.818025	400
451.417	3649.49	0.818872	0.818872	400
451.527	3652.09	0.819782	0.819782	400
451.627	3654.28	0.820568	0.820568	400
451.737	3656.69	0.821456	0.821456	400
451.847	3659.76	0.822345	0.822345	400
451.957	3661.94	0.823214	0.823214	400
452.057	3664.56	0.823999	0.823999	400
452.167	3667.73	0.824867	0.824867	400
452.277	3670.75	0.825756	0.825756	400
452.377	3673.21	0.826541	0.826541	400
452.487	3675.34	0.82743	0.82743	400
452.597	3678.2	0.828319	0.828319	400
452.707	3680.82	0.829208	0.829208	400
452.807	3683.07	0.829993	0.829993	400
452.917	3685.96	0.830841	0.830841	400
453.027	3689.01	0.83175	0.83175	400
453.127	3691.16	0.832557	0.832557	400
453.237	3693.28	0.833425	0.833425	400
453.347	3695.78	0.834272	0.834272	400
453.457	3698.69	0.835161	0.835161	400
453.557	3701.21	0.835988	0.835988	400
453.667	3703.47	0.836856	0.836856	400
453.777	3706.38	0.837745	0.837745	400
453.877	3708.5	0.838531	0.838531	400
453.987	3711.37	0.839419	0.839419	400
454.097	3714.01	0.840287	0.840287	399
454.207	3716.65	0.841176	0.841176	399
454.307	3719.19	0.841962	0.841962	399
454.417	3721.64	0.84283	0.84283	399
454.527	3724.94	0.843698	0.843698	399
454.627	3727.1	0.844504	0.844504	399
454.737	3730.07	0.845372	0.845372	399
454.847	3732.71	0.846282	0.846282	399
454.957	3734.99	0.847171	0.847171	399
455.057	3737.43	0.847956	0.847956	399
455.167	3740.41	0.848825	0.848825	399
455.277	3742.77	0.849693	0.849693	399
455.377	3746.09	0.850499	0.850499	399
455.487	3748.62	0.851367	0.851367	399
455.597	3751.46	0.852256	0.852256	399
455.707	3753.54	0.853103	0.853103	399
455.807	3755.68	0.853889	0.853889	399
455.917	3759.44	0.854757	0.854757	399
456.017	3761.83	0.855543	0.855543	399
456.127	3764.17	0.856452	0.856452	399
456.237	3766.48	0.85732	0.85732	399
456.347	3769.08	0.858188	0.858188	399
456.447	3771.49	0.858994	0.858994	399
456.557	3774.21	0.859863	0.859863	399
456.667	3776.74	0.860752	0.860752	399
456.767	3778.82	0.861537	0.861537	399
456.877	3781.8	0.862405	0.862405	399
456.987	3784.44	0.863294	0.863294	399
457.097	3786.83	0.864162	0.864162	399
457.197	3789.35	0.864989	0.864989	399
457.307	3792.14	0.865878	0.865878	399
457.417	3794.86	0.866746	0.866746	399
457.517	3797.11	0.867532	0.867532	399
457.627	3799.96	0.8684	0.8684	399
457.737	3803.25	0.869289	0.869289	399
457.847	3805.21	0.870157	0.870157	399
457.947	3808.04	0.870963	0.870963	399
458.057	3811.08	0.871872	0.871872	399
458.167	3812.96	0.87272	0.87272	399
458.267	3815.23	0.873526	0.873526	399
458.377	3818.22	0.874394	0.874394	399
458.487	3820.76	0.875262	0.875262	399
458.597	3823.19	0.87613	0.87613	399
458.697	3825.96	0.876957	0.876957	399
458.807	3828.91	0.877825	0.877825	399
458.917	3831.47	0.878735	0.878735	399
459.017	3833.54	0.879521	0.879521	399
459.127	3836.21	0.880388	0.880388	399
459.237	3838.9	0.881257	0.881257	399
459.347	3841.63	0.882146	0.882146	399
459.447	3844.43	0.882952	0.882952	399
459.557	3846.95	0.88382	0.88382	399
459.667	3849.61	0.884709	0.884709	399
459.767	3851.94	0.885515	0.885515	399
459.877	3854.29	0.886383	0.886383	399
459.987	3856.88	0.887252	0.887252	399
460.097	3859.47	0.888119	0.888119	399
460.197	3862.32	0.888946	0.888946	399
460.307	3864.92	0.889815	0.889815	399
460.417	3867.37	0.890683	0.890683	399
460.517	3869.81	0.891468	0.891468	399
460.627	3872.66	0.892378	0.892378	399
460.737	3874.8	0.893225	0.893225	399
460.847	3878.41	0.894114	0.894114	399
460.947	3880.24	0.89492	0.89492	399
461.057	3882.62	0.89583	0.89583	399
461.167	3885.82	0.896719	0.896719	399
461.267	3888.37	0.897504	0.897504	399
461.377	3890.7	0.898351	0.898351	399
461.487	3893.42	0.89924	0.89924	399
461.587	3895.71	0.900047	0.900047	399
461.697	3897.58	0.900894	0.900894	399
461.807	3900.95	0.901804	0.901804	399
461.917	3903.6	0.902713	0.902713	399
462.017	3906.22	0.903519	0.903519	399
462.127	3908.53	0.904387	0.904387	399
462.237	3911.3	0.905256	0.905256	399
462.337	3914.14	0.906062	0.906062	399
462.447	3916.83	0.906951	0.906951	399
462.557	3919.14	0.907819	0.907819	399
462.667	3921.84	0.908708	0.908708	399
462.767	3924.35	0.909493	0.909493	399
462.877	3927.44	0.910362	0.910362	399
462.987	3930.26	0.911271	0.911271	399
463.087	3932.52	0.912056	0.912056	399
463.197	3935.22	0.912966	0.912966	399
463.307	3937.67	0.913834	0.913834	399
463.417	3939.74	0.914723	0.914723	399
463.517	3942.81	0.915509	0.915509	399
463.627	3945.74	0.916397	0.916397	399
463.737	3948.08	0.917265	0.917265	399
463.837	3950.31	0.918072	0.918072	399
463.947	3953.11	0.91896	0.91896	399
464.057	3956.24	0.919849	0.919849	399
464.167	3958.87	0.920738	0.920738	399
464.267	3961.22	0.921523	0.921523	399
464.377	3964.3	0.922433	0.922433	399
464.487	3966.98	0.923301	0.923301	399
464.587	3969.73	0.924107	0.924107	399
464.697	3972.68	0.924996	0.924996	399
464.807	3975.2	0.925844	0.925844	399
464.917	3977.83	0.926733	0.926733	399
465.017	3980.23	0.927539	0.927539	399
465.127	3982.67	0.928407	0.928407	399
465.237	3985.94	0.929317	0.929317	399
465.337	3988.92	0.930122	0.930122	399
465.447	3991.91	0.931011	0.931011	399
465.557	3994.67	0.93188	0.93188	399
465.667	3997.57	0.932768	0.932768	399
465.767	3999.71	0.933575	0.933575	399
465.877	4002.78	0.934464	0.934464	399
465.987	4005.78	0.935332	0.935332	399
466.087	4008.13	0.936138	0.936138	399
466.197	4010.89	0.937006	0.937006	399
466.307	4013.68	0.937895	0.937895	400
466.407	4016.05	0.938721	0.938721	400
466.517	4018.87	0.93961	0.93961	400
466.627	4021.52	0.940499	0.940499	400
466.737	4023.76	0.941367	0.941367	400
466.837	4026.14	0.942215	0.942215	400
466.947	4028.55	0.943063	0.943063	400
467.057	4031.17	0.943951	0.943951	400
467.157	4034.37	0.944757	0.944757	400
467.267	4037.13	0.945626	0.945626	400
467.377	4039.64	0.946494	0.946494	400
467.487	4042.26	0.947403	0.947403	400
467.587	4044.34	0.948189	0.948189	400
467.697	4047.5	0.949078	0.949078	400
467.807	4050.52	0.949966	0.949966	400
467.907	4052.72	0.950773	0.950773	400
468.017	4055.47	0.951641	0.951641	400
468.127	4058.14	0.95255	0.95255	400
468.237	4060.7	0.953419	0.953419	400
468.337	4062.8	0.954225	0.954225	400
468.447	4065.77	0.955093	0.955093	400
468.557	4068.69	0.955961	0.955961	400
468.657	4071.3	0.956767	0.956767	400
468.767	4074.69	0.957677	0.957677	400
468.877	4076.73	0.958565	0.958565	400
468.987	4079.18	0.959434	0.959434	400
469.087	4081.68	0.96024	0.96024	400
469.197	4084.65	0.961128	0.961128	400
469.307	4087.1	0.961997	0.961997	401
469.407	4089.85	0.962824	0.962824	401
469.517	4091.87	0.963671	0.963671	401
469.627	4094.94	0.96456	0.96456	401
469.737	4097.36	0.965408	0.965408	401
469.837	4099.96	0.966234	0.966234	401
469.947	4102.25	0.967123	0.967123	401
470.057	4104.67	0.967992	0.967992	401
470.157	4107.45	0.968797	0.968797	401
470.267	4109.87	0.969707	0.969707	401
470.377	4112.11	0.970575	0.970575	401
470.487	4114.97	0.971443	0.971443	401
470.587	4117.78	0.97225	0.97225	401
470.697	4120.69	0.973118	0.973118	401
470.807	4123.31	0.974027	0.974027	401
470.907	4125.19	0.974792	0.974792	401
471.017	4128.34	0.975702	0.975702	401
471.127	4130.95	0.97657	0.97657	401
471.227	4133.65	0.977376	0.977376	401
471.337	4136.04	0.978244	0.978244	401
471.447	4138.89	0.979154	0.979154	401
471.547	4140.5	0.979918	0.979918	401
471.657	4142.72	0.980807	0.980807	401
471.767	4146.06	0.981676	0.981676	401
471.877	4149.04	0.982564	0.982564	401
471.977	4151.05	0.98337	0.98337	401
472.087	4153.39	0.984239	0.984239	401
472.197	4156.9	0.985127	0.985127	401
472.297	4159.08	0.985934	0.985934	401
472.407	4161.51	0.986802	0.986802	401
472.517	4164.69	0.98767	0.98767	401
472.627	4167.53	0.988559	0.988559	401
472.727	4169.54	0.989365	0.989365	401
472.837	4171.91	0.990233	0.990233	401
472.947	4175.2	0.991122	0.991122	401
473.047	4177.38	0.991908	0.991908	401
473.157	4180.06	0.992796	0.992796	401
473.267	4182.62	0.993685	0.993685	401
473.377	4185.2	0.994533	0.994533	401
473.477	4187.62	0.995339	0.995339	401
473.587	4190.5	0.996228	0.996228	401
473.697	4193.19	0.997137	0.997137	401
473.797	4195.17	0.997881	0.997881	401
473.907	4198.74	0.998791	0.998791	401
474.017	4201.37	0.999659	0.999659	401
474.127	4203.84	1.00055	1.00055	401
474.227	4206.56	1.00135	1.00135	401
474.337	4209.18	1.00222	1.00222	401
474.447	4211.83	1.00309	1.00309	401
474.547	4214.29	1.00388	1.00388	401
474.657	4217.42	1.00476	1.00476	401
474.767	4219.51	1.00563	1.00563	401
474.877	4222.14	1.00652	1.00652	401
474.977	4224.77	1.00733	1.00733	401
475.087	4227.54	1.00822	1.00822	401
475.197	4230.34	1.00908	1.00908	401
475.297	4232.68	1.00987	1.00987	401
475.407	4235.91	1.01076	1.01076	401
475.517	4238.21	1.01161	1.01161	401
475.627	4240.84	1.0125	1.0125	401
475.727	4243.43	1.0133	1.0133	401
475.837	4246.19	1.01417	1.01417	401
475.947	4248.74	1.01504	1.01504	401
476.047	4251.62	1.01587	1.01587	401
476.157	4254.22	1.01673	1.01673	401
476.267	4256.99	1.01762	1.01762	401
476.367	4259.5	1.01843	1.01843	401
476.477	4261.74	1.0193	1.0193	401
476.587	4264.85	1.02016	1.02016	401
476.697	4267.73	1.02105	1.02105	401
476.797	4270.09	1.02182	1.02182	401
476.907	4272.33	1.02273	1.02273	401
477.017	4275.58	1.02355	1.02355	401
477.117	4278.68	1.02434	1.02434	401
477.227	4280.94	1.02523	1.02523	401
477.337	4283.95	1.02612	1.02612	401
477.447	4285.94	1.02701	1.02701	401
477.547	4288.21	1.02779	1.02779	401
477.657	4291.33	1.02866	1.02866	401
477.767	4294.34	1.02955	1.02955	401
477.867	4296.88	1.03033	1.03033	401
477.977	4299.44	1.03122	1.03122	401
478.087	4301.47	1.03209	1.03209	401
478.197	4304.26	1.03296	1.03296	401
478.297	4306.89	1.03377	1.03377	401
478.407	4309.6	1.03463	1.03463	401
478.517	4312.63	1.03552	1.03552	401
478.617	4314.92	1.03633	1.03633	401
478.727	4317.89	1.03722	1.03722	401
478.837	4320.62	1.03807	1.03807	401
478.947	4323.54	1.03895	1.03895	401
479.047	4325.9	1.03974	1.03974	401
479.157	4328.67	1.04063	1.04063	401
479.267	4331.31	1.0415	1.0415	401
479.367	4333.65	1.0423	1.0423	401
479.477	4336.94	1.04319	1.04319	401
479.587	4339.56	1.04408	1.04408	400
479.697	4341.79	1.04495	1.04495	400
479.797	4344.21	1.04575	1.04575	400
479.907	4347.04	1.04664	1.04664	400
480.017	4349.69	1.04751	1.04751	400
480.117	4351.94	1.04832	1.04832	400
480.227	4354.76	1.04919	1.04919	400
480.337	4357.44	1.05005	1.05005	400
480.447	4360.56	1.05092	1.05092	400
480.547	4363.15	1.05173	1.05173	400
480.657	4365.68	1.05262	1.05262	400
480.767	4368.02	1.05351	1.05351	400
480.867	4370.5	1.05429	1.05429	400
480.977	4373.56	1.05518	1.05518	400
481.087	4376.15	1.05605	1.05605	400
481.187	4378.39	1.05683	1.05683	400
481.297	4381.67	1.05774	1.05774	400
481.407	4384.35	1.05859	1.05859	400
481.517	4387.01	1.0595	1.0595	400
481.617	4389.41	1.06027	1.06027	400
481.727	4392.56	1.06115	1.06115	400
481.837	4395.08	1.06204	1.06204	400
481.937	4398.03	1.06285	1.06285	400
482.047	4400.67	1.06374	1.06374	400
482.157	4403.49	1.06461	1.06461	400
482.267	4405.75	1.06552	1.06552	400
482.367	4408.29	1.0663	1.0663	400
482.477	4411.55	1.06717	1.06717	400
482.587	4414.04	1.06806	1.06806	400
482.687	4416.58	1.06886	1.06886	400
482.797	4418.82	1.06971	1.06971	400
482.907	4422.18	1.0706	1.0706	400
483.017	4424.83	1.07151	1.07151	400
483.117	4427.09	1.0723	1.0723	400
483.227	4429.54	1.07319	1.07319	400
483.337	4432.64	1.07405	1.07405	400
483.437	4435.25	1.07486	1.07486	400
483.547	4437.74	1.07573	1.07573	400
483.657	4440.87	1.0766	1.0766	400
483.767	4443.33	1.07751	1.07751	400
483.867	4445.92	1.07829	1.07829	400
483.977	4448.72	1.07918	1.07918	400
484.087	4451.6	1.08007	1.08007	400
484.187	4454.17	1.08085	1.08085	400
484.297	4456.91	1.08172	1.08172	400
484.407	4459.92	1.08261	1.08261	400
484.517	4462.43	1.0835	1.0835	400
484.617	4464.87	1.08433	1.08433	399
484.727	4467.61	1.08522	1.08522	399
484.837	4469.99	1.08606	1.08606	399
484.937	4473	1.08689	1.08689	399
485.047	4475.54	1.08776	1.08776	399
485.157	4479.16	1.08863	1.08863	399
485.267	4481.77	1.08954	1.08954	399
485.367	4484.09	1.09032	1.09032	399
485.477	4487	1.09123	1.09123	399
485.587	4489.08	1.0921	1.0921	399
485.687	4492.02	1.09291	1.09291	399
485.797	4495.19	1.09379	1.09379	399
485.907	4498.1	1.09466	1.09466	399
486.017	4500.4	1.09553	1.09553	399
486.117	4502.97	1.09634	1.09634	399
486.227	4505.88	1.0972	1.0972	399
486.327	4508.23	1.09801	1.09801	399
486.437	4511.19	1.09892	1.09892	399
486.547	4514.02	1.09979	1.09979	399
486.657	4516.53	1.10068	1.10068	399
486.757	4519.7	1.10148	1.10148	399
486.867	4522.4	1.10237	1.10237	399
486.977	4524.94	1.10326	1.10326	399
487.077	4527.7	1.10407	1.10407	399
487.187	4530.37	1.10491	1.10491	399
487.297	4533.51	1.1058	1.1058	399
487.407	4536.19	1.10667	1.10667	399
487.507	4538.4	1.10748	1.10748	399
487.617	4541.83	1.10839	1.10839	399
487.727	4544.56	1.10928	1.10928	399
487.827	4547.09	1.1101	1.1101	399
487.937	4549.38	1.11099	1.11099	399
488.047	4551.95	1.11188	1.11188	399
488.157	4554.77	1.11275	1.11275	399
488.257	4557.55	1.11351	1.11351	399
488.367	4561.05	1.11442	1.11442	399
488.477	4563.35	1.11529	1.11529	399
488.577	4566.38	1.1161	1.1161	399
488.687	4569.22	1.11701	1.11701	399
488.797	4571.14	1.11785	1.11785	399
488.907	4574.21	1.11876	1.11876	399
489.007	4576.96	1.11955	1.11955	399
489.117	4579.83	1.12046	1.12046	399
489.227	4582.28	1.12133	1.12133	399
489.327	4585.09	1.12213	1.12213	399
489.437	4588.28	1.12302	1.12302	399
489.547	4590.64	1.12389	1.12389	399
489.657	4593.25	1.12478	1.12478	398
489.757	4596.29	1.12556	1.12556	398
489.867	4599.31	1.12645	1.12645	398
489.977	4601.95	1.12736	1.12736	398
490.077	4604.01	1.12815	1.12815	398
490.187	4607.3	1.12902	1.12902	398
490.297	4610.02	1.12993	1.12993	398
490.407	4612.74	1.13079	1.13079	398
490.507	4614.85	1.13162	1.13162	398
490.617	4617.63	1.13249	1.13249	398
490.727	4620.7	1.13336	1.13336	398
490.827	4623.32	1.13416	1.13416	398
490.937	4626.01	1.13503	1.13503	398
491.047	4628.64	1.13592	1.13592	398
491.147	4631.62	1.13671	1.13671	398
491.257	4634.35	1.13762	1.13762	398
491.367	4637.14	1.13848	1.13848	398
491.477	4639.87	1.13939	1.13939	398
491.577	4642.41	1.14018	1.14018	398
491.687	4645.19	1.14107	1.14107	398
491.797	4647.84	1.14192	1.14192	398
491.897	4650.74	1.14272	1.14272	398
492.007	4653.31	1.14359	1.14359	398
492.117	4656.38	1.14446	1.14446	398
492.227	4659.09	1.14537	1.14537	398
492.327	4661.3	1.14617	1.14617	398
492.437	4664.01	1.14706	1.14706	398
492.547	4666.99	1.14793	1.14793	398
492.647	4669.36	1.14874	1.14874	398
492.757	4671.82	1.14961	1.14961	398
492.867	4674.66	1.15049	1.15049	398
492.977	4678.04	1.15134	1.15134	398
493.077	4680.35	1.15217	1.15217	398
493.187	4683.11	1.15304	1.15304	398
493.297	4685.7	1.15393	1.15393	398
493.397	4688.23	1.15471	1.15471	398
493.507	4690.65	1.1556	1.1556	398
493.617	4693.66	1.15649	1.15649	398
493.727	4696.76	1.15736	1.15736	398
493.827	4699.6	1.15816	1.15816	398
493.937	4702.08	1.15907	1.15907	398
494.047	4704.22	1.15994	1.15994	398
494.147	4707.13	1.16073	1.16073	398
494.257	4709.92	1.16159	1.16159	398
494.367	4712.6	1.16248	1.16248	398
494.477	4715.4	1.16337	1.16337	398
494.577	4717.81	1.16414	1.16414	398
494.687	4720.9	1.16503	1.16503	398
494.797	4723.94	1.16591	1.16591	399
494.897	4726.44	1.16668	1.16668	399
495.007	4729.48	1.16759	1.16759	399
495.117	4731.96	1.16846	1.16846	399
495.227	4734.4	1.16932	1.16932	399
495.327	4737.21	1.17011	1.17011	399
495.437	4740.21	1.17102	1.17102	399
495.547	4742.97	1.17189	1.17189	399
495.647	4745.57	1.17269	1.17269	399
495.757	4748.05	1.17356	1.17356	399
495.867	4750.84	1.17445	1.17445	399
495.977	4753.31	1.1753	1.1753	399
496.077	4756.35	1.17613	1.17613	399
496.187	4759.52	1.17701	1.17701	399
496.297	4761.96	1.17788	1.17788	399
496.397	4764.49	1.17869	1.17869	399
496.507	4767.36	1.17958	1.17958	399
496.617	4770.38	1.18045	1.18045	399
496.717	4772.48	1.18121	1.18121	399
496.827	4775.36	1.1821	1.1821	399
496.937	4778.2	1.18299	1.18299	399
497.047	4780.96	1.18386	1.18386	399
497.147	4783.69	1.18464	1.18464	399
497.257	4786.23	1.18553	1.18553	399
497.367	4789.77	1.18644	1.18644	399
497.467	4792.13	1.18721	1.18721	399
497.577	4795.03	1.18809	1.18809	399
497.687	4798.74	1.18896	1.18896	399
497.797	4802.65	1.18985	1.18985	400
497.897	4805.42	1.19066	1.19066	400
498.007	4807.59	1.1915	1.1915	400
498.117	4809.98	1.19235	1.19235	400
498.217	4813.34	1.19314	1.19314	400
498.327	4816.45	1.19401	1.19401	400
498.437	4819.53	1.19492	1.19492	400
498.547	4821.86	1.1958	1.1958	400
498.647	4823.98	1.19659	1.19659	400
498.757	4826.92	1.19748	1.19748	400
498.867	4829.47	1.19835	1.19835	400
498.967	4832.47	1.19913	1.19913	400
499.077	4835.5	1.20002	1.20002	400
499.187	4837.98	1.20091	1.20091	400
499.297	4840.52	1.20176	1.20176	400
499.397	4843.75	1.20256	1.20256	400
499.507	4846.42	1.20343	1.20343	400
499.617	4849.27	1.20432	1.20432	400
499.717	4852.31	1.20515	1.20515	400
499.827	4855.07	1.20602	1.20602	400
499.937	4857.99	1.20688	1.20688	400
500.047	4861.13	1.20775	1.20775	400
500.147	4864.16	1.20856	1.20856	400
500.257	4866.59	1.20945	1.20945	400
500.367	4869.22	1.21032	1.21032	400
500.467	4871.62	1.21112	1.21112	400
500.577	4874.44	1.21201	1.21201	400
500.687	4877.35	1.21286	1.21286	400
500.797	4881	1.21375	1.21375	400
500.897	4883.63	1.21453	1.21453	400
501.007	4886.19	1.21542	1.21542	400
501.107	4888.64	1.21625	1.21625	400
501.217	4891.05	1.21712	1.21712	400
501.327	4893.42	1.218	1.218	400
501.437	4896.64	1.21885	1.21885	400
501.537	4900.09	1.21968	1.21968	400
501.647	4903.02	1.22053	1.22053	400
501.757	4905.55	1.22142	1.22142	400
501.857	4907.93	1.22222	1.22222	401
501.967	4910.66	1.22311	1.22311	401
502.077	4913.28	1.22398	1.22398	401
502.187	4916.19	1.22489	1.22489	401
502.287	4918.07	1.22565	1.22565	401
502.397	4921.4	1.22652	1.22652	401
502.507	4924.37	1.22739	1.22739	401
502.607	4926.83	1.2282	1.2282	401
502.717	4930.23	1.22908	1.22908	401
502.827	4933.02	1.22997	1.22997	401
502.937	4935.94	1.23084	1.23084	401
503.037	4938.73	1.23163	1.23163	401
503.147	4941.55	1.23254	1.23254	401
503.257	4944.38	1.23338	1.23338	401
503.357	4946.94	1.23419	1.23419	401
503.467	4948.91	1.2351	1.2351	401
503.577	4951.94	1.23599	1.23599	401
503.687	4954.59	1.23688	1.23688	401
503.787	4957.46	1.23764	1.23764	401
503.897	4960.74	1.23853	1.23853	401
504.007	4963.52	1.2394	1.2394	401
504.107	4966.65	1.24025	1.24025	401
504.217	4969.11	1.24111	1.24111	401
504.327	4971.96	1.24198	1.24198	401
504.437	4974.68	1.24287	1.24287	401
504.537	4976.78	1.24366	1.24366	401
504.647	4979.95	1.24453	1.24453	401
504.757	4983.4	1.24543	1.24543	401
504.857	4985.59	1.24622	1.24622	401
504.967	4988.52	1.24711	1.24711	401
505.077	4991.15	1.24798	1.24798	401
505.187	4994.02	1.24887	1.24887	401
505.287	4996.68	1.24967	1.24967	401
505.397	4999.31	1.25054	1.25054	401
505.507	5002.7	1.25143	1.25143	401
505.607	5005.13	1.25224	1.25224	401
505.717	5007.94	1.25312	1.25312	401
505.827	5010.97	1.25399	1.25399	401
505.937	5013.79	1.25486	1.25486	401
506.037	5016.34	1.25569	1.25569	401
506.147	5019.36	1.25656	1.25656	401
506.257	5022.68	1.25742	1.25742	401
506.357	5025.47	1.25821	1.25821	401
506.467	5028.03	1.25912	1.25912	401
506.577	5031.01	1.26001	1.26001	401
506.677	5033.13	1.26083	1.26083	401
506.787	5036.15	1.2617	1.2617	401
506.897	5039.08	1.26255	1.26255	401
507.007	5042.88	1.26346	1.26346	401
507.107	5045.44	1.26424	1.26424	401
507.217	5048.19	1.26511	1.26511	401
507.327	5050.91	1.26602	1.26602	401
507.427	5053.43	1.26681	1.26681	401
507.537	5056.39	1.2677	1.2677	401
507.647	5059.59	1.26861	1.26861	401
507.757	5062.69	1.26947	1.26947	401
507.857	5065.48	1.27028	1.27028	401
507.967	5068.38	1.27115	1.27115	401
508.077	5070.92	1.27202	1.27202	401
508.177	5073.19	1.27286	1.27286	401
508.287	5076.59	1.27373	1.27373	401
508.397	5079.2	1.27462	1.27462	401
508.507	5082.18	1.27549	1.27549	401
508.607	5084.94	1.2763	1.2763	401
508.717	5087.47	1.27718	1.27718	401
508.827	5091.26	1.27809	1.27809	401
508.927	5093.61	1.27888	1.27888	401
509.037	5095.8	1.27979	1.27979	401
509.147	5098.68	1.28068	1.28068	401
509.257	5101.76	1.28157	1.28157	401
509.357	5104.48	1.28235	1.28235	401
509.467	5107.53	1.28322	1.28322	401
509.577	5110.46	1.28409	1.28409	401
509.677	5112.93	1.28489	1.28489	401
509.787	5115.85	1.2858	1.2858	401
509.897	5118.6	1.28669	1.28669	401
510.007	5121.39	1.28756	1.28756	401
510.107	5124.07	1.28839	1.28839	401
510.217	5127.39	1.28924	1.28924	401
510.327	5130.57	1.29015	1.29015	401
510.427	5132.94	1.29095	1.29095	401
510.537	5135.74	1.29182	1.29182	401
510.647	5138.72	1.29271	1.29271	401
510.757	5141.81	1.29358	1.29358	401
510.857	5144.51	1.29436	1.29436	401
510.967	5147.35	1.29525	1.29525	401
511.077	5150.21	1.29614	1.29614	401
511.177	5152.47	1.29695	1.29695	401
511.287	5155.48	1.29786	1.29786	401
511.397	5157.96	1.29872	1.29872	401
511.497	5160.5	1.29953	1.29953	401
511.607	5163.29	1.3004	1.3004	401
511.717	5166.73	1.30129	1.30129	401
511.827	5169.44	1.30216	1.30216	401
511.927	5172.11	1.30296	1.30296	401
512.037	5174.99	1.30385	1.30385	400
512.147	5178.28	1.30472	1.30472	400
512.247	5181.32	1.30552	1.30552	400
512.357	5183.33	1.30637	1.30637	400
512.467	5186.34	1.30728	1.30728	400
512.577	5189.23	1.30817	1.30817	400
512.677	5191.73	1.30896	1.30896	400
512.787	5194.24	1.30984	1.30984	400
512.897	5197.06	1.31073	1.31073	400
512.997	5199.98	1.31156	1.31156	400
513.107	5202.7	1.31241	1.31241	400
513.217	5206.36	1.3133	1.3133	400
513.327	5209.3	1.31416	1.31416	400
513.427	5211.6	1.31497	1.31497	400
513.537	5214.13	1.31584	1.31584	400
513.647	5216.99	1.31675	1.31675	400
513.747	5219.52	1.31753	1.31753	400
513.857	5222.59	1.31842	1.31842	400
513.967	5224.91	1.31931	1.31931	400
514.077	5228.17	1.32018	1.32018	400
514.177	5230.9	1.32097	1.32097	400
514.287	5233.53	1.32183	1.32183	400
514.397	5236.03	1.32272	1.32272	400
514.497	5238.46	1.32353	1.32353	400
514.607	5241.08	1.32442	1.32442	400
514.717	5243.89	1.32527	1.32527	400
514.827	5247.43	1.32615	1.32615	400
514.927	5250.15	1.32694	1.32694	400
515.037	5252.92	1.32783	1.32783	400
515.147	5255.16	1.32872	1.32872	400
515.247	5258.04	1.32952	1.32952	400
515.357	5260.79	1.33041	1.33041	400
515.467	5263.9	1.33128	1.33128	400
515.577	5267.14	1.33217	1.33217	400
515.677	5269.36	1.33295	1.33295	400
515.787	5272.2	1.33382	1.33382	400
515.897	5275.46	1.33471	1.33471	400
515.997	5277.92	1.33552	1.33552	400
516.107	5280.62	1.33639	1.33639	399
516.217	5284.12	1.33725	1.33725	399
516.317	5286.77	1.33806	1.33806	399
516.427	5289.61	1.33893	1.33893	399
516.537	5292.76	1.33982	1.33982	399
516.637	5295.11	1.34062	1.34062	399
516.747	5297.81	1.34147	1.34147	399
516.857	5301.21	1.34238	1.34238	399
516.967	5304.46	1.34325	1.34325	399
517.067	5307.12	1.34405	1.34405	399
517.177	5309.67	1.34492	1.34492	399
517.287	5311.98	1.34579	1.34579	399
517.387	5315.19	1.3466	1.3466	399
517.497	5318.34	1.34749	1.34749	399
517.607	5321.08	1.34838	1.34838	399
517.717	5324	1.34924	1.34924	399
517.817	5326.06	1.35003	1.35003	399
517.927	5329.33	1.3509	1.3509	399
518.037	5332.5	1.35177	1.35177	399
518.137	5335.24	1.35259	1.35259	399
518.247	5337.87	1.35346	1.35346	399
518.357	5341.22	1.35435	1.35435	399
518.467	5344.22	1.35522	1.35522	399
518.567	5347.14	1.35602	1.35602	399
518.677	5349.74	1.35689	1.35689	399
518.787	5352.23	1.35778	1.35778	399
518.887	5354.95	1.35855	1.35855	399
518.997	5358.72	1.35943	1.35943	399
519.107	5361.43	1.3603	1.3603	399
519.217	5363.9	1.36115	1.36115	399
519.317	5366.51	1.36196	1.36196	399
519.427	5370.65	1.36284	1.36284	399
519.537	5373.58	1.36371	1.36371	399
519.637	5375.91	1.36452	1.36452	399
519.747	5378.37	1.36541	1.36541	399
519.857	5380.91	1.36626	1.36626	399
519.967	5384.62	1.36714	1.36714	399
520.067	5387.62	1.36795	1.36795	399
520.177	5390.02	1.3688	1.3688	399
520.287	5393.35	1.36971	1.36971	399
520.387	5395.54	1.37049	1.37049	399
520.497	5398.34	1.37136	1.37136	399
520.607	5401.42	1.37225	1.37225	399
520.717	5404.36	1.37314	1.37314	399
520.817	5407.07	1.37392	1.37392	399
520.927	5410.21	1.37483	1.37483	399
521.037	5412.46	1.37568	1.37568	399
521.137	5415.78	1.37649	1.37649	399
521.247	5419.33	1.37736	1.37736	399
521.357	5422.08	1.37824	1.37824	399
521.457	5424.76	1.37903	1.37903	399
521.567	5427.96	1.3799	1.3799	399
521.677	5430.84	1.38079	1.38079	399
521.787	5434.12	1.38165	1.38165	399
521.887	5436.51	1.38248	1.38248	399
521.997	5439.47	1.38335	1.38335	399
522.107	5442.46	1.38426	1.38426	399
522.207	5445	1.38502	1.38502	399
522.317	5447.31	1.38591	1.38591	399
522.427	5450.69	1.3868	1.3868	399
522.537	5453.43	1.38765	1.38765	399
522.637	5456.42	1.38844	1.38844	399
522.747	5459.64	1.38932	1.38932	399
522.857	5462.91	1.39019	1.39019	399
522.957	5465.69	1.39102	1.39102	399
523.067	5468.63	1.39189	1.39189	399
523.177	5471.27	1.39278	1.39278	399
523.287	5474.41	1.39366	1.39366	399
523.387	5476.7	1.39443	1.39443	399
523.497	5479.54	1.39532	1.39532	399
523.607	5482.87	1.39621	1.39621	399
523.707	5486.06	1.39701	1.39701	399
523.817	5489.69	1.39788	1.39788	399
523.927	5492.31	1.39877	1.39877	399
524.037	5495.31	1.39964	1.39964	399
524.137	5497.85	1.40044	1.40044	399
524.247	5501.13	1.40133	1.40133	399
524.357	5504.37	1.4022	1.4022	399
524.457	5507.02	1.40301	1.40301	399
524.567	5509.81	1.4039	1.4039	399
524.677	5512.99	1.40479	1.40479	399
524.787	5515.82	1.40567	1.40567	399
524.887	5518.42	1.40644	1.40644	399
524.997	5521.65	1.40731	1.40731	399
525.107	5524.68	1.4082	1.4082	399
525.207	5527.6	1.40898	1.40898	399
525.317	5531.15	1.40989	1.40989	399
525.427	5534.04	1.41078	1.41078	399
525.537	5536.81	1.41167	1.41167	399
525.637	5539.77	1.4125	1.4125	399
525.747	5542.14	1.41332	1.41332	399
525.857	5545.61	1.41421	1.41421	399
525.957	5548.05	1.415	1.415	399
526.067	5551.71	1.41589	1.41589	399
526.177	5554.77	1.41677	1.41677	399
526.277	5557.2	1.41756	1.41756	399
526.387	5560.45	1.41845	1.41845	399
526.497	5563.24	1.41934	1.41934	399
526.607	5566.12	1.42021	1.42021	399
526.707	5569.51	1.42103	1.42103	399
526.817	5572.45	1.42192	1.42192	399
526.927	5575.59	1.42281	1.42281	399
527.027	5577.92	1.4236	1.4236	399
527.137	5580.99	1.42446	1.42446	399
527.247	5583.96	1.42535	1.42535	400
527.357	5587.42	1.42624	1.42624	400
527.457	5590.14	1.42703	1.42703	400
527.567	5593.02	1.42792	1.42792	400
527.677	5595.99	1.42881	1.42881	400
527.777	5598.4	1.42959	1.42959	400
527.887	5601.78	1.43048	1.43048	400
527.997	5605.06	1.43139	1.43139	400
528.107	5608.49	1.43226	1.43226	400
528.207	5610.85	1.43306	1.43306	400
528.317	5614.18	1.43393	1.43393	400
528.427	5617.43	1.4348	1.4348	400
528.527	5620.12	1.43563	1.43563	400
528.637	5623.25	1.43649	1.43649	400
528.747	5626.64	1.43738	1.43738	400
528.857	5629.64	1.43827	1.43827	400
528.957	5632.27	1.43908	1.43908	400
529.067	5635.41	1.43997	1.43997	400
529.177	5638.34	1.44086	1.44086	400
529.277	5641.3	1.44164	1.44164	400
529.387	5644.1	1.44255	1.44255	400
529.497	5647.15	1.44342	1.44342	400
529.607	5650.39	1.44429	1.44429	400
529.707	5653.28	1.44509	1.44509	400
529.817	5656.01	1.44596	1.44596	400
529.927	5659.35	1.44687	1.44687	400
530.027	5662.88	1.44768	1.44768	400
530.137	5665.32	1.44859	1.44859	400
530.247	5667.94	1.44946	1.44946	400
530.357	5671.02	1.45034	1.45034	400
530.457	5674.09	1.45115	1.45115	400
530.567	5677.39	1.45204	1.45204	400
530.677	5680.38	1.45289	1.45289	400
530.777	5683.12	1.45369	1.45369	400
530.887	5686.44	1.45458	1.45458	400
530.997	5690.21	1.45549	1.45549	400
531.107	5692.85	1.45636	1.45636	400
531.207	5695.73	1.45714	1.45714	400
531.317	5698.63	1.45805	1.45805	400
531.417	5701.39	1.45886	1.45886	400
531.527	5704.47	1.45973	1.45973	400
531.637	5707.48	1.46062	1.46062	400
531.747	5710.86	1.46151	1.46151	400
531.847	5713.71	1.46229	1.46229	400
531.957	5717.1	1.46318	1.46318	400
532.067	5719.63	1.46405	1.46405	400
532.167	5722.42	1.46485	1.46485	400
532.277	5725.43	1.46574	1.46574	400
532.387	5728.83	1.46661	1.46661	400
532.497	5732.05	1.46752	1.46752	400
532.597	5734.6	1.46831	1.46831	400
532.707	5737.84	1.4692	1.4692	400
532.817	5740.73	1.47008	1.47008	400
532.917	5743.17	1.47087	1.47087	400
533.027	5746.57	1.47174	1.47174	400
533.137	5750.22	1.47265	1.47265	400
533.247	5753.11	1.47354	1.47354	400
533.347	5755.89	1.47432	1.47432	400
533.457	5758.39	1.47519	1.47519	400
533.567	5761.48	1.47608	1.47608	400
533.667	5764.45	1.47689	1.47689	400
533.777	5767.5	1.47775	1.47775	400
533.887	5770.54	1.47866	1.47866	400
533.997	5773.58	1.47953	1.47953	400
534.097	5776.58	1.48034	1.48034	400
534.207	5779.32	1.48121	1.48121	400
534.317	5782.42	1.48207	1.48207	400
534.417	5785.26	1.48288	1.48288	400
534.527	5788.44	1.48377	1.48377	400
534.637	5790.97	1.48464	1.48464	400
534.747	5794.09	1.48555	1.48555	400
534.847	5796.73	1.48633	1.48633	400
534.957	5800.08	1.48722	1.48722	400
535.067	5802.73	1.48811	1.48811	400
535.167	5804.79	1.48889	1.48889	400
535.277	5808.56	1.48978	1.48978	400
535.387	5811.49	1.49065	1.49065	400
535.497	5814.75	1.49154	1.49154	400
535.597	5817.35	1.49233	1.49233	400
535.707	5819.8	1.49319	1.49319	400
535.817	5823.09	1.49406	1.49406	400
535.917	5825.98	1.49487	1.49487	400
536.027	5829.47	1.49576	1.49576	400
536.137	5831.92	1.49665	1.49665	400
536.237	5834.74	1.49743	1.49743	400
536.347	5837.14	1.49832	1.49832	400
536.457	5840.36	1.49923	1.49923	400
536.567	5843.23	1.50008	1.50008	400
536.667	5845.51	1.50088	1.50088	400
536.777	5848.44	1.50175	1.50175	400
536.887	5851.73	1.50262	1.50262	400
536.987	5854.84	1.50343	1.50343	400
537.097	5857.95	1.50432	1.50432	400
537.207	5860.63	1.50518	1.50518	400
537.317	5863.49	1.50607	1.50607	400
537.417	5865.94	1.50684	1.50684	400
537.527	5869.05	1.50775	1.50775	400
537.637	5872.21	1.50861	1.50861	400
537.737	5874.86	1.50942	1.50942	400
537.847	5877.5	1.51029	1.51029	400
537.957	5880.69	1.51118	1.51118	400
538.067	5883.22	1.51205	1.51205	400
538.167	5886.12	1.51285	1.51285	400
538.277	5888.82	1.51372	1.51372	400
538.387	5891.94	1.51459	1.51459	400
538.487	5895.17	1.51542	1.51542	400
538.597	5897.89	1.51628	1.51628	400
538.707	5900.77	1.51715	1.51715	400
538.817	5903.32	1.51804	1.51804	400
538.917	5905.93	1.51885	1.51885	400
539.027	5909.07	1.51972	1.51972	400
539.137	5912.22	1.52058	1.52058	400
539.237	5914.83	1.52137	1.52137	400
539.347	5917.62	1.52226	1.52226	400
539.457	5920.66	1.52313	1.52313	400
539.567	5923.98	1.52401	1.52401	400
539.667	5926.54	1.5248	1.5248	400
539.777	5929.59	1.52571	1.52571	400
539.887	5932.44	1.52656	1.52656	400
539.987	5935.79	1.52738	1.52738	400
540.097	5938.78	1.52825	1.52825	400
540.207	5942.14	1.52914	1.52914	400
540.317	5944.91	1.52997	1.52997	400
540.417	5946.87	1.53077	1.53077	400
540.527	5950.14	1.53162	1.53162	400
540.637	5954.22	1.53251	1.53251	400
540.737	5957.08	1.53332	1.53332	400
540.847	5959.53	1.53421	1.53421	400
540.957	5962.08	1.53507	1.53507	400
541.067	5964.6	1.53594	1.53594	400
541.167	5967.75	1.53677	1.53677	400
541.277	5970.62	1.53762	1.53762	400
541.387	5973.77	1.5385	1.5385	400
541.487	5976.46	1.53929	1.53929	400
541.597	5979.53	1.54018	1.54018	400
541.707	5982.42	1.54103	1.54103	400
541.807	5985.41	1.54185	1.54185	400
541.917	5988.2	1.54274	1.54274	400
542.027	5991.21	1.54361	1.54361	400
542.137	5993.89	1.54448	1.54448	400
542.237	5996.62	1.54528	1.54528	400
542.347	5999.85	1.54615	1.54615	400
542.457	6003.03	1.54704	1.54704	400
542.557	6005.53	1.54783	1.54783	400
542.667	6008.61	1.54872	1.54872	400
542.777	6011.95	1.5496	1.5496	400
542.887	6014.72	1.55045	1.55045	400
542.987	6017.33	1.55126	1.55126	400
543.097	6020.77	1.55217	1.55217	400
543.207	6023.84	1.55304	1.55304	400
543.307	6026.28	1.55382	1.55382	400
543.417	6029.17	1.55471	1.55471	400
543.527	6031.67	1.55558	1.55558	400
543.637	6034.61	1.55647	1.55647	400
543.737	6037.31	1.55727	1.55727	400
543.847	6040.99	1.55814	1.55814	400
543.957	6043.75	1.55901	1.55901	400
544.057	6046.01	1.5598	1.5598	400
544.167	6049.05	1.56071	1.56071	400
544.277	6052.06	1.56159	1.56159	400
544.387	6054.79	1.56244	1.56244	400
544.487	6057.26	1.56325	1.56325	400
544.597	6059.93	1.56412	1.56412	399
544.707	6063.34	1.565	1.565	399
544.807	6066.14	1.56581	1.56581	399
544.917	6069.05	1.56668	1.56668	399
545.027	6071.92	1.56757	1.56757	399
545.137	6075.27	1.56846	1.56846	399
545.237	6077.59	1.56924	1.56924	399
545.347	6080.55	1.57011	1.57011	399
545.457	6083.54	1.571	1.571	399
545.557	6086.24	1.57181	1.57181	399
545.667	6089.88	1.57269	1.57269	399
545.777	6092.69	1.5736	1.5736	399
545.887	6096.93	1.57447	1.57447	399
545.987	6099.77	1.57528	1.57528	399
546.097	6102.76	1.57613	1.57613	399
546.197	6105.14	1.57691	1.57691	399
546.307	6108.08	1.5778	1.5778	399
546.417	6111.79	1.57867	1.57867	399
546.527	6114.98	1.57958	1.57958	399
546.627	6117.4	1.58038	1.58038	399
546.737	6120	1.58125	1.58125	399
546.847	6122.67	1.58216	1.58216	399
546.947	6125.14	1.58293	1.58293	399
547.057	6128.2	1.58381	1.58381	399
547.167	6131.18	1.58472	1.58472	399
547.277	6134.11	1.58555	1.58555	399
547.377	6136.81	1.58638	1.58638	399
547.487	6140.09	1.58727	1.58727	399
547.597	6143.03	1.58814	1.58814	399
547.697	6145.55	1.58894	1.58894	399
547.807	6148.9	1.58983	1.58983	399
547.917	6151.32	1.59072	1.59072	399
548.027	6154.66	1.59161	1.59161	399
548.127	6157.41	1.59239	1.59239	399
548.237	6160.44	1.59326	1.59326	399
548.347	6163.29	1.59417	1.59417	399
548.447	6165.75	1.59494	1.59494	399
548.557	6168.85	1.5958	1.5958	399
548.667	6172.56	1.59671	1.59671	399
548.777	6175.34	1.59762	1.59762	399
548.877	6177.86	1.59841	1.59841	399
548.987	6180.94	1.5993	1.5993	399
549.097	6184.36	1.60019	1.60019	399
549.197	6186.85	1.60097	1.60097	399
549.307	6190.16	1.60184	1.60184	399
549.417	6193.6	1.60273	1.60273	399
549.527	6196.26	1.60362	1.60362	399
549.627	6199.23	1.6044	1.6044	399
549.737	6201.91	1.60527	1.60527	399
549.847	6205.5	1.60618	1.60618	399
549.947	6208.56	1.60699	1.60699	399
550.057	6210.96	1.60788	1.60788	399
550.167	6213.85	1.60874	1.60874	399
550.277	6217.32	1.60963	1.60963	399
550.377	6220.24	1.6104	1.6104	399
550.487	6223.43	1.61133	1.61133	399
550.597	6226.81	1.61222	1.61222	399
550.697	6229.44	1.613	1.613	399
550.807	6232.12	1.61389	1.61389	399
550.917	6235.4	1.61474	1.61474	399
551.027	6238.25	1.61567	1.61567	399
551.127	6241.85	1.61647	1.61647	399
551.237	6244.88	1.61738	1.61738	399
551.347	6247.23	1.61827	1.61827	399
551.447	6249.38	1.61908	1.61908	399
551.557	6252.81	1.61995	1.61995	399
551.667	6256.51	1.62082	1.62082	399
551.767	6260.01	1.62164	1.62164	399
551.877	6263.18	1.62251	1.62251	399
551.987	6265.71	1.62338	1.62338	399
552.097	6268.74	1.62425	1.62425	399
552.197	6272.13	1.62507	1.62507	399
552.307	6275.04	1.62596	1.62596	399
552.417	6278.17	1.62685	1.62685	399
552.517	6280.89	1.62768	1.62768	399
552.627	6283.35	1.62853	1.62853	399
552.737	6286.62	1.62944	1.62944	399
552.847	6289.65	1.6303	1.6303	399
552.947	6292.81	1.63111	1.63111	399
553.057	6295.38	1.63198	1.63198	399
553.167	6298.6	1.63287	1.63287	399
553.267	6301.42	1.63365	1.63365	399
553.377	6304.69	1.63454	1.63454	399
553.487	6307.54	1.63543	1.63543	399
553.597	6310.56	1.63634	1.63634	399
553.697	6313.44	1.63712	1.63712	399
553.807	6316.57	1.63799	1.63799	399
553.917	6319.39	1.63886	1.63886	399
554.017	6322.26	1.63969	1.63969	399
554.127	6324.81	1.64056	1.64056	399
554.237	6328.03	1.64145	1.64145	399
554.347	6330.63	1.64231	1.64231	399
554.447	6334.1	1.6431	1.6431	399
554.557	6337.64	1.64399	1.64399	399
554.667	6340.43	1.6449	1.6449	399
554.767	6343.04	1.6457	1.6457	399
554.877	6345.39	1.64657	1.64657	399
554.987	6348.38	1.64746	1.64746	399
555.097	6351.62	1.64835	1.64835	399
555.197	6354.53	1.64913	1.64913	399
555.307	6357.77	1.65002	1.65002	399
555.417	6360.45	1.65089	1.65089	399
555.517	6363.1	1.65168	1.65168	399
555.627	6366.36	1.65257	1.65257	399
555.737	6369.39	1.65348	1.65348	399
555.847	6371.92	1.65434	1.65434	399
555.947	6374.2	1.65513	1.65513	399
556.057	6377.45	1.656	1.656	399
556.167	6380.67	1.65691	1.65691	399
556.267	6382.92	1.65769	1.65769	399
556.377	6385.78	1.65856	1.65856	399
556.487	6390.01	1.65945	1.65945	399
556.587	6392.19	1.66026	1.66026	399
556.697	6395.1	1.66112	1.66112	400
556.807	6398.06	1.66201	1.66201	400
556.917	6400.6	1.6629	1.6629	400
557.017	6403.47	1.66367	1.66367	400
557.127	6406.67	1.66456	1.66456	400
557.237	6409.9	1.66544	1.66544	400
557.337	6412.35	1.66625	1.66625	400
557.447	6414.48	1.66714	1.66714	400
557.557	6417.72	1.66801	1.66801	400
557.667	6421.05	1.66885	1.66885	400
557.767	6424.07	1.66968	1.66968	400
557.877	6426.88	1.67055	1.67055	400
557.987	6429.81	1.67142	1.67142	400
558.087	6433.08	1.67222	1.67222	400
558.197	6436.25	1.67309	1.67309	400
558.307	6439.24	1.67398	1.67398	400
558.417	6442.11	1.67487	1.67487	400
558.517	6444.85	1.67568	1.67568	400
558.627	6447.49	1.67654	1.67654	400
558.737	6450.09	1.67741	1.67741	400
558.837	6453.16	1.67824	1.67824	400
558.947	6456.08	1.67909	1.67909	400
559.057	6459.13	1.67998	1.67998	400
559.167	6462.15	1.68084	1.68084	400
559.267	6464.6	1.68163	1.68163	400
559.377	6468.23	1.68252	1.68252	400
559.487	6470.97	1.68339	1.68339	400
559.587	6473.92	1.68419	1.68419	400
559.697	6477.02	1.68506	1.68506	400
559.807	6480.64	1.68599	1.68599	400
559.917	6482.68	1.68682	1.68682	400
560.017	6485.69	1.68764	1.68764	400
560.127	6488.37	1.68853	1.68853	400
560.237	6490.98	1.68936	1.68936	400
560.337	6494.68	1.69019	1.69019	400
560.447	6498.1	1.69108	1.69108	400
560.557	6500.69	1.69196	1.69196	400
560.667	6503.96	1.69281	1.69281	400
560.767	6506.77	1.69362	1.69362	400
560.877	6509.49	1.69449	1.69449	400
560.987	6512.42	1.6954	1.6954	400
561.087	6514.99	1.69616	1.69616	400
561.197	6518.55	1.69705	1.69705	400
561.307	6521.61	1.69792	1.69792	400
561.407	6524.7	1.69872	1.69872	400
561.517	6527.12	1.69957	1.69957	400
561.627	6529.01	1.70044	1.70044	400
561.727	6532.47	1.70123	1.70123	401
561.837	6536.51	1.70211	1.70211	401
[truncated: 977 more rows]
