# Supplementary material for: Benchmark dataset of the effect of grain size on strength in the single-phase FCC CrCoNi medium entropy alloy
Source: Data Brief. 2019 Oct 1;27:104592. doi: 10.1016/j.dib.2019.104592 (PMC6812030; doi:10.1016/j.dib.2019.104592)
Supplement: Multimedia component 1 [file mmc1.zip › Compression_Tests/77K/CrCoNi_1073K_120min_77K.xlsx]

## Sheet: CrCoNi_1073K_120min_77K
Name	CrCoNi-800C-2h-5,3µm
Diameter	4.12	mm
Sample height	8.04	mm
Gage length	8.04	mm
Speed ​​during measurement	0.48	mm/min
Time	Force	Crosshead Displacement	Crosshead Displacement
s	N	mm	mm
184.135	58.0736	0	0
184.215	57.9792	0	0
184.245	57.9635	0	0
184.245	57.9635	0	0
184.355	58.2073	0	0
184.455	58.16	0	0
184.565	58.5766	4.12464e-05	4.12464e-05
184.675	63.0874	0.000929832	0.000929832
184.775	69.06	0.00171566	0.00171566
184.885	76.7046	0.00260448	0.00260448
184.995	84.9975	0.00345182	0.00345182
185.105	93.7124	0.00438213	0.00438213
185.205	100.955	0.00514698	0.00514698
185.315	109.248	0.00601482	0.00601482
185.425	116.681	0.00692463	0.00692463
185.525	122.665	0.00770998	0.00770998
185.635	130.029	0.00861931	0.00861931
185.745	137.205	0.00946689	0.00946689
185.855	144.298	0.0103557	0.0103557
185.955	151.08	0.011162	0.011162
186.065	158.188	0.0120506	0.0120506
186.175	165.852	0.0129604	0.0129604
186.275	173.114	0.0137663	0.0137663
186.385	180.949	0.0146346	0.0146346
186.495	189.235	0.0155029	0.0155029
186.595	196.789	0.0162883	0.0162883
186.705	205.09	0.0172186	0.0172186
186.815	213.785	0.0180659	0.0180659
186.925	222.551	0.0189548	0.0189548
187.025	230.117	0.0197816	0.0197816
187.135	238.403	0.0206294	0.0206294
187.245	246.344	0.0215182	0.0215182
187.345	254.235	0.0223451	0.0223451
187.455	262.082	0.0232129	0.0232129
187.565	270.531	0.0240812	0.0240812
187.675	278.77	0.0249701	0.0249701
187.775	286.481	0.0257764	0.0257764
187.885	295.356	0.0266442	0.0266442
187.995	304.278	0.0275331	0.0275331
188.095	312.555	0.0283394	0.0283394
188.205	321.586	0.0292075	0.0292075
188.315	330.852	0.0300758	0.0300758
188.425	340.184	0.0310061	0.0310061
188.525	348.863	0.0317915	0.0317915
188.635	357.824	0.0326388	0.0326388
188.745	367.106	0.0335486	0.0335486
188.845	375.926	0.034334	0.034334
188.955	385.61	0.0352023	0.0352023
189.065	394.973	0.0360911	0.0360911
189.175	404.625	0.0369799	0.0369799
189.275	413.383	0.0377858	0.0377858
189.385	423.137	0.0386746	0.0386746
189.495	432.946	0.0395429	0.0395429
189.595	441.953	0.0403698	0.0403698
189.705	451.594	0.0412381	0.0412381
189.815	461.504	0.0421059	0.0421059
189.925	471.699	0.0429947	0.0429947
190.025	480.653	0.0437803	0.0437803
190.135	490.582	0.0446484	0.0446484
190.245	501.071	0.0455372	0.0455372
190.345	511.035	0.0463436	0.0463436
190.455	521.285	0.0472324	0.0472324
190.565	532.071	0.0481212	0.0481212
190.675	543.09	0.0489895	0.0489895
190.775	553.239	0.0498164	0.0498164
190.885	564.117	0.0506637	0.0506637
190.985	574.259	0.0514702	0.0514702
191.095	585.494	0.0523381	0.0523381
191.205	596.744	0.0532064	0.0532064
191.315	607.838	0.0541157	0.0541157
191.415	618.177	0.0548808	0.0548808
191.525	629.728	0.0557486	0.0557486
191.635	641.127	0.0566585	0.0566585
191.735	651.42	0.057444	0.057444
191.845	662.627	0.0583534	0.0583534
191.955	671.119	0.0592422	0.0592422
192.065	683.267	0.0600895	0.0600895
192.165	695.259	0.0608956	0.0608956
192.275	707.736	0.0617639	0.0617639
192.385	720.463	0.0626528	0.0626528
192.485	731.345	0.0634386	0.0634386
192.595	744.095	0.0643064	0.0643064
192.705	757.713	0.0652163	0.0652163
192.815	771.119	0.0660841	0.0660841
192.915	782.931	0.0669112	0.0669112
193.025	795.603	0.067779	0.067779
193.135	808.47	0.0686268	0.0686268
193.235	820.478	0.0694537	0.0694537
193.345	833.884	0.0703425	0.0703425
193.455	847.455	0.0712313	0.0712313
193.565	861.486	0.0720994	0.0720994
193.665	873.338	0.0728847	0.0728847
193.775	887.314	0.0737531	0.0737531
193.885	901.134	0.0746419	0.0746419
193.985	914.033	0.0754687	0.0754687
194.095	928.4	0.076337	0.076337
194.205	943.041	0.0772259	0.0772259
194.315	955.884	0.0781145	0.0781145
194.415	968.502	0.0789003	0.0789003
194.525	982.041	0.0797681	0.0797681
194.635	994.916	0.0806572	0.0806572
194.735	1008.85	0.0814218	0.0814218
194.845	1025.07	0.0823316	0.0823316
194.955	1039.81	0.0831994	0.0831994
195.065	1054.63	0.0840883	0.0840883
195.165	1068.1	0.0848739	0.0848739
195.275	1082.49	0.0857627	0.0857627
195.385	1097.49	0.086631	0.086631
195.485	1109.85	0.0874578	0.0874578
195.595	1126.17	0.0882847	0.0882847
195.705	1141.1	0.0891735	0.0891735
195.815	1156.53	0.0900621	0.0900621
195.915	1170.31	0.0908479	0.0908479
196.025	1186.09	0.0917575	0.0917575
196.135	1201.21	0.0926048	0.0926048
196.235	1215.15	0.0934111	0.0934111
196.345	1231.47	0.0943205	0.0943205
196.455	1247.42	0.0951888	0.0951888
196.555	1262.37	0.0960156	0.0960156
196.665	1276.98	0.0968215	0.0968215
196.775	1292.46	0.0977103	0.0977103
196.885	1308.46	0.0985994	0.0985994
196.985	1322.85	0.0993847	0.0993847
197.095	1338.64	0.100253	0.100253
197.205	1354.97	0.101142	0.101142
197.305	1369.25	0.101927	0.101927
197.415	1385.94	0.102837	0.102837
197.525	1402.75	0.103705	0.103705
197.635	1419.31	0.104594	0.104594
197.735	1434.51	0.10538	0.10538
197.845	1451.21	0.106268	0.106268
197.955	1468.28	0.107136	0.107136
198.055	1483.52	0.107943	0.107943
198.165	1500.75	0.108831	0.108831
198.275	1517.82	0.1097	0.1097
198.385	1534.25	0.110568	0.110568
198.485	1549.82	0.111394	0.111394
198.595	1567.13	0.112263	0.112263
198.705	1584.7	0.113172	0.113172
198.805	1600.67	0.113958	0.113958
198.915	1618.22	0.114846	0.114846
199.025	1635.53	0.115715	0.115715
199.135	1653.19	0.116583	0.116583
199.235	1669.81	0.117368	0.117368
199.345	1687.62	0.118257	0.118257
199.455	1705.51	0.119126	0.119126
199.555	1721.49	0.119931	0.119931
199.665	1739.37	0.12082	0.12082
199.775	1757.24	0.121709	0.121709
199.885	1774.91	0.122578	0.122578
199.985	1790.82	0.123383	0.123383
200.095	1809.38	0.124252	0.124252
200.205	1827.75	0.125141	0.125141
200.305	1844.56	0.125947	0.125947
200.415	1863.18	0.126856	0.126856
200.525	1881.51	0.127683	0.127683
200.635	1900.44	0.128593	0.128593
200.735	1917.43	0.129399	0.129399
200.845	1935.91	0.130246	0.130246
200.955	1954.23	0.131135	0.131135
201.055	1971.34	0.131962	0.131962
201.165	1990.84	0.13283	0.13283
201.275	2009.18	0.133678	0.133678
201.375	2025.95	0.134505	0.134505
201.485	2045	0.135372	0.135372
201.595	2064.29	0.136241	0.136241
201.705	2083.42	0.13715	0.13715
201.805	2100.18	0.137915	0.137915
201.915	2119.71	0.138784	0.138784
202.025	2139.06	0.139693	0.139693
202.125	2156.58	0.140499	0.140499
202.235	2175.67	0.141388	0.141388
202.345	2194.8	0.142235	0.142235
202.455	2214.06	0.143145	0.143145
202.555	2231.65	0.143931	0.143931
202.665	2250.71	0.144819	0.144819
202.775	2269.83	0.145708	0.145708
202.875	2287.4	0.146494	0.146494
202.985	2307.46	0.147362	0.147362
203.095	2327.43	0.148271	0.148271
203.205	2346.62	0.149139	0.149139
203.305	2364.89	0.149945	0.149945
203.415	2385.12	0.150793	0.150793
203.525	2404.83	0.151702	0.151702
203.625	2423.26	0.152509	0.152509
203.735	2442.71	0.153377	0.153377
203.845	2462.71	0.154266	0.154266
203.955	2482.58	0.155134	0.155134
204.055	2500.46	0.15594	0.15594
204.165	2520.93	0.156829	0.156829
204.275	2541.05	0.157697	0.157697
204.375	2559.49	0.158483	0.158483
204.485	2579.72	0.159392	0.159392
204.595	2600.64	0.160281	0.160281
204.705	2620.28	0.161149	0.161149
204.805	2638.32	0.161955	0.161955
204.915	2658.85	0.162823	0.162823
205.025	2679.79	0.163733	0.163733
205.125	2698.09	0.164518	0.164518
205.235	2718.96	0.165407	0.165407
205.345	2739.38	0.166296	0.166296
205.455	2760.27	0.167143	0.167143
205.555	2779.71	0.16795	0.16795
205.665	2801.33	0.168818	0.168818
205.775	2822.57	0.169727	0.169727
205.875	2842.35	0.170513	0.170513
205.985	2864.21	0.171381	0.171381
206.095	2886.12	0.172291	0.172291
206.195	2906.15	0.173076	0.173076
206.305	2927.96	0.173944	0.173944
206.415	2950.14	0.174812	0.174812
206.515	2970.36	0.175639	0.175639
206.625	2992.37	0.176508	0.176508
206.735	3015.19	0.177397	0.177397
206.845	3038.07	0.178285	0.178285
206.945	3058.89	0.179071	0.179071
207.055	3081.96	0.17996	0.17996
207.165	3105.44	0.180848	0.180848
207.265	3127.39	0.181675	0.181675
207.375	3150.85	0.182543	0.182543
207.485	3174.18	0.183411	0.183411
207.595	3198.02	0.184321	0.184321
207.695	3219.36	0.185107	0.185107
207.805	3243.41	0.186016	0.186016
207.915	3267.49	0.186863	0.186863
208.015	3290.35	0.18767	0.18767
208.125	3314.75	0.188538	0.188538
208.235	3339.82	0.189427	0.189427
208.345	3364.82	0.190336	0.190336
208.445	3387.32	0.191122	0.191122
208.555	3412.96	0.192031	0.192031
208.665	3438.02	0.192899	0.192899
208.765	3460.78	0.193664	0.193664
208.875	3486.25	0.194553	0.194553
208.985	3512.53	0.195463	0.195463
209.095	3537.63	0.19631	0.19631
209.195	3560.97	0.197095	0.197095
209.305	3587.08	0.198005	0.198005
209.415	3613.19	0.198873	0.198873
209.515	3636.77	0.199679	0.199679
209.625	3663.63	0.200568	0.200568
209.735	3690.74	0.201478	0.201478
209.845	3716.11	0.202346	0.202346
209.945	3740.64	0.203132	0.203132
210.055	3767.82	0.204041	0.204041
210.165	3793.8	0.204889	0.204889
210.265	3818.46	0.205715	0.205715
210.375	3845.08	0.206563	0.206563
210.485	3872.1	0.207472	0.207472
210.595	3898.97	0.208361	0.208361
210.695	3924.18	0.209167	0.209167
210.805	3950.8	0.210015	0.210015
210.915	3978.21	0.210904	0.210904
211.015	4003.47	0.211689	0.211689
211.125	4030.51	0.212557	0.212557
211.235	4058.08	0.213446	0.213446
211.335	4083.52	0.214252	0.214252
211.445	4111.27	0.215141	0.215141
211.555	4138.58	0.215989	0.215989
211.665	4167.27	0.216898	0.216898
211.765	4192.93	0.217704	0.217704
211.875	4221.38	0.218593	0.218593
211.985	4248.68	0.219441	0.219441
212.085	4274.41	0.220268	0.220268
212.195	4302.51	0.221135	0.221135
212.305	4330.99	0.222024	0.222024
212.415	4358.6	0.222893	0.222893
212.515	4384.21	0.223699	0.223699
212.625	4412.97	0.224608	0.224608
212.735	4441.44	0.225477	0.225477
212.835	4467.22	0.226241	0.226241
212.945	4496.08	0.227151	0.227151
213.055	4524.32	0.228061	0.228061
213.165	4552.9	0.228908	0.228908
213.265	4579.71	0.229693	0.229693
213.375	4607.58	0.230562	0.230562
213.485	4636.33	0.231409	0.231409
213.585	4662.43	0.232236	0.232236
213.695	4691.4	0.233146	0.233146
213.805	4720.58	0.234013	0.234013
213.915	4749.49	0.234882	0.234882
214.015	4776.16	0.235688	0.235688
214.125	4805.19	0.236556	0.236556
214.235	4834.27	0.237445	0.237445
214.335	4861.05	0.238251	0.238251
214.445	4890.74	0.23914	0.23914
214.555	4919.65	0.240008	0.240008
214.665	4948.54	0.240897	0.240897
214.765	4975.07	0.241703	0.241703
214.875	5004.16	0.242571	0.242571
214.985	5033.94	0.24344	0.24344
215.085	5060.58	0.244225	0.244225
215.195	5089.61	0.245135	0.245135
215.305	5119.51	0.246024	0.246024
215.415	5148.57	0.246912	0.246912
215.515	5174.77	0.247677	0.247677
215.625	5203.27	0.248566	0.248566
215.735	5231.68	0.249434	0.249434
215.835	5258.43	0.25022	0.25022
215.945	5288.76	0.251129	0.251129
216.055	5317.62	0.251997	0.251997
216.155	5344.55	0.252803	0.252803
216.265	5374.54	0.253672	0.253672
216.375	5404.24	0.254561	0.254561
216.485	5433.65	0.255428	0.255428
216.585	5460.74	0.256255	0.256255
216.695	5490.37	0.257103	0.257103
216.805	5519.85	0.257992	0.257992
216.905	5547.01	0.258777	0.258777
217.015	5576.82	0.259666	0.259666
217.125	5607.26	0.260513	0.260513
217.235	5636.57	0.261402	0.261402
217.335	5663.69	0.262208	0.262208
217.445	5694.79	0.263097	0.263097
217.555	5724.18	0.263966	0.263966
217.655	5751.85	0.264792	0.264792
217.765	5781.69	0.26566	0.26566
217.875	5810.43	0.266508	0.266508
217.985	5840.07	0.267397	0.267397
218.085	5867.55	0.268182	0.268182
218.195	5897.38	0.269071	0.269071
218.305	5927.63	0.269939	0.269939
218.405	5954.13	0.270746	0.270746
218.515	5984.47	0.271593	0.271593
218.625	6015.07	0.272503	0.272503
218.735	6044.87	0.273371	0.273371
218.835	6072.72	0.274177	0.274177
218.945	6102.88	0.275066	0.275066
219.055	6132.33	0.275934	0.275934
219.155	6159.82	0.27674	0.27674
219.265	6190.41	0.277608	0.277608
219.375	6220.69	0.278518	0.278518
219.485	6251.4	0.279386	0.279386
219.585	6277.58	0.280151	0.280151
219.695	6308.26	0.28106	0.28106
219.805	6339.46	0.281928	0.281928
219.905	6367.38	0.282755	0.282755
220.015	6398.46	0.283644	0.283644
220.125	6429.29	0.284512	0.284512
220.235	6459.01	0.285381	0.285381
220.335	6486.79	0.286166	0.286166
220.445	6517.38	0.287034	0.287034
220.555	6548.51	0.287923	0.287923
220.655	6575.83	0.28875	0.28875
220.765	6606.07	0.289597	0.289597
220.875	6636.94	0.290486	0.290486
220.985	6667.6	0.291375	0.291375
221.085	6694.69	0.292181	0.292181
221.195	6725.21	0.29307	0.29307
221.295	6752.5	0.293855	0.293855
221.405	6783.5	0.294744	0.294744
221.515	6813.91	0.295612	0.295612
221.625	6844.6	0.296481	0.296481
221.725	6872.38	0.297287	0.297287
221.835	6902.91	0.298176	0.298176
221.945	6933.21	0.299064	0.299064
222.045	6960.44	0.29985	0.29985
222.155	6991.68	0.30076	0.30076
222.265	7021.66	0.301627	0.301627
222.375	7052.38	0.302496	0.302496
222.475	7080.1	0.303302	0.303302
222.585	7110.57	0.304191	0.304191
222.695	7141.58	0.305038	0.305038
222.795	7169.25	0.305845	0.305845
222.905	7199.96	0.306733	0.306733
223.015	7230.08	0.307581	0.307581
223.125	7259.71	0.308491	0.308491
223.225	7287.28	0.309276	0.309276
223.335	7317.91	0.310165	0.310165
223.445	7348.49	0.311074	0.311074
223.545	7376.13	0.31186	0.31186
223.655	7405.43	0.312728	0.312728
223.765	7435.43	0.313596	0.313596
223.875	7465.24	0.314464	0.314464
223.975	7492.64	0.315271	0.315271
224.085	7523.63	0.31618	0.31618
224.195	7553.71	0.317069	0.317069
224.295	7580.39	0.317854	0.317854
224.405	7610.55	0.318722	0.318722
224.515	7641	0.319591	0.319591
224.625	7671.38	0.320521	0.320521
224.725	7698.57	0.321286	0.321286
224.835	7728.89	0.322195	0.322195
224.945	7758.39	0.323063	0.323063
225.045	7783.58	0.323849	0.323849
225.155	7813.39	0.324738	0.324738
225.265	7843.88	0.325606	0.325606
225.375	7874.36	0.326495	0.326495
225.475	7901.39	0.327301	0.327301
225.585	7932.02	0.328169	0.328169
225.695	7962	0.329058	0.329058
225.795	7989.43	0.329843	0.329843
225.905	8019.08	0.330753	0.330753
226.015	8048.8	0.331621	0.331621
226.115	8076.24	0.332448	0.332448
226.225	8105.16	0.333316	0.333316
226.335	8134.7	0.334184	0.334184
226.445	8163.31	0.335052	0.335052
226.545	8190.29	0.335859	0.335859
226.655	8219.18	0.336727	0.336727
226.765	8249.1	0.337636	0.337636
226.865	8275.54	0.338401	0.338401
226.975	8302.57	0.33931	0.33931
227.085	8332.27	0.340199	0.340199
227.195	8361.45	0.341068	0.341068
227.295	8387.95	0.341874	0.341874
227.405	8417.01	0.342762	0.342762
227.515	8446.02	0.343651	0.343651
227.615	8471.96	0.344416	0.344416
227.725	8500.79	0.345305	0.345305
227.835	8528.82	0.346173	0.346173
227.945	8558.24	0.347083	0.347083
228.045	8584.3	0.347868	0.347868
228.155	8612.88	0.348736	0.348736
228.265	8641.21	0.349625	0.349625
228.365	8666.66	0.350431	0.350431
228.475	8695.91	0.351341	0.351341
228.585	8724.02	0.35223	0.35223
228.695	8752.12	0.353119	0.353119
228.795	8776.74	0.353883	0.353883
228.905	8804.34	0.354772	0.354772
229.015	8831.68	0.355682	0.355682
229.115	8856.05	0.356488	0.356488
229.225	8883.57	0.357335	0.357335
229.335	8910.9	0.358245	0.358245
229.445	8936.98	0.359092	0.359092
229.545	8961.96	0.35994	0.35994
229.655	8989.16	0.360808	0.360808
229.765	9014.98	0.361676	0.361676
229.865	9038.6	0.362462	0.362462
229.975	9064.73	0.363351	0.363351
230.085	9090.16	0.364219	0.364219
230.195	9116.21	0.365149	0.365149
230.295	9139.26	0.365935	0.365935
230.405	9163.93	0.366803	0.366803
230.515	9188.91	0.367671	0.367671
230.615	9211.04	0.368477	0.368477
230.725	9235.6	0.369345	0.369345
230.835	9259.99	0.370234	0.370234
230.945	9283.9	0.371144	0.371144
231.045	9305.12	0.371929	0.371929
231.155	9328.82	0.372818	0.372818
231.265	9351.7	0.373686	0.373686
231.365	9371.99	0.374513	0.374513
231.475	9394.63	0.375381	0.375381
231.585	9416.28	0.376229	0.376229
231.685	9435.57	0.377055	0.377055
231.795	9457.1	0.377965	0.377965
231.905	9477.61	0.378833	0.378833
232.015	9497.8	0.379681	0.379681
232.115	9516.23	0.380508	0.380508
232.225	9535.57	0.381375	0.381375
232.335	9554.82	0.382244	0.382244
232.435	9572.97	0.38305	0.38305
232.545	9591.46	0.383918	0.383918
232.655	9609.52	0.384786	0.384786
232.765	9628.77	0.385696	0.385696
232.865	9644.11	0.386502	0.386502
232.975	9661.32	0.387391	0.387391
233.085	9677.69	0.388259	0.388259
233.185	9692.93	0.389086	0.389086
233.295	9708.89	0.389913	0.389913
233.405	9724.42	0.390781	0.390781
233.515	9740.67	0.39169	0.39169
233.615	9754.5	0.392496	0.392496
233.725	9769.49	0.393385	0.393385
233.835	9784.5	0.394253	0.394253
233.935	9797.61	0.39506	0.39506
234.045	9810.95	0.395928	0.395928
234.155	9824.58	0.396817	0.396817
234.265	9838.56	0.397706	0.397706
234.365	9850.48	0.398512	0.398512
234.475	9863.05	0.39938	0.39938
234.585	9875.58	0.400248	0.400248
234.685	9886.6	0.401034	0.401034
234.795	9898.49	0.401902	0.401902
234.905	9910.42	0.40277	0.40277
235.015	9923.08	0.403659	0.403659
235.115	9934.74	0.404465	0.404465
235.225	9946.81	0.405354	0.405354
235.335	9958.27	0.406242	0.406242
235.435	9968.58	0.407049	0.407049
235.545	9980.14	0.407938	0.407938
235.655	9991.01	0.408805	0.408805
235.765	10002.4	0.409694	0.409694
235.865	10012.2	0.41048	0.41048
235.975	10023.1	0.411348	0.411348
236.075	10034.6	0.412196	0.412196
236.185	10045.5	0.413064	0.413064
236.295	10056.8	0.413932	0.413932
236.405	10067.3	0.4148	0.4148
236.505	10078.2	0.415627	0.415627
236.615	10089.2	0.416495	0.416495
236.725	10099.5	0.417343	0.417343
236.825	10109.8	0.418149	0.418149
236.935	10120.7	0.419017	0.419017
237.045	10130.8	0.419885	0.419885
237.155	10141.9	0.420795	0.420795
237.255	10151.4	0.421601	0.421601
237.365	10162.3	0.422448	0.422448
237.475	10173.4	0.423358	0.423358
237.575	10182.3	0.424143	0.424143
237.685	10194	0.425012	0.425012
237.795	10205.1	0.425921	0.425921
237.905	10214.7	0.426789	0.426789
238.005	10224.9	0.427575	0.427575
238.115	10235.7	0.428443	0.428443
238.225	10246.8	0.429311	0.429311
238.325	10257	0.430138	0.430138
238.435	10267	0.431027	0.431027
238.545	10277.7	0.431895	0.431895
238.655	10288.5	0.432784	0.432784
238.755	10298.1	0.433569	0.433569
238.865	10308.5	0.434458	0.434458
238.975	10318.7	0.435306	0.435306
239.075	10327.9	0.436091	0.436091
239.185	10339.1	0.437	0.437
239.295	10349.5	0.437869	0.437869
239.405	10360.6	0.438737	0.438737
239.505	10370.3	0.439522	0.439522
239.615	10380.7	0.440411	0.440411
239.725	10391.7	0.441321	0.441321
239.825	10400.8	0.442086	0.442086
239.935	10412	0.442995	0.442995
240.045	10422	0.443884	0.443884
240.155	10431.8	0.444752	0.444752
240.255	10441.7	0.445517	0.445517
240.365	10451.7	0.446406	0.446406
240.475	10462.2	0.447295	0.447295
240.575	10471.9	0.448101	0.448101
240.685	10482.3	0.448969	0.448969
240.795	10493.1	0.449837	0.449837
240.905	10503.8	0.450747	0.450747
241.005	10513.5	0.451553	0.451553
241.115	10524.4	0.452442	0.452442
241.225	10535.2	0.45331	0.45331
241.325	10543.7	0.454095	0.454095
241.435	10553.6	0.454964	0.454964
241.545	10564.4	0.455852	0.455852
241.645	10573.8	0.456638	0.456638
241.755	10584.6	0.457527	0.457527
241.865	10595.2	0.458415	0.458415
241.975	10606.7	0.459304	0.459304
242.075	10616.3	0.46009	0.46009
242.185	10625.9	0.460958	0.460958
242.295	10637.2	0.461847	0.461847
242.395	10646.9	0.462674	0.462674
242.505	10657	0.463542	0.463542
242.615	10667	0.46441	0.46441
242.725	10677.4	0.465278	0.465278
242.825	10686.1	0.466084	0.466084
242.935	10696.8	0.466973	0.466973
243.045	10707.3	0.467883	0.467883
243.145	10715.7	0.468627	0.468627
243.255	10726.1	0.469536	0.469536
243.365	10737.4	0.470425	0.470425
243.475	10747.6	0.471314	0.471314
243.575	10757	0.472079	0.472079
243.685	10767.5	0.472968	0.472968
243.795	10778.1	0.473856	0.473856
243.895	10786.7	0.474642	0.474642
244.005	10796.7	0.47551	0.47551
244.115	10806.7	0.476399	0.476399
244.225	10817.2	0.477288	0.477288
244.325	10825.9	0.478073	0.478073
244.435	10836.4	0.478962	0.478962
244.545	10847.3	0.479851	0.479851
244.645	10857.1	0.480657	0.480657
244.755	10867.1	0.481526	0.481526
244.865	10877.8	0.482393	0.482393
244.975	10888.2	0.483262	0.483262
245.075	10897.6	0.484089	0.484089
245.185	10907.4	0.484978	0.484978
245.295	10917	0.485846	0.485846
245.395	10926.2	0.486652	0.486652
245.505	10935.7	0.48752	0.48752
245.615	10946.2	0.488409	0.488409
245.725	10956.4	0.489298	0.489298
245.825	10965.1	0.490125	0.490125
245.935	10974.8	0.490993	0.490993
246.045	10985.1	0.49184	0.49184
246.145	10994.6	0.492667	0.492667
246.255	11005.3	0.493535	0.493535
246.365	11015.3	0.494424	0.494424
246.465	11024.6	0.495209	0.495209
246.575	11034.4	0.496119	0.496119
246.685	11044.6	0.496967	0.496967
246.795	11054.4	0.497855	0.497855
246.895	11063.3	0.498641	0.498641
247.005	11073	0.49953	0.49953
247.115	11083.3	0.500418	0.500418
247.215	11092	0.501225	0.501225
247.325	11102.6	0.502114	0.502114
247.435	11112.1	0.502982	0.502982
247.545	11122.3	0.503871	0.503871
247.645	11132.1	0.504656	0.504656
247.755	11141.3	0.505524	0.505524
247.865	11151.6	0.506413	0.506413
247.965	11161	0.50724	0.50724
248.075	11170.4	0.508108	0.508108
248.185	11179.7	0.508976	0.508976
248.295	11189	0.509865	0.509865
248.395	11197.1	0.510671	0.510671
248.505	11207.3	0.51156	0.51156
248.615	11216.8	0.512449	0.512449
248.715	11225.8	0.513235	0.513235
248.825	11235.7	0.514123	0.514123
248.935	11245.5	0.514991	0.514991
249.045	11255.6	0.51586	0.51586
249.145	11265.1	0.516686	0.516686
249.255	11274.6	0.517575	0.517575
249.365	11284	0.518444	0.518444
249.465	11292.1	0.519229	0.519229
249.575	11302.1	0.520097	0.520097
249.685	11312.5	0.521007	0.521007
249.795	11322.2	0.521916	0.521916
249.895	11330.5	0.522702	0.522702
250.005	11340.2	0.52357	0.52357
250.115	11349.7	0.524479	0.524479
250.215	11358.6	0.525265	0.525265
250.325	11369.2	0.526154	0.526154
250.435	11379.1	0.527043	0.527043
250.545	11389.2	0.527911	0.527911
250.645	11397.4	0.528696	0.528696
250.755	11407.3	0.529606	0.529606
250.865	11416	0.530495	0.530495
250.965	11424.5	0.53128	0.53128
251.075	11433.3	0.532148	0.532148
251.185	11442	0.533017	0.533017
251.285	11451.5	0.533843	0.533843
251.395	11461.4	0.534732	0.534732
251.505	11470.9	0.5356	0.5356
251.605	11480.6	0.536386	0.536386
251.715	11490.1	0.537274	0.537274
251.825	11499.5	0.538163	0.538163
251.935	11509.3	0.539032	0.539032
252.035	11517.7	0.539858	0.539858
252.145	11526.2	0.540727	0.540727
252.255	11535.6	0.541595	0.541595
252.355	11543.6	0.542421	0.542421
252.465	11553.2	0.543269	0.543269
252.575	11562.5	0.544158	0.544158
252.685	11572.3	0.545067	0.545067
252.785	11580.8	0.545874	0.545874
252.895	11590.6	0.546742	0.546742
253.005	11599.1	0.54761	0.54761
253.105	11608.6	0.548416	0.548416
253.215	11617.5	0.549305	0.549305
253.325	11626.7	0.550173	0.550173
253.435	11635.4	0.551062	0.551062
253.535	11643.8	0.551827	0.551827
253.645	11653.3	0.552715	0.552715
253.755	11662.7	0.553604	0.553604
253.855	11671	0.554411	0.554411
253.965	11679.5	0.555299	0.555299
254.075	11688.8	0.556168	0.556168
254.185	11698.7	0.557056	0.557056
254.285	11708	0.557863	0.557863
254.395	11717.3	0.558731	0.558731
254.505	11726.7	0.559599	0.559599
254.605	11734.7	0.560426	0.560426
254.715	11743.9	0.561294	0.561294
254.825	11752.2	0.562162	0.562162
254.935	11760.9	0.563051	0.563051
255.035	11768.8	0.563837	0.563837
255.145	11778	0.564725	0.564725
255.255	11786.8	0.565593	0.565593
255.355	11795.5	0.56642	0.56642
255.465	11804.9	0.567288	0.567288
255.575	11814	0.568157	0.568157
255.685	11823.1	0.569025	0.569025
255.785	11831.7	0.569831	0.569831
255.895	11840.3	0.570699	0.570699
256.005	11849.2	0.571567	0.571567
256.105	11857.6	0.572394	0.572394
256.215	11866.6	0.573283	0.573283
256.325	11875.7	0.574172	0.574172
256.425	11883.3	0.574957	0.574957
256.535	11892.1	0.575846	0.575846
256.645	11900.4	0.576714	0.576714
256.755	11909.5	0.577603	0.577603
256.855	11918.4	0.57843	0.57843
256.965	11927.2	0.579278	0.579278
257.075	11936.7	0.580166	0.580166
257.175	11944.6	0.580952	0.580952
257.285	11953.6	0.58182	0.58182
257.395	11962.7	0.582709	0.582709
257.505	11971.9	0.583598	0.583598
257.605	11979.6	0.584404	0.584404
257.715	11988	0.585293	0.585293
257.825	11996.3	0.586182	0.586182
257.925	12003.6	0.586946	0.586946
258.035	12012.5	0.587835	0.587835
258.145	12021.7	0.588704	0.588704
258.255	12030.5	0.589592	0.589592
258.355	12038.9	0.590378	0.590378
258.465	12048.5	0.591287	0.591287
258.575	12057.2	0.592135	0.592135
258.675	12065.1	0.592941	0.592941
258.785	12073.5	0.593789	0.593789
258.895	12082.4	0.594718	0.594718
259.005	12091.3	0.595587	0.595587
259.105	12098.3	0.596372	0.596372
259.215	12106.7	0.59724	0.59724
259.325	12114.5	0.598109	0.598109
259.425	12123.2	0.598936	0.598936
259.535	12132.7	0.599803	0.599803
259.645	12140.9	0.600672	0.600672
259.755	12150.2	0.60154	0.60154
259.855	12158.6	0.602367	0.602367
259.965	12167.8	0.603276	0.603276
260.075	12176.3	0.604145	0.604145
260.175	12182.1	0.604868	0.604868
260.285	12190.5	0.605777	0.605777
260.395	12199	0.606666	0.606666
260.505	12207.5	0.607534	0.607534
260.605	12215.4	0.608341	0.608341
260.715	12223.5	0.609209	0.609209
260.825	12231.7	0.610077	0.610077
260.925	12240.4	0.610904	0.610904
261.035	12249.7	0.611752	0.611752
261.145	12258.7	0.612661	0.612661
261.245	12266	0.613447	0.613447
261.355	12274.6	0.614335	0.614335
261.465	12283.9	0.615203	0.615203
261.575	12292.9	0.616092	0.616092
261.675	12299.8	0.616898	0.616898
261.785	12308.3	0.617767	0.617767
261.895	12316.3	0.618656	0.618656
261.995	12323.3	0.619441	0.619441
262.105	12332.2	0.62033	0.62033
262.215	12341	0.621198	0.621198
262.325	12350.3	0.622087	0.622087
262.425	12358.4	0.622914	0.622914
262.535	12366.4	0.623782	0.623782
262.645	12375	0.62465	0.62465
262.745	12382.6	0.625456	0.625456
262.855	12390.5	0.626324	0.626324
262.965	12398.7	0.627192	0.627192
263.075	12406.7	0.628081	0.628081
263.175	12414.6	0.628867	0.628867
263.285	12422.5	0.629776	0.629776
263.395	12430.8	0.630645	0.630645
263.495	12438.2	0.631451	0.631451
263.605	12446.9	0.632319	0.632319
263.715	12455.8	0.633187	0.633187
263.825	12464.8	0.634096	0.634096
263.925	12472.4	0.634882	0.634882
264.035	12480.3	0.63575	0.63575
264.145	12489.1	0.636639	0.636639
264.245	12497	0.637445	0.637445
264.355	12505.2	0.638334	0.638334
264.465	12512.8	0.639202	0.639202
264.575	12521.2	0.640091	0.640091
264.675	12528.6	0.640897	0.640897
264.785	12536.9	0.641765	0.641765
264.895	12544.7	0.642675	0.642675
264.995	12552	0.64344	0.64344
265.105	12560.1	0.644308	0.644308
265.215	12568.4	0.645196	0.645196
265.325	12576.8	0.646044	0.646044
265.425	12584.1	0.646871	0.646871
265.535	12592.8	0.64776	0.64776
265.645	12600.7	0.648649	0.648649
265.745	12608.1	0.649434	0.649434
265.855	12616.2	0.650323	0.650323
265.965	12624.3	0.651212	0.651212
266.075	12632.2	0.652101	0.652101
266.175	12639.9	0.652886	0.652886
266.285	12647.7	0.653775	0.653775
266.385	12655	0.65454	0.65454
266.495	12663.6	0.655449	0.655449
266.605	12672.5	0.656318	0.656318
266.715	12680.8	0.657206	0.657206
266.815	12689	0.658013	0.658013
266.925	12697.2	0.658922	0.658922
267.035	12704.9	0.65979	0.65979
267.135	12711.5	0.660535	0.660535
267.245	12719.8	0.661464	0.661464
267.355	12726.9	0.662312	0.662312
267.465	12735.5	0.663201	0.663201
267.565	12743.1	0.664028	0.664028
267.675	12750.8	0.664896	0.664896
267.785	12758.9	0.665785	0.665785
267.885	12766.6	0.66657	0.66657
267.995	12775.6	0.667459	0.667459
268.105	12783.4	0.668348	0.668348
268.215	12790.7	0.669216	0.669216
268.315	12798.1	0.670001	0.670001
268.425	12806.1	0.670911	0.670911
268.535	12814.4	0.671779	0.671779
268.635	12821	0.672585	0.672585
268.745	12828.7	0.673474	0.673474
268.855	12836.4	0.674322	0.674322
268.965	12844.4	0.67521	0.67521
269.065	12852.6	0.676037	0.676037
269.175	12860.5	0.676885	0.676885
269.285	12868.7	0.677794	0.677794
269.385	12876.2	0.678601	0.678601
269.495	12883.7	0.679448	0.679448
269.605	12891.4	0.680337	0.680337
269.715	12900.8	0.681247	0.681247
269.815	12906.9	0.682052	0.682052
269.925	12914.3	0.68288	0.68288
270.035	12922.3	0.683789	0.683789
270.135	12927.9	0.684574	0.684574
270.245	12936.5	0.685484	0.685484
270.355	12943.5	0.686331	0.686331
270.465	12951.9	0.687241	0.687241
270.565	12958.9	0.688027	0.688027
270.675	12966.4	0.688895	0.688895
270.785	12975.7	0.689846	0.689846
270.885	12982.8	0.690631	0.690631
270.995	12989.8	0.691478	0.691478
271.105	12997.6	0.692388	0.692388
271.205	13004.8	0.693194	0.693194
271.315	13012.2	0.694083	0.694083
271.425	13020.2	0.694951	0.694951
271.535	13027.9	0.695799	0.695799
271.635	13035.6	0.696646	0.696646
271.745	13042.8	0.697535	0.697535
271.855	13050.7	0.698403	0.698403
271.955	13059	0.69923	0.69923
272.065	13066.1	0.700057	0.700057
272.175	13074	0.700946	0.700946
272.285	13081.7	0.701835	0.701835
272.385	13088.7	0.70262	0.70262
272.495	13097	0.703509	0.703509
272.605	13105	0.704398	0.704398
272.705	13111.8	0.705183	0.705183
272.815	13119.3	0.706072	0.706072
272.925	13127.1	0.706961	0.706961
273.035	13134.7	0.707809	0.707809
273.135	13142.4	0.708656	0.708656
273.245	13150.5	0.709524	0.709524
273.355	13157.6	0.710392	0.710392
273.455	13164.3	0.711219	0.711219
273.565	13172.3	0.712087	0.712087
273.675	13180.1	0.712976	0.712976
273.785	13187.3	0.713823	0.713823
273.885	13194.4	0.71463	0.71463
273.995	13202.2	0.715519	0.715519
274.105	13209.8	0.716428	0.716428
274.205	13217	0.717234	0.717234
274.315	13224.7	0.718103	0.718103
274.425	13231.7	0.718971	0.718971
274.535	13239.7	0.719859	0.719859
274.635	13246.3	0.720645	0.720645
274.745	13254.9	0.721513	0.721513
274.855	13262.5	0.722422	0.722422
274.955	13270.1	0.723187	0.723187
275.065	13277	0.724097	0.724097
275.175	13285.1	0.724944	0.724944
275.285	13293.8	0.725875	0.725875
275.385	13299.7	0.72664	0.72664
275.495	13307.9	0.727549	0.727549
275.605	13315.4	0.728438	0.728438
275.705	13321.5	0.729203	0.729203
275.815	13329.4	0.730112	0.730112
275.925	13336.9	0.73096	0.73096
276.035	13344.8	0.731849	0.731849
276.135	13351.7	0.732655	0.732655
276.245	13359.7	0.733544	0.733544
276.355	13366.5	0.734411	0.734411
276.455	13373.8	0.735218	0.735218
276.565	13381.5	0.736107	0.736107
276.675	13389	0.736995	0.736995
276.775	13395.7	0.737802	0.737802
276.885	13402	0.738608	0.738608
276.995	13409.3	0.739496	0.739496
277.105	13417.7	0.740386	0.740386
277.205	13425.8	0.741213	0.741213
277.315	13433.1	0.74206	0.74206
277.425	13440.2	0.742969	0.742969
277.525	13447.5	0.743755	0.743755
277.635	13454.7	0.744623	0.744623
277.745	13463.3	0.745553	0.745553
277.855	13471	0.746401	0.746401
277.955	13477.6	0.747227	0.747227
278.065	13484.9	0.748096	0.748096
278.175	13491.6	0.748964	0.748964
278.275	13499.2	0.74977	0.74977
278.385	13507	0.750659	0.750659
278.495	13514.5	0.751548	0.751548
278.605	13521.6	0.752395	0.752395
278.705	13528.5	0.753181	0.753181
278.815	13536.4	0.75409	0.75409
278.925	13543.4	0.755	0.755
279.025	13549.4	0.755744	0.755744
279.135	13557.2	0.756654	0.756654
279.245	13564.4	0.757521	0.757521
279.355	13572.3	0.75839	0.75839
279.455	13580.1	0.759196	0.759196
279.565	13587.6	0.760085	0.760085
279.675	13594.1	0.760932	0.760932
279.775	13601.8	0.761759	0.761759
279.885	13608.8	0.762627	0.762627
279.995	13616.8	0.763516	0.763516
280.105	13624.7	0.764405	0.764405
280.205	13630.2	0.765149	0.765149
280.315	13638.5	0.766058	0.766058
280.425	13646.1	0.766947	0.766947
280.525	13652.7	0.767733	0.767733
280.635	13660.4	0.768622	0.768622
280.745	13668.2	0.76949	0.76949
280.855	13675.1	0.770358	0.770358
280.955	13682.6	0.771185	0.771185
281.065	13689.4	0.772053	0.772053
281.165	13696.2	0.77286	0.77286
281.275	13703.5	0.773748	0.773748
281.385	13709.5	0.774616	0.774616
281.495	13717.1	0.775464	0.775464
281.595	13723.4	0.776249	0.776249
281.705	13731.9	0.777138	0.777138
281.815	13739.1	0.778027	0.778027
281.915	13745.7	0.778812	0.778812
282.025	13752.4	0.779681	0.779681
282.135	13760.5	0.78059	0.78059
282.245	13767.4	0.781458	0.781458
282.345	13774.4	0.782264	0.782264
282.455	13781.9	0.783153	0.783153
282.565	13789.1	0.784001	0.784001
282.665	13795.6	0.784807	0.784807
282.775	13802.7	0.785675	0.785675
282.885	13810.7	0.786585	0.786585
282.995	13818.6	0.787453	0.787453
283.095	13824.8	0.788239	0.788239
283.205	13831.8	0.789106	0.789106
283.315	13840	0.790037	0.790037
283.415	13847.1	0.790822	0.790822
283.525	13854.4	0.79169	0.79169
283.635	13862.1	0.7926	0.7926
283.745	13868.8	0.793447	0.793447
283.845	13875.2	0.794254	0.794254
283.955	13882.5	0.795142	0.795142
284.065	13889.2	0.796011	0.796011
284.165	13896.8	0.796817	0.796817
284.275	13903.9	0.797705	0.797705
284.385	13911.8	0.798594	0.798594
284.495	13918.5	0.799463	0.799463
284.595	13925.3	0.800269	0.800269
284.705	13931.6	0.801137	0.801137
284.815	13939.9	0.802026	0.802026
284.915	13946.8	0.802811	0.802811
285.025	13953.7	0.803659	0.803659
285.135	13961.7	0.804569	0.804569
285.245	13968.8	0.805457	0.805457
285.345	13975.9	0.806243	0.806243
285.455	13983	0.807132	0.807132
285.565	13990.2	0.80802	0.80802
285.665	13997.2	0.808827	0.808827
285.775	14004	0.809674	0.809674
285.885	14011.5	0.810583	0.810583
285.995	14019.2	0.811452	0.811452
286.095	14026.3	0.812279	0.812279
286.205	14033.3	0.813146	0.813146
286.315	14040.4	0.813994	0.813994
286.415	14046.9	0.814821	0.814821
286.525	14053.7	0.815648	0.815648
286.635	14061.6	0.816578	0.816578
286.735	14068.2	0.817384	0.817384
286.845	14075.2	0.818252	0.818252
286.955	14082.3	0.819141	0.819141
287.065	14089.3	0.82003	0.82003
287.165	14095.2	0.820815	0.820815
287.275	14102.5	0.821684	0.821684
287.385	14109.8	0.822552	0.822552
287.485	14116.8	0.823378	0.823378
287.595	14125.3	0.824247	0.824247
287.705	14131.8	0.825115	0.825115
287.815	14138.7	0.825983	0.825983
287.915	14145.6	0.826789	0.826789
288.025	14153.2	0.827699	0.827699
288.135	14160.8	0.828588	0.828588
288.235	14166.7	0.829373	0.829373
288.345	14173.6	0.830262	0.830262
288.455	14180.8	0.83113	0.83113
288.565	14188.7	0.831998	0.831998
288.665	14195	0.832804	0.832804
288.775	14202.4	0.833673	0.833673
288.885	14209.8	0.834582	0.834582
288.985	14216.4	0.835368	0.835368
289.095	14224.8	0.836257	0.836257
289.205	14231.9	0.837145	0.837145
289.315	14238.9	0.838034	0.838034
289.415	14244.9	0.838799	0.838799
289.525	14252.5	0.839709	0.839709
289.635	14260.2	0.840618	0.840618
289.735	14266	0.841403	0.841403
289.845	14272.7	0.842251	0.842251
289.955	14279.8	0.84314	0.84314
290.065	14286.5	0.843987	0.843987
290.165	14293	0.844773	0.844773
290.275	14301.7	0.845703	0.845703
290.385	14308.8	0.846613	0.846613
290.485	14315.2	0.847377	0.847377
290.595	14322.1	0.848246	0.848246
290.705	14329.6	0.849155	0.849155
290.815	14336.9	0.850044	0.850044
290.915	14344	0.85085	0.85085
291.025	14350.2	0.851718	0.851718
291.135	14357.2	0.852607	0.852607
291.235	14363.5	0.853372	0.853372
291.345	14370.6	0.854261	0.854261
291.455	14379.2	0.855171	0.855171
291.555	14385.4	0.855956	0.855956
291.665	14393.2	0.856865	0.856865
291.775	14400.2	0.857734	0.857734
291.885	14406.8	0.858602	0.858602
291.985	14414.6	0.859429	0.859429
292.095	14421.5	0.860338	0.860338
292.205	14428.1	0.861206	0.861206
292.305	14434.3	0.861971	0.861971
292.415	14441.2	0.86286	0.86286
292.525	14448.7	0.863769	0.863769
292.635	14455	0.864638	0.864638
292.735	14462	0.865444	0.865444
292.845	14469.5	0.866332	0.866332
292.955	14476.5	0.867201	0.867201
293.055	14484.2	0.868028	0.868028
293.165	14491	0.868916	0.868916
293.275	14497.1	0.869743	0.869743
293.385	14505.4	0.870653	0.870653
293.485	14511.2	0.871438	0.871438
293.595	14518.8	0.872327	0.872327
293.705	14525.7	0.873216	0.873216
293.805	14532.1	0.874001	0.874001
293.915	14539.6	0.87489	0.87489
294.025	14547.1	0.875758	0.875758
294.135	14554.5	0.876668	0.876668
294.235	14561.1	0.877433	0.877433
294.345	14568.9	0.878363	0.878363
294.455	14575.4	0.879231	0.879231
294.555	14582	0.880017	0.880017
294.665	14589.3	0.880905	0.880905
294.775	14596.5	0.881794	0.881794
294.885	14603.7	0.882642	0.882642
294.985	14609.6	0.883448	0.883448
295.095	14617.4	0.884357	0.884357
295.205	14624.2	0.885226	0.885226
295.305	14630.8	0.886032	0.886032
295.415	14637.7	0.886921	0.886921
295.525	14644.7	0.887789	0.887789
295.635	14651.6	0.888657	0.888657
295.735	14657.6	0.889442	0.889442
295.845	14665	0.890311	0.890311
295.955	14672.4	0.89122	0.89122
296.055	14679	0.892006	0.892006
296.165	14686.1	0.892874	0.892874
296.275	14693.8	0.893783	0.893783
296.375	14700.6	0.894569	0.894569
296.485	14707.6	0.895478	0.895478
296.595	14714	0.896367	0.896367
296.695	14720.3	0.897153	0.897153
296.805	14727.3	0.898	0.898
296.915	14733.8	0.898889	0.898889
297.025	14742.1	0.899778	0.899778
297.125	14748.9	0.900584	0.900584
297.235	14755	0.901473	0.901473
297.345	14762.6	0.902362	0.902362
297.445	14768.8	0.903147	0.903147
297.555	14776.3	0.904015	0.904015
297.665	14783.3	0.904904	0.904904
297.775	14790.5	0.905793	0.905793
297.875	14796.8	0.906599	0.906599
297.985	14803.4	0.907467	0.907467
298.095	14810	0.908336	0.908336
298.195	14816	0.909121	0.909121
298.305	14822.9	0.909989	0.909989
298.415	14830.1	0.910857	0.910857
298.525	14838.1	0.911746	0.911746
298.625	14844.5	0.912552	0.912552
298.735	14851.5	0.913421	0.913421
298.845	14859	0.91433	0.91433
298.945	14866	0.915115	0.915115
299.055	14873.1	0.916025	0.916025
299.165	14880.1	0.916893	0.916893
299.275	14886.7	0.917782	0.917782
299.375	14893	0.918547	0.918547
299.485	14899	0.919436	0.919436
299.595	14906.7	0.920325	0.920325
299.695	14913.3	0.92111	0.92111
299.805	14921.1	0.921999	0.921999
299.915	14928.4	0.922888	0.922888
300.025	14935.7	0.923777	0.923777
300.125	14942.8	0.924562	0.924562
300.235	14948.9	0.92543	0.92543
300.345	14955.8	0.926319	0.926319
300.445	14962.7	0.927125	0.927125
300.555	14968.9	0.927973	0.927973
300.665	14976	0.928862	0.928862
300.775	14982.4	0.929751	0.929751
300.875	14989.3	0.930557	0.930557
300.985	14996.6	0.931425	0.931425
301.095	15003.6	0.932314	0.932314
301.195	15010.1	0.933099	0.933099
301.305	15017.1	0.933988	0.933988
301.415	15023.9	0.934835	0.934835
301.515	15030.8	0.935662	0.935662
301.625	15038.3	0.936531	0.936531
301.735	15044.7	0.937399	0.937399
301.845	15052.8	0.938288	0.938288
301.945	15058	0.939073	0.939073
302.055	15065.1	0.939982	0.939982
302.165	15072.7	0.94085	0.94085
302.265	15079.2	0.941657	0.941657
302.375	15086.4	0.942525	0.942525
302.485	15092.3	0.943393	0.943393
302.595	15098.8	0.944241	0.944241
302.695	15106.1	0.945047	0.945047
302.805	15113.6	0.945936	0.945936
302.915	15121.2	0.946825	0.946825
303.015	15127.7	0.94761	0.94761
303.125	15134.3	0.948478	0.948478
303.235	15141.5	0.949388	0.949388
303.345	15148.6	0.950256	0.950256
303.445	15155.2	0.951041	0.951041
303.555	15161.6	0.951951	0.951951
303.665	15167.7	0.952798	0.952798
303.765	15174.3	0.953605	0.953605
303.875	15181.9	0.954494	0.954494
303.985	15189.2	0.955382	0.955382
304.095	15196.1	0.95625	0.95625
304.195	15202.2	0.957036	0.957036
304.305	15209.7	0.957904	0.957904
304.415	15217.2	0.958793	0.958793
304.515	15223.6	0.959599	0.959599
304.625	15231.1	0.960509	0.960509
304.735	15237.7	0.961377	0.961377
304.845	15244.1	0.962245	0.962245
304.945	15250	0.963051	0.963051
305.055	15257.7	0.963919	0.963919
305.165	15264.4	0.964787	0.964787
305.265	15271.2	0.965594	0.965594
305.375	15278.9	0.966462	0.966462
305.485	15286.5	0.967371	0.967371
305.595	15294.1	0.96824	0.96824
305.695	15299.7	0.969045	0.969045
305.805	15307	0.969914	0.969914
305.915	15314.9	0.970803	0.970803
306.015	15320.5	0.971609	0.971609
306.125	15327.2	0.972477	0.972477
306.235	15333.9	0.973366	0.973366
306.335	15339.8	0.974151	0.974151
306.445	15347.4	0.97504	0.97504
306.555	15354.1	0.97595	0.97595
306.665	15360.4	0.976818	0.976818
306.765	15367.4	0.977603	0.977603
306.875	15374.8	0.978492	0.978492
306.985	15381.3	0.97936	0.97936
307.085	15388	0.980166	0.980166
307.195	15395.9	0.981055	0.981055
307.305	15401.7	0.981924	0.981924
307.415	15408.9	0.982812	0.982812
307.515	15414.8	0.983577	0.983577
307.625	15421.9	0.984487	0.984487
307.735	15429	0.985355	0.985355
307.835	15435.2	0.98614	0.98614
307.945	15442	0.98705	0.98705
308.055	15449.3	0.987918	0.987918
308.165	15456.9	0.988786	0.988786
308.265	15463.3	0.989593	0.989593
308.375	15471.1	0.990502	0.990502
308.485	15477.8	0.99135	0.99135
308.585	15484.1	0.992135	0.992135
308.695	15491.4	0.993044	0.993044
308.805	15497.9	0.993913	0.993913
308.915	15503.5	0.994801	0.994801
309.015	15509.7	0.995608	0.995608
309.125	15516.9	0.996496	0.996496
309.235	15524	0.997385	0.997385
309.335	15529.5	0.998171	0.998171
309.445	15537.2	0.999039	0.999039
309.555	15543.9	0.999928	0.999928
309.665	15551.7	1.00082	1.00082
309.765	15558.2	1.0016	1.0016
309.875	15565.5	1.00249	1.00249
309.985	15572.4	1.00338	1.00338
310.085	15578.9	1.00419	1.00419
310.195	15585.7	1.00503	1.00503
310.305	15593.1	1.00594	1.00594
310.415	15599.3	1.00681	1.00681
310.515	15605.9	1.00762	1.00762
310.625	15613	1.00851	1.00851
310.735	15619.3	1.00937	1.00937
310.835	15626.4	1.0102	1.0102
310.945	15633.8	1.01105	1.01105
311.055	15640.9	1.01192	1.01192
311.165	15648.8	1.01283	1.01283
311.265	15654.9	1.01361	1.01361
311.375	15661.6	1.0145	1.0145
311.475	15668.7	1.01533	1.01533
311.585	15675.4	1.0162	1.0162
311.695	15681.9	1.01708	1.01708
311.805	15688.8	1.01795	1.01795
311.905	15694.6	1.01874	1.01874
312.015	15701.1	1.01961	1.01961
312.125	15708.6	1.0205	1.0205
312.225	15714.8	1.0213	1.0213
312.335	15722.7	1.02219	1.02219
312.445	15729.5	1.02306	1.02306
312.555	15737.2	1.02395	1.02395
312.655	15744.1	1.02473	1.02473
312.765	15751.4	1.02564	1.02564
312.875	15758.1	1.02651	1.02651
312.975	15764.1	1.02736	1.02736
313.085	15771	1.02821	1.02821
313.195	15778.4	1.02911	1.02911
313.305	15784.4	1.02998	1.02998
313.405	15791.3	1.03079	1.03079
313.515	15797.7	1.03166	1.03166
313.625	15805.9	1.03257	1.03257
313.725	15812.6	1.03337	1.03337
313.835	15819.8	1.03424	1.03424
313.945	15827.9	1.03513	1.03513
314.055	15834	1.03598	1.03598
314.155	15840.8	1.0368	1.0368
314.265	15848.1	1.03771	1.03771
314.375	15853.9	1.03856	1.03856
314.475	15860.4	1.03939	1.03939
314.585	15866.5	1.04024	1.04024
314.695	15873.2	1.0411	1.0411
314.805	15880.8	1.04199	1.04199
314.905	15888	1.0428	1.0428
315.015	15895	1.04367	1.04367
315.125	15902.5	1.04456	1.04456
315.225	15909.4	1.04536	1.04536
315.335	15916.5	1.04621	1.04621
315.445	15924.4	1.04714	1.04714
315.555	15930.7	1.04801	1.04801
315.655	15936.4	1.04884	1.04884
315.765	15942.9	1.0497	1.0497
315.875	15949.2	1.05059	1.05059
315.975	15955.8	1.05138	1.05138
316.085	15962.3	1.05222	1.05222
316.195	15970.4	1.05313	1.05313
316.295	15976.5	1.05394	1.05394
316.405	15984.7	1.05481	1.05481
316.515	15991.7	1.0557	1.0557
316.625	15999.3	1.05657	1.05657
316.725	16005.9	1.05737	1.05737
316.835	16012	1.05824	1.05824
316.945	16018.7	1.05911	1.05911
317.045	16025.2	1.05991	1.05991
317.155	16031.8	1.0608	1.0608
317.265	16038.9	1.06169	1.06169
317.375	16046.4	1.06258	1.06258
317.475	16052.4	1.06339	1.06339
317.585	16059.1	1.06426	1.06426
317.695	16066.3	1.06512	1.06512
317.795	16073.8	1.06595	1.06595
317.905	16081.4	1.06682	1.06682
318.015	16087.9	1.06767	1.06767
318.125	16094.9	1.06858	1.06858
318.225	16101.4	1.06938	1.06938
318.335	16108.1	1.07025	1.07025
318.445	16114.2	1.07112	1.07112
318.545	16120.9	1.07192	1.07192
318.655	16127.8	1.07279	1.07279
318.765	16135	1.0737	1.0737
318.875	16142.3	1.07459	1.07459
318.975	16149.4	1.0754	1.0754
319.085	16156.6	1.07626	1.07626
319.195	16163.9	1.07713	1.07713
319.295	16170.3	1.07792	1.07792
319.405	16177.7	1.07879	1.07879
319.515	16183.6	1.07966	1.07966
319.625	16190.9	1.08054	1.08054
319.725	16198.2	1.08135	1.08135
319.835	16205.1	1.08224	1.08224
319.945	16211.9	1.08313	1.08313
320.045	16218.4	1.08393	1.08393
320.155	16225.1	1.08482	1.08482
320.265	16232.6	1.08569	1.08569
320.375	16239.9	1.08656	1.08656
320.475	16246.4	1.08739	1.08739
320.585	16253.6	1.08825	1.08825
320.695	16260.6	1.08912	1.08912
320.795	16267	1.08991	1.08991
320.905	16274.4	1.09078	1.09078
321.015	16281	1.09166	1.09166
321.125	16288.3	1.09257	1.09257
321.225	16294.4	1.09338	1.09338
321.335	16301	1.09427	1.09427
321.445	16306.9	1.09512	1.09512
321.545	16313.9	1.09592	1.09592
321.655	16321.2	1.09681	1.09681
321.765	16327.9	1.09764	1.09764
321.865	16335.8	1.09847	1.09847
321.975	16342.5	1.09935	1.09935
322.085	16349.5	1.10022	1.10022
322.195	16357.2	1.10111	1.10111
322.295	16363.5	1.1019	1.1019
322.405	16370.9	1.10281	1.10281
322.515	16377.5	1.10367	1.10367
322.615	16382.2	1.10442	1.10442
322.725	16390.8	1.10535	1.10535
322.835	16397.1	1.10622	1.10622
322.945	16404	1.10711	1.10711
323.045	16410.5	1.10789	1.10789
323.155	16417.6	1.10874	1.10874
323.265	16425.3	1.10965	1.10965
323.365	16431.8	1.11043	1.11043
323.475	16440.1	1.11132	1.11132
323.585	16446.7	1.11223	1.11223
323.695	16451.6	1.11306	1.11306
323.795	16457.6	1.11384	1.11384
323.905	16464.7	1.11473	1.11473
324.015	16472.3	1.11562	1.11562
324.115	16478.6	1.11641	1.11641
324.225	16484.9	1.11726	1.11726
324.335	16492.1	1.11814	1.11814
324.445	16500.9	1.11905	1.11905
324.545	16506.9	1.11984	1.11984
324.655	16514.9	1.12073	1.12073
324.765	16521.5	1.1216	1.1216
324.865	16528.7	1.12242	1.12242
324.975	16536.5	1.12331	1.12331
325.085	16542.9	1.12416	1.12416
325.195	16550	1.12503	1.12503
325.295	16556.5	1.12587	1.12587
325.405	16562.5	1.1267	1.1267
325.515	16569.2	1.12757	1.12757
325.615	16576.6	1.12842	1.12842
325.725	16584.1	1.12931	1.12931
325.835	16591	1.13017	1.13017
325.945	16598.4	1.13104	1.13104
326.045	16604.9	1.13183	1.13183
326.155	16612.1	1.13274	1.13274
326.255	16618.4	1.1335	1.1335
326.365	16625.2	1.13439	1.13439
326.475	16632	1.13526	1.13526
326.585	16639.6	1.13617	1.13617
326.685	16646.2	1.137	1.137
326.795	16652.9	1.13786	1.13786
326.905	16659.4	1.13871	1.13871
327.005	16665.6	1.13954	1.13954
327.115	16672.5	1.14041	1.14041
327.225	16681.3	1.1413	1.1413
327.335	16687.8	1.14216	1.14216
327.435	16694.8	1.14297	1.14297
327.545	16701.9	1.14386	1.14386
327.655	16709.9	1.14475	1.14475
327.755	16716.4	1.14555	1.14555
327.865	16723.1	1.1464	1.1464
327.975	16729.6	1.14729	1.14729
328.085	16736.9	1.14816	1.14816
328.185	16743.1	1.14894	1.14894
328.295	16749.7	1.14985	1.14985
328.405	16757.3	1.15074	1.15074
328.505	16763.2	1.15151	1.15151
328.615	16770.4	1.1524	1.1524
328.725	16778.3	1.15328	1.15328
328.835	16784.8	1.15415	1.15415
328.935	16791.7	1.15496	1.15496
329.045	16799.8	1.15585	1.15585
329.155	16806.2	1.15672	1.15672
329.255	16812.3	1.1575	1.1575
329.365	16819	1.15839	1.15839
329.475	16826.1	1.15928	1.15928
329.585	16833	1.16019	1.16019
329.685	16839.6	1.16097	1.16097
329.795	16846.8	1.16184	1.16184
329.905	16854.2	1.16271	1.16271
330.005	16860.8	1.16352	1.16352
330.115	16868.6	1.1644	1.1644
330.225	16876	1.16527	1.16527
330.335	16883.1	1.16616	1.16616
330.435	16890.1	1.16697	1.16697
330.545	16897.4	1.16786	1.16786
330.655	16904.1	1.16875	1.16875
330.755	16910.4	1.16955	1.16955
330.865	16916.8	1.1704	1.1704
330.975	16924	1.17129	1.17129
331.085	16931.2	1.17218	1.17218
331.185	16937.2	1.17296	1.17296
331.295	16945	1.17385	1.17385
331.405	16953	1.17474	1.17474
331.505	16959.3	1.17553	1.17553
331.615	16966.3	1.17641	1.17641
331.725	16973.8	1.17728	1.17728
331.825	16980.1	1.17809	1.17809
331.935	16986.9	1.179	1.179
332.045	16993.6	1.17987	1.17987
332.155	17000.4	1.18074	1.18074
332.255	17007.1	1.18156	1.18156
332.365	17013.9	1.18243	1.18243
332.475	17020.5	1.18328	1.18328
332.575	17028	1.18413	1.18413
332.685	17035.9	1.18499	1.18499
332.795	17043	1.18586	1.18586
332.905	17050.5	1.18675	1.18675
333.005	17057.2	1.18756	1.18756
333.115	17064	1.18842	1.18842
333.225	17071.3	1.18931	1.18931
333.325	17077.6	1.19012	1.19012
333.435	17083.8	1.19099	1.19099
333.545	17091.4	1.19186	1.19186
333.655	17097.9	1.19272	1.19272
333.755	17105	1.19355	1.19355
333.865	17112.2	1.19442	1.19442
333.975	17120.1	1.19531	1.19531
334.075	17126.5	1.19611	1.19611
334.185	17133.1	1.19696	1.19696
334.295	17141.5	1.19791	1.19791
334.405	17148.4	1.1988	1.1988
334.505	17154.3	1.19957	1.19957
334.615	17162	1.20048	1.20048
334.725	17168.2	1.20132	1.20132
334.825	17174.6	1.20217	1.20217
334.935	17181.6	1.20302	1.20302
335.045	17188.8	1.20391	1.20391
335.155	17196.8	1.2048	1.2048
335.255	17203.5	1.2056	1.2056
335.365	17211.1	1.20647	1.20647
335.475	17219	1.20736	1.20736
335.575	17224.6	1.20817	1.20817
335.685	17231.9	1.20903	1.20903
335.795	17238.8	1.20992	1.20992
335.905	17245.9	1.21079	1.21079
336.005	17253.3	1.2116	1.2116
336.115	17260.1	1.21249	1.21249
336.225	17266.5	1.21335	1.21335
336.325	17273.9	1.21416	1.21416
336.435	17281.1	1.21503	1.21503
336.545	17287.7	1.21592	1.21592
336.645	17295	1.21674	1.21674
336.755	17302.2	1.21761	1.21761
336.865	17308.9	1.21848	1.21848
336.975	17315.9	1.21937	1.21937
337.075	17322.8	1.22015	1.22015
337.185	17329.8	1.22104	1.22104
337.295	17337.2	1.22193	1.22193
337.395	17343.4	1.22274	1.22274
337.505	17351	1.22363	1.22363
337.615	17357.9	1.2245	1.2245
337.725	17365.5	1.22538	1.22538
337.825	17371.6	1.22617	1.22617
337.935	17378.4	1.22704	1.22704
338.045	17385.2	1.22791	1.22791
338.145	17392.3	1.22871	1.22871
338.255	17400	1.2296	1.2296
338.365	17407.5	1.23049	1.23049
338.475	17414.8	1.23136	1.23136
338.575	17421.1	1.23216	1.23216
338.685	17428.8	1.23303	1.23303
338.795	17437.5	1.23394	1.23394
338.895	17443.5	1.23473	1.23473
339.005	17450	1.2356	1.2356
339.115	17457.5	1.2365	1.2365
339.225	17464.2	1.23737	1.23737
339.325	17469.9	1.23814	1.23814
339.435	17478	1.23907	1.23907
339.545	17484.4	1.23992	1.23992
339.645	17491.9	1.24076	1.24076
339.755	17498.6	1.24161	1.24161
339.865	17506.1	1.2425	1.2425
339.975	17513.8	1.24339	1.24339
340.075	17519.8	1.24417	1.24417
340.185	17527	1.24506	1.24506
340.295	17533.8	1.24591	1.24591
340.395	17539.6	1.2467	1.2467
340.505	17546.9	1.24758	1.24758
340.615	17553.4	1.24845	1.24845
340.725	17561.5	1.24934	1.24934
340.825	17568.8	1.25015	1.25015
340.935	17575.6	1.25104	1.25104
341.045	17583	1.2519	1.2519
341.145	17589.7	1.25271	1.25271
341.255	17597.7	1.2536	1.2536
341.365	17605	1.25449	1.25449
341.465	17611.6	1.25527	1.25527
341.575	17618.4	1.25616	1.25616
341.685	17625.2	1.25701	1.25701
341.785	17632	1.25782	1.25782
341.895	17639.3	1.25871	1.25871
342.005	17646.6	1.25957	1.25957
342.115	17654	1.26048	1.26048
342.215	17660.4	1.26129	1.26129
342.325	17668.2	1.26216	1.26216
342.435	17675.2	1.26305	1.26305
342.535	17681.5	1.26385	1.26385
342.645	17688.5	1.2647	1.2647
342.755	17695.2	1.26557	1.26557
342.865	17702.6	1.26646	1.26646
342.965	17709.1	1.26726	1.26726
343.075	17716.1	1.26813	1.26813
343.185	17723.4	1.269	1.269
343.285	17730.6	1.26983	1.26983
343.395	17737.9	1.27071	1.27071
343.505	17745	1.27158	1.27158
343.615	17752.3	1.27247	1.27247
343.715	17759	1.27324	1.27324
343.825	17766.7	1.27415	1.27415
343.935	17773.1	1.27499	1.27499
344.035	17780.5	1.2758	1.2758
344.145	17787.9	1.27669	1.27669
344.255	17795.3	1.27756	1.27756
344.365	17802.4	1.27845	1.27845
344.465	17809.8	1.27923	1.27923
344.575	17816.8	1.2801	1.2801
344.685	17824.2	1.28101	1.28101
344.785	17830	1.28179	1.28179
344.895	17836.2	1.28264	1.28264
345.005	17843.7	1.28353	1.28353
345.115	17850.5	1.2844	1.2844
345.215	17856.7	1.28521	1.28521
345.325	17864.1	1.28609	1.28609
345.435	17871.4	1.28694	1.28694
345.535	17877.8	1.28775	1.28775
345.645	17886.2	1.28864	1.28864
345.755	17893.8	1.28953	1.28953
345.865	17901.4	1.29041	1.29041
345.965	17907.5	1.29122	1.29122
346.075	17914.6	1.29209	1.29209
346.185	17922.8	1.29298	1.29298
346.285	17929.1	1.29376	1.29376
346.395	17936.4	1.29463	1.29463
346.505	17943.4	1.29552	1.29552
346.605	17949.9	1.29633	1.29633
346.715	17956.8	1.29719	1.29719
346.825	17965.7	1.2981	1.2981
346.935	17973.3	1.29897	1.29897
347.035	17979.7	1.29976	1.29976
347.145	17987.5	1.30067	1.30067
347.255	17993.6	1.30151	1.30151
347.355	18000.1	1.3023	1.3023
347.465	18008.1	1.30321	1.30321
347.575	18014.7	1.30406	1.30406
347.685	18021.7	1.30495	1.30495
347.785	18029	1.30575	1.30575
347.895	18035.8	1.30666	1.30666
348.005	18042.6	1.30753	1.30753
348.105	18050.1	1.30834	1.30834
348.215	18056.7	1.3092	1.3092
348.325	18064.4	1.31007	1.31007
348.435	18071.9	1.31096	1.31096
348.535	18077.6	1.31175	1.31175
348.645	18084.2	1.31264	1.31264
348.755	18091.9	1.31352	1.31352
348.855	18098.2	1.31433	1.31433
348.965	18105.8	1.3152	1.3152
349.075	18113.1	1.31609	1.31609
349.185	18120	1.317	1.317
349.285	18126.2	1.31776	1.31776
349.395	18134.1	1.31867	1.31867
349.505	18141.3	1.31952	1.31952
349.605	18148.7	1.32035	1.32035
349.715	18155.9	1.32123	1.32123
349.825	18163	1.32208	1.32208
349.935	18170.3	1.32297	1.32297
350.035	18176.6	1.32376	1.32376
350.145	18183.7	1.32462	1.32462
350.255	18190.7	1.32551	1.32551
350.355	18197.8	1.32632	1.32632
350.465	18205.3	1.32723	1.32723
350.575	18211.9	1.32808	1.32808
350.685	18219.1	1.32894	1.32894
350.785	18225.4	1.32975	1.32975
350.895	18232.9	1.33064	1.33064
351.005	18239.8	1.33151	1.33151
351.105	18248.2	1.33233	1.33233
351.215	18255.1	1.3332	1.3332
351.325	18262.4	1.33409	1.33409
351.425	18269.4	1.33488	1.33488
351.535	18276.4	1.33575	1.33575
351.645	18284.3	1.33665	1.33665
351.755	18291.8	1.33752	1.33752
351.855	18298.3	1.33833	1.33833
351.965	18305.7	1.33922	1.33922
352.075	18313.1	1.34009	1.34009
352.175	18319.6	1.34089	1.34089
352.285	18328	1.34176	1.34176
352.395	18335.4	1.34265	1.34265
352.505	18342.6	1.34354	1.34354
352.605	18349.9	1.34434	1.34434
352.715	18357.1	1.34523	1.34523
352.825	18364.1	1.3461	1.3461
352.925	18370.7	1.34689	1.34689
353.035	18378.4	1.34778	1.34778
353.145	18385.9	1.34866	1.34866
353.255	18392.9	1.34955	1.34955
353.355	18399.4	1.35034	1.35034
353.465	18406.6	1.35123	1.35123
353.575	18413.6	1.35207	1.35207
353.675	18420.8	1.3529	1.3529
353.785	18429	1.35379	1.35379
353.895	18435.9	1.35466	1.35466
354.005	18443.4	1.35555	1.35555
354.105	18450.6	1.35633	1.35633
354.215	18457.7	1.35722	1.35722
354.325	18465.9	1.35811	1.35811
354.425	18472	1.3589	1.3589
354.535	18478.4	1.35976	1.35976
354.645	18486	1.36065	1.36065
354.755	18493	1.3615	1.3615
354.855	18500.1	1.36235	1.36235
354.965	18508	1.36322	1.36322
355.075	18515.4	1.36408	1.36408
355.175	18522.8	1.36491	1.36491
355.285	18529.7	1.36582	1.36582
355.395	18537	1.36665	1.36665
355.505	18545.8	1.36758	1.36758
355.605	18551.4	1.36838	1.36838
355.715	18559	1.36927	1.36927
355.825	18566.1	1.37012	1.37012
355.925	18572.3	1.37093	1.37093
356.035	18579.8	1.37184	1.37184
356.145	18587.5	1.37273	1.37273
356.255	18594.4	1.37357	1.37357
356.355	18601.2	1.37438	1.37438
356.465	18608.8	1.37527	1.37527
356.565	18616.7	1.37612	1.37612
356.675	18624.1	1.37698	1.37698
356.785	18631.3	1.37785	1.37785
356.895	18637.9	1.37872	1.37872
356.995	18644.3	1.37946	1.37946
357.105	18652.3	1.38039	1.38039
357.215	18660	1.38128	1.38128
357.315	18666.8	1.38207	1.38207
357.425	18674	1.38294	1.38294
357.535	18681.4	1.38383	1.38383
357.645	18688.8	1.38471	1.38471
357.745	18696	1.3855	1.3855
357.855	18703.6	1.38641	1.38641
357.965	18711.2	1.3873	1.3873
358.065	18717.8	1.38806	1.38806
358.175	18725.7	1.38897	1.38897
358.285	18733.8	1.38984	1.38984
358.395	18741.3	1.39073	1.39073
358.495	18748	1.39151	1.39151
358.605	18755.5	1.3924	1.3924
358.715	18762.4	1.39329	1.39329
358.815	18769.1	1.3941	1.3941
358.925	18776.1	1.39495	1.39495
359.035	18783.7	1.39586	1.39586
359.145	18791.1	1.39674	1.39674
359.245	18797.5	1.39751	1.39751
359.355	18805.8	1.3984	1.3984
359.465	18813.4	1.39929	1.39929
359.565	18820.2	1.40005	1.40005
359.675	18827.8	1.40096	1.40096
359.785	18836.4	1.40187	1.40187
359.895	18842.8	1.40274	1.40274
359.995	18849.2	1.40352	1.40352
360.105	18857	1.40441	1.40441
360.215	18863.9	1.40528	1.40528
360.315	18870.7	1.40609	1.40609
360.425	18878.4	1.40696	1.40696
360.535	18886.5	1.40782	1.40782
360.645	18894.1	1.40871	1.40871
360.745	18900.2	1.40952	1.40952
360.855	18908	1.41043	1.41043
360.965	18915	1.41126	1.41126
361.065	18922.5	1.41208	1.41208
361.175	18930	1.41297	1.41297
361.285	18937.3	1.41384	1.41384
361.385	18943.6	1.41465	1.41465
361.495	18950.6	1.41551	1.41551
361.605	18958.1	1.41642	1.41642
361.715	18964.9	1.41727	1.41727
361.815	18971.7	1.41808	1.41808
361.925	18979.9	1.41897	1.41897
362.035	18988	1.41981	1.41981
362.135	18995.7	1.42064	1.42064
362.245	19002.3	1.42151	1.42151
362.355	19010.3	1.42242	1.42242
362.465	19018	1.42324	1.42324
362.565	19024.5	1.42407	1.42407
362.675	19032.1	1.42496	1.42496
362.785	19039.4	1.42583	1.42583
362.885	19046.1	1.42663	1.42663
362.995	19053.5	1.4275	1.4275
363.105	19060.9	1.42837	1.42837
363.215	19068.3	1.42928	1.42928
363.315	19076.1	1.43009	1.43009
363.425	19082.8	1.43098	1.43098
363.535	19091	1.43184	1.43184
363.635	19098.3	1.43265	1.43265
363.745	19104.9	1.43352	1.43352
363.855	19112.9	1.43439	1.43439
363.965	19119.7	1.43525	1.43525
364.065	19126.6	1.43606	1.43606
364.175	19134.2	1.43693	1.43693
364.285	19141.1	1.43782	1.43782
364.385	19147.9	1.43862	1.43862
364.495	19155.4	1.43949	1.43949
364.605	19162.8	1.44038	1.44038
364.715	19170.6	1.44127	1.44127
364.815	19177.7	1.44208	1.44208
364.925	19184.7	1.44292	1.44292
365.035	19192.3	1.44381	1.44381
365.135	19198.9	1.44458	1.44458
365.245	19206.9	1.44549	1.44549
365.355	19215	1.44635	1.44635
365.465	19222.1	1.44722	1.44722
365.565	19228.6	1.44805	1.44805
365.675	19236.5	1.44892	1.44892
365.785	19243.6	1.44981	1.44981
365.885	19250.6	1.45063	1.45063
365.995	19257.8	1.45144	1.45144
366.105	19263.8	1.45233	1.45233
366.215	19272.4	1.45322	1.45322
366.315	19279.7	1.454	1.454
366.425	19288.1	1.45491	1.45491
366.535	19296	1.45576	1.45576
366.635	19302.4	1.45655	1.45655
366.745	19310.7	1.45748	1.45748
366.855	19318.1	1.45834	1.45834
366.955	19324.3	1.45913	1.45913
367.065	19332.1	1.46002	1.46002
367.175	19338.9	1.46087	1.46087
367.285	19346.5	1.46175	1.46175
367.385	19353.5	1.46256	1.46256
367.495	19360.7	1.46343	1.46343
367.605	19369.4	1.46434	1.46434
367.705	19375.8	1.46512	1.46512
367.815	19383.4	1.46599	1.46599
367.925	19391.9	1.46686	1.46686
368.035	19399.5	1.46775	1.46775
368.135	19406.3	1.46858	1.46858
368.245	19413.9	1.46949	1.46949
368.355	19420.8	1.47031	1.47031
368.455	19427.5	1.47112	1.47112
368.565	19435.1	1.47199	1.47199
368.675	19442.4	1.4729	1.4729
368.785	19450.3	1.47376	1.47376
368.885	19458.1	1.47457	1.47457
368.995	19466.3	1.47546	1.47546
369.105	19473.7	1.47631	1.47631
369.205	19481.1	1.47711	1.47711
369.315	19489.6	1.47802	1.47802
369.425	19497.2	1.47887	1.47887
369.535	19504.5	1.47976	1.47976
369.635	19511.5	1.48054	1.48054
369.745	19518.3	1.48145	1.48145
369.855	19525.1	1.48232	1.48232
369.955	19533.3	1.48315	1.48315
370.065	19540.4	1.48402	1.48402
370.175	19547.1	1.48486	1.48486
370.285	19555.7	1.48577	1.48577
370.385	19562.7	1.48658	1.48658
370.495	19570.5	1.48745	1.48745
370.605	19578.4	1.48832	1.48832
370.705	19584.9	1.48914	1.48914
370.815	19592.7	1.49001	1.49001
370.925	19599.8	1.49088	1.49088
371.035	19606.9	1.49175	1.49175
371.135	19613.1	1.49255	1.49255
371.245	19620.5	1.49344	1.49344
371.345	19627.7	1.49423	1.49423
371.455	19635.6	1.49512	1.49512
371.565	19643.8	1.49601	1.49601
371.675	19651.5	1.49687	1.49687
371.775	19659.3	1.4977	1.4977
371.885	19666.5	1.49853	1.49853
371.995	19674.2	1.4994	1.4994
372.095	19681.8	1.50022	1.50022
372.205	19689.7	1.50113	1.50113
372.315	19697.2	1.502	1.502
372.425	19703.9	1.50287	1.50287
372.525	19711.2	1.5037	1.5037
372.635	19719	1.5046	1.5046
372.745	19725.9	1.50547	1.50547
372.845	19732.2	1.50626	1.50626
372.955	19740.3	1.50713	1.50713
373.065	19748.2	1.50804	1.50804
373.175	19756.4	1.5089	1.5089
373.275	19762.8	1.50969	1.50969
373.385	19770.6	1.51056	1.51056
373.495	19779	1.51145	1.51145
373.595	19785.8	1.51223	1.51223
373.705	19793.6	1.51312	1.51312
373.815	19800.8	1.51401	1.51401
373.925	19807.8	1.5149	1.5149
374.025	19814.7	1.51568	1.51568
374.135	19822.2	1.51655	1.51655
374.245	19829.3	1.51744	1.51744
374.345	19837.7	1.51827	1.51827
374.455	19845	1.51912	1.51912
374.565	19853.4	1.52	1.52
374.675	19861.8	1.52089	1.52089
374.775	19868.2	1.52168	1.52168
374.885	19875.7	1.52257	1.52257
374.995	19883.7	1.52346	1.52346
375.095	19890	1.52426	1.52426
375.205	19897.5	1.52515	1.52515
375.315	19904.1	1.52602	1.52602
375.425	19911.2	1.52689	1.52689
375.525	19918.7	1.52771	1.52771
375.635	19926	1.52858	1.52858
375.745	19933.9	1.52945	1.52945
375.845	19941	1.53024	1.53024
375.955	19949.1	1.53113	1.53113
376.065	19957.5	1.53203	1.53203
376.175	19965.3	1.5329	1.5329
376.275	19972.2	1.53371	1.53371
376.385	19980.1	1.5346	1.5346
376.495	19986.8	1.53549	1.53549
376.595	19993.9	1.53629	1.53629
376.705	20001.7	1.53716	1.53716
376.815	20008.8	1.53805	1.53805
376.915	20016.9	1.53888	1.53888
377.025	20024.7	1.53975	1.53975
377.135	20032.7	1.54063	1.54063
377.245	20041.3	1.5415	1.5415
377.345	20048	1.54229	1.54229
377.455	20056.8	1.5432	1.5432
377.565	20064.7	1.54407	1.54407
377.665	20072	1.54489	1.54489
377.775	20079.1	1.54578	1.54578
377.885	20086	1.54663	1.54663
377.995	20093.5	1.54752	1.54752
378.095	20099.7	1.54832	1.54832
378.205	20106.8	1.54919	1.54919
378.315	20115.1	1.55008	1.55008
378.415	20122.7	1.55087	1.55087
378.525	20130.2	1.55173	1.55173
378.635	20139	1.55264	1.55264
378.745	20147.8	1.55355	1.55355
378.845	20154.2	1.5543	1.5543
378.955	20162.5	1.55521	1.55521
379.065	20169.7	1.55608	1.55608
379.165	20176.7	1.55686	1.55686
379.275	20184.4	1.55779	1.55779
379.385	20190.8	1.55864	1.55864
379.495	20198.7	1.55953	1.55953
379.595	20205.5	1.56033	1.56033
379.705	20213.7	1.56122	1.56122
379.815	20222.1	1.56209	1.56209
379.915	20229.5	1.5629	1.5629
380.025	20237	1.56376	1.56376
380.135	20245.6	1.56467	1.56467
380.245	20253.1	1.56552	1.56552
380.345	20259.7	1.56633	1.56633
380.455	20266.9	1.5672	1.5672
380.565	20274.1	1.56806	1.56806
380.665	20281	1.56889	1.56889
380.775	20288.5	1.56978	1.56978
380.885	20295.8	1.57065	1.57065
380.995	20304.5	1.57152	1.57152
381.095	20311.6	1.57234	1.57234
381.205	20319.4	1.57319	1.57319
381.315	20327.7	1.5741	1.5741
381.415	20335.2	1.57489	1.57489
381.525	20343.3	1.57575	1.57575
381.635	20350.6	1.57666	1.57666
381.735	20357.1	1.57743	1.57743
381.845	20364.4	1.57832	1.57832
381.955	20371.4	1.57918	1.57918
382.065	20379.2	1.58009	1.58009
382.165	20386.4	1.5809	1.5809
382.275	20394.2	1.58179	1.58179
382.385	20401.9	1.58266	1.58266
382.485	20408	1.58342	1.58342
382.595	20416.9	1.58431	1.58431
382.705	20425.4	1.5852	1.5852
382.815	20433.3	1.58607	1.58607
382.915	20440.7	1.58687	1.58687
383.025	20447.1	1.58774	1.58774
383.135	20455.1	1.58863	1.58863
383.235	20462.5	1.58942	1.58942
383.345	20470.2	1.59031	1.59031
383.455	20476.9	1.59117	1.59117
383.565	20485.6	1.59208	1.59208
383.665	20491.6	1.59287	1.59287
383.775	20500.2	1.59376	1.59376
383.885	20508	1.59465	1.59465
383.985	20514.8	1.59543	1.59543
384.095	20522.7	1.5963	1.5963
384.205	20530.5	1.59717	1.59717
384.315	20539.2	1.59806	1.59806
384.415	20546.6	1.59886	1.59886
384.525	20553.6	1.59973	1.59973
384.635	20561.6	1.60066	1.60066
384.735	20568.5	1.60145	1.60145
384.845	20575.2	1.60232	1.60232
384.955	20582.4	1.6032	1.6032
385.065	20589.6	1.60407	1.60407
385.165	20596.9	1.60486	1.60486
385.275	20605.6	1.60573	1.60573
385.385	20613.6	1.60661	1.60661
385.485	20621.2	1.60742	1.60742
385.595	20629.5	1.60831	1.60831
385.705	20637.2	1.6092	1.6092
385.815	20645.2	1.61005	1.61005
385.915	20651.8	1.61085	1.61085
386.025	20659.5	1.61174	1.61174
386.135	20666.2	1.61259	1.61259
386.235	20673.2	1.61342	1.61342
386.345	20680.9	1.61428	1.61428
386.455	20688.9	1.61515	1.61515
386.555	20695.9	1.61596	1.61596
386.665	20703.5	1.61685	1.61685
386.775	20712	1.61772	1.61772
386.875	20719.7	1.61852	1.61852
386.985	20728.4	1.61941	1.61941
387.095	20735.9	1.6203	1.6203
387.205	20741.9	1.62115	1.62115
387.305	20748.6	1.62193	1.62193
387.415	20755.9	1.6228	1.6228
387.525	20763.5	1.62367	1.62367
387.625	20770.5	1.6245	1.6245
387.735	20777.8	1.62536	1.62536
387.845	20786	1.62623	1.62623
387.955	20794.9	1.62714	1.62714
388.055	20802.7	1.62795	1.62795
388.165	20810.6	1.62879	1.62879
388.275	20818.9	1.62966	1.62966
388.375	20826	1.63047	1.63047
388.485	20834	1.63136	1.63136
388.595	20841.7	1.63225	1.63225
388.705	20849.3	1.63314	1.63314
388.805	20855.9	1.63394	1.63394
388.915	20863.6	1.63479	1.63479
389.025	20871.1	1.63568	1.63568
389.125	20879.1	1.63648	1.63648
389.235	20886.8	1.63737	1.63737
389.345	20895.2	1.63824	1.63824
389.455	20903.5	1.63913	1.63913
389.555	20910	1.63994	1.63994
389.665	20918	1.64078	1.64078
389.775	20925.7	1.64169	1.64169
389.875	20932.6	1.64248	1.64248
389.985	20940	1.64333	1.64333
390.095	20948	1.64426	1.64426
390.205	20956.3	1.64512	1.64512
390.305	20962.2	1.64591	1.64591
390.415	20970.2	1.64682	1.64682
390.525	20978.7	1.64769	1.64769
390.625	20986.7	1.64847	1.64847
390.735	20994.7	1.64934	1.64934
390.845	21003.9	1.65025	1.65025
390.955	21011.6	1.65112	1.65112
391.055	21018.6	1.65193	1.65193
391.165	21027.4	1.65279	1.65279
391.275	21035.4	1.65368	1.65368
391.375	21041.9	1.65447	1.65447
391.485	21049.7	1.65538	1.65538
391.595	21057	1.65625	1.65625
391.695	21064.2	1.65705	1.65705
391.805	21072.1	1.65796	1.65796
391.915	21078.9	1.65881	1.65881
392.025	21086.6	1.65968	1.65968
392.125	21093.9	1.66046	1.66046
392.235	21102.2	1.66133	1.66133
392.345	21109.2	1.6622	1.6622
392.445	21116.8	1.66303	1.66303
392.555	21124.5	1.66389	1.66389
392.665	21132	1.66478	1.66478
392.775	21139.8	1.66567	1.66567
392.875	21147.1	1.66646	1.66646
392.985	21154.4	1.66737	1.66737
393.095	21162.4	1.66823	1.66823
393.195	21169.5	1.66902	1.66902
393.305	21177.9	1.66991	1.66991
393.415	21185.5	1.67078	1.67078
393.525	21193.8	1.67167	1.67167
393.625	21202.2	1.67247	1.67247
393.735	21210.5	1.67336	1.67336
393.845	21218.1	1.67425	1.67425
393.945	21226.1	1.67506	1.67506
394.055	21234.1	1.67592	1.67592
394.165	21241.6	1.67683	1.67683
394.275	21248.6	1.67768	1.67768
394.375	21255.4	1.67849	1.67849
394.485	21262.8	1.67936	1.67936
394.595	21270.9	1.68024	1.68024
394.695	21278.8	1.68105	1.68105
394.805	21286.6	1.68194	1.68194
394.915	21294.9	1.68281	1.68281
395.025	21303.7	1.6837	1.6837
395.125	21311.2	1.6845	1.6845
395.235	21318.2	1.68537	1.68537
395.345	21326.5	1.68626	1.68626
395.425	21332	1.6869	1.6869
395.535	21328.1	1.68746	1.68746
395.635	21306.7	1.68748	1.68748
395.745	21274.5	1.68682	1.68682
395.855	21236.5	1.68585	1.68585
395.965	21193.5	1.68485	1.68485
396.065	21157.3	1.68407	1.68407
396.175	21118	1.68318	1.68318
396.285	21079.9	1.68229	1.68229
396.385	21044.8	1.68151	1.68151
396.495	21006.6	1.68062	1.68062
396.605	20967.2	1.67975	1.67975
396.705	20931	1.67892	1.67892
396.815	20891.1	1.67805	1.67805
396.925	20850.9	1.67714	1.67714
397.035	20809.6	1.67626	1.67626
397.135	20771.8	1.67547	1.67547
397.245	20730.2	1.6746	1.6746
[truncated: 731 more rows]
