# Supplementary material for: Benchmark dataset of the effect of grain size on strength in the single-phase FCC CrCoNi medium entropy alloy
Source: Data Brief. 2019 Oct 1;27:104592. doi: 10.1016/j.dib.2019.104592 (PMC6812030; doi:10.1016/j.dib.2019.104592)
Supplement: Multimedia component 1 [file mmc1.zip › Compression_Tests/77K/CrCoNi_1073K_15min_77K.xlsx]

## Sheet: CrCoNi_1073K_15min_77K
Name	CrCoNi-800C-15min-3,5µm
Diameter	4.13	mm
Sample height	8.05	mm
Gage length	8.05	mm
Speed ​​during measurement	0.48	mm/min
Time	Force	Crosshead Displacement	Crosshead Displacement
s	N	mm	mm
253.916	78.5851	0	0
253.996	78.2315	-2.06708e-05	-2.06708e-05
254.026	78.2314	-2.06708e-05	-2.06708e-05
254.026	78.2314	-2.06708e-05	-2.06708e-05
254.126	78.5065	0	0
254.236	78.5694	0	0
254.346	79.0644	4.1294e-05	4.1294e-05
254.446	83.7089	0.000847268	0.000847268
254.556	90.2479	0.00171559	0.00171559
254.666	97.4706	0.00260441	0.00260441
254.766	103.838	0.00341027	0.00341027
254.876	109.547	0.00432007	0.00432007
254.986	114.617	0.00518792	0.00518792
255.096	119.529	0.00607674	0.00607674
255.196	123.799	0.00686257	0.00686257
255.306	128.57	0.0077719	0.0077719
255.416	132.9	0.00861924	0.00861924
255.516	137.17	0.00940506	0.00940506
255.626	141.281	0.0103144	0.0103144
255.736	144.928	0.0111827	0.0111827
255.846	149.016	0.0120508	0.0120508
255.946	152.537	0.0128776	0.0128776
256.056	156.35	0.013746	0.013746
256.166	160.75	0.0146348	0.0146348
256.266	164.547	0.0154406	0.0154406
256.376	168.871	0.0163504	0.0163504
256.486	173.541	0.0172183	0.0172183
256.596	178.006	0.0180866	0.0180866
256.696	182.43	0.0189134	0.0189134
256.806	186.887	0.0197818	0.0197818
256.916	191.351	0.0206703	0.0206703
257.016	195.234	0.0214767	0.0214767
257.126	200.022	0.022345	0.022345
257.236	204.598	0.0232543	0.0232543
257.336	208.244	0.0240192	0.0240192
257.446	212.867	0.0249285	0.0249285
257.556	217.639	0.0258173	0.0258173
257.666	222.119	0.0266857	0.0266857
257.766	225.859	0.027471	0.027471
257.876	230.176	0.0283393	0.0283393
257.986	234.482	0.0292491	0.0292491
258.086	238.877	0.0300343	0.0300343
258.196	243.547	0.0309233	0.0309233
258.306	248.279	0.0317916	0.0317916
258.416	253.002	0.032701	0.032701
258.516	256.836	0.0334863	0.0334863
258.626	262.199	0.0343341	0.0343341
258.736	266.815	0.035264	0.035264
258.836	271.231	0.0360703	0.0360703
258.946	275.994	0.0369386	0.0369386
259.056	280.877	0.0378065	0.0378065
259.166	286.174	0.0386953	0.0386953
259.266	290.545	0.0395016	0.0395016
259.376	295.92	0.0403699	0.0403699
259.486	301.188	0.0412588	0.0412588
259.586	305.996	0.0420646	0.0420646
259.696	311.242	0.0429534	0.0429534
259.806	316.736	0.0438218	0.0438218
259.916	322.664	0.0446901	0.0446901
260.016	328.078	0.0454754	0.0454754
260.126	333.895	0.0463848	0.0463848
260.236	339.797	0.0472533	0.0472533
260.336	345.168	0.0480182	0.0480182
260.446	351.15	0.0489275	0.0489275
260.556	357.129	0.0497958	0.0497958
260.666	363.758	0.0507054	0.0507054
260.766	369.738	0.0515112	0.0515112
260.876	375.934	0.0524001	0.0524001
260.986	382.914	0.0532479	0.0532479
261.086	388.629	0.0540537	0.0540537
261.196	395.695	0.0549221	0.0549221
261.306	402.941	0.0558314	0.0558314
261.416	410.008	0.0566997	0.0566997
261.516	416.5	0.0574851	0.0574851
261.626	423.586	0.0583739	0.0583739
261.736	430.863	0.0592837	0.0592837
261.836	437.481	0.0600483	0.0600483
261.946	445.328	0.0609371	0.0609371
262.056	453.154	0.0618466	0.0618466
262.156	460.135	0.062632	0.062632
262.266	467.924	0.0634798	0.0634798
262.376	475.67	0.0643891	0.0643891
262.476	483.428	0.0651749	0.0651749
262.586	491.955	0.0660428	0.0660428
262.696	500.35	0.0669316	0.0669316
262.806	508.611	0.0677794	0.0677794
262.906	516.455	0.0685853	0.0685853
263.016	525.369	0.0694951	0.0694951
263.126	534.033	0.0703629	0.0703629
263.226	542.35	0.0711488	0.0711488
263.336	550.983	0.0720373	0.0720373
263.446	560.256	0.0729264	0.0729264
263.556	569.373	0.073815	0.073815
263.656	578.272	0.0746003	0.0746003
263.766	587.744	0.0754896	0.0754896
263.876	597.365	0.076337	0.076337
263.976	606.264	0.0771638	0.0771638
264.086	616.178	0.0779907	0.0779907
264.196	626.237	0.0789	0.0789
264.306	636.393	0.0798098	0.0798098
264.406	646.119	0.0806156	0.0806156
264.516	656.123	0.0815045	0.0815045
264.626	665.893	0.082352	0.082352
264.726	675.084	0.0831584	0.0831584
264.836	684.627	0.0840262	0.0840262
264.946	695.811	0.0848945	0.0848945
265.056	706.283	0.0857834	0.0857834
265.156	716.432	0.0866102	0.0866102
265.266	727.561	0.087458	0.087458
265.376	738.252	0.0883674	0.0883674
265.476	748.127	0.0891527	0.0891527
265.586	759.033	0.090021	0.090021
265.696	770.338	0.0909098	0.0909098
265.806	781.303	0.0917987	0.0917987
265.906	791.276	0.0925635	0.0925635
266.016	803.166	0.0934523	0.0934523
266.126	814.475	0.0943617	0.0943617
266.226	824.225	0.0951268	0.0951268
266.336	835.85	0.0960156	0.0960156
266.446	847.463	0.0968839	0.0968839
266.556	859.697	0.0977517	0.0977517
266.656	870.822	0.0985376	0.0985376
266.766	883.424	0.0994879	0.0994879
266.876	895.401	0.100335	0.100335
266.976	905.447	0.1011	0.1011
267.086	917.525	0.101969	0.101969
267.196	929.955	0.102857	0.102857
267.296	940.986	0.103643	0.103643
267.406	953.728	0.104532	0.104532
267.516	966.658	0.1054	0.1054
267.626	979.197	0.106289	0.106289
267.726	991.244	0.107095	0.107095
267.836	1004.28	0.108004	0.108004
267.946	1018.16	0.108873	0.108873
268.046	1029.79	0.109638	0.109638
268.156	1043.83	0.110547	0.110547
268.266	1057.32	0.111395	0.111395
268.376	1070.85	0.112283	0.112283
268.476	1083.15	0.11311	0.11311
268.586	1097.05	0.113958	0.113958
268.696	1110.23	0.114826	0.114826
268.796	1123.21	0.115611	0.115611
268.906	1137.39	0.116521	0.116521
269.016	1151.71	0.11741	0.11741
269.126	1166.16	0.118299	0.118299
269.226	1179.68	0.119084	0.119084
269.336	1194.21	0.119994	0.119994
269.446	1209.68	0.120841	0.120841
269.546	1222.37	0.121647	0.121647
269.656	1237.26	0.122557	0.122557
269.766	1251.99	0.123383	0.123383
269.876	1267.12	0.124273	0.124273
269.976	1280.91	0.1251	0.1251
270.086	1296.36	0.125988	0.125988
270.196	1311.06	0.126856	0.126856
270.296	1324.77	0.127642	0.127642
270.406	1340.63	0.128531	0.128531
270.516	1356.09	0.12942	0.12942
270.626	1372.18	0.130287	0.130287
270.726	1386.26	0.131094	0.131094
270.836	1401.75	0.131962	0.131962
270.946	1417.97	0.132851	0.132851
271.046	1432.67	0.133678	0.133678
271.156	1448.16	0.134546	0.134546
271.266	1463.72	0.135373	0.135373
271.376	1479.7	0.136282	0.136282
271.476	1494.53	0.137109	0.137109
271.586	1510.51	0.137977	0.137977
271.696	1526.07	0.138846	0.138846
271.796	1540.77	0.139631	0.139631
271.906	1557.13	0.140519	0.140519
272.016	1573.63	0.141408	0.141408
272.116	1588.49	0.142173	0.142173
272.226	1604.77	0.143062	0.143062
272.336	1621.53	0.14393	0.14393
272.446	1637.92	0.14484	0.14484
272.546	1653.14	0.145646	0.145646
272.656	1669.64	0.146535	0.146535
272.766	1686.58	0.147424	0.147424
272.866	1701.6	0.148209	0.148209
272.976	1717.94	0.149077	0.149077
273.086	1734.85	0.149966	0.149966
273.196	1751.88	0.150835	0.150835
273.296	1767.52	0.15164	0.15164
273.406	1785.02	0.152529	0.152529
273.516	1802.23	0.153398	0.153398
273.616	1818.64	0.154204	0.154204
273.726	1836	0.155072	0.155072
273.836	1853.4	0.155981	0.155981
273.946	1870.87	0.15687	0.15687
274.046	1886.69	0.157656	0.157656
274.156	1903.67	0.158524	0.158524
274.266	1921.17	0.159392	0.159392
274.366	1937.9	0.160198	0.160198
274.476	1956.23	0.161087	0.161087
274.586	1973.71	0.161955	0.161955
274.696	1992.53	0.162865	0.162865
274.796	2009.14	0.163671	0.163671
274.906	2027.06	0.164519	0.164519
275.016	2045.24	0.165387	0.165387
275.116	2062.13	0.166214	0.166214
275.226	2081.05	0.167103	0.167103
275.336	2099.78	0.167991	0.167991
275.446	2118.32	0.168859	0.168859
275.546	2134.95	0.169666	0.169666
275.656	2153.4	0.170492	0.170492
275.766	2173.11	0.171423	0.171423
275.866	2190.73	0.172208	0.172208
275.976	2210.1	0.173117	0.173117
276.086	2229.77	0.173986	0.173986
276.196	2250.49	0.174874	0.174874
276.296	2268.74	0.175681	0.175681
276.406	2289.05	0.176528	0.176528
276.516	2309.42	0.177437	0.177437
276.616	2327.84	0.178223	0.178223
276.726	2348.48	0.179112	0.179112
276.836	2368.92	0.179959	0.179959
276.946	2389.56	0.180849	0.180849
277.046	2409.18	0.181675	0.181675
277.156	2430.65	0.182543	0.182543
277.256	2450.15	0.18337	0.18337
277.366	2471.6	0.184218	0.184218
277.476	2493.58	0.185086	0.185086
277.586	2516.38	0.186037	0.186037
277.686	2536.55	0.186843	0.186843
277.796	2558.79	0.187711	0.187711
277.906	2579.57	0.188579	0.188579
278.006	2599.65	0.189386	0.189386
278.116	2622.79	0.190295	0.190295
278.226	2645.54	0.191142	0.191142
278.336	2668.59	0.192011	0.192011
278.436	2690.01	0.192837	0.192837
278.546	2713.12	0.193706	0.193706
278.656	2737.26	0.194615	0.194615
278.756	2759.25	0.1954	0.1954
278.866	2783	0.196269	0.196269
278.976	2806.92	0.197137	0.197137
279.086	2831.42	0.198026	0.198026
279.186	2852.98	0.198832	0.198832
279.296	2877.64	0.199721	0.199721
279.406	2902.23	0.200609	0.200609
279.506	2924.25	0.201395	0.201395
279.616	2949.64	0.202284	0.202284
279.726	2974.31	0.203193	0.203193
279.836	2999.17	0.204041	0.204041
279.936	3022.47	0.204847	0.204847
280.046	3047.89	0.205736	0.205736
280.156	3073.26	0.206604	0.206604
280.256	3096.03	0.207411	0.207411
280.366	3121.73	0.208299	0.208299
280.476	3147.22	0.209167	0.209167
280.586	3172.82	0.210035	0.210035
280.686	3196.86	0.210862	0.210862
280.796	3223.22	0.21173	0.21173
280.906	3249.25	0.212619	0.212619
281.006	3272.86	0.213446	0.213446
281.116	3299.06	0.214294	0.214294
281.226	3325.17	0.215183	0.215183
281.336	3351.4	0.216051	0.216051
281.436	3375.26	0.216815	0.216815
281.546	3402.48	0.217725	0.217725
281.656	3428.9	0.218614	0.218614
281.756	3453.43	0.219399	0.219399
281.866	3480.29	0.220288	0.220288
281.976	3507.34	0.221177	0.221177
282.076	3532.38	0.221983	0.221983
282.186	3559.83	0.222893	0.222893
282.296	3586.76	0.22374	0.22374
282.406	3614.1	0.224629	0.224629
282.506	3638.76	0.225414	0.225414
282.616	3665.9	0.226283	0.226283
282.726	3693.3	0.227151	0.227151
282.826	3718.26	0.227977	0.227977
282.936	3745.72	0.228846	0.228846
283.046	3773.55	0.229714	0.229714
283.156	3801.24	0.230623	0.230623
283.256	3825.82	0.23143	0.23143
283.366	3853.69	0.232298	0.232298
283.476	3881.8	0.233166	0.233166
283.576	3906.8	0.233972	0.233972
283.686	3934.02	0.23482	0.23482
283.796	3962.01	0.235729	0.235729
283.906	3989.58	0.236556	0.236556
284.006	4015.57	0.237403	0.237403
284.116	4043.51	0.238272	0.238272
284.226	4072.33	0.239161	0.239161
284.326	4098.02	0.239987	0.239987
284.436	4126.26	0.240856	0.240856
284.546	4154.6	0.241724	0.241724
284.656	4183.04	0.242613	0.242613
284.756	4208.77	0.243398	0.243398
284.866	4237.63	0.244308	0.244308
284.976	4265.97	0.245135	0.245135
285.076	4291.52	0.245961	0.245961
285.186	4319.93	0.246829	0.246829
285.296	4348.82	0.247718	0.247718
285.406	4377.55	0.248586	0.248586
285.506	4404.02	0.249413	0.249413
285.616	4432.96	0.250282	0.250282
285.726	4461.07	0.25115	0.25115
285.826	4486.91	0.251956	0.251956
285.936	4516.18	0.252824	0.252824
286.046	4544.71	0.253734	0.253734
286.156	4573.46	0.254601	0.254601
286.256	4600.33	0.255408	0.255408
286.366	4628.41	0.256255	0.256255
286.476	4657.38	0.257144	0.257144
286.576	4684.15	0.25793	0.25793
286.686	4713.26	0.258819	0.258819
286.796	4742.85	0.259707	0.259707
286.906	4771.91	0.260596	0.260596
287.006	4798.05	0.261361	0.261361
287.116	4827.54	0.26225	0.26225
287.226	4856.78	0.263159	0.263159
287.326	4883.43	0.263924	0.263924
287.436	4913.42	0.264813	0.264813
287.546	4942.2	0.265661	0.265661
287.646	4969.46	0.266467	0.266467
287.756	4999.36	0.267376	0.267376
287.866	5029.07	0.268265	0.268265
287.976	5058.37	0.269133	0.269133
288.076	5085.04	0.26994	0.26994
288.186	5113.37	0.270787	0.270787
288.296	5142.51	0.271676	0.271676
288.396	5168.01	0.27242	0.27242
288.506	5197.23	0.273329	0.273329
288.616	5227.09	0.274239	0.274239
288.726	5256.07	0.275087	0.275087
288.826	5283.17	0.275892	0.275892
288.936	5313.18	0.276761	0.276761
289.046	5343.25	0.27767	0.27767
289.146	5370.18	0.278476	0.278476
289.256	5399.37	0.279345	0.279345
289.366	5429.03	0.280213	0.280213
289.476	5458.84	0.281081	0.281081
289.576	5486.64	0.281887	0.281887
289.686	5516.32	0.282776	0.282776
289.796	5545.79	0.283644	0.283644
289.896	5572.86	0.28445	0.28445
290.006	5603.39	0.285339	0.285339
290.116	5634	0.286207	0.286207
290.226	5663.54	0.287075	0.287075
290.326	5691.59	0.287882	0.287882
290.436	5722.29	0.288791	0.288791
290.546	5752.07	0.289638	0.289638
290.646	5779.18	0.290445	0.290445
290.756	5810.03	0.291313	0.291313
290.866	5839.34	0.292181	0.292181
290.976	5870.54	0.293091	0.293091
291.076	5897.4	0.293876	0.293876
291.186	5927.7	0.294765	0.294765
291.296	5957.75	0.295633	0.295633
291.396	5985.25	0.296439	0.296439
291.506	6015.45	0.297307	0.297307
291.616	6045.86	0.298196	0.298196
291.726	6075.54	0.299085	0.299085
291.826	6103.17	0.299891	0.299891
291.936	6134.32	0.30078	0.30078
292.036	6161.8	0.301566	0.301566
292.146	6192.17	0.302455	0.302455
292.256	6222.3	0.303344	0.303344
292.366	6253.09	0.304211	0.304211
292.466	6280.56	0.305018	0.305018
292.576	6310.33	0.305886	0.305886
292.686	6341.19	0.306775	0.306775
292.786	6368.33	0.30756	0.30756
292.896	6398.92	0.308449	0.308449
293.006	6429.41	0.309338	0.309338
293.116	6460.24	0.310206	0.310206
293.216	6487.75	0.310992	0.310992
293.326	6518	0.31188	0.31188
293.436	6547.95	0.312769	0.312769
293.536	6575.91	0.313576	0.313576
293.646	6606.13	0.314443	0.314443
293.756	6636.14	0.315312	0.315312
293.866	6666.02	0.316201	0.316201
293.966	6693.38	0.317027	0.317027
294.076	6723.22	0.317875	0.317875
294.186	6753.28	0.318743	0.318743
294.286	6781.09	0.319549	0.319549
294.396	6811.72	0.320459	0.320459
294.506	6841.83	0.321327	0.321327
294.616	6872.41	0.322195	0.322195
294.716	6899.24	0.322981	0.322981
294.826	6930.44	0.32389	0.32389
294.936	6960.56	0.324758	0.324758
295.036	6988.38	0.325565	0.325565
295.146	7019.31	0.326453	0.326453
295.256	7048.81	0.327301	0.327301
295.366	7079.52	0.32819	0.32819
295.466	7107.7	0.328996	0.328996
295.576	7138.25	0.329905	0.329905
295.686	7169.09	0.330753	0.330753
295.786	7197.03	0.331559	0.331559
295.896	7227.52	0.332448	0.332448
296.006	7258.33	0.333337	0.333337
296.116	7288.89	0.334225	0.334225
296.216	7316.83	0.335011	0.335011
296.326	7346.47	0.335879	0.335879
296.436	7377.5	0.336768	0.336768
296.536	7404.8	0.337574	0.337574
296.646	7435.13	0.338484	0.338484
296.756	7465.19	0.339331	0.339331
296.866	7494.77	0.340199	0.340199
296.966	7522.49	0.341006	0.341006
297.076	7553.7	0.341915	0.341915
297.186	7583.95	0.342783	0.342783
297.286	7611.17	0.343589	0.343589
297.396	7641.84	0.344437	0.344437
297.506	7672.4	0.345346	0.345346
297.606	7700.71	0.346152	0.346152
297.716	7728.98	0.347021	0.347021
297.826	7758.68	0.347909	0.347909
297.936	7788.92	0.348757	0.348757
298.036	7816.32	0.349584	0.349584
298.146	7847.06	0.350452	0.350452
298.256	7877.46	0.351341	0.351341
298.356	7905.54	0.352168	0.352168
298.466	7936.29	0.353036	0.353036
298.576	7966.29	0.353904	0.353904
298.686	7996.87	0.354793	0.354793
298.786	8025.42	0.35562	0.35562
298.896	8055.71	0.356509	0.356509
299.006	8085.65	0.357377	0.357377
299.106	8112.89	0.358162	0.358162
299.216	8142.98	0.359072	0.359072
299.326	8172.89	0.359961	0.359961
299.436	8202.68	0.360829	0.360829
299.536	8230.62	0.361635	0.361635
299.646	8260.32	0.362524	0.362524
299.756	8290.76	0.363392	0.363392
299.856	8318.14	0.364198	0.364198
299.966	8348.65	0.365087	0.365087
300.076	8379.15	0.365955	0.365955
300.186	8408.98	0.366823	0.366823
300.286	8436.12	0.367609	0.367609
300.396	8466.14	0.368518	0.368518
300.506	8496	0.369407	0.369407
300.606	8522.81	0.370193	0.370193
300.716	8552.95	0.371061	0.371061
300.826	8582.87	0.37197	0.37197
300.936	8612.85	0.372839	0.372839
301.036	8639.7	0.373665	0.373665
301.146	8669.65	0.374533	0.374533
301.256	8699.48	0.375423	0.375423
301.356	8726.07	0.376187	0.376187
301.466	8756.09	0.377097	0.377097
301.576	8785.59	0.377944	0.377944
301.686	8815.59	0.378854	0.378854
301.786	8842.15	0.379639	0.379639
301.896	8871.43	0.380528	0.380528
302.006	8901.01	0.381417	0.381417
302.106	8927.73	0.382223	0.382223
302.216	8955.96	0.383091	0.383091
302.326	8984.59	0.383959	0.383959
302.426	9011.1	0.384766	0.384766
302.536	9040.01	0.385613	0.385613
302.646	9069.45	0.386522	0.386522
302.756	9098.57	0.387391	0.387391
302.856	9124.59	0.388176	0.388176
302.966	9153.63	0.389065	0.389065
303.076	9183.48	0.389995	0.389995
303.176	9209.59	0.390822	0.390822
303.286	9237.96	0.391669	0.391669
303.396	9265.65	0.392538	0.392538
303.506	9293.87	0.393406	0.393406
303.606	9319.43	0.394212	0.394212
303.716	9347.95	0.39508	0.39508
303.826	9376.29	0.395949	0.395949
303.926	9402.31	0.396775	0.396775
304.036	9430.29	0.397643	0.397643
304.146	9458.37	0.398512	0.398512
304.256	9486.51	0.3994	0.3994
304.356	9512.26	0.400186	0.400186
304.466	9540.4	0.401095	0.401095
304.576	9568.4	0.401984	0.401984
304.676	9592.99	0.40277	0.40277
304.786	9620.17	0.403638	0.403638
304.896	9647.4	0.404527	0.404527
305.006	9674.34	0.405374	0.405374
305.106	9698.6	0.406201	0.406201
305.216	9726.38	0.40709	0.40709
305.326	9754.03	0.407958	0.407958
305.426	9778.38	0.408764	0.408764
305.536	9805.79	0.409653	0.409653
305.646	9832.74	0.410521	0.410521
305.756	9859.15	0.41141	0.41141
305.856	9884.06	0.412196	0.412196
305.966	9910.1	0.413084	0.413084
306.076	9935.96	0.413973	0.413973
306.176	9959.17	0.414738	0.414738
306.286	9986.01	0.415627	0.415627
306.396	10011.7	0.416516	0.416516
306.506	10038.1	0.417405	0.417405
306.606	10061.4	0.41819	0.41819
306.716	10087.5	0.4191	0.4191
306.826	10113.5	0.419989	0.419989
306.926	10136.5	0.420753	0.420753
307.036	10162.1	0.421642	0.421642
307.146	10187.2	0.42249	0.42249
307.246	10210.1	0.423317	0.423317
307.356	10235	0.424164	0.424164
307.466	10259.8	0.425074	0.425074
307.566	10281.7	0.425839	0.425839
307.676	10304.9	0.426707	0.426707
307.786	10329.7	0.427637	0.427637
307.896	10354	0.428505	0.428505
307.996	10376	0.42929	0.42929
308.106	10400.3	0.4302	0.4302
308.216	10422.7	0.431027	0.431027
308.316	10444.7	0.431833	0.431833
308.426	10468.3	0.432701	0.432701
308.536	10491.7	0.43361	0.43361
308.646	10514.5	0.434479	0.434479
308.746	10534.5	0.435264	0.435264
308.856	10557.3	0.436153	0.436153
308.966	10579.8	0.437042	0.437042
309.066	10600.2	0.437828	0.437828
309.176	10622.7	0.438737	0.438737
309.286	10642.8	0.439564	0.439564
309.396	10664.6	0.440453	0.440453
309.496	10684.7	0.441259	0.441259
309.606	10705.8	0.442106	0.442106
309.716	10727.4	0.442995	0.442995
309.816	10746.3	0.443801	0.443801
309.926	10767.1	0.444669	0.444669
310.036	10787.8	0.445579	0.445579
310.146	10808.1	0.446447	0.446447
310.246	10825.6	0.447233	0.447233
310.356	10844.6	0.44808	0.44808
310.466	10864.4	0.44901	0.44901
310.566	10881.6	0.449816	0.449816
310.676	10900.7	0.450685	0.450685
310.786	10919.3	0.451553	0.451553
310.896	10937.8	0.452462	0.452462
310.996	10954.8	0.453248	0.453248
311.106	10973.3	0.454116	0.454116
311.216	10991.5	0.455025	0.455025
311.316	11007.7	0.455811	0.455811
311.426	11025.5	0.456679	0.456679
311.536	11042.7	0.457568	0.457568
311.646	11058.7	0.458436	0.458436
311.746	11074.1	0.459242	0.459242
311.856	11090.7	0.460131	0.460131
311.966	11107.8	0.46102	0.46102
312.066	11122.3	0.461785	0.461785
312.176	11139	0.462674	0.462674
312.286	11155.2	0.463542	0.463542
312.386	11169.6	0.464369	0.464369
312.496	11185.9	0.465237	0.465237
312.606	11201.4	0.466126	0.466126
312.716	11216	0.466994	0.466994
312.816	11230	0.4678	0.4678
312.926	11244.4	0.468647	0.468647
313.036	11259	0.469578	0.469578
313.136	11272.7	0.470384	0.470384
313.246	11286.7	0.471231	0.471231
313.356	11301.3	0.472141	0.472141
313.466	11315.1	0.472988	0.472988
313.566	11328.4	0.473795	0.473795
313.676	11343.5	0.474663	0.474663
313.786	11357.2	0.475552	0.475552
313.886	11370	0.476358	0.476358
313.996	11383.6	0.477226	0.477226
314.106	11397.5	0.478115	0.478115
314.216	11410.5	0.478983	0.478983
314.316	11423.3	0.479768	0.479768
314.426	11437.2	0.480678	0.480678
314.536	11450.2	0.481525	0.481525
314.636	11462.3	0.482352	0.482352
314.746	11475.4	0.483221	0.483221
314.856	11489.3	0.484109	0.484109
314.966	11503.3	0.484998	0.484998
315.066	11515.4	0.485763	0.485763
315.176	11528	0.486652	0.486652
315.286	11541.4	0.487541	0.487541
315.386	11554	0.488347	0.488347
315.496	11566.3	0.489215	0.489215
315.606	11578.9	0.490125	0.490125
315.716	11591.5	0.490993	0.490993
315.816	11603.5	0.491778	0.491778
315.926	11616.1	0.492688	0.492688
316.036	11628	0.493556	0.493556
316.136	11639.7	0.494383	0.494383
316.246	11652.4	0.495251	0.495251
316.356	11665	0.496119	0.496119
316.466	11678	0.496987	0.496987
316.566	11689	0.497773	0.497773
316.676	11701.8	0.498662	0.498662
316.786	11714.4	0.499551	0.499551
316.886	11725.4	0.500356	0.500356
316.996	11738.1	0.501245	0.501245
317.106	11750.1	0.502134	0.502134
317.206	11761	0.502899	0.502899
317.316	11772.9	0.503788	0.503788
317.426	11784.9	0.504677	0.504677
317.536	11797.3	0.505565	0.505565
317.636	11808.8	0.506392	0.506392
317.746	11820.4	0.507219	0.507219
317.856	11833.1	0.508129	0.508129
317.956	11844.4	0.508914	0.508914
318.066	11855.8	0.509783	0.509783
318.176	11867.8	0.51065	0.51065
318.286	11880.2	0.511581	0.511581
318.386	11889.9	0.512366	0.512366
318.496	11901.3	0.513234	0.513234
318.606	11913	0.514123	0.514123
318.706	11923.4	0.514909	0.514909
318.816	11935.2	0.515818	0.515818
318.926	11946.3	0.516686	0.516686
319.036	11957.9	0.517555	0.517555
319.136	11969.4	0.518382	0.518382
319.246	11980.8	0.519229	0.519229
319.356	11993.3	0.520139	0.520139
319.456	12003.7	0.520924	0.520924
319.566	12015.2	0.521813	0.521813
319.676	12026.6	0.522702	0.522702
319.786	12037.7	0.52357	0.52357
319.886	12048.4	0.524417	0.524417
319.996	12059.6	0.525306	0.525306
320.106	12070.5	0.526154	0.526154
320.206	12081.2	0.52698	0.52698
320.316	12092.6	0.527849	0.527849
320.426	12104	0.528737	0.528737
320.536	12115.8	0.529606	0.529606
320.636	12126.2	0.530412	0.530412
320.746	12137.8	0.531301	0.531301
320.856	12149.1	0.532169	0.532169
320.956	12159.9	0.532995	0.532995
321.066	12170.6	0.533885	0.533885
321.176	12180.7	0.534753	0.534753
321.286	12191.7	0.535642	0.535642
321.386	12200.9	0.536427	0.536427
321.496	12211.4	0.537274	0.537274
321.606	12222.9	0.538184	0.538184
321.706	12234.5	0.53899	0.53899
321.816	12245.7	0.539879	0.539879
321.926	12257	0.540747	0.540747
322.036	12267.9	0.541615	0.541615
322.136	12278.3	0.542463	0.542463
322.246	12289.5	0.543331	0.543331
322.346	12299.2	0.544096	0.544096
322.456	12309.7	0.544985	0.544985
322.566	12320.3	0.545853	0.545853
322.676	12330.6	0.546762	0.546762
322.776	12340.6	0.547548	0.547548
322.886	12350.8	0.548437	0.548437
322.996	12362.3	0.549305	0.549305
323.096	12372.4	0.550111	0.550111
323.206	12383.7	0.551	0.551
323.316	12394.9	0.551868	0.551868
323.426	12405.6	0.552757	0.552757
323.526	12415	0.553542	0.553542
323.636	12424.9	0.554431	0.554431
323.746	12435.3	0.55532	0.55532
323.846	12444.8	0.556106	0.556106
323.956	12454.6	0.556974	0.556974
324.066	12466.1	0.557883	0.557883
324.176	12476.8	0.558772	0.558772
324.276	12485.6	0.559578	0.559578
324.386	12496.4	0.560446	0.560446
324.496	12507.8	0.561315	0.561315
324.596	12517.1	0.562121	0.562121
324.706	12527.7	0.562989	0.562989
324.816	12538.4	0.563878	0.563878
324.926	12548.1	0.564746	0.564746
325.026	12558.3	0.565552	0.565552
325.136	12567.9	0.566441	0.566441
325.246	12577.7	0.567289	0.567289
325.346	12587.4	0.568115	0.568115
325.456	12597.4	0.569004	0.569004
325.566	12608	0.569893	0.569893
325.676	12618.5	0.570802	0.570802
325.776	12627.5	0.571546	0.571546
325.886	12638.5	0.572415	0.572415
325.996	12648.7	0.573304	0.573304
326.096	12658.1	0.57411	0.57411
326.206	12668.2	0.574978	0.574978
326.316	12677.2	0.575846	0.575846
326.426	12688	0.576735	0.576735
326.526	12697.8	0.577562	0.577562
326.636	12707.4	0.57843	0.57843
326.746	12717.1	0.579298	0.579298
326.846	12726.6	0.580125	0.580125
326.956	12736.2	0.580993	0.580993
327.066	12746.4	0.581861	0.581861
327.166	12755.5	0.582668	0.582668
327.276	12766	0.583557	0.583557
327.386	12776.5	0.584445	0.584445
327.496	12786.5	0.585293	0.585293
327.596	12795.9	0.586078	0.586078
327.706	12805.9	0.586988	0.586988
327.816	12815.7	0.587856	0.587856
327.916	12824.9	0.588683	0.588683
328.026	12833.6	0.58953	0.58953
328.136	12842.9	0.590398	0.590398
328.246	12852.3	0.591287	0.591287
328.346	12861.1	0.592073	0.592073
328.456	12871.2	0.592982	0.592982
328.566	12880	0.59383	0.59383
328.666	12889.5	0.594677	0.594677
328.776	12899.2	0.595525	0.595525
328.886	12909.3	0.596393	0.596393
328.996	12919.2	0.597282	0.597282
329.096	12928.1	0.598067	0.598067
329.206	12938.3	0.598956	0.598956
329.316	12947.3	0.599845	0.599845
329.416	12955.2	0.60063	0.60063
329.526	12965.1	0.601499	0.601499
329.636	12974.5	0.602367	0.602367
329.746	12984.2	0.603276	0.603276
329.846	12993.2	0.604103	0.604103
329.956	13002.4	0.60493	0.60493
330.066	13013.1	0.605839	0.605839
330.166	13022.2	0.606625	0.606625
330.276	13032.1	0.607535	0.607535
330.386	13042.1	0.608423	0.608423
330.496	13049.2	0.60925	0.60925
330.596	13058.1	0.610036	0.610036
330.706	13066.9	0.610883	0.610883
330.816	13076.5	0.611813	0.611813
330.916	13085.6	0.612599	0.612599
331.026	13094.3	0.613467	0.613467
331.136	13104	0.614356	0.614356
331.246	13114.4	0.615245	0.615245
331.346	13123.6	0.616051	0.616051
331.456	13133	0.616939	0.616939
331.566	13142.3	0.617808	0.617808
331.666	13150.8	0.618573	0.618573
331.776	13159.8	0.619441	0.619441
331.886	13169.6	0.62035	0.62035
331.996	13178.8	0.621239	0.621239
332.096	13186.9	0.622024	0.622024
332.206	13195.4	0.622893	0.622893
332.316	13205.4	0.623782	0.623782
332.416	13214.5	0.624608	0.624608
332.526	13223.8	0.625476	0.625476
332.636	13233.9	0.626366	0.626366
332.736	13242.3	0.627151	0.627151
332.846	13251.1	0.62804	0.62804
332.956	13260.5	0.628908	0.628908
333.066	13269.6	0.629776	0.629776
333.166	13278.3	0.630582	0.630582
333.276	13287	0.631471	0.631471
333.386	13296.3	0.632339	0.632339
333.486	13304.3	0.633146	0.633146
333.596	13313.2	0.634035	0.634035
333.706	13322.1	0.634902	0.634902
333.816	13331.6	0.635812	0.635812
333.916	13341	0.636598	0.636598
334.026	13349	0.637466	0.637466
334.136	13359.3	0.638334	0.638334
334.236	13368.4	0.639161	0.639161
334.346	13377.3	0.640029	0.640029
334.456	13386.6	0.640897	0.640897
334.566	13395.8	0.641806	0.641806
334.666	13402.9	0.642592	0.642592
334.776	13411.9	0.643481	0.643481
334.886	13421.1	0.644349	0.644349
334.986	13429.5	0.645155	0.645155
335.096	13437.7	0.646023	0.646023
335.206	13446.8	0.646933	0.646933
335.316	13455.6	0.647781	0.647781
335.416	13463.8	0.648586	0.648586
335.526	13473.1	0.649476	0.649476
335.636	13482.1	0.650344	0.650344
335.736	13489.7	0.651129	0.651129
335.846	13498.9	0.652018	0.652018
335.956	13507.6	0.652886	0.652886
336.066	13516.2	0.653754	0.653754
336.166	13524.6	0.654581	0.654581
336.276	13533.7	0.65547	0.65547
336.386	13542.6	0.656359	0.656359
336.486	13550.3	0.657144	0.657144
336.596	13559	0.658054	0.658054
336.706	13568.2	0.658901	0.658901
336.816	13577	0.65979	0.65979
336.916	13585.9	0.660596	0.660596
337.026	13594.6	0.661464	0.661464
337.126	13603.6	0.662271	0.662271
337.236	13612.2	0.66316	0.66316
337.346	13620.4	0.664069	0.664069
337.456	13628.6	0.664896	0.664896
337.556	13636.1	0.665702	0.665702
337.666	13644.4	0.66657	0.66657
337.776	13653	0.66748	0.66748
337.876	13660.9	0.668265	0.668265
337.986	13670.3	0.669154	0.669154
338.096	13679.4	0.670043	0.670043
338.206	13688.3	0.670911	0.670911
338.306	13696.1	0.671738	0.671738
338.416	13704.2	0.672606	0.672606
338.526	13713.1	0.673495	0.673495
338.626	13720.2	0.67428	0.67428
338.736	13729.5	0.675169	0.675169
338.846	13737.7	0.676058	0.676058
338.956	13745.9	0.676926	0.676926
339.056	13753.7	0.677732	0.677732
339.166	13762.7	0.678601	0.678601
339.276	13770.9	0.679469	0.679469
339.376	13779.3	0.680295	0.680295
339.486	13787.7	0.681164	0.681164
339.596	13796.3	0.682052	0.682052
339.706	13804.9	0.682941	0.682941
339.806	13812.9	0.683748	0.683748
339.916	13821	0.684595	0.684595
340.026	13830.3	0.685505	0.685505
340.126	13837.4	0.68629	0.68629
340.236	13845.9	0.687179	0.687179
340.346	13854.4	0.688068	0.688068
340.456	13862	0.688936	0.688936
340.556	13870.5	0.689763	0.689763
340.666	13878.5	0.690631	0.690631
340.776	13886.8	0.691499	0.691499
340.876	13894.3	0.692284	0.692284
340.986	13902.3	0.693173	0.693173
341.096	13912.8	0.694083	0.694083
341.206	13920.2	0.694972	0.694972
341.306	13927.6	0.695778	0.695778
341.416	13935.9	0.696626	0.696626
341.526	13942.9	0.697514	0.697514
341.626	13951.4	0.698341	0.698341
341.736	13959	0.69921	0.69921
341.846	13967.3	0.700098	0.700098
341.956	13976	0.700987	0.700987
342.056	13983.3	0.701773	0.701773
342.166	13992.8	0.702682	0.702682
342.276	14000.5	0.70353	0.70353
342.376	14008.6	0.704336	0.704336
342.486	14016.7	0.705204	0.705204
342.596	14025.2	0.706093	0.706093
342.696	14032.2	0.706878	0.706878
342.806	14040.6	0.707788	0.707788
342.916	14048.8	0.708656	0.708656
343.026	14056.9	0.709524	0.709524
343.126	14064.3	0.710351	0.710351
343.236	14072.3	0.711198	0.711198
343.346	14080.5	0.712129	0.712129
343.446	14088.6	0.712914	0.712914
343.556	14096.6	0.713824	0.713824
343.666	14104.1	0.714671	0.714671
343.776	14112.1	0.715539	0.715539
343.876	14119.2	0.716346	0.716346
343.986	14127.8	0.717255	0.717255
344.096	14136	0.718103	0.718103
344.196	14143.1	0.718929	0.718929
344.306	14151.6	0.719818	0.719818
344.416	14159.4	0.720686	0.720686
344.526	14167.2	0.721554	0.721554
344.626	14175	0.722361	0.722361
344.736	14182.8	0.72325	0.72325
344.846	14191.1	0.724097	0.724097
344.946	14198	0.724903	0.724903
345.056	14206	0.725772	0.725772
345.166	14215	0.72666	0.72666
345.276	14223	0.727549	0.727549
345.376	14230.3	0.728334	0.728334
345.486	14238.5	0.729244	0.729244
345.596	14247.1	0.730112	0.730112
345.696	14254	0.730939	0.730939
345.806	14261.8	0.731807	0.731807
345.916	14269.2	0.732675	0.732675
346.026	14277.3	0.733544	0.733544
346.126	14284.3	0.73435	0.73435
346.236	14292.3	0.735238	0.735238
346.346	14299.7	0.736107	0.736107
346.446	14307.3	0.736892	0.736892
346.556	14315.4	0.737781	0.737781
346.666	14323.6	0.73867	0.73867
346.776	14331.9	0.739579	0.739579
346.876	14339	0.740386	0.740386
346.986	14346.4	0.741233	0.741233
347.096	14353.7	0.742101	0.742101
347.196	14360.3	0.742866	0.742866
347.306	14368.7	0.743776	0.743776
347.416	14376.7	0.744623	0.744623
347.516	14384.1	0.74545	0.74545
347.626	14392.2	0.746339	0.746339
347.736	14400.4	0.747207	0.747207
347.846	14408.8	0.748116	0.748116
347.946	14415.8	0.748902	0.748902
348.056	14423.9	0.74977	0.74977
348.166	14431.7	0.750638	0.750638
348.266	14438.6	0.751465	0.751465
348.376	14446.7	0.752354	0.752354
348.486	14453.7	0.753202	0.753202
348.596	14461.9	0.754111	0.754111
348.696	14469	0.754876	0.754876
348.806	14476.7	0.755765	0.755765
348.916	14485	0.756653	0.756653
349.016	14492	0.75748	0.75748
349.126	14499.8	0.758349	0.758349
349.236	14506.6	0.759216	0.759216
349.346	14514.1	0.760085	0.760085
349.446	14521.1	0.760891	0.760891
349.556	14529.1	0.761759	0.761759
349.666	14537.1	0.762628	0.762628
349.766	14544.6	0.763433	0.763433
349.876	14552	0.764322	0.764322
349.986	14559.5	0.765211	0.765211
350.096	14567.6	0.7661	0.7661
350.196	14574.8	0.766865	0.766865
350.306	14582.1	0.767774	0.767774
350.416	14590.3	0.768663	0.768663
350.516	14596.2	0.769386	0.769386
350.626	14604.4	0.770296	0.770296
350.736	14612.1	0.771164	0.771164
350.846	14620	0.772074	0.772074
350.946	14627.5	0.772859	0.772859
351.056	14634.2	0.773728	0.773728
351.166	14642.2	0.774637	0.774637
351.266	14649.7	0.775443	0.775443
351.376	14657.2	0.776312	0.776312
351.486	14665.3	0.777179	0.777179
351.596	14671.7	0.778068	0.778068
351.696	14677.3	0.778854	0.778854
351.806	14685.4	0.779701	0.779701
351.916	14692.8	0.78059	0.78059
352.016	14700.2	0.781396	0.781396
352.126	14707.8	0.782265	0.782265
352.236	14714.8	0.783133	0.783133
352.336	14722.3	0.783959	0.783959
352.446	14730	0.784828	0.784828
352.556	14738.3	0.785737	0.785737
352.656	14744.8	0.786523	0.786523
352.766	14752.3	0.787391	0.787391
352.876	14758.8	0.788239	0.788239
352.986	14767.3	0.789148	0.789148
353.086	14774.3	0.789954	0.789954
353.196	14781.7	0.790843	0.790843
353.306	14789.5	0.791711	0.791711
353.406	14796	0.792497	0.792497
353.516	14803.7	0.793365	0.793365
353.626	14812.3	0.794254	0.794254
353.736	14820.3	0.795143	0.795143
353.836	14827.6	0.795969	0.795969
353.946	14834.9	0.796838	0.796838
354.056	14841.5	0.797706	0.797706
354.156	14847.8	0.798491	0.798491
354.266	14855.9	0.799401	0.799401
354.376	14863.6	0.800269	0.800269
354.486	14871	0.801137	0.801137
354.586	14877.8	0.801943	0.801943
354.696	14885.5	0.802832	0.802832
354.806	14892.7	0.803721	0.803721
354.906	14899.6	0.804527	0.804527
355.016	14906.3	0.805374	0.805374
355.126	14914.4	0.806263	0.806263
355.236	14921.6	0.807152	0.807152
355.336	14927.9	0.807938	0.807938
355.446	14935.9	0.808806	0.808806
355.556	14943.5	0.809716	0.809716
355.656	14950.8	0.810501	0.810501
355.766	14957.9	0.81139	0.81139
355.876	14965.8	0.812299	0.812299
355.986	14973.7	0.813147	0.813147
356.086	14979.4	0.813932	0.813932
356.196	14987.4	0.814842	0.814842
356.306	14994.8	0.81571	0.81571
356.406	15001.5	0.816516	0.816516
356.516	15008.7	0.817384	0.817384
356.626	15016.2	0.818273	0.818273
356.736	15023.8	0.81912	0.81912
356.836	15029.6	0.819927	0.819927
356.946	15037.4	0.820816	0.820816
357.056	15044.8	0.821704	0.821704
357.156	15052.1	0.822511	0.822511
357.266	15059.5	0.823399	0.823399
357.376	15065.8	0.824268	0.824268
357.476	15072.6	0.825053	0.825053
357.586	15080.2	0.825942	0.825942
357.696	15086.8	0.82681	0.82681
357.806	15094.8	0.827699	0.827699
357.906	15101.8	0.828505	0.828505
358.016	15108.9	0.829415	0.829415
358.126	15115.9	0.830262	0.830262
358.226	15122.8	0.831048	0.831048
358.336	15131	0.831937	0.831937
358.446	15139.1	0.832825	0.832825
358.556	15145.7	0.833735	0.833735
358.656	15152	0.83452	0.83452
358.766	15159.5	0.835409	0.835409
358.876	15166.1	0.836236	0.836236
358.976	15172.7	0.837084	0.837084
359.086	15181	0.837951	0.837951
359.196	15187.9	0.83884	0.83884
359.306	15195.8	0.839688	0.839688
359.406	15202.7	0.840494	0.840494
359.516	15210.2	0.841383	0.841383
359.626	15217.2	0.842272	0.842272
359.726	15223.3	0.843057	0.843057
359.836	15230.7	0.843967	0.843967
359.946	15237.8	0.844835	0.844835
360.056	15244.1	0.845724	0.845724
360.156	15250.2	0.84653	0.84653
360.266	15257.7	0.847398	0.847398
360.376	15264.8	0.848246	0.848246
360.476	15271.9	0.849073	0.849073
360.586	15279.5	0.849962	0.849962
360.696	15286.9	0.850871	0.850871
360.806	15294.2	0.851718	0.851718
360.906	15300.4	0.852525	0.852525
361.016	15307.8	0.853393	0.853393
361.126	15315.7	0.854302	0.854302
361.226	15321.9	0.855088	0.855088
361.336	15327.6	0.855935	0.855935
361.446	15335.4	0.856824	0.856824
361.556	15342.9	0.857734	0.857734
361.656	15349.6	0.858519	0.858519
361.766	15357.3	0.859408	0.859408
361.876	15364.5	0.860297	0.860297
361.976	15371.7	0.861103	0.861103
362.086	15378.3	0.861971	0.861971
362.196	15386.2	0.862881	0.862881
362.296	15392.9	0.863708	0.863708
362.406	15399.6	0.864555	0.864555
362.516	15406	0.865444	0.865444
362.626	15412.9	0.866312	0.866312
362.726	15419.1	0.867077	0.867077
362.836	15426.9	0.868007	0.868007
362.946	15433.6	0.868875	0.868875
363.046	15440.7	0.869681	0.869681
363.156	15447.2	0.87057	0.87057
363.266	15453.6	0.871459	0.871459
363.376	15461.3	0.872327	0.872327
363.476	15467.5	0.873133	0.873133
363.586	15474.5	0.874022	0.874022
363.696	15481.3	0.87489	0.87489
363.796	15487.3	0.875676	0.875676
363.906	15495.4	0.876585	0.876585
364.016	15502.5	0.877453	0.877453
364.126	15510.1	0.878322	0.878322
364.226	15516.9	0.879148	0.879148
364.336	15523.4	0.880017	0.880017
364.446	15530.6	0.880906	0.880906
364.546	15538.1	0.881711	0.881711
364.656	15545.6	0.882621	0.882621
364.766	15552.3	0.883489	0.883489
364.876	15559	0.884337	0.884337
364.976	15565.5	0.885143	0.885143
365.086	15572.7	0.886032	0.886032
365.196	15580.4	0.886921	0.886921
365.296	15586.7	0.887706	0.887706
365.406	15593.7	0.888574	0.888574
365.516	15600.6	0.889484	0.889484
365.626	15607.9	0.890373	0.890373
365.726	15614.1	0.891158	0.891158
365.836	15621.4	0.892047	0.892047
365.946	15627.9	0.892915	0.892915
366.046	15634.1	0.893701	0.893701
366.156	15642	0.89459	0.89459
366.266	15648.4	0.895437	0.895437
366.376	15655.9	0.896326	0.896326
366.476	15662.6	0.897132	0.897132
366.586	15670.3	0.898042	0.898042
366.696	15676.9	0.89891	0.89891
366.796	15683.1	0.899716	0.899716
366.906	15689.6	0.900584	0.900584
367.016	15696.7	0.901452	0.901452
367.126	15703.8	0.902341	0.902341
367.226	15709.9	0.903126	0.903126
367.336	15717.6	0.904036	0.904036
367.436	15724	0.904822	0.904822
367.546	15730.7	0.905731	0.905731
367.656	15738	0.906599	0.906599
367.766	15744.9	0.907447	0.907447
367.866	15752.1	0.908294	0.908294
367.976	15758.9	0.909163	0.909163
368.086	15765.4	0.910031	0.910031
368.186	15771.3	0.910816	0.910816
368.296	15778.8	0.911705	0.911705
368.406	15785.7	0.912594	0.912594
368.516	15791.5	0.913441	0.913441
368.616	15798.5	0.914247	0.914247
368.726	15805.4	0.915115	0.915115
368.836	15813.1	0.916025	0.916025
368.936	15819.8	0.91679	0.91679
369.046	15826.7	0.917699	0.917699
369.156	15834.1	0.918588	0.918588
369.266	15841.2	0.919457	0.919457
369.366	15846.8	0.920242	0.920242
369.476	15853.7	0.92111	0.92111
369.586	15860.9	0.921999	0.921999
369.686	15866.5	0.922805	0.922805
369.796	15874	0.923715	0.923715
369.906	15880.8	0.924583	0.924583
370.016	15887.9	0.925451	0.925451
370.116	15894.3	0.926257	0.926257
370.226	15902.1	0.927146	0.927146
370.336	15909.1	0.928014	0.928014
370.436	15915.7	0.928841	0.928841
370.546	15921.8	0.929668	0.929668
370.656	15928.5	0.930557	0.930557
370.766	15935.8	0.931425	0.931425
370.866	15942.1	0.932231	0.932231
370.976	15949.7	0.93312	0.93312
371.086	15955.3	0.933967	0.933967
371.186	15962.1	0.934815	0.934815
371.296	15969.1	0.935704	0.935704
371.406	15976	0.936551	0.936551
371.516	15983.4	0.93744	0.93744
371.616	15989.8	0.938246	0.938246
371.726	15996	0.939093	0.939093
371.836	16003	0.939962	0.939962
371.936	16009.8	0.940789	0.940789
372.046	16016.6	0.941657	0.941657
372.156	16023.9	0.942546	0.942546
372.256	16029.2	0.943331	0.943331
372.366	16036.6	0.94422	0.94422
372.476	16043.5	0.945109	0.945109
372.586	16050.3	0.945998	0.945998
372.686	16057	0.946783	0.946783
372.796	16062.6	0.947631	0.947631
372.906	16069.7	0.948519	0.948519
373.006	16076.6	0.949305	0.949305
373.116	16083.6	0.950173	0.950173
373.226	16091.1	0.951062	0.951062
373.336	16098.4	0.95193	0.95193
373.436	16105.4	0.952737	0.952737
373.546	16112.6	0.953646	0.953646
373.656	16118.9	0.954514	0.954514
373.756	16125.1	0.9553	0.9553
373.866	16131.3	0.956209	0.956209
373.976	16137.4	0.957056	0.957056
374.086	16145.7	0.957966	0.957966
374.186	16151.2	0.958731	0.958731
374.296	16158.5	0.95962	0.95962
374.406	16165.5	0.960509	0.960509
374.506	16171.6	0.961294	0.961294
374.616	16179.5	0.962183	0.962183
374.726	16186.6	0.963051	0.963051
374.836	16193.4	0.96394	0.96394
374.936	16199.8	0.964767	0.964767
375.046	16206.3	0.965635	0.965635
375.156	16212	0.966503	0.966503
375.256	16218.6	0.967309	0.967309
375.366	16226.3	0.968198	0.968198
375.476	16232.9	0.969066	0.969066
375.586	16239.7	0.969934	0.969934
375.686	16246.4	0.970741	0.970741
375.796	16254.5	0.97163	0.97163
375.906	16261.5	0.972498	0.972498
376.006	16268.6	0.973304	0.973304
376.116	16274.9	0.974172	0.974172
376.226	16281.7	0.975061	0.975061
376.336	16288	0.975929	0.975929
376.436	16293.8	0.976735	0.976735
376.546	16300.7	0.977624	0.977624
376.656	16307.5	0.978492	0.978492
376.756	16313.1	0.979298	0.979298
376.866	16319.8	0.980167	0.980167
376.976	16326.7	0.981076	0.981076
377.086	16334.5	0.981924	0.981924
377.186	16341.3	0.982751	0.982751
377.296	16347.8	0.983619	0.983619
377.406	16354.1	0.984487	0.984487
377.506	16360.8	0.985293	0.985293
377.616	16367.9	0.986182	0.986182
377.726	16374.2	0.98705	0.98705
377.826	16379.9	0.987835	0.987835
377.936	16386.7	0.988724	0.988724
378.046	16393.3	0.989613	0.989613
378.156	16399.9	0.990481	0.990481
378.256	16406.5	0.991308	0.991308
378.366	16413.7	0.992176	0.992176
378.476	16421.7	0.993065	0.993065
378.576	16428.1	0.993851	0.993851
378.686	16434.9	0.994739	0.994739
378.796	16441.2	0.995587	0.995587
378.906	16448.9	0.996476	0.996476
379.006	16454.7	0.997282	0.997282
379.116	16461.3	0.998171	0.998171
379.226	16467.8	0.999039	0.999039
379.326	16474.4	0.999866	0.999866
379.436	16481.4	1.00073	1.00073
379.546	16487.6	1.00162	1.00162
379.656	16494.8	1.00251	1.00251
379.756	16501.6	1.00332	1.00332
379.866	16508.3	1.00417	1.00417
379.976	16514.9	1.00507	1.00507
380.076	16520.8	1.00586	1.00586
380.186	16528.5	1.00673	1.00673
380.296	16535.4	1.00764	1.00764
380.406	16542.6	1.00851	1.00851
380.506	16548.7	1.00933	1.00933
380.616	16554.9	1.01018	1.01018
380.726	16561.5	1.01109	1.01109
380.826	16568	1.0119	1.0119
380.936	16574.2	1.01274	1.01274
381.046	16581.8	1.01363	1.01363
381.156	16590	1.01454	1.01454
381.256	16595.6	1.01533	1.01533
381.366	16602.4	1.0162	1.0162
381.476	16610.1	1.01706	1.01706
381.576	16616	1.01789	1.01789
381.686	16622.3	1.01876	1.01876
381.796	16629.4	1.01965	1.01965
381.906	16635.8	1.02054	1.02054
382.006	16641.6	1.02132	1.02132
382.116	16648.3	1.02221	1.02221
382.216	16654.2	1.02302	1.02302
382.326	16661.7	1.02391	1.02391
382.436	16668.1	1.02477	1.02477
382.546	16674.7	1.02566	1.02566
382.646	16681.3	1.02643	1.02643
382.756	16688.5	1.02732	1.02732
382.866	16695.6	1.02821	1.02821
382.966	16701.8	1.02901	1.02901
383.076	16709.1	1.0299	1.0299
383.186	16715.2	1.03077	1.03077
383.296	16720.4	1.03164	1.03164
383.396	16727.8	1.03248	1.03248
383.506	16734.3	1.03335	1.03335
383.616	16740.9	1.03424	1.03424
383.716	16747.6	1.03505	1.03505
383.826	16753.3	1.03592	1.03592
383.936	16761.2	1.03683	1.03683
384.046	16768.6	1.03769	1.03769
384.146	16774.7	1.03846	1.03846
384.256	16782.2	1.03937	1.03937
384.366	16788.5	1.04026	1.04026
384.466	16794.8	1.04108	1.04108
384.576	16801.9	1.04195	1.04195
384.686	16807.4	1.04282	1.04282
384.796	16814.3	1.04371	1.04371
384.896	16819.6	1.04447	1.04447
385.006	16826.2	1.04534	1.04534
385.116	16833.9	1.04627	1.04627
385.216	16840	1.04704	1.04704
385.326	16847.5	1.04793	1.04793
385.436	16854.5	1.04881	1.04881
385.546	16861.9	1.04972	1.04972
385.646	16868.3	1.05051	1.05051
385.756	16875.1	1.0514	1.0514
385.866	16881.6	1.05229	1.05229
385.966	16886.6	1.05307	1.05307
386.076	16893.6	1.05394	1.05394
386.186	16900.1	1.05483	1.05483
386.296	16906.6	1.0557	1.0557
386.396	16912.9	1.0565	1.0565
386.506	16920.1	1.05737	1.05737
386.616	16927.3	1.05828	1.05828
386.716	16933.2	1.05907	1.05907
386.826	16940.8	1.05998	1.05998
386.936	16947.4	1.06082	1.06082
387.046	16954.2	1.06171	1.06171
387.146	16959.8	1.0625	1.0625
387.256	16966.4	1.06339	1.06339
387.366	16972.3	1.06423	1.06423
387.466	16978.6	1.06504	1.06504
387.576	16986.5	1.06597	1.06597
387.686	16992.5	1.06682	1.06682
387.786	16998.8	1.06762	1.06762
387.896	17006.1	1.06853	1.06853
388.006	17013.1	1.0694	1.0694
388.116	17020.1	1.07027	1.07027
388.216	17026.3	1.07106	1.07106
388.326	17033.5	1.07197	1.07197
388.436	17039.4	1.07281	1.07281
388.536	17046	1.07362	1.07362
388.646	17051.4	1.07449	1.07449
388.756	17058.1	1.0754	1.0754
388.866	17065.2	1.07626	1.07626
388.966	17071.4	1.07707	1.07707
389.076	17078.2	1.07796	1.07796
389.186	17085.1	1.07883	1.07883
389.286	17091	1.07961	1.07961
389.396	17098.3	1.08052	1.08052
389.506	17105.2	1.08137	1.08137
389.616	17112.3	1.08226	1.08226
389.716	17118.6	1.08307	1.08307
389.826	17124.8	1.08391	1.08391
389.936	17131.6	1.0848	1.0848
390.036	17137.9	1.08559	1.08559
390.146	17144.6	1.0865	1.0865
390.256	17151.2	1.08737	1.08737
390.366	17158.4	1.08825	1.08825
390.466	17163.9	1.08904	1.08904
390.576	17170.7	1.08993	1.08993
390.686	17177.7	1.09082	1.09082
390.786	17184.2	1.09162	1.09162
390.896	17191.2	1.09247	1.09247
391.006	17197.8	1.09336	1.09336
391.116	17205.1	1.09425	1.09425
391.216	17210.8	1.09503	1.09503
391.326	17217.4	1.09594	1.09594
391.436	17223.9	1.09681	1.09681
391.536	17230.3	1.09764	1.09764
391.646	17235.6	1.09847	1.09847
391.756	17241.8	1.09935	1.09935
391.866	17248.8	1.10024	1.10024
391.966	17254.9	1.10103	1.10103
392.076	17261.8	1.1019	1.1019
392.186	17270.2	1.10281	1.10281
392.286	17275.8	1.10359	1.10359
392.396	17283.4	1.10448	1.10448
392.506	17290.1	1.10537	1.10537
392.606	17295.4	1.10611	1.10611
392.716	17302	1.10702	1.10702
392.826	17309	1.10789	1.10789
392.936	17315.1	1.10878	1.10878
393.036	17321.1	1.10959	1.10959
393.146	17327.5	1.11045	1.11045
393.256	17334.3	1.11134	1.11134
393.356	17340.8	1.11215	1.11215
393.466	17347.2	1.113	1.113
393.576	17354.8	1.11391	1.11391
393.686	17361.6	1.11477	1.11477
393.786	17368.4	1.1156	1.1156
393.896	17374.5	1.11651	1.11651
394.006	17379	1.11732	1.11732
394.106	17386	1.11812	1.11812
394.216	17391.9	1.11897	1.11897
394.326	17398.7	1.11986	1.11986
394.436	17405.5	1.12075	1.12075
394.536	17411.2	1.12153	1.12153
394.646	17418.3	1.12242	1.12242
394.756	17425.3	1.12331	1.12331
394.856	17432.5	1.1241	1.1241
394.966	17440.2	1.12501	1.12501
395.076	17446.6	1.12587	1.12587
395.186	17453.1	1.12674	1.12674
395.286	17459.9	1.12753	1.12753
395.396	17466.7	1.12842	1.12842
395.506	17473.2	1.12931	1.12931
395.606	17478.3	1.13009	1.13009
395.716	17484.9	1.13096	1.13096
395.826	17491.5	1.13185	1.13185
395.936	17498.6	1.13276	1.13276
396.036	17504.4	1.13354	1.13354
396.146	17512.3	1.13443	1.13443
396.256	17519.1	1.1353	1.1353
396.356	17525.2	1.13611	1.13611
396.466	17532.2	1.13697	1.13697
396.576	17538.6	1.13786	1.13786
396.686	17545.4	1.13873	1.13873
396.786	17551.1	1.13954	1.13954
396.896	17558	1.14043	1.14043
397.006	17564.3	1.14132	1.14132
397.106	17569.7	1.14212	1.14212
397.216	17576.6	1.14299	1.14299
397.326	17582.5	1.14386	1.14386
397.426	17589.2	1.14464	1.14464
397.536	17597.1	1.14553	1.14553
397.646	17603.6	1.14642	1.14642
397.746	17609.5	1.14723	1.14723
397.856	17616.7	1.14808	1.14808
397.966	17624.4	1.14901	1.14901
398.076	17630.7	1.14987	1.14987
398.176	17636.7	1.15064	1.15064
398.286	17642.8	1.15155	1.15155
398.396	17650	1.15244	1.15244
398.496	17655.8	1.15324	1.15324
398.606	17661.8	1.15411	1.15411
398.716	17667.8	1.15496	1.15496
398.826	17675.4	1.15585	1.15585
398.926	17681.2	1.15663	1.15663
399.036	17688.2	1.15752	1.15752
399.146	17695.1	1.15839	1.15839
399.246	17701.4	1.1592	1.1592
399.356	17708.3	1.16009	1.16009
399.466	17714.7	1.16097	1.16097
399.576	17720.8	1.16186	1.16186
399.676	17726.8	1.16267	1.16267
399.786	17733.6	1.16354	1.16354
399.896	17739.9	1.16443	1.16443
399.996	17745.7	1.16523	1.16523
400.106	17753.3	1.1661	1.1661
400.216	17759.6	1.16695	1.16695
400.326	17767.8	1.16786	1.16786
400.426	17774.2	1.16868	1.16868
400.536	17781.2	1.16955	1.16955
400.646	17788.1	1.17042	1.17042
400.746	17794.4	1.17123	1.17123
400.856	17801	1.17214	1.17214
400.966	17807.7	1.173	1.173
401.076	17814	1.17389	1.17389
401.176	17819.4	1.17466	1.17466
401.286	17825.5	1.17557	1.17557
401.396	17832.7	1.17644	1.17644
401.496	17839.6	1.17724	1.17724
401.606	17846	1.17811	1.17811
401.716	17853.6	1.179	1.179
401.826	17860.1	1.17989	1.17989
401.926	17866.1	1.18067	1.18067
402.036	17872.9	1.18154	1.18154
402.146	17879	1.18243	1.18243
402.246	17885.6	1.18326	1.18326
402.356	17891.6	1.1841	1.1841
402.466	17898.5	1.18501	1.18501
402.566	17903.8	1.18582	1.18582
402.676	17910.9	1.18669	1.18669
402.786	17917.9	1.18756	1.18756
402.896	17925.3	1.18845	1.18845
402.996	17931.8	1.18927	1.18927
403.106	17938.8	1.19012	1.19012
403.216	17945.9	1.19101	1.19101
403.316	17952	1.19181	1.19181
403.426	17958.9	1.19268	1.19268
403.536	17965	1.19357	1.19357
403.646	17971.4	1.19444	1.19444
403.746	17977.2	1.19523	1.19523
403.856	17983.3	1.19609	1.19609
403.966	17989.6	1.19698	1.19698
404.066	17996.9	1.19781	1.19781
404.176	18003.3	1.19868	1.19868
404.286	18010.3	1.19957	1.19957
404.396	18016.9	1.20043	1.20043
404.496	18022.6	1.20124	1.20124
404.606	18030.1	1.20219	1.20219
404.716	18036.2	1.20304	1.20304
404.816	18042.3	1.20387	1.20387
404.926	18048.4	1.20469	1.20469
405.036	18054.5	1.20558	1.20558
405.146	18061.5	1.20649	1.20649
405.246	18067.3	1.20728	1.20728
405.356	18074.8	1.20819	1.20819
405.466	18082	1.20903	1.20903
405.566	18088.3	1.20984	1.20984
405.676	18096	1.21075	1.21075
405.786	18102.5	1.2116	1.2116
405.896	18109.6	1.21249	1.21249
405.996	18115.1	1.21329	1.21329
406.106	18121.7	1.21418	1.21418
406.216	18128.5	1.21505	1.21505
406.316	18135	1.21585	1.21585
406.426	18141.5	1.21672	1.21672
406.536	18148.2	1.21761	1.21761
406.646	18155.1	1.2185	1.2185
406.746	18160.9	1.21929	1.21929
406.856	18168.1	1.22018	1.22018
406.966	18175	1.22106	1.22106
407.066	18180.7	1.22187	1.22187
407.176	18187.1	1.22274	1.22274
407.286	18194.2	1.22363	1.22363
407.386	18200.4	1.22441	1.22441
407.496	18207.1	1.2253	1.2253
407.606	18213.4	1.22619	1.22619
407.716	18220.6	1.22708	1.22708
407.816	18226.4	1.22786	1.22786
407.926	18233.5	1.22877	1.22877
408.036	18239.4	1.22962	1.22962
408.136	18245.6	1.23043	1.23043
408.246	18252.7	1.2313	1.2313
408.356	18258.7	1.23216	1.23216
408.466	18266.1	1.23305	1.23305
408.566	18273	1.23388	1.23388
408.676	18279.3	1.23473	1.23473
408.786	18286.3	1.2356	1.2356
408.886	18292.4	1.23638	1.23638
408.996	18300.3	1.23731	1.23731
409.106	18307.3	1.2382	1.2382
409.216	18313.7	1.23907	1.23907
409.316	18320	1.23985	1.23985
409.426	18326	1.24074	1.24074
409.536	18332.8	1.24163	1.24163
409.636	18339.1	1.24242	1.24242
409.746	18345.5	1.24328	1.24328
409.856	18352.2	1.24417	1.24417
409.966	18359.3	1.24508	1.24508
410.066	18365.1	1.24585	1.24585
410.176	18372.5	1.24674	1.24674
410.286	18379.1	1.24763	1.24763
410.386	18384.9	1.24843	1.24843
410.496	18391.9	1.2493	1.2493
410.606	18397.6	1.25017	1.25017
410.716	18403.6	1.25104	1.25104
410.816	18410.3	1.25184	1.25184
410.926	18417.2	1.25271	1.25271
411.036	18424.4	1.25362	1.25362
411.136	18430.6	1.25441	1.25441
411.246	18437.7	1.25529	1.25529
411.356	18445.5	1.25618	1.25618
411.466	18451.3	1.25703	1.25703
411.566	18458.6	1.25788	1.25788
411.676	18464.9	1.25875	1.25875
411.786	18471.5	1.25961	1.25961
411.886	18478	1.26042	1.26042
411.996	18484.1	1.26127	1.26127
412.106	18491.6	1.26218	1.26218
412.216	18497.9	1.26305	1.26305
412.316	18504.4	1.26385	1.26385
412.426	18510.8	1.26472	1.26472
412.526	18517.5	1.26555	1.26555
412.636	18524.2	1.26642	1.26642
412.746	18530	1.26728	1.26728
412.856	18536.3	1.26815	1.26815
412.956	18542.7	1.26896	1.26896
413.066	18549.4	1.26983	1.26983
413.176	18556.6	1.27069	1.27069
413.276	18563.1	1.27152	1.27152
413.386	18569.9	1.27239	1.27239
413.496	18576.7	1.27326	1.27326
413.606	18583.6	1.27413	1.27413
413.706	18589.6	1.27495	1.27495
413.816	18596.8	1.27584	1.27584
413.926	18603.6	1.27671	1.27671
414.026	18609.5	1.2775	1.2775
414.136	18616.4	1.27836	1.27836
414.246	18623.3	1.27925	1.27925
414.356	18630.1	1.28012	1.28012
414.456	18636.7	1.28093	1.28093
414.566	18642.8	1.28179	1.28179
414.676	18650.8	1.28268	1.28268
414.776	18657.1	1.28351	1.28351
414.886	18663.8	1.28438	1.28438
414.996	18671.4	1.28527	1.28527
415.106	18677.1	1.28611	1.28611
415.206	18683	1.28692	1.28692
415.316	18689.8	1.28779	1.28779
415.426	18696.6	1.28866	1.28866
415.526	18702.8	1.28946	1.28946
415.636	18709.2	1.29033	1.29033
415.746	18717	1.29122	1.29122
415.856	18723.9	1.29211	1.29211
415.956	18730.8	1.29289	1.29289
416.066	18737.6	1.29376	1.29376
416.176	18744.7	1.29467	1.29467
416.276	18750.3	1.29544	1.29544
416.386	18757.8	1.29633	1.29633
416.496	18764.8	1.29724	1.29724
416.606	18771.1	1.29808	1.29808
416.706	18777.6	1.29889	1.29889
416.816	18783.9	1.29976	1.29976
416.926	18790.2	1.30063	1.30063
417.026	18797.1	1.30145	1.30145
417.136	18804.7	1.30232	1.30232
417.246	18811.9	1.30323	1.30323
417.346	18818.3	1.30404	1.30404
417.456	18824.6	1.30488	1.30488
417.566	18831.5	1.30579	1.30579
417.676	18838.2	1.30666	1.30666
417.776	18844.5	1.30745	1.30745
417.886	18850.7	1.30831	1.30831
417.996	18857.6	1.3092	1.3092
418.096	18864.4	1.31001	1.31001
418.206	18870.8	1.31092	1.31092
418.316	18878	1.31179	1.31179
418.426	18884.8	1.31266	1.31266
418.526	18891	1.31344	1.31344
418.636	18897.9	1.31433	1.31433
418.746	18905.3	1.31522	1.31522
418.846	18911.6	1.31603	1.31603
418.956	18918.6	1.31689	1.31689
419.066	18925.4	1.31776	1.31776
419.176	18932.3	1.31865	1.31865
419.276	18938.6	1.31948	1.31948
419.386	18945.5	1.32032	1.32032
419.496	18951.2	1.32121	1.32121
419.596	18957.8	1.32202	1.32202
419.706	18965.3	1.32291	1.32291
419.816	18972.2	1.32378	1.32378
419.926	18979.8	1.32469	1.32469
420.026	18985.5	1.32545	1.32545
420.136	18992.3	1.32636	1.32636
420.246	18998.9	1.32721	1.32721
420.346	19005.4	1.32799	1.32799
420.456	19011.7	1.3289	1.3289
420.566	19018.7	1.32979	1.32979
420.676	19025.5	1.33066	1.33066
420.776	19031.1	1.33147	1.33147
420.886	19038	1.33233	1.33233
420.996	19044.8	1.33322	1.33322
421.096	19050.5	1.33403	1.33403
421.206	19056.7	1.33488	1.33488
421.316	19064.2	1.33577	1.33577
421.426	19071.3	1.33665	1.33665
421.526	19078	1.33746	1.33746
421.636	19084.8	1.33833	1.33833
421.746	19091.4	1.3392	1.3392
421.846	19098.6	1.34002	1.34002
421.956	19105.3	1.34089	1.34089
422.066	19111.5	1.34178	1.34178
422.176	19118.8	1.34267	1.34267
422.276	19125.7	1.34348	1.34348
422.386	19132.7	1.34434	1.34434
422.496	19138.9	1.34519	1.34519
422.596	19146	1.34604	1.34604
422.706	19153	1.34689	1.34689
422.816	19160.2	1.34778	1.34778
422.916	19166.7	1.34858	1.34858
423.026	19173.5	1.34947	1.34947
423.136	19180.3	1.35036	1.35036
423.246	19186.8	1.35123	1.35123
423.346	19193	1.35201	1.35201
423.456	19200.5	1.35294	1.35294
423.566	19207	1.35379	1.35379
423.666	19213.1	1.3546	1.3546
423.776	19219.2	1.35549	1.35549
423.886	19226.1	1.35635	1.35635
423.996	19233.6	1.35724	1.35724
424.096	19240.5	1.35805	1.35805
424.206	19247.2	1.35892	1.35892
424.316	19254	1.35979	1.35979
424.416	19260	1.36059	1.36059
424.526	19267.4	1.36148	1.36148
424.636	19273.5	1.36237	1.36237
424.746	19280.8	1.36326	1.36326
424.846	19285.7	1.36404	1.36404
424.956	19292.6	1.36491	1.36491
425.066	19299.2	1.36578	1.36578
425.166	19305.7	1.36661	1.36661
425.276	19312.8	1.36747	1.36747
425.386	19320.6	1.36836	1.36836
425.496	19328.1	1.36925	1.36925
425.596	19334	1.37004	1.37004
425.706	19341.4	1.37095	1.37095
425.816	19348.5	1.37184	1.37184
425.916	19354.1	1.3726	1.3726
426.026	19361.6	1.37353	1.37353
426.136	19368	1.3744	1.3744
426.246	19374.5	1.37529	1.37529
426.346	19380.6	1.37607	1.37607
426.456	19387.7	1.37696	1.37696
426.566	19395	1.37785	1.37785
426.666	19401.5	1.37866	1.37866
426.776	19408	1.37951	1.37951
426.886	19416.1	1.38044	1.38044
426.996	19421.9	1.38128	1.38128
427.096	19428.3	1.38211	1.38211
427.206	19434.4	1.38296	1.38296
427.306	19440.6	1.38374	1.38374
427.416	19448	1.38465	1.38465
427.526	19455.3	1.38554	1.38554
427.636	19461.5	1.38641	1.38641
427.736	19468	1.38722	1.38722
427.846	19475	1.3881	1.3881
427.956	19481.7	1.38895	1.38895
428.056	19489	1.38978	1.38978
428.166	19495.7	1.39067	1.39067
428.276	19502.7	1.39154	1.39154
428.386	19509	1.3924	1.3924
428.486	19516	1.39321	1.39321
428.596	19523.4	1.3941	1.3941
428.706	19530.6	1.39499	1.39499
428.806	19536.6	1.39577	1.39577
428.916	19543.7	1.39668	1.39668
429.026	19550.2	1.39755	1.39755
429.136	19556.9	1.39844	1.39844
429.236	19562.9	1.39922	1.39922
429.346	19570.2	1.40011	1.40011
429.456	19576.5	1.40096	1.40096
429.556	19582.5	1.40177	1.40177
429.666	19589.9	1.40266	1.40266
429.776	19597	1.40355	1.40355
429.886	19604.1	1.40441	1.40441
429.986	19610.6	1.4052	1.4052
430.096	19618.2	1.40611	1.40611
430.206	19624.9	1.40698	1.40698
430.306	19631.2	1.4078	1.4078
430.416	19637.4	1.40865	1.40865
430.526	19644.1	1.40952	1.40952
430.636	19651.3	1.41043	1.41043
430.736	19657.5	1.41121	1.41121
430.846	19665	1.41208	1.41208
430.956	19671.7	1.41299	1.41299
431.056	19678	1.4138	1.4138
431.166	19685	1.41465	1.41465
431.276	19692.1	1.41553	1.41553
431.386	19699.9	1.41642	1.41642
431.486	19705.4	1.41723	1.41723
431.596	19712.4	1.41812	1.41812
431.706	19718.6	1.41894	1.41894
431.806	19725.1	1.41975	1.41975
431.916	19731.9	1.42066	1.42066
432.026	19737.9	1.42151	1.42151
432.136	19745.3	1.42238	1.42238
432.236	19752	1.42322	1.42322
432.346	19758.9	1.42409	1.42409
432.456	19766	1.42498	1.42498
432.556	19772.1	1.42577	1.42577
432.666	19779.9	1.42666	1.42666
432.776	19786.1	1.4275	1.4275
432.876	19793.3	1.42833	1.42833
432.986	19800.1	1.42922	1.42922
433.096	19806.3	1.43009	1.43009
433.206	19812.5	1.43093	1.43093
433.306	19819.5	1.43176	1.43176
433.416	19826.6	1.43265	1.43265
433.526	19833.9	1.43352	1.43352
433.626	19840.3	1.43432	1.43432
433.736	19848.1	1.43521	1.43521
433.846	19855.4	1.4361	1.4361
433.956	19862.6	1.43699	1.43699
434.056	19868.2	1.43776	1.43776
434.166	19874.8	1.43862	1.43862
434.276	19881.9	1.43949	1.43949
434.376	19888.7	1.44032	1.44032
434.486	19894.8	1.44119	1.44119
434.596	19901.1	1.44205	1.44205
434.706	19907.8	1.44292	1.44292
434.806	19914.5	1.44375	1.44375
434.916	19921.5	1.44462	1.44462
435.026	19929	1.44549	1.44549
435.126	19935.2	1.44629	1.44629
435.236	19941.3	1.44718	1.44718
435.346	19948.8	1.44805	1.44805
435.456	19955.5	1.44892	1.44892
435.556	19962.7	1.44972	1.44972
435.666	19970.4	1.45061	1.45061
435.776	19976	1.45148	1.45148
435.876	19982.8	1.45231	1.45231
435.986	19989.8	1.45318	1.45318
436.096	19996.6	1.45406	1.45406
436.206	20004	1.45495	1.45495
436.306	20008.5	1.4557	1.4557
436.416	20016.4	1.45661	1.45661
436.526	20023.5	1.45748	1.45748
436.626	20030.3	1.45826	1.45826
436.736	20038.1	1.45915	1.45915
436.846	20045.2	1.46002	1.46002
436.956	20052.5	1.46089	1.46089
437.056	20058.5	1.46169	1.46169
437.166	20065.3	1.46258	1.46258
437.276	20072.3	1.46347	1.46347
437.376	20077.8	1.46428	1.46428
437.486	20084.6	1.46512	1.46512
437.596	20092	1.46601	1.46601
437.696	20097.9	1.4668	1.4668
437.806	20105.3	1.46769	1.46769
437.916	20112.6	1.46858	1.46858
438.026	20119.2	1.46944	1.46944
438.126	20126.1	1.47025	1.47025
438.236	20133.7	1.47112	1.47112
438.346	20141.4	1.47203	1.47203
438.446	20147.7	1.47283	1.47283
438.556	20153.8	1.4737	1.4737
438.666	20159.4	1.47457	1.47457
438.776	20166.5	1.47544	1.47544
438.876	20173.2	1.47624	1.47624
438.986	20179.9	1.47711	1.47711
439.096	20187.3	1.478	1.478
439.196	20194	1.47881	1.47881
439.306	20201.6	1.47968	1.47968
439.416	20209.6	1.48059	1.48059
439.526	20216	1.48145	1.48145
439.626	20222.3	1.48224	1.48224
439.736	20229.5	1.48315	1.48315
439.846	20235.7	1.484	1.484
439.946	20241.7	1.4848	1.4848
440.056	20248.5	1.48569	1.48569
440.166	20255.3	1.48658	1.48658
440.276	20262.4	1.48747	1.48747
440.376	20268.3	1.48828	1.48828
440.486	20274.9	1.4891	1.4891
440.596	20283.1	1.49001	1.49001
440.696	20290.2	1.49082	1.49082
440.806	20296.8	1.49171	1.49171
440.916	20303.5	1.49255	1.49255
441.026	20311.3	1.49344	1.49344
441.126	20316.8	1.49425	1.49425
441.236	20323	1.49512	1.49512
441.346	20330.2	1.49599	1.49599
441.446	20335.8	1.49679	1.49679
441.556	20343.2	1.49768	1.49768
441.666	20350.5	1.49857	1.49857
441.776	20357.2	1.49944	1.49944
441.876	20364.6	1.50022	1.50022
441.986	20373.1	1.50115	1.50115
442.096	20379.3	1.502	1.502
442.196	20385.9	1.50281	1.50281
442.306	20392.7	1.5037	1.5037
442.416	20399.5	1.50454	1.50454
442.516	20406	1.50537	1.50537
442.626	20412.9	1.50624	1.50624
442.736	20419.3	1.50713	1.50713
442.836	20425.9	1.50791	1.50791
442.946	20433.3	1.5088	1.5088
443.056	20440.1	1.50969	1.50969
443.166	20447.3	1.51058	1.51058
443.266	20454.1	1.51138	1.51138
443.376	20460.6	1.51225	1.51225
443.486	20468.6	1.51314	1.51314
443.586	20474.7	1.51391	1.51391
443.696	20480.9	1.5148	1.5148
443.806	20489.1	1.51568	1.51568
443.916	20496.4	1.51659	1.51659
444.016	20501.9	1.51738	1.51738
444.126	20508.8	1.51825	1.51825
444.236	20515.1	1.51916	1.51916
444.336	20521.5	1.51994	1.51994
444.446	20528.6	1.52081	1.52081
444.556	20535.5	1.5217	1.5217
444.666	20543.5	1.52259	1.52259
444.766	20549.9	1.52339	1.52339
444.876	20556.4	1.52426	1.52426
444.986	20563.2	1.52513	1.52513
445.086	20570.1	1.52596	1.52596
445.196	20577.5	1.52683	1.52683
445.306	20583.9	1.52771	1.52771
445.416	20590.3	1.52858	1.52858
445.516	20596.4	1.52939	1.52939
445.626	20602.6	1.53028	1.53028
445.736	20609.4	1.53115	1.53115
445.836	20616.7	1.53197	1.53197
445.946	20623.3	1.53284	1.53284
446.056	20630.6	1.53371	1.53371
446.166	20637.9	1.53458	1.53458
446.266	20644.3	1.5354	1.5354
446.376	20652.6	1.53627	1.53627
446.486	20659.8	1.53716	1.53716
446.586	20665.8	1.53795	1.53795
446.696	20672.9	1.53884	1.53884
446.806	20678.6	1.53972	1.53972
446.916	20687.4	1.54063	1.54063
447.016	20693.4	1.54144	1.54144
447.126	20699.6	1.54231	1.54231
447.236	20706.4	1.5432	1.5432
447.336	20712.9	1.54398	1.54398
447.446	20720.2	1.54487	1.54487
447.556	20728.2	1.54576	1.54576
447.656	20734.8	1.54657	1.54657
447.766	20742	1.54743	1.54743
447.876	20748.2	1.54832	1.54832
447.986	20755.3	1.54921	1.54921
448.086	20760.9	1.55004	1.55004
448.196	20767.8	1.55091	1.55091
448.306	20774.5	1.55178	1.55178
448.406	20780.4	1.55258	1.55258
448.516	20787	1.55347	1.55347
448.626	20795	1.55434	1.55434
448.736	20801.7	1.55521	1.55521
448.836	20809.7	1.55601	1.55601
448.946	20817.1	1.5569	1.5569
449.056	20824.2	1.55775	1.55775
449.156	20831.3	1.5586	1.5586
449.266	20838.4	1.55946	1.55946
449.376	20844.7	1.56033	1.56033
449.486	20851.3	1.5612	1.5612
449.586	20857.5	1.56199	1.56199
449.696	20864.4	1.5629	1.5629
449.806	20871.1	1.56374	1.56374
449.906	20878.1	1.56459	1.56459
450.016	20885.7	1.56548	1.56548
450.126	20893.3	1.56637	1.56637
450.236	20900.8	1.56724	1.56724
450.336	20907.3	1.56804	1.56804
450.446	20914.4	1.56889	1.56889
450.556	20921	1.56976	1.56976
450.656	20927.5	1.57059	1.57059
450.766	20934	1.57145	1.57145
450.876	20940.6	1.57232	1.57232
450.986	20947.8	1.57319	1.57319
451.086	20954.6	1.57404	1.57404
451.196	20961.3	1.57493	1.57493
451.306	20968	1.57577	1.57577
451.406	20974.3	1.57658	1.57658
451.516	20981.3	1.57745	1.57745
451.626	20989.8	1.57834	1.57834
451.736	20996.3	1.57923	1.57923
451.836	21002.5	1.58001	1.58001
451.946	21009.8	1.58088	1.58088
452.056	21016.6	1.58179	1.58179
452.156	21022.3	1.5826	1.5826
452.266	21029	1.58346	1.58346
452.376	21035.4	1.58433	1.58433
452.476	21042	1.58516	1.58516
452.586	21048.9	1.58603	1.58603
452.696	21055.8	1.58689	1.58689
452.806	21062.7	1.58776	1.58776
452.906	21070	1.58855	1.58855
453.016	21077.5	1.58948	1.58948
453.126	21085.1	1.59035	1.59035
453.226	21091.4	1.59113	1.59113
453.336	21098.1	1.592	1.592
453.446	21105.1	1.59287	1.59287
453.556	21112.4	1.59378	1.59378
453.656	21118.3	1.59456	1.59456
453.766	21124.8	1.59545	1.59545
453.876	21131.9	1.59634	1.59634
453.976	21138.5	1.59713	1.59713
454.086	21145.8	1.598	1.598
454.196	21152.9	1.59888	1.59888
454.306	21160.3	1.59977	1.59977
454.406	21166.4	1.60056	1.60056
454.516	21174.4	1.60145	1.60145
454.626	21182.1	1.60234	1.60234
454.726	21188	1.60314	1.60314
454.836	21194.9	1.60401	1.60401
454.946	21201.7	1.60492	1.60492
455.056	21207.9	1.60577	1.60577
455.156	21213.3	1.60655	1.60655
455.266	21219.8	1.60742	1.60742
455.376	21226.9	1.60831	1.60831
455.476	21233.7	1.6091	1.6091
455.586	21241.2	1.60998	1.60998
455.696	21249.9	1.61087	1.61087
455.806	21257.1	1.61172	1.61172
455.906	21263.7	1.61255	1.61255
456.016	21271.1	1.61342	1.61342
456.126	21277.6	1.61428	1.61428
456.226	21283.8	1.61509	1.61509
456.336	21290.2	1.61598	1.61598
456.446	21297.3	1.61685	1.61685
456.556	21304	1.61772	1.61772
456.656	21310.7	1.61852	1.61852
456.766	21317.9	1.61941	1.61941
456.876	21325.6	1.62028	1.62028
456.976	21332.2	1.62106	1.62106
457.086	21339.9	1.62197	1.62197
457.196	21347.1	1.62284	1.62284
457.306	21355	1.62375	1.62375
457.406	21360.8	1.62454	1.62454
457.516	21365.4	1.62536	1.62536
457.616	21372.2	1.62619	1.62619
457.726	21379.1	1.62706	1.62706
457.836	21385.3	1.62793	1.62793
457.946	21392.3	1.62882	1.62882
458.046	21398.6	1.62962	1.62962
458.156	21406.3	1.63049	1.63049
458.266	21414.4	1.63136	1.63136
458.366	21421.2	1.63216	1.63216
458.476	21429	1.63307	1.63307
458.586	21435.7	1.63394	1.63394
458.696	21442.4	1.63481	1.63481
458.796	21449	1.63562	1.63562
458.906	21456.3	1.63648	1.63648
459.016	21463.6	1.63739	1.63739
459.116	21469.7	1.63818	1.63818
459.226	21476	1.63905	1.63905
459.336	21483.1	1.63992	1.63992
459.446	21490.8	1.6408	1.6408
459.546	21497.7	1.64161	1.64161
459.656	21505	1.6425	1.6425
459.766	21511.6	1.64337	1.64337
459.866	21518.2	1.64417	1.64417
459.976	21524.8	1.64506	1.64506
460.086	21530.9	1.64591	1.64591
460.196	21538.6	1.6468	1.6468
460.296	21545	1.64758	1.64758
460.406	21551.9	1.64849	1.64849
460.516	21558.5	1.64936	1.64936
460.616	21565	1.65019	1.65019
460.726	21572.4	1.65104	1.65104
460.836	21579.9	1.6519	1.6519
460.946	21587.8	1.65281	1.65281
461.046	21594.4	1.6536	1.6536
461.156	21602.3	1.65449	1.65449
461.266	21609.3	1.65538	1.65538
461.366	21616.5	1.65618	1.65618
461.476	21623.4	1.65705	1.65705
461.586	21630.1	1.65792	1.65792
461.696	21636.8	1.65881	1.65881
461.796	21642.8	1.65961	1.65961
461.906	21650.2	1.6605	1.6605
462.016	21656.8	1.66141	1.66141
462.116	21662.7	1.66218	1.66218
462.226	21668.9	1.66305	1.66305
462.336	21675.7	1.66389	1.66389
462.436	21682.6	1.66472	1.66472
462.546	21689.5	1.66561	1.66561
462.656	21697.1	1.66646	1.66646
462.766	21704.4	1.66735	1.66735
462.866	21711.3	1.66817	1.66817
462.976	21718.5	1.66906	1.66906
463.086	21725.1	1.66993	1.66993
463.186	21731.8	1.67071	1.67071
463.296	21739.1	1.6716	1.6716
463.406	21746.2	1.67249	1.67249
463.516	21752.9	1.67334	1.67334
463.616	21759.5	1.67415	1.67415
463.726	21766.4	1.67501	1.67501
463.836	21774.6	1.67592	1.67592
463.936	21781.9	1.67673	1.67673
464.046	21788.3	1.6776	1.6776
464.156	21796	1.67849	1.67849
464.266	21803	1.67936	1.67936
464.366	21809.4	1.68016	1.68016
464.476	21816.7	1.68107	1.68107
464.586	21823.3	1.68194	1.68194
464.686	21828.8	1.68272	1.68272
464.796	21835.8	1.68359	1.68359
464.906	21843.7	1.6845	1.6845
465.016	21850.5	1.68537	1.68537
465.116	21857.3	1.68616	1.68616
465.226	21865.3	1.68709	1.68709
465.336	21871.8	1.68795	1.68795
465.436	21878.6	1.68874	1.68874
465.546	21885.6	1.68963	1.68963
465.656	21892.9	1.6905	1.6905
465.766	21900.7	1.69141	1.69141
465.866	21906.7	1.69217	1.69217
465.976	21912.9	1.69306	1.69306
466.086	21920.4	1.69397	1.69397
466.186	21925.7	1.69471	1.69471
466.296	21933.4	1.6956	1.6956
466.406	21941	1.69649	1.69649
466.516	21949	1.69738	1.69738
466.616	21955.4	1.69819	1.69819
466.726	21962.7	1.69908	1.69908
466.836	21970.2	1.69994	1.69994
466.936	21977.7	1.70079	1.70079
467.046	21983.4	1.70164	1.70164
[truncated: 1,129 more rows]
