# Supplementary material for: Benchmark dataset of the effect of grain size on strength in the single-phase FCC CrCoNi medium entropy alloy
Source: Data Brief. 2019 Oct 1;27:104592. doi: 10.1016/j.dib.2019.104592 (PMC6812030; doi:10.1016/j.dib.2019.104592)
Supplement: Multimedia component 1 [file mmc1.zip › Compression_Tests/77K/CrCoNi_1073K_180min_77K.xlsx]

## Sheet: CrCoNi_1073K_180min_77K
Name	CrCoNi-800C-3h-6µm
Diameter	4.09	mm
Sample height	8.02	mm
Gage length	8.02	mm
Speed ​​during measurement	0.48	mm/min
Time	Force	Crosshead Displacement	Crosshead Displacement
s	N	mm	mm
101.792	95.0597	0	0
101.872	95.0043	2.06232e-05	2.06232e-05
101.902	95.0518	4.13414e-05	4.13414e-05
101.902	95.0518	4.13414e-05	4.13414e-05
102.002	95.2954	0.000103354	0.000103354
102.112	95.5469	0.000124025	0.000124025
102.212	95.9316	0.000124025	0.000124025
102.322	102.566	0.000991868	0.000991868
102.432	111.73	0.00188069	0.00188069
102.542	120.496	0.00274901	0.00274901
102.642	128.496	0.00355534	0.00355534
102.752	136.176	0.00444417	0.00444417
102.862	143.336	0.00533299	0.00533299
102.962	150.137	0.00613885	0.00613885
103.072	157.252	0.00700694	0.00700694
103.182	164.568	0.00789577	0.00789577
103.282	171.392	0.0086816	0.0086816
103.392	178.971	0.00959092	0.00959092
103.502	186.533	0.010459	0.010459
103.612	193.998	0.0113688	0.0113688
103.712	200.451	0.0121337	0.0121337
103.822	207.338	0.0130015	0.0130015
103.932	214.931	0.0138698	0.0138698
104.032	221.096	0.0146967	0.0146967
104.142	227.799	0.015565	0.015565
104.252	234.654	0.0164328	0.0164328
104.362	240.951	0.0173426	0.0173426
104.462	246.681	0.018128	0.018128
104.572	253.361	0.0189963	0.0189963
104.682	259.967	0.0199056	0.0199056
104.782	266.381	0.020712	0.020712
104.892	273.217	0.0215803	0.0215803
105.002	279.506	0.0224481	0.0224481
105.112	286.213	0.0233579	0.0233579
105.212	292.365	0.0241433	0.0241433
105.322	299.385	0.0250116	0.0250116
105.432	306.572	0.0259004	0.0259004
105.532	312.994	0.0267273	0.0267273
105.642	319.588	0.0275951	0.0275951
105.752	326.537	0.0284839	0.0284839
105.862	333.549	0.0293317	0.0293317
105.962	339.986	0.0301376	0.0301376
106.072	347.146	0.0310474	0.0310474
106.182	354.346	0.0318742	0.0318742
106.282	360.721	0.0327216	0.0327216
106.392	367.861	0.0335689	0.0335689
106.502	376.154	0.0344577	0.0344577
106.612	383.541	0.0353466	0.0353466
106.712	390.349	0.0361529	0.0361529
106.822	397.803	0.0370417	0.0370417
106.932	405.26	0.0379305	0.0379305
107.032	412.271	0.0386954	0.0386954
107.142	420.471	0.0396462	0.0396462
107.252	428.236	0.040494	0.040494
107.362	436.123	0.0414034	0.0414034
107.462	443.15	0.0421887	0.0421887
107.572	451.299	0.043057	0.043057
107.682	460.002	0.0439664	0.0439664
107.782	467.232	0.0447312	0.0447312
107.892	475.849	0.045641	0.045641
108.002	484.102	0.046509	0.046509
108.102	491.852	0.0473154	0.0473154
108.212	501.075	0.0482452	0.0482452
108.322	509.618	0.0490928	0.0490928
108.432	518.223	0.0499816	0.0499816
108.532	526.024	0.0507669	0.0507669
108.642	535.001	0.0516353	0.0516353
108.752	544.118	0.0525241	0.0525241
108.852	552.309	0.0533099	0.0533099
108.962	561.262	0.054178	0.054178
109.072	571.04	0.0550668	0.0550668
109.182	580.692	0.0559349	0.0559349
109.282	589.317	0.0567412	0.0567412
109.392	599.243	0.0576506	0.0576506
109.502	608.755	0.0585189	0.0585189
109.602	617.466	0.0593247	0.0593247
109.712	627.708	0.0602136	0.0602136
109.822	637.266	0.0610819	0.0610819
109.932	646.809	0.0619502	0.0619502
110.032	655.622	0.0627561	0.0627561
110.142	666.028	0.0636659	0.0636659
110.252	676.239	0.0645337	0.0645337
110.352	685.356	0.06534	0.06534
110.462	696.77	0.0662084	0.0662084
110.572	707.153	0.0670972	0.0670972
110.682	717.587	0.067986	0.067986
110.782	726.774	0.0687714	0.0687714
110.892	736.962	0.0696187	0.0696187
111.002	747.981	0.0705285	0.0705285
111.102	757.43	0.0713348	0.0713348
111.212	768.411	0.0722237	0.0722237
111.322	779.341	0.0730915	0.0730915
111.432	789.801	0.0739803	0.0739803
111.532	799.903	0.0747662	0.0747662
111.642	810.458	0.0756755	0.0756755
111.752	822.434	0.0765643	0.0765643
111.852	832.469	0.0773289	0.0773289
111.962	844.032	0.0782387	0.0782387
112.072	855.735	0.0790861	0.0790861
112.182	866.981	0.0799544	0.0799544
112.282	877.028	0.0807812	0.0807812
112.392	888.344	0.0816495	0.0816495
112.502	899.872	0.0825384	0.0825384
112.602	910.551	0.0833442	0.0833442
112.712	922.216	0.084233	0.084233
112.822	934.176	0.0851014	0.0851014
112.932	945.669	0.0859902	0.0859902
113.032	956.435	0.0867756	0.0867756
113.142	968.185	0.087623	0.087623
113.242	979.092	0.0884293	0.0884293
113.352	991.529	0.0893386	0.0893386
113.462	1003.56	0.0902069	0.0902069
113.572	1016.22	0.0910753	0.0910753
113.672	1027.46	0.0919021	0.0919021
113.782	1039.58	0.0927704	0.0927704
113.892	1051.44	0.0936385	0.0936385
113.992	1062.97	0.0944444	0.0944444
114.102	1074.94	0.0953332	0.0953332
114.212	1087.61	0.0962017	0.0962017
114.322	1100.37	0.0971111	0.0971111
114.422	1111.75	0.0978964	0.0978964
114.532	1124.51	0.0987647	0.0987647
114.642	1137.25	0.0996536	0.0996536
114.742	1149.37	0.10046	0.10046
114.852	1162.02	0.101307	0.101307
114.962	1175.04	0.102217	0.102217
115.072	1188.28	0.103105	0.103105
115.172	1199.62	0.103891	0.103891
115.282	1212.43	0.104801	0.104801
115.392	1225.22	0.105627	0.105627
115.492	1237.13	0.106454	0.106454
115.602	1250.22	0.107323	0.107323
115.712	1263.33	0.108211	0.108211
115.822	1276.45	0.109059	0.109059
115.922	1288.37	0.109865	0.109865
116.032	1301.9	0.110754	0.110754
116.142	1315.15	0.111642	0.111642
116.242	1327.47	0.112428	0.112428
116.352	1341.03	0.113338	0.113338
116.462	1354.5	0.114206	0.114206
116.572	1367.5	0.115053	0.115053
116.672	1379.6	0.11588	0.11588
116.782	1393.02	0.116748	0.116748
116.892	1406.19	0.117616	0.117616
116.992	1418.58	0.118423	0.118423
117.102	1432.28	0.11927	0.11927
117.212	1446.37	0.12018	0.12018
117.322	1460.2	0.121048	0.121048
117.422	1473.09	0.121854	0.121854
117.532	1487.04	0.122764	0.122764
117.642	1500.3	0.123591	0.123591
117.742	1512.81	0.124396	0.124396
117.852	1526.29	0.125265	0.125265
117.962	1539.95	0.126133	0.126133
118.062	1552.95	0.126939	0.126939
118.172	1566.62	0.127787	0.127787
118.282	1580.6	0.128675	0.128675
118.392	1595.19	0.129564	0.129564
118.492	1608.26	0.130391	0.130391
118.602	1622.7	0.131259	0.131259
118.712	1637.16	0.132148	0.132148
118.812	1650.13	0.132954	0.132954
118.922	1665.28	0.133823	0.133823
119.032	1680.06	0.134732	0.134732
119.142	1694.34	0.135559	0.135559
119.242	1707.57	0.136406	0.136406
119.352	1722.01	0.137233	0.137233
119.462	1736.64	0.138122	0.138122
119.562	1750.48	0.138928	0.138928
119.672	1765.32	0.139817	0.139817
119.782	1780.77	0.140726	0.140726
119.892	1795.79	0.141615	0.141615
119.992	1809.24	0.14238	0.14238
120.102	1824.68	0.143248	0.143248
120.212	1840.3	0.144137	0.144137
120.312	1854.03	0.144943	0.144943
120.422	1869.51	0.145811	0.145811
120.532	1884.5	0.14668	0.14668
120.642	1900.07	0.147589	0.147589
120.742	1914.22	0.148374	0.148374
120.852	1929.53	0.149263	0.149263
120.962	1945.25	0.150132	0.150132
121.062	1959.56	0.150938	0.150938
121.172	1975.37	0.151806	0.151806
121.282	1992.01	0.152674	0.152674
121.392	2008.03	0.153583	0.153583
121.492	2022.58	0.154369	0.154369
121.602	2039.22	0.155258	0.155258
121.712	2055.29	0.156126	0.156126
121.812	2070.28	0.156933	0.156933
121.922	2085.99	0.157801	0.157801
122.032	2101.83	0.15871	0.15871
122.142	2118.77	0.15962	0.15962
122.242	2133.27	0.160384	0.160384
122.352	2150.24	0.161232	0.161232
122.462	2166.48	0.162141	0.162141
122.562	2181.26	0.162927	0.162927
122.672	2198.57	0.163795	0.163795
122.782	2215.67	0.164684	0.164684
122.892	2232.66	0.165552	0.165552
122.992	2248.26	0.166358	0.166358
123.102	2265.05	0.167226	0.167226
123.212	2282.8	0.168115	0.168115
123.312	2297.88	0.168921	0.168921
123.422	2315.96	0.169831	0.169831
123.532	2333.23	0.170699	0.170699
123.632	2349.13	0.171484	0.171484
123.742	2367.29	0.172353	0.172353
123.852	2385.11	0.173262	0.173262
123.962	2403.18	0.174089	0.174089
124.062	2420.09	0.174916	0.174916
124.172	2438.8	0.175805	0.175805
124.282	2457.55	0.176714	0.176714
124.382	2474.82	0.177479	0.177479
124.492	2493.51	0.178389	0.178389
124.602	2512.53	0.179257	0.179257
124.712	2531.6	0.180145	0.180145
124.812	2548.88	0.180931	0.180931
124.922	2568.11	0.18182	0.18182
125.032	2587.25	0.182688	0.182688
125.132	2605.31	0.183494	0.183494
125.242	2624.49	0.184383	0.184383
125.352	2643.66	0.185231	0.185231
125.462	2663.96	0.186119	0.186119
125.562	2683.1	0.186926	0.186926
125.672	2703.45	0.187815	0.187815
125.782	2723.82	0.188703	0.188703
125.882	2742.67	0.189509	0.189509
125.992	2763.47	0.190378	0.190378
126.102	2784.28	0.191287	0.191287
126.212	2804.77	0.192155	0.192155
126.312	2823.91	0.192941	0.192941
126.422	2844.8	0.193809	0.193809
126.532	2866.82	0.194698	0.194698
126.632	2886.83	0.195504	0.195504
126.742	2908.28	0.196372	0.196372
126.852	2930.57	0.197261	0.197261
126.962	2953.34	0.19815	0.19815
127.062	2973.67	0.198935	0.198935
127.172	2996.7	0.199866	0.199866
127.282	3018.22	0.200713	0.200713
127.382	3038.8	0.201498	0.201498
127.492	3061.04	0.202387	0.202387
127.602	3083.66	0.203256	0.203256
127.712	3106.8	0.204144	0.204144
127.812	3128.43	0.204951	0.204951
127.922	3151.13	0.20584	0.20584
128.022	3172.41	0.206666	0.206666
128.132	3195.48	0.207513	0.207513
128.242	3219.77	0.208423	0.208423
128.352	3243.73	0.209312	0.209312
128.452	3265.24	0.210097	0.210097
128.562	3289.46	0.210966	0.210966
128.672	3312.55	0.211855	0.211855
128.772	3334.63	0.212681	0.212681
128.882	3358.6	0.21355	0.21355
128.992	3382.82	0.214439	0.214439
129.102	3407.51	0.215327	0.215327
129.202	3429.63	0.216092	0.216092
129.312	3454.57	0.216981	0.216981
129.422	3480.08	0.21787	0.21787
129.522	3502.66	0.218655	0.218655
129.632	3527.62	0.219544	0.219544
129.742	3552.68	0.220433	0.220433
129.852	3577.85	0.221301	0.221301
129.952	3601.88	0.222107	0.222107
130.062	3627.37	0.222996	0.222996
130.172	3652.85	0.223864	0.223864
130.272	3676.18	0.224671	0.224671
130.382	3701.69	0.225538	0.225538
130.492	3727.69	0.226427	0.226427
130.602	3754.24	0.227358	0.227358
130.702	3778.12	0.228122	0.228122
130.812	3804.18	0.229032	0.229032
130.922	3830.26	0.22988	0.22988
131.022	3853.87	0.230685	0.230685
131.132	3880.52	0.231554	0.231554
131.242	3906.52	0.232422	0.232422
131.352	3933.66	0.23329	0.23329
131.452	3957.94	0.234158	0.234158
131.562	3984.66	0.235026	0.235026
131.672	4011.08	0.235895	0.235895
131.772	4034.94	0.236701	0.236701
131.882	4061.94	0.237569	0.237569
131.992	4088.93	0.238437	0.238437
132.102	4115.63	0.239305	0.239305
132.202	4140.15	0.240111	0.240111
132.312	4167.9	0.241	0.241
132.422	4195.19	0.241889	0.241889
132.522	4219.66	0.242675	0.242675
132.632	4247.38	0.243543	0.243543
132.742	4275.77	0.244473	0.244473
132.852	4303.08	0.24532	0.24532
132.952	4328.19	0.246127	0.246127
133.062	4355.46	0.247016	0.247016
133.172	4382.82	0.247904	0.247904
133.272	4407.82	0.24869	0.24869
133.382	4435.31	0.249579	0.249579
133.492	4462.73	0.250467	0.250467
133.592	4487.84	0.251253	0.251253
133.702	4515.6	0.252142	0.252142
133.812	4543.98	0.25301	0.25301
133.922	4572.04	0.253878	0.253878
134.022	4597.65	0.254705	0.254705
134.132	4625.59	0.255594	0.255594
134.242	4653.48	0.256483	0.256483
134.342	4677.51	0.257227	0.257227
134.452	4705.4	0.258095	0.258095
134.562	4733.79	0.259005	0.259005
134.672	4761.71	0.259873	0.259873
134.772	4787.48	0.260658	0.260658
134.882	4815.65	0.261568	0.261568
134.992	4844.12	0.262436	0.262436
135.092	4870	0.263242	0.263242
135.202	4899.06	0.264152	0.264152
135.312	4927.01	0.26502	0.26502
135.422	4955.68	0.265888	0.265888
135.522	4981.93	0.266674	0.266674
135.632	5009.45	0.267542	0.267542
135.742	5038.31	0.268431	0.268431
135.842	5064.48	0.269237	0.269237
135.952	5093.09	0.270125	0.270125
136.062	5121.57	0.270973	0.270973
136.172	5150.17	0.271882	0.271882
136.272	5177.09	0.272709	0.272709
136.382	5203.98	0.273578	0.273578
136.492	5231.84	0.274445	0.274445
136.592	5258.21	0.275252	0.275252
136.702	5286.18	0.27612	0.27612
136.812	5314.78	0.276988	0.276988
136.922	5343.89	0.277856	0.277856
137.022	5370.12	0.278663	0.278663
137.132	5398.68	0.27953	0.27953
137.242	5427.48	0.280419	0.280419
137.342	5454.26	0.281205	0.281205
137.452	5483.46	0.282114	0.282114
137.562	5512.7	0.283003	0.283003
137.672	5541.85	0.283851	0.283851
137.772	5567.71	0.284636	0.284636
137.882	5596.46	0.285546	0.285546
137.992	5625.48	0.286414	0.286414
138.092	5652.69	0.28722	0.28722
138.202	5681.37	0.288109	0.288109
138.312	5710.4	0.288957	0.288957
138.412	5737.5	0.289783	0.289783
138.522	5766.7	0.290652	0.290652
138.632	5796.06	0.291561	0.291561
138.742	5825.54	0.292429	0.292429
138.842	5850.64	0.293173	0.293173
138.952	5879.97	0.294062	0.294062
139.062	5908.87	0.29493	0.29493
139.162	5935.42	0.295757	0.295757
139.272	5964.25	0.296605	0.296605
139.382	5993.23	0.297514	0.297514
139.492	6022.34	0.298362	0.298362
139.592	6049.53	0.299189	0.299189
139.702	6079.26	0.300057	0.300057
139.812	6108.56	0.300966	0.300966
139.912	6134.45	0.301731	0.301731
140.022	6163.73	0.302599	0.302599
140.132	6192.95	0.303488	0.303488
140.242	6223.08	0.304377	0.304377
140.342	6249.94	0.305142	0.305142
140.452	6279.37	0.306072	0.306072
140.562	6307.72	0.30692	0.30692
140.662	6334.58	0.307705	0.307705
140.772	6364.31	0.308614	0.308614
140.882	6394.48	0.309483	0.309483
140.992	6424.7	0.310371	0.310371
141.092	6451.72	0.311178	0.311178
141.202	6480.69	0.312066	0.312066
141.312	6510.92	0.312935	0.312935
141.412	6537.28	0.313741	0.313741
141.522	6566.81	0.314588	0.314588
141.632	6596.39	0.315477	0.315477
141.742	6625.98	0.316345	0.316345
141.842	6653.04	0.317172	0.317172
141.952	6682.06	0.31804	0.31804
142.062	6711.7	0.318929	0.318929
142.162	6737.86	0.319714	0.319714
142.272	6768.09	0.320603	0.320603
142.382	6797.94	0.321472	0.321472
142.492	6827.39	0.322381	0.322381
142.592	6854.29	0.323167	0.323167
142.702	6883.5	0.324035	0.324035
142.812	6913.2	0.324944	0.324944
142.912	6940.14	0.32573	0.32573
143.022	6969.39	0.326619	0.326619
143.132	6999.02	0.327508	0.327508
143.232	7025.55	0.328293	0.328293
143.342	7055.05	0.329161	0.329161
143.452	7084.67	0.330029	0.330029
143.552	7111.91	0.330856	0.330856
143.662	7142.13	0.331745	0.331745
143.772	7171.06	0.332593	0.332593
143.882	7200.77	0.333461	0.333461
143.982	7227.61	0.334246	0.334246
144.092	7256.03	0.335135	0.335135
144.202	7285.81	0.336045	0.336045
144.302	7312.64	0.336851	0.336851
144.412	7341.16	0.337719	0.337719
144.522	7370.74	0.338608	0.338608
144.632	7399.16	0.339497	0.339497
144.732	7425.53	0.340282	0.340282
144.842	7454.3	0.34115	0.34115
144.952	7483.24	0.342018	0.342018
145.052	7510.35	0.342866	0.342866
145.162	7539.02	0.343755	0.343755
145.272	7567.66	0.344602	0.344602
145.382	7596.55	0.345491	0.345491
145.482	7623.53	0.346297	0.346297
145.592	7652.24	0.347186	0.347186
145.702	7680.55	0.348034	0.348034
145.802	7707.16	0.34884	0.34884
145.912	7735.31	0.349728	0.349728
146.022	7763.52	0.350617	0.350617
146.132	7791.14	0.351465	0.351465
146.232	7816.81	0.352292	0.352292
146.342	7845.64	0.35316	0.35316
146.452	7874.97	0.35407	0.35407
146.552	7900.6	0.354834	0.354834
146.662	7929.64	0.355744	0.355744
146.772	7958.14	0.356633	0.356633
146.882	7986.27	0.35748	0.35748
146.982	8012.19	0.358307	0.358307
147.092	8040.08	0.359196	0.359196
147.202	8067.66	0.360084	0.360084
147.302	8092.31	0.36087	0.36087
147.412	8120.13	0.361738	0.361738
147.522	8147.3	0.362606	0.362606
147.632	8175.1	0.363495	0.363495
147.732	8200.63	0.364322	0.364322
147.842	8227.77	0.36519	0.36519
147.952	8255.03	0.366058	0.366058
148.052	8280.83	0.366885	0.366885
148.162	8307.23	0.367733	0.367733
148.272	8334.65	0.368642	0.368642
148.372	8359.28	0.369448	0.369448
148.482	8385.78	0.370317	0.370317
148.592	8412.09	0.371185	0.371185
148.702	8438.89	0.372053	0.372053
148.802	8462.51	0.372839	0.372839
148.912	8490.12	0.373748	0.373748
149.022	8515.94	0.374616	0.374616
149.122	8539.9	0.375443	0.375443
149.232	8566.31	0.376332	0.376332
149.342	8592.04	0.377158	0.377158
149.452	8619.2	0.37813	0.37813
149.552	8641.86	0.378895	0.378895
149.662	8667.47	0.379804	0.379804
149.772	8691.61	0.380673	0.380673
149.872	8713.79	0.381458	0.381458
149.982	8739.12	0.382347	0.382347
150.092	8763.48	0.383236	0.383236
150.202	8787.61	0.384104	0.384104
150.302	8810.08	0.384889	0.384889
150.412	8833.79	0.385778	0.385778
150.522	8858.14	0.386688	0.386688
150.622	8879.76	0.387473	0.387473
150.732	8902.75	0.388342	0.388342
150.842	8926.12	0.389231	0.389231
150.952	8948.27	0.390098	0.390098
151.052	8968.76	0.390905	0.390905
151.162	8991.5	0.391773	0.391773
151.272	9013.85	0.392662	0.392662
151.372	9033.32	0.393468	0.393468
151.482	9055.26	0.394398	0.394398
151.592	9076.83	0.395245	0.395245
151.702	9097.8	0.396114	0.396114
151.802	9117.35	0.396941	0.396941
151.912	9138.18	0.397809	0.397809
152.022	9158.53	0.398697	0.398697
152.122	9176.47	0.399483	0.399483
152.232	9196.33	0.400351	0.400351
152.342	9215.71	0.401261	0.401261
152.452	9234.72	0.402129	0.402129
152.552	9252.12	0.402935	0.402935
152.662	9270.3	0.403803	0.403803
152.772	9288.59	0.404713	0.404713
152.872	9304.07	0.405519	0.405519
152.982	9321.11	0.406346	0.406346
153.092	9338.51	0.407276	0.407276
153.192	9352.89	0.408041	0.408041
153.302	9369.52	0.408909	0.408909
153.412	9386.22	0.409798	0.409798
153.522	9401.86	0.410666	0.410666
153.622	9415.46	0.411472	0.411472
153.732	9431.01	0.412382	0.412382
153.842	9445.51	0.41325	0.41325
153.942	9457.58	0.414056	0.414056
154.052	9471.14	0.414945	0.414945
154.162	9484.03	0.415834	0.415834
154.272	9496.23	0.416702	0.416702
154.372	9507.42	0.417487	0.417487
154.482	9519.51	0.418356	0.418356
154.592	9531.57	0.419244	0.419244
154.692	9541.43	0.42005	0.42005
154.802	9553.67	0.420939	0.420939
154.912	9564.58	0.421807	0.421807
155.022	9575.63	0.422696	0.422696
155.122	9585.28	0.423503	0.423503
155.232	9596.01	0.424371	0.424371
155.342	9606.06	0.42526	0.42526
155.442	9615.21	0.426045	0.426045
155.552	9625.48	0.426934	0.426934
155.662	9635.07	0.427782	0.427782
155.772	9645.37	0.42867	0.42867
155.872	9654.82	0.429456	0.429456
155.982	9665.73	0.430345	0.430345
156.092	9675.89	0.431233	0.431233
156.192	9685.15	0.43204	0.43204
156.302	9695.08	0.432908	0.432908
156.412	9705.24	0.433776	0.433776
156.522	9716.51	0.434685	0.434685
156.622	9725.33	0.435471	0.435471
156.732	9735.1	0.436381	0.436381
156.842	9744.41	0.437228	0.437228
156.942	9753.28	0.438034	0.438034
157.052	9763.53	0.438902	0.438902
157.162	9773.94	0.439791	0.439791
157.272	9783.91	0.44068	0.44068
157.372	9793.66	0.441465	0.441465
157.482	9803.6	0.442375	0.442375
157.592	9813.35	0.443264	0.443264
157.692	9822.01	0.444029	0.444029
157.802	9832.18	0.444917	0.444917
157.912	9842.15	0.445786	0.445786
158.022	9851.8	0.446675	0.446675
158.122	9861.1	0.447481	0.447481
158.232	9871.05	0.448328	0.448328
158.332	9879.86	0.449114	0.449114
158.442	9889.5	0.450003	0.450003
158.552	9899.82	0.450891	0.450891
158.662	9909.88	0.45178	0.45178
158.762	9919.89	0.452607	0.452607
158.872	9929.32	0.453454	0.453454
158.982	9939.34	0.454323	0.454323
159.082	9948.79	0.455108	0.455108
159.192	9958.68	0.456018	0.456018
159.302	9968.85	0.456886	0.456886
159.412	9977.93	0.457733	0.457733
159.512	9986.55	0.45854	0.45854
159.622	9997.25	0.459428	0.459428
159.732	10007.6	0.460338	0.460338
159.832	10016.8	0.461123	0.461123
159.942	10025.9	0.461991	0.461991
160.052	10035.8	0.46286	0.46286
160.162	10046.7	0.463728	0.463728
160.262	10055.8	0.464513	0.464513
160.372	10066.3	0.465402	0.465402
160.482	10076.6	0.466291	0.466291
160.582	10085.5	0.467097	0.467097
160.692	10095.7	0.467965	0.467965
160.802	10106.2	0.468854	0.468854
160.912	10116.5	0.469743	0.469743
161.012	10124.8	0.470549	0.470549
161.122	10134.2	0.471397	0.471397
161.232	10144.6	0.472265	0.472265
161.332	10153.5	0.473092	0.473092
161.442	10163.8	0.47396	0.47396
161.552	10173.9	0.474849	0.474849
161.662	10183.7	0.475717	0.475717
161.762	10193.8	0.476503	0.476503
161.872	10204.4	0.47737	0.47737
161.982	10214.6	0.478301	0.478301
162.082	10223.7	0.479066	0.479066
162.192	10234.1	0.479975	0.479975
162.302	10243.7	0.480843	0.480843
162.412	10253.1	0.481712	0.481712
162.512	10262.4	0.482517	0.482517
162.622	10272.9	0.483406	0.483406
162.732	10283	0.484296	0.484296
162.832	10291.7	0.48506	0.48506
162.942	10303.2	0.485949	0.485949
163.052	10312.7	0.486838	0.486838
163.152	10322.3	0.487623	0.487623
163.262	10332.6	0.488533	0.488533
163.372	10343.2	0.489401	0.489401
163.482	10351.8	0.490269	0.490269
163.582	10361.3	0.491076	0.491076
163.692	10371.1	0.491964	0.491964
163.802	10380.9	0.492874	0.492874
163.902	10389.7	0.493659	0.493659
164.012	10400.2	0.494527	0.494527
164.122	10409	0.495375	0.495375
164.232	10419.9	0.496264	0.496264
164.332	10429.4	0.497091	0.497091
164.442	10439.8	0.497959	0.497959
164.552	10449.3	0.498827	0.498827
164.652	10458.5	0.499633	0.499633
164.762	10467.7	0.50048	0.50048
164.872	10478	0.50139	0.50139
164.982	10487.5	0.502279	0.502279
165.082	10496.5	0.503044	0.503044
165.192	10505.7	0.503953	0.503953
165.302	10516.5	0.504822	0.504822
165.402	10525.9	0.505627	0.505627
165.512	10535.9	0.506516	0.506516
165.622	10546.5	0.507385	0.507385
165.732	10556.2	0.508273	0.508273
165.832	10565.7	0.509059	0.509059
165.942	10575.5	0.509927	0.509927
166.052	10585.7	0.510836	0.510836
166.152	10594.9	0.511643	0.511643
166.262	10603.9	0.512511	0.512511
166.372	10613.8	0.5134	0.5134
166.482	10623.6	0.514289	0.514289
166.582	10632.3	0.515074	0.515074
166.692	10641.9	0.515963	0.515963
166.802	10651.9	0.516852	0.516852
166.902	10660.9	0.517658	0.517658
167.012	10670.2	0.518526	0.518526
167.122	10680.9	0.519415	0.519415
167.232	10691.2	0.520283	0.520283
167.332	10699.3	0.521069	0.521069
167.442	10709.1	0.521958	0.521958
167.552	10719.2	0.522846	0.522846
167.652	10727.7	0.523632	0.523632
167.762	10737.9	0.524521	0.524521
167.872	10747.2	0.525409	0.525409
167.982	10757.3	0.526298	0.526298
168.082	10765.8	0.527063	0.527063
168.192	10775.3	0.527952	0.527952
168.302	10786.1	0.528882	0.528882
168.402	10794.5	0.529647	0.529647
168.512	10804.5	0.530556	0.530556
168.622	10814.9	0.531425	0.531425
168.722	10823	0.53221	0.53221
168.832	10833	0.533099	0.533099
168.942	10843.4	0.534009	0.534009
169.052	10851.8	0.534856	0.534856
169.152	10860.4	0.535662	0.535662
169.262	10869.4	0.536531	0.536531
169.372	10878.9	0.537398	0.537398
169.472	10887.7	0.538226	0.538226
169.582	10897.2	0.539114	0.539114
169.692	10906	0.539982	0.539982
169.802	10916.2	0.540851	0.540851
169.902	10924.8	0.541616	0.541616
170.012	10935.4	0.542545	0.542545
170.122	10944.7	0.543434	0.543434
170.222	10953.3	0.544241	0.544241
170.332	10963.1	0.545109	0.545109
170.442	10972.2	0.546018	0.546018
170.552	10981.8	0.546887	0.546887
170.652	10990.1	0.547713	0.547713
170.762	10999.5	0.548561	0.548561
170.872	11009.3	0.54947	0.54947
170.972	11017.9	0.550276	0.550276
171.082	11027.1	0.551124	0.551124
171.192	11037.1	0.552034	0.552034
171.302	11047	0.552902	0.552902
171.402	11055.9	0.553708	0.553708
171.512	11065.3	0.554597	0.554597
171.622	11074.5	0.555485	0.555485
171.722	11083.4	0.556271	0.556271
171.832	11092.1	0.557139	0.557139
171.942	11100.7	0.558028	0.558028
172.052	11109.3	0.558896	0.558896
172.152	11117.1	0.559682	0.559682
172.262	11127.6	0.560571	0.560571
172.372	11137.4	0.561501	0.561501
172.472	11146.2	0.562265	0.562265
172.582	11156.2	0.563175	0.563175
172.692	11165.5	0.564022	0.564022
172.802	11174.7	0.564911	0.564911
172.902	11184.1	0.565717	0.565717
173.012	11192.2	0.566606	0.566606
173.112	11200.1	0.567413	0.567413
173.222	11209.6	0.568302	0.568302
173.332	11218.5	0.569169	0.569169
173.442	11227.6	0.570038	0.570038
173.542	11235.4	0.570823	0.570823
173.652	11245.7	0.571712	0.571712
173.762	11254.7	0.572622	0.572622
173.862	11263	0.573407	0.573407
173.972	11272.1	0.574296	0.574296
174.082	11282.1	0.575143	0.575143
174.192	11291	0.576032	0.576032
174.292	11298.9	0.576838	0.576838
174.402	11307.5	0.577686	0.577686
174.512	11316.7	0.578575	0.578575
174.612	11325	0.57936	0.57936
174.722	11334.2	0.58029	0.58029
174.832	11343.3	0.581179	0.581179
174.942	11351.5	0.582027	0.582027
175.042	11360.2	0.582833	0.582833
175.152	11369.3	0.583742	0.583742
175.262	11378.8	0.58459	0.58459
175.362	11387.2	0.585396	0.585396
175.472	11396.4	0.586264	0.586264
175.582	11405.5	0.587153	0.587153
175.692	11414.3	0.588042	0.588042
175.792	11421.5	0.588827	0.588827
175.902	11430.4	0.589716	0.589716
176.012	11438.8	0.590585	0.590585
176.112	11447.3	0.591411	0.591411
176.222	11456	0.592279	0.592279
176.332	11465.2	0.593168	0.593168
176.442	11474.3	0.594036	0.594036
176.542	11482.9	0.594843	0.594843
176.652	11491.9	0.595732	0.595732
176.762	11500.9	0.5966	0.5966
176.862	11509.1	0.597385	0.597385
176.972	11516.6	0.598253	0.598253
177.082	11525.5	0.599142	0.599142
177.192	11535.3	0.600031	0.600031
177.292	11542.8	0.600837	0.600837
177.402	11551.1	0.601705	0.601705
177.512	11560.3	0.602594	0.602594
177.612	11567.7	0.60338	0.60338
177.722	11576.6	0.604269	0.604269
177.832	11585.8	0.605157	0.605157
177.942	11594.6	0.606046	0.606046
178.042	11602.5	0.606832	0.606832
178.152	11611.8	0.6077	0.6077
178.262	11620.3	0.608568	0.608568
178.362	11628.8	0.609395	0.609395
178.472	11637.2	0.610263	0.610263
178.582	11646.2	0.611152	0.611152
178.682	11654.3	0.611958	0.611958
178.792	11661.4	0.612826	0.612826
178.902	11670	0.613715	0.613715
179.012	11678.4	0.614583	0.614583
179.112	11686.5	0.615389	0.615389
179.222	11695.7	0.616258	0.616258
179.332	11704.7	0.617147	0.617147
179.432	11712.3	0.617911	0.617911
179.542	11722	0.6188	0.6188
179.652	11730.6	0.619689	0.619689
179.762	11739.6	0.620578	0.620578
179.862	11747.2	0.621384	0.621384
179.972	11755	0.622252	0.622252
180.082	11762.8	0.623099	0.623099
180.182	11770.6	0.623926	0.623926
180.292	11779.4	0.624795	0.624795
180.402	11788.1	0.625663	0.625663
180.512	11796.7	0.626572	0.626572
180.612	11804.5	0.627337	0.627337
180.722	11814.2	0.628267	0.628267
180.832	11823.4	0.629115	0.629115
180.932	11831.4	0.629921	0.629921
181.042	11839.6	0.630789	0.630789
181.152	11846.2	0.631637	0.631637
181.262	11854.9	0.632526	0.632526
181.362	11862.7	0.633332	0.633332
181.472	11870.7	0.6342	0.6342
181.582	11878.7	0.635089	0.635089
181.682	11886.8	0.635895	0.635895
181.792	11895.2	0.636742	0.636742
181.902	11904.7	0.637672	0.637672
182.012	11912.9	0.63852	0.63852
182.112	11921	0.639326	0.639326
182.222	11929.3	0.640194	0.640194
182.332	11938	0.641083	0.641083
182.432	11945.9	0.641889	0.641889
182.542	11953.9	0.642778	0.642778
182.652	11962.4	0.643646	0.643646
182.762	11970.9	0.644515	0.644515
182.862	11977.9	0.6453	0.6453
182.972	11986.2	0.646168	0.646168
183.082	11995.1	0.647078	0.647078
183.182	12002.2	0.647884	0.647884
183.292	12011.7	0.648773	0.648773
183.402	12020.3	0.649662	0.649662
183.502	12027.7	0.650447	0.650447
183.612	12036.2	0.651294	0.651294
183.722	12044.6	0.652183	0.652183
183.832	12052.8	0.653072	0.653072
183.932	12060	0.653858	0.653858
184.042	12068.4	0.654747	0.654747
184.152	12077.1	0.655656	0.655656
184.252	12083.6	0.656441	0.656441
184.362	12091.6	0.65731	0.65731
184.472	12100.5	0.658178	0.658178
184.582	12109.4	0.659087	0.659087
184.682	12116.5	0.659894	0.659894
184.792	12125.6	0.660762	0.660762
184.902	12134.1	0.66163	0.66163
185.002	12141.6	0.662457	0.662457
185.112	12150	0.663325	0.663325
185.222	12158.4	0.664214	0.664214
185.332	12166	0.665082	0.665082
185.432	12173.4	0.665888	0.665888
185.542	12182	0.666756	0.666756
185.652	12190.1	0.667645	0.667645
185.752	12197.2	0.668451	0.668451
185.862	12205.3	0.66934	0.66934
185.972	12213.3	0.670188	0.670188
186.082	12221.6	0.671056	0.671056
186.182	12229.6	0.671883	0.671883
186.292	12237.6	0.672751	0.672751
186.402	12245.6	0.673619	0.673619
186.502	12253.5	0.674446	0.674446
186.612	12261.4	0.675293	0.675293
186.722	12269.3	0.676182	0.676182
186.832	12277	0.677071	0.677071
186.932	12285.4	0.677898	0.677898
187.042	12293.2	0.678766	0.678766
187.152	12301.5	0.679634	0.679634
187.252	12308.8	0.68044	0.68044
187.362	12316.8	0.681288	0.681288
187.472	12325.4	0.682198	0.682198
187.582	12334.5	0.683065	0.683065
187.682	12341.9	0.683872	0.683872
187.792	12349.8	0.684761	0.684761
187.902	12358.7	0.68567	0.68567
188.002	12365.9	0.686435	0.686435
188.112	12373.4	0.687303	0.687303
188.222	12381.2	0.688213	0.688213
188.322	12387.9	0.688977	0.688977
188.432	12396.4	0.689887	0.689887
188.542	12403.5	0.690755	0.690755
188.642	12411.6	0.691561	0.691561
188.752	12420.1	0.69245	0.69245
188.862	12428.7	0.693339	0.693339
188.972	12436.7	0.694207	0.694207
189.072	12444.1	0.694992	0.694992
189.182	12451.6	0.695861	0.695861
189.292	12459.4	0.69677	0.69677
189.392	12467.2	0.697597	0.697597
189.502	12474.9	0.698465	0.698465
189.612	12482.4	0.699333	0.699333
189.722	12490.1	0.700222	0.700222
189.822	12497.3	0.700987	0.700987
189.932	12505	0.701876	0.701876
190.042	12513.9	0.702765	0.702765
190.142	12521.5	0.703571	0.703571
190.252	12529.6	0.70446	0.70446
190.362	12537.9	0.705369	0.705369
190.472	12545.6	0.706238	0.706238
190.572	12552.6	0.707023	0.707023
190.682	12560.7	0.707932	0.707932
190.792	12567.8	0.70878	0.70878
190.892	12574.8	0.709565	0.709565
191.002	12583.2	0.710454	0.710454
191.112	12591	0.711302	0.711302
191.222	12598.7	0.712232	0.712232
191.322	12605.6	0.712997	0.712997
191.432	12614.6	0.713886	0.713886
191.542	12622.4	0.714774	0.714774
191.642	12629.4	0.715581	0.715581
191.752	12638.7	0.71649	0.71649
191.862	12645.5	0.717379	0.717379
191.972	12653.1	0.718247	0.718247
192.072	12660.1	0.719054	0.719054
192.182	12667.2	0.719921	0.719921
192.292	12676	0.720831	0.720831
192.392	12682.6	0.721637	0.721637
192.502	12690.1	0.722485	0.722485
192.612	12698.6	0.723394	0.723394
192.722	12706.2	0.724241	0.724241
192.822	12713.8	0.725089	0.725089
192.932	12722	0.725978	0.725978
193.042	12729.1	0.726825	0.726825
193.142	12736.6	0.727611	0.727611
193.252	12743.5	0.728479	0.728479
193.362	12751.7	0.729368	0.729368
193.462	12759.4	0.730174	0.730174
193.572	12767.8	0.731084	0.731084
193.682	12775.1	0.731952	0.731952
193.792	12782.9	0.732841	0.732841
193.892	12789.7	0.733626	0.733626
194.002	12797.3	0.734515	0.734515
194.112	12805.3	0.735404	0.735404
194.212	12812.4	0.736189	0.736189
194.322	12819.6	0.737078	0.737078
194.432	12827.6	0.737946	0.737946
194.542	12835.1	0.738856	0.738856
194.642	12842.3	0.739641	0.739641
194.752	12850.5	0.74053	0.74053
194.862	12857.6	0.741398	0.741398
194.962	12864.7	0.742205	0.742205
195.072	12872.3	0.743093	0.743093
195.182	12880	0.743962	0.743962
195.292	12886.8	0.74483	0.74483
195.392	12894.2	0.745656	0.745656
195.502	12902	0.746504	0.746504
195.612	12909.5	0.747393	0.747393
195.712	12916.5	0.748178	0.748178
195.822	12923.6	0.749067	0.749067
195.932	12930.5	0.749956	0.749956
196.042	12938.5	0.750824	0.750824
196.142	12945.9	0.75163	0.75163
196.252	12953.7	0.75254	0.75254
196.362	12960.8	0.753387	0.753387
196.462	12967	0.754194	0.754194
196.572	12975.6	0.755082	0.755082
196.682	12982.5	0.75593	0.75593
196.792	12990.6	0.756819	0.756819
196.892	12997.5	0.757645	0.757645
197.002	13004.2	0.758514	0.758514
197.112	13012.5	0.759382	0.759382
197.212	13019.6	0.760209	0.760209
197.322	13027.5	0.761098	0.761098
197.432	13034.7	0.761945	0.761945
197.542	13042.6	0.762854	0.762854
197.642	13049.1	0.763661	0.763661
197.752	13056.3	0.764529	0.764529
197.862	13063.7	0.765377	0.765377
197.962	13070.2	0.766183	0.766183
198.072	13078	0.767072	0.767072
198.182	13085.5	0.767919	0.767919
198.282	13093.1	0.768746	0.768746
198.392	13101	0.769635	0.769635
198.502	13109.3	0.770524	0.770524
198.612	13116.9	0.771392	0.771392
198.712	13123.2	0.772177	0.772177
198.822	13131.4	0.773066	0.773066
198.932	13138.8	0.773955	0.773955
199.032	13145.6	0.77474	0.77474
199.142	13153.1	0.775629	0.775629
199.252	13160.3	0.776477	0.776477
199.362	13167.8	0.777365	0.777365
199.462	13175.3	0.778192	0.778192
199.572	13182.5	0.77904	0.77904
199.682	13191	0.77997	0.77997
199.782	13197	0.780776	0.780776
199.892	13204.1	0.781644	0.781644
200.002	13210.9	0.782513	0.782513
200.112	13218.9	0.783381	0.783381
200.212	13225.1	0.784166	0.784166
200.322	13233.1	0.785034	0.785034
200.432	13240.5	0.785923	0.785923
200.532	13247.5	0.78673	0.78673
200.642	13255.2	0.787618	0.787618
200.752	13263	0.788486	0.788486
200.862	13270.1	0.789334	0.789334
200.962	13277.2	0.790161	0.790161
201.072	13284.7	0.79105	0.79105
201.182	13291.9	0.791918	0.791918
201.282	13298.5	0.792703	0.792703
201.392	13306.5	0.793592	0.793592
201.502	13313.6	0.794481	0.794481
201.612	13321	0.795329	0.795329
201.712	13328.1	0.796155	0.796155
201.822	13335.7	0.797044	0.797044
201.932	13343.6	0.797912	0.797912
202.032	13350.3	0.798698	0.798698
202.142	13358.1	0.799607	0.799607
202.252	13364.9	0.800496	0.800496
202.362	13370.8	0.801323	0.801323
202.462	13377.9	0.802129	0.802129
202.572	13385.2	0.802997	0.802997
202.682	13393	0.803886	0.803886
202.782	13399.4	0.804692	0.804692
202.892	13405.9	0.80554	0.80554
203.002	13414.6	0.806449	0.806449
203.112	13422.3	0.807317	0.807317
203.212	13429.5	0.808124	0.808124
203.322	13436.8	0.809013	0.809013
203.422	13442.5	0.809798	0.809798
203.532	13449.9	0.810666	0.810666
203.642	13457.7	0.811534	0.811534
203.752	13465.3	0.812423	0.812423
203.852	13472.1	0.81325	0.81325
203.962	13479.3	0.814098	0.814098
204.072	13486.2	0.814966	0.814966
204.172	13493.5	0.815772	0.815772
204.282	13501.9	0.816702	0.816702
204.392	13509.4	0.817549	0.817549
204.502	13517.2	0.818438	0.818438
204.602	13523.4	0.819245	0.819245
204.712	13530.3	0.820113	0.820113
204.822	13538.3	0.820981	0.820981
204.922	13544.3	0.821787	0.821787
205.032	13551.6	0.822676	0.822676
205.142	13559.6	0.823544	0.823544
205.252	13566.7	0.824433	0.824433
205.352	13574.2	0.825218	0.825218
205.462	13581.2	0.826086	0.826086
205.572	13588.6	0.826996	0.826996
205.672	13595	0.827782	0.827782
205.782	13602.2	0.82865	0.82865
205.892	13609.8	0.829559	0.829559
206.002	13617.2	0.830427	0.830427
206.102	13624.2	0.831213	0.831213
206.212	13632.2	0.832122	0.832122
206.322	13639.1	0.833011	0.833011
206.422	13645.7	0.833817	0.833817
206.532	13653.5	0.834686	0.834686
206.642	13660.3	0.835554	0.835554
206.752	13668	0.836422	0.836422
206.852	13674.6	0.837228	0.837228
206.962	13682.1	0.838117	0.838117
207.072	13689.3	0.838985	0.838985
207.172	13696.1	0.839812	0.839812
207.282	13703.7	0.84068	0.84068
207.392	13710.7	0.841548	0.841548
207.502	13718.2	0.842416	0.842416
207.602	13724.4	0.843202	0.843202
207.712	13732.3	0.844112	0.844112
207.822	13740.1	0.845	0.845
207.922	13746.7	0.845806	0.845806
208.032	13753.2	0.846675	0.846675
208.142	13759.9	0.847543	0.847543
208.242	13766.7	0.848328	0.848328
208.352	13773.9	0.849238	0.849238
208.462	13781.6	0.850085	0.850085
208.572	13789.9	0.850995	0.850995
208.672	13796.1	0.851801	0.851801
208.782	13803.4	0.852669	0.852669
208.892	13810.3	0.853537	0.853537
208.992	13818.1	0.854343	0.854343
209.102	13825.3	0.855233	0.855233
209.212	13831.8	0.8561	0.8561
209.322	13839.9	0.85701	0.85701
209.422	13845.8	0.857796	0.857796
209.532	13852.4	0.858664	0.858664
209.642	13860.4	0.859532	0.859532
209.742	13867.2	0.860359	0.860359
209.852	13875	0.861227	0.861227
209.962	13882.2	0.862095	0.862095
210.072	13889.9	0.863005	0.863005
210.172	13896.9	0.863831	0.863831
210.282	13903.4	0.864658	0.864658
210.392	13910.5	0.865547	0.865547
210.492	13917.3	0.866353	0.866353
210.602	13925	0.867263	0.867263
210.712	13931	0.868131	0.868131
210.822	13938.3	0.86902	0.86902
210.922	13945.2	0.869826	0.869826
211.032	13952	0.870674	0.870674
211.142	13959.4	0.871562	0.871562
211.242	13966.7	0.872389	0.872389
211.352	13974.1	0.873257	0.873257
211.462	13981.4	0.874125	0.874125
211.572	13988.5	0.875014	0.875014
211.672	13994.8	0.8758	0.8758
211.782	14002.8	0.876709	0.876709
211.892	14009.1	0.877578	0.877578
211.992	14015.1	0.878384	0.878384
212.102	14022.8	0.879252	0.879252
212.212	14029.7	0.880099	0.880099
212.322	14037.3	0.880988	0.880988
212.422	14044.4	0.881815	0.881815
212.532	14051.1	0.882683	0.882683
212.642	14059.3	0.883592	0.883592
212.742	14065.9	0.884378	0.884378
212.852	14072.5	0.885246	0.885246
212.962	14081.2	0.886176	0.886176
213.072	14087.6	0.887024	0.887024
213.172	14093.6	0.887851	0.887851
213.282	14100.8	0.888719	0.888719
213.392	14108	0.889608	0.889608
213.492	14114.5	0.890414	0.890414
213.602	14121	0.891323	0.891323
213.712	14128.6	0.892171	0.892171
213.812	14135.8	0.892977	0.892977
213.922	14143.2	0.893866	0.893866
214.032	14150.5	0.894755	0.894755
214.142	14157.8	0.895623	0.895623
214.242	14164.3	0.896429	0.896429
214.352	14171	0.897297	0.897297
214.462	14178.2	0.898166	0.898166
214.562	14185.3	0.898992	0.898992
214.672	14192.6	0.899881	0.899881
214.782	14199.6	0.900729	0.900729
214.892	14206.6	0.901638	0.901638
214.992	14213.2	0.902444	0.902444
215.102	14221.5	0.903313	0.903313
215.212	14229.3	0.904181	0.904181
215.312	14235.5	0.904987	0.904987
215.422	14243.4	0.905896	0.905896
215.532	14249.6	0.906765	0.906765
215.642	14256.8	0.907633	0.907633
215.742	14263.7	0.908439	0.908439
215.852	14270.9	0.909328	0.909328
215.962	14278.1	0.910175	0.910175
216.062	14284.7	0.911002	0.911002
216.172	14291.7	0.911891	0.911891
216.282	14299.3	0.912759	0.912759
216.392	14305.5	0.913627	0.913627
216.492	14312.2	0.914434	0.914434
216.602	14319.1	0.915302	0.915302
216.712	14326.2	0.916191	0.916191
216.812	14333.4	0.916997	0.916997
216.922	14340.7	0.917865	0.917865
217.032	14348.4	0.918754	0.918754
217.142	14355.2	0.919622	0.919622
217.242	14363.4	0.920469	0.920469
217.352	14369.2	0.921317	0.921317
217.462	14376.3	0.922185	0.922185
217.562	14382.6	0.922991	0.922991
217.672	14389.6	0.92388	0.92388
217.782	14396.5	0.924769	0.924769
217.892	14403.7	0.925637	0.925637
217.992	14410.4	0.926423	0.926423
218.102	14418.2	0.927311	0.927311
218.202	14424.8	0.928118	0.928118
218.312	14432	0.929007	0.929007
218.422	14439.2	0.929875	0.929875
218.532	14446.2	0.930743	0.930743
218.632	14453.5	0.931549	0.931549
218.742	14460	0.932458	0.932458
218.852	14466.4	0.933306	0.933306
218.952	14472.8	0.934112	0.934112
219.062	14479.9	0.93498	0.93498
219.172	14486.4	0.935848	0.935848
219.282	14493	0.936717	0.936717
219.382	14500.3	0.937523	0.937523
219.492	14508.2	0.938412	0.938412
219.602	14515.6	0.939301	0.939301
219.702	14522.3	0.940106	0.940106
219.812	14529.2	0.941016	0.941016
219.922	14536.3	0.941864	0.941864
220.032	14544.1	0.942773	0.942773
220.132	14550.1	0.943538	0.943538
220.242	14557	0.944406	0.944406
220.352	14563.2	0.945274	0.945274
220.452	14569.8	0.946101	0.946101
220.562	14577.4	0.946969	0.946969
220.672	14584.8	0.947858	0.947858
220.782	14593	0.948747	0.948747
220.882	14599.2	0.949574	0.949574
220.992	14606.1	0.950421	0.950421
221.102	14613.5	0.95131	0.95131
221.202	14619.2	0.952096	0.952096
221.312	14626.9	0.952984	0.952984
221.422	14633.6	0.953853	0.953853
221.532	14640.5	0.954721	0.954721
221.632	14647.4	0.955527	0.955527
221.742	14653.7	0.956395	0.956395
221.852	14660.6	0.957284	0.957284
221.952	14667.5	0.958069	0.958069
222.062	14674.7	0.958958	0.958958
222.172	14682.5	0.959868	0.959868
222.282	14689.5	0.960736	0.960736
222.382	14695.1	0.961501	0.961501
222.492	14702.7	0.962389	0.962389
222.602	14710.7	0.963278	0.963278
222.702	14717.2	0.964064	0.964064
222.812	14724.4	0.964953	0.964953
222.922	14730.7	0.965821	0.965821
223.032	14737.4	0.966689	0.966689
223.132	14744.6	0.967516	0.967516
223.242	14752.1	0.968384	0.968384
223.352	14759.1	0.969252	0.969252
223.452	14764.4	0.970038	0.970038
223.562	14771.2	0.970906	0.970906
223.672	14778.6	0.971795	0.971795
223.772	14786.1	0.972601	0.972601
223.882	14793.4	0.973469	0.973469
223.992	14801.1	0.974337	0.974337
224.102	14807.8	0.975247	0.975247
224.202	14814.8	0.976053	0.976053
224.312	14821.7	0.9769	0.9769
224.422	14828.9	0.977789	0.977789
224.522	14835	0.978596	0.978596
224.632	14841.4	0.979464	0.979464
224.742	14848.1	0.980352	0.980352
224.852	14855.4	0.981241	0.981241
224.952	14862.9	0.982006	0.982006
225.062	14870.5	0.982895	0.982895
225.172	14877.3	0.983763	0.983763
225.272	14883.5	0.984549	0.984549
225.382	14892.1	0.985479	0.985479
225.492	14898.7	0.986347	0.986347
225.602	14906.4	0.987236	0.987236
225.702	14913.1	0.988042	0.988042
225.812	14919.7	0.988931	0.988931
225.922	14925.8	0.989758	0.989758
226.022	14932.8	0.990605	0.990605
226.132	14940.1	0.991453	0.991453
226.242	14947.1	0.992342	0.992342
226.352	14954.8	0.993231	0.993231
226.452	14962	0.994036	0.994036
226.562	14969.2	0.994884	0.994884
226.672	14975.7	0.995793	0.995793
226.772	14982.1	0.996579	0.996579
226.882	14990.4	0.997468	0.997468
226.992	14996.9	0.998357	0.998357
227.102	15003.7	0.999225	0.999225
227.202	15009.7	1.00001	1.00001
227.312	15016.8	1.00092	1.00092
227.422	15024.5	1.00179	1.00179
227.522	15030.6	1.00257	1.00257
227.632	15037.1	1.00346	1.00346
227.742	15044.8	1.00435	1.00435
227.852	15052.1	1.00524	1.00524
227.952	15058	1.00605	1.00605
228.062	15065.3	1.00691	1.00691
228.172	15072.7	1.0078	1.0078
228.272	15079.3	1.00857	1.00857
228.382	15086.1	1.00948	1.00948
228.492	15092.9	1.01037	1.01037
228.592	15099.2	1.01115	1.01115
228.702	15106.4	1.01202	1.01202
228.812	15113.4	1.01291	1.01291
228.922	15120.4	1.01378	1.01378
229.022	15127.1	1.01458	1.01458
229.132	15134.9	1.01547	1.01547
229.242	15142	1.01634	1.01634
229.342	15149.1	1.01713	1.01713
229.452	15156.5	1.01799	1.01799
229.562	15163.6	1.01886	1.01886
229.672	15170.9	1.01977	1.01977
229.772	15176.5	1.02058	1.02058
229.882	15183.5	1.02147	1.02147
229.992	15191.1	1.02236	1.02236
230.092	15197.1	1.02316	1.02316
230.202	15204.4	1.02405	1.02405
230.312	15211.1	1.02494	1.02494
230.422	15218.4	1.02581	1.02581
230.522	15224.8	1.02659	1.02659
230.632	15232.9	1.02748	1.02748
230.742	15239.8	1.02833	1.02833
230.842	15246.1	1.02916	1.02916
230.952	15253.6	1.03002	1.03002
231.062	15261.4	1.03093	1.03093
231.172	15268.2	1.0318	1.0318
231.272	15274.5	1.03261	1.03261
231.382	15281	1.03348	1.03348
231.492	15288.4	1.03437	1.03437
231.592	15294.2	1.03515	1.03515
231.702	15301.1	1.03604	1.03604
231.812	15309.9	1.03693	1.03693
231.922	15317.2	1.03782	1.03782
232.022	15323.9	1.0386	1.0386
232.132	15330.7	1.03949	1.03949
232.242	15337.8	1.04034	1.04034
232.342	15345.1	1.04115	1.04115
232.452	15352.1	1.04205	1.04205
232.562	15359	1.04292	1.04292
232.672	15365.6	1.04379	1.04379
232.772	15372.4	1.0446	1.0446
232.882	15378.7	1.04549	1.04549
232.992	15386.3	1.0464	1.0464
233.092	15392.8	1.04718	1.04718
233.202	15399.7	1.04805	1.04805
233.312	15407.2	1.04892	1.04892
233.412	15414	1.0497	1.0497
233.522	15422.5	1.05063	1.05063
233.632	15429.9	1.0515	1.0515
233.732	15435.5	1.05229	1.05229
233.842	15443.1	1.0532	1.0532
233.952	15449.3	1.05406	1.05406
234.062	15456.7	1.05499	1.05499
234.162	15462.8	1.05576	1.05576
234.272	15469.5	1.05665	1.05665
234.382	15477.2	1.05754	1.05754
234.482	15483.3	1.0583	1.0583
234.592	15490.9	1.05921	1.05921
234.702	15498.3	1.06008	1.06008
234.812	15504.7	1.06097	1.06097
234.912	15512	1.06177	1.06177
235.022	15518.7	1.06266	1.06266
235.132	15525.6	1.06355	1.06355
235.232	15532	1.06436	1.06436
235.342	15538.3	1.06523	1.06523
235.452	15544.7	1.06609	1.06609
235.562	15551.9	1.06698	1.06698
235.662	15557.8	1.06777	1.06777
235.772	15565.7	1.06866	1.06866
235.882	15573.1	1.06953	1.06953
235.982	15580.6	1.07033	1.07033
236.092	15588.3	1.07124	1.07124
236.202	15595.4	1.07211	1.07211
236.312	15602.9	1.07298	1.07298
236.412	15610.2	1.07381	1.07381
236.522	15616.7	1.07467	1.07467
236.632	15622.5	1.07556	1.07556
236.732	15629.4	1.07637	1.07637
236.842	15635.3	1.07724	1.07724
236.952	15642.6	1.0781	1.0781
237.062	15649.7	1.07901	1.07901
237.162	15656.4	1.0798	1.0798
237.272	15663.9	1.08069	1.08069
237.382	15672	1.08156	1.08156
237.482	15678.8	1.08236	1.08236
237.592	15686.4	1.08323	1.08323
237.702	15693.3	1.08412	1.08412
237.812	15699.7	1.08497	1.08497
237.912	15706.1	1.08577	1.08577
238.022	15713.3	1.08666	1.08666
238.132	15719.9	1.08753	1.08753
238.232	15727	1.08836	1.08836
238.342	15733.8	1.08923	1.08923
238.452	15741.1	1.09013	1.09013
238.552	15748.2	1.0909	1.0909
238.662	15755.4	1.09181	1.09181
238.772	15763.1	1.09268	1.09268
238.882	15770.5	1.09357	1.09357
238.982	15776.6	1.09433	1.09433
239.092	15783.3	1.0952	1.0952
239.202	15791.4	1.09613	1.09613
239.302	15797.2	1.09691	1.09691
239.412	15803.9	1.09778	1.09778
239.522	15810.7	1.09867	1.09867
239.632	15818	1.09956	1.09956
239.732	15824.4	1.10035	1.10035
239.842	15832.5	1.10124	1.10124
239.952	15839.3	1.10212	1.10212
240.052	15845.6	1.10291	1.10291
240.162	15853.8	1.1038	1.1038
240.272	15861.2	1.10465	1.10465
240.382	15868.1	1.10553	1.10553
240.482	15874	1.10632	1.10632
240.592	15881.4	1.10721	1.10721
240.702	15889.5	1.10812	1.10812
240.802	15895.8	1.1089	1.1089
240.912	15901.5	1.10977	1.10977
241.022	15908.9	1.11064	1.11064
241.132	15916.5	1.11155	1.11155
241.232	15922.5	1.11234	1.11234
241.342	15930	1.11325	1.11325
241.452	15937.3	1.11411	1.11411
241.552	15944.1	1.1149	1.1149
241.662	15952.1	1.11577	1.11577
241.772	15959.7	1.11666	1.11666
241.882	15966.5	1.11754	1.11754
241.982	15973.2	1.11833	1.11833
242.092	15979.5	1.11922	1.11922
242.202	15986.8	1.12011	1.12011
242.302	15992.8	1.12091	1.12091
242.412	15998.8	1.12176	1.12176
242.522	16006.3	1.12263	1.12263
242.632	16013.6	1.12352	1.12352
242.732	16020.9	1.12432	1.12432
242.842	16028.6	1.12521	1.12521
242.952	16035.9	1.12606	1.12606
243.052	16043.2	1.12687	1.12687
243.162	16050.3	1.12776	1.12776
243.272	16057.2	1.12864	1.12864
243.372	16063.1	1.12943	1.12943
243.482	16070	1.13032	1.13032
243.592	16076.7	1.13119	1.13119
243.702	16083.5	1.13208	1.13208
243.802	16090.3	1.13288	1.13288
243.912	16097.2	1.13375	1.13375
244.022	16105.2	1.13466	1.13466
244.122	16111.1	1.1354	1.1354
244.232	16118.9	1.13631	1.13631
244.342	16127	1.1372	1.1372
244.452	16134.3	1.13807	1.13807
244.552	16140.5	1.1389	1.1389
244.662	16145.8	1.13974	1.13974
244.772	16153.6	1.14059	1.14059
244.872	16159.9	1.14138	1.14138
244.982	16166.6	1.14227	1.14227
245.092	16173.7	1.14316	1.14316
245.202	16180.6	1.14402	1.14402
245.302	16186.5	1.14483	1.14483
245.412	16195.3	1.14572	1.14572
245.522	16203.9	1.14661	1.14661
245.622	16210.1	1.14739	1.14739
245.732	16217.4	1.14828	1.14828
245.842	16225	1.14917	1.14917
245.952	16232.2	1.15004	1.15004
246.052	16238.4	1.15082	1.15082
246.162	16245.7	1.15173	1.15173
246.272	16252.2	1.1526	1.1526
246.372	16258.2	1.15339	1.15339
246.482	16265.4	1.15428	1.15428
246.592	16273.1	1.15514	1.15514
246.702	16280.6	1.15603	1.15603
246.802	16287.9	1.15684	1.15684
246.912	16294.8	1.15773	1.15773
247.022	16301.6	1.1586	1.1586
247.122	16308.8	1.15938	1.15938
247.232	16316.6	1.16025	1.16025
247.342	16323.2	1.16116	1.16116
247.452	16329.9	1.16203	1.16203
247.552	16336.3	1.16281	1.16281
247.662	16344.1	1.16372	1.16372
247.772	16349.3	1.16459	1.16459
247.872	16356.7	1.16538	1.16538
247.982	16364.4	1.16629	1.16629
248.092	16371.4	1.16715	1.16715
248.202	16379	1.16802	1.16802
248.302	16386.2	1.16883	1.16883
248.412	16394	1.16972	1.16972
248.512	16400.4	1.1705	1.1705
248.622	16407.7	1.17139	1.17139
248.732	16414.9	1.17226	1.17226
248.842	16422.2	1.17315	1.17315
248.942	16427.7	1.17393	1.17393
249.052	16435.3	1.17484	1.17484
249.162	16443	1.17571	1.17571
249.262	16449.1	1.1765	1.1765
249.372	16456.1	1.17737	1.17737
249.482	16463.1	1.17823	1.17823
249.592	16471	1.17912	1.17912
249.692	16477.8	1.17993	1.17993
249.802	16485	1.1808	1.1808
249.912	16492	1.18169	1.18169
250.012	16498.6	1.18251	1.18251
250.122	16505.2	1.18336	1.18336
250.232	16512.3	1.18425	1.18425
250.342	16519.6	1.18514	1.18514
250.442	16525.9	1.18592	1.18592
250.552	16533.4	1.18683	1.18683
250.662	16540.9	1.18772	1.18772
250.762	16547.5	1.18851	1.18851
250.872	16555.3	1.18938	1.18938
250.982	16562.5	1.19026	1.19026
251.092	16570.3	1.19113	1.19113
251.192	16577.2	1.19196	1.19196
251.302	16584.6	1.19281	1.19281
251.412	16591.9	1.19372	1.19372
251.512	16599.4	1.19452	1.19452
251.622	16605.9	1.19539	1.19539
251.732	16612.4	1.19626	1.19626
251.842	16619.4	1.19715	1.19715
251.942	16626.2	1.19793	1.19793
252.052	16633.7	1.19884	1.19884
252.162	16641	1.19971	1.19971
252.262	16647.4	1.20052	1.20052
252.372	16654.9	1.20139	1.20139
252.482	16662.7	1.20227	1.20227
252.592	16669.4	1.20314	1.20314
252.692	16675.6	1.20397	1.20397
252.802	16683.3	1.20484	1.20484
252.912	16690.1	1.20573	1.20573
253.012	16696.6	1.20651	1.20651
253.122	16703.5	1.2074	1.2074
253.232	16710.7	1.20829	1.20829
253.332	16717.4	1.20905	1.20905
253.442	16724.5	1.20994	1.20994
253.552	16731.9	1.21085	1.21085
253.662	16740	1.21172	1.21172
253.762	16746.7	1.21255	1.21255
253.872	16753.5	1.21337	1.21337
253.982	16762.1	1.21428	1.21428
254.082	16768.3	1.21507	1.21507
254.192	16775.8	1.21598	1.21598
254.302	16782.4	1.21685	1.21685
254.412	16789.7	1.21772	1.21772
254.512	16796.4	1.2185	1.2185
254.622	16803.8	1.21941	1.21941
254.732	16811.7	1.2203	1.2203
254.832	16818	1.2211	1.2211
254.942	16825.6	1.22197	1.22197
255.052	16832.7	1.22286	1.22286
255.162	16839.7	1.22371	1.22371
255.262	16848.1	1.22458	1.22458
255.372	16854.6	1.22547	1.22547
255.482	16861.5	1.22633	1.22633
255.582	16867.9	1.22712	1.22712
255.692	16874.8	1.22801	1.22801
255.802	16882.9	1.22892	1.22892
255.912	16889.9	1.22979	1.22979
256.012	16896.6	1.23057	1.23057
256.122	16904.1	1.23148	1.23148
256.232	16911.2	1.23233	1.23233
256.332	16918.5	1.23316	1.23316
256.442	16926.3	1.23405	1.23405
256.552	16932.9	1.23491	1.23491
256.662	16940.6	1.23578	1.23578
256.762	16946.7	1.23659	1.23659
256.872	16954.2	1.23746	1.23746
256.982	16962.4	1.23834	1.23834
257.082	16968.9	1.23913	1.23913
257.192	16976.3	1.24002	1.24002
257.302	16983.6	1.24091	1.24091
257.412	16990.4	1.24178	1.24178
257.512	16997.1	1.24258	1.24258
257.622	17005.6	1.24349	1.24349
257.732	17013	1.24436	1.24436
257.832	17018.9	1.24515	1.24515
257.942	17025.6	1.24599	1.24599
258.052	17033.7	1.2469	1.2469
258.162	17041.3	1.24779	1.24779
258.262	17047.6	1.2486	1.2486
258.372	17055.2	1.24949	1.24949
258.482	17062.2	1.25035	1.25035
258.582	17069.2	1.25116	1.25116
258.692	17076.5	1.25207	1.25207
258.802	17082.9	1.2529	1.2529
258.902	17090.1	1.25372	1.25372
259.012	17097.2	1.25459	1.25459
259.122	17104.4	1.25546	1.25546
259.232	17112	1.25635	1.25635
259.332	17119.4	1.25715	1.25715
259.442	17127.1	1.25802	1.25802
259.552	17134.2	1.25889	1.25889
259.652	17141.9	1.25972	1.25972
259.762	17149.1	1.26059	1.26059
259.872	17156.8	1.26147	1.26147
259.982	17163.5	1.26236	1.26236
260.082	17170.2	1.26317	1.26317
260.192	17177.8	1.26404	1.26404
260.302	17184.6	1.26493	1.26493
260.402	17191.5	1.26571	1.26571
260.512	17198.5	1.2666	1.2666
260.622	17206.3	1.26749	1.26749
260.732	17213.1	1.26836	1.26836
260.832	17220.8	1.26916	1.26916
260.942	17227.6	1.27003	1.27003
261.052	17234.9	1.27092	1.27092
261.152	17242.1	1.27173	1.27173
261.262	17249.1	1.27262	1.27262
261.372	17255.2	1.27344	1.27344
261.482	17262.6	1.27431	1.27431
261.582	17269.8	1.27514	1.27514
261.692	17277.7	1.27601	1.27601
261.802	17285.4	1.2769	1.2769
261.902	17292.1	1.2777	1.2777
262.012	17299.7	1.27861	1.27861
262.122	17307	1.2795	1.2795
262.232	17313.8	1.28033	1.28033
262.332	17321.4	1.28115	1.28115
262.442	17328.5	1.28204	1.28204
262.552	17335.7	1.28291	1.28291
262.652	17341.8	1.2837	1.2837
262.762	17349.3	1.28456	1.28456
262.872	17357.5	1.28547	1.28547
262.982	17364.9	1.28636	1.28636
263.082	17370.9	1.28713	1.28713
263.192	17379.4	1.28804	1.28804
263.292	17386.3	1.28886	1.28886
263.402	17392.1	1.28971	1.28971
263.512	17399.9	1.29058	1.29058
263.622	17407.5	1.29147	1.29147
263.722	17413	1.29223	1.29223
263.832	17421.4	1.29314	1.29314
263.942	17428.9	1.29401	1.29401
264.042	17435.9	1.2948	1.2948
264.152	17443.7	1.29569	1.29569
264.262	17451.9	1.29659	1.29659
264.372	17459.5	1.29744	1.29744
264.472	17466	1.29825	1.29825
264.582	17472.8	1.29914	1.29914
264.692	17480.2	1.29998	1.29998
264.792	17486.9	1.30079	1.30079
264.902	17495	1.30168	1.30168
265.012	17501.8	1.30255	1.30255
265.122	17510	1.30342	1.30342
265.222	17517.1	1.30422	1.30422
265.332	17524.4	1.30509	1.30509
265.442	17532.3	1.30598	1.30598
265.542	17538.6	1.30679	1.30679
265.652	17546.7	1.30767	1.30767
265.762	17553	1.30856	1.30856
265.872	17558.9	1.30941	1.30941
265.972	17566.5	1.31022	1.31022
266.082	17573.4	1.31106	1.31106
266.192	17581.4	1.31195	1.31195
266.292	17587.9	1.31276	1.31276
266.402	17595.6	1.31363	1.31363
266.512	17603.8	1.31454	1.31454
266.622	17611	1.31541	1.31541
266.722	17618	1.31619	1.31619
266.832	17625.8	1.3171	1.3171
266.942	17632.6	1.31797	1.31797
267.042	17638.6	1.31875	1.31875
267.152	17647.6	1.31964	1.31964
267.262	17654.6	1.32051	1.32051
267.372	17661.9	1.3214	1.3214
267.472	17669.3	1.32221	1.32221
267.582	17676.2	1.32305	1.32305
267.692	17684.4	1.32396	1.32396
267.792	17691.3	1.32475	1.32475
267.902	17699.2	1.32564	1.32564
268.012	17706.9	1.32653	1.32653
268.122	17714.6	1.32741	1.32741
268.222	17720.4	1.32818	1.32818
268.332	17728.2	1.32909	1.32909
268.442	17735.7	1.32996	1.32996
268.542	17742.5	1.33074	1.33074
268.652	17749.6	1.33161	1.33161
268.762	17757.6	1.3325	1.3325
268.862	17764.8	1.33331	1.33331
268.972	17771.3	1.33417	1.33417
269.082	17779.1	1.33508	1.33508
269.192	17786.2	1.33595	1.33595
269.292	17792.8	1.33674	1.33674
269.402	17800.9	1.33763	1.33763
269.512	17807.9	1.33852	1.33852
269.612	17815	1.33932	1.33932
269.722	17822.9	1.34019	1.34019
269.832	17830.1	1.34108	1.34108
269.942	17838.6	1.34195	1.34195
270.042	17845.1	1.34275	1.34275
270.152	17852.4	1.34364	1.34364
270.262	17859.8	1.34453	1.34453
270.362	17866.9	1.34532	1.34532
270.472	17874.4	1.3462	1.3462
270.582	17882.1	1.34707	1.34707
270.692	17889.5	1.34796	1.34796
270.792	17896.4	1.34877	1.34877
270.902	17903.5	1.34962	1.34962
271.012	17910.8	1.3505	1.3505
271.112	17917.9	1.35131	1.35131
271.222	17925.6	1.35218	1.35218
271.332	17932.8	1.35307	1.35307
271.442	17940.4	1.35396	1.35396
271.542	17946.9	1.35474	1.35474
271.652	17953.8	1.35563	1.35563
271.762	17960.9	1.3565	1.3565
271.862	17967.7	1.35728	1.35728
271.972	17975.8	1.35819	1.35819
272.082	17984.1	1.35906	1.35906
272.192	17991.2	1.35993	1.35993
272.292	17997.9	1.36074	1.36074
272.402	18005.7	1.36163	1.36163
272.512	18013.4	1.36251	1.36251
272.612	18020.4	1.36332	1.36332
272.722	18027.4	1.36419	1.36419
272.832	18035	1.36506	1.36506
272.942	18042.5	1.36595	1.36595
273.042	18049.3	1.36675	1.36675
273.152	18057.3	1.36762	1.36762
273.262	18064.6	1.36849	1.36849
273.362	18072	1.36931	1.36931
273.472	18078.6	1.37018	1.37018
273.582	18086.1	1.37107	1.37107
273.682	18093.4	1.37188	1.37188
273.792	18100.8	1.37275	1.37275
273.902	18108.2	1.37363	1.37363
274.012	18115	1.37452	1.37452
274.112	18122.4	1.37531	1.37531
274.222	18129.4	1.37622	1.37622
274.332	18136.9	1.37709	1.37709
274.432	18143.7	1.37789	1.37789
274.542	18150.1	1.37874	1.37874
274.652	18158.5	1.37965	1.37965
274.762	18166.5	1.38052	1.38052
274.862	18173.9	1.38135	1.38135
274.972	18181.5	1.38219	1.38219
275.082	18189.4	1.3831	1.3831
275.182	18196.2	1.38387	1.38387
275.292	18204.8	1.3848	1.3848
275.402	18212.1	1.38567	1.38567
275.512	18218.9	1.38651	1.38651
275.612	18225.5	1.3873	1.3873
275.722	18232.8	1.38819	1.38819
275.832	18241.2	1.38908	1.38908
275.932	18248.9	1.3899	1.3899
276.042	18256.4	1.39075	1.39075
276.152	18264.8	1.39166	1.39166
276.262	18271.9	1.39253	1.39253
276.362	18278.7	1.39333	1.39333
276.472	18287.1	1.39424	1.39424
276.582	18293.7	1.39513	1.39513
276.682	18301.2	1.39596	1.39596
276.792	18307.7	1.39679	1.39679
276.902	18314.8	1.39767	1.39767
277.012	18322.5	1.39856	1.39856
277.112	18329.5	1.39937	1.39937
277.222	18337.1	1.40024	1.40024
277.332	18345.2	1.40115	1.40115
277.432	18351.9	1.40193	1.40193
277.542	18360.5	1.40282	1.40282
277.652	18368.2	1.40371	1.40371
277.762	18375.2	1.40458	1.40458
277.862	18382.3	1.40538	1.40538
277.972	18389.3	1.40623	1.40623
278.082	18397.1	1.40712	1.40712
278.182	18405	1.40793	1.40793
278.292	18412.8	1.40882	1.40882
278.402	18420.2	1.40968	1.40968
278.502	18427.7	1.41051	1.41051
278.612	18434.6	1.41136	1.41136
278.722	18442.9	1.41227	1.41227
278.822	18450	1.4131	1.4131
278.932	18457.1	1.41394	1.41394
279.042	18464.4	1.41481	1.41481
279.152	18472.1	1.4157	1.4157
279.252	18479.3	1.41649	1.41649
279.362	18487.3	1.41739	1.41739
279.472	18494.6	1.41826	1.41826
279.572	18502.2	1.41909	1.41909
279.682	18509.2	1.41996	1.41996
279.792	18516.4	1.42083	1.42083
279.902	18524	1.42169	1.42169
280.002	18531.2	1.4225	1.4225
280.112	18538.5	1.42339	1.42339
280.222	18546.1	1.42426	1.42426
280.322	18553.4	1.42506	1.42506
280.432	18560.8	1.42595	1.42595
280.542	18569.4	1.42682	1.42682
280.652	18577	1.42769	1.42769
280.752	18585.3	1.42852	1.42852
280.862	18592.4	1.42943	1.42943
280.972	18599.3	1.43027	1.43027
281.072	18606.1	1.43106	1.43106
281.182	18614.1	1.43197	1.43197
281.292	18621.5	1.43284	1.43284
281.402	18629.2	1.4337	1.4337
281.502	18636.6	1.43451	1.43451
281.612	18644.1	1.4354	1.4354
281.722	18652	1.43627	1.43627
281.822	18659.1	1.43707	1.43707
281.932	18666.6	1.43792	1.43792
282.042	18674.8	1.43883	1.43883
282.152	18682.6	1.43972	1.43972
282.252	18689.3	1.4405	1.4405
282.362	18696.9	1.44139	1.44139
282.472	18704.1	1.44228	1.44228
282.572	18710.6	1.44307	1.44307
282.682	18717.5	1.44392	1.44392
282.792	18726	1.4448	1.4448
282.902	18734.1	1.44567	1.44567
283.002	18742.1	1.4465	1.4465
283.112	18750	1.44737	1.44737
283.222	18757.3	1.44824	1.44824
283.322	18764	1.44906	1.44906
283.432	18772.2	1.44993	1.44993
283.542	18780	1.45082	1.45082
283.642	18787	1.45163	1.45163
283.752	18794.2	1.45249	1.45249
283.862	18801.3	1.45336	1.45336
283.972	18809.1	1.45425	1.45425
284.072	18816.4	1.45506	1.45506
284.182	18823.9	1.45593	1.45593
284.292	18832.2	1.45683	1.45683
284.392	18839.4	1.45762	1.45762
284.502	18846.9	1.45851	1.45851
284.612	18855.1	1.4594	1.4594
284.722	18862.1	1.46022	1.46022
284.822	18869.9	1.46103	1.46103
284.932	18877.4	1.46192	1.46192
285.042	18885	1.46279	1.46279
285.142	18892.2	1.46359	1.46359
285.252	18899.1	1.46444	1.46444
285.362	18906.7	1.46535	1.46535
285.472	18914.8	1.46624	1.46624
285.572	18921.3	1.46703	1.46703
285.682	18929.7	1.46793	1.46793
285.792	18937.4	1.4688	1.4688
285.892	18943.8	1.46957	1.46957
286.002	18951.8	1.47046	1.47046
286.112	18959.9	1.47135	1.47135
286.222	18967.8	1.47221	1.47221
286.322	18974.4	1.47302	1.47302
286.432	18980.9	1.47389	1.47389
286.542	18989	1.47478	1.47478
286.642	18996.6	1.47558	1.47558
286.752	19003.5	1.47645	1.47645
286.862	19012.2	1.47736	1.47736
286.972	19018.4	1.47819	1.47819
287.072	19025.4	1.47899	1.47899
287.182	19033.1	1.47986	1.47986
287.292	19042.1	1.48077	1.48077
287.392	19049.9	1.48154	1.48154
287.502	19057.5	1.4824	1.4824
287.612	19065.5	1.48331	1.48331
287.722	19073	1.48418	1.48418
287.822	19080.3	1.48499	1.48499
287.932	19088	1.4859	1.4859
288.042	19095.2	1.48677	1.48677
288.142	19101.1	1.48753	1.48753
288.252	19109.7	1.48844	1.48844
288.362	19117.1	1.48929	1.48929
288.462	19125	1.49011	1.49011
288.572	19132.6	1.491	1.491
288.682	19139.8	1.49185	1.49185
288.792	19147.6	1.49272	1.49272
288.892	19155.7	1.49355	1.49355
289.002	19162.7	1.49441	1.49441
289.112	19170.6	1.4953	1.4953
289.212	19177.7	1.49611	1.49611
289.322	19184.4	1.49698	1.49698
289.432	19192.3	1.49787	1.49787
289.542	19200	1.49875	1.49875
289.642	19207.1	1.49956	1.49956
289.752	19215.5	1.50043	1.50043
289.862	19223.3	1.50132	1.50132
289.962	19231.3	1.5021	1.5021
290.072	19238.5	1.50297	1.50297
290.182	19246.7	1.50386	1.50386
290.292	19255.4	1.50475	1.50475
290.392	19262.6	1.50554	1.50554
290.502	19269.4	1.5064	1.5064
290.612	19277.3	1.50731	1.50731
290.712	19284.2	1.50812	1.50812
290.822	19291.6	1.50897	1.50897
290.932	19300	1.50986	1.50986
291.042	19307.5	1.51074	1.51074
291.142	19314.5	1.51153	1.51153
291.252	19322.6	1.51244	1.51244
291.362	19331	1.51333	1.51333
291.462	19338.4	1.51411	1.51411
291.572	19345.7	1.51496	1.51496
291.682	19353.8	1.51587	1.51587
291.792	19361.8	1.51674	1.51674
291.892	19368.5	1.51754	1.51754
292.002	19376.1	1.51843	1.51843
292.112	19383.9	1.5193	1.5193
292.212	19390.5	1.52009	1.52009
292.322	19398.3	1.52098	1.52098
292.432	19406.8	1.52187	1.52187
292.542	19414.5	1.52273	1.52273
292.642	19423.2	1.52354	1.52354
292.752	19431	1.52441	1.52441
292.862	19439.3	1.52532	1.52532
292.962	19445.8	1.52608	1.52608
293.072	19454.5	1.52697	1.52697
293.182	19462.4	1.52786	1.52786
293.292	19469.4	1.52873	1.52873
293.392	19476.1	1.52953	1.52953
293.502	19484.4	1.53044	1.53044
293.602	19490.3	1.53125	1.53125
293.712	19498.2	1.53212	1.53212
293.822	19505.9	1.53299	1.53299
293.932	19513.9	1.53387	1.53387
294.032	19520.9	1.53466	1.53466
294.142	19529.5	1.53555	1.53555
294.252	19537.3	1.53642	1.53642
294.352	19544.6	1.5372	1.5372
294.462	19552.1	1.53811	1.53811
294.572	19560.5	1.539	1.539
294.682	19568	1.53987	1.53987
294.782	19575.1	1.5407	1.5407
294.892	19583	1.54156	1.54156
295.002	19590.6	1.54245	1.54245
295.102	19597.3	1.54324	1.54324
295.212	19605.6	1.54411	1.54411
295.322	19614.7	1.545	1.545
295.432	19622.6	1.54586	1.54586
295.532	19630.7	1.54669	1.54669
295.642	19638.1	1.54754	1.54754
295.752	19645.7	1.54845	1.54845
295.852	19653	1.54923	1.54923
295.962	19662.1	1.55014	1.55014
296.072	19668.7	1.55101	1.55101
296.182	19676.3	1.55188	1.55188
296.282	19683	1.55271	1.55271
296.392	19690.7	1.55355	1.55355
296.502	19699.1	1.55446	1.55446
296.602	19706.4	1.55525	1.55525
296.712	19714.3	1.55612	1.55612
296.822	19722.5	1.55698	1.55698
296.932	19730.2	1.55787	1.55787
297.032	19738.7	1.5587	1.5587
297.142	19747.4	1.55959	1.55959
297.252	19754.7	1.56044	1.56044
297.352	19761.3	1.56124	1.56124
297.462	19769	1.56213	1.56213
297.572	19777.3	1.56304	1.56304
297.682	19785.5	1.56393	1.56393
297.782	19791.8	1.56469	1.56469
297.892	19800.2	1.5656	1.5656
298.002	19807.4	1.56647	1.56647
298.102	19815.3	1.56728	1.56728
298.212	19824	1.56817	1.56817
298.322	19831.6	1.56904	1.56904
298.422	19839.8	1.56986	1.56986
298.532	19847.4	1.57073	1.57073
298.642	19855.9	1.57164	1.57164
298.752	19863.6	1.57249	1.57249
298.852	19870.6	1.57329	1.57329
298.962	19876.9	1.57416	1.57416
299.072	19885	1.57503	1.57503
299.172	19891.5	1.57584	1.57584
299.282	19900.2	1.57675	1.57675
299.392	19908.5	1.57759	1.57759
299.502	19916.2	1.57848	1.57848
299.602	19924.3	1.57931	1.57931
299.712	19932.4	1.58016	1.58016
299.822	19940.8	1.58102	1.58102
299.922	19948.8	1.58187	1.58187
300.032	19956.7	1.58276	1.58276
300.142	19963.4	1.58361	1.58361
300.252	19970.9	1.5845	1.5845
300.352	19978.4	1.5853	1.5853
300.462	19985.5	1.58617	1.58617
300.572	19993.7	1.58706	1.58706
300.672	20001.7	1.58787	1.58787
300.782	20010.4	1.58876	1.58876
300.892	20019.7	1.58964	1.58964
301.002	20027.8	1.59051	1.59051
301.102	20035.2	1.59132	1.59132
301.212	20042.5	1.59217	1.59217
301.322	20050.5	1.59306	1.59306
301.422	20057.3	1.59388	1.59388
301.532	20065.3	1.59475	1.59475
301.642	20072.5	1.59558	1.59558
301.752	20081.1	1.59653	1.59653
301.852	20088.1	1.59731	1.59731
301.962	20096.3	1.5982	1.5982
302.072	20104.7	1.59907	1.59907
302.172	20111.2	1.59988	1.59988
302.282	20119.8	1.60074	1.60074
302.392	20128	1.60163	1.60163
302.502	20136.3	1.60252	1.60252
302.602	20143.7	1.60331	1.60331
302.712	20151.2	1.6042	1.6042
302.822	20158.6	1.60506	1.60506
302.922	20164.9	1.60587	1.60587
303.032	20173.2	1.60674	1.60674
303.142	20181.6	1.60765	1.60765
303.252	20189.4	1.60852	1.60852
303.352	20196.9	1.60932	1.60932
303.462	20204.9	1.61019	1.61019
303.572	20213	1.61106	1.61106
303.672	20221.3	1.61187	1.61187
303.782	20229.6	1.61273	1.61273
303.892	20237.7	1.6136	1.6136
303.992	20244.5	1.61439	1.61439
304.102	20252.7	1.6153	1.6153
304.212	20260.7	1.61616	1.61616
304.322	20268.1	1.61703	1.61703
304.422	20274.8	1.61786	1.61786
304.532	20282.5	1.61873	1.61873
304.642	20290.5	1.61962	1.61962
304.742	20298.5	1.62042	1.62042
304.852	20306.2	1.62129	1.62129
304.962	20314.7	1.62218	1.62218
305.072	20322.3	1.62303	1.62303
305.172	20330.3	1.62385	1.62385
305.282	20339.8	1.62472	1.62472
305.392	20347	1.62559	1.62559
305.492	20353.6	1.62642	1.62642
305.602	20362.1	1.62731	1.62731
305.712	20369.3	1.62817	1.62817
305.822	20377.1	1.62904	1.62904
305.922	20383.8	1.62983	1.62983
306.032	20392	1.63072	1.63072
306.142	20400.6	1.63159	1.63159
306.242	20408.2	1.63239	1.63239
306.352	20417.6	1.63328	1.63328
306.462	20425.3	1.63413	1.63413
306.572	20434.1	1.63504	1.63504
306.672	20441.4	1.63584	1.63584
306.782	20449.1	1.63671	1.63671
306.892	20456.4	1.63756	1.63756
306.992	20464.6	1.63841	1.63841
307.102	20471.1	1.63925	1.63925
307.212	20479.1	1.64016	1.64016
307.322	20486.4	1.64103	1.64103
307.422	20494.5	1.64184	1.64184
307.532	20502.6	1.64271	1.64271
307.642	20510.3	1.64357	1.64357
307.742	20518.6	1.64438	1.64438
307.852	20527.7	1.64527	1.64527
307.962	20535	1.64614	1.64614
308.072	20543.6	1.64705	1.64705
308.172	20548.3	1.64779	1.64779
308.282	20556.3	1.64866	1.64866
308.382	20563.7	1.64947	1.64947
308.492	20571.5	1.65033	1.65033
308.602	20580.1	1.65124	1.65124
308.712	20587.3	1.65207	1.65207
308.812	20595.1	1.65288	1.65288
308.922	20604	1.65379	1.65379
309.032	20612.7	1.65467	1.65467
309.132	20621	1.6555	1.6555
309.242	20628.3	1.65633	1.65633
309.352	20636.6	1.65722	1.65722
309.462	20645	1.65808	1.65808
309.562	20651.9	1.65889	1.65889
309.672	20659.9	1.6598	1.6598
309.782	20667.6	1.66065	1.66065
309.882	20674.2	1.66145	1.66145
309.992	20682.5	1.66234	1.66234
310.102	20691	1.66321	1.66321
310.212	20698.6	1.6641	1.6641
310.312	20707.1	1.66491	1.66491
310.422	20715.4	1.6658	1.6658
310.532	20722.6	1.66664	1.66664
310.632	20730.1	1.66745	1.66745
310.742	20738.8	1.66834	1.66834
310.852	20746.7	1.66923	1.66923
310.962	20754.1	1.67012	1.67012
311.062	20761.6	1.6709	1.6709
311.172	20769.5	1.67179	1.67179
311.282	20777.4	1.67266	1.67266
311.382	20784.5	1.67346	1.67346
311.492	20792.7	1.67433	1.67433
311.602	20801.7	1.67522	1.67522
311.712	20810.3	1.67611	1.67611
311.812	20818.3	1.67687	1.67687
311.922	20827.1	1.67778	1.67778
312.032	20835	1.67867	1.67867
312.132	20842.9	1.67948	1.67948
312.242	20850.5	1.68035	1.68035
312.352	20858.1	1.68122	1.68122
312.462	20866.4	1.6821	1.6821
312.562	20874	1.68291	1.68291
312.672	20882	1.6838	1.6838
312.782	20889.9	1.68467	1.68467
312.882	20896.7	1.68545	1.68545
312.992	20904.8	1.68632	1.68632
313.102	20912.8	1.68721	1.68721
313.212	20921.5	1.68808	1.68808
313.312	20928.5	1.68888	1.68888
313.422	20936.5	1.68975	1.68975
313.532	20944.7	1.69064	1.69064
313.632	20952.3	1.69145	1.69145
313.742	20960.7	1.69234	1.69234
313.852	20968.3	1.6932	1.6932
313.952	20975.7	1.69403	1.69403
314.062	20984.5	1.69492	1.69492
314.172	20992.5	1.69577	1.69577
314.282	21000.8	1.69668	1.69668
314.382	21008.4	1.69744	1.69744
314.492	21017.2	1.69833	1.69833
314.542	21021.7	1.69874	1.69874
314.642	21020	1.69932	1.69932
314.752	20997.9	1.69934	1.69934
314.862	20970	1.69893	1.69893
[truncated: 732 more rows]
