# Supplementary material for: Benchmark dataset of the effect of grain size on strength in the single-phase FCC CrCoNi medium entropy alloy
Source: Data Brief. 2019 Oct 1;27:104592. doi: 10.1016/j.dib.2019.104592 (PMC6812030; doi:10.1016/j.dib.2019.104592)
Supplement: Multimedia component 1 [file mmc1.zip › Compression_Tests/77K/CrCoNi_1173K_10min_77K.xlsx]

## Sheet: CrCoNi_1173K_10min_77K
Name	CrCoNi-900C-10min-4µm
Diameter	4.13	mm
Sample height	8.05	mm
Gage length	8.05	mm
Speed ​​during measurement	0.48	mm/min
Time	Force	Crosshead Displacement	Crosshead Displacement
s	N	mm	mm
253.485	57.0984	0	0
253.565	57.2718	2.07184e-05	2.07184e-05
253.595	57.2167	2.07184e-05	2.07184e-05
253.595	57.2167	2.07184e-05	2.07184e-05
253.705	56.989	2.07184e-05	2.07184e-05
253.805	57.0828	4.13892e-05	4.13892e-05
253.915	57.5939	0.000165223	0.000165223
254.025	60.383	0.00105405	0.00105405
254.135	63.5041	0.00194287	0.00194287
254.235	67.0275	0.0027492	0.0027492
254.345	71.2248	0.00361729	0.00361729
254.455	75.8009	0.00450611	0.00450611
254.555	80.4142	0.00529146	0.00529146
254.665	85.5783	0.00618029	0.00618029
254.775	91.5373	0.00709009	0.00709009
254.885	97.7463	0.00799942	0.00799942
254.985	103.469	0.00876427	0.00876427
255.095	110.102	0.00963259	0.00963259
255.205	116.676	0.0105214	0.0105214
255.305	122.852	0.0113482	0.0113482
255.415	130.266	0.0122161	0.0122161
255.525	137.473	0.0130844	0.0130844
255.635	144.762	0.0139735	0.0139735
255.735	151.781	0.0147588	0.0147588
255.845	159.309	0.0156682	0.0156682
255.955	166.981	0.016516	0.016516
256.055	174.215	0.0173218	0.0173218
256.165	182.012	0.0182106	0.0182106
256.275	189.973	0.0190995	0.0190995
256.385	197.395	0.0200093	0.0200093
256.485	203.879	0.0207946	0.0207946
256.595	211.774	0.021642	0.021642
256.705	219.485	0.0225723	0.0225723
256.805	226.025	0.023337	0.023337
256.915	233.591	0.0242259	0.0242259
257.025	240.732	0.0251147	0.0251147
257.125	247.294	0.025921	0.025921
257.235	254.74	0.0268098	0.0268098
257.345	262.243	0.0276782	0.0276782
257.455	269.665	0.028567	0.028567
257.555	276.29	0.0293728	0.0293728
257.665	283.169	0.0302617	0.0302617
257.775	290.29	0.03113	0.03113
257.875	296.966	0.0319363	0.0319363
257.985	304.157	0.0327837	0.0327837
258.095	311.474	0.033693	0.033693
258.205	318.591	0.0345613	0.0345613
258.305	325.318	0.0353676	0.0353676
258.415	332.708	0.0362565	0.0362565
258.525	340.259	0.0371246	0.0371246
258.625	347.169	0.0379099	0.0379099
258.735	354.638	0.0388197	0.0388197
258.845	362.2	0.0396876	0.0396876
258.955	369.501	0.0405971	0.0405971
259.055	376.814	0.0413825	0.0413825
259.165	384.704	0.0422923	0.0422923
259.275	392.322	0.0431396	0.0431396
259.375	399.435	0.0439254	0.0439254
259.485	407.447	0.0448553	0.0448553
259.595	415.755	0.0457236	0.0457236
259.705	423.939	0.0465712	0.0465712
259.805	432.126	0.047377	0.047377
259.915	440.38	0.0482868	0.0482868
260.025	448.798	0.0491547	0.0491547
260.125	456.724	0.0499195	0.0499195
260.235	465.56	0.0508083	0.0508083
260.345	474.298	0.0516767	0.0516767
260.455	483.189	0.052545	0.052545
260.555	491.681	0.0534133	0.0534133
260.665	500.79	0.0542606	0.0542606
260.775	510.31	0.0551495	0.0551495
260.875	518.9	0.0559558	0.0559558
260.985	528.068	0.0568236	0.0568236
261.095	538.599	0.0577125	0.0577125
261.205	548.521	0.0586013	0.0586013
261.305	557.282	0.0593871	0.0593871
261.415	567.228	0.0602759	0.0602759
261.525	577.447	0.0611028	0.0611028
261.625	586.833	0.0619294	0.0619294
261.735	597.083	0.0628184	0.0628184
261.845	607.648	0.0636863	0.0636863
261.945	617.293	0.0644926	0.0644926
262.055	628.156	0.065402	0.065402
262.165	638.5	0.0662703	0.0662703
262.265	648.219	0.0670556	0.0670556
262.375	659.457	0.0679654	0.0679654
262.485	670.766	0.0688335	0.0688335
262.595	681.984	0.0697018	0.0697018
262.695	692.969	0.0705077	0.0705077
262.805	704.75	0.071376	0.071376
262.915	716.063	0.0722648	0.0722648
263.015	726.586	0.0730502	0.0730502
263.125	738.27	0.073939	0.073939
263.235	750.387	0.0748278	0.0748278
263.345	762.09	0.0756757	0.0756757
263.445	773.223	0.0764815	0.0764815
263.555	785.449	0.0773911	0.0773911
263.665	797.543	0.0782594	0.0782594
263.765	808.902	0.0790862	0.0790862
263.875	821.59	0.0799336	0.0799336
263.985	834.199	0.0808019	0.0808019
264.095	847.027	0.0816702	0.0816702
264.195	859.199	0.082497	0.082497
264.305	871.848	0.0833649	0.0833649
264.415	884.996	0.0842537	0.0842537
264.515	896.277	0.0850805	0.0850805
264.625	909.457	0.0859489	0.0859489
264.735	922.207	0.0868172	0.0868172
264.845	936.137	0.087706	0.087706
264.945	948.098	0.0884709	0.0884709
265.055	961.215	0.0893597	0.0893597
265.165	974.66	0.0902275	0.0902275
265.265	987.371	0.0909926	0.0909926
265.375	1001.25	0.0919227	0.0919227
265.485	1015.96	0.0928115	0.0928115
265.595	1029.78	0.0936798	0.0936798
265.695	1042.88	0.0945067	0.0945067
265.805	1056.54	0.0953542	0.0953542
265.915	1070.45	0.0962221	0.0962221
266.015	1083.26	0.0970284	0.0970284
266.125	1097.75	0.0979172	0.0979172
266.235	1111.79	0.0987856	0.0987856
266.345	1126.22	0.0996744	0.0996744
266.445	1139.64	0.100439	0.100439
266.555	1154.74	0.101349	0.101349
266.665	1170.07	0.102217	0.102217
266.765	1184.25	0.103044	0.103044
266.875	1198.93	0.103932	0.103932
266.985	1212.93	0.104759	0.104759
267.085	1226.82	0.105566	0.105566
267.195	1241.88	0.106433	0.106433
267.305	1257.05	0.107323	0.107323
267.415	1272.08	0.108191	0.108191
267.515	1286.06	0.108976	0.108976
267.625	1301.54	0.109844	0.109844
267.735	1317.29	0.110754	0.110754
267.835	1331.86	0.11156	0.11156
267.945	1348.6	0.112428	0.112428
268.055	1364.2	0.113317	0.113317
268.165	1380.15	0.114185	0.114185
268.265	1395.4	0.115012	0.115012
268.375	1411.8	0.11588	0.11588
268.485	1428.29	0.116748	0.116748
268.585	1442.72	0.117554	0.117554
268.695	1458.62	0.118402	0.118402
268.805	1475.05	0.119312	0.119312
268.915	1491.62	0.12018	0.12018
269.015	1507.18	0.121007	0.121007
269.125	1524.08	0.121875	0.121875
269.235	1540.86	0.122743	0.122743
269.335	1556.28	0.123528	0.123528
269.445	1573.35	0.124417	0.124417
269.555	1590.29	0.125306	0.125306
269.665	1607.43	0.126195	0.126195
269.765	1622.4	0.126981	0.126981
269.875	1639.57	0.127828	0.127828
269.985	1656.8	0.128758	0.128758
270.085	1672.39	0.129523	0.129523
270.195	1689.59	0.130412	0.130412
270.305	1707.02	0.1313	0.1313
270.415	1724.69	0.132189	0.132189
270.515	1740.8	0.132996	0.132996
270.625	1758.51	0.133864	0.133864
270.735	1775.93	0.134753	0.134753
270.835	1792.22	0.135559	0.135559
270.945	1809.84	0.136406	0.136406
271.055	1828.1	0.137316	0.137316
271.165	1845.76	0.138184	0.138184
271.265	1861.71	0.13899	0.13899
271.375	1879.47	0.139858	0.139858
271.485	1897.4	0.140727	0.140727
271.585	1913.97	0.141553	0.141553
271.695	1931.6	0.142421	0.142421
271.805	1949.6	0.14331	0.14331
271.905	1965.95	0.144096	0.144096
272.015	1985.03	0.144964	0.144964
272.125	2003.38	0.145853	0.145853
272.235	2020.99	0.146721	0.146721
272.335	2037.89	0.147527	0.147527
272.445	2056.67	0.148416	0.148416
272.555	2074.8	0.149325	0.149325
272.655	2091.09	0.15009	0.15009
272.765	2109	0.150979	0.150979
272.875	2127.88	0.151868	0.151868
272.985	2146.67	0.152716	0.152716
273.085	2163.32	0.153542	0.153542
273.195	2182.07	0.154411	0.154411
273.305	2201.35	0.15532	0.15532
273.405	2219.19	0.156105	0.156105
273.515	2238.14	0.156974	0.156974
273.625	2257.22	0.157863	0.157863
273.735	2277.3	0.158751	0.158751
273.835	2294.84	0.159558	0.159558
273.945	2314.68	0.160447	0.160447
274.055	2333.59	0.161294	0.161294
274.155	2351.23	0.1621	0.1621
274.265	2371.17	0.162968	0.162968
274.375	2391.28	0.163878	0.163878
274.485	2410.91	0.164746	0.164746
274.585	2429.02	0.165532	0.165532
274.695	2449.75	0.16642	0.16642
274.805	2470.43	0.167288	0.167288
274.905	2489.41	0.168095	0.168095
275.015	2510.09	0.169004	0.169004
275.125	2530.89	0.169872	0.169872
275.235	2552.4	0.170782	0.170782
275.335	2571.33	0.171567	0.171567
275.445	2592.22	0.172415	0.172415
275.555	2613.51	0.173304	0.173304
275.655	2631.45	0.17411	0.17411
275.765	2653.11	0.174978	0.174978
275.875	2675.75	0.175887	0.175887
275.985	2697.99	0.176756	0.176756
276.085	2718.59	0.177541	0.177541
276.195	2741.64	0.178451	0.178451
276.305	2764.62	0.179319	0.179319
276.405	2785.98	0.180104	0.180104
276.515	2809.18	0.181034	0.181034
276.625	2832.21	0.181903	0.181903
276.735	2855.6	0.182792	0.182792
276.835	2876.71	0.183556	0.183556
276.945	2900.1	0.184424	0.184424
277.045	2922.35	0.185251	0.185251
277.155	2946.84	0.18614	0.18614
277.265	2971.04	0.187029	0.187029
277.375	2995.37	0.187897	0.187897
277.475	3017.4	0.188682	0.188682
277.585	3043.54	0.189633	0.189633
277.695	3068.23	0.190502	0.190502
277.795	3090.56	0.191287	0.191287
277.905	3115.89	0.192155	0.192155
278.015	3140.25	0.193044	0.193044
278.125	3166.26	0.193954	0.193954
278.225	3188.75	0.194739	0.194739
278.335	3214.03	0.195607	0.195607
278.445	3239.89	0.196496	0.196496
278.545	3263.25	0.197281	0.197281
278.655	3290	0.198191	0.198191
278.765	3315.92	0.19908	0.19908
278.875	3342.29	0.199948	0.199948
278.975	3366.23	0.200734	0.200734
279.085	3391.68	0.201581	0.201581
279.195	3418.07	0.202491	0.202491
279.295	3442.6	0.203297	0.203297
279.405	3468.71	0.204165	0.204165
279.515	3495.9	0.205054	0.205054
279.625	3522.2	0.205922	0.205922
279.725	3546.46	0.206749	0.206749
279.835	3573.04	0.207617	0.207617
279.945	3601.25	0.208506	0.208506
280.045	3625.06	0.209312	0.209312
280.155	3652.43	0.210201	0.210201
280.265	3679.81	0.21109	0.21109
280.375	3706.23	0.211937	0.211937
280.475	3731.09	0.212743	0.212743
280.585	3759.01	0.213653	0.213653
280.695	3785.92	0.214521	0.214521
280.795	3811.01	0.215306	0.215306
280.905	3838.45	0.216196	0.216196
281.015	3865.84	0.217064	0.217064
281.125	3893.04	0.217952	0.217952
281.225	3918.45	0.218779	0.218779
281.335	3945.87	0.219647	0.219647
281.445	3973.25	0.220474	0.220474
281.545	3999.04	0.221301	0.221301
281.655	4027.03	0.22219	0.22219
281.765	4055.14	0.223058	0.223058
281.865	4080.67	0.223865	0.223865
281.975	4108.87	0.224732	0.224732
282.085	4137.67	0.225642	0.225642
282.195	4166.09	0.22651	0.22651
282.295	4190.91	0.227296	0.227296
282.405	4219.66	0.228205	0.228205
282.515	4247.94	0.229073	0.229073
282.615	4273.55	0.229859	0.229859
282.725	4301.53	0.230706	0.230706
282.835	4330.23	0.231637	0.231637
282.945	4358.87	0.232505	0.232505
283.045	4384.59	0.233311	0.233311
283.155	4413.64	0.2342	0.2342
283.265	4442.45	0.235109	0.235109
283.365	4468.28	0.235874	0.235874
283.475	4496.89	0.236763	0.236763
283.585	4524.98	0.237652	0.237652
283.695	4553.51	0.238478	0.238478
283.795	4580.23	0.239264	0.239264
283.905	4608.95	0.240174	0.240174
284.015	4638.2	0.241062	0.241062
284.115	4664.09	0.241848	0.241848
284.225	4693.53	0.242716	0.242716
284.335	4723.14	0.243625	0.243625
284.445	4751.92	0.244494	0.244494
284.545	4778.62	0.245321	0.245321
284.655	4807.76	0.246168	0.246168
284.765	4836.92	0.247057	0.247057
284.865	4863.78	0.247863	0.247863
284.975	4892.67	0.24871	0.24871
285.085	4922.06	0.249599	0.249599
285.195	4951.53	0.250488	0.250488
285.295	4978.01	0.251274	0.251274
285.405	5007.36	0.252183	0.252183
285.515	5037.47	0.253093	0.253093
285.615	5063.76	0.253878	0.253878
285.725	5092.48	0.254726	0.254726
285.835	5121.87	0.255614	0.255614
285.945	5150.89	0.256524	0.256524
286.045	5177.01	0.257289	0.257289
286.155	5204.89	0.258157	0.258157
286.265	5234.17	0.259046	0.259046
286.365	5260.94	0.259852	0.259852
286.475	5290.3	0.26072	0.26072
286.585	5320.26	0.26163	0.26163
286.695	5349.44	0.262477	0.262477
286.795	5377.08	0.263283	0.263283
286.905	5406.31	0.264193	0.264193
287.015	5435.29	0.26504	0.26504
287.115	5462	0.265847	0.265847
287.225	5491.78	0.266715	0.266715
287.335	5521.48	0.267583	0.267583
287.435	5548.61	0.26841	0.26841
287.545	5578.17	0.269257	0.269257
287.655	5607.98	0.270126	0.270126
287.765	5638.46	0.271035	0.271035
287.865	5665.43	0.27182	0.27182
287.975	5695.42	0.27273	0.27273
288.085	5724.64	0.273598	0.273598
288.185	5750.54	0.274384	0.274384
288.295	5780.12	0.275252	0.275252
288.405	5809.23	0.27612	0.27612
288.515	5838.87	0.276988	0.276988
288.615	5866.34	0.277794	0.277794
288.725	5895.45	0.278683	0.278683
288.835	5925.71	0.279552	0.279552
288.935	5952.64	0.280337	0.280337
289.045	5983.07	0.281246	0.281246
289.155	6013.45	0.282156	0.282156
289.265	6042.15	0.282983	0.282983
289.365	6069.36	0.283768	0.283768
289.475	6099.57	0.284678	0.284678
289.585	6128.81	0.285546	0.285546
289.685	6156.11	0.286331	0.286331
289.795	6186.92	0.287241	0.287241
289.905	6215.84	0.288109	0.288109
290.015	6246.71	0.288998	0.288998
290.115	6274.18	0.289763	0.289763
290.225	6304.5	0.290672	0.290672
290.335	6335.37	0.291561	0.291561
290.435	6362.56	0.292388	0.292388
290.545	6392.59	0.293235	0.293235
290.655	6422.62	0.294104	0.294104
290.765	6452.87	0.294992	0.294992
290.865	6479.92	0.295778	0.295778
290.975	6510.29	0.296646	0.296646
291.085	6540.98	0.297555	0.297555
291.185	6568.29	0.298341	0.298341
291.295	6597.51	0.29923	0.29923
291.405	6628.25	0.300119	0.300119
291.515	6657.92	0.300966	0.300966
291.615	6685.25	0.301793	0.301793
291.725	6715.57	0.302661	0.302661
291.825	6742.74	0.303447	0.303447
291.935	6772.68	0.304336	0.304336
292.045	6802.65	0.305245	0.305245
292.155	6832.91	0.306113	0.306113
292.255	6860.38	0.306899	0.306899
292.365	6890.55	0.307788	0.307788
292.475	6920.19	0.308676	0.308676
292.575	6947.38	0.309483	0.309483
292.685	6977.9	0.310372	0.310372
292.795	7007.76	0.311239	0.311239
292.905	7038.26	0.312128	0.312128
293.005	7065.51	0.312914	0.312914
293.115	7095.24	0.313782	0.313782
293.225	7125.26	0.31465	0.31465
293.325	7152.72	0.315457	0.315457
293.435	7181.91	0.316345	0.316345
293.545	7212.11	0.317213	0.317213
293.655	7242.18	0.318102	0.318102
293.755	7269.58	0.318908	0.318908
293.865	7298.71	0.319797	0.319797
293.975	7328.1	0.320666	0.320666
294.075	7354.85	0.321451	0.321451
294.185	7384.32	0.32234	0.32234
294.295	7413.55	0.323208	0.323208
294.405	7443.44	0.324097	0.324097
294.505	7470.47	0.324903	0.324903
294.615	7500.27	0.325771	0.325771
294.725	7529.76	0.32666	0.32666
294.825	7557.24	0.327466	0.327466
294.935	7586.08	0.328335	0.328335
295.045	7615.97	0.329223	0.329223
295.155	7645.26	0.330112	0.330112
295.255	7672.01	0.330898	0.330898
295.365	7701.16	0.331766	0.331766
295.475	7730.47	0.332696	0.332696
295.575	7756.99	0.333461	0.333461
295.685	7785.3	0.334349	0.334349
295.795	7814.47	0.335197	0.335197
295.905	7844.63	0.336107	0.336107
296.005	7871.33	0.336913	0.336913
296.115	7900.1	0.337781	0.337781
296.225	7929.57	0.33867	0.33867
296.325	7955.74	0.339476	0.339476
296.435	7985.02	0.340365	0.340365
296.545	8013.13	0.341233	0.341233
296.655	8041.61	0.342122	0.342122
296.755	8067.29	0.342886	0.342886
296.865	8095.77	0.343796	0.343796
296.975	8124.61	0.344664	0.344664
297.075	8150.47	0.34545	0.34545
297.185	8178.94	0.346359	0.346359
297.295	8207.08	0.347228	0.347228
297.395	8233.1	0.348054	0.348054
297.505	8261.38	0.348922	0.348922
297.615	8290.19	0.349811	0.349811
297.725	8317.96	0.3507	0.3507
297.825	8342.6	0.351465	0.351465
297.935	8370.64	0.352375	0.352375
298.045	8397.63	0.353222	0.353222
298.145	8423.19	0.354028	0.354028
298.255	8451.72	0.354917	0.354917
298.365	8480.02	0.355785	0.355785
298.475	8507.74	0.356715	0.356715
298.575	8532.25	0.357501	0.357501
298.685	8560.35	0.358369	0.358369
298.795	8588.75	0.359299	0.359299
298.895	8612.97	0.360105	0.360105
299.005	8639.86	0.360973	0.360973
299.115	8666.67	0.361842	0.361842
299.225	8692.38	0.362689	0.362689
299.325	8717.52	0.363516	0.363516
299.435	8743.71	0.364384	0.364384
299.545	8770.16	0.365294	0.365294
299.645	8794.24	0.3661	0.3661
299.755	8820.42	0.366989	0.366989
299.865	8847.35	0.367877	0.367877
299.975	8872.69	0.368746	0.368746
300.075	8896.3	0.369531	0.369531
300.185	8922.19	0.37042	0.37042
300.295	8947.22	0.371288	0.371288
300.395	8969.97	0.372074	0.372074
300.505	8995.89	0.372962	0.372962
300.615	9020.5	0.373851	0.373851
300.725	9045.63	0.37474	0.37474
300.825	9068.55	0.375546	0.375546
300.935	9093.03	0.376415	0.376415
301.045	9118.52	0.377324	0.377324
301.145	9141.21	0.378109	0.378109
301.255	9165.52	0.378998	0.378998
301.365	9189.17	0.379846	0.379846
301.475	9213.6	0.380735	0.380735
301.575	9235.72	0.381541	0.381541
301.685	9259.21	0.382409	0.382409
301.795	9282.75	0.383257	0.383257
301.895	9304.04	0.384125	0.384125
302.005	9327.74	0.384993	0.384993
302.115	9350.5	0.385882	0.385882
302.215	9370.8	0.386667	0.386667
302.325	9393.83	0.387536	0.387536
302.435	9416.22	0.388424	0.388424
302.545	9438.75	0.389313	0.389313
302.645	9458.85	0.390119	0.390119
302.755	9481.26	0.390988	0.390988
302.865	9503.04	0.391876	0.391876
302.965	9522.56	0.392662	0.392662
303.075	9544.45	0.393551	0.393551
303.185	9566.06	0.394439	0.394439
303.295	9587.35	0.395328	0.395328
303.395	9605.78	0.396114	0.396114
303.505	9626.31	0.397003	0.397003
303.615	9646.63	0.39785	0.39785
303.715	9665.17	0.398656	0.398656
303.825	9685.79	0.399545	0.399545
303.935	9706.13	0.400434	0.400434
304.045	9726.29	0.401323	0.401323
304.145	9743.66	0.402109	0.402109
304.255	9762.95	0.402976	0.402976
304.365	9782.76	0.403886	0.403886
304.465	9799.45	0.404651	0.404651
304.575	9818.18	0.40556	0.40556
304.685	9836.06	0.406449	0.406449
304.795	9853.87	0.407318	0.407318
304.895	9870.22	0.408123	0.408123
305.005	9886.2	0.40895	0.40895
305.115	9903.74	0.409819	0.409819
305.215	9919.91	0.410645	0.410645
305.325	9936.17	0.411514	0.411514
305.435	9953.03	0.412403	0.412403
305.545	9969.27	0.413312	0.413312
305.645	9983.46	0.414118	0.414118
305.755	9998.93	0.414986	0.414986
305.865	10014.1	0.415875	0.415875
305.965	10027.9	0.416661	0.416661
306.075	10042.7	0.417529	0.417529
306.185	10055.7	0.418397	0.418397
306.295	10069.7	0.419286	0.419286
306.395	10082.4	0.420071	0.420071
306.505	10096	0.42096	0.42096
306.615	10109.6	0.421828	0.421828
306.715	10121.7	0.422634	0.422634
306.825	10134.6	0.423544	0.423544
306.935	10146.4	0.424412	0.424412
307.035	10157.6	0.425218	0.425218
307.145	10169.8	0.426086	0.426086
307.255	10181.5	0.426975	0.426975
307.355	10191.8	0.427761	0.427761
307.465	10203.5	0.428649	0.428649
307.575	10214.4	0.429518	0.429518
307.685	10225.5	0.430407	0.430407
307.785	10235.8	0.431213	0.431213
307.895	10247.2	0.432102	0.432102
308.005	10258.3	0.43297	0.43297
308.105	10269.1	0.433776	0.433776
308.215	10279.5	0.434624	0.434624
308.325	10290.6	0.435512	0.435512
308.435	10301.7	0.436401	0.436401
308.535	10311.2	0.437166	0.437166
308.645	10322.6	0.438075	0.438075
308.755	10333	0.438923	0.438923
308.855	10343.2	0.439729	0.439729
308.965	10354.1	0.440639	0.440639
309.075	10364.9	0.441507	0.441507
309.185	10376.2	0.442395	0.442395
309.285	10384.4	0.443161	0.443161
309.395	10395.5	0.444008	0.444008
309.505	10406.8	0.444897	0.444897
309.605	10417	0.445703	0.445703
309.715	10428.6	0.446592	0.446592
309.825	10439	0.447481	0.447481
309.935	10450.1	0.448349	0.448349
310.035	10460	0.449176	0.449176
310.145	10470.2	0.450044	0.450044
310.255	10480.8	0.450933	0.450933
310.355	10490.2	0.451718	0.451718
310.465	10500.2	0.452586	0.452586
310.575	10511.1	0.453475	0.453475
310.685	10522	0.454344	0.454344
310.785	10531.5	0.455129	0.455129
310.895	10542.7	0.456038	0.456038
311.005	10552.3	0.456865	0.456865
311.105	10562.1	0.457692	0.457692
311.215	10573.5	0.458581	0.458581
311.325	10584.1	0.45949	0.45949
311.435	10595	0.460338	0.460338
311.535	10604.6	0.461185	0.461185
311.645	10614	0.462033	0.462033
311.755	10624.6	0.462922	0.462922
311.855	10633.9	0.463728	0.463728
311.965	10644.6	0.464576	0.464576
312.075	10655.4	0.465464	0.465464
312.175	10665.4	0.46627	0.46627
312.285	10676.4	0.46716	0.46716
312.395	10687.3	0.468027	0.468027
312.505	10697.7	0.468896	0.468896
312.605	10707.6	0.469702	0.469702
312.715	10717.5	0.470591	0.470591
312.825	10727.9	0.47148	0.47148
312.925	10737.4	0.472245	0.472245
313.035	10747	0.473133	0.473133
313.145	10757.2	0.474022	0.474022
313.255	10768.2	0.474911	0.474911
313.355	10777	0.475696	0.475696
313.465	10787.4	0.476585	0.476585
313.575	10797.9	0.477474	0.477474
313.675	10808	0.478301	0.478301
313.785	10817.8	0.479169	0.479169
313.895	10828.1	0.480017	0.480017
314.005	10838.7	0.480906	0.480906
314.105	10848.3	0.481711	0.481711
314.215	10858.6	0.48258	0.48258
314.325	10868.1	0.483448	0.483448
314.425	10877.7	0.484254	0.484254
314.535	10887.6	0.485143	0.485143
314.645	10898	0.486011	0.486011
314.755	10908.7	0.4869	0.4869
314.855	10918.3	0.487706	0.487706
314.965	10929	0.488595	0.488595
315.075	10939.6	0.489463	0.489463
315.175	10948.6	0.490228	0.490228
315.285	10959.2	0.491096	0.491096
315.395	10969.6	0.492006	0.492006
315.505	10979.9	0.492874	0.492874
315.605	10988.3	0.49368	0.49368
315.715	10999	0.494569	0.494569
315.825	11009.4	0.495457	0.495457
315.925	11018.3	0.496243	0.496243
316.035	11028.3	0.497132	0.497132
316.145	11037.6	0.498041	0.498041
316.255	11048.6	0.49891	0.49891
316.355	11057.8	0.499695	0.499695
316.465	11068.1	0.500584	0.500584
316.575	11078.7	0.501452	0.501452
316.675	11087.7	0.502258	0.502258
316.785	11097.8	0.503147	0.503147
316.895	11108.4	0.504036	0.504036
316.995	11116.4	0.504842	0.504842
317.105	11127.3	0.505731	0.505731
317.215	11136.7	0.506578	0.506578
317.325	11146.8	0.507467	0.507467
317.425	11156.5	0.508273	0.508273
317.535	11166.7	0.509163	0.509163
317.645	11177.3	0.510051	0.510051
317.745	11186.1	0.510857	0.510857
317.855	11196.3	0.511726	0.511726
317.965	11206.4	0.512573	0.512573
318.075	11216.6	0.513462	0.513462
318.175	11225.6	0.514289	0.514289
318.285	11236.1	0.515157	0.515157
318.395	11245.3	0.516025	0.516025
318.495	11254	0.516831	0.516831
318.605	11263.7	0.51772	0.51772
318.715	11272.9	0.51863	0.51863
318.825	11282.9	0.519498	0.519498
318.925	11291.8	0.520283	0.520283
319.035	11301.3	0.521151	0.521151
319.145	11312.2	0.52204	0.52204
319.245	11321.3	0.522826	0.522826
319.355	11331.4	0.523756	0.523756
319.465	11341.6	0.524624	0.524624
319.575	11351.2	0.525472	0.525472
319.675	11359.8	0.526298	0.526298
319.785	11369.7	0.527166	0.527166
319.895	11379.9	0.528076	0.528076
319.995	11388.9	0.528882	0.528882
320.105	11398.1	0.52975	0.52975
320.215	11407.8	0.53066	0.53066
320.325	11417.1	0.531508	0.531508
320.425	11426.7	0.532334	0.532334
320.535	11436.2	0.533202	0.533202
320.645	11446.9	0.534071	0.534071
320.745	11455.8	0.534877	0.534877
320.855	11465.4	0.535745	0.535745
320.965	11475.5	0.536655	0.536655
321.075	11485.6	0.537543	0.537543
321.175	11493	0.538349	0.538349
321.285	11502	0.539218	0.539218
321.395	11511.5	0.540065	0.540065
321.495	11519.3	0.540871	0.540871
321.605	11530.3	0.541781	0.541781
321.715	11539.9	0.542649	0.542649
321.825	11550.8	0.543538	0.543538
321.925	11559.8	0.544323	0.544323
322.035	11569.2	0.545212	0.545212
322.135	11578.3	0.546018	0.546018
322.245	11587.8	0.546907	0.546907
322.355	11596.7	0.547796	0.547796
322.465	11605.3	0.548644	0.548644
322.565	11614.5	0.549449	0.549449
322.675	11623.8	0.550339	0.550339
322.785	11633.1	0.551228	0.551228
322.885	11641.9	0.552033	0.552033
322.995	11652	0.552902	0.552902
323.105	11661.1	0.55377	0.55377
323.215	11671.5	0.554679	0.554679
323.315	11679.9	0.555465	0.555465
323.425	11689.9	0.556375	0.556375
323.535	11699.6	0.557242	0.557242
323.635	11707.5	0.558007	0.558007
323.745	11716.6	0.558896	0.558896
323.855	11725.8	0.559785	0.559785
323.965	11734.5	0.560653	0.560653
324.065	11743.8	0.56148	0.56148
324.175	11752.8	0.562348	0.562348
324.285	11761.9	0.563237	0.563237
324.385	11770.6	0.564023	0.564023
324.495	11780.4	0.564911	0.564911
324.605	11790.5	0.5658	0.5658
324.715	11800	0.566669	0.566669
324.815	11808.6	0.567474	0.567474
324.925	11817.8	0.568343	0.568343
325.035	11826.9	0.569232	0.569232
325.135	11834.6	0.570017	0.570017
325.245	11843.6	0.570906	0.570906
325.355	11852.7	0.571795	0.571795
325.465	11861.7	0.572684	0.572684
325.565	11870	0.57349	0.57349
325.675	11879.9	0.574358	0.574358
325.785	11888.8	0.575226	0.575226
325.885	11897.3	0.576032	0.576032
325.995	11907.1	0.576921	0.576921
326.105	11915.7	0.577769	0.577769
326.215	11925.1	0.578657	0.578657
326.315	11932.7	0.579443	0.579443
326.425	11942.6	0.580332	0.580332
326.535	11951.2	0.5812	0.5812
326.635	11959.9	0.582027	0.582027
326.745	11968.8	0.582916	0.582916
326.855	11977.5	0.583784	0.583784
326.955	11985.4	0.58457	0.58457
327.065	11995.1	0.585479	0.585479
327.175	12003.6	0.586347	0.586347
327.285	12013.4	0.587215	0.587215
327.385	12021.8	0.588021	0.588021
327.495	12031.2	0.588869	0.588869
327.605	12040.4	0.589778	0.589778
327.705	12049	0.590585	0.590585
327.815	12057.3	0.591453	0.591453
327.925	12066.3	0.592342	0.592342
328.035	12074.9	0.593231	0.593231
328.135	12082.4	0.594016	0.594016
328.245	12090.9	0.594884	0.594884
328.355	12099.9	0.595773	0.595773
328.455	12108.5	0.596558	0.596558
328.565	12117.2	0.597447	0.597447
328.675	12127.6	0.598315	0.598315
328.785	12135.9	0.599184	0.599184
328.885	12144.3	0.599989	0.599989
328.995	12154	0.600899	0.600899
329.105	12161.9	0.601768	0.601768
329.205	12169.8	0.602553	0.602553
329.315	12179	0.603462	0.603462
329.425	12186.6	0.60431	0.60431
329.535	12195.2	0.605178	0.605178
329.635	12203.5	0.605984	0.605984
329.745	12212.6	0.606853	0.606853
329.855	12221.6	0.607741	0.607741
329.955	12229.9	0.608568	0.608568
330.065	12239.1	0.609436	0.609436
330.175	12248.3	0.610284	0.610284
330.285	12257.2	0.611193	0.611193
330.385	12265.2	0.612	0.612
330.495	12272.1	0.612847	0.612847
330.605	12280	0.613715	0.613715
330.705	12288.7	0.614501	0.614501
330.815	12297.6	0.615369	0.615369
330.925	12306.2	0.616278	0.616278
331.035	12314.6	0.617147	0.617147
331.135	12322.4	0.617952	0.617952
331.245	12332	0.618841	0.618841
331.355	12341.7	0.61973	0.61973
331.455	12349.4	0.620536	0.620536
331.565	12358.2	0.621384	0.621384
331.675	12366.9	0.622273	0.622273
331.785	12375.7	0.623141	0.623141
331.885	12383.4	0.623968	0.623968
331.995	12391.7	0.624836	0.624836
332.105	12399.7	0.625704	0.625704
332.205	12406.7	0.62649	0.62649
332.315	12416.3	0.627379	0.627379
332.425	12424.8	0.628246	0.628246
332.525	12432.7	0.629053	0.629053
332.635	12442.8	0.629983	0.629983
332.745	12450.9	0.63083	0.63083
332.855	12459.1	0.631699	0.631699
332.955	12467	0.632484	0.632484
333.065	12475.8	0.633393	0.633393
333.175	12482.9	0.634241	0.634241
333.275	12490.6	0.635047	0.635047
333.385	12499.9	0.635936	0.635936
333.495	12508.2	0.636846	0.636846
333.605	12516.2	0.637714	0.637714
333.705	12523.3	0.638478	0.638478
333.815	12532.4	0.639388	0.639388
333.925	12541.1	0.640277	0.640277
334.025	12548.7	0.641083	0.641083
334.135	12557.8	0.641951	0.641951
334.245	12565.9	0.642819	0.642819
334.355	12575.1	0.643708	0.643708
334.455	12582.5	0.644515	0.644515
334.565	12591.1	0.645403	0.645403
334.675	12598.9	0.646251	0.646251
334.775	12607	0.647057	0.647057
334.885	12615.4	0.647946	0.647946
334.995	12623.6	0.648856	0.648856
335.105	12632.1	0.649744	0.649744
335.205	12638.6	0.650509	0.650509
335.315	12647.3	0.651357	0.651357
335.425	12655.9	0.652225	0.652225
335.525	12663.9	0.653052	0.653052
335.635	12672.3	0.653941	0.653941
335.745	12680.1	0.654808	0.654808
335.855	12688.9	0.655697	0.655697
335.955	12696.4	0.656504	0.656504
336.065	12704.3	0.657372	0.657372
336.175	12711.8	0.658261	0.658261
336.275	12719.6	0.659067	0.659067
336.385	12727.7	0.659955	0.659955
336.495	12735.9	0.660803	0.660803
336.605	12744.7	0.661692	0.661692
336.705	12752	0.662477	0.662477
336.815	12761.1	0.663408	0.663408
336.915	12769.4	0.664214	0.664214
337.025	12777.2	0.665082	0.665082
337.135	12785.5	0.66595	0.66595
337.245	12794.3	0.666818	0.666818
337.345	12801.4	0.667624	0.667624
337.455	12809.3	0.668513	0.668513
337.565	12817.3	0.669402	0.669402
337.665	12824.6	0.670208	0.670208
337.775	12832.9	0.671056	0.671056
337.885	12840.5	0.671924	0.671924
337.995	12849.6	0.672834	0.672834
338.095	12856.6	0.673619	0.673619
338.205	12865.4	0.674508	0.674508
338.315	12873.4	0.675397	0.675397
338.415	12880.8	0.676182	0.676182
338.525	12888.5	0.677071	0.677071
338.635	12896.7	0.67796	0.67796
338.745	12905	0.678849	0.678849
338.845	12912.4	0.679655	0.679655
338.955	12919.8	0.680523	0.680523
339.065	12926.8	0.681412	0.681412
339.165	12933.7	0.682176	0.682176
339.275	12942.1	0.683086	0.683086
339.385	12950.8	0.683996	0.683996
339.495	12958.5	0.684864	0.684864
339.595	12966.3	0.685649	0.685649
339.705	12974.3	0.686538	0.686538
339.815	12982.5	0.687406	0.687406
339.915	12990.3	0.688213	0.688213
340.025	12998.4	0.689081	0.689081
340.135	13005.6	0.689969	0.689969
340.245	13013.9	0.690858	0.690858
340.345	13020.9	0.691665	0.691665
340.455	13028.7	0.692512	0.692512
340.565	13037	0.693422	0.693422
340.665	13044.4	0.694228	0.694228
340.775	13052.1	0.695096	0.695096
340.885	13060.3	0.695985	0.695985
340.995	13068.3	0.696853	0.696853
341.095	13076.8	0.697721	0.697721
341.205	13084.1	0.698569	0.698569
341.315	13092	0.699478	0.699478
341.415	13098.8	0.700243	0.700243
341.525	13106.6	0.701132	0.701132
341.635	13114.5	0.702042	0.702042
341.745	13122.4	0.702909	0.702909
341.845	13129.4	0.703695	0.703695
341.955	13138	0.704584	0.704584
342.065	13145.6	0.705452	0.705452
342.165	13154.4	0.706299	0.706299
342.275	13161.3	0.707168	0.707168
342.385	13169.4	0.708015	0.708015
342.485	13176.4	0.708842	0.708842
342.595	13183.9	0.70969	0.70969
342.705	13192	0.710537	0.710537
342.815	13200.6	0.711488	0.711488
342.915	13207.4	0.712273	0.712273
343.025	13215.4	0.713121	0.713121
343.135	13223.3	0.714051	0.714051
343.235	13230.3	0.714837	0.714837
343.345	13237.6	0.715705	0.715705
343.455	13246.6	0.716614	0.716614
343.565	13254.1	0.717483	0.717483
343.665	13261.3	0.718309	0.718309
343.775	13268.8	0.719157	0.719157
343.885	13276.6	0.720025	0.720025
343.985	13283.9	0.720852	0.720852
344.095	13291.2	0.72172	0.72172
344.205	13299.7	0.72263	0.72263
344.315	13307.3	0.723497	0.723497
344.415	13314.8	0.724304	0.724304
344.525	13322.2	0.725193	0.725193
344.635	13329.6	0.72604	0.72604
344.735	13337.4	0.726826	0.726826
344.845	13344.8	0.727735	0.727735
344.955	13352.1	0.728582	0.728582
345.065	13360.3	0.729471	0.729471
345.165	13367.4	0.730278	0.730278
345.275	13375.7	0.731146	0.731146
345.385	13383.1	0.732055	0.732055
345.485	13390.9	0.732882	0.732882
345.595	13398.5	0.73375	0.73375
345.705	13405.5	0.734598	0.734598
345.815	13413.4	0.735487	0.735487
345.915	13420.4	0.736293	0.736293
346.025	13427.7	0.737182	0.737182
346.135	13435.7	0.738029	0.738029
346.235	13442.4	0.738815	0.738815
346.345	13450	0.739724	0.739724
346.455	13458.1	0.740613	0.740613
346.565	13465.5	0.741502	0.741502
346.665	13473.3	0.742308	0.742308
346.775	13480.5	0.743176	0.743176
346.885	13487.9	0.744044	0.744044
346.985	13495.3	0.744851	0.744851
347.095	13502.1	0.745718	0.745718
347.205	13509.2	0.746566	0.746566
347.305	13516.4	0.747372	0.747372
347.415	13523.9	0.748261	0.748261
347.525	13532.7	0.74917	0.74917
347.635	13540.3	0.750039	0.750039
347.735	13547.2	0.750824	0.750824
347.845	13555.5	0.751734	0.751734
347.955	13562.4	0.752602	0.752602
348.055	13569.7	0.753388	0.753388
348.165	13578	0.754276	0.754276
348.275	13586	0.755165	0.755165
348.385	13593.2	0.756054	0.756054
348.485	13599.5	0.756798	0.756798
348.595	13606.9	0.757687	0.757687
348.705	13614.6	0.758576	0.758576
348.805	13622.4	0.759403	0.759403
348.915	13629.9	0.760271	0.760271
349.025	13637.4	0.761139	0.761139
349.135	13645.3	0.762048	0.762048
349.235	13651.5	0.762834	0.762834
349.345	13658.7	0.763702	0.763702
349.455	13666.1	0.764591	0.764591
349.555	13672.9	0.765397	0.765397
349.665	13680.6	0.766245	0.766245
349.775	13687.7	0.767134	0.767134
349.885	13695.1	0.768002	0.768002
349.985	13702.4	0.768808	0.768808
350.095	13710.6	0.769697	0.769697
350.205	13717.5	0.770565	0.770565
350.305	13724.5	0.771371	0.771371
350.415	13732.7	0.772281	0.772281
350.525	13739.6	0.773107	0.773107
350.635	13747.2	0.774017	0.774017
350.735	13753.7	0.774803	0.774803
350.845	13762.1	0.775691	0.775691
350.955	13769.2	0.776559	0.776559
351.055	13775.4	0.777345	0.777345
351.165	13783.6	0.778254	0.778254
351.275	13791	0.779123	0.779123
351.385	13798.9	0.780032	0.780032
351.485	13805.6	0.780817	0.780817
351.595	13811.4	0.781665	0.781665
351.705	13818.4	0.782513	0.782513
351.805	13825.9	0.78334	0.78334
351.915	13832.8	0.784208	0.784208
352.025	13840.8	0.785076	0.785076
352.125	13847.5	0.785903	0.785903
352.235	13854	0.786771	0.786771
352.345	13862.2	0.78766	0.78766
352.445	13869.2	0.788466	0.788466
352.555	13876.6	0.789355	0.789355
352.665	13884	0.790244	0.790244
352.775	13891.1	0.791091	0.791091
352.875	13898.6	0.791897	0.791897
352.985	13905.7	0.792745	0.792745
353.095	13912.9	0.793634	0.793634
353.195	13919.7	0.79444	0.79444
353.305	13926.7	0.795308	0.795308
353.415	13933.6	0.796197	0.796197
353.525	13942	0.797085	0.797085
353.625	13949.5	0.797892	0.797892
353.735	13957	0.79876	0.79876
353.845	13964.7	0.799669	0.799669
353.945	13971.9	0.800455	0.800455
354.055	13978.9	0.801302	0.801302
354.165	13986.2	0.802191	0.802191
354.275	13993.7	0.803101	0.803101
354.375	13999.6	0.803886	0.803886
354.485	14007.5	0.804775	0.804775
354.595	14014.1	0.805643	0.805643
354.695	14021.1	0.806449	0.806449
354.805	14028.2	0.807338	0.807338
354.915	14035.4	0.808227	0.808227
355.025	14042.4	0.809075	0.809075
355.125	14049.3	0.809881	0.809881
355.235	14057.7	0.81077	0.81077
355.345	14064.9	0.811638	0.811638
355.445	14072.1	0.812444	0.812444
355.555	14078.7	0.813312	0.813312
355.665	14085.9	0.814221	0.814221
355.775	14093.5	0.81509	0.81509
355.875	14100.9	0.815917	0.815917
355.985	14107.7	0.816764	0.816764
356.095	14114.5	0.817632	0.817632
356.195	14121.6	0.818459	0.818459
356.305	14129.1	0.819327	0.819327
356.415	14137	0.820216	0.820216
356.525	14144.2	0.821084	0.821084
356.625	14150.7	0.82187	0.82187
356.735	14157.6	0.822759	0.822759
356.845	14165.1	0.823648	0.823648
356.945	14171.2	0.824433	0.824433
357.055	14178.7	0.825322	0.825322
357.165	14186.3	0.826211	0.826211
357.265	14192.2	0.827017	0.827017
357.375	14199.3	0.827885	0.827885
357.485	14206.2	0.828753	0.828753
357.595	14213.6	0.829663	0.829663
357.695	14220.3	0.830428	0.830428
357.805	14227.9	0.831296	0.831296
357.915	14235.4	0.832184	0.832184
358.015	14242.5	0.833011	0.833011
358.125	14249.6	0.83388	0.83388
358.235	14256.8	0.834768	0.834768
358.345	14264.5	0.835678	0.835678
358.445	14271.3	0.836484	0.836484
358.555	14278.5	0.837352	0.837352
358.665	14285.3	0.83822	0.83822
358.765	14291.3	0.839006	0.839006
358.875	14299.1	0.839895	0.839895
358.985	14306.5	0.840763	0.840763
359.095	14314.5	0.841652	0.841652
359.195	14320.4	0.842437	0.842437
359.305	14328.2	0.843367	0.843367
359.415	14335	0.844194	0.844194
359.515	14342.6	0.845021	0.845021
359.625	14349.1	0.845869	0.845869
359.735	14356.1	0.846778	0.846778
359.845	14363.2	0.847667	0.847667
359.945	14369.8	0.848453	0.848453
360.055	14376.8	0.849362	0.849362
360.165	14383.5	0.850209	0.850209
360.265	14390.6	0.851036	0.851036
360.375	14397.1	0.851884	0.851884
360.485	14404.7	0.852793	0.852793
360.595	14412.8	0.853682	0.853682
360.695	14418.5	0.854467	0.854467
360.805	14426.4	0.855356	0.855356
360.915	14433.1	0.856245	0.856245
361.015	14439.4	0.85701	0.85701
361.125	14447.6	0.85794	0.85794
361.235	14453.9	0.858809	0.858809
361.345	14460.4	0.859676	0.859676
361.445	14466.9	0.860483	0.860483
361.555	14474.3	0.861351	0.861351
361.665	14481.9	0.862219	0.862219
361.765	14488.4	0.863046	0.863046
361.875	14495.2	0.863914	0.863914
361.985	14503.5	0.864803	0.864803
362.085	14509.2	0.865609	0.865609
362.195	14517.2	0.866518	0.866518
362.305	14524.6	0.867408	0.867408
362.415	14530.8	0.868255	0.868255
362.515	14537.3	0.869082	0.869082
362.625	14544.5	0.86995	0.86995
362.735	14551.8	0.870839	0.870839
362.835	14558.4	0.871666	0.871666
362.945	14565	0.872513	0.872513
363.055	14572.6	0.873423	0.873423
363.165	14579.2	0.874291	0.874291
363.265	14586	0.875076	0.875076
363.375	14594	0.875965	0.875965
363.485	14601	0.876854	0.876854
363.585	14607.5	0.877639	0.877639
363.695	14614	0.878529	0.878529
363.805	14620.9	0.879376	0.879376
363.915	14629	0.880285	0.880285
364.015	14635.2	0.881071	0.881071
364.125	14642.2	0.88198	0.88198
364.235	14649	0.882849	0.882849
364.335	14655.8	0.883676	0.883676
364.445	14662.7	0.884523	0.884523
364.555	14670	0.885453	0.885453
364.665	14677.7	0.886301	0.886301
364.765	14683.5	0.887107	0.887107
364.875	14690	0.887975	0.887975
364.985	14697.3	0.888843	0.888843
365.085	14704.7	0.889649	0.889649
365.195	14711.7	0.890538	0.890538
365.305	14718.8	0.891406	0.891406
365.415	14725.8	0.892316	0.892316
365.515	14732.4	0.893122	0.893122
365.625	14738.6	0.89399	0.89399
365.735	14745.6	0.894858	0.894858
365.835	14752.1	0.895664	0.895664
365.945	14759.2	0.896533	0.896533
366.055	14766.2	0.897422	0.897422
366.165	14773.6	0.89829	0.89829
366.265	14780.2	0.899096	0.899096
366.375	14787.3	0.899964	0.899964
366.485	14794.5	0.900853	0.900853
366.585	14801.5	0.901659	0.901659
366.695	14808.5	0.902548	0.902548
366.805	14815	0.903457	0.903457
366.915	14821.7	0.904305	0.904305
367.015	14828	0.905111	0.905111
367.125	14834.4	0.905958	0.905958
367.225	14841.3	0.906765	0.906765
367.335	14849.7	0.907654	0.907654
367.445	14856	0.908543	0.908543
367.555	14864.2	0.909431	0.909431
367.655	14871	0.910237	0.910237
367.765	14877.7	0.911106	0.911106
367.875	14884.9	0.911994	0.911994
367.975	14891.3	0.912801	0.912801
368.085	14897.4	0.913648	0.913648
368.195	14904.1	0.914557	0.914557
368.305	14911.5	0.915405	0.915405
368.405	14918.2	0.916211	0.916211
368.515	14924	0.91708	0.91708
368.625	14931.2	0.917968	0.917968
368.725	14938.5	0.918754	0.918754
368.835	14946.4	0.919643	0.919643
368.945	14953.4	0.920532	0.920532
369.055	14960.3	0.921399	0.921399
369.155	14966.9	0.922206	0.922206
369.265	14973.8	0.923115	0.923115
369.375	14980.2	0.923983	0.923983
369.475	14986.8	0.92479	0.92479
369.585	14993.5	0.925658	0.925658
369.695	14999.9	0.926546	0.926546
369.805	15007.2	0.927415	0.927415
369.905	15014	0.9282	0.9282
370.015	15021.2	0.929089	0.929089
370.125	15028.9	0.929999	0.929999
370.225	15035.3	0.930764	0.930764
370.335	15042.7	0.931673	0.931673
370.445	15048.6	0.93252	0.93252
370.555	15055.8	0.933409	0.933409
370.655	15061.5	0.934195	0.934195
370.765	15069.3	0.935063	0.935063
370.875	15075.2	0.935952	0.935952
370.975	15081.9	0.936758	0.936758
371.085	15088	0.937626	0.937626
371.195	15095.5	0.938515	0.938515
371.305	15102.6	0.939383	0.939383
371.405	15109	0.940189	0.940189
371.515	15115.9	0.941099	0.941099
371.625	15122.8	0.941926	0.941926
371.725	15129.6	0.942752	0.942752
371.835	15136.1	0.943621	0.943621
371.945	15143.2	0.944468	0.944468
372.045	15149.8	0.945316	0.945316
372.155	15157.6	0.946184	0.946184
372.265	15163.2	0.947052	0.947052
372.375	15170.2	0.947941	0.947941
372.475	15176.9	0.948747	0.948747
372.585	15184.4	0.949636	0.949636
372.695	15191.9	0.950525	0.950525
372.795	15196.4	0.95129	0.95129
372.905	15203.3	0.952158	0.952158
373.015	15211.2	0.953047	0.953047
373.125	15218.1	0.953915	0.953915
373.225	15225	0.954742	0.954742
373.335	15232.1	0.95561	0.95561
373.445	15238.8	0.956457	0.956457
373.545	15246.1	0.957284	0.957284
373.655	15252.5	0.958152	0.958152
373.765	15259.6	0.959062	0.959062
373.875	15265.8	0.959888	0.959888
373.975	15272.3	0.960695	0.960695
374.085	15278.8	0.961604	0.961604
374.195	15285.9	0.962472	0.962472
374.295	15292.7	0.963258	0.963258
374.405	15299.8	0.964167	0.964167
374.515	15306.1	0.964994	0.964994
374.625	15313.9	0.965904	0.965904
374.725	15320.4	0.966689	0.966689
374.835	15327.5	0.967578	0.967578
374.945	15334.9	0.968488	0.968488
375.045	15340.4	0.969273	0.969273
375.155	15347.1	0.970141	0.970141
375.265	15354.2	0.971009	0.971009
375.375	15361.1	0.971919	0.971919
375.475	15366.9	0.972704	0.972704
375.585	15374.1	0.973572	0.973572
375.695	15381.6	0.974461	0.974461
375.795	15388.4	0.975268	0.975268
375.905	15396.2	0.976156	0.976156
376.015	15402.8	0.977025	0.977025
376.125	15410.1	0.977914	0.977914
376.225	15416.3	0.978719	0.978719
376.335	15423.1	0.979567	0.979567
376.445	15430.2	0.980477	0.980477
376.545	15435.7	0.981262	0.981262
376.655	15441.9	0.982151	0.982151
376.765	15449.3	0.98304	0.98304
376.875	15455.9	0.983908	0.983908
376.975	15461.5	0.984714	0.984714
377.085	15468.9	0.985603	0.985603
377.195	15476.7	0.986471	0.986471
377.295	15483	0.987277	0.987277
377.405	15489.1	0.988146	0.988146
377.515	15496.7	0.989034	0.989034
377.615	15501.9	0.98984	0.98984
377.725	15507.9	0.990709	0.990709
377.835	15514.7	0.991577	0.991577
377.945	15521.2	0.992466	0.992466
378.045	15527.2	0.993251	0.993251
378.155	15534.2	0.99414	0.99414
378.265	15541.6	0.995008	0.995008
378.365	15548.1	0.995815	0.995815
378.475	15555.6	0.996703	0.996703
378.585	15562.9	0.997592	0.997592
378.695	15570	0.998481	0.998481
378.795	15576	0.999266	0.999266
378.905	15583	1.00013	1.00013
379.015	15590.1	1.001	1.001
379.115	15595.9	1.00181	1.00181
379.225	15602.1	1.00268	1.00268
379.335	15609.6	1.00359	1.00359
379.445	15616.5	1.00448	1.00448
379.545	15622.4	1.00528	1.00528
379.655	15629.4	1.00617	1.00617
379.765	15637.1	1.00704	1.00704
379.865	15643.4	1.00782	1.00782
379.975	15650.8	1.00873	1.00873
380.085	15656.8	1.00956	1.00956
380.195	15664.7	1.01047	1.01047
380.295	15671.2	1.01126	1.01126
380.405	15678.2	1.01214	1.01214
380.515	15684.9	1.01303	1.01303
380.615	15690.8	1.01382	1.01382
380.725	15697.4	1.01473	1.01473
380.835	15704.1	1.01564	1.01564
380.945	15710.9	1.01646	1.01646
381.045	15717.7	1.01727	1.01727
381.155	15725.2	1.01818	1.01818
381.265	15731.9	1.01907	1.01907
381.365	15738.3	1.01983	1.01983
381.475	15746	1.02072	1.02072
381.585	15753	1.02161	1.02161
381.695	15760.2	1.0225	1.0225
381.795	15766.1	1.02331	1.02331
381.905	15771.7	1.02415	1.02415
382.005	15778.2	1.02496	1.02496
382.115	15784.7	1.02583	1.02583
382.225	15791.4	1.02674	1.02674
382.335	15798.9	1.02763	1.02763
382.435	15804.7	1.02841	1.02841
382.545	15811.2	1.02926	1.02926
382.655	15819.2	1.03017	1.03017
382.755	15825.7	1.03098	1.03098
382.865	15834.1	1.03188	1.03188
382.975	15840.2	1.03273	1.03273
383.085	15847	1.03362	1.03362
383.185	15853	1.03443	1.03443
383.295	15859.4	1.0353	1.0353
383.405	15867.2	1.03623	1.03623
383.505	15873.6	1.03701	1.03701
383.615	15879.9	1.0379	1.0379
383.725	15886.6	1.03877	1.03877
383.835	15893.3	1.03966	1.03966
383.935	15900.2	1.04046	1.04046
384.045	15907.3	1.04135	1.04135
384.155	15915.4	1.04222	1.04222
384.255	15921.8	1.04301	1.04301
384.365	15928.1	1.04387	1.04387
384.475	15935.3	1.04478	1.04478
384.585	15941.6	1.04565	1.04565
384.685	15947.3	1.04648	1.04648
384.795	15953.7	1.04735	1.04735
384.905	15959.9	1.04819	1.04819
385.005	15966.5	1.04902	1.04902
385.115	15973.8	1.04989	1.04989
385.225	15981.1	1.0508	1.0508
385.335	15989.1	1.05167	1.05167
385.435	15996.4	1.05247	1.05247
385.545	16002.8	1.05334	1.05334
385.655	16010.6	1.05425	1.05425
385.755	16016.3	1.05502	1.05502
385.865	16022.5	1.05592	1.05592
385.975	16028.1	1.05677	1.05677
386.085	16035.5	1.05768	1.05768
386.185	16041.4	1.05847	1.05847
386.295	16048.2	1.05936	1.05936
386.405	16055.5	1.06025	1.06025
386.505	16062.1	1.06103	1.06103
386.615	16069.1	1.06192	1.06192
386.725	16076.6	1.06281	1.06281
386.835	16083.7	1.06366	1.06366
386.935	16090.5	1.0645	1.0645
387.045	16096.8	1.06537	1.06537
387.155	16103.1	1.06622	1.06622
387.255	16109.2	1.06703	1.06703
387.365	16116.1	1.06791	1.06791
387.475	16122.3	1.06878	1.06878
387.575	16129.7	1.06963	1.06963
387.685	16136.3	1.0705	1.0705
387.795	16143.6	1.07137	1.07137
387.905	16150.7	1.07225	1.07225
388.005	16157.8	1.07306	1.07306
388.115	16165	1.07393	1.07393
388.225	16171.9	1.0748	1.0748
388.325	16178.3	1.07562	1.07562
388.435	16183.9	1.07647	1.07647
388.545	16191.4	1.07736	1.07736
388.655	16197.5	1.07821	1.07821
388.755	16204	1.07903	1.07903
388.865	16210.7	1.07992	1.07992
388.975	16217.2	1.08079	1.08079
389.075	16224.1	1.08162	1.08162
389.185	16231.5	1.08251	1.08251
389.295	16237.6	1.08336	1.08336
389.405	16245.5	1.08422	1.08422
389.505	16251.9	1.08501	1.08501
389.615	16259.5	1.08592	1.08592
389.725	16265.8	1.08681	1.08681
389.825	16271.7	1.08757	1.08757
389.935	16279.2	1.08846	1.08846
390.045	16286.3	1.08935	1.08935
390.155	16292.9	1.09024	1.09024
390.255	16298.8	1.09102	1.09102
390.365	16305.3	1.09191	1.09191
390.475	16313.2	1.0928	1.0928
390.575	16319.4	1.09357	1.09357
390.685	16326.7	1.09448	1.09448
390.795	16333.5	1.09534	1.09534
390.905	16341	1.09621	1.09621
391.005	16346.9	1.09702	1.09702
391.115	16354.3	1.09791	1.09791
391.225	16361.8	1.0988	1.0988
391.325	16367.5	1.09958	1.09958
391.435	16374.5	1.10047	1.10047
391.545	16380.7	1.10134	1.10134
391.655	16386.3	1.10223	1.10223
391.755	16392.9	1.10301	1.10301
391.865	16399.6	1.10388	1.10388
391.975	16406.8	1.10477	1.10477
392.075	16413.9	1.10556	1.10556
392.185	16421.2	1.10644	1.10644
392.295	16427.8	1.10733	1.10733
392.395	16434.5	1.10812	1.10812
392.505	16442	1.10903	1.10903
392.615	16448.7	1.10988	1.10988
392.725	16456	1.11081	1.11081
392.825	16461.4	1.11157	1.11157
392.935	16467.4	1.11242	1.11242
393.045	16474.7	1.11331	1.11331
393.145	16481.3	1.11411	1.11411
393.255	16487.8	1.11498	1.11498
393.365	16495	1.11589	1.11589
393.475	16502.4	1.11676	1.11676
393.575	16509	1.11754	1.11754
393.685	16516.5	1.11843	1.11843
393.795	16524.1	1.11932	1.11932
393.895	16529.7	1.12013	1.12013
394.005	16535.2	1.12098	1.12098
394.115	16541.7	1.12182	1.12182
394.225	16548	1.12271	1.12271
394.325	16554.9	1.12352	1.12352
394.435	16562	1.12441	1.12441
394.545	16567.5	1.12528	1.12528
394.645	16575.1	1.12608	1.12608
394.755	16582.4	1.12695	1.12695
394.865	16589.2	1.12784	1.12784
394.975	16597.3	1.12871	1.12871
395.075	16603.3	1.12951	1.12951
395.185	16610.4	1.1304	1.1304
395.295	16617.5	1.13127	1.13127
395.395	16623.8	1.13208	1.13208
395.505	16630.7	1.13296	1.13296
395.615	16637	1.13383	1.13383
395.725	16643	1.1347	1.1347
395.825	16649.6	1.13551	1.13551
395.935	16656.5	1.1364	1.1364
396.045	16664.3	1.13729	1.13729
396.145	16670.8	1.13807	1.13807
396.255	16678.6	1.13896	1.13896
396.365	16685.3	1.13985	1.13985
396.475	16691.6	1.1407	1.1407
396.575	16698	1.14152	1.14152
396.685	16705.1	1.14239	1.14239
396.795	16712.1	1.14324	1.14324
396.895	16718.6	1.14407	1.14407
397.005	16725.4	1.14495	1.14495
397.115	16731.5	1.14586	1.14586
397.215	16737.5	1.14663	1.14663
397.325	16744.9	1.14752	1.14752
397.435	16751.8	1.14843	1.14843
397.535	16759	1.14917	1.14917
397.645	16766.4	1.15008	1.15008
397.755	16773.6	1.15097	1.15097
397.865	16781.3	1.15186	1.15186
397.965	16787.3	1.15264	1.15264
398.075	16794.6	1.15353	1.15353
398.185	16801	1.15438	1.15438
398.285	16807.1	1.15521	1.15521
398.395	16814.3	1.1561	1.1561
398.505	16821.3	1.15698	1.15698
398.615	16827.4	1.15783	1.15783
398.715	16833.9	1.15864	1.15864
398.825	16840.8	1.15951	1.15951
398.935	16847.9	1.16037	1.16037
399.035	16855.1	1.1612	1.1612
399.145	16861.8	1.16207	1.16207
399.255	16869	1.16294	1.16294
399.365	16875.7	1.16383	1.16383
399.465	16882	1.16463	1.16463
399.575	16888.5	1.1655	1.1655
399.685	16895.7	1.16639	1.16639
399.785	16902.1	1.1672	1.1672
399.895	16909	1.16808	1.16808
400.005	16915.6	1.16895	1.16895
400.115	16922.9	1.16984	1.16984
400.215	16929	1.17061	1.17061
400.325	16937.9	1.17154	1.17154
400.435	16944.5	1.1724	1.1724
400.535	16950.7	1.17319	1.17319
400.645	16958.2	1.17408	1.17408
400.755	16965.6	1.17497	1.17497
400.865	16972.1	1.17584	1.17584
400.965	16978.9	1.17664	1.17664
401.075	16985	1.17753	1.17753
401.185	16991.3	1.1784	1.1784
401.285	16998.1	1.17921	1.17921
401.395	17004.5	1.18005	1.18005
401.505	17012.7	1.18096	1.18096
401.615	17019.3	1.18185	1.18185
401.715	17026.1	1.18266	1.18266
401.825	17033	1.18353	1.18353
401.935	17039.7	1.18439	1.18439
402.035	17046	1.18522	1.18522
402.145	17052.9	1.18609	1.18609
402.255	17060.2	1.18698	1.18698
402.355	17065.9	1.18778	1.18778
402.465	17072.4	1.18865	1.18865
402.575	17079.4	1.18954	1.18954
402.685	17086.1	1.19041	1.19041
402.785	17092.7	1.19119	1.19119
402.895	17100.4	1.1921	1.1921
403.005	17107.9	1.19299	1.19299
403.105	17115.2	1.19378	1.19378
403.215	17122.5	1.19467	1.19467
403.325	17129.1	1.19554	1.19554
403.435	17136.8	1.19647	1.19647
403.535	17142.7	1.19723	1.19723
403.645	17148.3	1.19808	1.19808
403.755	17155.8	1.19897	1.19897
403.855	17162.1	1.19977	1.19977
403.965	17169	1.20064	1.20064
404.075	17176.8	1.20155	1.20155
404.185	17183.7	1.20244	1.20244
404.285	17190.1	1.20322	1.20322
404.395	17196.6	1.20411	1.20411
404.505	17204.4	1.20498	1.20498
404.605	17211.6	1.20585	1.20585
404.715	17218.1	1.20672	1.20672
404.825	17224.6	1.20759	1.20759
404.935	17230.7	1.20845	1.20845
405.035	17237.1	1.20924	1.20924
405.145	17244.8	1.21015	1.21015
405.255	17251.5	1.21104	1.21104
405.355	17258.1	1.21184	1.21184
405.465	17265.7	1.21273	1.21273
405.575	17272.2	1.21358	1.21358
405.685	17280.8	1.21449	1.21449
405.785	17287.1	1.21528	1.21528
405.895	17293.8	1.21614	1.21614
406.005	17300.9	1.21705	1.21705
406.105	17306.7	1.21782	1.21782
406.215	17314.1	1.21873	1.21873
406.325	17322.1	1.21962	1.21962
406.435	17329.1	1.22046	1.22046
406.535	17335.1	1.22127	1.22127
406.645	17342.1	1.22218	1.22218
406.755	17348.9	1.22305	1.22305
406.855	17355.2	1.22381	1.22381
406.965	17363.7	1.22474	1.22474
407.075	17370.4	1.22563	1.22563
407.175	17376.5	1.22642	1.22642
407.285	17383.7	1.22729	1.22729
407.395	17390.2	1.22815	1.22815
407.505	17397.5	1.22904	1.22904
407.605	17403.4	1.22983	1.22983
407.715	17411.4	1.23074	1.23074
407.825	17418	1.23161	1.23161
407.925	17424.3	1.23245	1.23245
408.035	17430.9	1.2333	1.2333
408.145	17438.4	1.23417	1.23417
408.255	17445.7	1.23504	1.23504
408.355	17451.8	1.23582	1.23582
408.465	17459	1.23669	1.23669
408.575	17466.7	1.23758	1.23758
408.675	17472.8	1.23841	1.23841
408.785	17479.9	1.23927	1.23927
408.895	17487.2	1.24014	1.24014
409.005	17495.7	1.24105	1.24105
409.105	17501.6	1.24184	1.24184
409.215	17508.5	1.24273	1.24273
409.325	17515.5	1.24359	1.24359
409.425	17521.8	1.2444	1.2444
409.535	17528.6	1.24527	1.24527
409.645	17535.6	1.24616	1.24616
409.755	17542.6	1.24705	1.24705
409.855	17548.8	1.24783	1.24783
409.965	17555.5	1.24872	1.24872
410.075	17563.1	1.24963	1.24963
410.175	17570.5	1.25044	1.25044
410.285	17577.1	1.25128	1.25128
410.395	17583.7	1.25217	1.25217
410.505	17590.3	1.25304	1.25304
410.605	17596.7	1.25383	1.25383
410.715	17603.5	1.2547	1.2547
410.825	17611.1	1.25558	1.25558
410.925	17617.4	1.25637	1.25637
411.035	17624.7	1.25726	1.25726
411.145	17632.1	1.25815	1.25815
411.255	17639.2	1.25904	1.25904
411.355	17646.3	1.25984	1.25984
411.465	17653.1	1.26073	1.26073
411.575	17660.6	1.26162	1.26162
411.675	17666.9	1.26241	1.26241
411.785	17674.3	1.26329	1.26329
411.895	17681.6	1.26416	1.26416
412.005	17687.7	1.26505	1.26505
412.105	17694.2	1.26584	1.26584
412.215	17701.7	1.26673	1.26673
412.315	17708.3	1.26753	1.26753
412.425	17714.5	1.2684	1.2684
412.535	17722.6	1.26933	1.26933
412.645	17729.1	1.27016	1.27016
412.745	17735.1	1.27096	1.27096
412.855	17741.6	1.27183	1.27183
412.965	17748.5	1.27272	1.27272
413.065	17754.9	1.27348	1.27348
413.175	17762.5	1.27437	1.27437
413.285	17770.3	1.2753	1.2753
413.395	17776.5	1.27611	1.27611
413.495	17783.7	1.27694	1.27694
413.605	17791.2	1.27785	1.27785
413.715	17797.3	1.27869	1.27869
413.815	17804.4	1.27952	1.27952
413.925	17812	1.28039	1.28039
414.035	17818.2	1.28124	1.28124
414.145	17825.8	1.28212	1.28212
414.245	17832.6	1.28293	1.28293
414.355	17840.4	1.2838	1.2838
414.465	17848.2	1.28469	1.28469
414.565	17853.4	1.28547	1.28547
414.675	17860.8	1.28634	1.28634
414.785	17868.8	1.28725	1.28725
414.895	17875.2	1.28812	1.28812
414.995	17882	1.28895	1.28895
415.105	17888.3	1.28977	1.28977
415.215	17894.7	1.29064	1.29064
415.315	17901.1	1.29145	1.29145
415.425	17908.8	1.29236	1.29236
415.535	17915.8	1.2932	1.2932
415.645	17923.1	1.29407	1.29407
415.745	17929.5	1.29486	1.29486
415.855	17936.8	1.29577	1.29577
415.965	17944.4	1.29666	1.29666
416.065	17951.5	1.29748	1.29748
416.175	17957.6	1.29835	1.29835
416.285	17964.3	1.29918	1.29918
416.395	17972.3	1.30007	1.30007
416.495	17979.2	1.30089	1.30089
416.605	17986.5	1.3018	1.3018
416.715	17992.9	1.30263	1.30263
416.815	18000	1.30344	1.30344
416.925	18006.8	1.3043	1.3043
417.035	18014.2	1.30521	1.30521
417.135	18021.1	1.30602	1.30602
417.245	18028.7	1.30691	1.30691
417.355	18035.5	1.3078	1.3078
417.465	18042	1.30867	1.30867
417.565	18048.8	1.30945	1.30945
417.675	18055.8	1.3103	1.3103
417.785	18062.8	1.31121	1.31121
417.885	18069.2	1.31199	1.31199
417.995	18075.8	1.31288	1.31288
418.105	18082.4	1.31379	1.31379
418.215	18090	1.31468	1.31468
418.315	18095.8	1.31545	1.31545
418.425	18102.5	1.31631	1.31631
418.535	18109.8	1.31718	1.31718
418.635	18116.5	1.31801	1.31801
418.745	18124.2	1.3189	1.3189
418.855	18131	1.31979	1.31979
418.965	18138.7	1.32066	1.32066
419.065	18145.1	1.32146	1.32146
419.175	18152.6	1.32231	1.32231
419.285	18159.8	1.32322	1.32322
419.385	18166.1	1.324	1.324
419.495	18173.1	1.32489	1.32489
419.605	18180	1.32578	1.32578
419.715	18187.3	1.32667	1.32667
419.815	18193.8	1.32746	1.32746
419.925	18201.8	1.32837	1.32837
420.035	18208.6	1.32919	1.32919
420.135	18215.4	1.33002	1.33002
420.245	18222.1	1.33089	1.33089
420.355	18229.2	1.33178	1.33178
420.465	18236	1.33264	1.33264
420.565	18243.5	1.33345	1.33345
420.675	18250.9	1.33434	1.33434
420.785	18257.7	1.33523	1.33523
420.885	18263.8	1.33601	1.33601
420.995	18270.5	1.33688	1.33688
421.105	18277.7	1.33777	1.33777
421.215	18285.2	1.33864	1.33864
421.315	18292.4	1.33947	1.33947
421.425	18299.9	1.34035	1.34035
421.535	18306.9	1.34122	1.34122
421.635	18312.9	1.34201	1.34201
421.745	18320.5	1.3429	1.3429
421.855	18328.5	1.34377	1.34377
421.965	18335.1	1.34463	1.34463
422.065	18342.3	1.34548	1.34548
422.175	18349.3	1.34635	1.34635
422.285	18355.7	1.3472	1.3472
422.385	18362.9	1.348	1.348
422.495	18370.5	1.34889	1.34889
422.605	18378.1	1.34978	1.34978
422.705	18385	1.35059	1.35059
422.815	18391.7	1.35145	1.35145
422.925	18399.2	1.35232	1.35232
423.035	18406.7	1.35323	1.35323
423.135	18412.7	1.35404	1.35404
423.245	18419.9	1.35491	1.35491
423.355	18427.2	1.3558	1.3558
423.455	18433.6	1.3566	1.3566
423.565	18440.6	1.35747	1.35747
423.675	18447.8	1.35836	1.35836
423.785	18454.9	1.35923	1.35923
423.885	18461.2	1.36001	1.36001
423.995	18469.2	1.36092	1.36092
424.105	18476.6	1.36181	1.36181
424.205	18483	1.3626	1.3626
424.315	18490.6	1.36346	1.36346
424.425	18497.9	1.36437	1.36437
424.535	18504.5	1.36522	1.36522
424.635	18511.7	1.36605	1.36605
424.745	18518.7	1.36694	1.36694
424.855	18525	1.36781	1.36781
424.955	18531.6	1.36857	1.36857
425.065	18538.7	1.36946	1.36946
425.175	18547.1	1.37037	1.37037
425.285	18554.2	1.37126	1.37126
425.385	18560.5	1.37204	1.37204
425.495	18568.6	1.37291	1.37291
425.605	18575.3	1.37378	1.37378
425.705	18583	1.37465	1.37465
425.815	18590.4	1.37552	1.37552
425.925	18596.4	1.37636	1.37636
426.035	18604.1	1.37725	1.37725
426.135	18610.5	1.37808	1.37808
426.245	18617.2	1.37895	1.37895
426.355	18624.7	1.37984	1.37984
426.455	18630.6	1.3806	1.3806
426.565	18638.9	1.38151	1.38151
426.675	18646.1	1.38242	1.38242
426.785	18653.5	1.38329	1.38329
426.885	18660.6	1.38411	1.38411
426.995	18667.5	1.38494	1.38494
427.095	18673.6	1.38577	1.38577
427.205	18681.1	1.38664	1.38664
427.315	18688.1	1.3875	1.3875
427.425	18696	1.38841	1.38841
427.525	18702.7	1.38922	1.38922
427.635	18709.2	1.39009	1.39009
427.745	18716.7	1.39096	1.39096
427.845	18724.1	1.39176	1.39176
427.955	18731.9	1.39265	1.39265
428.065	18739.2	1.39356	1.39356
428.175	18746.7	1.39443	1.39443
428.275	18752.7	1.39522	1.39522
428.385	18759.5	1.39608	1.39608
428.495	18767.4	1.39697	1.39697
428.595	18774.5	1.39778	1.39778
428.705	18782	1.39865	1.39865
428.815	18789.3	1.39956	1.39956
428.925	18796.9	1.40042	1.40042
429.025	18803.4	1.40123	1.40123
429.135	18810.7	1.4021	1.4021
429.245	18818	1.40299	1.40299
429.345	18824.4	1.40377	1.40377
429.455	18831.3	1.40466	1.40466
429.565	18838.6	1.40553	1.40553
429.675	18846.1	1.4064	1.4064
429.775	18853.8	1.4072	1.4072
429.885	18860.8	1.40809	1.40809
429.995	18868.3	1.40896	1.40896
430.095	18875.9	1.40979	1.40979
430.205	18883.1	1.41068	1.41068
430.315	18889.7	1.41152	1.41152
430.425	18897	1.41241	1.41241
430.525	18903	1.41322	1.41322
430.635	18910.6	1.41409	1.41409
430.745	18918.3	1.41498	1.41498
430.845	18925.2	1.41578	1.41578
430.955	18932.6	1.41667	1.41667
431.065	18940.4	1.41754	1.41754
431.175	18947.4	1.41841	1.41841
431.275	18954	1.41921	1.41921
431.385	18962.2	1.42012	1.42012
431.495	18969	1.42097	1.42097
431.595	18975.9	1.42178	1.42178
431.705	18982.4	1.42269	1.42269
431.815	18989.3	1.42351	1.42351
431.925	18996.4	1.4244	1.4244
432.025	19002.1	1.42519	1.42519
432.135	19009.8	1.42608	1.42608
432.245	19018.2	1.42697	1.42697
432.345	19025.2	1.42777	1.42777
432.455	19031.9	1.4286	1.4286
432.565	19039.9	1.42951	1.42951
432.665	19047.2	1.43031	1.43031
432.775	19054.9	1.43122	1.43122
432.885	19062	1.43209	1.43209
432.995	19068.9	1.43298	1.43298
433.095	19075.5	1.43377	1.43377
433.205	19082	1.43463	1.43463
433.315	19090	1.43552	1.43552
433.415	19097.5	1.43633	1.43633
433.525	19104.7	1.4372	1.4372
433.635	19112.1	1.43809	1.43809
433.745	19120.2	1.43897	1.43897
433.845	19127.6	1.43976	1.43976
433.955	19134.5	1.44065	1.44065
434.065	19141.4	1.44152	1.44152
434.165	19148.7	1.44232	1.44232
434.275	19155.4	1.44319	1.44319
434.385	19162.5	1.44406	1.44406
434.495	19169.7	1.44495	1.44495
434.595	19176.6	1.44576	1.44576
434.705	19183.6	1.44664	1.44664
434.815	19191.1	1.44749	1.44749
434.915	19197.7	1.44832	1.44832
435.025	19205.5	1.44919	1.44919
435.135	19213.2	1.45005	1.45005
435.245	19220	1.45092	1.45092
435.345	19226.9	1.45175	1.45175
435.455	19234.4	1.45262	1.45262
435.565	19241.4	1.45347	1.45347
435.665	19248.4	1.45431	1.45431
435.775	19255.6	1.45514	1.45514
435.885	19263.1	1.45607	1.45607
435.995	19270.2	1.45694	1.45694
436.095	19276.5	1.45774	1.45774
436.205	19284.4	1.45865	1.45865
436.315	19290.4	1.45946	1.45946
436.415	19297.6	1.46027	1.46027
436.525	19305.4	1.46113	1.46113
436.635	19313.7	1.46202	1.46202
436.745	19321.4	1.46291	1.46291
436.845	19328.2	1.4637	1.4637
436.955	19335.8	1.46459	1.46459
437.065	19343.2	1.46545	1.46545
437.165	19349.8	1.46626	1.46626
437.275	19356.9	1.46713	1.46713
437.385	19364	1.46802	1.46802
437.485	19371	1.46882	1.46882
437.595	19378.8	1.46969	1.46969
437.705	19386.1	1.47058	1.47058
437.815	19393.1	1.47145	1.47145
437.915	19400.1	1.47225	1.47225
438.025	19407.3	1.47312	1.47312
438.135	19415.6	1.47399	1.47399
438.235	19423.2	1.47482	1.47482
438.345	19430.6	1.47571	1.47571
438.455	19438	1.4766	1.4766
438.565	19445.1	1.47746	1.47746
438.665	19451.7	1.47825	1.47825
438.775	19458.7	1.47912	1.47912
438.885	19466.4	1.48003	1.48003
438.985	19473	1.48081	1.48081
439.095	19481	1.4817	1.4817
439.205	19488	1.48255	1.48255
439.315	19497	1.48346	1.48346
439.415	19504.2	1.48429	1.48429
439.525	19511.5	1.48513	1.48513
439.635	19519.1	1.48602	1.48602
439.735	19526.1	1.48681	1.48681
439.845	19533.5	1.48772	1.48772
439.955	19540.6	1.48861	1.48861
440.065	19547.4	1.48947	1.48947
440.165	19554.1	1.49026	1.49026
440.275	19561.6	1.49115	1.49115
440.385	19568.9	1.49202	1.49202
440.485	19574.9	1.4928	1.4928
440.595	19582.4	1.49369	1.49369
440.705	19590.5	1.49458	1.49458
440.815	19598	1.49545	1.49545
440.915	19605.1	1.49623	1.49623
441.025	19613	1.49714	1.49714
441.135	19620.2	1.49799	1.49799
441.235	19626.6	1.4988	1.4988
441.345	19633.8	1.49966	1.49966
441.455	19640.9	1.50055	1.50055
441.565	19647.7	1.50142	1.50142
441.665	19655.5	1.50223	1.50223
441.775	19663.6	1.50312	1.50312
441.885	19671.6	1.50401	1.50401
441.985	19678.6	1.50481	1.50481
442.095	19685.9	1.50568	1.50568
442.205	19694.6	1.50655	1.50655
442.305	19701	1.50735	1.50735
442.415	19709.8	1.50824	1.50824
442.525	19716.2	1.50909	1.50909
442.625	19722.5	1.50992	1.50992
442.735	19729.5	1.51079	1.51079
442.845	19737.7	1.51169	1.51169
442.955	19744.4	1.51256	1.51256
443.055	19751.5	1.51337	1.51337
443.165	19758.9	1.51424	1.51424
443.275	19766.8	1.51515	1.51515
443.375	19773.7	1.51593	1.51593
443.485	19782.1	1.5168	1.5168
443.595	19788.8	1.51765	1.51765
443.705	19796.9	1.51856	1.51856
443.805	19803.4	1.51936	1.51936
443.915	19811.5	1.52025	1.52025
444.025	19818.3	1.52112	1.52112
444.125	19825.2	1.52193	1.52193
444.235	19832.7	1.52284	1.52284
444.345	19840	1.52368	1.52368
444.455	19847.3	1.52459	1.52459
444.555	19854.9	1.52536	1.52536
444.665	19863.3	1.52625	1.52625
444.775	19870.8	1.52714	1.52714
444.875	19878.1	1.52794	1.52794
444.985	19885.8	1.52881	1.52881
445.095	19893.3	1.52968	1.52968
445.205	19901.2	1.53059	1.53059
445.305	19907.5	1.53139	1.53139
445.415	19914.4	1.53226	1.53226
445.525	19921.4	1.53317	1.53317
445.625	19927.6	1.53396	1.53396
445.735	19934.7	1.53483	1.53483
445.845	19943.3	1.53571	1.53571
445.955	19950.3	1.53658	1.53658
446.055	19957.1	1.53737	1.53737
446.165	19965.4	1.53824	1.53824
446.275	19973.1	1.53915	1.53915
446.375	19980.9	1.53995	1.53995
446.485	19988.2	1.54082	1.54082
446.595	19995.8	1.54171	1.54171
446.705	20002.6	1.54258	1.54258
446.805	20009.6	1.5434	1.5434
446.915	20018.6	1.54431	1.54431
447.025	20025.7	1.54518	1.54518
447.125	20031.7	1.54597	1.54597
447.235	20039.7	1.54686	1.54686
447.345	20046.7	1.54772	1.54772
447.445	20054.7	1.54857	1.54857
447.555	20063.2	1.54942	1.54942
447.665	20071.6	1.55031	1.55031
447.775	20078.8	1.55118	1.55118
447.875	20085.5	1.552	1.552
447.985	20093.6	1.55289	1.55289
448.095	20100.8	1.55378	1.55378
448.195	20106.9	1.55457	1.55457
448.305	20113.5	1.55543	1.55543
448.415	20120.4	1.5563	1.5563
448.525	20127.8	1.55717	1.55717
448.625	20135.9	1.558	1.558
448.735	20143.8	1.55887	1.55887
448.845	20152.4	1.55978	1.55978
448.945	20159.6	1.56054	1.56054
449.055	20167.5	1.56143	1.56143
449.165	20176.7	1.56234	1.56234
449.275	20184.2	1.56321	1.56321
449.375	20189.9	1.56399	1.56399
449.485	20197.1	1.56488	1.56488
449.595	20204.4	1.56575	1.56575
449.695	20210.8	1.56656	1.56656
449.805	20218.1	1.56742	1.56742
449.915	20226.4	1.56833	1.56833
450.025	20234.2	1.5692	1.5692
450.125	20241.5	1.57001	1.57001
450.235	20249.8	1.5709	1.5709
450.345	20258.1	1.57176	1.57176
450.445	20265.1	1.57257	1.57257
450.555	20271.5	1.57342	1.57342
450.665	20279.4	1.57433	1.57433
450.775	20286.4	1.57517	1.57517
450.875	20292.9	1.57598	1.57598
450.985	20300.5	1.57685	1.57685
451.095	20309.2	1.57776	1.57776
451.195	20315.8	1.57854	1.57854
451.305	20323.3	1.57945	1.57945
451.415	20330.9	1.58032	1.58032
451.525	20339	1.58121	1.58121
451.625	20346.9	1.58202	1.58202
451.735	20353.9	1.58288	1.58288
451.845	20362	1.58375	1.58375
451.945	20368.3	1.58454	1.58454
452.055	20375.6	1.58543	1.58543
452.165	20383	1.58632	1.58632
452.265	20389.2	1.58712	1.58712
452.375	20396.8	1.58801	1.58801
452.485	20404.9	1.58888	1.58888
452.595	20412.2	1.58977	1.58977
452.695	20419.2	1.59057	1.59057
452.805	20427.3	1.59144	1.59144
452.915	20434.9	1.59231	1.59231
453.015	20442.3	1.59312	1.59312
453.125	20449.8	1.59399	1.59399
453.235	20457.8	1.59487	1.59487
453.345	20465.2	1.59574	1.59574
453.445	20471.9	1.59653	1.59653
453.555	20479.6	1.59742	1.59742
453.665	20487.2	1.59831	1.59831
453.765	20494.3	1.59911	1.59911
453.875	20502.2	1.6	1.6
453.985	20509.1	1.60087	1.60087
454.095	20517.7	1.60178	1.60178
454.195	20524.1	1.60254	1.60254
454.305	20532.4	1.60343	1.60343
454.415	20539.7	1.6043	1.6043
454.515	20548.1	1.60513	1.60513
454.625	20555.7	1.60599	1.60599
454.735	20563.6	1.60686	1.60686
454.845	20570.7	1.60775	1.60775
454.945	20577.8	1.60856	1.60856
455.055	20585.3	1.60947	1.60947
455.165	20590.8	1.61029	1.61029
455.265	20597.9	1.61108	1.61108
455.375	20605.5	1.61199	1.61199
455.485	20612.8	1.61286	1.61286
455.595	20621.7	1.61375	1.61375
455.695	20629.4	1.61453	1.61453
455.805	20636.8	1.61538	1.61538
455.915	20645.7	1.61631	1.61631
456.015	20652.1	1.61709	1.61709
456.125	20659.5	1.61796	1.61796
456.235	20668	1.61889	1.61889
456.345	20674.4	1.61972	1.61972
456.445	20680.2	1.62051	1.62051
456.555	20688.2	1.62139	1.62139
456.665	20695.4	1.62226	1.62226
456.765	20703.8	1.62307	1.62307
456.875	20711.2	1.62394	1.62394
456.985	20719.5	1.62485	1.62485
457.095	20728	1.62571	1.62571
457.195	20736.1	1.62654	1.62654
457.305	20743.7	1.62739	1.62739
457.405	20749.9	1.62822	1.62822
457.515	20756	1.62902	1.62902
457.625	20763.7	1.62993	1.62993
457.735	20771	1.6308	1.6308
457.835	20778.3	1.63161	1.63161
457.945	20785.4	1.63249	1.63249
458.055	20793.4	1.63334	1.63334
458.155	20801.2	1.63415	1.63415
458.265	20809.4	1.63504	1.63504
458.375	20818.3	1.63593	1.63593
458.485	20826.7	1.63679	1.63679
458.585	20833	1.63758	1.63758
458.695	20841.3	1.63847	1.63847
458.805	20848.9	1.63934	1.63934
458.905	20856.4	1.64014	1.64014
459.015	20863.7	1.64105	1.64105
459.125	20870.4	1.6419	1.6419
459.235	20878.5	1.64277	1.64277
459.335	20886.1	1.64359	1.64359
459.445	20893.7	1.64448	1.64448
459.555	20902.1	1.64535	1.64535
459.655	20909.4	1.64618	1.64618
459.765	20917.2	1.64705	1.64705
459.875	20925.2	1.64794	1.64794
459.985	20932.7	1.6488	1.6488
460.085	20939.3	1.64959	1.64959
460.195	20946.9	1.65048	1.65048
460.305	20955.3	1.65135	1.65135
460.405	20961.7	1.65213	1.65213
460.515	20969.3	1.65302	1.65302
460.625	20977.1	1.65393	1.65393
460.735	20985	1.65478	1.65478
460.835	20992.4	1.6556	1.6556
460.945	21001.3	1.65649	1.65649
461.055	21008.9	1.65736	1.65736
461.155	21016.7	1.65817	1.65817
461.265	21024.2	1.65902	1.65902
461.375	21032.7	1.65992	1.65992
461.485	21041	1.66081	1.66081
461.585	21047.9	1.6616	1.6616
461.695	21054.1	1.66247	1.66247
461.805	21062.1	1.66336	1.66336
461.905	21069.3	1.66416	1.66416
462.015	21076.9	1.66507	1.66507
462.125	21083.7	1.66594	1.66594
462.225	21090.8	1.66673	1.66673
462.335	21098.3	1.66759	1.66759
462.445	21106.5	1.66846	1.66846
462.555	21114.6	1.66935	1.66935
462.655	21121.6	1.67014	1.67014
462.765	21129.1	1.671	1.671
462.875	21137.3	1.67191	1.67191
462.975	21144.3	1.6727	1.6727
463.085	21151.9	1.67359	1.67359
463.195	21159.3	1.67448	1.67448
463.305	21167	1.67535	1.67535
463.405	21174.4	1.67615	1.67615
463.515	21181.9	1.67702	1.67702
463.625	21190.4	1.67791	1.67791
463.725	21197.6	1.67871	1.67871
463.835	21206.2	1.6796	1.6796
463.945	21213.8	1.68047	1.68047
464.055	21222.2	1.68136	1.68136
464.155	21229.7	1.68215	1.68215
464.265	21238	1.68306	1.68306
464.375	21245.3	1.68392	1.68392
464.475	21252.3	1.68471	1.68471
464.585	21259.7	1.68562	1.68562
464.695	21267.5	1.68649	1.68649
464.805	21275.4	1.68738	1.68738
464.905	21281.9	1.68814	1.68814
465.015	21289.7	1.68905	1.68905
465.125	21298.5	1.68992	1.68992
465.225	21305.9	1.6907	1.6907
465.335	21313.7	1.69161	1.69161
465.445	21321.8	1.6925	1.6925
465.555	21329.3	1.69337	1.69337
465.655	21335.7	1.69418	1.69418
465.765	21344.3	1.69507	1.69507
465.875	21351.6	1.69593	1.69593
465.975	21358.9	1.69674	1.69674
466.085	21366.3	1.69761	1.69761
466.195	21373.5	1.69846	1.69846
466.305	21382.4	1.69936	1.69936
466.405	21390.4	1.70019	1.70019
466.515	21398	1.70106	1.70106
466.625	21405.8	1.70193	1.70193
[truncated: 1,371 more rows]
