# Supplementary material for: Benchmark dataset of the effect of grain size on strength in the single-phase FCC CrCoNi medium entropy alloy
Source: Data Brief. 2019 Oct 1;27:104592. doi: 10.1016/j.dib.2019.104592 (PMC6812030; doi:10.1016/j.dib.2019.104592)
Supplement: Multimedia component 1 [file mmc1.zip › Compression_Tests/77K/CrCoNi_1173K_120min_77K.xlsx]

## Sheet: CrCoNi_1173K_120min_77K
Name	CrCoNi-900C-2h-18µm
Diameter	3.94	mm
Sample height	8.02	mm
Gage length	8.02	mm
Speed ​​during measurement	0.48	mm/min
Time	Force	Crosshead Displacement	Crosshead Displacement
s	N	mm	mm
510.344	85.1869	0	0
510.424	85.2496	0	0
510.454	85.3204	0	0
510.454	85.3204	0	0
510.564	85.171	0	0
510.664	85.3521	2.06708e-05	2.06708e-05
510.774	86.333	6.19888e-05	6.19888e-05
510.884	96.3877	0.0010128	0.0010128
510.994	106.974	0.00186014	0.00186014
511.094	116.685	0.00268698	0.00268698
511.204	125.454	0.0035553	0.0035553
511.314	133.239	0.00446463	0.00446463
511.414	139.952	0.00522947	0.00522947
511.524	146.044	0.00609779	0.00609779
511.634	154.813	0.00704861	0.00704861
511.744	160.169	0.00791645	0.00791645
511.844	166.825	0.00870228	0.00870228
511.954	174.474	0.0095911	0.0095911
512.064	182.79	0.0104799	0.0104799
512.164	190.692	0.0112653	0.0112653
512.274	199.321	0.0121336	0.0121336
512.384	206.517	0.0130014	0.0130014
512.494	216.536	0.0139112	0.0139112
512.594	225.083	0.0146966	0.0146966
512.704	231.937	0.0155854	0.0155854
512.814	239.357	0.0164537	0.0164537
512.914	249.103	0.0172601	0.0172601
513.024	259.822	0.0181694	0.0181694
513.134	270.369	0.0190377	0.0190377
513.234	279.579	0.0198233	0.0198233
513.344	290.2	0.0206913	0.0206913
513.454	298.784	0.0216212	0.0216212
513.564	307.692	0.022469	0.022469
513.664	318.165	0.0232748	0.0232748
513.774	329.419	0.0241432	0.0241432
513.884	341.005	0.025032	0.025032
513.984	351.032	0.0258173	0.0258173
514.094	361.481	0.0267066	0.0267066
514.204	372.364	0.0276365	0.0276365
514.314	383.575	0.0284843	0.0284843
514.414	390.669	0.0292696	0.0292696
514.524	398.987	0.0301585	0.0301585
514.634	409.14	0.0310268	0.0310268
514.734	417.991	0.0318534	0.0318534
514.844	428.366	0.0327217	0.0327217
514.954	438.327	0.0335895	0.0335895
515.064	447.69	0.0344581	0.0344581
515.164	456.745	0.0352849	0.0352849
515.274	466.226	0.0361943	0.0361943
515.384	473.866	0.0370211	0.0370211
515.484	482.999	0.0378479	0.0378479
515.594	492.573	0.0387163	0.0387163
515.704	502.503	0.0396256	0.0396256
515.814	511.792	0.0404939	0.0404939
515.914	520.007	0.0412793	0.0412793
516.024	529.362	0.0421681	0.0421681
516.134	539.581	0.0430569	0.0430569
516.234	548.612	0.0438837	0.0438837
516.344	558.108	0.0447521	0.0447521
516.454	567.854	0.0456614	0.0456614
516.564	577.683	0.0465297	0.0465297
516.664	582.902	0.0473151	0.0473151
516.774	592.068	0.0482249	0.0482249
516.884	602.263	0.0491137	0.0491137
516.984	611.646	0.049899	0.049899
517.094	621.654	0.0507879	0.0507879
517.204	631.669	0.0516352	0.0516352
517.314	641.794	0.052524	0.052524
517.414	651.107	0.0533304	0.0533304
517.524	661.318	0.0541987	0.0541987
517.634	672.056	0.055108	0.055108
517.734	681.49	0.0558729	0.0558729
517.844	692.841	0.0567822	0.0567822
517.954	703.412	0.057671	0.057671
518.064	713.333	0.0585393	0.0585393
518.164	723.458	0.0593457	0.0593457
518.274	733.534	0.0602137	0.0602137
518.384	744.604	0.0611025	0.0611025
518.484	754.085	0.0618881	0.0618881
518.594	764.241	0.0627769	0.0627769
518.704	770.69	0.0636863	0.0636863
518.804	781.706	0.0644721	0.0644721
518.914	792.768	0.0653609	0.0653609
519.024	804.675	0.0662497	0.0662497
519.134	815.581	0.0670971	0.0670971
519.234	826.448	0.0679239	0.0679239
519.344	837.221	0.0687712	0.0687712
519.454	848.87	0.0696601	0.0696601
519.554	859.862	0.0704252	0.0704252
519.664	870.807	0.071314	0.071314
519.774	881.796	0.0721821	0.0721821
519.884	893.245	0.0731124	0.0731124
519.984	903.714	0.0739182	0.0739182
520.094	915.405	0.0747865	0.0747865
520.204	927.8	0.0756754	0.0756754
520.304	938.573	0.0764817	0.0764817
520.414	949.776	0.0773705	0.0773705
520.524	956.348	0.0782388	0.0782388
520.634	967.805	0.0791067	0.0791067
520.734	978.985	0.0798715	0.0798715
520.844	991.43	0.0807604	0.0807604
520.954	1003.11	0.0816287	0.0816287
521.054	1014.26	0.0824555	0.0824555
521.164	1026.95	0.0833238	0.0833238
521.274	1039.14	0.0842332	0.0842332
521.384	1051.69	0.0851015	0.0851015
521.484	1062.53	0.0859283	0.0859283
521.594	1074.94	0.0867962	0.0867962
521.704	1087.77	0.0876645	0.0876645
521.804	1100.17	0.0884498	0.0884498
521.914	1112.31	0.0893596	0.0893596
522.024	1124.76	0.090207	0.090207
522.134	1136.75	0.0910753	0.0910753
522.234	1148.78	0.0918812	0.0918812
522.344	1161.81	0.092791	0.092791
522.454	1174.52	0.0936588	0.0936588
522.554	1186.06	0.0944651	0.0944651
522.664	1198.52	0.095354	0.095354
522.774	1211.06	0.0962223	0.0962223
522.884	1223.27	0.0971111	0.0971111
522.984	1235.27	0.0979174	0.0979174
523.094	1240.08	0.0987853	0.0987853
523.194	1252.03	0.0995711	0.0995711
523.304	1266.25	0.10046	0.10046
523.414	1278.61	0.101349	0.101349
523.524	1292.4	0.102217	0.102217
523.624	1305.22	0.103023	0.103023
523.734	1318.46	0.103932	0.103932
523.844	1332.22	0.104801	0.104801
523.944	1344.31	0.105565	0.105565
524.054	1357.76	0.106434	0.106434
524.164	1371.14	0.107323	0.107323
524.274	1385.49	0.108211	0.108211
524.374	1397.71	0.108997	0.108997
524.484	1411.4	0.109886	0.109886
524.594	1426.23	0.110754	0.110754
524.694	1438.95	0.11156	0.11156
524.804	1453.16	0.11247	0.11247
524.914	1466.73	0.113337	0.113337
525.024	1480.66	0.114226	0.114226
525.124	1493.36	0.115012	0.115012
525.234	1507.78	0.11586	0.11586
525.344	1521.1	0.116748	0.116748
525.444	1533.81	0.117534	0.117534
525.554	1547.38	0.118423	0.118423
525.664	1561.97	0.119311	0.119311
525.774	1576.74	0.1202	0.1202
525.874	1588.92	0.120986	0.120986
525.984	1602.86	0.121854	0.121854
526.094	1617.53	0.122763	0.122763
526.194	1630.61	0.123549	0.123549
526.304	1644.38	0.124396	0.124396
526.414	1658.86	0.125265	0.125265
526.524	1673.1	0.126133	0.126133
526.624	1686.29	0.126939	0.126939
526.734	1700.6	0.127828	0.127828
526.844	1715.15	0.128675	0.128675
526.944	1725.99	0.129502	0.129502
527.054	1728.56	0.130391	0.130391
527.164	1746.31	0.13128	0.13128
527.274	1762.42	0.132148	0.132148
527.374	1776.27	0.132934	0.132934
527.484	1791.75	0.133822	0.133822
527.594	1807.52	0.134711	0.134711
527.694	1821.95	0.135517	0.135517
527.804	1837.06	0.136365	0.136365
527.914	1852.14	0.137233	0.137233
528.024	1867.63	0.138122	0.138122
528.124	1881.97	0.138928	0.138928
528.234	1896.96	0.139817	0.139817
528.344	1912.86	0.140706	0.140706
528.444	1927.56	0.141533	0.141533
528.554	1943.89	0.142401	0.142401
528.664	1959.88	0.143269	0.143269
528.764	1973.59	0.144054	0.144054
528.874	1989.97	0.144943	0.144943
528.984	2006	0.145832	0.145832
529.094	2021.32	0.1467	0.1467
529.194	2036.4	0.147506	0.147506
529.304	2052.17	0.148395	0.148395
529.414	2068.22	0.149305	0.149305
529.514	2081.53	0.150028	0.150028
529.624	2097.52	0.150938	0.150938
529.734	2112.79	0.151827	0.151827
529.844	2128.54	0.152715	0.152715
529.944	2143.52	0.15348	0.15348
530.054	2159.65	0.15439	0.15439
530.164	2176.37	0.155279	0.155279
530.264	2191.76	0.156085	0.156085
530.374	2208.22	0.156953	0.156953
530.484	2225	0.157821	0.157821
530.594	2241.24	0.158731	0.158731
530.694	2256.12	0.159516	0.159516
530.804	2272.61	0.160384	0.160384
530.914	2289.23	0.161273	0.161273
531.014	2304.64	0.162079	0.162079
531.124	2321.14	0.162948	0.162948
531.234	2337.9	0.163836	0.163836
531.344	2354.79	0.164684	0.164684
531.444	2370.11	0.165469	0.165469
531.554	2387.97	0.166358	0.166358
531.664	2403.97	0.167247	0.167247
531.764	2419.08	0.168053	0.168053
531.874	2436	0.168942	0.168942
531.984	2453.11	0.169831	0.169831
532.094	2470.84	0.170699	0.170699
532.194	2484.44	0.171505	0.171505
532.304	2501.54	0.172373	0.172373
532.414	2518.39	0.173241	0.173241
532.514	2534.15	0.174048	0.174048
532.624	2552.7	0.174937	0.174937
532.734	2569.54	0.175784	0.175784
532.844	2564.32	0.176714	0.176714
532.944	2581.91	0.1775	0.1775
533.054	2601.58	0.178388	0.178388
533.164	2619.46	0.179298	0.179298
533.264	2634.96	0.180063	0.180063
533.374	2652.69	0.180952	0.180952
533.484	2670.44	0.18182	0.18182
533.584	2686.66	0.182626	0.182626
533.694	2705.12	0.183494	0.183494
533.804	2722.96	0.184383	0.184383
533.914	2741.43	0.185272	0.185272
534.014	2758.81	0.186078	0.186078
534.124	2776.79	0.186926	0.186926
534.234	2796.09	0.187815	0.187815
534.334	2812.62	0.188641	0.188641
534.444	2830.71	0.189489	0.189489
534.554	2849.59	0.190398	0.190398
534.664	2868	0.191287	0.191287
534.764	2884.89	0.192072	0.192072
534.874	2903.22	0.192961	0.192961
534.984	2897.88	0.19383	0.19383
535.084	2704.9	0.194656	0.194656
535.194	2736.45	0.195525	0.195525
535.304	2766.78	0.196414	0.196414
535.414	2797.23	0.197261	0.197261
535.514	2824.48	0.198088	0.198088
535.624	2853.76	0.198956	0.198956
535.734	2883.34	0.199845	0.199845
535.834	2907.96	0.200651	0.200651
535.944	2931	0.201519	0.201519
536.054	2953.64	0.202408	0.202408
536.164	2975.28	0.203255	0.203255
536.264	2994.32	0.204062	0.204062
536.374	3015.89	0.204992	0.204992
536.484	3036.83	0.205839	0.205839
536.584	3055.68	0.206646	0.206646
536.694	3076.37	0.207534	0.207534
536.804	3097.02	0.208403	0.208403
536.914	3118.48	0.209333	0.209333
537.014	3137.18	0.210139	0.210139
537.124	3157.56	0.211007	0.211007
537.234	3177.7	0.211875	0.211875
537.334	3196.13	0.21264	0.21264
537.444	3216.64	0.21355	0.21355
537.554	3236.78	0.214438	0.214438
537.664	3257.46	0.215327	0.215327
537.764	3277.1	0.216113	0.216113
537.874	3297.2	0.217022	0.217022
537.984	3318.78	0.217932	0.217932
538.084	3337.44	0.218676	0.218676
538.194	3358.1	0.219565	0.219565
538.304	3378.75	0.220453	0.220453
538.404	3397.47	0.221259	0.221259
538.514	3418.38	0.222107	0.222107
538.624	3440.34	0.223017	0.223017
538.724	3458.84	0.223823	0.223823
538.834	3479.99	0.224691	0.224691
538.944	3501.19	0.2256	0.2256
539.054	3521.78	0.226448	0.226448
539.154	3540.65	0.227254	0.227254
539.264	3562.02	0.228164	0.228164
539.374	3583.56	0.229053	0.229053
539.474	3602.64	0.229818	0.229818
539.584	3624.15	0.230706	0.230706
539.694	3645.16	0.231575	0.231575
539.804	3666.57	0.232443	0.232443
539.904	3685.83	0.233228	0.233228
540.014	3687.22	0.234158	0.234158
540.124	3711.41	0.235047	0.235047
540.224	3731.4	0.235853	0.235853
540.334	3753.67	0.236701	0.236701
540.444	3775.69	0.23761	0.23761
540.554	3797.17	0.238479	0.238479
540.654	3817.11	0.239284	0.239284
540.764	3839.24	0.240111	0.240111
540.874	3861.36	0.241021	0.241021
540.974	3881.51	0.241827	0.241827
541.084	3903.33	0.242695	0.242695
541.194	3926.06	0.243584	0.243584
541.304	3948.9	0.244494	0.244494
541.404	3969.04	0.245258	0.245258
541.514	3991	0.246127	0.246127
541.624	4013.29	0.247036	0.247036
541.724	4033.35	0.247842	0.247842
541.834	4055.92	0.24871	0.24871
541.944	4078.44	0.249579	0.249579
542.054	4100.37	0.250467	0.250467
542.154	4120.47	0.251253	0.251253
542.264	4143.14	0.252121	0.252121
542.374	4166.25	0.253031	0.253031
542.474	4186.61	0.253858	0.253858
542.584	4208.68	0.254705	0.254705
542.694	4231.23	0.255594	0.255594
542.804	4253.81	0.256503	0.256503
542.904	4273.5	0.257247	0.257247
543.014	4296.22	0.258136	0.258136
543.124	4318.82	0.259005	0.259005
543.224	4339.12	0.259811	0.259811
543.334	4361.99	0.260679	0.260679
543.444	4384.45	0.261568	0.261568
543.544	4405.87	0.262374	0.262374
543.654	4428.67	0.263283	0.263283
543.764	4451.36	0.264152	0.264152
543.874	4474.1	0.26502	0.26502
543.974	4495.01	0.265805	0.265805
544.084	4517.7	0.266715	0.266715
544.194	4540.7	0.267583	0.267583
544.294	4562.06	0.268368	0.268368
544.404	4584.7	0.269257	0.269257
544.514	4607.28	0.270146	0.270146
544.624	4630.4	0.271014	0.271014
544.724	4651.42	0.2718	0.2718
544.834	4673.99	0.272709	0.272709
544.944	4697.12	0.273577	0.273577
545.044	4717.11	0.274363	0.274363
545.154	4719.14	0.275272	0.275272
545.264	4736.71	0.276141	0.276141
545.374	4760.96	0.276967	0.276967
545.474	4783.15	0.277815	0.277815
545.584	4806.3	0.278683	0.278683
545.694	4829.24	0.279551	0.279551
545.794	4850.72	0.280357	0.280357
545.904	4874.1	0.281246	0.281246
546.014	4897.96	0.282135	0.282135
546.124	4921.69	0.283004	0.283004
546.224	4942.9	0.283809	0.283809
546.334	4966.33	0.284657	0.284657
546.444	4989.68	0.285546	0.285546
546.544	5011.24	0.286352	0.286352
546.654	5034.93	0.287241	0.287241
546.764	5059.02	0.288109	0.288109
546.874	5082.29	0.288957	0.288957
546.974	5104.18	0.289783	0.289783
547.084	5128.8	0.290651	0.290651
547.194	5152.3	0.291561	0.291561
547.294	5174.13	0.292367	0.292367
547.404	5196.51	0.293194	0.293194
547.514	5218.77	0.294062	0.294062
547.624	5242.85	0.294972	0.294972
547.724	5264.32	0.295736	0.295736
547.834	5288.24	0.296605	0.296605
547.944	5312.02	0.297493	0.297493
548.044	5333.33	0.2983	0.2983
548.154	5357.72	0.299209	0.299209
548.264	5382.18	0.300057	0.300057
548.364	5403.8	0.300863	0.300863
548.474	5428.29	0.301772	0.301772
548.584	5451.65	0.30262	0.30262
548.694	5475.24	0.303509	0.303509
548.794	5497.83	0.304315	0.304315
548.904	5521.63	0.305183	0.305183
549.014	5545.97	0.306072	0.306072
549.114	5567.17	0.306857	0.306857
549.224	5589.62	0.307746	0.307746
549.334	5614.9	0.308615	0.308615
549.444	5639.54	0.309503	0.309503
549.544	5662.01	0.31033	0.31033
549.654	5687.15	0.311178	0.311178
549.764	5712.4	0.312066	0.312066
549.864	5734.09	0.312852	0.312852
549.974	5759.22	0.313741	0.313741
550.084	5784.28	0.31465	0.31465
550.194	5809.15	0.315498	0.315498
550.294	5831.45	0.316304	0.316304
550.404	5857.06	0.317193	0.317193
550.514	5881.95	0.318102	0.318102
550.614	5904.36	0.318867	0.318867
550.724	5929.56	0.319756	0.319756
550.834	5954.31	0.320624	0.320624
550.944	5980.19	0.321533	0.321533
551.044	6002.84	0.322319	0.322319
551.154	6027.83	0.323187	0.323187
551.264	6053.19	0.324055	0.324055
551.364	6076.5	0.324862	0.324862
551.474	6102.19	0.325751	0.325751
551.584	6127.73	0.32666	0.32666
551.694	6153.94	0.327528	0.327528
551.794	6177.54	0.328293	0.328293
551.904	6202.7	0.329203	0.329203
552.014	6229.04	0.330092	0.330092
552.114	6252.79	0.330877	0.330877
552.224	6249.01	0.331766	0.331766
552.334	6276	0.332613	0.332613
552.444	6303.22	0.333502	0.333502
552.544	6328.09	0.334288	0.334288
552.654	6354.39	0.335156	0.335156
552.764	6380.81	0.336065	0.336065
552.864	6404.94	0.336871	0.336871
552.974	6430.5	0.337739	0.337739
553.084	6456.64	0.338628	0.338628
553.194	6481.86	0.339517	0.339517
553.294	6505.08	0.340303	0.340303
553.404	6530.41	0.341171	0.341171
553.504	6553.49	0.341956	0.341956
553.614	6579.6	0.342866	0.342866
553.724	6604.74	0.343734	0.343734
553.834	6630.03	0.344623	0.344623
553.934	6652.55	0.345408	0.345408
554.044	6677.41	0.346297	0.346297
554.154	6702.8	0.347207	0.347207
554.254	6473.16	0.347992	0.347992
554.364	5953.21	0.34886	0.34886
554.474	5985.52	0.349749	0.349749
554.584	6020.16	0.350617	0.350617
554.684	6052.61	0.351424	0.351424
554.794	6088.13	0.352292	0.352292
554.904	6122.75	0.35318	0.35318
555.004	6154.42	0.353987	0.353987
555.114	6188.64	0.354875	0.354875
555.224	6223.22	0.355764	0.355764
555.334	6256.64	0.356633	0.356633
555.434	6286.53	0.357459	0.357459
555.544	6318.39	0.358307	0.358307
555.654	6351.13	0.359196	0.359196
555.754	6380.02	0.360002	0.360002
555.864	6410.78	0.36087	0.36087
555.974	6441.42	0.361739	0.361739
556.084	6471.86	0.362627	0.362627
556.184	6500.02	0.363413	0.363413
556.294	6530.44	0.364322	0.364322
556.404	6560.85	0.36519	0.36519
556.504	6588	0.365997	0.365997
556.614	6617.05	0.366886	0.366886
556.724	6646.21	0.367753	0.367753
556.834	6674.39	0.368642	0.368642
556.934	6700.21	0.369469	0.369469
557.044	6724.17	0.370337	0.370337
557.154	6748.67	0.371185	0.371185
557.254	6771.41	0.371991	0.371991
557.364	6796.55	0.37288	0.37288
557.474	6821.8	0.373748	0.373748
557.584	6846.39	0.374658	0.374658
557.684	6868.74	0.375464	0.375464
557.794	6891.61	0.376332	0.376332
557.904	6914.09	0.3772	0.3772
558.004	6934.56	0.378027	0.378027
558.114	6955.81	0.378895	0.378895
558.224	6975.14	0.379784	0.379784
558.324	6992.41	0.380611	0.380611
558.434	7009.38	0.381458	0.381458
558.544	7025.48	0.382347	0.382347
558.654	7040.1	0.383236	0.383236
558.754	7051.82	0.384042	0.384042
558.864	7064.91	0.384951	0.384951
558.974	7074.23	0.38582	0.38582
559.074	7083.08	0.386605	0.386605
559.184	7091.29	0.387515	0.387515
559.294	7097.72	0.388383	0.388383
559.404	7103.08	0.389272	0.389272
559.504	7107.12	0.390057	0.390057
559.614	7110.47	0.390925	0.390925
559.724	7114.07	0.391814	0.391814
559.824	7115.75	0.392641	0.392641
559.934	7118.2	0.393468	0.393468
560.044	7121.08	0.394357	0.394357
560.154	7124.21	0.395246	0.395246
560.254	7127.23	0.396052	0.396052
560.364	7132.39	0.396961	0.396961
560.474	7137.29	0.397809	0.397809
560.574	7141.71	0.398594	0.398594
560.684	7147.06	0.399504	0.399504
560.794	7153.14	0.400372	0.400372
560.904	7159.12	0.401261	0.401261
561.004	7164.98	0.402067	0.402067
561.114	7171.05	0.402935	0.402935
561.224	7178.32	0.403824	0.403824
561.324	7185.73	0.404651	0.404651
561.434	7191.46	0.405498	0.405498
561.544	7198.94	0.406387	0.406387
561.654	7206.93	0.407255	0.407255
561.754	7213.75	0.408062	0.408062
561.864	7221.45	0.408909	0.408909
561.974	7229.73	0.409819	0.409819
562.074	7236.25	0.410584	0.410584
562.184	7244.99	0.411493	0.411493
562.294	7252.43	0.412361	0.412361
562.404	7261.27	0.413291	0.413291
562.504	7268.7	0.414056	0.414056
562.614	7276.56	0.414966	0.414966
562.724	7284.96	0.415834	0.415834
562.824	7291.99	0.416619	0.416619
562.934	7301.03	0.417508	0.417508
563.044	7309.15	0.418376	0.418376
563.154	7317.41	0.419265	0.419265
563.254	7325.48	0.420071	0.420071
563.364	7333.32	0.420919	0.420919
563.474	7342.65	0.421808	0.421808
563.574	7350.48	0.422614	0.422614
563.684	7359.86	0.423523	0.423523
563.794	7368.06	0.424412	0.424412
563.894	7376.32	0.425198	0.425198
564.004	7384.38	0.426045	0.426045
564.114	7392.38	0.426955	0.426955
564.224	7401.12	0.427823	0.427823
564.324	7408.62	0.428567	0.428567
564.434	7417.28	0.429476	0.429476
564.544	7426.78	0.430365	0.430365
564.644	7434.93	0.431192	0.431192
564.754	7443.77	0.43204	0.43204
564.864	7452.66	0.432949	0.432949
564.974	7461.63	0.433838	0.433838
565.074	7469.03	0.434603	0.434603
565.184	7477.73	0.435492	0.435492
565.294	7486.42	0.43638	0.43638
565.394	7493.87	0.437166	0.437166
565.504	7502.47	0.438055	0.438055
565.614	7511.45	0.438923	0.438923
565.724	7519.86	0.439812	0.439812
565.824	7528.74	0.440618	0.440618
565.934	7538.06	0.441507	0.441507
566.044	7546.33	0.442375	0.442375
566.144	7554.28	0.443181	0.443181
566.254	7562.62	0.444029	0.444029
566.364	7571.43	0.444938	0.444938
566.474	7580.02	0.445806	0.445806
566.574	7588.06	0.446592	0.446592
566.684	7596.04	0.44746	0.44746
566.794	7604.53	0.44837	0.44837
566.894	7612.49	0.449155	0.449155
567.004	7621.61	0.450023	0.450023
567.114	7630.44	0.450933	0.450933
567.224	7638.16	0.451801	0.451801
567.324	7646.74	0.452607	0.452607
567.434	7654.83	0.453496	0.453496
567.544	7663.12	0.454343	0.454343
567.644	7671.81	0.45515	0.45515
567.754	7680.1	0.456017	0.456017
567.864	7689.14	0.456906	0.456906
567.974	7697.75	0.457775	0.457775
568.074	7704.97	0.458581	0.458581
568.184	7714.02	0.459491	0.459491
568.284	7721.48	0.460276	0.460276
568.394	7729.86	0.461165	0.461165
568.504	7738.37	0.462033	0.462033
568.614	7745.97	0.46288	0.46288
568.714	7753.96	0.463666	0.463666
568.824	7761.51	0.464555	0.464555
568.934	7769.98	0.465423	0.465423
569.034	7777.05	0.466229	0.466229
569.144	7785.16	0.467097	0.467097
569.254	7793.71	0.467965	0.467965
569.364	7802.84	0.468896	0.468896
569.464	7810.34	0.469681	0.469681
569.574	7818.07	0.470549	0.470549
569.684	7826.24	0.471417	0.471417
569.784	7834.2	0.472203	0.472203
569.894	7842.81	0.473071	0.473071
570.004	7851.06	0.47396	0.47396
570.114	7860.34	0.474869	0.474869
570.214	7867.78	0.475655	0.475655
570.324	7875.44	0.476523	0.476523
570.434	7884.69	0.477412	0.477412
570.534	7892.33	0.478239	0.478239
570.644	7901.14	0.479107	0.479107
570.754	7909.51	0.480017	0.480017
570.864	7917.01	0.480844	0.480844
570.964	7924.89	0.481649	0.481649
571.074	7933.37	0.482538	0.482538
571.184	7941.81	0.483427	0.483427
571.284	7949.23	0.484213	0.484213
571.394	7958.44	0.485102	0.485102
571.504	7967.29	0.48597	0.48597
571.614	7975.6	0.486838	0.486838
571.714	7983.51	0.487665	0.487665
571.824	7992.44	0.488554	0.488554
571.934	8000.49	0.489442	0.489442
572.034	8008.01	0.490228	0.490228
572.144	8015.85	0.491096	0.491096
572.254	8024.06	0.491964	0.491964
572.364	8032.26	0.492874	0.492874
572.464	8039.7	0.49368	0.49368
572.574	8048.5	0.494548	0.494548
572.684	8056.01	0.495437	0.495437
572.784	8063.05	0.496202	0.496202
572.894	8072.03	0.49709	0.49709
573.004	8080.88	0.497979	0.497979
573.114	8089.25	0.498868	0.498868
573.214	8096.05	0.499633	0.499633
573.324	8104.98	0.500543	0.500543
573.434	8113.2	0.501411	0.501411
573.534	8120.22	0.502217	0.502217
573.644	8128.47	0.503085	0.503085
573.754	8136.39	0.503974	0.503974
573.854	8143.79	0.50478	0.50478
573.964	8152.19	0.505669	0.505669
574.074	8160.98	0.506537	0.506537
574.184	8169.54	0.507405	0.507405
574.284	8177.15	0.508211	0.508211
574.394	8185.52	0.5091	0.5091
574.504	8193.75	0.509969	0.509969
574.604	8201.18	0.510774	0.510774
574.714	8209.66	0.511643	0.511643
574.824	8217.06	0.512511	0.512511
574.934	8224.83	0.5134	0.5134
575.034	8231.96	0.514185	0.514185
575.144	8240.34	0.515095	0.515095
575.254	8247.92	0.516004	0.516004
575.354	8254.83	0.51679	0.51679
575.464	8263.43	0.517658	0.517658
575.574	8271.83	0.518568	0.518568
575.684	8279.88	0.519435	0.519435
575.784	8287.06	0.520221	0.520221
575.894	8295.08	0.52111	0.52111
576.004	8303.09	0.521978	0.521978
576.104	8310.96	0.522805	0.522805
576.214	8319.35	0.523673	0.523673
576.324	8326.59	0.524541	0.524541
576.434	8334.03	0.52543	0.52543
576.534	8341.71	0.526236	0.526236
576.644	8349.89	0.527125	0.527125
576.754	8357.71	0.527994	0.527994
576.854	8365.07	0.528779	0.528779
576.964	8373.43	0.529688	0.529688
577.074	8381.69	0.530556	0.530556
577.184	8389.94	0.531425	0.531425
577.284	8396.99	0.53221	0.53221
577.394	8404.77	0.533099	0.533099
577.504	8413.15	0.534008	0.534008
577.604	8420.75	0.534794	0.534794
577.714	8428.59	0.535683	0.535683
577.824	8436.03	0.536572	0.536572
577.934	8443.32	0.537461	0.537461
578.034	8450.34	0.538246	0.538246
578.144	8458.2	0.539135	0.539135
578.254	8465.56	0.540003	0.540003
578.354	8473.23	0.540789	0.540789
578.464	8481.3	0.541677	0.541677
578.574	8489.26	0.542546	0.542546
578.674	8497.18	0.543352	0.543352
578.784	8505.26	0.54424	0.54424
578.894	8513.36	0.54515	0.54515
579.004	8520.04	0.546018	0.546018
579.104	8526.33	0.546804	0.546804
579.214	8535.53	0.547734	0.547734
579.324	8542.28	0.548623	0.548623
579.424	8549.32	0.549408	0.549408
579.534	8557.1	0.550276	0.550276
579.644	8564.29	0.551103	0.551103
579.754	8573.36	0.552054	0.552054
579.854	8580.38	0.55284	0.55284
579.964	8588.4	0.553749	0.553749
580.074	8596.25	0.554617	0.554617
580.174	8602.72	0.555403	0.555403
580.284	8610.79	0.556312	0.556312
580.394	8617.66	0.55718	0.55718
580.504	8624.76	0.558049	0.558049
580.604	8632.13	0.558855	0.558855
580.714	8639.1	0.559723	0.559723
580.824	8646.31	0.560612	0.560612
580.924	8654.06	0.561398	0.561398
581.034	8662.54	0.562307	0.562307
581.144	8670.52	0.563196	0.563196
581.254	8678.22	0.564043	0.564043
581.354	8684.74	0.564849	0.564849
581.464	8693.16	0.565759	0.565759
581.574	8700.19	0.566607	0.566607
581.674	8706.96	0.567454	0.567454
581.784	8714	0.568301	0.568301
581.894	8721.51	0.569211	0.569211
582.004	8728.71	0.570058	0.570058
582.104	8735.52	0.570865	0.570865
582.214	8743.46	0.571712	0.571712
582.324	8752.13	0.572642	0.572642
582.424	8758.56	0.573428	0.573428
582.534	8766.09	0.574296	0.574296
582.644	8774.33	0.575205	0.575205
582.754	8781.29	0.576074	0.576074
582.854	8787.77	0.57688	0.57688
582.964	8795.31	0.577706	0.577706
583.074	8802.31	0.578595	0.578595
583.174	8809	0.579401	0.579401
583.284	8816.36	0.58029	0.58029
583.394	8824.85	0.5812	0.5812
583.494	8831.34	0.581986	0.581986
583.604	8838.34	0.582874	0.582874
583.714	8845.55	0.583742	0.583742
583.814	8853.07	0.584549	0.584549
583.924	8860.44	0.585458	0.585458
584.034	8867.67	0.586285	0.586285
584.144	8875.43	0.587153	0.587153
584.244	8882.39	0.58798	0.58798
584.354	8889.22	0.588848	0.588848
584.464	8896.31	0.589737	0.589737
584.564	8902.78	0.590523	0.590523
584.674	8910.76	0.591411	0.591411
584.784	8918.33	0.5923	0.5923
584.894	8925.28	0.593189	0.593189
584.994	8931.69	0.593974	0.593974
585.104	8939.08	0.594843	0.594843
585.214	8947.37	0.595752	0.595752
585.314	8954.51	0.596558	0.596558
585.424	8961.54	0.597427	0.597427
585.534	8968.13	0.598274	0.598274
585.644	8975.64	0.599142	0.599142
585.744	8982.47	0.599928	0.599928
585.854	8990.74	0.600878	0.600878
585.964	8997.28	0.601726	0.601726
586.064	9002.89	0.602532	0.602532
586.174	9009.86	0.603421	0.603421
586.284	9017.88	0.60431	0.60431
586.394	9025.2	0.605178	0.605178
586.494	9031.98	0.605963	0.605963
586.604	9039.88	0.606852	0.606852
586.714	9046.86	0.60772	0.60772
586.814	9054.41	0.608547	0.608547
586.924	9061.54	0.609416	0.609416
587.034	9068.76	0.610283	0.610283
587.144	9076.3	0.611172	0.611172
587.244	9082.74	0.611999	0.611999
587.354	9089.78	0.612867	0.612867
587.464	9095.7	0.613736	0.613736
587.564	9102.4	0.614542	0.614542
587.674	9109.4	0.615389	0.615389
587.784	9116.96	0.616258	0.616258
587.894	9124.94	0.617167	0.617167
587.994	9131.94	0.617953	0.617953
588.104	9138.61	0.618821	0.618821
588.214	9146.67	0.61973	0.61973
588.314	9152.66	0.620536	0.620536
588.424	9159.66	0.621404	0.621404
588.534	9166.68	0.622293	0.622293
588.634	9172.16	0.623058	0.623058
588.744	9179.11	0.623947	0.623947
588.854	9186.46	0.624836	0.624836
588.964	9193.77	0.625704	0.625704
589.064	9200.27	0.626489	0.626489
589.174	9207.67	0.627378	0.627378
589.284	9214.88	0.628247	0.628247
589.384	9221.64	0.629053	0.629053
589.494	9229.02	0.629942	0.629942
589.604	9236.54	0.630851	0.630851
589.714	9242.04	0.631698	0.631698
589.814	9247.4	0.632484	0.632484
589.924	9254.24	0.633352	0.633352
590.034	9261.17	0.634241	0.634241
590.134	9267.43	0.635006	0.635006
590.244	9274.5	0.635915	0.635915
590.354	9282.01	0.636804	0.636804
590.464	9289.51	0.637672	0.637672
590.564	9296.08	0.638458	0.638458
590.674	9304.1	0.639347	0.639347
590.784	9311.52	0.640235	0.640235
590.884	9317.72	0.641021	0.641021
590.994	9324.71	0.641889	0.641889
591.104	9331.78	0.642778	0.642778
591.214	9339.05	0.643667	0.643667
591.314	9345.16	0.644473	0.644473
591.424	9351.5	0.645321	0.645321
591.534	9358.43	0.64621	0.64621
591.634	9364.34	0.647015	0.647015
591.744	9372.03	0.647884	0.647884
591.854	9379.83	0.648794	0.648794
591.964	9387.69	0.649661	0.649661
592.064	9393.55	0.650468	0.650468
592.174	9400.44	0.651336	0.651336
592.284	9407.54	0.652204	0.652204
592.384	9414.39	0.65301	0.65301
592.494	9420.88	0.653879	0.653879
592.604	9427.46	0.654746	0.654746
592.714	9434.79	0.655677	0.655677
592.814	9440.67	0.656462	0.656462
592.924	9447.68	0.657351	0.657351
593.034	9454.28	0.658219	0.658219
593.134	9460.85	0.659005	0.659005
593.244	9468.6	0.659893	0.659893
593.354	9475.64	0.660803	0.660803
593.454	9482.3	0.661589	0.661589
593.564	9489.23	0.662478	0.662478
593.674	9496.6	0.663345	0.663345
593.784	9502.8	0.664193	0.664193
593.884	9509.05	0.664999	0.664999
593.994	9516.26	0.665909	0.665909
594.104	9522.92	0.666756	0.666756
594.204	9529.37	0.667563	0.667563
594.314	9536.5	0.668472	0.668472
594.424	9543.08	0.66934	0.66934
594.534	9550.33	0.670229	0.670229
594.634	9556.05	0.671015	0.671015
594.744	9563.54	0.671882	0.671882
594.854	9570.17	0.67273	0.67273
594.954	9576.68	0.673557	0.673557
595.064	9583.68	0.674446	0.674446
595.174	9590.05	0.675335	0.675335
595.284	9596.93	0.676224	0.676224
595.384	9602.64	0.677009	0.677009
595.494	9609.84	0.677898	0.677898
595.604	9615.72	0.678766	0.678766
595.704	9622.9	0.679572	0.679572
595.814	9629.4	0.680461	0.680461
595.924	9637.21	0.681329	0.681329
596.034	9643.09	0.682218	0.682218
596.134	9650.33	0.683024	0.683024
596.244	9657.3	0.683892	0.683892
596.354	9664.12	0.684781	0.684781
596.454	9670.44	0.685546	0.685546
596.564	9678.08	0.686476	0.686476
596.674	9684.13	0.687344	0.687344
596.784	9691.17	0.688254	0.688254
596.884	9696.65	0.689019	0.689019
596.994	9703.31	0.689887	0.689887
597.104	9711.11	0.690817	0.690817
597.204	9716.96	0.691561	0.691561
597.314	9724.13	0.692471	0.692471
597.424	9731.46	0.693339	0.693339
597.534	9738.79	0.694228	0.694228
597.634	9744.43	0.695013	0.695013
597.744	9750.59	0.695881	0.695881
597.854	9757.71	0.69677	0.69677
597.954	9764.29	0.697577	0.697577
598.064	9771.41	0.698486	0.698486
598.174	9777.25	0.699354	0.699354
598.284	9783.98	0.700243	0.700243
598.384	9790.62	0.701029	0.701029
598.494	9796.77	0.701896	0.701896
598.594	9803.18	0.702703	0.702703
598.704	9810.53	0.703592	0.703592
598.814	9817.83	0.70448	0.70448
598.924	9824.41	0.705328	0.705328
599.024	9830.4	0.706134	0.706134
599.134	9837.51	0.707064	0.707064
599.244	9845.07	0.707953	0.707953
599.344	9849.93	0.708718	0.708718
599.454	9856.85	0.709607	0.709607
599.564	9863.06	0.710475	0.710475
599.674	9870.18	0.711343	0.711343
599.774	9876.79	0.71217	0.71217
599.884	9883.91	0.713038	0.713038
599.994	9889.83	0.713906	0.713906
600.094	9896.22	0.714733	0.714733
600.204	9902.68	0.715601	0.715601
600.314	9909.23	0.716469	0.716469
600.424	9917.36	0.71742	0.71742
600.524	9923.08	0.718185	0.718185
600.634	9928.94	0.719074	0.719074
600.744	9935.37	0.719942	0.719942
600.844	9940.95	0.720728	0.720728
600.954	9948	0.721637	0.721637
601.064	9955.09	0.722547	0.722547
601.174	9961.63	0.723415	0.723415
601.274	9967.64	0.7242	0.7242
601.384	9974.23	0.725069	0.725069
601.494	9982.08	0.725978	0.725978
601.594	9962.17	0.726784	0.726784
601.704	9941.99	0.727652	0.727652
601.814	9963.79	0.728541	0.728541
601.924	9981.07	0.729409	0.729409
602.024	9992.54	0.730195	0.730195
602.134	10004.7	0.731084	0.731084
602.244	10013.9	0.731972	0.731972
602.344	10020.7	0.732737	0.732737
602.454	10028.8	0.733668	0.733668
602.564	10035.9	0.734536	0.734536
602.674	10042.8	0.735404	0.735404
602.774	10048.4	0.736231	0.736231
602.884	10055.1	0.737119	0.737119
602.994	10061.1	0.737967	0.737967
603.094	10067.8	0.738794	0.738794
603.204	10074.1	0.739662	0.739662
603.314	10081.4	0.740551	0.740551
603.414	10086.6	0.741316	0.741316
603.524	10093.3	0.742225	0.742225
603.634	10100.9	0.743135	0.743135
603.744	10107.2	0.744003	0.744003
603.844	10112.8	0.744788	0.744788
603.954	10119.6	0.745657	0.745657
604.064	10125.9	0.746525	0.746525
604.164	10131.3	0.747331	0.747331
604.274	10137.8	0.748199	0.748199
604.384	10145.3	0.749088	0.749088
604.494	10151.5	0.749977	0.749977
604.594	10157.7	0.750783	0.750783
604.704	10164.4	0.751651	0.751651
604.814	10171.9	0.75256	0.75256
604.914	10176.9	0.753367	0.753367
605.024	10183.4	0.754214	0.754214
605.134	10190.1	0.755103	0.755103
605.244	10197.3	0.756013	0.756013
605.344	10202.8	0.756778	0.756778
605.454	10209.8	0.757666	0.757666
605.564	10215.8	0.758534	0.758534
605.664	10221.7	0.759341	0.759341
605.774	10228.2	0.760209	0.760209
605.884	10234.9	0.761118	0.761118
605.994	10241.6	0.761966	0.761966
606.094	10248.2	0.762793	0.762793
606.204	10254.4	0.763682	0.763682
606.314	10260.7	0.76457	0.76457
606.414	10266.2	0.765335	0.765335
606.524	10272.5	0.766203	0.766203
606.634	10279.5	0.767092	0.767092
606.744	10286	0.76794	0.76794
606.844	10292	0.768766	0.768766
606.954	10298.4	0.769635	0.769635
607.064	10305.8	0.770544	0.770544
607.164	10311	0.771309	0.771309
607.274	10317.5	0.772219	0.772219
607.384	10324.9	0.773108	0.773108
607.494	10330.8	0.773975	0.773975
607.594	10336.4	0.774761	0.774761
607.704	10343.5	0.77565	0.77565
607.814	10349.8	0.776539	0.776539
607.914	10355.2	0.777324	0.777324
608.024	10362	0.778213	0.778213
608.134	10369.1	0.779102	0.779102
608.244	10375.5	0.77997	0.77997
608.344	10381.6	0.780776	0.780776
608.454	10387.6	0.781644	0.781644
608.564	10393.2	0.782513	0.782513
608.664	10400.2	0.78334	0.78334
608.774	10406	0.784187	0.784187
608.884	10412.7	0.785076	0.785076
608.984	10418.6	0.785882	0.785882
609.094	10425.2	0.78675	0.78675
609.204	10431.5	0.787618	0.787618
609.314	10438.4	0.788487	0.788487
609.414	10444.9	0.789313	0.789313
609.524	10451.1	0.790202	0.790202
609.634	10457.4	0.791091	0.791091
609.734	10463.1	0.791876	0.791876
609.844	10468.5	0.792724	0.792724
609.954	10475.9	0.793613	0.793613
610.064	10482.7	0.794481	0.794481
610.164	10488.5	0.795308	0.795308
610.274	10495.5	0.796217	0.796217
610.384	10501.7	0.797065	0.797065
610.484	10507.9	0.797871	0.797871
610.594	10515.5	0.798781	0.798781
610.704	10521.5	0.799628	0.799628
610.814	10528.1	0.800538	0.800538
610.914	10531.3	0.801261	0.801261
611.024	10538.1	0.80217	0.80217
611.134	10544.6	0.803039	0.803039
611.234	10550.1	0.803824	0.803824
611.344	10556.5	0.804713	0.804713
611.454	10563.2	0.805602	0.805602
611.564	10569.7	0.80647	0.80647
611.664	10576.3	0.807255	0.807255
611.774	10582.6	0.808165	0.808165
611.884	10589	0.809054	0.809054
611.984	10594.6	0.809819	0.809819
612.094	10601.1	0.810728	0.810728
612.204	10607.7	0.811576	0.811576
612.314	10614.1	0.812464	0.812464
612.414	10620.2	0.813271	0.813271
612.524	10626.5	0.814139	0.814139
612.634	10632.2	0.815007	0.815007
612.734	10638.6	0.815813	0.815813
612.844	10645.7	0.816661	0.816661
612.954	10653	0.817591	0.817591
613.064	10659.6	0.81848	0.81848
613.164	10665.5	0.819265	0.819265
613.274	10671.3	0.820154	0.820154
613.374	10677.6	0.82094	0.82094
613.484	10684.1	0.821808	0.821808
613.594	10690.3	0.822717	0.822717
613.704	10696.9	0.823586	0.823586
613.804	10702.4	0.824371	0.824371
613.914	10708.9	0.825239	0.825239
614.024	10715.5	0.826149	0.826149
614.124	10721.1	0.826955	0.826955
614.234	10727	0.827802	0.827802
614.344	10734.1	0.828712	0.828712
614.454	10741.2	0.829601	0.829601
614.554	10746.4	0.830386	0.830386
614.664	10752.6	0.831275	0.831275
614.774	10759.4	0.832143	0.832143
614.874	10765.1	0.832929	0.832929
614.984	10771.8	0.833817	0.833817
615.094	10778	0.834727	0.834727
615.204	10785.2	0.835616	0.835616
615.304	10790	0.83636	0.83636
615.414	10797.3	0.837249	0.837249
615.524	10803.5	0.838158	0.838158
615.624	10809.3	0.838944	0.838944
615.734	10816.3	0.839833	0.839833
615.844	10822	0.840701	0.840701
615.954	10828	0.841569	0.841569
616.054	10833.9	0.842354	0.842354
616.164	10841.1	0.843264	0.843264
616.274	10846.7	0.844132	0.844132
616.374	10852.9	0.844939	0.844939
616.484	10859.8	0.845827	0.845827
616.594	10865.9	0.846716	0.846716
616.704	10872.1	0.847584	0.847584
616.804	10877.2	0.84837	0.84837
616.914	10883.8	0.849259	0.849259
617.024	10890.4	0.850127	0.850127
617.124	10896.6	0.850933	0.850933
617.234	10903.3	0.851822	0.851822
617.344	10909.4	0.85271	0.85271
617.454	10915.4	0.853599	0.853599
617.554	10921.5	0.854385	0.854385
617.664	10928.3	0.855294	0.855294
617.774	10934	0.856121	0.856121
617.874	10940.2	0.856948	0.856948
617.984	10946.2	0.857837	0.857837
618.094	10952.5	0.858684	0.858684
618.204	10958.9	0.859573	0.859573
618.304	10964.7	0.860359	0.860359
618.414	10971.4	0.861247	0.861247
618.524	10978.3	0.862136	0.862136
618.624	10984.4	0.862943	0.862943
618.734	10990.8	0.863831	0.863831
618.844	10998	0.8647	0.8647
618.944	11003.6	0.865506	0.865506
619.054	11010.1	0.866374	0.866374
619.164	11016.5	0.867304	0.867304
619.274	11022	0.868152	0.868152
619.374	11027.8	0.868958	0.868958
619.484	11033.4	0.869826	0.869826
619.594	11039.6	0.870694	0.870694
619.694	11045.4	0.8715	0.8715
619.804	11052.5	0.872389	0.872389
619.914	11058.9	0.873299	0.873299
620.024	11065.3	0.874126	0.874126
620.124	11071.9	0.874973	0.874973
620.234	11078.4	0.875841	0.875841
620.344	11084.1	0.876709	0.876709
620.444	11090.8	0.877515	0.877515
620.554	11095.8	0.878384	0.878384
620.664	11102.2	0.879273	0.879273
620.774	11108.1	0.880141	0.880141
620.874	11113.4	0.880926	0.880926
620.984	11121.4	0.881856	0.881856
621.094	11127.4	0.882725	0.882725
621.194	11132.8	0.88351	0.88351
621.304	11139.4	0.884399	0.884399
621.414	11145.8	0.885288	0.885288
621.524	11153.4	0.886197	0.886197
621.624	11159.4	0.886983	0.886983
621.734	11165.2	0.887851	0.887851
621.844	11171.7	0.88876	0.88876
621.944	11176.3	0.889567	0.889567
622.054	11182.4	0.890435	0.890435
622.164	11188.8	0.891323	0.891323
622.274	11195.2	0.892192	0.892192
622.374	11201.1	0.892998	0.892998
622.484	11207.7	0.893907	0.893907
622.594	11214.8	0.894796	0.894796
622.694	11220.8	0.895603	0.895603
622.804	11226.7	0.89647	0.89647
622.914	11233.8	0.897339	0.897339
623.024	11240.1	0.898207	0.898207
623.124	11245.5	0.899013	0.899013
623.234	11252	0.899902	0.899902
623.344	11258.1	0.90077	0.90077
623.444	11263.2	0.901555	0.901555
623.554	11270.7	0.902465	0.902465
623.664	11276.9	0.903333	0.903333
623.764	11282.4	0.90416	0.90416
623.874	11289.2	0.905028	0.905028
623.984	11295.2	0.905917	0.905917
624.094	11301.6	0.906785	0.906785
624.194	11308	0.907591	0.907591
624.304	11314	0.90848	0.90848
624.414	11320.7	0.909348	0.909348
624.514	11326.6	0.910134	0.910134
624.624	11333.6	0.911064	0.911064
624.734	11339	0.911911	0.911911
624.844	11345	0.9128	0.9128
624.944	11350.8	0.913627	0.913627
625.054	11356.2	0.914475	0.914475
625.164	11363.4	0.915364	0.915364
625.264	11368.7	0.916149	0.916149
625.374	11375.4	0.917038	0.917038
625.484	11382.1	0.917927	0.917927
625.594	11388.1	0.918774	0.918774
625.694	11393.9	0.91958	0.91958
625.804	11400.4	0.920448	0.920448
625.914	11407.5	0.921358	0.921358
626.014	11412.8	0.922164	0.922164
626.124	11418.6	0.923032	0.923032
626.234	11424.9	0.923901	0.923901
626.344	11430.9	0.924769	0.924769
626.444	11436	0.925575	0.925575
626.554	11443.1	0.926464	0.926464
626.664	11450.2	0.927353	0.927353
626.764	11455.9	0.928159	0.928159
626.874	11461.7	0.929007	0.929007
626.984	11468.8	0.929916	0.929916
627.094	11474.9	0.930784	0.930784
627.194	11481.4	0.931611	0.931611
627.304	11487.2	0.932479	0.932479
627.414	11493.4	0.933347	0.933347
627.514	11498.2	0.934153	0.934153
627.624	11504.1	0.935021	0.935021
627.734	11510	0.93589	0.93589
627.844	11516.1	0.936758	0.936758
627.944	11521.8	0.937564	0.937564
628.054	11529.3	0.938432	0.938432
628.164	11535.9	0.939341	0.939341
628.264	11541.5	0.940127	0.940127
628.374	11548.6	0.941037	0.941037
628.484	11554.6	0.941905	0.941905
628.584	11560.5	0.942711	0.942711
628.694	11567.1	0.9436	0.9436
628.804	11572.8	0.944468	0.944468
628.904	11577.8	0.945254	0.945254
629.014	11583.6	0.946122	0.946122
629.124	11590.2	0.947031	0.947031
629.234	11596.1	0.947899	0.947899
629.334	11602.1	0.948685	0.948685
629.444	11609.8	0.949574	0.949574
629.554	11616.1	0.950462	0.950462
629.654	11621.6	0.951248	0.951248
629.764	11627.3	0.952116	0.952116
629.874	11634.5	0.953005	0.953005
629.984	11640.9	0.953873	0.953873
630.084	11646.6	0.95468	0.95468
630.194	11652.3	0.955568	0.955568
630.304	11658.6	0.956436	0.956436
630.404	11663.4	0.957222	0.957222
630.514	11670.2	0.958131	0.958131
630.624	11676.4	0.95902	0.95902
630.734	11682.6	0.959889	0.959889
630.834	11688.7	0.960674	0.960674
630.944	11695.5	0.961563	0.961563
631.054	11701.4	0.962431	0.962431
631.154	11707.4	0.963217	0.963217
631.264	11713.9	0.964105	0.964105
631.374	11720.1	0.964994	0.964994
631.484	11726.6	0.965862	0.965862
631.584	11732.3	0.966627	0.966627
631.694	11738.2	0.967516	0.967516
631.804	11745.1	0.968446	0.968446
631.904	11750.6	0.969232	0.969232
632.014	11756.4	0.9701	0.9701
632.124	11761.8	0.970947	0.970947
632.234	11768.9	0.971815	0.971815
632.334	11775.4	0.972622	0.972622
632.444	11782.3	0.97351	0.97351
632.554	11788.5	0.974379	0.974379
632.654	11794	0.975185	0.975185
632.764	11800.3	0.976074	0.976074
632.874	11806.5	0.976963	0.976963
632.984	11813	0.977831	0.977831
633.084	11819.1	0.978637	0.978637
633.194	11824.8	0.979484	0.979484
633.304	11831.1	0.980373	0.980373
633.404	11837.4	0.9812	0.9812
633.514	11843.4	0.982048	0.982048
633.624	11849.9	0.982957	0.982957
633.724	11856.2	0.983743	0.983743
633.834	11862.5	0.98459	0.98459
633.944	11869	0.985479	0.985479
634.054	11876.6	0.986389	0.986389
634.154	11882.3	0.987174	0.987174
634.264	11889	0.988083	0.988083
634.374	11894.6	0.98891	0.98891
634.474	11900.2	0.989737	0.989737
634.584	11906	0.990605	0.990605
634.694	11912.6	0.991494	0.991494
634.804	11918.6	0.992362	0.992362
634.904	11925.6	0.993168	0.993168
635.014	11932.4	0.994078	0.994078
635.124	11938.9	0.994946	0.994946
635.224	11945	0.995731	0.995731
635.334	11951.1	0.9966	0.9966
635.444	11958	0.99753	0.99753
635.554	11964.2	0.998398	0.998398
635.654	11969.5	0.999204	0.999204
635.764	11975.4	1.00007	1.00007
635.874	11980.9	1.00094	1.00094
635.974	11987.1	1.00177	1.00177
636.084	11993.4	1.00264	1.00264
636.194	11999.1	1.0035	1.0035
636.304	12005.2	1.00437	1.00437
636.404	12011.6	1.0052	1.0052
636.514	12018.2	1.00607	1.00607
636.624	12024.8	1.00696	1.00696
636.724	12029.9	1.00774	1.00774
636.834	12036.6	1.00863	1.00863
636.944	12042.8	1.00948	1.00948
637.054	12048.9	1.01039	1.01039
637.154	12054	1.01117	1.01117
637.264	12060.2	1.01204	1.01204
637.374	12066	1.01293	1.01293
637.474	12071.6	1.01374	1.01374
637.584	12078.7	1.01462	1.01462
637.694	12085.2	1.01549	1.01549
637.804	12091.8	1.01638	1.01638
637.904	12097.8	1.01717	1.01717
638.014	12104	1.01806	1.01806
638.124	12109.7	1.0189	1.0189
638.224	12115.2	1.01971	1.01971
638.334	12121.7	1.0206	1.0206
638.444	12128.2	1.02149	1.02149
638.544	12133.1	1.02227	1.02227
638.654	12139.7	1.02318	1.02318
638.764	12144.8	1.02407	1.02407
638.874	12150.9	1.02494	1.02494
638.974	12157.3	1.02577	1.02577
639.084	12163.5	1.02663	1.02663
639.194	12170.5	1.02752	1.02752
639.294	12176.4	1.02831	1.02831
639.404	12182.7	1.02916	1.02916
639.514	12189.2	1.03005	1.03005
639.624	12195.6	1.03093	1.03093
639.724	12201.9	1.03176	1.03176
639.834	12207.6	1.03261	1.03261
639.944	12214.1	1.03352	1.03352
640.044	12219.7	1.03432	1.03432
640.154	12225.9	1.03519	1.03519
640.264	12232.2	1.03608	1.03608
640.374	12238.6	1.03695	1.03695
640.474	12245.1	1.03776	1.03776
640.584	12252.3	1.03862	1.03862
640.694	12258.8	1.03951	1.03951
640.794	12265.1	1.04032	1.04032
640.904	12271.1	1.04119	1.04119
641.014	12277	1.04208	1.04208
641.124	12283.5	1.04296	1.04296
641.224	12289.9	1.04377	1.04377
641.334	12295.8	1.04466	1.04466
641.444	12301.4	1.04553	1.04553
641.544	12306.5	1.04631	1.04631
641.654	12313.9	1.04724	1.04724
641.764	12319.4	1.04811	1.04811
641.874	12325.9	1.04898	1.04898
641.974	12332.1	1.04977	1.04977
642.084	12339.3	1.05063	1.05063
642.194	12346.2	1.05154	1.05154
642.294	12352	1.05233	1.05233
642.404	12358.4	1.0532	1.0532
642.514	12364.1	1.05406	1.05406
642.624	12370.5	1.05497	1.05497
642.724	12377.6	1.05582	1.05582
642.834	12382.1	1.05669	1.05669
642.944	12388.8	1.05758	1.05758
643.044	12394.7	1.05834	1.05834
643.154	12400.2	1.05923	1.05923
643.264	12407.7	1.06012	1.06012
643.374	12414.5	1.06101	1.06101
643.474	12420	1.0618	1.0618
643.584	12427.3	1.0627	1.0627
643.684	12432.2	1.06349	1.06349
643.794	12438.8	1.06438	1.06438
643.904	12444.6	1.06527	1.06527
644.014	12450.7	1.06614	1.06614
644.114	12456.5	1.06694	1.06694
644.224	12461.9	1.06779	1.06779
644.334	12468.6	1.06868	1.06868
644.434	12475	1.06949	1.06949
644.544	12481.2	1.07037	1.07037
644.654	12488	1.07126	1.07126
644.764	12495.5	1.07213	1.07213
644.864	12501.1	1.07294	1.07294
644.974	12507.8	1.07385	1.07385
645.084	12514.5	1.07471	1.07471
645.184	12519.3	1.07552	1.07552
645.294	12525.5	1.07641	1.07641
645.404	12531.4	1.07726	1.07726
645.514	12537.7	1.07815	1.07815
645.614	12542.4	1.07893	1.07893
645.724	12548.8	1.07982	1.07982
645.834	12555.9	1.08071	1.08071
645.934	12561.5	1.08149	1.08149
646.044	12568.2	1.0824	1.0824
646.154	12575	1.08327	1.08327
646.264	12581.2	1.08412	1.08412
646.364	12586.9	1.08495	1.08495
646.474	12593.2	1.08582	1.08582
646.584	12599.3	1.08668	1.08668
646.684	12604.8	1.08747	1.08747
646.794	12612.1	1.08836	1.08836
646.904	12618.9	1.08927	1.08927
647.014	12624.7	1.09016	1.09016
647.114	12630.8	1.09094	1.09094
647.224	12637.4	1.09181	1.09181
647.334	12643.7	1.09272	1.09272
647.434	12649.3	1.0935	1.0935
647.544	12657	1.09439	1.09439
647.654	12662.9	1.09524	1.09524
647.764	12668.6	1.09611	1.09611
647.864	12674.6	1.09694	1.09694
647.974	12680.7	1.0978	1.0978
648.084	12687.7	1.09869	1.09869
648.184	12693.4	1.0995	1.0995
648.294	12699.2	1.10037	1.10037
648.404	12705.1	1.10126	1.10126
648.504	12711.3	1.10208	1.10208
648.614	12717.5	1.10293	1.10293
648.724	12725.2	1.10384	1.10384
648.834	12730.9	1.10469	1.10469
648.934	12737.8	1.10549	1.10549
649.044	12743.3	1.10636	1.10636
649.154	12749.2	1.10723	1.10723
649.254	12755.7	1.10804	1.10804
649.364	12762.7	1.10892	1.10892
649.474	12768.3	1.10981	1.10981
649.584	12774.3	1.11068	1.11068
649.684	12780.6	1.11149	1.11149
649.794	12786.3	1.11238	1.11238
649.904	12793.3	1.11327	1.11327
650.004	12799.2	1.11405	1.11405
650.114	12805	1.11492	1.11492
650.224	12812.2	1.11581	1.11581
650.334	12819.7	1.1167	1.1167
650.434	12824.8	1.11748	1.11748
650.544	12831.2	1.11835	1.11835
650.654	12837.2	1.11926	1.11926
650.754	12843.2	1.12007	1.12007
650.864	12849.4	1.12093	1.12093
650.974	12855.2	1.1218	1.1218
651.084	12861.5	1.12269	1.12269
651.184	12866.3	1.12348	1.12348
651.294	12872.9	1.12435	1.12435
651.404	12881	1.12523	1.12523
651.504	12887.1	1.12604	1.12604
651.614	12893	1.12691	1.12691
651.724	12900.3	1.1278	1.1278
651.834	12906.9	1.12867	1.12867
651.934	12912.9	1.12947	1.12947
652.044	12919	1.13036	1.13036
652.154	12924.4	1.13121	1.13121
652.254	12928.8	1.13203	1.13203
652.364	12935.1	1.1329	1.1329
652.474	12941.4	1.13377	1.13377
652.584	12948	1.13468	1.13468
652.684	12953.5	1.13545	1.13545
652.794	12960.6	1.13633	1.13633
652.904	12967.7	1.13722	1.13722
653.004	12973	1.13801	1.13801
653.114	12980.4	1.1389	1.1389
653.224	12985.9	1.13977	1.13977
653.334	12991.5	1.14063	1.14063
653.434	12997.3	1.14142	1.14142
653.544	13002.9	1.14229	1.14229
653.654	13009.3	1.14318	1.14318
653.754	13015.7	1.14398	1.14398
653.864	13022.5	1.14485	1.14485
653.974	13029.3	1.14576	1.14576
654.074	13035	1.14655	1.14655
654.184	13042.2	1.14741	1.14741
654.294	13049.1	1.14832	1.14832
654.404	13055.2	1.14917	1.14917
654.504	13061	1.14996	1.14996
654.614	13067.9	1.15089	1.15089
654.724	13074.2	1.15175	1.15175
654.824	13080	1.15252	1.15252
654.934	13085.8	1.15341	1.15341
655.044	13092.2	1.15428	1.15428
655.154	13099.2	1.15517	1.15517
655.254	13104.9	1.15597	1.15597
655.364	13111.8	1.15688	1.15688
655.474	13118.5	1.15773	1.15773
655.574	13124.3	1.15856	1.15856
655.684	13130.8	1.1594	1.1594
655.794	13137.4	1.16029	1.16029
655.904	13143.8	1.16118	1.16118
656.004	13149.1	1.16195	1.16195
656.114	13155.5	1.16283	1.16283
656.224	13162.3	1.16376	1.16376
656.324	13167.1	1.16451	1.16451
656.434	13174.3	1.16542	1.16542
656.544	13180.1	1.16627	1.16627
656.654	13187	1.16717	1.16717
656.754	13193.2	1.16798	1.16798
656.864	13200.5	1.16885	1.16885
656.974	13207	1.16976	1.16976
657.074	13212.3	1.17054	1.17054
657.184	13219.4	1.17141	1.17141
657.294	13226.3	1.1723	1.1723
657.404	13232.8	1.17319	1.17319
657.504	13237.9	1.17398	1.17398
657.614	13244.2	1.17484	1.17484
657.724	13250.9	1.17573	1.17573
657.824	13257.2	1.17656	1.17656
657.934	13263.2	1.17743	1.17743
658.044	13269.7	1.1783	1.1783
658.154	13276.3	1.17916	1.17916
658.254	13282.1	1.17995	1.17995
658.364	13289.2	1.18084	1.18084
658.464	13294.9	1.18164	1.18164
658.574	13301.1	1.18251	1.18251
658.684	13307.3	1.18338	1.18338
658.794	13314.4	1.18429	1.18429
658.894	13319.1	1.18508	1.18508
659.004	13325.8	1.18596	1.18596
659.114	13332.6	1.18683	1.18683
659.214	13339	1.18766	1.18766
659.324	13345.1	1.18853	1.18853
659.434	13351.2	1.18942	1.18942
659.544	13358.6	1.19029	1.19029
659.644	13365.3	1.19111	1.19111
659.754	13371.3	1.19196	1.19196
659.864	13377.9	1.19285	1.19285
659.964	13384.4	1.19365	1.19365
660.074	13391.6	1.19454	1.19454
660.184	13397.5	1.19541	1.19541
660.294	13403.7	1.1963	1.1963
660.394	13408.8	1.19711	1.19711
660.504	13415.7	1.198	1.198
660.614	13422	1.19886	1.19886
660.714	13428.3	1.19967	1.19967
660.824	13434.9	1.20054	1.20054
660.934	13441.6	1.20143	1.20143
661.044	13448.1	1.20229	1.20229
661.144	13454.4	1.20312	1.20312
661.254	13461	1.20397	1.20397
661.364	13467	1.20486	1.20486
661.464	13473	1.20566	1.20566
661.574	13479.8	1.20657	1.20657
661.684	13485.6	1.20744	1.20744
661.794	13491.9	1.20831	1.20831
661.894	13497.8	1.20912	1.20912
662.004	13504.2	1.20998	1.20998
662.114	13511.3	1.21087	1.21087
662.214	13517.5	1.21166	1.21166
662.324	13524.1	1.21257	1.21257
662.434	13530.7	1.21344	1.21344
662.544	13538.3	1.21433	1.21433
662.644	13543.8	1.21511	1.21511
662.754	13550.5	1.216	1.216
662.864	13557.2	1.21687	1.21687
662.964	13562.4	1.21767	1.21767
663.074	13569.5	1.21854	1.21854
663.184	13576.7	1.21943	1.21943
663.294	13583.9	1.2203	1.2203
663.394	13589.9	1.22113	1.22113
663.504	13596.1	1.22199	1.22199
663.614	13602.9	1.22286	1.22286
663.714	13608.2	1.22367	1.22367
663.824	13615	1.22458	1.22458
663.934	13622.4	1.22547	1.22547
664.034	13628.2	1.22627	1.22627
664.144	13634.6	1.22714	1.22714
664.254	13640.4	1.22803	1.22803
664.364	13646.6	1.2289	1.2289
664.464	13653.4	1.2297	1.2297
664.574	13659.5	1.23059	1.23059
664.684	13666.6	1.23148	1.23148
664.784	13671.7	1.23229	1.23229
664.894	13678.8	1.23316	1.23316
665.004	13686.3	1.23407	1.23407
665.114	13692.7	1.23495	1.23495
665.214	13698.8	1.23574	1.23574
665.324	13705.6	1.23661	1.23661
665.434	13711.7	1.23748	1.23748
665.534	13717.9	1.23826	1.23826
665.644	13725.3	1.23915	1.23915
665.754	13731.7	1.24004	1.24004
665.864	13739.2	1.24091	1.24091
665.964	13744.9	1.24176	1.24176
666.074	13750.9	1.24262	1.24262
666.184	13757.7	1.24349	1.24349
666.284	13764.3	1.24432	1.24432
666.394	13769.8	1.24519	1.24519
666.504	13775.7	1.24603	1.24603
666.614	13783.2	1.24692	1.24692
666.714	13789.4	1.24773	1.24773
666.824	13796.4	1.24862	1.24862
666.934	13802.6	1.24947	1.24947
667.034	13809.1	1.25027	1.25027
667.144	13815.8	1.25118	1.25118
667.254	13821.7	1.25207	1.25207
667.364	13828.6	1.25294	1.25294
667.464	13834.1	1.25374	1.25374
667.574	13840.6	1.25461	1.25461
667.684	13847.3	1.25548	1.25548
667.784	13852.9	1.25631	1.25631
667.894	13859.7	1.25715	1.25715
668.004	13867.3	1.25804	1.25804
668.114	13873.5	1.25891	1.25891
668.214	13880.1	1.25972	1.25972
668.324	13887.3	1.26063	1.26063
668.434	13893.7	1.26152	1.26152
668.534	13899.3	1.2623	1.2623
668.644	13906.3	1.26317	1.26317
668.754	13912.3	1.26404	1.26404
668.854	13918.4	1.26487	1.26487
668.964	13925.1	1.26573	1.26573
669.074	13931.3	1.2666	1.2666
669.184	13937.9	1.26751	1.26751
669.284	13944.4	1.26832	1.26832
669.394	13950.8	1.26919	1.26919
669.504	13957.8	1.27005	1.27005
669.604	13964	1.27086	1.27086
669.714	13970.7	1.27175	1.27175
669.824	13977.2	1.27262	1.27262
669.934	13983.2	1.27346	1.27346
670.034	13989.2	1.27427	1.27427
670.144	13995.1	1.27514	1.27514
670.254	14002.4	1.27607	1.27607
670.354	14008.6	1.27681	1.27681
670.464	14015.3	1.27772	1.27772
670.574	14022.7	1.27861	1.27861
670.684	14029.5	1.27946	1.27946
670.784	14035.4	1.28029	1.28029
670.894	14042.6	1.28115	1.28115
671.004	14049.4	1.28206	1.28206
671.104	14055.4	1.28285	1.28285
671.214	14062.2	1.28372	1.28372
671.324	14068.7	1.28461	1.28461
671.434	14075.4	1.28549	1.28549
671.534	14081	1.28628	1.28628
671.644	14088.1	1.28717	1.28717
671.754	14094.6	1.28806	1.28806
671.854	14099.7	1.28884	1.28884
671.964	14107.2	1.28973	1.28973
672.074	14112.5	1.2906	1.2906
672.184	14119.6	1.29147	1.29147
672.284	14125.2	1.29227	1.29227
672.394	14131.9	1.29314	1.29314
672.504	14139.6	1.29403	1.29403
672.604	14146	1.29484	1.29484
672.714	14151.8	1.29571	1.29571
672.824	14158.9	1.29657	1.29657
672.934	14165.4	1.29746	1.29746
673.034	14171.6	1.29827	1.29827
673.144	14178.2	1.29914	1.29914
673.254	14185	1.30001	1.30001
673.354	14191	1.30081	1.30081
673.464	14197.3	1.3017	1.3017
673.574	14204.1	1.30257	1.30257
673.674	14210.8	1.30335	1.30335
673.784	14217.9	1.30426	1.30426
673.894	14224.7	1.30515	1.30515
673.994	14231.4	1.30592	1.30592
674.104	14238.1	1.30681	1.30681
674.214	14244.6	1.30769	1.30769
674.324	14252.3	1.30862	1.30862
674.424	14256.1	1.30937	1.30937
674.534	14262.3	1.31022	1.31022
674.644	14269.7	1.31111	1.31111
674.744	14275.5	1.31191	1.31191
674.854	14282.1	1.31278	1.31278
674.964	14289.1	1.31365	1.31365
675.074	14295.9	1.31454	1.31454
675.174	14302.6	1.31534	1.31534
675.284	14310.3	1.31625	1.31625
675.394	14317.4	1.31712	1.31712
675.494	14323.3	1.31793	1.31793
675.604	14328.6	1.31875	1.31875
675.714	14335.9	1.31964	1.31964
675.824	14343.2	1.32055	1.32055
675.924	14349.5	1.32134	1.32134
676.034	14356.2	1.32223	1.32223
676.144	14362.9	1.32309	1.32309
676.244	14369	1.32388	1.32388
676.354	14376.3	1.32479	1.32479
676.464	14383.3	1.32566	1.32566
676.574	14390.2	1.32655	1.32655
676.674	14396.7	1.32737	1.32737
676.784	14402.8	1.32822	1.32822
676.894	14409	1.32909	1.32909
676.994	14414.8	1.3299	1.3299
677.104	14421.7	1.33078	1.33078
677.214	14428.4	1.33167	1.33167
677.324	14434.2	1.33254	1.33254
677.424	14440.4	1.33335	1.33335
677.534	14447.3	1.33424	1.33424
677.644	14453.2	1.3351	1.3351
677.744	14460.2	1.33589	1.33589
677.854	14467.7	1.3368	1.3368
677.964	14474.3	1.33767	1.33767
678.074	14480.5	1.33851	1.33851
678.174	14486.7	1.33934	1.33934
678.284	14493.3	1.34023	1.34023
678.394	14500	1.3411	1.3411
678.494	14506.6	1.34188	1.34188
678.604	14513.6	1.34275	1.34275
678.714	14521.1	1.3437	1.3437
678.814	14526.4	1.34445	1.34445
678.924	14533.6	1.34536	1.34536
679.034	14541.1	1.34623	1.34623
679.144	14547.8	1.34709	1.34709
679.244	14553.2	1.34792	1.34792
679.354	14559.9	1.34879	1.34879
679.464	14559.3	1.34966	1.34966
679.564	14551	1.35044	1.35044
679.674	14564.2	1.35131	1.35131
679.784	14574.9	1.35222	1.35222
679.894	14584.8	1.35309	1.35309
679.994	14593.2	1.35389	1.35389
680.104	14600.7	1.35478	1.35478
680.214	14607.2	1.35565	1.35565
680.314	14613.9	1.35646	1.35646
680.424	14621.3	1.35733	1.35733
680.534	14628.1	1.35819	1.35819
680.644	14635.4	1.3591	1.3591
680.744	14642.1	1.35989	1.35989
680.854	14648.5	1.36078	1.36078
680.964	14655.4	1.36165	1.36165
681.064	14661.4	1.36245	1.36245
681.174	14668.7	1.36334	1.36334
681.284	14674.8	1.36421	1.36421
681.394	14682	1.3651	1.3651
681.494	14687.7	1.3659	1.3659
681.604	14694	1.36677	1.36677
681.714	14702	1.36766	1.36766
681.814	14708.2	1.36847	1.36847
681.924	14714.8	1.36934	1.36934
682.034	14721.6	1.37022	1.37022
682.144	14728.4	1.37109	1.37109
682.244	14734.7	1.3719	1.3719
682.354	14733.6	1.37277	1.37277
682.464	14726.1	1.37366	1.37366
682.564	14733.5	1.37446	1.37446
682.674	14743.8	1.37537	1.37537
682.784	14752.5	1.37622	1.37622
682.894	14761.5	1.37711	1.37711
682.994	14769	1.37789	1.37789
683.104	14777	1.37878	1.37878
683.214	14785.8	1.37965	1.37965
683.314	14793.4	1.38046	1.38046
683.424	14800.9	1.38134	1.38134
683.534	14808.5	1.38223	1.38223
683.634	14815.1	1.38304	1.38304
683.744	14822.5	1.38393	1.38393
683.854	14829.5	1.3848	1.3848
683.964	14837.4	1.38569	1.38569
684.064	14842.8	1.38647	1.38647
684.174	14848.8	1.38732	1.38732
684.284	14856.5	1.38823	1.38823
684.384	14863.3	1.38903	1.38903
684.494	14871.4	1.38992	1.38992
684.604	14877.8	1.39079	1.39079
684.714	14885.8	1.3917	1.3917
684.814	14892	1.39245	1.39245
684.924	14897.9	1.39335	1.39335
685.034	14906.9	1.39428	1.39428
685.134	14913.8	1.39509	1.39509
685.244	14919.1	1.39596	1.39596
685.354	14926.5	1.39685	1.39685
685.464	14932.4	1.3977	1.3977
685.564	14938.4	1.39852	1.39852
685.674	14945.4	1.39939	1.39939
685.784	14952.6	1.4003	1.4003
685.884	14958.6	1.40109	1.40109
685.994	14965.2	1.40197	1.40197
686.104	14972.4	1.40284	1.40284
686.214	14980.1	1.40373	1.40373
686.314	14985.9	1.40452	1.40452
686.424	14993.3	1.40539	1.40539
686.534	14999.7	1.40629	1.40629
686.634	15006	1.40708	1.40708
686.744	15013.7	1.40797	1.40797
686.854	15020.4	1.40884	1.40884
686.964	15027.6	1.40973	1.40973
687.064	15034.4	1.41051	1.41051
687.174	15040.7	1.4114	1.4114
687.284	15047.7	1.41227	1.41227
687.384	15055.1	1.41312	1.41312
687.494	15062.1	1.41398	1.41398
687.604	15068.8	1.41487	1.41487
687.714	15076	1.41576	1.41576
687.814	15082.4	1.41655	1.41655
687.924	15088.8	1.41739	1.41739
688.034	15095.8	1.41828	1.41828
688.134	15102.8	1.41911	1.41911
688.244	15109.7	1.42	1.42
688.354	15116.7	1.42089	1.42089
688.464	15122.8	1.42176	1.42176
688.564	15128	1.42254	1.42254
688.674	15136	1.42343	1.42343
688.774	15141.2	1.42422	1.42422
688.884	15148.6	1.42506	1.42506
688.994	15156.3	1.42597	1.42597
689.104	15163	1.42684	1.42684
689.204	15169.5	1.42765	1.42765
689.314	15176.6	1.42856	1.42856
689.424	15184.7	1.42943	1.42943
689.524	15190.3	1.43021	1.43021
689.634	15196.9	1.4311	1.4311
689.744	15203.2	1.43199	1.43199
689.854	15210.4	1.43286	1.43286
689.954	15216.4	1.43366	1.43366
690.064	15223.1	1.43453	1.43453
690.174	15231.3	1.43542	1.43542
690.274	15237.4	1.43623	1.43623
690.384	15243.7	1.43709	1.43709
690.494	15250.7	1.43796	1.43796
690.604	15258.3	1.43883	1.43883
690.704	15266.1	1.43966	1.43966
690.814	15273.1	1.44053	1.44053
690.924	15278.8	1.44141	1.44141
691.024	15284.4	1.4422	1.4422
691.134	15291.6	1.44309	1.44309
691.244	15298.2	1.44396	1.44396
691.354	15304.6	1.44483	1.44483
691.454	15311.7	1.44563	1.44563
691.564	15318.7	1.4465	1.4465
691.674	15326	1.44741	1.44741
691.774	15332.9	1.44824	1.44824
691.884	15340	1.4491	1.4491
691.994	15347.2	1.44995	1.44995
692.104	15354.2	1.45084	1.45084
692.204	15360.6	1.45167	1.45167
692.314	15367.5	1.45254	1.45254
692.424	15373.8	1.45342	1.45342
692.524	15379.9	1.45419	1.45419
692.634	15387.2	1.4551	1.4551
692.744	15394.4	1.45595	1.45595
692.854	15401.5	1.45686	1.45686
692.954	15407.9	1.45764	1.45764
693.064	15415.7	1.45855	1.45855
693.174	15423.7	1.45946	1.45946
693.274	15428.9	1.4602	1.4602
693.384	15436.5	1.46107	1.46107
693.494	15442.7	1.46194	1.46194
693.594	15449.1	1.46275	1.46275
693.704	15456.4	1.46366	1.46366
693.814	15462.6	1.46452	1.46452
693.924	15469.2	1.46539	1.46539
694.024	15475.9	1.4662	1.4662
694.134	15483.2	1.46707	1.46707
694.244	15490.7	1.46796	1.46796
694.344	15496.7	1.46874	1.46874
694.454	15503	1.46963	1.46963
694.564	15508.5	1.4705	1.4705
694.674	15516.2	1.47137	1.47137
694.774	15522.7	1.47215	1.47215
694.884	15529.8	1.47306	1.47306
694.994	15537	1.47395	1.47395
695.094	15542.7	1.47474	1.47474
695.204	15549.6	1.47562	1.47562
695.314	15556.9	1.47651	1.47651
695.424	15564.2	1.47738	1.47738
695.524	15570.5	1.47819	1.47819
695.634	15576.2	1.47901	1.47901
695.744	15584.2	1.4799	1.4799
695.844	15590.8	1.48069	1.48069
695.954	15598.9	1.48158	1.48158
696.064	15606.2	1.48247	1.48247
696.174	15613.3	1.48336	1.48336
696.274	15619.2	1.48414	1.48414
696.384	15626.5	1.48501	1.48501
696.494	15633.5	1.48592	1.48592
696.594	15639.8	1.4867	1.4867
696.704	15645.9	1.48755	1.48755
696.814	15653.3	1.48846	1.48846
696.924	15660.5	1.48935	1.48935
697.024	15667.1	1.49013	1.49013
697.134	15674.5	1.491	1.491
697.244	15681.6	1.49187	1.49187
697.344	15687.6	1.49268	1.49268
697.454	15696	1.49357	1.49357
697.564	15703	1.49448	1.49448
697.674	15709.8	1.49534	1.49534
697.774	15716.5	1.49615	1.49615
697.884	15723.3	1.49702	1.49702
697.994	15729.7	1.49789	1.49789
698.094	15735.5	1.49869	1.49869
698.204	15743.3	1.49956	1.49956
698.314	15751.2	1.50045	1.50045
698.424	15758.4	1.50132	1.50132
698.524	15765.5	1.50212	1.50212
698.634	15772.9	1.50303	1.50303
698.744	15780.5	1.5039	1.5039
698.844	15786.6	1.50469	1.50469
698.954	15793.8	1.5056	1.5056
699.064	15800.9	1.50644	1.50644
699.164	15807.1	1.50729	1.50729
699.274	15813.8	1.50816	1.50816
699.384	15820.3	1.50901	1.50901
699.494	15828.3	1.50988	1.50988
699.594	15834.6	1.51068	1.51068
699.704	15841.6	1.51159	1.51159
699.814	15848.8	1.51246	1.51246
699.914	15856.3	1.51327	1.51327
700.024	15863.2	1.51415	1.51415
700.134	15870.3	1.51502	1.51502
700.244	15877.6	1.51591	1.51591
700.344	15884.2	1.5167	1.5167
700.454	15891.2	1.51757	1.51757
700.564	15897.1	1.51843	1.51843
700.664	15904	1.51924	1.51924
700.774	15911	1.52015	1.52015
700.884	15917.9	1.521	1.521
700.994	15924.7	1.52189	1.52189
701.094	15931.5	1.52269	1.52269
701.204	15939.3	1.52358	1.52358
701.314	15945.9	1.52445	1.52445
701.414	15953.1	1.52525	1.52525
701.524	15960.9	1.52612	1.52612
701.634	15968.2	1.52699	1.52699
701.744	15975.3	1.52788	1.52788
701.844	15981.3	1.52869	1.52869
701.954	15988.2	1.52955	1.52955
702.064	15995.1	1.53046	1.53046
702.164	16001.9	1.53127	1.53127
702.274	16008.4	1.53214	1.53214
702.384	16014.8	1.53301	1.53301
702.494	16022.7	1.5339	1.5339
702.594	16029	1.5347	1.5347
702.704	16036.9	1.53559	1.53559
702.814	16044	1.53648	1.53648
702.914	16050.5	1.53726	1.53726
703.024	16058.1	1.53813	1.53813
703.134	16064.9	1.53902	1.53902
703.244	16072.7	1.53993	1.53993
703.344	16078.7	1.54072	1.54072
703.454	16085.3	1.54158	1.54158
703.554	16091.8	1.54239	1.54239
703.664	16098.3	1.54328	1.54328
703.774	16105.2	1.54413	1.54413
703.884	16113.3	1.54504	1.54504
703.984	16121	1.54582	1.54582
704.094	16127.3	1.54669	1.54669
704.204	16134.8	1.54758	1.54758
704.304	16141.4	1.54836	1.54836
704.414	16149.8	1.54925	1.54925
704.524	16157.7	1.55016	1.55016
704.634	16163.5	1.55105	1.55105
704.734	16169	1.55184	1.55184
704.844	16176.8	1.55273	1.55273
704.954	16183.3	1.55357	1.55357
705.054	16189.6	1.55438	1.55438
705.164	16198.2	1.55529	1.55529
705.274	16204.6	1.55614	1.55614
705.384	16212.3	1.55705	1.55705
705.484	16219.4	1.55781	1.55781
705.594	16227.5	1.55872	1.55872
705.704	16235.8	1.55963	1.55963
705.804	16241.6	1.5604	1.5604
705.914	16248	1.56128	1.56128
706.024	16255.1	1.56215	1.56215
706.134	16262	1.56302	1.56302
706.234	16268.9	1.56389	1.56389
706.344	16275.5	1.56472	1.56472
706.454	16283.3	1.56565	1.56565
706.554	16289.2	1.56643	1.56643
706.664	16296.7	1.56732	1.56732
706.774	16305	1.56821	1.56821
706.884	16312.6	1.56908	1.56908
706.984	16319.7	1.5699	1.5699
707.094	16326.3	1.57077	1.57077
707.204	16333.3	1.57164	1.57164
707.304	16340.6	1.57247	1.57247
707.414	16346.2	1.57331	1.57331
707.524	16353.1	1.57422	1.57422
707.634	16360.3	1.57509	1.57509
707.734	16365.7	1.57588	1.57588
707.844	16373.6	1.57677	1.57677
707.954	16382.2	1.57766	1.57766
708.054	16388.9	1.57844	1.57844
708.164	16397	1.57935	1.57935
708.274	16404	1.5802	1.5802
708.384	16411	1.58109	1.58109
708.484	16418.8	1.58191	1.58191
708.594	16425.4	1.58276	1.58276
708.704	16431.7	1.58365	1.58365
708.804	16437.9	1.58444	1.58444
708.914	16444.6	1.58534	1.58534
709.024	16452.1	1.58621	1.58621
709.124	16458.7	1.587	1.587
709.234	16466.8	1.58789	1.58789
709.344	16475.1	1.58878	1.58878
709.454	16483.3	1.58967	1.58967
709.554	16489.9	1.59047	1.59047
709.664	16497.2	1.59134	1.59134
709.774	16505.2	1.59221	1.59221
709.874	16511.4	1.59301	1.59301
709.984	16518.2	1.5939	1.5939
710.094	16525.2	1.59477	1.59477
710.204	16531.7	1.59566	1.59566
710.304	16538.4	1.59647	1.59647
710.414	16546.5	1.59735	1.59735
710.524	16553.4	1.59822	1.59822
710.624	16559.7	1.59903	1.59903
710.734	16566.7	1.5999	1.5999
710.844	16574.6	1.60077	1.60077
710.954	16582	1.60165	1.60165
711.054	16588.7	1.60248	1.60248
711.164	16595.8	1.60333	1.60333
711.274	16602.6	1.6042	1.6042
711.374	16609	1.60502	1.60502
711.484	16615.2	1.60587	1.60587
711.594	16622.9	1.60676	1.60676
711.704	16630	1.60765	1.60765
711.804	16637.5	1.60848	1.60848
711.914	16644.7	1.60936	1.60936
712.024	16651.8	1.61023	1.61023
712.124	16658.6	1.611	1.611
712.234	16666.2	1.61189	1.61189
712.344	16673.4	1.61275	1.61275
712.454	16681.9	1.61366	1.61366
712.554	16687.3	1.61443	1.61443
712.664	16695.1	1.61534	1.61534
712.774	16702.2	1.61621	1.61621
712.874	16709	1.61701	1.61701
712.984	16715.7	1.6179	1.6179
713.094	16722.5	1.61877	1.61877
713.204	16729.4	1.61966	1.61966
713.304	16736.5	1.62044	1.62044
713.414	16744.1	1.62133	1.62133
713.524	16750.7	1.6222	1.6222
713.624	16758.4	1.62301	1.62301
713.734	16766	1.62388	1.62388
713.844	16772.8	1.62474	1.62474
713.944	16780.2	1.62557	1.62557
714.054	16787.4	1.62646	1.62646
714.164	16794.9	1.62733	1.62733
714.274	16802.7	1.62822	1.62822
714.374	16808.4	1.62904	1.62904
714.484	16814.4	1.62989	1.62989
714.594	16821.3	1.63076	1.63076
714.694	16828.2	1.63156	1.63156
714.804	16835.4	1.63239	1.63239
714.914	16844.6	1.6333	1.6333
715.024	16851.8	1.63417	1.63417
715.124	16858.8	1.635	1.635
715.234	16866.9	1.63588	1.63588
715.344	16874	1.63673	1.63673
715.444	16880.9	1.63756	1.63756
715.554	16888.3	1.63843	1.63843
715.664	16895.4	1.6393	1.6393
715.774	16902	1.64016	1.64016
715.874	16908.6	1.64097	1.64097
715.984	16915.8	1.64184	1.64184
716.094	16923.7	1.64273	1.64273
716.194	16930.4	1.64353	1.64353
716.304	16938.1	1.64442	1.64442
716.414	16946.5	1.64531	1.64531
716.524	16954.5	1.64618	1.64618
716.624	16961.2	1.64698	1.64698
716.734	16966.8	1.64783	1.64783
716.844	16973.1	1.64872	1.64872
716.944	16979.8	1.64951	1.64951
717.054	16986.5	1.65035	1.65035
717.164	16994	1.65124	1.65124
717.274	17001.4	1.65211	1.65211
717.374	17008.6	1.65294	1.65294
717.484	17016	1.65381	1.65381
717.594	17024.2	1.65472	1.65472
717.694	17031.3	1.65548	1.65548
717.804	17039.6	1.65639	1.65639
717.914	17046.8	1.65724	1.65724
718.024	17054.5	1.65815	1.65815
718.124	17061.4	1.65893	1.65893
718.234	17068	1.65982	1.65982
718.344	17075	1.66069	1.66069
718.444	17080.9	1.6615	1.6615
718.554	17088.1	1.66236	1.66236
718.664	17096	1.66325	1.66325
718.764	17102.8	1.66406	1.66406
718.874	17111	1.66495	1.66495
718.984	17118.9	1.66582	1.66582
719.084	17125.7	1.66662	1.66662
719.194	17133	1.66749	1.66749
719.304	17140.5	1.66836	1.66836
719.414	17148.1	1.66925	1.66925
719.514	17153.8	1.67005	1.67005
719.624	17161.5	1.67092	1.67092
719.734	17168.6	1.67183	1.67183
719.834	17174.8	1.67262	1.67262
719.944	17181.6	1.67353	1.67353
720.054	17188.8	1.67439	1.67439
720.164	17196.3	1.67524	1.67524
720.264	17204	1.67607	1.67607
720.374	17211.7	1.67696	1.67696
720.484	17219.2	1.6778	1.6778
720.584	17226.6	1.67863	1.67863
720.694	17234.3	1.67948	1.67948
720.804	17241.5	1.68039	1.68039
720.914	17248.7	1.68128	1.68128
721.014	17255	1.68206	1.68206
721.124	17262.7	1.68295	1.68295
721.234	17269.5	1.68382	1.68382
721.334	17276.5	1.68465	1.68465
721.444	17283.9	1.68549	1.68549
721.554	17290.9	1.68634	1.68634
721.664	17298.3	1.68725	1.68725
721.764	17305.3	1.68804	1.68804
721.874	17313.1	1.68893	1.68893
721.984	17320.4	1.68979	1.68979
722.084	17327.7	1.69062	1.69062
722.194	17335	1.69149	1.69149
722.304	17342.5	1.69238	1.69238
722.414	17349.4	1.69325	1.69325
722.514	17356.3	1.69405	1.69405
722.624	17363.9	1.69494	1.69494
722.734	17371.1	1.69581	1.69581
722.834	17377.8	1.69659	1.69659
722.944	17385.5	1.69748	1.69748
723.054	17393.6	1.69837	1.69837
723.164	17401.8	1.69926	1.69926
723.264	17408.8	1.70007	1.70007
723.374	17416.6	1.70096	1.70096
723.484	17424.2	1.7018	1.7018
[truncated: 813 more rows]
