# Supplementary material for: Benchmark dataset of the effect of grain size on strength in the single-phase FCC CrCoNi medium entropy alloy
Source: Data Brief. 2019 Oct 1;27:104592. doi: 10.1016/j.dib.2019.104592 (PMC6812030; doi:10.1016/j.dib.2019.104592)
Supplement: Multimedia component 1 [file mmc1.zip › Compression_Tests/77K/CrCoNi_1173K_15min_77K.xlsx]

## Sheet: CrCoNi_1173K_15min_77K
Name	CrCoNi-900C-15min-4,6µm
Diameter	4.05	mm
Sample height	8.02	mm
Gage length	8.02	mm
Speed ​​during measurement	0.48	mm/min
Time	Force	Crosshead Displacement	Crosshead Displacement
s	N	mm	mm
190.005	61.6898	0	0
190.085	61.5877	0	0
190.115	61.5247	0	0
190.115	61.5247	0	0
190.225	61.7605	8.2683e-05	8.2683e-05
190.335	61.9572	8.26831e-05	8.26831e-05
190.435	62.342	0.000103306	0.000103306
190.545	65.5412	0.000950408	0.000950408
190.655	70.8947	0.00186021	0.00186021
190.755	76.0021	0.00264556	0.00264556
190.865	81.8596	0.00355537	0.00355537
190.975	88.258	0.00442321	0.00442321
191.085	94.8049	0.00529153	0.00529153
191.185	100.199	0.00607688	0.00607688
191.295	106.158	0.00696571	0.00696571
191.405	111.834	0.00783403	0.00783403
191.505	116.762	0.00864036	0.00864036
191.615	121.705	0.00952918	0.00952918
191.725	126.596	0.010397	0.010397
191.835	131.508	0.0112859	0.0112859
191.935	135.817	0.0120922	0.0120922
192.045	140.565	0.012981	0.012981
192.155	144.942	0.0138698	0.0138698
192.255	148.936	0.0146762	0.0146762
192.365	153.211	0.0155235	0.0155235
192.475	157.449	0.0164123	0.0164123
192.585	161.27	0.0172806	0.0172806
192.685	164.987	0.018066	0.018066
192.795	168.83	0.0189548	0.0189548
192.905	172.973	0.0198436	0.0198436
193.005	176.03	0.02065	0.02065
193.115	180.001	0.0215388	0.0215388
193.225	183.428	0.0224276	0.0224276
193.335	187.028	0.0232752	0.0232752
193.435	190.235	0.024102	0.024102
193.545	193.607	0.0249701	0.0249701
193.655	196.964	0.0258384	0.0258384
193.755	199.857	0.0266653	0.0266653
193.865	203.025	0.0275331	0.0275331
193.975	206.546	0.0284219	0.0284219
194.085	210.06	0.0292903	0.0292903
194.185	213.15	0.0300964	0.0300964
194.295	216.632	0.0309852	0.0309852
194.405	220.004	0.0318535	0.0318535
194.505	223.18	0.0326391	0.0326391
194.615	226.418	0.0335277	0.0335277
194.725	230.088	0.0344165	0.0344165
194.825	233.257	0.0352023	0.0352023
194.935	236.401	0.0360701	0.0360701
195.045	239.687	0.0369385	0.0369385
195.155	243.129	0.0378273	0.0378273
195.255	246.219	0.0386541	0.0386541
195.365	249.584	0.0395224	0.0395224
195.475	253.467	0.0403903	0.0403903
195.575	256.831	0.0412171	0.0412171
195.685	260.784	0.0420854	0.0420854
195.795	264.368	0.0429538	0.0429538
195.905	268.448	0.0438426	0.0438426
196.005	272.073	0.0446279	0.0446279
196.115	275.901	0.0455168	0.0455168
196.225	279.917	0.0463851	0.0463851
196.325	283.36	0.0471909	0.0471909
196.435	287.471	0.0480798	0.0480798
196.545	291.975	0.0489691	0.0489691
196.655	296.032	0.0498579	0.0498579
196.755	299.772	0.0506432	0.0506432
196.865	303.987	0.0515526	0.0515526
196.975	307.987	0.0524209	0.0524209
197.075	311.792	0.0532062	0.0532062
197.185	315.526	0.0540745	0.0540745
197.295	319.739	0.0549429	0.0549429
197.405	323.716	0.0558317	0.0558317
197.505	327.577	0.0566375	0.0566375
197.615	331.655	0.0575059	0.0575059
197.725	336.034	0.0583947	0.0583947
197.825	339.878	0.059201	0.059201
197.935	344.036	0.0600898	0.0600898
198.045	348.163	0.0609787	0.0609787
198.155	352.589	0.0618465	0.0618465
198.255	356.307	0.0626323	0.0626323
198.365	360.409	0.0635212	0.0635212
198.475	364.946	0.06441	0.06441
198.575	368.821	0.0651953	0.0651953
198.685	373.466	0.0661047	0.0661047
198.795	377.852	0.066973	0.066973
198.905	382.678	0.0678618	0.0678618
199.005	386.595	0.0686472	0.0686472
199.115	391.153	0.0695155	0.0695155
199.225	395.798	0.0704458	0.0704458
199.325	399.454	0.0712311	0.0712311
199.435	404.052	0.0720995	0.0720995
199.545	408.516	0.0729678	0.0729678
199.655	413.384	0.0738566	0.0738566
199.755	417.784	0.0746624	0.0746624
199.865	422.391	0.0755307	0.0755307
199.965	426.981	0.0763163	0.0763163
200.075	431.887	0.0772256	0.0772256
200.185	436.594	0.0780939	0.0780939
200.295	441.438	0.0790033	0.0790033
200.395	445.942	0.0797891	0.0797891
200.505	451.036	0.0806779	0.0806779
200.615	456.805	0.0815873	0.0815873
200.715	461.684	0.0823726	0.0823726
200.825	466.969	0.0832617	0.0832617
200.935	472.542	0.0841298	0.0841298
201.045	478.155	0.0849773	0.0849773
201.145	483.507	0.0858042	0.0858042
201.255	488.944	0.086693	0.086693
201.365	495.417	0.0876023	0.0876023
201.465	500.864	0.0883881	0.0883881
201.575	506.893	0.0892767	0.0892767
201.685	513.04	0.0901451	0.0901451
201.795	519.29	0.0910339	0.0910339
201.895	524.727	0.0918195	0.0918195
202.005	530.774	0.0927288	0.0927288
202.115	537.438	0.0935761	0.0935761
202.215	543.411	0.094403	0.094403
202.325	549.946	0.0952713	0.0952713
202.435	556.844	0.0961601	0.0961601
202.545	563.739	0.0970282	0.0970282
202.645	570.192	0.0978345	0.0978345
202.755	577.38	0.0987234	0.0987234
202.865	584.68	0.0996327	0.0996327
202.965	591.364	0.100377	0.100377
203.075	598.985	0.101286	0.101286
203.185	606.118	0.102155	0.102155
203.295	613.86	0.103043	0.103043
203.395	620.927	0.10385	0.10385
203.505	628.762	0.104718	0.104718
203.615	636.962	0.105627	0.105627
203.715	644.352	0.106434	0.106434
203.825	652.677	0.107281	0.107281
203.935	661.415	0.10817	0.10817
204.045	669.716	0.109059	0.109059
204.145	677.766	0.109865	0.109865
204.255	686.317	0.110712	0.110712
204.365	696.012	0.111601	0.111601
204.465	704.184	0.112387	0.112387
204.575	712.684	0.113255	0.113255
204.685	722.337	0.114144	0.114144
204.785	730.182	0.114971	0.114971
204.895	739.772	0.115859	0.115859
205.005	749.534	0.116748	0.116748
205.115	759.397	0.117617	0.117617
205.215	768.448	0.118402	0.118402
205.325	778.706	0.119311	0.119311
205.435	788.42	0.12018	0.12018
205.535	797.784	0.120965	0.120965
205.645	807.741	0.121834	0.121834
205.755	818.014	0.122701	0.122701
205.865	828.651	0.12359	0.12359
205.965	838.022	0.124396	0.124396
206.075	848.987	0.125306	0.125306
206.185	860.284	0.126174	0.126174
206.285	869.827	0.12698	0.12698
206.395	880.854	0.12789	0.12789
206.505	891.616	0.128737	0.128737
206.615	903.592	0.129606	0.129606
206.715	913.768	0.130391	0.130391
206.825	925.651	0.131259	0.131259
206.935	937.916	0.132148	0.132148
207.035	948.291	0.132954	0.132954
207.145	960.135	0.133843	0.133843
207.255	971.963	0.134732	0.134732
207.365	984.213	0.1356	0.1356
207.465	995.245	0.136406	0.136406
207.575	1007.23	0.137274	0.137274
207.685	1019.96	0.138163	0.138163
207.785	1031.26	0.13899	0.13899
207.895	1044.02	0.139837	0.139837
208.005	1056.23	0.140685	0.140685
208.115	1069.85	0.141595	0.141595
208.215	1081.44	0.14238	0.14238
208.325	1094.55	0.143269	0.143269
208.435	1107.99	0.144158	0.144158
208.535	1119.64	0.144984	0.144984
208.645	1132.54	0.145853	0.145853
208.755	1145.99	0.146742	0.146742
208.865	1158.74	0.147568	0.147568
208.965	1171.02	0.148375	0.148375
209.075	1184.53	0.149243	0.149243
209.185	1197.62	0.150152	0.150152
209.285	1210.18	0.150938	0.150938
209.395	1223.7	0.151806	0.151806
209.505	1237.46	0.152695	0.152695
209.615	1251.53	0.153563	0.153563
209.715	1264.14	0.154369	0.154369
209.825	1278.07	0.155258	0.155258
209.935	1292.12	0.156147	0.156147
210.035	1304.54	0.156932	0.156932
210.145	1318.23	0.157821	0.157821
210.255	1332.33	0.158689	0.158689
210.355	1345.3	0.159495	0.159495
210.465	1359.55	0.160384	0.160384
210.575	1373.85	0.161232	0.161232
210.685	1388.26	0.162141	0.162141
210.785	1401.85	0.162948	0.162948
210.895	1416.74	0.163816	0.163816
211.005	1431.46	0.164705	0.164705
211.105	1444.36	0.165469	0.165469
211.215	1458.47	0.166338	0.166338
211.325	1473.03	0.167205	0.167205
211.435	1487.57	0.168094	0.168094
211.535	1501.22	0.16888	0.16888
211.645	1515.96	0.169789	0.169789
211.755	1530.59	0.170658	0.170658
211.855	1544.56	0.171485	0.171485
211.965	1559.79	0.172352	0.172352
212.075	1575.2	0.173221	0.173221
212.185	1590.9	0.17411	0.17411
212.285	1604.65	0.174895	0.174895
212.395	1619.8	0.175784	0.175784
212.505	1635.62	0.176652	0.176652
212.605	1649.43	0.177458	0.177458
212.715	1665.53	0.178368	0.178368
212.825	1680.51	0.179215	0.179215
212.935	1695.9	0.180084	0.180084
213.035	1710.13	0.180869	0.180869
213.145	1726.02	0.181778	0.181778
213.255	1742.25	0.182647	0.182647
213.355	1757	0.183473	0.183473
213.465	1772.77	0.1843	0.1843
213.575	1788.97	0.18521	0.18521
213.685	1805.16	0.186078	0.186078
213.785	1819.74	0.186884	0.186884
213.895	1836.08	0.187773	0.187773
214.005	1852.08	0.18862	0.18862
214.105	1867.26	0.189468	0.189468
214.215	1883.3	0.190336	0.190336
214.325	1899.6	0.191225	0.191225
214.435	1915.8	0.192093	0.192093
214.535	1930.53	0.192858	0.192858
214.645	1947.76	0.193767	0.193767
214.745	1963.23	0.194574	0.194574
214.855	1980.3	0.195442	0.195442
214.965	1997.62	0.196331	0.196331
215.075	2014.65	0.197199	0.197199
215.175	2030.13	0.198026	0.198026
215.285	2047.53	0.198894	0.198894
215.395	2064.44	0.199783	0.199783
215.495	2080.04	0.200568	0.200568
215.605	2097.3	0.201457	0.201457
215.715	2114.61	0.202367	0.202367
215.825	2131.78	0.203194	0.203194
215.925	2147.79	0.203979	0.203979
216.035	2165.01	0.204868	0.204868
216.145	2182.81	0.205736	0.205736
216.245	2199.23	0.206542	0.206542
216.355	2216.97	0.20741	0.20741
216.465	2235.25	0.20832	0.20832
216.575	2252.99	0.209188	0.209188
216.675	2269.59	0.209994	0.209994
216.785	2287.76	0.210883	0.210883
216.895	2306.05	0.211751	0.211751
216.995	2322.9	0.212578	0.212578
217.105	2340.83	0.213446	0.213446
217.215	2359.5	0.214335	0.214335
217.325	2378.56	0.215203	0.215203
217.425	2395.62	0.215989	0.215989
217.535	2415.12	0.216877	0.216877
217.645	2434.21	0.217746	0.217746
217.745	2451.72	0.218552	0.218552
217.855	2472.16	0.219441	0.219441
217.965	2491.72	0.220309	0.220309
218.075	2511.2	0.221218	0.221218
218.175	2529.46	0.222025	0.222025
218.285	2549.1	0.222893	0.222893
218.395	2568.43	0.223761	0.223761
218.495	2586.74	0.224567	0.224567
218.605	2607.15	0.225435	0.225435
218.715	2626.64	0.226324	0.226324
218.825	2646.96	0.227213	0.227213
218.925	2665.97	0.227998	0.227998
219.035	2687.29	0.228908	0.228908
219.145	2708.27	0.229756	0.229756
219.245	2727.85	0.230582	0.230582
219.355	2748.97	0.23145	0.23145
219.465	2771.17	0.23236	0.23236
219.575	2792.58	0.233228	0.233228
219.675	2811.63	0.233993	0.233993
219.785	2833.82	0.234882	0.234882
219.895	2855.93	0.235771	0.235771
219.995	2876.52	0.236556	0.236556
220.105	2898.98	0.237466	0.237466
220.215	2921.79	0.238334	0.238334
220.315	2942.71	0.23916	0.23916
220.425	2966.49	0.240029	0.240029
220.535	2989.06	0.240897	0.240897
220.645	3012.8	0.241806	0.241806
220.745	3034.11	0.242592	0.242592
220.855	3057.03	0.24346	0.24346
220.965	3080.53	0.244349	0.244349
221.065	3101.77	0.245155	0.245155
221.175	3125.52	0.246024	0.246024
221.285	3149.53	0.246912	0.246912
221.395	3173.67	0.24778	0.24778
221.495	3195.47	0.248587	0.248587
221.605	3220.1	0.249455	0.249455
221.715	3244.53	0.250343	0.250343
221.815	3268.08	0.251191	0.251191
221.925	3292.38	0.252039	0.252039
222.035	3317.08	0.252968	0.252968
222.145	3341.78	0.253837	0.253837
222.245	3364.2	0.254602	0.254602
222.355	3388.86	0.255511	0.255511
222.465	3413.86	0.2564	0.2564
222.565	3437.58	0.257206	0.257206
222.675	3462.16	0.258074	0.258074
222.785	3488.03	0.258963	0.258963
222.895	3514.02	0.259852	0.259852
222.995	3537.33	0.260658	0.260658
223.105	3562.63	0.261526	0.261526
223.215	3588.49	0.262395	0.262395
223.315	3611.7	0.26318	0.26318
223.425	3637.56	0.264048	0.264048
223.535	3663.88	0.264958	0.264958
223.645	3690.31	0.265847	0.265847
223.745	3713.94	0.266653	0.266653
223.855	3740.02	0.267521	0.267521
223.965	3766.5	0.268389	0.268389
224.065	3790.5	0.269216	0.269216
224.175	3817.53	0.270105	0.270105
224.285	3843.97	0.270994	0.270994
224.395	3869.63	0.271841	0.271841
224.495	3894.06	0.272647	0.272647
224.605	3921.2	0.273515	0.273515
224.715	3948.22	0.274425	0.274425
224.815	3972.42	0.275211	0.275211
224.925	3999.36	0.276099	0.276099
225.035	4026.2	0.276968	0.276968
225.135	4050.62	0.277795	0.277795
225.245	4077.76	0.278642	0.278642
225.355	4104.28	0.27951	0.27951
225.465	4131.44	0.280399	0.280399
225.565	4155.39	0.281184	0.281184
225.675	4182.3	0.282073	0.282073
225.785	4209.94	0.282962	0.282962
225.885	4234.94	0.283727	0.283727
225.995	4262.67	0.284636	0.284636
226.105	4289.97	0.285505	0.285505
226.215	4318.17	0.286414	0.286414
226.315	4342.86	0.2872	0.2872
226.425	4370.25	0.288109	0.288109
226.535	4397.75	0.288957	0.288957
226.635	4422.87	0.289783	0.289783
226.745	4450.09	0.29061	0.29061
226.855	4477.34	0.291499	0.291499
226.965	4504.92	0.292388	0.292388
227.065	4530.03	0.293194	0.293194
227.175	4558.19	0.294083	0.294083
227.285	4586.25	0.294951	0.294951
227.385	4611.44	0.295757	0.295757
227.495	4639.37	0.296646	0.296646
227.605	4667.06	0.297535	0.297535
227.715	4694.89	0.298424	0.298424
227.815	4719.67	0.299189	0.299189
227.925	4747.33	0.300077	0.300077
228.035	4775.25	0.300925	0.300925
228.135	4800.66	0.301752	0.301752
228.245	4828.56	0.30262	0.30262
228.355	4856.66	0.303488	0.303488
228.465	4885.41	0.304397	0.304397
228.565	4911.05	0.305204	0.305204
228.675	4939.16	0.306093	0.306093
228.785	4967.95	0.306981	0.306981
228.885	4993.16	0.307746	0.307746
228.995	5021.53	0.308635	0.308635
229.105	5049.92	0.309503	0.309503
229.215	5077.62	0.310392	0.310392
229.315	5103.44	0.311157	0.311157
229.425	5132.34	0.312087	0.312087
229.535	5160	0.312955	0.312955
229.635	5185.73	0.313762	0.313762
229.745	5213.01	0.314609	0.314609
229.855	5240.79	0.315518	0.315518
229.955	5265.94	0.316304	0.316304
230.065	5294.74	0.317214	0.317214
230.175	5322.52	0.318061	0.318061
230.275	5348.04	0.318867	0.318867
230.385	5376.86	0.319735	0.319735
230.495	5405.01	0.320603	0.320603
230.605	5432.91	0.321472	0.321472
230.705	5459.26	0.322299	0.322299
230.815	5487.96	0.323187	0.323187
230.925	5516.58	0.324055	0.324055
231.025	5542.63	0.324841	0.324841
231.135	5571.65	0.32573	0.32573
231.245	5599.18	0.326598	0.326598
231.355	5628.11	0.327487	0.327487
231.455	5653.85	0.328252	0.328252
231.565	5682.35	0.329141	0.329141
231.675	5711.76	0.33005	0.33005
231.775	5737.29	0.330815	0.330815
231.885	5766.27	0.331683	0.331683
231.995	5795.47	0.332613	0.332613
232.105	5824.26	0.333502	0.333502
232.205	5851.1	0.334287	0.334287
232.315	5877.99	0.335135	0.335135
232.425	5906.57	0.336003	0.336003
232.525	5932.38	0.336809	0.336809
232.635	5960.32	0.337677	0.337677
232.745	5989.24	0.338566	0.338566
232.855	6017.74	0.339435	0.339435
232.955	6043.26	0.340241	0.340241
233.065	6072.52	0.341129	0.341129
233.175	6101.61	0.341998	0.341998
233.275	6127.4	0.342804	0.342804
233.385	6156.68	0.343693	0.343693
233.495	6185.19	0.344561	0.344561
233.605	6213.74	0.34545	0.34545
233.705	6240.33	0.346235	0.346235
233.815	6268.66	0.347103	0.347103
233.925	6297.4	0.348013	0.348013
234.025	6323.29	0.348798	0.348798
234.135	6352.04	0.349667	0.349667
234.245	6381.18	0.350576	0.350576
234.355	6410.68	0.351465	0.351465
234.455	6437.21	0.352251	0.352251
234.565	6466.13	0.353139	0.353139
234.675	6494.97	0.354007	0.354007
234.775	6520.76	0.354793	0.354793
234.885	6549.35	0.355682	0.355682
234.995	6578.82	0.356529	0.356529
235.095	6604.61	0.357356	0.357356
235.205	6632.74	0.358204	0.358204
235.315	6661.86	0.359113	0.359113
235.425	6690.74	0.360023	0.360023
235.525	6715.93	0.360788	0.360788
235.635	6744.52	0.361676	0.361676
235.745	6772.74	0.362544	0.362544
235.845	6798.58	0.36333	0.36333
235.955	6827.8	0.364239	0.364239
236.065	6856.25	0.365108	0.365108
236.175	6885.3	0.365997	0.365997
236.275	6910.64	0.366782	0.366782
236.385	6939.47	0.367692	0.367692
236.495	6967.57	0.36856	0.36856
236.595	6994.64	0.369407	0.369407
236.705	7021.8	0.370234	0.370234
236.815	7050.18	0.371123	0.371123
236.925	7078.88	0.372032	0.372032
237.025	7104.88	0.372818	0.372818
237.135	7133.74	0.373665	0.373665
237.245	7161.93	0.374534	0.374534
237.345	7187.74	0.375361	0.375361
237.455	7215.6	0.376229	0.376229
237.565	7243.75	0.377117	0.377117
237.675	7271.6	0.377965	0.377965
237.775	7297.19	0.378792	0.378792
237.885	7325.43	0.37966	0.37966
237.995	7353.18	0.380549	0.380549
238.095	7378.32	0.381334	0.381334
238.205	7405.47	0.382223	0.382223
238.315	7433.29	0.383112	0.383112
238.425	7460.96	0.38398	0.38398
238.525	7486.71	0.384807	0.384807
238.635	7514.41	0.385675	0.385675
238.745	7542.08	0.386564	0.386564
238.845	7566.88	0.387349	0.387349
238.955	7594.54	0.388238	0.388238
239.065	7622.61	0.389107	0.389107
239.175	7649.8	0.390016	0.390016
239.275	7675.07	0.390801	0.390801
239.385	7701.72	0.39167	0.39167
239.495	7728.6	0.392538	0.392538
239.595	7753.83	0.393364	0.393364
239.705	7780.08	0.394233	0.394233
239.815	7807.1	0.395121	0.395121
239.915	7831.83	0.395928	0.395928
240.025	7859.27	0.396796	0.396796
240.135	7886.82	0.397685	0.397685
240.245	7913.68	0.398574	0.398574
240.345	7937.96	0.399359	0.399359
240.455	7964.29	0.400248	0.400248
240.565	7991.74	0.401178	0.401178
240.665	8015.05	0.401943	0.401943
240.775	8040.93	0.402811	0.402811
240.885	8067.46	0.403679	0.403679
240.995	8092.66	0.404568	0.404568
241.095	8116.46	0.405333	0.405333
241.205	8143.27	0.406263	0.406263
241.315	8169.54	0.407152	0.407152
241.415	8193.32	0.407958	0.407958
241.525	8219.18	0.408868	0.408868
241.635	8244.58	0.409715	0.409715
241.745	8270.26	0.410563	0.410563
241.845	8293.69	0.41139	0.41139
241.955	8318.12	0.412258	0.412258
242.065	8343.02	0.413146	0.413146
242.165	8365.65	0.413953	0.413953
242.275	8390.51	0.414821	0.414821
242.385	8416.08	0.41571	0.41571
242.495	8440.94	0.416599	0.416599
242.595	8463.66	0.417384	0.417384
242.705	8487.97	0.418273	0.418273
242.815	8512.3	0.419141	0.419141
242.915	8535.07	0.419989	0.419989
243.025	8559.49	0.420857	0.420857
243.135	8583.29	0.421704	0.421704
243.245	8606.22	0.422614	0.422614
243.345	8627.08	0.423399	0.423399
243.455	8650.94	0.424288	0.424288
243.565	8674.45	0.425198	0.425198
243.665	8694.96	0.425963	0.425963
243.775	8717.88	0.426872	0.426872
243.885	8740.21	0.42774	0.42774
243.995	8763.52	0.42865	0.42865
244.095	8784.08	0.429456	0.429456
244.205	8805.87	0.430303	0.430303
244.315	8827.84	0.431151	0.431151
244.415	8847.39	0.431977	0.431977
244.525	8868.62	0.432846	0.432846
244.635	8890.37	0.433735	0.433735
244.745	8911.63	0.434624	0.434624
244.845	8930.28	0.43545	0.43545
244.955	8950.87	0.436298	0.436298
245.055	8968.79	0.437104	0.437104
245.165	8988.75	0.437972	0.437972
245.275	9009.71	0.438882	0.438882
245.385	9028.49	0.439771	0.439771
245.485	9045.86	0.440556	0.440556
245.595	9064.81	0.441445	0.441445
245.705	9083.06	0.442313	0.442313
245.805	9099.5	0.443119	0.443119
245.915	9117.53	0.444008	0.444008
246.025	9135.34	0.444897	0.444897
246.135	9151.74	0.445745	0.445745
246.235	9167.31	0.446571	0.446571
246.345	9183.37	0.447439	0.447439
246.455	9199.04	0.448328	0.448328
246.555	9213.53	0.449134	0.449134
246.665	9229.2	0.450003	0.450003
246.775	9244.42	0.450871	0.450871
246.885	9259.1	0.45178	0.45178
246.985	9272.29	0.452524	0.452524
247.095	9286.46	0.453413	0.453413
247.205	9301.22	0.454343	0.454343
247.305	9313.35	0.455129	0.455129
247.415	9326.6	0.456017	0.456017
247.525	9338.87	0.456906	0.456906
247.635	9350.86	0.457754	0.457754
247.735	9361.75	0.458581	0.458581
247.845	9373.44	0.459428	0.459428
247.955	9385.84	0.460317	0.460317
248.055	9396.35	0.461103	0.461103
248.165	9407.21	0.462012	0.462012
248.275	9418.61	0.46288	0.46288
248.385	9429.31	0.463769	0.463769
248.485	9439.84	0.464555	0.464555
248.595	9450.88	0.465443	0.465443
248.705	9461.58	0.466332	0.466332
248.805	9471.16	0.467118	0.467118
248.915	9481.32	0.468027	0.468027
249.025	9491.82	0.468875	0.468875
249.135	9501.78	0.469764	0.469764
249.235	9511.01	0.470528	0.470528
249.345	9521.53	0.471418	0.471418
249.455	9532.76	0.472327	0.472327
249.555	9542.51	0.473112	0.473112
249.665	9552.92	0.473981	0.473981
249.775	9564.04	0.474869	0.474869
249.875	9573.26	0.475676	0.475676
249.985	9583.43	0.476544	0.476544
250.095	9594.26	0.477432	0.477432
250.205	9604.58	0.478322	0.478322
250.305	9613.79	0.479107	0.479107
250.415	9623.59	0.479996	0.479996
250.525	9635.04	0.480885	0.480885
250.625	9644.52	0.48167	0.48167
250.735	9654.91	0.482538	0.482538
250.845	9665.69	0.483448	0.483448
250.955	9676.3	0.484316	0.484316
251.055	9686.09	0.485102	0.485102
251.165	9695.74	0.48597	0.48597
251.275	9706.48	0.486838	0.486838
251.375	9716.5	0.487644	0.487644
251.485	9726.71	0.488533	0.488533
251.595	9737.09	0.489422	0.489422
251.705	9746.37	0.49029	0.49029
251.805	9755.55	0.491055	0.491055
251.915	9766.67	0.491964	0.491964
252.025	9777	0.492874	0.492874
252.125	9786.39	0.493659	0.493659
252.235	9796.92	0.494528	0.494528
252.345	9807.04	0.495437	0.495437
252.455	9816.89	0.496284	0.496284
252.555	9826.34	0.49709	0.49709
252.665	9836.45	0.497959	0.497959
252.775	9847.52	0.498847	0.498847
252.875	9856.64	0.499654	0.499654
252.985	9866	0.500522	0.500522
253.095	9876.89	0.50139	0.50139
253.205	9886.79	0.502279	0.502279
253.305	9896.26	0.503085	0.503085
253.415	9905.93	0.503995	0.503995
253.525	9914.84	0.504821	0.504821
253.625	9924.91	0.505628	0.505628
253.735	9935.16	0.506496	0.506496
253.845	9945.99	0.507364	0.507364
253.955	9956.6	0.508232	0.508232
254.055	9964.79	0.509038	0.509038
254.165	9975.39	0.509948	0.509948
254.275	9985.11	0.510795	0.510795
254.375	9994.21	0.511622	0.511622
254.485	10004.6	0.512511	0.512511
254.595	10013.9	0.513379	0.513379
254.705	10023.3	0.514227	0.514227
254.805	10033.2	0.515054	0.515054
254.915	10043.4	0.515921	0.515921
255.025	10053.3	0.51679	0.51679
255.125	10062.2	0.517637	0.517637
255.235	10071.9	0.518485	0.518485
255.345	10082.8	0.519374	0.519374
255.445	10092.1	0.520159	0.520159
255.555	10102.1	0.521068	0.521068
255.665	10112	0.521937	0.521937
255.775	10121.8	0.522805	0.522805
255.875	10130	0.523611	0.523611
255.985	10140.2	0.5245	0.5245
256.095	10150	0.525368	0.525368
256.195	10159.4	0.526154	0.526154
256.305	10169.8	0.527022	0.527022
256.415	10180	0.527932	0.527932
256.525	10190.4	0.528799	0.528799
256.625	10199.8	0.529606	0.529606
256.735	10208.6	0.530474	0.530474
256.845	10220.1	0.531383	0.531383
256.945	10228.1	0.53219	0.53219
257.055	10237.5	0.533058	0.533058
257.165	10247.5	0.533926	0.533926
257.275	10257	0.534815	0.534815
257.375	10265.5	0.5356	0.5356
257.485	10275.8	0.536489	0.536489
257.595	10285	0.537357	0.537357
257.695	10293.6	0.538163	0.538163
257.805	10303.8	0.539032	0.539032
257.915	10313.7	0.539962	0.539962
258.025	10323.4	0.540809	0.540809
258.125	10332.5	0.541616	0.541616
258.235	10342	0.542504	0.542504
258.345	10350.9	0.543372	0.543372
258.445	10359.8	0.544158	0.544158
258.555	10369.4	0.545047	0.545047
258.665	10378.7	0.545915	0.545915
258.775	10388.4	0.546783	0.546783
258.875	10397.2	0.54761	0.54761
258.985	10407.2	0.548478	0.548478
259.095	10417.6	0.549346	0.549346
259.195	10426.6	0.550173	0.550173
259.305	10436.5	0.55102	0.55102
259.415	10446.1	0.551909	0.551909
259.525	10455.9	0.552798	0.552798
259.625	10464.6	0.553604	0.553604
259.735	10473.9	0.554473	0.554473
259.835	10482.3	0.555279	0.555279
259.945	10491.9	0.556147	0.556147
260.055	10501.5	0.557036	0.557036
260.165	10510.5	0.557925	0.557925
260.265	10519.5	0.558731	0.558731
260.375	10529.7	0.559619	0.559619
260.485	10538.8	0.560488	0.560488
260.585	10547.7	0.561315	0.561315
260.695	10557.5	0.562162	0.562162
260.805	10567.1	0.56303	0.56303
260.915	10577	0.563919	0.563919
261.015	10585.3	0.564725	0.564725
261.125	10595.3	0.565594	0.565594
261.235	10604.5	0.566462	0.566462
261.335	10613.1	0.567268	0.567268
261.445	10622.8	0.568177	0.568177
261.555	10631.1	0.569025	0.569025
261.665	10641.4	0.569934	0.569934
261.765	10649.9	0.57072	0.57072
261.875	10660.2	0.571609	0.571609
261.985	10669.7	0.572498	0.572498
262.085	10678.4	0.573262	0.573262
262.195	10687.6	0.574151	0.574151
262.305	10697.2	0.57504	0.57504
262.415	10707.1	0.575949	0.575949
262.515	10715	0.576756	0.576756
262.625	10724.3	0.577624	0.577624
262.735	10733.6	0.578513	0.578513
262.835	10741.3	0.579298	0.579298
262.945	10750.1	0.580167	0.580167
263.055	10760.8	0.581076	0.581076
263.165	10769.4	0.581923	0.581923
263.265	10778.7	0.58275	0.58275
263.375	10787.6	0.583598	0.583598
263.485	10797	0.584507	0.584507
263.585	10806.3	0.585314	0.585314
263.695	10815.5	0.586181	0.586181
263.805	10824.4	0.58707	0.58707
263.915	10833.5	0.587959	0.587959
264.015	10841.3	0.588724	0.588724
264.125	10851.6	0.589654	0.589654
264.235	10860.4	0.590564	0.590564
264.335	10868.5	0.591349	0.591349
264.445	10877.7	0.592217	0.592217
264.555	10886.8	0.593086	0.593086
264.665	10897.1	0.593995	0.593995
264.765	10905.4	0.59478	0.59478
264.875	10915.3	0.595649	0.595649
264.985	10924.8	0.596538	0.596538
265.085	10932.6	0.597344	0.597344
265.195	10942.3	0.598233	0.598233
265.305	10951.1	0.599122	0.599122
265.405	10958.8	0.599907	0.599907
265.515	10967.3	0.600775	0.600775
265.625	10976.2	0.601685	0.601685
265.735	10985.3	0.602553	0.602553
265.835	10994.6	0.603359	0.603359
265.945	11004	0.604207	0.604207
266.055	11014.1	0.605137	0.605137
266.155	11022.5	0.605922	0.605922
266.265	11031.1	0.606791	0.606791
266.375	11041.1	0.607679	0.607679
266.485	11050.2	0.608568	0.608568
266.585	11057.7	0.609353	0.609353
266.695	11067	0.610242	0.610242
266.805	11075.6	0.61111	0.61111
266.905	11083.7	0.611917	0.611917
267.015	11092.3	0.612785	0.612785
267.125	11101.8	0.613694	0.613694
267.235	11111	0.614583	0.614583
267.335	11118.9	0.615348	0.615348
267.445	11128.8	0.616237	0.616237
267.555	11137.9	0.617126	0.617126
267.655	11146.3	0.617932	0.617932
267.765	11154.7	0.618779	0.618779
267.875	11163.5	0.619689	0.619689
267.985	11171.7	0.620536	0.620536
268.085	11179.5	0.621343	0.621343
268.195	11189.4	0.622231	0.622231
268.305	11197.6	0.623141	0.623141
268.405	11205.7	0.623926	0.623926
268.515	11214.9	0.624815	0.624815
268.625	11223.9	0.625683	0.625683
268.735	11233.3	0.626572	0.626572
268.835	11241.8	0.627358	0.627358
268.945	11250.6	0.628226	0.628226
269.055	11258.9	0.629115	0.629115
269.155	11267.1	0.6299	0.6299
269.265	11275.4	0.630789	0.630789
269.375	11283.4	0.631657	0.631657
269.485	11292.5	0.632567	0.632567
269.585	11300.3	0.633373	0.633373
269.695	11309.7	0.634262	0.634262
269.805	11318.4	0.63515	0.63515
269.905	11326.8	0.635936	0.635936
270.015	11334.9	0.636804	0.636804
270.125	11344.2	0.637673	0.637673
270.225	11352.5	0.638479	0.638479
270.335	11360.9	0.639347	0.639347
270.445	11369.5	0.640215	0.640215
270.555	11377.9	0.641083	0.641083
270.655	11386.2	0.64191	0.64191
270.765	11394.8	0.642799	0.642799
270.875	11402.8	0.643667	0.643667
270.975	11410.5	0.644473	0.644473
271.085	11418.7	0.645362	0.645362
271.195	11427.5	0.646251	0.646251
271.305	11436.3	0.64714	0.64714
271.405	11444	0.647904	0.647904
271.515	11453.1	0.648793	0.648793
271.625	11461.7	0.649662	0.649662
271.725	11470.4	0.650468	0.650468
271.835	11479.4	0.651336	0.651336
271.945	11487.9	0.652225	0.652225
272.055	11496.2	0.653134	0.653134
272.155	11504.4	0.65394	0.65394
272.265	11512.3	0.654829	0.654829
272.375	11518.9	0.655635	0.655635
272.475	11527.2	0.656442	0.656442
272.585	11535.9	0.657351	0.657351
272.695	11544.6	0.658198	0.658198
272.805	11553.8	0.659087	0.659087
272.905	11562.3	0.659894	0.659894
273.015	11570.5	0.660762	0.660762
273.125	11579.3	0.661671	0.661671
273.225	11586.9	0.662457	0.662457
273.335	11595.5	0.663366	0.663366
273.445	11603.6	0.664214	0.664214
273.555	11611.4	0.665061	0.665061
273.655	11618.6	0.665888	0.665888
273.765	11627.2	0.666777	0.666777
273.875	11635.3	0.667645	0.667645
273.975	11644	0.668451	0.668451
274.085	11652.1	0.669299	0.669299
274.195	11660.6	0.670208	0.670208
274.305	11670.5	0.671097	0.671097
274.405	11677.9	0.671903	0.671903
274.515	11686.5	0.672751	0.672751
274.625	11693.6	0.673598	0.673598
274.725	11700.6	0.674425	0.674425
274.835	11708.7	0.675293	0.675293
274.945	11717.1	0.676161	0.676161
275.045	11724.8	0.676968	0.676968
275.155	11732.4	0.677836	0.677836
275.265	11741.3	0.678725	0.678725
275.365	11749.7	0.679531	0.679531
275.475	11757.7	0.680399	0.680399
275.585	11767.3	0.681309	0.681309
275.695	11775.3	0.682177	0.682177
275.795	11782.8	0.682942	0.682942
275.905	11791.6	0.68383	0.68383
276.015	11799.4	0.684719	0.684719
276.115	11807	0.685525	0.685525
276.225	11815.3	0.686393	0.686393
276.335	11822.5	0.687282	0.687282
276.445	11830.7	0.688171	0.688171
276.545	11838.6	0.688956	0.688956
276.655	11846.9	0.689846	0.689846
276.765	11856	0.690734	0.690734
276.865	11863.8	0.691541	0.691541
276.975	11871.1	0.692409	0.692409
277.085	11880	0.693297	0.693297
277.195	11888.3	0.694166	0.694166
277.295	11895.8	0.694951	0.694951
277.405	11903.3	0.69584	0.69584
277.515	11911.6	0.696688	0.696688
277.615	11919.3	0.697515	0.697515
277.725	11927	0.698382	0.698382
277.835	11935.2	0.699271	0.699271
277.945	11943.4	0.70016	0.70016
278.045	11950.7	0.700966	0.700966
278.155	11958.9	0.701814	0.701814
278.265	11968.3	0.702744	0.702744
278.365	11975.3	0.70353	0.70353
278.475	11983.7	0.704398	0.704398
278.585	11992.2	0.705287	0.705287
278.695	12000.1	0.706176	0.706176
278.795	12007.7	0.706981	0.706981
278.905	12014.9	0.70785	0.70785
279.015	12023.1	0.708718	0.708718
279.115	12030.2	0.709524	0.709524
279.225	12039.1	0.710413	0.710413
279.335	12046.3	0.711281	0.711281
279.445	12054.2	0.712149	0.712149
279.545	12061.9	0.712955	0.712955
279.655	12069.8	0.713824	0.713824
279.765	12077.9	0.714692	0.714692
279.865	12085.6	0.715498	0.715498
279.975	12093.7	0.716407	0.716407
280.085	12101.2	0.717255	0.717255
280.185	12108.8	0.718082	0.718082
280.295	12116.5	0.71895	0.71895
280.405	12124.5	0.719839	0.719839
280.515	12132.9	0.720728	0.720728
280.615	12140.2	0.721534	0.721534
280.725	12147.7	0.722381	0.722381
280.835	12155.6	0.72327	0.72327
280.935	12163.2	0.724076	0.724076
281.045	12172.2	0.724965	0.724965
281.155	12180.3	0.725833	0.725833
281.265	12188.4	0.726722	0.726722
281.365	12195.4	0.727528	0.727528
281.475	12203.8	0.728417	0.728417
281.585	12211.4	0.729285	0.729285
281.685	12218.7	0.730091	0.730091
281.795	12226.1	0.73096	0.73096
281.905	12233.8	0.731828	0.731828
282.015	12241.5	0.732696	0.732696
282.115	12249.1	0.733523	0.733523
282.225	12257	0.734391	0.734391
282.335	12264.6	0.73528	0.73528
282.435	12272.6	0.736086	0.736086
282.545	12280.6	0.736954	0.736954
282.655	12288.9	0.737843	0.737843
282.765	12296.8	0.738711	0.738711
282.865	12304.1	0.739517	0.739517
282.975	12312.2	0.740427	0.740427
283.085	12319	0.741315	0.741315
283.185	12325.2	0.74208	0.74208
283.295	12333.9	0.742969	0.742969
283.405	12341.7	0.743837	0.743837
283.515	12350.2	0.744726	0.744726
283.615	12357.6	0.745533	0.745533
283.725	12365.5	0.746421	0.746421
283.835	12373.3	0.74729	0.74729
283.935	12380.7	0.748096	0.748096
284.045	12388.9	0.748964	0.748964
284.155	12397	0.749873	0.749873
284.265	12403.5	0.750742	0.750742
284.365	12410.5	0.751548	0.751548
284.475	12418.5	0.752416	0.752416
284.585	12426	0.753284	0.753284
284.685	12433.3	0.754111	0.754111
284.795	12441.2	0.755	0.755
284.905	12449.2	0.755889	0.755889
285.005	12456.6	0.756674	0.756674
285.115	12463.6	0.757542	0.757542
285.225	12472.4	0.758452	0.758452
285.335	12480.1	0.759341	0.759341
285.435	12486	0.760126	0.760126
285.545	12495	0.761056	0.761056
285.655	12501.8	0.761904	0.761904
285.755	12507.9	0.762668	0.762668
285.865	12516.3	0.763578	0.763578
285.975	12523.8	0.764446	0.764446
286.085	12532.3	0.765376	0.765376
286.185	12539	0.766141	0.766141
286.295	12546.5	0.76703	0.76703
286.405	12555.1	0.76794	0.76794
286.505	12561.2	0.768725	0.768725
286.615	12568.8	0.769594	0.769594
286.725	12577.2	0.770462	0.770462
286.835	12583.9	0.771329	0.771329
286.935	12591.1	0.772136	0.772136
287.045	12599.8	0.773025	0.773025
287.155	12607.4	0.773913	0.773913
287.255	12614.6	0.77472	0.77472
287.365	12621.7	0.775609	0.775609
287.475	12629	0.776477	0.776477
287.585	12637.5	0.777366	0.777366
287.685	12643.8	0.778172	0.778172
287.795	12651.3	0.77904	0.77904
287.905	12658.5	0.779908	0.779908
288.005	12666.2	0.780714	0.780714
288.115	12673.5	0.781603	0.781603
288.225	12681.1	0.782471	0.782471
288.335	12688.5	0.78334	0.78334
288.435	12695.9	0.784166	0.784166
288.545	12703	0.785034	0.785034
288.655	12710.8	0.785923	0.785923
288.755	12717.3	0.786729	0.786729
288.865	12724.4	0.787598	0.787598
288.975	12731.8	0.788466	0.788466
289.085	12739.9	0.789334	0.789334
289.185	12747.3	0.790161	0.790161
289.295	12755	0.791029	0.791029
289.405	12762.1	0.791897	0.791897
289.505	12769.6	0.792703	0.792703
289.615	12777.4	0.793592	0.793592
289.725	12785.1	0.794481	0.794481
289.835	12792.4	0.795349	0.795349
289.935	12799.1	0.796155	0.796155
290.045	12806.1	0.797044	0.797044
290.145	12812.9	0.79783	0.79783
290.255	12820.8	0.798718	0.798718
290.365	12828.1	0.799607	0.799607
290.475	12835.1	0.800455	0.800455
290.575	12842.4	0.801281	0.801281
290.685	12850	0.802171	0.802171
290.795	12857.3	0.803039	0.803039
290.895	12864.1	0.803845	0.803845
291.005	12872.1	0.804713	0.804713
291.115	12879	0.805602	0.805602
291.225	12885.6	0.806491	0.806491
291.325	12891.9	0.807235	0.807235
291.435	12899.7	0.808145	0.808145
291.545	12907.3	0.809012	0.809012
291.645	12914.6	0.809798	0.809798
291.755	12922.3	0.810728	0.810728
291.865	12928.4	0.811576	0.811576
291.975	12936.3	0.812444	0.812444
292.075	12943.2	0.813271	0.813271
292.185	12950	0.814139	0.814139
292.295	12958.3	0.815048	0.815048
292.395	12964.5	0.815834	0.815834
292.505	12972	0.816702	0.816702
292.615	12978.9	0.81757	0.81757
292.725	12986.8	0.818438	0.818438
292.825	12993.7	0.819265	0.819265
292.935	13000.8	0.820113	0.820113
293.045	13008.4	0.821002	0.821002
293.145	13015.8	0.821829	0.821829
293.255	13023.2	0.822717	0.822717
293.365	13030.1	0.823606	0.823606
293.475	13036.4	0.824454	0.824454
293.575	13043.5	0.82526	0.82526
293.685	13050.6	0.826128	0.826128
293.795	13057.5	0.826996	0.826996
293.895	13065.2	0.827823	0.827823
294.005	13072.5	0.828691	0.828691
294.115	13079.4	0.829559	0.829559
294.225	13087.6	0.830448	0.830448
294.325	13094.6	0.831254	0.831254
294.435	13101.6	0.832123	0.832123
294.545	13109	0.833011	0.833011
294.645	13115.4	0.833797	0.833797
294.755	13122.7	0.834686	0.834686
294.865	13130.1	0.835554	0.835554
294.965	13136.8	0.836339	0.836339
295.075	13144.3	0.837207	0.837207
295.185	13152.3	0.838117	0.838117
295.295	13158.7	0.838985	0.838985
295.395	13166	0.839812	0.839812
295.505	13174.1	0.84068	0.84068
295.615	13181	0.84159	0.84159
295.715	13187.6	0.842354	0.842354
295.825	13193	0.843223	0.843223
295.935	13200	0.84407	0.84407
296.045	13207.7	0.844959	0.844959
296.145	13214.8	0.845745	0.845745
296.255	13222.1	0.846654	0.846654
296.365	13228.7	0.847501	0.847501
296.465	13235.4	0.848308	0.848308
296.575	13243.2	0.849217	0.849217
296.685	13251.5	0.850085	0.850085
296.795	13258.9	0.850974	0.850974
296.895	13264.9	0.85176	0.85176
297.005	13271.8	0.852628	0.852628
297.115	13279.4	0.853517	0.853517
297.215	13286.1	0.854323	0.854323
297.325	13293.1	0.855191	0.855191
297.435	13301.2	0.8561	0.8561
297.545	13307.8	0.856948	0.856948
297.645	13314.1	0.857734	0.857734
297.755	13322.3	0.858663	0.858663
297.865	13330	0.859511	0.859511
297.965	13337	0.860317	0.860317
298.075	13344.9	0.861227	0.861227
298.185	13351.2	0.862095	0.862095
298.295	13358	0.862963	0.862963
298.395	13364.7	0.863748	0.863748
298.505	13371.5	0.864617	0.864617
298.615	13378.7	0.865527	0.865527
298.715	13385.7	0.866291	0.866291
298.825	13393.2	0.867221	0.867221
298.935	13400.3	0.868069	0.868069
299.045	13407.4	0.868958	0.868958
299.145	13414.3	0.869743	0.869743
299.255	13421.3	0.870611	0.870611
299.365	13428.9	0.871521	0.871521
299.465	13435.3	0.872307	0.872307
299.575	13442.6	0.873195	0.873195
299.685	13449.7	0.874084	0.874084
299.795	13457	0.874932	0.874932
299.895	13463.8	0.875759	0.875759
300.005	13471.4	0.876627	0.876627
300.115	13478.6	0.877516	0.877516
300.215	13484.8	0.878301	0.878301
300.325	13492.1	0.87919	0.87919
300.435	13499.8	0.880079	0.880079
300.535	13506.7	0.880885	0.880885
300.645	13514.2	0.881773	0.881773
300.755	13521	0.882642	0.882642
300.865	13527.8	0.88351	0.88351
300.965	13534.6	0.884316	0.884316
301.075	13541.5	0.885164	0.885164
301.185	13549.3	0.886073	0.886073
301.285	13555.9	0.886858	0.886858
301.395	13562.5	0.887747	0.887747
301.505	13569.9	0.888636	0.888636
301.615	13577.4	0.889525	0.889525
301.715	13583.8	0.890311	0.890311
301.825	13591.1	0.891199	0.891199
301.935	13598.1	0.892026	0.892026
302.035	13605.2	0.892874	0.892874
302.145	13611.8	0.893784	0.893784
302.255	13619	0.894651	0.894651
302.365	13626.7	0.895499	0.895499
302.465	13633.5	0.896326	0.896326
302.575	13640.4	0.897194	0.897194
302.685	13647.2	0.898083	0.898083
302.785	13654.7	0.898869	0.898869
302.895	13662	0.899778	0.899778
303.005	13668.2	0.900625	0.900625
303.115	13675.6	0.901514	0.901514
303.215	13682.3	0.9023	0.9023
303.325	13689	0.903189	0.903189
303.435	13696.6	0.904078	0.904078
303.535	13704.1	0.904863	0.904863
303.645	13710.8	0.905752	0.905752
303.755	13718.2	0.906641	0.906641
303.865	13725.2	0.907529	0.907529
303.965	13731.5	0.908315	0.908315
304.075	13739.6	0.909245	0.909245
304.185	13746	0.910072	0.910072
304.285	13751.7	0.910878	0.910878
304.395	13758.5	0.911767	0.911767
304.505	13765.3	0.912635	0.912635
304.615	13772.8	0.913524	0.913524
304.715	13779.6	0.91433	0.91433
304.825	13787.3	0.915198	0.915198
304.925	13793.6	0.916005	0.916005
305.035	13801.3	0.916893	0.916893
305.145	13808.1	0.917762	0.917762
305.255	13816.2	0.918671	0.918671
305.355	13822.9	0.919477	0.919477
305.465	13828.7	0.920345	0.920345
305.575	13835.9	0.921213	0.921213
305.675	13842.4	0.92204	0.92204
305.785	13849	0.922867	0.922867
305.895	13857	0.923777	0.923777
306.005	13864.2	0.924666	0.924666
306.105	13870.9	0.925472	0.925472
306.215	13877.9	0.92634	0.92634
306.325	13884.5	0.927208	0.927208
306.425	13893	0.928056	0.928056
306.535	13900.2	0.928944	0.928944
306.645	13906.5	0.929812	0.929812
306.755	13912.9	0.93066	0.93066
306.855	13919	0.931507	0.931507
306.965	13926.5	0.932396	0.932396
307.075	13933	0.933264	0.933264
307.175	13939.5	0.93405	0.93405
307.285	13947.1	0.93496	0.93496
307.395	13954	0.935807	0.935807
307.505	13962.2	0.936716	0.936716
307.605	13968.9	0.937523	0.937523
307.715	13975.7	0.938391	0.938391
307.825	13983.4	0.939259	0.939259
307.925	13988.9	0.940044	0.940044
308.035	13996.2	0.940933	0.940933
308.145	14003.5	0.941802	0.941802
308.255	14010.3	0.942711	0.942711
308.355	14016.2	0.943496	0.943496
308.465	14023.7	0.944385	0.944385
308.575	14030.3	0.945233	0.945233
308.675	14037.5	0.94606	0.94606
308.785	14045.2	0.946949	0.946949
308.895	14052.5	0.947838	0.947838
309.005	14059.4	0.948705	0.948705
309.105	14066	0.949512	0.949512
309.215	14072.6	0.950401	0.950401
309.325	14080.1	0.951269	0.951269
309.425	14086.1	0.952075	0.952075
309.535	14093.1	0.952964	0.952964
309.645	14100.6	0.953832	0.953832
309.755	14107.7	0.954721	0.954721
309.855	14113.8	0.955527	0.955527
309.965	14120.3	0.956374	0.956374
310.075	14127.6	0.957263	0.957263
310.175	14134.4	0.958049	0.958049
310.285	14141.9	0.958938	0.958938
310.395	14149.1	0.959827	0.959827
310.495	14155	0.960612	0.960612
310.605	14162.2	0.96148	0.96148
310.715	14169.9	0.962431	0.962431
310.825	14176.4	0.963278	0.963278
310.925	14183.4	0.964064	0.964064
311.035	14189.9	0.964953	0.964953
311.145	14196.4	0.965842	0.965842
311.245	14203	0.966648	0.966648
311.355	14209.2	0.967496	0.967496
311.465	14217	0.968384	0.968384
311.575	14225.8	0.969294	0.969294
311.675	14231.4	0.9701	0.9701
311.785	14238.4	0.970968	0.970968
311.895	14245.4	0.971836	0.971836
311.995	14251.7	0.972643	0.972643
312.105	14259.4	0.973531	0.973531
312.215	14266.3	0.974399	0.974399
312.325	14273.3	0.975309	0.975309
312.425	14278.9	0.976074	0.976074
312.535	14286	0.976942	0.976942
312.645	14292.4	0.97781	0.97781
312.745	14298.6	0.978637	0.978637
312.855	14306.1	0.979505	0.979505
312.965	14313.8	0.980394	0.980394
313.075	14321	0.981262	0.981262
313.175	14327.4	0.982068	0.982068
313.285	14334.8	0.982957	0.982957
313.395	14341.3	0.983804	0.983804
313.495	14347.9	0.984631	0.984631
313.605	14355.1	0.9855	0.9855
313.715	14361.6	0.986388	0.986388
313.825	14368	0.987277	0.987277
313.925	14374.2	0.988063	0.988063
314.035	14381.8	0.988931	0.988931
314.145	14388.8	0.98982	0.98982
314.245	14395.7	0.990605	0.990605
314.355	14403.2	0.991515	0.991515
314.465	14410.5	0.992404	0.992404
314.575	14417.4	0.993272	0.993272
314.675	14423.1	0.994057	0.994057
314.785	14430	0.994926	0.994926
314.895	14437.6	0.995814	0.995814
314.995	14443.4	0.9966	0.9966
315.105	14450.7	0.997489	0.997489
315.215	14457.8	0.998377	0.998377
315.315	14463.5	0.999184	0.999184
315.425	14470.7	1.00005	1.00005
315.535	14477.5	1.00092	1.00092
315.645	14484.7	1.00181	1.00181
315.745	14491.4	1.00261	1.00261
315.855	14498	1.00348	1.00348
315.965	14504.9	1.00433	1.00433
316.065	14511.7	1.00514	1.00514
316.175	14518.8	1.00603	1.00603
316.285	14526	1.00691	1.00691
316.395	14533	1.0078	1.0078
316.495	14539.2	1.00859	1.00859
316.605	14546.9	1.00948	1.00948
316.715	14553.5	1.01035	1.01035
316.815	14559.8	1.01117	1.01117
316.925	14567	1.01206	1.01206
317.035	14572.6	1.01291	1.01291
317.145	14580.5	1.01376	1.01376
317.245	14587.7	1.01456	1.01456
317.355	14595.4	1.01543	1.01543
317.465	14602.6	1.01634	1.01634
317.565	14608.4	1.01713	1.01713
317.675	14615.6	1.01799	1.01799
317.785	14623.1	1.01888	1.01888
317.895	14630	1.01977	1.01977
317.995	14635.8	1.02056	1.02056
318.105	14642.3	1.02143	1.02143
318.215	14649.5	1.02229	1.02229
318.315	14655.8	1.02312	1.02312
318.425	14663.2	1.02401	1.02401
318.535	14669.9	1.02488	1.02488
318.645	14677.2	1.02577	1.02577
318.745	14683.7	1.02655	1.02655
318.855	14691	1.02742	1.02742
318.965	14698.1	1.02831	1.02831
319.065	14705.1	1.02911	1.02911
319.175	14712.4	1.03	1.03
319.285	14718.6	1.03087	1.03087
319.395	14724.8	1.03176	1.03176
319.495	14731.4	1.03255	1.03255
319.605	14738.8	1.03344	1.03344
319.715	14745.6	1.03428	1.03428
319.815	14752.3	1.03509	1.03509
319.925	14760.3	1.036	1.036
320.035	14767.5	1.03687	1.03687
320.135	14773.5	1.03767	1.03767
320.245	14781.2	1.03856	1.03856
320.355	14788.9	1.03943	1.03943
320.455	14794.4	1.04022	1.04022
320.565	14801.4	1.0411	1.0411
320.675	14808.1	1.04197	1.04197
320.785	14814.3	1.04286	1.04286
320.885	14820.8	1.04369	1.04369
320.995	14828.1	1.04456	1.04456
321.105	14834.2	1.04542	1.04542
321.205	14841.6	1.04625	1.04625
321.315	14848.7	1.04712	1.04712
321.425	14855.9	1.04799	1.04799
321.535	14863	1.04888	1.04888
321.635	14869.9	1.04968	1.04968
321.745	14876.5	1.05057	1.05057
321.855	14883.8	1.05146	1.05146
321.955	14890	1.05225	1.05225
322.065	14895.8	1.05311	1.05311
322.175	14902.9	1.054	1.054
322.285	14909.9	1.05487	1.05487
322.385	14916.7	1.05566	1.05566
322.495	14924.4	1.05657	1.05657
322.605	14930.8	1.05743	1.05743
322.705	14937.8	1.05824	1.05824
322.815	14945	1.05911	1.05911
322.925	14952.5	1.06	1.06
323.035	14958.7	1.06087	1.06087
323.135	14965.3	1.06167	1.06167
323.245	14972	1.06254	1.06254
323.355	14978	1.06341	1.06341
323.455	14985.2	1.06426	1.06426
323.565	14992.5	1.06512	1.06512
323.675	14999.1	1.06601	1.06601
323.785	15005.9	1.06688	1.06688
323.885	15012.2	1.06769	1.06769
323.995	15019.4	1.06855	1.06855
324.105	15027.2	1.06944	1.06944
324.205	15034	1.07025	1.07025
324.315	15040.4	1.0711	1.0711
324.425	15047.8	1.07199	1.07199
324.535	15054.7	1.07288	1.07288
324.635	15061.2	1.0737	1.0737
324.745	15067.9	1.07457	1.07457
324.855	15074.8	1.07546	1.07546
324.955	15081.3	1.07626	1.07626
325.065	15088	1.07713	1.07713
325.175	15095	1.07802	1.07802
325.275	15102.2	1.07881	1.07881
325.385	15109.7	1.07968	1.07968
325.495	15116.7	1.08059	1.08059
325.605	15124	1.08145	1.08145
325.705	15130.7	1.08224	1.08224
325.815	15136.8	1.08313	1.08313
325.925	15144.6	1.08406	1.08406
326.025	15150.5	1.08484	1.08484
326.135	15157.2	1.08569	1.08569
326.245	15164	1.08658	1.08658
326.355	15170.6	1.08749	1.08749
326.455	15176.9	1.08827	1.08827
326.565	15184.4	1.08914	1.08914
326.675	15191	1.09001	1.09001
326.775	15198.1	1.09082	1.09082
326.885	15204.8	1.09169	1.09169
326.995	15212.8	1.09257	1.09257
327.105	15219.9	1.09348	1.09348
327.205	15225.8	1.09427	1.09427
327.315	15233.9	1.09516	1.09516
327.425	15239.5	1.09603	1.09603
327.525	15245.6	1.09683	1.09683
327.635	15253.7	1.09774	1.09774
327.745	15260	1.09861	1.09861
327.855	15267.5	1.09952	1.09952
327.955	15273.7	1.1003	1.1003
328.065	15280.6	1.10117	1.10117
328.175	15288.4	1.10208	1.10208
328.275	15294.9	1.10287	1.10287
328.385	15302.2	1.10376	1.10376
328.495	15309.7	1.10462	1.10462
328.605	15316	1.10551	1.10551
328.705	15322.8	1.10636	1.10636
328.815	15329.3	1.10721	1.10721
328.925	15336	1.10808	1.10808
329.025	15341.9	1.10888	1.10888
329.135	15348.6	1.10973	1.10973
329.245	15356	1.11064	1.11064
329.355	15363.1	1.11151	1.11151
329.455	15370.2	1.11231	1.11231
329.565	15377.6	1.1132	1.1132
329.675	15384.8	1.11407	1.11407
329.775	15391.4	1.11488	1.11488
329.885	15399	1.11579	1.11579
329.995	15405.3	1.11666	1.11666
330.095	15411.7	1.11746	1.11746
330.205	15417.7	1.11833	1.11833
330.315	15424	1.1192	1.1192
330.425	15431.5	1.12011	1.12011
330.525	15437.5	1.12089	1.12089
330.635	15444.4	1.12176	1.12176
330.745	15452.1	1.12267	1.12267
330.845	15458.5	1.12346	1.12346
330.955	15465.5	1.12434	1.12434
331.065	15473	1.12519	1.12519
331.175	15480.2	1.12608	1.12608
331.275	15486.1	1.12687	1.12687
331.385	15492.8	1.12776	1.12776
331.495	15499.1	1.12862	1.12862
331.595	15504.7	1.12941	1.12941
331.705	15511.9	1.13032	1.13032
331.815	15519.2	1.13119	1.13119
331.925	15525.8	1.1321	1.1321
332.025	15532.2	1.13288	1.13288
332.135	15539.5	1.13379	1.13379
332.245	15546.3	1.13466	1.13466
332.345	15553.6	1.13545	1.13545
332.455	15560.9	1.13633	1.13633
332.565	15568	1.13718	1.13718
332.675	15574.9	1.13809	1.13809
332.775	15580.7	1.13888	1.13888
332.885	15587	1.13974	1.13974
332.995	15594	1.14065	1.14065
333.095	15600.3	1.14144	1.14144
333.205	15607.5	1.14231	1.14231
333.315	15614.4	1.14322	1.14322
333.425	15620.9	1.14407	1.14407
333.525	15628.1	1.14487	1.14487
333.635	15635.7	1.14576	1.14576
333.745	15643.4	1.14665	1.14665
333.845	15649.9	1.14743	1.14743
333.955	15656.3	1.1483	1.1483
334.065	15663.6	1.14919	1.14919
334.175	15671.2	1.15006	1.15006
334.275	15677.2	1.15089	1.15089
334.385	15683.8	1.15175	1.15175
334.495	15690.5	1.15264	1.15264
334.595	15696.7	1.15343	1.15343
334.705	15703.9	1.15432	1.15432
334.815	15711.8	1.15521	1.15521
334.925	15719.3	1.15607	1.15607
335.025	15725.7	1.15688	1.15688
335.135	15732.8	1.15775	1.15775
335.235	15739.7	1.15856	1.15856
335.345	15747.2	1.15942	1.15942
335.455	15753.2	1.16029	1.16029
335.565	15760.5	1.1612	1.1612
335.665	15766.9	1.16201	1.16201
335.775	15773.1	1.1629	1.1629
335.885	15778.5	1.16372	1.16372
335.985	15785.6	1.16455	1.16455
336.095	15793.1	1.16542	1.16542
336.205	15800.3	1.16631	1.16631
336.315	15808.7	1.1672	1.1672
336.415	15814.3	1.16796	1.16796
336.525	15821.7	1.16885	1.16885
336.635	15829.9	1.16974	1.16974
336.735	15836	1.17054	1.17054
336.845	15843.1	1.17143	1.17143
336.955	15850	1.1723	1.1723
337.065	15855.6	1.17315	1.17315
337.165	15861.8	1.17393	1.17393
337.275	15868.9	1.17484	1.17484
337.385	15876.3	1.17571	1.17571
337.485	15882.5	1.1765	1.1765
337.595	15889.3	1.17737	1.17737
337.705	15897.1	1.17828	1.17828
337.815	15904.9	1.17916	1.17916
337.915	15911.9	1.17997	1.17997
338.025	15919.1	1.18086	1.18086
338.135	15924.7	1.18171	1.18171
338.235	15929.9	1.18249	1.18249
338.345	15936.8	1.18336	1.18336
338.455	15942.8	1.18423	1.18423
338.565	15950.1	1.1851	1.1851
338.665	15956.5	1.1859	1.1859
338.775	15964.4	1.18681	1.18681
338.885	15972	1.18768	1.18768
338.985	15978	1.18849	1.18849
339.095	15986.3	1.18938	1.18938
339.205	15993.8	1.19024	1.19024
339.315	16000.4	1.19111	1.19111
339.415	16007.2	1.19194	1.19194
339.525	16014.4	1.19279	1.19279
339.635	16021.1	1.1937	1.1937
339.735	16027.3	1.19448	1.19448
339.845	16033.9	1.19535	1.19535
339.955	16040.6	1.19624	1.19624
340.055	16047.5	1.19704	1.19704
340.165	16054.8	1.19793	1.19793
340.275	16062	1.1988	1.1988
340.385	16069.9	1.19969	1.19969
340.485	16075.6	1.20048	1.20048
340.595	16083	1.20136	1.20136
340.705	16090.2	1.20225	1.20225
340.805	16096.6	1.20304	1.20304
340.915	16103	1.20391	1.20391
341.025	16110.2	1.20482	1.20482
341.135	16117.5	1.20571	1.20571
341.235	16123.3	1.20647	1.20647
341.345	16130.5	1.20736	1.20736
341.455	16136.8	1.20821	1.20821
341.555	16144.2	1.20903	1.20903
341.665	16152.2	1.20992	1.20992
341.775	16160.1	1.21081	1.21081
341.885	16167.4	1.21168	1.21168
341.985	16173.8	1.21251	1.21251
342.095	16181.2	1.21337	1.21337
342.205	16187.1	1.21422	1.21422
342.305	16194.4	1.21505	1.21505
342.415	16201.1	1.21592	1.21592
342.525	16208.4	1.21678	1.21678
342.635	16216	1.21769	1.21769
342.735	16221.6	1.21848	1.21848
342.845	16229	1.21937	1.21937
342.955	16235.5	1.22024	1.22024
343.055	16242.4	1.22104	1.22104
343.165	16249.4	1.22191	1.22191
343.275	16256.8	1.2228	1.2228
343.385	16263.5	1.22367	1.22367
343.485	16270.1	1.22445	1.22445
343.595	16277.3	1.22534	1.22534
343.705	16284.1	1.22623	1.22623
343.805	16290.4	1.22706	1.22706
343.915	16297.2	1.22793	1.22793
344.025	16304.5	1.22879	1.22879
344.135	16311.9	1.22968	1.22968
344.235	16318.6	1.23049	1.23049
344.345	16325.2	1.23136	1.23136
344.455	16333	1.23225	1.23225
344.555	16340.6	1.23303	1.23303
344.665	16347	1.2339	1.2339
344.775	16355	1.23481	1.23481
344.885	16362.4	1.2357	1.2357
344.985	16368.6	1.2365	1.2365
345.095	16375.6	1.23735	1.23735
345.205	16382.9	1.23824	1.23824
345.305	16389.1	1.23905	1.23905
345.415	16396.1	1.23992	1.23992
345.525	16403	1.2408	1.2408
345.625	16409.3	1.24159	1.24159
345.735	16416.9	1.24248	1.24248
345.845	16424	1.24337	1.24337
345.955	16432	1.24426	1.24426
346.055	16438.5	1.24504	1.24504
346.165	16444.8	1.24591	1.24591
346.275	16451.8	1.24678	1.24678
346.375	16458.5	1.24761	1.24761
346.485	16465.8	1.24849	1.24849
346.595	16472.7	1.24936	1.24936
346.705	16479.4	1.25025	1.25025
346.805	16485.6	1.25106	1.25106
346.915	16492.2	1.25192	1.25192
347.025	16500.6	1.25279	1.25279
347.125	16506.8	1.25364	1.25364
347.235	16514.5	1.25451	1.25451
347.345	16522.5	1.25538	1.25538
347.455	16528.8	1.25625	1.25625
347.555	16535.7	1.25707	1.25707
347.665	16543.2	1.25794	1.25794
347.775	16550.2	1.25883	1.25883
347.875	16556.4	1.25961	1.25961
347.985	16563.4	1.26048	1.26048
348.095	16569.5	1.26137	1.26137
348.205	16577.4	1.26226	1.26226
348.305	16584.4	1.26311	1.26311
348.415	16590.7	1.26394	1.26394
348.525	16598.2	1.26484	1.26484
348.625	16604.8	1.26563	1.26563
348.735	16612.5	1.26656	1.26656
348.845	16620.6	1.26745	1.26745
348.955	16626.3	1.26828	1.26828
349.055	16633.4	1.26912	1.26912
349.165	16640.2	1.26997	1.26997
349.275	16646.5	1.27086	1.27086
349.375	16653.1	1.27167	1.27167
349.485	16660.6	1.27255	1.27255
349.595	16667.7	1.27344	1.27344
349.705	16675.1	1.27431	1.27431
349.805	16682.6	1.27512	1.27512
349.915	16690	1.27601	1.27601
350.015	16696.1	1.27679	1.27679
350.125	16703.2	1.27766	1.27766
350.235	16710.4	1.27853	1.27853
350.345	16716.8	1.2794	1.2794
350.445	16724.3	1.28022	1.28022
350.555	16731.5	1.28111	1.28111
350.665	16738.6	1.28198	1.28198
350.765	16744.8	1.28281	1.28281
350.875	16751.7	1.28368	1.28368
350.985	16759.5	1.28456	1.28456
351.095	16766.9	1.28545	1.28545
351.195	16773.5	1.28626	1.28626
351.305	16780.7	1.28713	1.28713
351.415	16787.5	1.288	1.288
351.515	16794.3	1.2888	1.2888
351.625	16802.2	1.28969	1.28969
351.735	16808.8	1.29056	1.29056
351.845	16816.2	1.29143	1.29143
351.945	16822.9	1.29225	1.29225
352.055	16829.9	1.29312	1.29312
352.165	16837.3	1.29403	1.29403
352.265	16844	1.2948	1.2948
352.375	16851.1	1.29569	1.29569
352.485	16858.4	1.29657	1.29657
352.595	16865	1.29744	1.29744
352.695	16872.4	1.29825	1.29825
352.805	16880.1	1.29912	1.29912
352.915	16887.2	1.30001	1.30001
353.015	16893.6	1.30079	1.30079
353.125	16901.2	1.30168	1.30168
353.235	16908.9	1.30257	1.30257
353.345	16915.8	1.30346	1.30346
353.445	16921.5	1.30426	1.30426
353.555	16928.9	1.30513	1.30513
353.665	16935.8	1.30602	1.30602
353.765	16942	1.30681	1.30681
353.875	16949.2	1.30767	1.30767
353.985	16957.1	1.30856	1.30856
354.095	16964.1	1.30945	1.30945
354.195	16970.5	1.31026	1.31026
354.305	16978.1	1.31113	1.31113
354.415	16985.5	1.31204	1.31204
354.515	16992	1.31284	1.31284
354.625	16998.8	1.31371	1.31371
354.735	17005.3	1.31458	1.31458
354.845	17012	1.31543	1.31543
354.945	17018.2	1.31621	1.31621
355.055	17025.5	1.3171	1.3171
355.165	17033.4	1.31799	1.31799
355.265	17040.2	1.31875	1.31875
355.375	17048	1.31966	1.31966
355.485	17055.3	1.32055	1.32055
355.585	17061.8	1.32136	1.32136
355.695	17069	1.32225	1.32225
355.805	17076.3	1.32312	1.32312
355.915	17084.1	1.324	1.324
356.015	17090.7	1.32481	1.32481
356.125	17097.1	1.32566	1.32566
356.235	17104.4	1.32655	1.32655
356.335	17110.5	1.32735	1.32735
356.445	17118.7	1.32824	1.32824
356.555	17126.2	1.32911	1.32911
356.665	17133.7	1.33002	1.33002
356.765	17139.5	1.33081	1.33081
356.875	17146.7	1.33167	1.33167
356.985	17152.8	1.33254	1.33254
357.085	17159.7	1.33335	1.33335
357.195	17166.8	1.33422	1.33422
357.305	17174.2	1.3351	1.3351
357.415	17181.9	1.33597	1.33597
357.515	17188.1	1.33676	1.33676
357.625	17195.5	1.33765	1.33765
357.735	17204	1.33856	1.33856
357.835	17209.8	1.33932	1.33932
357.945	17217	1.34021	1.34021
358.055	17224.9	1.3411	1.3411
358.165	17231.5	1.34195	1.34195
358.265	17238.7	1.34277	1.34277
358.375	17246	1.34364	1.34364
358.485	17253.1	1.34453	1.34453
358.585	17259.8	1.34532	1.34532
358.695	17267.1	1.3462	1.3462
358.805	17274.4	1.34707	1.34707
358.915	17282.4	1.34796	1.34796
359.015	17289.1	1.34877	1.34877
359.125	17296.7	1.34966	1.34966
359.235	17303.7	1.35055	1.35055
359.335	17308.1	1.35127	1.35127
359.445	17315.4	1.35216	1.35216
359.555	17322.3	1.35303	1.35303
359.665	17330	1.35394	1.35394
359.765	17337.3	1.35474	1.35474
359.875	17343.6	1.35561	1.35561
359.985	17351.4	1.35648	1.35648
360.085	17358.9	1.35728	1.35728
360.195	17366.9	1.35817	1.35817
360.305	17374	1.35906	1.35906
360.405	17380.6	1.35985	1.35985
360.515	17387.2	1.36072	1.36072
360.625	17394.8	1.36158	1.36158
360.735	17402.2	1.36249	1.36249
360.835	17409	1.36328	1.36328
360.945	17416.6	1.36413	1.36413
361.055	17423.2	1.36504	1.36504
361.155	17430	1.36584	1.36584
361.265	17438.6	1.36671	1.36671
361.375	17446.3	1.3676	1.3676
361.485	17454.2	1.36851	1.36851
361.585	17460.7	1.36929	1.36929
361.695	17466.8	1.37016	1.37016
361.805	17473.8	1.37105	1.37105
361.905	17481	1.37184	1.37184
362.015	17488.2	1.37273	1.37273
362.125	17495.7	1.37359	1.37359
362.235	17502.7	1.37446	1.37446
362.335	17510.2	1.37531	1.37531
362.445	17516.7	1.37618	1.37618
362.555	17524.4	1.37707	1.37707
362.655	17530.5	1.37783	1.37783
362.765	17537.5	1.3787	1.3787
362.875	17545.7	1.37961	1.37961
362.985	17552.2	1.38048	1.38048
363.085	17559.2	1.38126	1.38126
363.195	17567.4	1.38217	1.38217
363.305	17574.4	1.38304	1.38304
363.405	17581	1.38385	1.38385
363.515	17588.5	1.38473	1.38473
363.625	17596.6	1.38562	1.38562
363.735	17603.6	1.38651	1.38651
363.835	17610.6	1.38732	1.38732
363.945	17617.9	1.38819	1.38819
364.055	17624.6	1.38906	1.38906
364.155	17631.7	1.38986	1.38986
364.265	17638.5	1.39073	1.39073
364.375	17645.9	1.3916	1.3916
364.485	17652.8	1.39247	1.39247
364.585	17659.1	1.39325	1.39325
364.695	17667.1	1.39416	1.39416
364.805	17674.8	1.39505	1.39505
364.905	17681.8	1.39586	1.39586
365.015	17688.1	1.39672	1.39672
365.125	17695	1.39761	1.39761
365.225	17701.8	1.3984	1.3984
365.335	17708.9	1.39927	1.39927
365.445	17716.2	1.40016	1.40016
365.545	17723.9	1.40096	1.40096
365.655	17731.3	1.40185	1.40185
365.765	17738.5	1.40272	1.40272
365.875	17745.9	1.40361	1.40361
365.975	17753	1.40441	1.40441
366.085	17761.3	1.4053	1.4053
366.195	17767.7	1.40615	1.40615
366.295	17774.7	1.40698	1.40698
366.405	17781.7	1.40784	1.40784
366.515	17788.7	1.40873	1.40873
366.625	17796.3	1.40962	1.40962
366.725	17803.3	1.41041	1.41041
366.835	17811.3	1.4113	1.4113
366.945	17818.5	1.41216	1.41216
367.045	17825.6	1.41297	1.41297
367.155	17832.8	1.41386	1.41386
367.265	17840.7	1.41473	1.41473
367.375	17847.1	1.41562	1.41562
367.475	17853.3	1.4164	1.4164
367.585	17861.2	1.41731	1.41731
367.695	17868.7	1.41818	1.41818
367.795	17874.1	1.41897	1.41897
367.905	17881.8	1.41988	1.41988
368.015	17888.9	1.42072	1.42072
368.125	17896.5	1.42161	1.42161
368.225	17903.6	1.42242	1.42242
368.335	17911.4	1.42331	1.42331
368.445	17919.3	1.42422	1.42422
368.545	17926.2	1.42496	1.42496
368.655	17933.2	1.42587	1.42587
368.765	17941.2	1.42674	1.42674
368.875	17948.4	1.42765	1.42765
368.975	17954.1	1.42841	1.42841
369.085	17962.1	1.4293	1.4293
369.195	17969.1	1.43015	1.43015
369.295	17975.5	1.43095	1.43095
369.405	17983.6	1.43189	1.43189
369.515	17991.9	1.43275	1.43275
369.625	17999.3	1.43364	1.43364
369.725	18006	1.43445	1.43445
369.835	18012.9	1.4353	1.4353
369.945	18021.7	1.43625	1.43625
370.045	18028.1	1.43703	1.43703
370.155	18034.6	1.43792	1.43792
370.265	18041.3	1.43877	1.43877
370.365	18048.3	1.43959	1.43959
370.475	18055.7	1.44048	1.44048
370.585	18063.4	1.44135	1.44135
370.695	18070.9	1.44224	1.44224
370.795	18076.9	1.44305	1.44305
370.905	18083.1	1.44389	1.44389
371.015	18091.9	1.44482	1.44482
371.115	18098.1	1.44561	1.44561
371.225	18105.5	1.44648	1.44648
371.335	18112.1	1.44733	1.44733
371.445	18119.8	1.44821	1.44821
371.545	18126.2	1.44898	1.44898
371.655	18134.5	1.44991	1.44991
371.765	18142	1.45078	1.45078
371.865	18148.6	1.45158	1.45158
371.975	18156.6	1.45249	1.45249
372.085	18163.9	1.45334	1.45334
372.195	18171.4	1.45421	1.45421
372.295	18178.8	1.45504	1.45504
372.405	18186.1	1.45595	1.45595
372.515	18193.1	1.45679	1.45679
372.615	18199.7	1.45758	1.45758
372.725	18207.3	1.45847	1.45847
372.835	18215.2	1.45938	1.45938
372.945	18222	1.46022	1.46022
373.045	18229.6	1.46105	1.46105
373.155	18236.6	1.46194	1.46194
373.265	18244.5	1.46281	1.46281
373.365	18250.9	1.46361	1.46361
373.475	18258	1.46448	1.46448
373.585	18265.5	1.46535	1.46535
373.695	18273	1.46624	1.46624
373.795	18279.7	1.46705	1.46705
373.905	18287.8	1.46789	1.46789
374.015	18295	1.4688	1.4688
374.115	18302.2	1.46959	1.46959
374.225	18310.5	1.4705	1.4705
374.335	18317.9	1.47137	1.47137
374.445	18325.3	1.47223	1.47223
374.545	18332.1	1.47306	1.47306
374.655	18338.9	1.47391	1.47391
374.765	18346.2	1.4748	1.4748
374.865	18352.7	1.47558	1.47558
374.975	18360.7	1.47647	1.47647
375.085	18368.4	1.47738	1.47738
375.185	18374.9	1.47817	1.47817
375.295	18382.8	1.47906	1.47906
375.405	18389.8	1.4799	1.4799
375.515	18398	1.48081	1.48081
375.615	18404.9	1.4816	1.4816
375.725	18412.6	1.48247	1.48247
375.835	18419.8	1.48335	1.48335
375.935	18426.2	1.48414	1.48414
376.045	18432.8	1.48501	1.48501
376.155	18440.2	1.4859	1.4859
376.265	18447.4	1.48677	1.48677
376.365	18454.8	1.48757	1.48757
376.475	18463	1.48846	1.48846
376.585	18471	1.48937	1.48937
376.685	18477.4	1.49016	1.49016
376.795	18485.5	1.49104	1.49104
376.905	18493.1	1.49189	1.49189
377.015	18500.7	1.4928	1.4928
377.115	18507.9	1.49359	1.49359
377.225	18514.5	1.49446	1.49446
377.335	18521.8	1.49532	1.49532
377.435	18527.6	1.49613	1.49613
377.545	18536.2	1.49702	1.49702
377.655	18544.1	1.49791	1.49791
377.765	18551.5	1.49878	1.49878
377.865	18558.5	1.4996	1.4996
377.975	18566.5	1.50047	1.50047
378.085	18574.2	1.50138	1.50138
378.185	18580.2	1.50214	1.50214
378.295	18587.5	1.50297	1.50297
378.405	18595.2	1.50388	1.50388
378.515	18602.2	1.50475	1.50475
378.615	18609.7	1.50556	1.50556
378.725	18616.7	1.50644	1.50644
378.835	18623.7	1.50733	1.50733
378.935	18630.3	1.50812	1.50812
379.045	18637.8	1.50899	1.50899
379.155	18646	1.5099	1.5099
379.265	18653.9	1.51079	1.51079
379.365	18660.1	1.51155	1.51155
379.475	18667.6	1.51244	1.51244
379.585	18675.4	1.51331	1.51331
379.685	18682.7	1.51411	1.51411
379.795	18690.6	1.515	1.515
379.905	18696.7	1.51585	1.51585
380.015	18704.2	1.51676	1.51676
380.115	18710.9	1.51752	1.51752
380.225	18719.3	1.51843	1.51843
380.325	18726.6	1.51926	1.51926
380.435	18733.4	1.52011	1.52011
380.545	18740.2	1.52096	1.52096
380.655	18748.7	1.52186	1.52186
380.755	18755.3	1.52261	1.52261
380.865	18763.3	1.5235	1.5235
380.975	18771.8	1.52439	1.52439
381.075	18778.7	1.52517	1.52517
381.185	18786.6	1.52608	1.52608
381.295	18794.4	1.52697	1.52697
381.405	18801.6	1.52784	1.52784
381.505	18808.8	1.52865	1.52865
381.615	18815.1	1.52951	1.52951
381.725	18822.4	1.53038	1.53038
381.825	18829.5	1.53119	1.53119
381.935	18837	1.53208	1.53208
382.045	18844	1.53297	1.53297
382.155	18852.1	1.53383	1.53383
382.255	18859.3	1.53464	1.53464
382.365	18867.6	1.53551	1.53551
382.475	18875.1	1.5364	1.5364
382.575	18881.4	1.53718	1.53718
382.685	18890.5	1.53811	1.53811
382.795	18896.3	1.53894	1.53894
382.905	18903.6	1.53985	1.53985
383.005	18910.5	1.54063	1.54063
383.115	18918.2	1.5415	1.5415
383.225	18925.6	1.54237	1.54237
383.325	18933.3	1.54318	1.54318
383.435	18941.9	1.54411	1.54411
383.545	18949.2	1.54493	1.54493
383.655	18957.4	1.54582	1.54582
383.755	18964.8	1.54663	1.54663
383.865	18972.9	1.5475	1.5475
383.975	18980	1.54836	1.54836
384.075	18986.9	1.54919	1.54919
384.185	18993.8	1.55006	1.55006
384.295	19001.1	1.55095	1.55095
384.405	19008.4	1.55184	1.55184
384.505	19015.4	1.55262	1.55262
384.615	19022.8	1.55351	1.55351
384.725	19030.3	1.55438	1.55438
384.825	19038.1	1.55519	1.55519
384.935	19046.4	1.55607	1.55607
385.045	19054	1.55694	1.55694
385.145	19061	1.55775	1.55775
385.255	19068.5	1.55866	1.55866
385.365	19075.5	1.55951	1.55951
385.475	19082.1	1.5604	1.5604
385.575	19088.7	1.56118	1.56118
385.685	19096.6	1.56207	1.56207
385.795	19103.9	1.56294	1.56294
385.895	19111.2	1.56374	1.56374
386.005	19118.8	1.56461	1.56461
386.115	19127.5	1.56552	1.56552
386.225	19135.7	1.56639	1.56639
386.325	19142.6	1.56718	1.56718
386.435	19150.2	1.56808	1.56808
386.545	19157.9	1.56893	1.56893
386.645	19164.5	1.56976	1.56976
386.755	19172.8	1.57063	1.57063
386.865	19179.1	1.57147	1.57147
386.975	19186.7	1.5724	1.5724
387.075	19193.8	1.57321	1.57321
387.185	19200.7	1.57406	1.57406
387.295	19208.9	1.57495	1.57495
387.395	19215.9	1.57577	1.57577
387.505	19223.7	1.57668	1.57668
387.615	19231.3	1.57751	1.57751
387.725	19239.5	1.57842	1.57842
387.825	19245.5	1.57918	1.57918
387.935	19253.7	1.58007	1.58007
388.045	19262.2	1.58098	1.58098
388.145	19268.8	1.58175	1.58175
388.255	19275.5	1.58264	1.58264
388.365	19283	1.58353	1.58353
388.475	19291.1	1.58441	1.58441
388.575	19297.6	1.5852	1.5852
388.685	19304.5	1.58607	1.58607
388.795	19313.1	1.58698	1.58698
388.895	19320.4	1.58774	1.58774
389.005	19328	1.58865	1.58865
389.115	19336.5	1.58952	1.58952
389.225	19343.8	1.59037	1.59037
389.325	19350.7	1.59119	1.59119
389.435	19359.3	1.5921	1.5921
389.545	19366.2	1.59297	1.59297
389.645	19373	1.59378	1.59378
389.755	19381.1	1.59467	1.59467
389.865	19388.2	1.59554	1.59554
389.975	19396.6	1.59644	1.59644
390.075	19403.2	1.59723	1.59723
390.185	19410.2	1.59808	1.59808
390.295	19419.2	1.59897	1.59897
390.395	19426.1	1.59975	1.59975
390.505	19434.3	1.60066	1.60066
390.615	19442.3	1.60155	1.60155
390.715	19449.5	1.60234	1.60234
390.825	19456.9	1.60322	1.60322
390.935	19465.1	1.60413	1.60413
391.045	19471.7	1.60498	1.60498
391.145	19479.9	1.60583	1.60583
391.255	19486.4	1.6067	1.6067
391.365	19494.4	1.60759	1.60759
391.465	19501.2	1.60835	1.60835
391.575	19508.7	1.60924	1.60924
391.685	19517.7	1.61017	1.61017
391.795	19525.9	1.61102	1.61102
391.895	19534	1.61184	1.61184
392.005	19541.3	1.61271	1.61271
392.115	19549.5	1.6136	1.6136
392.215	19556.6	1.61443	1.61443
392.325	19563.1	1.61528	1.61528
392.435	19570.1	1.61619	1.61619
392.545	19577.3	1.61703	1.61703
392.645	19583.7	1.61782	1.61782
392.755	19592.4	1.61873	1.61873
392.865	19599.9	1.6196	1.6196
392.965	19608	1.62042	1.62042
393.075	19616.6	1.62129	1.62129
393.185	19623.8	1.62216	1.62216
393.295	19632	1.62305	1.62305
393.395	19639.9	1.62388	1.62388
393.505	19646.8	1.62474	1.62474
393.615	19654.1	1.62563	1.62563
393.715	19660.5	1.62642	1.62642
393.825	19668.6	1.62733	1.62733
393.935	19675.6	1.62817	1.62817
394.045	19683.2	1.62904	1.62904
394.145	19690.8	1.62987	1.62987
394.255	19698.8	1.63072	1.63072
394.365	19707.4	1.63163	1.63163
394.465	19714.5	1.63241	1.63241
394.575	19722.6	1.6333	1.6333
394.685	19730.1	1.63417	1.63417
394.795	19737.3	1.63504	1.63504
394.895	19744.1	1.63586	1.63586
395.005	19751.6	1.63673	1.63673
395.105	19758.6	1.63752	1.63752
395.215	19766.4	1.63845	1.63845
395.325	19775.1	1.63932	1.63932
395.435	19783	1.6402	1.6402
395.535	19789.4	1.64099	1.64099
395.645	19797.3	1.64188	1.64188
395.755	19805.5	1.64275	1.64275
395.855	19813.1	1.64353	1.64353
395.965	19821	1.6444	1.6444
396.075	19828.2	1.64529	1.64529
396.185	19836.5	1.64616	1.64616
396.285	19842.8	1.64696	1.64696
396.395	19850.1	1.64783	1.64783
396.505	19857.7	1.64874	1.64874
396.605	19864.9	1.64953	1.64953
396.715	19872.2	1.65044	1.65044
396.825	19879.9	1.65131	1.65131
396.935	19887.5	1.65217	1.65217
397.035	19895.2	1.65298	1.65298
397.145	19903	1.65385	1.65385
397.255	19911	1.65472	1.65472
397.355	19918	1.65552	1.65552
397.465	19925.4	1.65639	1.65639
397.575	19933.5	1.6573	1.6573
397.685	19941.6	1.65817	1.65817
397.785	19948.1	1.65895	1.65895
397.895	19955.4	1.65986	1.65986
398.005	19963	1.66073	1.66073
398.105	19969.6	1.66152	1.66152
398.215	19978	1.66241	1.66241
398.325	19986.3	1.66329	1.66329
398.435	19994.7	1.6642	1.6642
398.535	20001.5	1.66497	1.66497
398.645	20010.2	1.66586	1.66586
398.755	20018.4	1.66673	1.66673
398.855	20025.6	1.66753	1.66753
398.965	20033.4	1.6684	1.6684
399.075	20040.7	1.66929	1.66929
399.185	20047.7	1.6702	1.6702
399.285	20053.6	1.67098	1.67098
399.395	20061.3	1.67185	1.67185
399.505	20068.6	1.67272	1.67272
399.605	20076.2	1.67353	1.67353
399.715	20084.6	1.67442	1.67442
399.825	20093.6	1.67528	1.67528
399.935	20101.6	1.67615	1.67615
400.035	20109	1.67694	1.67694
400.145	20117.7	1.67785	1.67785
400.255	20125.6	1.67871	1.67871
400.355	20131.8	1.67952	1.67952
400.465	20140.2	1.68039	1.68039
400.575	20146.7	1.68126	1.68126
400.675	20153.7	1.68204	1.68204
400.785	20161.6	1.68293	1.68293
400.895	20169.5	1.6838	1.6838
401.005	20178.2	1.68471	1.68471
401.105	20184.8	1.68547	1.68547
401.215	20192.8	1.68638	1.68638
401.325	20202.4	1.68727	1.68727
401.425	20209.2	1.68808	1.68808
401.535	20217.2	1.68897	1.68897
401.645	20223.3	1.68979	1.68979
401.755	20230.9	1.69066	1.69066
401.855	20237.8	1.69149	1.69149
401.965	20245.4	1.69232	1.69232
402.075	20253.9	1.69323	1.69323
402.175	20260.3	1.69401	1.69401
402.285	20268.1	1.6949	1.6949
402.395	20276.8	1.69579	1.69579
402.505	20285.3	1.69668	1.69668
402.605	20292.9	1.69748	1.69748
402.715	20300.4	1.69831	1.69831
402.825	20308.9	1.69922	1.69922
402.925	20316.2	1.70001	1.70001
403.035	20323.7	1.70089	1.70089
403.145	20331.6	1.70178	1.70178
[truncated: 992 more rows]
