# Supplementary material for: Benchmark dataset of the effect of grain size on strength in the single-phase FCC CrCoNi medium entropy alloy
Source: Data Brief. 2019 Oct 1;27:104592. doi: 10.1016/j.dib.2019.104592 (PMC6812030; doi:10.1016/j.dib.2019.104592)
Supplement: Multimedia component 1 [file mmc1.zip › Compression_Tests/77K/CrCoNi_1173K_180min_77K.xlsx]

## Sheet: CrCoNi_1173K_180min_77K
Name	CrCoNi-900C-3h-25µm
Diameter	3.96	mm
Sample height	8.02	mm
Gage length	8.02	mm
Speed ​​during measurement	0.48	mm/min
Time	Force	Crosshead Displacement	Crosshead Displacement
s	N	mm	mm
151.676	70.4005	0	0
151.756	70.314	0	0
151.786	70.2668	0	0
151.786	70.2668	0	0
151.896	70.5417	2.06708e-05	2.06708e-05
152.006	70.2274	2.06708e-05	2.06708e-05
152.106	71.1296	8.26596e-05	8.26596e-05
152.216	77.8503	0.00101249	0.00101249
152.326	85.616	0.00190132	0.00190132
152.436	93.4167	0.00281112	0.00281112
152.536	99.9167	0.00359647	0.00359647
152.646	105.723	0.00446479	0.00446479
152.746	111.111	0.00527105	0.00527105
152.856	113.39	0.00613889	0.00613889
152.966	119.529	0.0070487	0.0070487
153.076	125.345	0.00793752	0.00793752
153.176	130.833	0.00870237	0.00870237
153.286	136.609	0.00957021	0.00957021
153.396	141.939	0.010459	0.010459
153.496	147.152	0.0112654	0.0112654
153.606	152.732	0.0121542	0.0121542
153.716	157.855	0.0130225	0.0130225
153.826	163.501	0.0139113	0.0139113
153.926	168.421	0.0147172	0.0147172
154.036	173.052	0.0156475	0.0156475
154.146	178.734	0.0165158	0.0165158
154.246	183.89	0.0172597	0.0172597
154.356	189.73	0.0181693	0.0181693
154.466	195.116	0.0190791	0.0190791
154.576	200.847	0.0199469	0.0199469
154.676	205.954	0.0207327	0.0207327
154.786	212.355	0.0216008	0.0216008
154.896	218.259	0.0225101	0.0225101
154.996	223.265	0.0232957	0.0232957
155.106	228.179	0.0241846	0.0241846
155.216	234.105	0.0250939	0.0250939
155.326	238.122	0.0259622	0.0259622
155.426	243.247	0.0267476	0.0267476
155.536	248.945	0.0276159	0.0276159
155.646	255.124	0.0284842	0.0284842
155.746	260.902	0.0293315	0.0293315
155.856	266.812	0.0301999	0.0301999
155.966	273.257	0.0310887	0.0310887
156.076	279.218	0.031957	0.031957
156.176	283.431	0.0327629	0.0327629
156.286	289.988	0.0336312	0.0336312
156.396	296.613	0.0345405	0.0345405
156.496	302.695	0.0353263	0.0353263
156.606	308.822	0.0361944	0.0361944
156.716	315.163	0.0370832	0.0370832
156.826	321.159	0.0379511	0.0379511
156.926	327.003	0.0387574	0.0387574
157.036	333.714	0.0396462	0.0396462
157.146	340.437	0.0405351	0.0405351
157.246	346.464	0.0413204	0.0413204
157.356	353.525	0.0422302	0.0422302
157.466	359.214	0.0430985	0.0430985
157.576	366.452	0.0439664	0.0439664
157.676	373.386	0.0447727	0.0447727
157.786	380.895	0.0456407	0.0456407
157.896	388.048	0.0465295	0.0465295
157.996	394.563	0.0473151	0.0473151
158.106	401.325	0.0481834	0.0481834
158.216	408.696	0.0490927	0.0490927
158.316	415.141	0.0498783	0.0498783
158.426	422.368	0.0507671	0.0507671
158.536	430.7	0.051656	0.051656
158.646	438.63	0.0525243	0.0525243
158.746	445.516	0.0533301	0.0533301
158.856	453.747	0.054219	0.054219
158.966	461.7	0.0550873	0.0550873
159.066	469.184	0.0558934	0.0558934
159.176	477.423	0.0567617	0.0567617
159.286	485.188	0.0576505	0.0576505
159.396	492.247	0.0585186	0.0585186
159.496	499.024	0.0593249	0.0593249
159.606	507.009	0.0602135	0.0602135
159.716	515.216	0.0611233	0.0611233
159.816	522.973	0.0619292	0.0619292
159.926	531.762	0.062777	0.062777
160.036	540.786	0.0636448	0.0636448
160.146	549.356	0.0645132	0.0645132
160.246	557.317	0.06534	0.06534
160.356	566.278	0.0662081	0.0662081
160.466	575.161	0.0670559	0.0670559
160.566	583.958	0.0678827	0.0678827
160.676	593.673	0.0687716	0.0687716
160.786	602.305	0.0696394	0.0696394
160.896	611.587	0.0705282	0.0705282
160.996	620.052	0.0713346	0.0713346
161.106	628.958	0.0722029	0.0722029
161.216	638.653	0.0730917	0.0730917
161.316	647.04	0.0739185	0.0739185
161.426	656.895	0.0747661	0.0747661
161.536	666.88	0.075634	0.075634
161.646	676.337	0.0765438	0.0765438
161.746	685.083	0.0773496	0.0773496
161.856	695.755	0.0781974	0.0781974
161.966	705.891	0.0790863	0.0790863
162.066	714.735	0.0798921	0.0798921
162.176	725.243	0.0807809	0.0807809
162.286	734.294	0.0816493	0.0816493
162.396	744.567	0.0824966	0.0824966
162.496	753.552	0.0833234	0.0833234
162.606	764.059	0.084171	0.084171
162.716	774.954	0.0850598	0.0850598
162.816	784.663	0.0858866	0.0858866
162.926	794.057	0.0867344	0.0867344
163.036	805.108	0.0876437	0.0876437
163.136	814.432	0.0884501	0.0884501
163.246	825.311	0.0893179	0.0893179
163.356	835.854	0.0901865	0.0901865
163.466	846.674	0.0910753	0.0910753
163.566	856.795	0.0918606	0.0918606
163.676	867.569	0.0927495	0.0927495
163.786	877.803	0.093597	0.093597
163.886	888.077	0.0944034	0.0944034
163.996	898.881	0.0953127	0.0953127
164.106	910.237	0.0961395	0.0961395
164.216	921.838	0.0970489	0.0970489
164.316	932.745	0.0978552	0.0978552
164.426	944.37	0.0987443	0.0987443
164.536	955.198	0.0996331	0.0996331
164.636	965.499	0.100398	0.100398
164.746	976.206	0.101266	0.101266
164.856	987.862	0.102134	0.102134
164.966	999.335	0.103002	0.103002
165.066	1010.29	0.103809	0.103809
165.176	1022.08	0.104697	0.104697
165.286	1033.66	0.105565	0.105565
165.386	1044.32	0.106392	0.106392
165.496	1056.15	0.107281	0.107281
165.606	1068.9	0.108149	0.108149
165.716	1080.89	0.109017	0.109017
165.816	1092.33	0.109824	0.109824
165.926	1104.99	0.110692	0.110692
166.036	1116.5	0.11156	0.11156
166.136	1128.01	0.112387	0.112387
166.246	1139.93	0.113234	0.113234
166.356	1152.23	0.114123	0.114123
166.466	1164.99	0.115012	0.115012
166.566	1176.96	0.115798	0.115798
166.676	1189.71	0.116707	0.116707
166.786	1201.78	0.117596	0.117596
166.886	1212.92	0.118381	0.118381
166.996	1226.14	0.119229	0.119229
167.106	1238.99	0.120138	0.120138
167.216	1252.47	0.121027	0.121027
167.316	1264.76	0.121812	0.121812
167.426	1277.3	0.122681	0.122681
167.536	1290.63	0.12359	0.12359
167.636	1302.81	0.124376	0.124376
167.746	1315.88	0.125265	0.125265
167.856	1329.06	0.126133	0.126133
167.956	1341.92	0.126939	0.126939
168.066	1355.38	0.127807	0.127807
168.176	1369.15	0.128675	0.128675
168.276	1381.95	0.129502	0.129502
168.386	1395.44	0.130391	0.130391
168.496	1409.35	0.131238	0.131238
168.606	1423.72	0.132127	0.132127
168.706	1436.17	0.132934	0.132934
168.816	1449.94	0.133802	0.133802
168.926	1463.74	0.13467	0.13467
169.026	1476.31	0.135497	0.135497
169.136	1490.46	0.136365	0.136365
169.246	1505.06	0.137254	0.137254
169.356	1519.44	0.138122	0.138122
169.456	1531.67	0.138907	0.138907
169.566	1546.79	0.139796	0.139796
169.676	1560.94	0.140665	0.140665
169.776	1573.94	0.14145	0.14145
169.886	1588.85	0.142339	0.142339
169.996	1603.24	0.143228	0.143228
170.106	1617.74	0.144096	0.144096
170.206	1631.13	0.144923	0.144923
170.316	1645.99	0.145791	0.145791
170.426	1660.8	0.146679	0.146679
170.526	1674.67	0.147486	0.147486
170.636	1689.06	0.148354	0.148354
170.746	1704.09	0.149243	0.149243
170.856	1718.93	0.15009	0.15009
170.956	1733.06	0.150917	0.150917
171.066	1749	0.151806	0.151806
171.176	1764.23	0.152695	0.152695
171.276	1778.14	0.15348	0.15348
171.386	1794.1	0.154369	0.154369
171.496	1809.27	0.155258	0.155258
171.606	1825.34	0.156147	0.156147
171.706	1839.37	0.156912	0.156912
171.816	1854.46	0.157801	0.157801
171.926	1869.71	0.158669	0.158669
172.026	1884.08	0.159475	0.159475
172.136	1900.05	0.160364	0.160364
172.246	1915.85	0.161232	0.161232
172.356	1931.77	0.162121	0.162121
172.456	1946.32	0.162906	0.162906
172.566	1962.19	0.163795	0.163795
172.676	1978.82	0.164704	0.164704
172.776	1993.82	0.165511	0.165511
172.886	2009.99	0.166379	0.166379
172.996	2025.58	0.167247	0.167247
173.096	2040.41	0.168053	0.168053
173.206	2056.74	0.168921	0.168921
173.316	2073.1	0.16979	0.16979
173.426	2089.33	0.170658	0.170658
173.526	2104.39	0.171484	0.171484
173.636	2121.37	0.172373	0.172373
173.746	2138.83	0.173262	0.173262
173.846	2154.12	0.174089	0.174089
173.956	2170.69	0.174936	0.174936
174.066	2187.62	0.175805	0.175805
174.176	2205.34	0.176714	0.176714
174.276	2220.58	0.1775	0.1775
174.386	2237.32	0.178368	0.178368
174.496	2254.2	0.179257	0.179257
174.596	2269.3	0.180063	0.180063
174.706	2286.73	0.18091	0.18091
174.816	2304.84	0.181841	0.181841
174.926	2322.48	0.182709	0.182709
175.026	2338.02	0.183494	0.183494
175.136	2355.97	0.184362	0.184362
175.246	2374.44	0.185313	0.185313
175.346	2390.87	0.186099	0.186099
175.456	2408.08	0.186967	0.186967
175.566	2425.6	0.187835	0.187835
175.676	2443.49	0.188724	0.188724
175.776	2460.28	0.18953	0.18953
175.886	2478.33	0.190398	0.190398
175.996	2496.2	0.191308	0.191308
176.096	2512.9	0.192114	0.192114
176.206	2531.47	0.193003	0.193003
176.316	2550.71	0.193871	0.193871
176.426	2569.07	0.19476	0.19476
176.526	2585.9	0.195566	0.195566
176.636	2604.76	0.196434	0.196434
176.746	2622.58	0.197323	0.197323
176.846	2638.98	0.198108	0.198108
176.956	2657.98	0.198977	0.198977
177.066	2677.03	0.199886	0.199886
177.176	2695.94	0.200733	0.200733
177.276	2713.73	0.20156	0.20156
177.386	2732.66	0.202449	0.202449
177.496	2751.71	0.203297	0.203297
177.596	2769.52	0.204103	0.204103
177.706	2788.71	0.204992	0.204992
177.816	2808.69	0.205901	0.205901
177.916	2826.11	0.206687	0.206687
178.026	2845.47	0.207555	0.207555
178.136	2865.22	0.208423	0.208423
178.246	2884.52	0.209292	0.209292
178.346	2902.52	0.210139	0.210139
178.456	2922.31	0.210986	0.210986
178.566	2942.4	0.211896	0.211896
178.666	2960.65	0.212682	0.212682
178.776	2980.15	0.213591	0.213591
178.886	3000.35	0.214438	0.214438
178.996	3020.04	0.215307	0.215307
179.096	3038.4	0.216113	0.216113
179.206	3058.39	0.217001	0.217001
179.316	3078.66	0.21787	0.21787
179.416	3097.14	0.218676	0.218676
179.526	3117.81	0.219544	0.219544
179.636	3138.65	0.220454	0.220454
179.746	3159.01	0.221322	0.221322
179.846	3177.59	0.222149	0.222149
179.956	3197.72	0.223017	0.223017
180.066	3218.65	0.223885	0.223885
180.166	3236.89	0.224691	0.224691
180.276	3257.54	0.225559	0.225559
180.386	3279.02	0.226448	0.226448
180.496	3299.37	0.227316	0.227316
180.596	3318.22	0.228102	0.228102
180.706	3339.53	0.229011	0.229011
180.816	3360.71	0.2299	0.2299
180.916	3379.28	0.230706	0.230706
181.026	3400.15	0.231575	0.231575
181.136	3420.8	0.232442	0.232442
181.246	3442.04	0.233331	0.233331
181.346	3460.52	0.234096	0.234096
181.456	3482.06	0.235006	0.235006
181.566	3503.4	0.235853	0.235853
181.666	3522.85	0.23666	0.23666
181.776	3543.96	0.237548	0.237548
181.886	3565.53	0.238437	0.238437
181.996	3587.07	0.239326	0.239326
182.096	3606.61	0.240132	0.240132
182.206	3628.1	0.241	0.241
182.316	3649.82	0.241869	0.241869
182.416	3669.85	0.242695	0.242695
182.526	3690.52	0.243564	0.243564
182.636	3712.04	0.244411	0.244411
182.746	3733.93	0.24532	0.24532
182.846	3754.37	0.246127	0.246127
182.956	3775.66	0.246995	0.246995
183.056	3795.41	0.247801	0.247801
183.166	3817.84	0.248731	0.248731
183.276	3839.53	0.249558	0.249558
183.386	3860.55	0.250426	0.250426
183.486	3880.4	0.251232	0.251232
183.596	3902.05	0.2521	0.2521
183.706	3924.24	0.252969	0.252969
183.806	3944.56	0.253796	0.253796
183.916	3966.68	0.254684	0.254684
184.026	3988.83	0.255511	0.255511
184.136	4010.97	0.256421	0.256421
184.236	4031.38	0.257247	0.257247
184.346	4054.14	0.258116	0.258116
184.456	4076.86	0.259004	0.259004
184.556	4097.3	0.25979	0.25979
184.666	4119.32	0.260637	0.260637
184.776	4142.07	0.261526	0.261526
184.886	4164.88	0.262415	0.262415
184.986	4185.58	0.2632	0.2632
185.096	4208.81	0.26409	0.26409
185.206	4230.83	0.264958	0.264958
185.306	4252.13	0.265764	0.265764
185.416	4275.55	0.266632	0.266632
185.526	4298.58	0.267521	0.267521
185.636	4322.41	0.26841	0.26841
185.736	4342.66	0.269195	0.269195
185.846	4365.25	0.270063	0.270063
185.956	4388.45	0.270932	0.270932
186.056	4408.96	0.271717	0.271717
186.166	4431.64	0.272606	0.272606
186.276	4454.81	0.273495	0.273495
186.386	4477.98	0.274363	0.274363
186.486	4500.06	0.275169	0.275169
186.596	4523.82	0.276058	0.276058
186.706	4548.52	0.276947	0.276947
186.806	4570.68	0.277753	0.277753
186.916	4594.09	0.27858	0.27858
187.026	4619.1	0.279489	0.279489
187.136	4643.21	0.280357	0.280357
187.236	4665.45	0.281184	0.281184
187.346	4690.24	0.282032	0.282032
187.456	4714.66	0.282921	0.282921
187.556	4736.87	0.283706	0.283706
187.666	4762.26	0.284615	0.284615
187.776	4787.34	0.285484	0.285484
187.876	4810.74	0.286269	0.286269
187.986	4836	0.287179	0.287179
188.096	4861.38	0.288068	0.288068
188.206	4886.94	0.288936	0.288936
188.306	4909.77	0.289722	0.289722
188.416	4935.36	0.29061	0.29061
188.526	4960.79	0.291437	0.291437
188.626	4983.9	0.292264	0.292264
188.736	5009.55	0.293153	0.293153
188.846	5035.6	0.294041	0.294041
188.956	5061.04	0.29493	0.29493
189.056	5084.57	0.295737	0.295737
189.166	5110.1	0.296584	0.296584
189.276	5137.04	0.297473	0.297473
189.376	5160.49	0.298279	0.298279
189.486	5186.41	0.299168	0.299168
189.596	5211.44	0.300036	0.300036
189.706	5237.86	0.300904	0.300904
189.806	5261.65	0.301731	0.301731
189.916	5288.83	0.302599	0.302599
190.026	5315.36	0.303488	0.303488
190.126	5339.33	0.304294	0.304294
190.236	5365.97	0.305162	0.305162
190.346	5392.8	0.306031	0.306031
190.456	5419.41	0.30692	0.30692
190.556	5443.79	0.307725	0.307725
190.666	5470.69	0.308614	0.308614
190.776	5496.91	0.309483	0.309483
190.876	5521.32	0.310268	0.310268
190.986	5548.27	0.311136	0.311136
191.096	5574.86	0.312004	0.312004
191.206	5601.74	0.312914	0.312914
191.306	5626.27	0.313741	0.313741
191.416	5653.55	0.314588	0.314588
191.526	5679.79	0.315498	0.315498
191.626	5703.71	0.316263	0.316263
191.736	5730.47	0.317193	0.317193
191.846	5757.11	0.318019	0.318019
191.956	5783.91	0.318908	0.318908
192.056	5808.46	0.319715	0.319715
192.166	5835.07	0.320583	0.320583
192.276	5862.46	0.321472	0.321472
192.376	5886.86	0.322278	0.322278
192.486	5913.6	0.323146	0.323146
192.596	5940.41	0.324035	0.324035
192.706	5966.68	0.324944	0.324944
192.806	5991.08	0.32573	0.32573
192.916	6017.71	0.326619	0.326619
193.026	6044.05	0.327487	0.327487
193.126	6068.71	0.328293	0.328293
193.236	6095.6	0.329182	0.329182
193.346	6121.8	0.33005	0.33005
193.446	6145.69	0.330835	0.330835
193.556	6173.47	0.331745	0.331745
193.666	6200.02	0.332613	0.332613
193.776	6226.19	0.333502	0.333502
193.876	6250.21	0.334288	0.334288
193.986	6275.88	0.335177	0.335177
194.096	6302.16	0.336044	0.336044
194.196	6325.69	0.336871	0.336871
194.306	6350.93	0.337719	0.337719
194.416	6376.27	0.338587	0.338587
194.526	6401.77	0.339476	0.339476
194.626	6425.25	0.340324	0.340324
194.736	6450.63	0.341192	0.341192
194.846	6475.3	0.34206	0.34206
194.946	6498.58	0.342886	0.342886
195.056	6522.82	0.343755	0.343755
195.166	6548.08	0.344644	0.344644
195.276	6572.57	0.345512	0.345512
195.376	6593.94	0.346338	0.346338
195.486	6616.16	0.347165	0.347165
195.596	6639.78	0.348054	0.348054
195.696	6660.43	0.34884	0.34884
195.806	6682.25	0.349749	0.349749
195.916	6704.75	0.350638	0.350638
196.026	6725.79	0.351506	0.351506
196.126	6744.35	0.352312	0.352312
196.236	6763.1	0.353181	0.353181
196.346	6782	0.35407	0.35407
196.446	6797.75	0.354896	0.354896
196.556	6813.86	0.355764	0.355764
196.666	6828.78	0.356674	0.356674
196.776	6842.17	0.357521	0.357521
196.876	6854.25	0.358328	0.358328
196.986	6861.29	0.359237	0.359237
197.096	6841.94	0.360105	0.360105
197.196	6851.47	0.360932	0.360932
197.306	6864.14	0.361801	0.361801
197.416	6875.72	0.362669	0.362669
197.526	6887.93	0.363557	0.363557
197.626	6897.78	0.364384	0.364384
197.736	6906.73	0.365232	0.365232
197.836	6914.83	0.366017	0.366017
197.946	6922.2	0.366885	0.366885
198.056	6929.22	0.367774	0.367774
198.166	6935.88	0.368663	0.368663
198.266	6940.14	0.369449	0.369449
198.376	6945.28	0.370358	0.370358
198.486	6949.95	0.371226	0.371226
198.586	6953.75	0.372011	0.372011
198.696	6957.46	0.372921	0.372921
198.806	6961.78	0.373831	0.373831
198.916	6965.09	0.374699	0.374699
199.016	6967.65	0.375464	0.375464
199.126	6971.99	0.376352	0.376352
199.236	6976.79	0.377241	0.377241
199.336	6979.98	0.378048	0.378048
199.446	6984.41	0.378916	0.378916
199.556	6989.25	0.379846	0.379846
199.666	6993.77	0.380693	0.380693
199.766	6998.48	0.381499	0.381499
199.876	7003.3	0.382368	0.382368
199.986	7009.54	0.383256	0.383256
200.086	7014.64	0.384042	0.384042
200.196	7020.31	0.38489	0.38489
200.306	7027.57	0.385799	0.385799
200.416	7034.56	0.386688	0.386688
200.516	7040.34	0.387474	0.387474
200.626	7047.23	0.388362	0.388362
200.736	7054.99	0.389251	0.389251
200.836	7060.86	0.390037	0.390037
200.946	7067.9	0.390946	0.390946
201.056	7074.7	0.391794	0.391794
201.166	7081.73	0.392703	0.392703
201.266	7088.24	0.393468	0.393468
201.376	7096.39	0.394377	0.394377
201.486	7104.08	0.395266	0.395266
201.586	7111.08	0.396072	0.396072
201.696	7118.29	0.39692	0.39692
201.806	7126.3	0.39783	0.39783
201.916	7135.13	0.398718	0.398718
202.016	7142.29	0.399504	0.399504
202.126	7149.95	0.400372	0.400372
202.236	7157.6	0.40124	0.40124
202.336	7164.74	0.402047	0.402047
202.446	7171.86	0.402935	0.402935
202.556	7179.92	0.403824	0.403824
202.666	7186.87	0.404651	0.404651
202.766	7194.64	0.405457	0.405457
202.876	7203.14	0.406366	0.406366
202.986	7211.65	0.407235	0.407235
203.086	7218.82	0.40802	0.40802
203.196	7226.74	0.408909	0.408909
203.306	7234.66	0.409798	0.409798
203.406	7242.38	0.410604	0.410604
203.516	7249.88	0.411472	0.411472
203.626	7257.71	0.412361	0.412361
203.736	7265.9	0.413229	0.413229
203.836	7272.25	0.414014	0.414014
203.946	7280.72	0.414903	0.414903
204.056	7289.48	0.415792	0.415792
204.156	7297.62	0.416578	0.416578
204.266	7305.98	0.417467	0.417467
204.376	7313.86	0.418376	0.418376
204.486	7322.64	0.419244	0.419244
204.586	7329.58	0.420051	0.420051
204.696	7337.73	0.420898	0.420898
204.806	7346.4	0.421766	0.421766
204.906	7353.66	0.422572	0.422572
205.016	7362.27	0.423482	0.423482
205.126	7370.24	0.42435	0.42435
205.236	7377.96	0.425218	0.425218
205.336	7385.28	0.426004	0.426004
205.446	7393.66	0.426913	0.426913
205.556	7402.3	0.427781	0.427781
205.656	7409.81	0.428588	0.428588
205.766	7418.04	0.429456	0.429456
205.876	7426.13	0.430303	0.430303
205.986	7434.04	0.431192	0.431192
206.086	7441.93	0.431998	0.431998
206.196	7450.55	0.432887	0.432887
206.306	7458.87	0.433776	0.433776
206.406	7466.28	0.434541	0.434541
206.516	7474.22	0.435429	0.435429
206.626	7483	0.436339	0.436339
206.736	7490.89	0.437249	0.437249
206.836	7498.86	0.438034	0.438034
206.946	7505.2	0.43884	0.43884
207.056	7514.22	0.43975	0.43975
207.156	7522.58	0.440556	0.440556
207.266	7530.99	0.441403	0.441403
207.376	7540.47	0.442292	0.442292
207.486	7547.93	0.44314	0.44314
207.586	7555.71	0.443987	0.443987
207.696	7563.96	0.444856	0.444856
207.806	7572.06	0.445723	0.445723
207.906	7579.24	0.44653	0.44653
208.016	7587.69	0.447419	0.447419
208.126	7595.43	0.448287	0.448287
208.226	7602.93	0.449093	0.449093
208.336	7611.16	0.449961	0.449961
208.446	7619.82	0.45085	0.45085
208.556	7628.35	0.451739	0.451739
208.656	7634.87	0.452524	0.452524
208.766	7643.86	0.453393	0.453393
208.876	7652.59	0.454281	0.454281
208.976	7659.76	0.455067	0.455067
209.086	7668.53	0.455976	0.455976
209.196	7676.59	0.456845	0.456845
209.306	7684.36	0.457713	0.457713
209.406	7691.95	0.458519	0.458519
209.516	7701.06	0.459408	0.459408
209.626	7708.64	0.460276	0.460276
209.726	7715.59	0.461061	0.461061
209.836	7724.63	0.46195	0.46195
209.946	7733.1	0.462839	0.462839
210.056	7742.15	0.463748	0.463748
210.156	7749.3	0.464493	0.464493
210.266	7757.79	0.465423	0.465423
210.376	7765.92	0.46627	0.46627
210.476	7772.48	0.467077	0.467077
210.586	7780.21	0.467965	0.467965
210.696	7787.6	0.468834	0.468834
210.806	7795.61	0.469723	0.469723
210.906	7803.33	0.470528	0.470528
211.016	7811	0.471417	0.471417
211.126	7818.84	0.472265	0.472265
211.226	7827.13	0.473071	0.473071
211.336	7835.78	0.474001	0.474001
211.446	7843.42	0.474828	0.474828
211.556	7851.2	0.475696	0.475696
211.656	7859.35	0.476523	0.476523
211.766	7867.3	0.477391	0.477391
211.876	7875.08	0.47828	0.47828
211.976	7882.37	0.479066	0.479066
212.086	7890.07	0.479934	0.479934
212.196	7897.73	0.480802	0.480802
212.306	7906.39	0.481711	0.481711
212.406	7913.48	0.482518	0.482518
212.516	7922.25	0.483406	0.483406
212.626	7930.94	0.484295	0.484295
212.726	7938.1	0.48506	0.48506
212.836	7946.76	0.485949	0.485949
212.946	7954.24	0.486817	0.486817
213.046	7961.82	0.487623	0.487623
213.156	7969.75	0.488512	0.488512
213.266	7976.93	0.489401	0.489401
213.366	7984.12	0.490166	0.490166
213.476	7992.67	0.491075	0.491075
213.586	8000.31	0.491964	0.491964
213.696	8008.35	0.492853	0.492853
213.796	8015.51	0.493638	0.493638
213.906	8023.82	0.494548	0.494548
214.016	8031.44	0.495375	0.495375
214.116	8039.11	0.496202	0.496202
214.226	8047.22	0.497091	0.497091
214.336	8054.74	0.497959	0.497959
214.446	8063.2	0.498827	0.498827
214.546	8070.54	0.499633	0.499633
214.656	8078.16	0.500522	0.500522
214.766	8085.85	0.50139	0.50139
214.866	8092.9	0.502196	0.502196
214.976	8100.89	0.503085	0.503085
215.086	8108.92	0.503974	0.503974
215.196	8116.85	0.504842	0.504842
215.296	8125.03	0.505669	0.505669
215.406	8132.17	0.506537	0.506537
215.516	8140.9	0.507426	0.507426
215.616	8148.08	0.508232	0.508232
215.726	8155.58	0.509059	0.509059
215.836	8163.4	0.509948	0.509948
215.946	8171.5	0.510878	0.510878
216.046	8178.1	0.511663	0.511663
216.156	8186.09	0.512532	0.512532
216.266	8193.31	0.513421	0.513421
216.366	8199.93	0.514227	0.514227
216.476	8207.84	0.515136	0.515136
216.586	8215.46	0.516004	0.516004
216.696	8222.89	0.516852	0.516852
216.796	8230.85	0.517658	0.517658
216.906	8238.5	0.518526	0.518526
217.016	8246.99	0.519415	0.519415
217.116	8253.77	0.520221	0.520221
217.226	8261.89	0.521089	0.521089
217.336	8269.24	0.521978	0.521978
217.446	8276.51	0.522847	0.522847
217.546	8284.51	0.523714	0.523714
217.656	8291.83	0.524562	0.524562
217.766	8299.06	0.525451	0.525451
217.866	8306	0.526257	0.526257
217.976	8313.66	0.527125	0.527125
218.086	8322.1	0.528035	0.528035
218.186	8329.58	0.52882	0.52882
218.296	8337.25	0.529667	0.529667
218.406	8345.37	0.530577	0.530577
218.516	8352.76	0.531466	0.531466
218.616	8359.3	0.532293	0.532293
218.726	8366.96	0.533161	0.533161
218.836	8374.23	0.534009	0.534009
218.936	8381.21	0.534856	0.534856
219.046	8388.05	0.535703	0.535703
219.156	8395.44	0.536592	0.536592
219.266	8404.01	0.537481	0.537481
219.366	8410.76	0.538267	0.538267
219.476	8419.11	0.539156	0.539156
219.586	8427.76	0.540044	0.540044
219.686	8434.51	0.54083	0.54083
219.796	8442.12	0.541719	0.541719
219.906	8450.36	0.542628	0.542628
220.016	8456.69	0.543496	0.543496
220.116	8462.39	0.544261	0.544261
220.226	8471.1	0.54515	0.54515
220.336	8478.16	0.546039	0.546039
220.436	8484.87	0.546825	0.546825
220.546	8492.76	0.547713	0.547713
220.656	8501.06	0.548623	0.548623
220.766	8508.23	0.549491	0.549491
220.866	8515.85	0.550297	0.550297
220.976	8522.9	0.551165	0.551165
221.086	8530.73	0.552054	0.552054
221.186	8537.16	0.552839	0.552839
221.296	8543.9	0.553708	0.553708
221.406	8551.8	0.554597	0.554597
221.516	8558.67	0.555486	0.555486
221.616	8565.19	0.556271	0.556271
221.726	8573	0.55718	0.55718
221.836	8580.73	0.558049	0.558049
221.936	8588.14	0.558855	0.558855
222.046	8595.22	0.559744	0.559744
222.156	8602.51	0.560612	0.560612
222.266	8610.67	0.56148	0.56148
222.366	8617.54	0.562307	0.562307
222.476	8624.5	0.563154	0.563154
222.586	8632.2	0.564043	0.564043
222.686	8638.16	0.564829	0.564829
222.796	8645.65	0.565718	0.565718
222.906	8652.97	0.566586	0.566586
223.006	8659.75	0.567413	0.567413
223.116	8667.11	0.568301	0.568301
223.226	8674.01	0.56917	0.56917
223.336	8681.13	0.570038	0.570038
223.436	8687.96	0.570864	0.570864
223.546	8695.61	0.571733	0.571733
223.656	8702.7	0.572622	0.572622
223.756	8709.67	0.573387	0.573387
223.866	8717.29	0.574275	0.574275
223.976	8723.76	0.575123	0.575123
224.086	8731.69	0.576032	0.576032
224.186	8738.34	0.576818	0.576818
224.296	8745.85	0.577727	0.577727
224.406	8753.14	0.578596	0.578596
224.506	8758.9	0.579381	0.579381
224.616	8766.07	0.58027	0.58027
224.726	8774.27	0.581159	0.581159
224.836	8780.85	0.582027	0.582027
224.936	8788.4	0.582833	0.582833
225.046	8796.11	0.583701	0.583701
225.156	8803.75	0.58459	0.58459
225.256	8810.21	0.585375	0.585375
225.366	8817.94	0.586244	0.586244
225.476	8825.61	0.587174	0.587174
225.586	8832.07	0.588021	0.588021
225.686	8838.08	0.588827	0.588827
225.796	8843.86	0.589675	0.589675
225.906	8851.6	0.590605	0.590605
226.006	8857.77	0.591391	0.591391
226.116	8864.64	0.592238	0.592238
226.226	8873.44	0.593147	0.593147
226.336	8880.71	0.594016	0.594016
226.436	8887.06	0.594801	0.594801
226.546	8894.44	0.59569	0.59569
226.656	8902.11	0.596579	0.596579
226.756	8908.95	0.597364	0.597364
226.866	8915.86	0.598274	0.598274
226.976	8921.83	0.599142	0.599142
227.086	8928.11	0.59999	0.59999
227.186	8935.51	0.600796	0.600796
227.296	8941.9	0.601664	0.601664
227.406	8949.19	0.602553	0.602553
227.506	8956.44	0.60338	0.60338
227.616	8963.26	0.604227	0.604227
227.726	8971.41	0.605137	0.605137
227.836	8978.26	0.606005	0.606005
227.936	8985.66	0.606811	0.606811
228.046	8992.2	0.607679	0.607679
228.146	8997.02	0.608465	0.608465
228.256	9003.98	0.609333	0.609333
228.366	9011.26	0.610222	0.610222
228.476	9018.21	0.61109	0.61109
228.576	9024.6	0.611896	0.611896
228.686	9031.58	0.612764	0.612764
228.796	9038.7	0.613653	0.613653
228.896	9046.02	0.614438	0.614438
229.006	9053.91	0.615348	0.615348
229.116	9060.8	0.616216	0.616216
229.226	9067.68	0.617084	0.617084
229.326	9074.43	0.61787	0.61787
229.436	9081.54	0.618759	0.618759
229.546	9089.03	0.619647	0.619647
229.646	9095.17	0.620433	0.620433
229.756	9101.51	0.621322	0.621322
229.866	9107.81	0.622211	0.622211
229.976	9115.21	0.623079	0.623079
230.076	9122.33	0.623885	0.623885
230.186	9129.46	0.624753	0.624753
230.296	9137.71	0.625663	0.625663
230.396	9143.44	0.626448	0.626448
230.506	9150.1	0.627317	0.627317
230.616	9157.28	0.628205	0.628205
230.726	9164.42	0.629073	0.629073
230.826	9170.38	0.629859	0.629859
230.936	9176.84	0.630768	0.630768
231.046	9183.96	0.631637	0.631637
231.146	9190.23	0.632443	0.632443
231.256	9197.04	0.633311	0.633311
231.366	9203.3	0.6342	0.6342
231.476	9210.93	0.635089	0.635089
231.576	9217.54	0.635895	0.635895
231.686	9225.02	0.636763	0.636763
231.796	9232.88	0.637631	0.637631
231.896	9238.64	0.638437	0.638437
232.006	9245.85	0.639326	0.639326
232.116	9253.09	0.640194	0.640194
232.226	9260.07	0.641104	0.641104
232.326	9264.92	0.641869	0.641869
232.436	9272.57	0.642758	0.642758
232.546	9279.59	0.643626	0.643626
232.646	9285.89	0.644452	0.644452
232.756	9292.92	0.645321	0.645321
232.866	9299.28	0.64621	0.64621
232.966	9305.25	0.646974	0.646974
233.076	9312.39	0.647863	0.647863
233.186	9320.16	0.648752	0.648752
233.296	9326.36	0.64962	0.64962
233.396	9332.56	0.650406	0.650406
233.506	9339.03	0.651295	0.651295
233.616	9345.8	0.652183	0.652183
233.716	9352.5	0.65301	0.65301
233.826	9358.83	0.653879	0.653879
233.936	9365.94	0.654746	0.654746
234.046	9372.66	0.655635	0.655635
234.146	9378.8	0.656442	0.656442
234.256	9385.8	0.65731	0.65731
234.366	9393.19	0.658199	0.658199
234.466	9400.15	0.659005	0.659005
234.576	9407.12	0.659873	0.659873
234.686	9413.72	0.660741	0.660741
234.796	9421.22	0.66163	0.66163
234.896	9427.58	0.662436	0.662436
235.006	9434.63	0.663346	0.663346
235.116	9441.01	0.664214	0.664214
235.216	9447.25	0.664999	0.664999
235.326	9453.35	0.665868	0.665868
235.436	9460.32	0.666777	0.666777
235.546	9467.49	0.667645	0.667645
235.646	9473.78	0.66843	0.66843
235.756	9480.41	0.669319	0.669319
235.866	9488.26	0.670208	0.670208
235.966	9494.33	0.671014	0.671014
236.076	9500.69	0.671883	0.671883
236.186	9506.7	0.672772	0.672772
236.296	9514.19	0.67364	0.67364
236.396	9520.57	0.674467	0.674467
236.506	9527.06	0.675355	0.675355
236.616	9533.21	0.676223	0.676223
236.716	9539.3	0.677009	0.677009
236.826	9545.58	0.677877	0.677877
236.936	9553.61	0.678766	0.678766
237.046	9560.58	0.679655	0.679655
237.146	9566.17	0.680461	0.680461
237.256	9573.72	0.68135	0.68135
237.366	9514.16	0.682218	0.682218
237.466	9468.53	0.683024	0.683024
237.576	9486.34	0.683893	0.683893
237.686	9505.89	0.684781	0.684781
237.796	9524.35	0.68567	0.68567
237.896	9541.01	0.686476	0.686476
238.006	9556.42	0.687324	0.687324
238.116	9571.11	0.688213	0.688213
238.216	9582.49	0.689019	0.689019
238.326	9593.96	0.689908	0.689908
238.436	9604.84	0.690796	0.690796
238.536	9612.9	0.691602	0.691602
238.646	9621.58	0.69245	0.69245
238.756	9631.45	0.693401	0.693401
238.866	9639.29	0.694269	0.694269
238.966	9645.81	0.695075	0.695075
239.076	9653.16	0.695964	0.695964
239.186	9660.39	0.696832	0.696832
239.286	9667.55	0.697638	0.697638
239.396	9675.22	0.698507	0.698507
239.506	9682.37	0.699396	0.699396
239.616	9689.99	0.700284	0.700284
239.716	9696.33	0.70107	0.70107
239.826	9705.55	0.701979	0.701979
239.936	9712.67	0.702868	0.702868
240.036	9719.39	0.703654	0.703654
240.146	9726.12	0.704522	0.704522
240.256	9733.25	0.70539	0.70539
240.366	9740.64	0.706279	0.706279
240.466	9746.72	0.707085	0.707085
240.576	9754.29	0.707953	0.707953
240.686	9762.04	0.708842	0.708842
240.786	9768.64	0.709648	0.709648
240.896	9775.32	0.710537	0.710537
241.006	9782.4	0.711385	0.711385
241.116	9790.49	0.712294	0.712294
241.216	9796.19	0.71308	0.71308
241.326	9803.28	0.713968	0.713968
241.436	9810.39	0.714836	0.714836
241.536	9817.16	0.715663	0.715663
241.646	9823.74	0.716511	0.716511
241.756	9830.69	0.71742	0.71742
241.866	9837.68	0.718309	0.718309
241.966	9844.24	0.719115	0.719115
242.076	9851.19	0.719984	0.719984
242.186	9857.82	0.720852	0.720852
242.286	9863.84	0.721616	0.721616
242.396	9871.31	0.722526	0.722526
242.506	9877.9	0.723415	0.723415
242.616	9885.03	0.724283	0.724283
242.716	9891.73	0.72511	0.72511
242.826	9898.45	0.725978	0.725978
242.926	9904.88	0.726764	0.726764
243.036	9911.48	0.727611	0.727611
243.146	9919.68	0.728541	0.728541
243.256	9925.85	0.729409	0.729409
243.356	9932.02	0.730216	0.730216
243.466	9938.63	0.731084	0.731084
243.576	9945.18	0.731973	0.731973
243.676	9952.17	0.732758	0.732758
243.786	9958.41	0.733667	0.733667
243.896	9964.93	0.734494	0.734494
244.006	9971.37	0.735404	0.735404
244.106	9978.46	0.73621	0.73621
244.216	9984.55	0.737078	0.737078
244.326	9991.56	0.737988	0.737988
244.426	9997.47	0.738773	0.738773
244.536	10004.5	0.739662	0.739662
244.646	10010.8	0.740551	0.740551
244.756	10017.1	0.741398	0.741398
244.856	10022.4	0.742184	0.742184
244.966	10030	0.743052	0.743052
245.076	10037.5	0.74392	0.74392
245.176	10043.7	0.744747	0.744747
245.286	10050.2	0.745615	0.745615
245.396	10057.1	0.746525	0.746525
245.506	10064	0.747393	0.747393
245.606	10069.4	0.748178	0.748178
245.716	10076.6	0.749088	0.749088
245.826	10083.9	0.749956	0.749956
245.926	10090	0.750762	0.750762
246.036	10096.1	0.751651	0.751651
246.146	10102.4	0.752519	0.752519
246.256	10109.6	0.753387	0.753387
246.356	10115.9	0.754173	0.754173
246.466	10122.5	0.755062	0.755062
246.576	10128.3	0.75593	0.75593
246.676	10134.9	0.756777	0.756777
246.786	10141.9	0.757646	0.757646
246.896	10147	0.758493	0.758493
247.006	10154.2	0.759403	0.759403
247.106	10160.3	0.760209	0.760209
247.216	10166.3	0.761035	0.761035
247.326	10173.1	0.761925	0.761925
247.426	10179.6	0.762751	0.762751
247.536	10185.4	0.763599	0.763599
247.646	10192.8	0.764488	0.764488
247.756	10199.6	0.765376	0.765376
247.856	10205.3	0.766183	0.766183
247.966	10211.7	0.767051	0.767051
248.076	10218.1	0.76794	0.76794
248.176	10224.1	0.768725	0.768725
248.286	10230	0.769593	0.769593
248.396	10237.3	0.770482	0.770482
248.496	10243.7	0.771288	0.771288
248.606	10250.5	0.772198	0.772198
248.716	10256.4	0.773025	0.773025
248.826	10263.2	0.773914	0.773914
248.926	10269.6	0.77472	0.77472
249.036	10276.4	0.775588	0.775588
249.146	10283.1	0.776477	0.776477
249.246	10287.2	0.777283	0.777283
249.356	10292.9	0.778151	0.778151
249.466	10300	0.779019	0.779019
249.576	10305.9	0.779887	0.779887
249.676	10312	0.780673	0.780673
249.786	10318.6	0.781582	0.781582
249.896	10324.8	0.78243	0.78243
249.996	10330.9	0.783257	0.783257
250.106	10338.7	0.784146	0.784146
250.216	10344.9	0.785014	0.785014
250.326	10350.7	0.785903	0.785903
250.426	10356	0.786668	0.786668
250.536	10363.2	0.787577	0.787577
250.646	10369.5	0.788445	0.788445
250.746	10375.5	0.789231	0.789231
250.856	10381.9	0.79012	0.79012
250.966	10388.3	0.791008	0.791008
251.076	10394.4	0.791856	0.791856
251.176	10400.9	0.792662	0.792662
251.286	10408.3	0.793571	0.793571
251.396	10414.6	0.79446	0.79446
251.496	10420.9	0.795287	0.795287
251.606	10426.9	0.796114	0.796114
251.716	10433.5	0.796982	0.796982
251.826	10440.3	0.797871	0.797871
251.926	10445.8	0.798677	0.798677
252.036	10451.8	0.799525	0.799525
252.146	10458.7	0.800414	0.800414
252.246	10465.1	0.801261	0.801261
252.356	10470.9	0.802129	0.802129
252.466	10477.7	0.802998	0.802998
252.576	10483.3	0.803865	0.803865
252.676	10489.5	0.804651	0.804651
252.786	10496.4	0.805561	0.805561
252.896	10503.4	0.806449	0.806449
252.996	10508.8	0.807235	0.807235
253.106	10515.3	0.808103	0.808103
253.216	10522.1	0.808971	0.808971
253.316	10527.8	0.809798	0.809798
253.426	10533.8	0.810666	0.810666
253.536	10540.4	0.811555	0.811555
253.646	10547.1	0.812444	0.812444
253.746	10552.8	0.813209	0.813209
253.856	10559.8	0.814118	0.814118
253.966	10566.3	0.815007	0.815007
254.066	10571.9	0.815792	0.815792
254.176	10578.6	0.816681	0.816681
254.286	10585.2	0.817549	0.817549
254.396	10591.3	0.818418	0.818418
254.496	10597	0.819203	0.819203
254.606	10603.4	0.820113	0.820113
254.716	10609.6	0.82096	0.82096
254.816	10616	0.821808	0.821808
254.926	10622	0.822676	0.822676
255.036	10627.9	0.823544	0.823544
255.146	10634.2	0.824454	0.824454
255.246	10640.5	0.825239	0.825239
255.356	10646.4	0.826107	0.826107
255.466	10653.6	0.826996	0.826996
255.566	10659.1	0.827802	0.827802
255.676	10665.8	0.82867	0.82867
255.786	10672.1	0.829539	0.829539
255.896	10678.8	0.830427	0.830427
255.996	10684.7	0.831213	0.831213
256.106	10691.2	0.832143	0.832143
256.216	10697.5	0.833011	0.833011
256.316	10702.9	0.833797	0.833797
256.426	10709.6	0.834686	0.834686
256.536	10715.3	0.835533	0.835533
256.646	10722.1	0.836422	0.836422
256.746	10728.3	0.837228	0.837228
256.856	10734.8	0.838096	0.838096
256.966	10741.8	0.839006	0.839006
257.066	10747.3	0.839812	0.839812
257.176	10754.3	0.84068	0.84068
257.286	10760.2	0.841569	0.841569
257.396	10766.2	0.842458	0.842458
257.496	10771.9	0.843264	0.843264
257.606	10778.2	0.844132	0.844132
257.716	10784	0.845001	0.845001
257.816	10789.6	0.845806	0.845806
257.926	10795.2	0.846674	0.846674
258.036	10801.9	0.847564	0.847564
258.136	10808.4	0.848349	0.848349
258.246	10814.9	0.849258	0.849258
258.356	10821.4	0.850127	0.850127
258.456	10827.2	0.850933	0.850933
258.566	10833.8	0.851822	0.851822
258.676	10839.6	0.85269	0.85269
258.786	10847	0.853578	0.853578
258.886	10852.7	0.854385	0.854385
258.996	10858.4	0.855253	0.855253
259.106	10865.1	0.856142	0.856142
259.206	10870.3	0.856907	0.856907
259.316	10877.5	0.857837	0.857837
259.426	10883.7	0.858684	0.858684
259.536	10890.9	0.859594	0.859594
259.636	10896.6	0.8604	0.8604
259.746	10902.5	0.861268	0.861268
259.856	10909.4	0.862177	0.862177
259.956	10916	0.862984	0.862984
260.066	10921.9	0.863852	0.863852
260.176	10927.9	0.86472	0.86472
260.286	10933.8	0.865609	0.865609
260.386	10939.2	0.866395	0.866395
260.496	10946.1	0.867304	0.867304
260.606	10951.9	0.868193	0.868193
260.706	10957.7	0.868979	0.868979
260.816	10964.7	0.869888	0.869888
260.926	10971.6	0.870735	0.870735
261.036	10978	0.871645	0.871645
261.136	10983.7	0.872451	0.872451
261.246	10989.8	0.873278	0.873278
261.356	10997	0.874187	0.874187
261.456	11002.5	0.874973	0.874973
261.566	11009.4	0.875882	0.875882
261.676	11015.2	0.876751	0.876751
261.786	11021.6	0.877619	0.877619
261.886	11027.8	0.878425	0.878425
261.996	11033.8	0.879314	0.879314
262.106	11040.1	0.880202	0.880202
262.206	11046.6	0.881009	0.881009
262.316	11053.4	0.881898	0.881898
262.426	11059.5	0.882766	0.882766
262.536	11065.4	0.883634	0.883634
262.636	11071.5	0.88444	0.88444
262.746	11078.6	0.885329	0.885329
262.856	11084.6	0.886177	0.886177
262.956	11090.6	0.887004	0.887004
263.066	11096.3	0.887871	0.887871
263.176	11102.7	0.888781	0.888781
263.276	11108.6	0.889566	0.889566
263.386	11114.1	0.890435	0.890435
263.496	11120.5	0.891344	0.891344
263.606	11127.2	0.892212	0.892212
263.706	11132.2	0.892998	0.892998
263.816	11139.4	0.893866	0.893866
263.926	11146	0.894734	0.894734
264.026	11152.2	0.89554	0.89554
264.136	11159.2	0.896429	0.896429
264.246	11166.1	0.897359	0.897359
264.356	11171.6	0.898207	0.898207
264.456	11177	0.899034	0.899034
264.566	11182.8	0.899881	0.899881
264.676	11189.1	0.90077	0.90077
264.776	11194.8	0.901576	0.901576
264.886	11200.8	0.902424	0.902424
264.996	11208.3	0.903333	0.903333
265.106	11213.6	0.90416	0.90416
265.206	11220	0.905028	0.905028
265.316	11226.5	0.905896	0.905896
265.426	11232.8	0.906765	0.906765
265.526	11239.5	0.90755	0.90755
265.636	11245.8	0.908459	0.908459
265.746	11251.9	0.909349	0.909349
265.856	11257.3	0.910196	0.910196
265.956	11262.9	0.911023	0.911023
266.066	11269	0.911891	0.911891
266.176	11274.3	0.912738	0.912738
266.276	11280.5	0.913545	0.913545
266.386	11288.3	0.914434	0.914434
266.496	11294.5	0.915322	0.915322
266.606	11300.5	0.916191	0.916191
266.706	11306.8	0.916997	0.916997
266.816	11312.8	0.917844	0.917844
266.926	11319.7	0.918754	0.918754
267.026	11326.4	0.919581	0.919581
267.136	11332	0.920449	0.920449
267.246	11337.4	0.921317	0.921317
267.356	11343.6	0.922185	0.922185
267.456	11349.3	0.922991	0.922991
267.566	11356.1	0.92388	0.92388
267.676	11362.9	0.924769	0.924769
267.776	11368.9	0.925555	0.925555
267.886	11375.7	0.926484	0.926484
267.996	11381.7	0.927311	0.927311
268.096	11387.2	0.928097	0.928097
268.206	11393.8	0.928986	0.928986
268.316	11400.5	0.929874	0.929874
268.426	11407	0.930743	0.930743
268.526	11412.3	0.931528	0.931528
268.636	11418.4	0.932417	0.932417
268.746	11423.8	0.933285	0.933285
268.846	11429.7	0.934092	0.934092
268.956	11435.9	0.93498	0.93498
269.066	11442.3	0.935869	0.935869
269.176	11449.6	0.936737	0.936737
269.276	11454.9	0.937543	0.937543
269.386	11460.1	0.938391	0.938391
269.496	11467.5	0.939259	0.939259
269.596	11473.6	0.940065	0.940065
269.706	11480.5	0.940975	0.940975
269.816	11486.1	0.941822	0.941822
269.926	11492.3	0.942691	0.942691
270.026	11498.1	0.943517	0.943517
270.136	11505	0.944385	0.944385
270.246	11511.3	0.945254	0.945254
270.346	11517	0.946101	0.946101
270.456	11521.8	0.946928	0.946928
270.566	11529.4	0.947817	0.947817
270.676	11535.6	0.948664	0.948664
270.776	11541.6	0.94947	0.94947
270.886	11549.1	0.95038	0.95038
270.996	11554.9	0.951248	0.951248
271.096	11561.7	0.952033	0.952033
271.206	11568.1	0.952922	0.952922
271.316	11574.2	0.953811	0.953811
271.426	11579.9	0.954679	0.954679
271.526	11584.9	0.955465	0.955465
271.636	11592	0.956375	0.956375
271.746	11597.7	0.957242	0.957242
271.846	11603.1	0.958028	0.958028
271.956	11610.4	0.958917	0.958917
272.066	11616.3	0.959806	0.959806
272.176	11622.4	0.960674	0.960674
272.276	11628.8	0.96146	0.96146
272.386	11635	0.962348	0.962348
272.496	11642.6	0.963237	0.963237
272.596	11647.8	0.964043	0.964043
272.706	11654.3	0.964932	0.964932
272.816	11659.9	0.965821	0.965821
272.926	11666.1	0.966669	0.966669
273.026	11671.8	0.967475	0.967475
273.136	11678.2	0.968364	0.968364
273.236	11684.3	0.96917	0.96917
273.346	11691.6	0.970059	0.970059
273.456	11698.7	0.970927	0.970927
273.566	11705	0.971816	0.971816
273.666	11710.6	0.972601	0.972601
273.776	11717.5	0.97349	0.97349
273.886	11724.2	0.974379	0.974379
273.986	11729	0.975164	0.975164
274.096	11735.2	0.976032	0.976032
274.206	11741	0.976921	0.976921
274.316	11747.4	0.977789	0.977789
274.416	11753.2	0.978595	0.978595
274.526	11758.9	0.979484	0.979484
274.636	11765.1	0.980332	0.980332
274.736	11771.9	0.981179	0.981179
274.846	11778.4	0.982048	0.982048
274.956	11785	0.982916	0.982916
275.066	11791.2	0.983825	0.983825
275.166	11797	0.984611	0.984611
275.276	11802.8	0.985458	0.985458
275.386	11809.5	0.986347	0.986347
275.486	11815.3	0.987153	0.987153
275.596	11821.3	0.988042	0.988042
275.706	11827.8	0.988931	0.988931
275.816	11834.2	0.989799	0.989799
275.916	11840.1	0.990605	0.990605
276.026	11846.8	0.991473	0.991473
276.136	11853.5	0.992362	0.992362
276.236	11859.4	0.993168	0.993168
276.346	11865.8	0.994037	0.994037
276.456	11872	0.994905	0.994905
276.566	11878.8	0.995793	0.995793
276.666	11884.7	0.9966	0.9966
276.776	11890.7	0.997468	0.997468
276.886	11896.6	0.998336	0.998336
276.986	11903	0.999163	0.999163
277.096	11908.8	1.00005	1.00005
277.206	11914.4	1.00092	1.00092
277.316	11921.3	1.00181	1.00181
277.416	11927.7	1.00261	1.00261
277.526	11934	1.0035	1.0035
277.636	11940.5	1.00437	1.00437
277.736	11945.8	1.00516	1.00516
277.846	11952.6	1.00607	1.00607
277.956	11958.9	1.00691	1.00691
278.056	11965.9	1.00776	1.00776
278.166	11971.8	1.00861	1.00861
278.276	11977.6	1.0095	1.0095
278.386	11984.4	1.01037	1.01037
278.486	11989.6	1.01117	1.01117
278.596	11995.8	1.01206	1.01206
278.706	12002.3	1.01295	1.01295
278.806	12008.5	1.01374	1.01374
278.916	12015.5	1.01462	1.01462
279.026	12022.7	1.01551	1.01551
279.136	12028.6	1.01638	1.01638
279.236	12034.2	1.01715	1.01715
279.346	12041.5	1.01806	1.01806
279.456	12047.7	1.01894	1.01894
279.556	12052.9	1.01975	1.01975
279.666	12059	1.02064	1.02064
279.776	12064.4	1.02149	1.02149
279.886	12070.8	1.02238	1.02238
279.986	12077.1	1.0232	1.0232
280.096	12082.9	1.02407	1.02407
280.206	12089.7	1.02494	1.02494
280.306	12096.3	1.02573	1.02573
280.416	12102.8	1.02661	1.02661
280.526	12110	1.0275	1.0275
280.636	12115.9	1.02839	1.02839
280.736	12122.1	1.0292	1.0292
280.846	12128.4	1.03009	1.03009
280.956	12134.3	1.03093	1.03093
281.056	12141.2	1.03182	1.03182
281.166	12146.8	1.03269	1.03269
281.276	12152.1	1.03354	1.03354
281.386	12159.1	1.03443	1.03443
281.486	12164.4	1.03521	1.03521
281.596	12171.7	1.03612	1.03612
281.706	12178.7	1.03699	1.03699
281.806	12184.8	1.03778	1.03778
281.916	12191.5	1.03866	1.03866
282.026	12197.7	1.03955	1.03955
282.136	12204.8	1.04044	1.04044
282.236	12209.7	1.04125	1.04125
282.346	12215.7	1.04212	1.04212
282.456	12221.6	1.04298	1.04298
282.556	12226.9	1.04377	1.04377
282.666	12233.2	1.04466	1.04466
282.776	12240	1.04555	1.04555
282.886	12247.4	1.04646	1.04646
282.986	12253.3	1.04724	1.04724
283.096	12260.7	1.04813	1.04813
283.206	12267.1	1.049	1.049
283.306	12273	1.04981	1.04981
283.416	12279.5	1.0507	1.0507
283.526	12286.3	1.05158	1.05158
283.626	12291.8	1.05235	1.05235
283.736	12297.6	1.05326	1.05326
283.846	12303.6	1.05413	1.05413
283.956	12309.9	1.05499	1.05499
284.056	12316	1.0558	1.0558
284.166	12322	1.05669	1.05669
284.276	12329.1	1.05756	1.05756
284.376	12335.7	1.05836	1.05836
284.486	12342.4	1.05925	1.05925
284.596	12348.9	1.06014	1.06014
284.706	12354.8	1.06099	1.06099
284.806	12360.6	1.06182	1.06182
284.916	12367.6	1.0627	1.0627
285.026	12373	1.06357	1.06357
285.126	12378.4	1.06434	1.06434
285.236	12385.5	1.06527	1.06527
285.346	12391.6	1.06612	1.06612
285.456	12398.9	1.06703	1.06703
285.556	12403.7	1.06779	1.06779
285.666	12410.9	1.06868	1.06868
285.776	12418	1.06957	1.06957
285.876	12423.7	1.07037	1.07037
285.986	12430.5	1.07122	1.07122
286.096	12437.3	1.07213	1.07213
286.206	12443.4	1.073	1.073
286.306	12448.8	1.07381	1.07381
286.416	12455	1.07467	1.07467
286.526	12461.2	1.07558	1.07558
286.626	12466.4	1.07637	1.07637
286.736	12473.1	1.07726	1.07726
286.846	12479.8	1.07815	1.07815
286.956	12485.1	1.07901	1.07901
287.056	12492	1.0798	1.0798
287.166	12499.2	1.08067	1.08067
287.276	12505.7	1.08156	1.08156
287.376	12511.5	1.08236	1.08236
287.486	12518	1.08321	1.08321
287.596	12524.8	1.0841	1.0841
287.706	12531.3	1.08499	1.08499
287.806	12536.9	1.08579	1.08579
287.916	12542.5	1.08668	1.08668
288.016	12548.4	1.08747	1.08747
288.126	12555.2	1.08838	1.08838
288.236	12561.5	1.08925	1.08925
288.346	12567.9	1.09011	1.09011
288.446	12574.7	1.09092	1.09092
288.556	12581.1	1.09179	1.09179
288.666	12588	1.09266	1.09266
288.766	12594.2	1.09346	1.09346
288.876	12601.1	1.09437	1.09437
288.986	12607.6	1.09524	1.09524
289.096	12614	1.09615	1.09615
289.196	12618.8	1.09689	1.09689
289.306	12623.9	1.09776	1.09776
289.416	12630.2	1.09865	1.09865
289.516	12636.7	1.09946	1.09946
289.626	12642.9	1.10033	1.10033
289.736	12650	1.10121	1.10121
289.846	12657.7	1.1021	1.1021
289.946	12663.3	1.10289	1.10289
290.056	12670.5	1.10378	1.10378
290.166	12676.8	1.10465	1.10465
290.266	12682.8	1.10545	1.10545
290.376	12689.6	1.10632	1.10632
290.486	12695.3	1.10719	1.10719
290.596	12701.6	1.1081	1.1081
290.696	12706.7	1.1089	1.1089
290.806	12713.5	1.10977	1.10977
290.916	12719.7	1.11066	1.11066
291.016	12725.4	1.11145	1.11145
291.126	12733	1.11231	1.11231
291.236	12740.2	1.1132	1.1132
291.346	12746.3	1.11409	1.11409
291.446	12753	1.11488	1.11488
291.556	12758.7	1.11579	1.11579
291.666	12763.2	1.11659	1.11659
291.766	12769.7	1.1174	1.1174
291.876	12776.2	1.11829	1.11829
291.986	12782.5	1.11916	1.11916
292.096	12788.7	1.12007	1.12007
292.196	12794.7	1.12083	1.12083
292.306	12802	1.12174	1.12174
292.416	12808.9	1.12261	1.12261
292.516	12815.7	1.12342	1.12342
292.626	12822.6	1.1243	1.1243
292.736	12828	1.12515	1.12515
292.846	12834.6	1.12604	1.12604
292.946	12841.1	1.12685	1.12685
293.056	12847.7	1.12771	1.12771
293.166	12854.4	1.12858	1.12858
293.266	12859.8	1.12941	1.12941
293.376	12864.9	1.1303	1.1303
293.486	12872.2	1.13117	1.13117
293.586	12878.4	1.13197	1.13197
293.696	12885.1	1.13284	1.13284
293.806	12891.6	1.13373	1.13373
293.916	12898.8	1.13462	1.13462
294.016	12903.8	1.13538	1.13538
294.126	12910.8	1.13629	1.13629
294.236	12917.4	1.13716	1.13716
294.336	12922.6	1.13795	1.13795
294.446	12928.1	1.13886	1.13886
294.556	12934.4	1.13972	1.13972
294.666	12940.7	1.14059	1.14059
294.766	12946.1	1.1414	1.1414
294.876	12952.3	1.14227	1.14227
294.986	12959.5	1.14318	1.14318
295.086	12965.3	1.14394	1.14394
295.196	12972.3	1.14483	1.14483
295.306	12980.1	1.14572	1.14572
295.416	12986.5	1.14661	1.14661
295.516	12992	1.14737	1.14737
295.626	12999.5	1.14828	1.14828
295.736	13006.1	1.14917	1.14917
295.836	13011.6	1.14998	1.14998
295.946	13017.7	1.15084	1.15084
296.056	13023.9	1.15171	1.15171
296.166	13031	1.15262	1.15262
296.266	13036.3	1.15341	1.15341
296.376	13042.1	1.15426	1.15426
296.486	13048.8	1.15514	1.15514
296.586	13055.2	1.15593	1.15593
296.696	13062.3	1.15682	1.15682
296.806	13068.3	1.15771	1.15771
296.916	13074.7	1.15858	1.15858
297.016	13081	1.15938	1.15938
297.126	13087.8	1.16025	1.16025
297.236	13094.2	1.16114	1.16114
297.336	13100.3	1.16197	1.16197
297.446	13105.8	1.16281	1.16281
297.556	13113	1.1637	1.1637
297.666	13119.7	1.16459	1.16459
297.766	13125.7	1.1654	1.1654
297.876	13131.3	1.16624	1.16624
297.986	13139.6	1.16713	1.16713
298.086	13146.1	1.16794	1.16794
298.196	13152.7	1.16883	1.16883
298.306	13159.5	1.1697	1.1697
298.406	13165.7	1.17052	1.17052
298.516	13172.2	1.17141	1.17141
298.626	13178.9	1.17228	1.17228
298.736	13184.9	1.17317	1.17317
298.836	13190.7	1.17396	1.17396
298.946	13196.5	1.17484	1.17484
299.056	13203.6	1.17571	1.17571
299.156	13209.4	1.17652	1.17652
299.266	13217	1.17741	1.17741
299.376	13223.3	1.17828	1.17828
299.486	13229.9	1.17918	1.17918
299.586	13236.2	1.17997	1.17997
299.696	13242.3	1.18086	1.18086
299.806	13249.1	1.18171	1.18171
299.906	13255.7	1.18253	1.18253
300.016	13261.8	1.18342	1.18342
300.126	13267.3	1.18429	1.18429
300.236	13274.2	1.18518	1.18518
300.336	13280.1	1.18596	1.18596
300.446	13286.4	1.18685	1.18685
300.556	13294	1.18772	1.18772
300.656	13299.9	1.18853	1.18853
300.766	13307	1.18942	1.18942
300.876	13314.2	1.19031	1.19031
300.986	13320.6	1.19115	1.19115
301.086	13326.7	1.19198	1.19198
301.196	13333.7	1.19289	1.19289
301.306	13339.4	1.19372	1.19372
301.406	13345.5	1.19454	1.19454
301.516	13352.4	1.19541	1.19541
301.626	13358	1.19628	1.19628
301.736	13365.1	1.19719	1.19719
301.836	13370.7	1.19797	1.19797
301.946	13378.4	1.19886	1.19886
302.056	13384.9	1.19975	1.19975
302.156	13391	1.20054	1.20054
302.266	13399	1.20147	1.20147
302.376	13404.7	1.20234	1.20234
302.486	13411.4	1.20322	1.20322
302.586	13416.9	1.20401	1.20401
302.696	13423.4	1.2049	1.2049
302.806	13430.2	1.20579	1.20579
302.906	13435.9	1.20657	1.20657
303.016	13442.7	1.20746	1.20746
303.126	13449.6	1.20835	1.20835
303.226	13455.7	1.20914	1.20914
303.336	13463.8	1.21005	1.21005
303.446	13470.3	1.21089	1.21089
303.546	13476.3	1.2117	1.2117
303.656	13482.1	1.21259	1.21259
303.766	13488	1.21348	1.21348
303.876	13495.6	1.21435	1.21435
303.976	13502.1	1.21515	1.21515
304.086	13508.6	1.21602	1.21602
304.196	13514.7	1.21691	1.21691
304.296	13521.2	1.21774	1.21774
304.406	13527.3	1.2186	1.2186
304.516	13534.2	1.21947	1.21947
304.626	13541.7	1.22036	1.22036
304.726	13547.3	1.22117	1.22117
304.836	13553.9	1.22204	1.22204
304.946	13560.1	1.2229	1.2229
305.046	13566.4	1.22373	1.22373
305.156	13574.7	1.22462	1.22462
305.266	13580.6	1.22547	1.22547
305.376	13587.9	1.22638	1.22638
305.476	13593.9	1.22716	1.22716
305.586	13600.9	1.22805	1.22805
305.696	13607	1.22892	1.22892
305.796	13612.3	1.2297	1.2297
305.906	13619.7	1.23063	1.23063
306.016	13626.2	1.23148	1.23148
306.126	13632.6	1.23235	1.23235
306.226	13639.8	1.23318	1.23318
306.336	13646.1	1.234	1.234
306.446	13654	1.23493	1.23493
306.546	13659.8	1.23572	1.23572
306.656	13666.7	1.23661	1.23661
306.766	13673.2	1.23748	1.23748
306.876	13679.6	1.23837	1.23837
306.976	13685.7	1.23915	1.23915
307.086	13691.7	1.24006	1.24006
307.196	13698.9	1.24093	1.24093
307.296	13705.4	1.24169	1.24169
307.406	13711.5	1.24262	1.24262
307.516	13718.1	1.24349	1.24349
307.626	13725.5	1.24438	1.24438
307.726	13732	1.24519	1.24519
307.836	13738.7	1.24608	1.24608
307.946	13745.3	1.24692	1.24692
308.046	13751.3	1.24775	1.24775
308.156	13757.7	1.24862	1.24862
308.266	13763.6	1.24947	1.24947
308.366	13769.4	1.25025	1.25025
308.476	13776.3	1.25114	1.25114
308.586	13783.8	1.25203	1.25203
308.696	13790.4	1.2529	1.2529
308.796	13797.1	1.2537	1.2537
308.906	13804.1	1.25459	1.25459
309.016	13811.2	1.25548	1.25548
309.116	13817.3	1.25627	1.25627
309.226	13824.5	1.25718	1.25718
309.336	13831.1	1.25804	1.25804
309.446	13837.3	1.25891	1.25891
309.546	13843.6	1.25972	1.25972
309.656	13849.5	1.26059	1.26059
309.766	13856.4	1.26147	1.26147
309.866	13863.1	1.2623	1.2623
309.976	13869.7	1.26317	1.26317
310.086	13876.3	1.26404	1.26404
310.196	13883.7	1.26493	1.26493
310.296	13889.6	1.26573	1.26573
310.406	13895.8	1.2666	1.2666
310.516	13902.4	1.26747	1.26747
310.616	13908.9	1.26828	1.26828
310.726	13915.4	1.26914	1.26914
310.836	13922.3	1.27003	1.27003
310.946	13929.2	1.2709	1.2709
311.046	13934.9	1.27169	1.27169
311.156	13942.7	1.27258	1.27258
311.266	13949.5	1.27348	1.27348
311.366	13955.7	1.27425	1.27425
311.476	13962.7	1.27514	1.27514
311.586	13969.9	1.27603	1.27603
311.696	13976.3	1.2769	1.2769
311.796	13982.6	1.2777	1.2777
311.906	13989.2	1.27857	1.27857
312.016	13996.8	1.27944	1.27944
312.116	14003.4	1.28024	1.28024
312.226	14009.1	1.28111	1.28111
312.336	14016.2	1.282	1.282
312.446	14023.6	1.28289	1.28289
312.546	14030.1	1.28372	1.28372
312.656	14036.5	1.28459	1.28459
312.766	14042.2	1.28539	1.28539
312.866	14048	1.2862	1.2862
312.976	14055.4	1.28709	1.28709
313.086	14062.3	1.28798	1.28798
313.186	14068.5	1.28876	1.28876
313.296	14075	1.28963	1.28963
313.406	14081.9	1.29054	1.29054
313.516	14089.5	1.29141	1.29141
313.616	14095.9	1.29219	1.29219
313.726	14103.1	1.2931	1.2931
313.836	14109.7	1.29397	1.29397
313.936	14115.1	1.29478	1.29478
314.046	14121.9	1.29562	1.29562
314.156	14129.4	1.29653	1.29653
314.266	14136.8	1.2974	1.2974
314.366	14142.9	1.29821	1.29821
314.476	14149.6	1.29908	1.29908
314.586	14155.4	1.29994	1.29994
314.686	14162.9	1.30077	1.30077
314.796	14169.9	1.30166	1.30166
314.906	14176.7	1.30253	1.30253
315.016	14184.5	1.30344	1.30344
315.116	14189.9	1.3042	1.3042
315.226	14196.4	1.30509	1.30509
315.336	14203	1.30596	1.30596
315.436	14209.9	1.30674	1.30674
315.546	14216.3	1.30765	1.30765
315.656	14223.9	1.30852	1.30852
315.766	14231	1.30939	1.30939
315.866	14236.8	1.31022	1.31022
315.976	14243.7	1.31108	1.31108
316.086	14250.4	1.31195	1.31195
316.186	14255.9	1.31272	1.31272
316.296	14264.2	1.31365	1.31365
316.406	14271.2	1.31454	1.31454
316.516	14277.8	1.31541	1.31541
316.616	14284.2	1.31621	1.31621
316.726	14291	1.31706	1.31706
316.836	14298.6	1.31795	1.31795
316.936	14304.4	1.31877	1.31877
317.046	14311	1.31966	1.31966
317.156	14317.7	1.32051	1.32051
317.266	14324.7	1.32138	1.32138
317.366	14331	1.32221	1.32221
317.476	14338.1	1.32309	1.32309
317.586	14345.6	1.32396	1.32396
317.686	14351.5	1.32477	1.32477
317.796	14358.2	1.32564	1.32564
317.906	14364.7	1.32646	1.32646
318.016	14371.9	1.32739	1.32739
318.116	14378.1	1.3282	1.3282
318.226	14385.6	1.32907	1.32907
318.326	14391.8	1.3299	1.3299
318.436	14398.5	1.33074	1.33074
318.546	14404.9	1.33165	1.33165
318.656	14411.1	1.3325	1.3325
318.756	14417.4	1.33333	1.33333
318.866	14425.2	1.3342	1.3342
318.976	14432.4	1.33508	1.33508
319.076	14439.2	1.33587	1.33587
319.186	14445.9	1.33676	1.33676
319.296	14451.9	1.33761	1.33761
319.406	14460	1.33852	1.33852
319.506	14466.5	1.33932	1.33932
319.616	14473	1.34021	1.34021
319.726	14479.8	1.3411	1.3411
319.826	14486.3	1.34188	1.34188
319.936	14493	1.34277	1.34277
320.046	14499.8	1.34364	1.34364
320.156	14506.4	1.34451	1.34451
320.256	14513.6	1.34532	1.34532
320.366	14520.1	1.3462	1.3462
320.476	14527.4	1.34709	1.34709
320.576	14533.6	1.34788	1.34788
320.686	14541.1	1.34877	1.34877
320.796	14547.5	1.34964	1.34964
320.906	14554	1.35055	1.35055
321.006	14560.7	1.35133	1.35133
321.116	14568.2	1.35224	1.35224
321.226	14574	1.35309	1.35309
321.326	14580.5	1.35389	1.35389
321.436	14587.1	1.35474	1.35474
321.546	14594.2	1.35565	1.35565
321.656	14601.5	1.35652	1.35652
321.756	14608.5	1.35735	1.35735
321.866	14615.9	1.35821	1.35821
321.976	14622.8	1.3591	1.3591
322.076	14629	1.35991	1.35991
322.186	14636.3	1.36078	1.36078
322.296	14643.3	1.36167	1.36167
322.406	14649.9	1.36256	1.36256
322.506	14655.4	1.36334	1.36334
322.616	14662.3	1.36421	1.36421
322.726	14668.9	1.36508	1.36508
322.826	14676.6	1.3659	1.3659
322.936	14683.8	1.36677	1.36677
323.046	14690.7	1.36766	1.36766
323.146	14697.2	1.36849	1.36849
323.256	14704.5	1.36934	1.36934
323.366	14712	1.37024	1.37024
323.476	14719.5	1.37115	1.37115
323.576	14725.2	1.37194	1.37194
323.686	14731.9	1.37281	1.37281
323.796	14738	1.37368	1.37368
323.896	14744.9	1.3745	1.3745
324.006	14751.5	1.37537	1.37537
324.116	14758.6	1.37628	1.37628
324.226	14766	1.37715	1.37715
324.326	14772.4	1.37798	1.37798
324.436	14779.2	1.37882	1.37882
324.546	14787.1	1.37971	1.37971
324.646	14793.5	1.38052	1.38052
324.756	14800.2	1.38137	1.38137
324.866	14807.1	1.38225	1.38225
324.976	14813.4	1.38312	1.38312
325.076	14820.4	1.38393	1.38393
325.186	14827.7	1.38482	1.38482
325.296	14834.4	1.38571	1.38571
325.396	14841.6	1.38653	1.38653
325.506	14848.8	1.3874	1.3874
325.616	14854.7	1.38825	1.38825
325.726	14863.9	1.38918	1.38918
325.826	14870.3	1.38996	1.38996
325.936	14876.8	1.39085	1.39085
326.046	14883.5	1.3917	1.3917
326.146	14889.8	1.39251	1.39251
326.256	14896.9	1.3934	1.3934
326.366	14903.5	1.39428	1.39428
326.476	14911.1	1.39515	1.39515
326.576	14917.3	1.39596	1.39596
326.686	14924.4	1.39687	1.39687
326.796	14930.8	1.39774	1.39774
326.896	14937	1.3985	1.3985
327.006	14944.4	1.39939	1.39939
327.116	14951.4	1.40026	1.40026
327.226	14958.1	1.40113	1.40113
327.326	14965.1	1.40191	1.40191
327.436	14973	1.40284	1.40284
327.546	14978.9	1.40369	1.40369
327.646	14986.1	1.40452	1.40452
327.756	14994	1.40541	1.40541
327.866	15000.5	1.40627	1.40627
327.976	15007.3	1.40714	1.40714
328.076	15013.9	1.40797	1.40797
328.186	15020.5	1.40882	1.40882
328.296	15028.1	1.40973	1.40973
328.396	15034.5	1.41053	1.41053
328.506	15041.1	1.41142	1.41142
328.616	15048.4	1.41231	1.41231
328.716	15054.4	1.4131	1.4131
328.826	15061.4	1.41398	1.41398
328.936	15069.3	1.41483	1.41483
329.046	15076.7	1.41572	1.41572
329.146	15083.1	1.41655	1.41655
329.256	15089.9	1.41742	1.41742
329.366	15096.1	1.41826	1.41826
329.466	15103.4	1.41907	1.41907
329.576	15109.8	1.41996	1.41996
329.686	15116.1	1.42081	1.42081
329.796	15123.5	1.42172	1.42172
329.896	15131	1.4225	1.4225
330.006	15138.2	1.42341	1.42341
330.116	15145.5	1.42426	1.42426
330.216	15152.3	1.42506	1.42506
330.326	15159.4	1.42597	1.42597
330.436	15166.1	1.42684	1.42684
330.546	15173.3	1.42771	1.42771
330.646	15179.8	1.42852	1.42852
330.756	15186.7	1.4294	1.4294
330.866	15193.5	1.43025	1.43025
330.966	15200	1.43106	1.43106
331.076	15207.3	1.43195	1.43195
331.186	15214.7	1.43282	1.43282
331.296	15221.2	1.4337	1.4337
331.396	15228.9	1.43453	1.43453
331.506	15236.1	1.4354	1.4354
331.616	15242.8	1.43627	1.43627
331.716	15249.2	1.43705	1.43705
331.826	15257	1.43794	1.43794
331.936	15264.5	1.43883	1.43883
332.046	15271.2	1.4397	1.4397
332.146	15277.3	1.4405	1.4405
332.256	15283.7	1.44137	1.44137
332.366	15290.9	1.44226	1.44226
332.466	15297.5	1.44305	1.44305
332.576	15304.4	1.44392	1.44392
332.686	15312.3	1.44482	1.44482
332.796	15319.2	1.44569	1.44569
332.896	15325.3	1.44648	1.44648
333.006	15332.7	1.44735	1.44735
333.106	15339.6	1.44813	1.44813
333.216	15347.6	1.44904	1.44904
333.326	15354.4	1.44991	1.44991
333.436	15361	1.45078	1.45078
333.536	15367.3	1.45156	1.45156
333.646	15374.4	1.45247	1.45247
333.756	15382.1	1.45338	1.45338
333.856	15388.9	1.45419	1.45419
333.966	15394.2	1.455	1.455
334.076	15401.7	1.45588	1.45588
334.186	15409.5	1.45675	1.45675
334.286	15417.4	1.45758	1.45758
334.396	15425.3	1.45845	1.45845
334.506	15431.2	1.45931	1.45931
334.606	15438.3	1.46012	1.46012
334.716	15445.3	1.46101	1.46101
334.826	15452.4	1.46186	1.46186
334.936	15459.5	1.46277	1.46277
335.036	15464.4	1.46355	1.46355
335.146	15472.8	1.46444	1.46444
335.256	15479.7	1.46533	1.46533
335.356	15486.1	1.46614	1.46614
335.466	15493.7	1.467	1.467
335.576	15500.3	1.46785	1.46785
335.686	15506.9	1.46876	1.46876
335.786	15514	1.46955	1.46955
335.896	15521.3	1.47044	1.47044
336.006	15528.3	1.47132	1.47132
336.106	15535.5	1.47213	1.47213
336.216	15541.4	1.47302	1.47302
336.326	15548.3	1.47389	1.47389
336.436	15556	1.47476	1.47476
336.536	15562.3	1.47554	1.47554
336.646	15569.4	1.47643	1.47643
336.756	15577.1	1.47732	1.47732
336.856	15584	1.4781	1.4781
336.966	15591.8	1.47895	1.47895
337.076	15600	1.47988	1.47988
337.186	15606.7	1.48075	1.48075
337.286	15614.2	1.48156	1.48156
337.396	15620.9	1.48245	1.48245
337.506	15627.5	1.48331	1.48331
337.606	15634.3	1.48412	1.48412
337.716	15641.1	1.48501	1.48501
337.826	15648.1	1.48586	1.48586
337.936	15655.4	1.48674	1.48674
338.036	15661.4	1.48755	1.48755
338.146	15669.5	1.48844	1.48844
338.256	15676.5	1.48931	1.48931
338.356	15683.8	1.49013	1.49013
338.466	15690.6	1.49098	1.49098
338.576	15698.6	1.49185	1.49185
338.676	15705.2	1.49266	1.49266
338.786	15712.3	1.49355	1.49355
338.896	15718.8	1.49443	1.49443
339.006	15725.4	1.4953	1.4953
339.106	15731.9	1.49613	1.49613
339.216	15739	1.497	1.497
339.326	15746.8	1.49787	1.49787
339.426	15754	1.49867	1.49867
339.536	15761.3	1.49956	1.49956
339.646	15769.3	1.50043	1.50043
339.756	15776.9	1.50132	1.50132
339.856	15783.2	1.50212	1.50212
339.966	15790.5	1.50299	1.50299
340.076	15798.1	1.50386	1.50386
340.176	15804.6	1.50469	1.50469
340.286	15811	1.50556	1.50556
340.396	15817.9	1.5064	1.5064
340.506	15826.1	1.50733	1.50733
340.606	15832.7	1.50812	1.50812
340.716	15838.9	1.50901	1.50901
340.826	15846.6	1.5099	1.5099
340.926	15853.5	1.5107	1.5107
341.036	15860.8	1.51157	1.51157
341.146	15868.6	1.51244	1.51244
341.256	15876	1.51333	1.51333
341.356	15882.5	1.51411	1.51411
341.466	15889.3	1.515	1.515
341.576	15897.4	1.51591	1.51591
341.676	15903.8	1.5167	1.5167
341.786	15910.9	1.51759	1.51759
341.896	15917.9	1.51845	1.51845
342.006	15925.1	1.51932	1.51932
342.106	15931.2	1.52011	1.52011
342.216	15939.1	1.521	1.521
342.326	15946.9	1.52191	1.52191
342.426	15953.8	1.52271	1.52271
342.536	15961.5	1.52358	1.52358
342.646	15968.9	1.52447	1.52447
342.756	15975.8	1.52532	1.52532
342.856	15982.9	1.52614	1.52614
342.966	15990.2	1.52703	1.52703
343.076	15997.2	1.52792	1.52792
343.176	16003.3	1.52873	1.52873
343.286	16010.5	1.52958	1.52958
343.396	16017.6	1.53044	1.53044
343.496	16024.3	1.53129	1.53129
343.606	16031.6	1.53214	1.53214
343.716	16039.2	1.53301	1.53301
343.826	16046.7	1.53387	1.53387
343.926	16053.6	1.53468	1.53468
344.036	16061.5	1.53559	1.53559
344.146	16069	1.53648	1.53648
344.246	16076	1.53724	1.53724
344.356	16083	1.53813	1.53813
344.466	16089.8	1.53902	1.53902
344.576	16097.9	1.53995	1.53995
344.676	16103.7	1.54074	1.54074
344.786	16110.6	1.54161	1.54161
344.896	16118.6	1.54252	1.54252
344.996	16125.3	1.5433	1.5433
345.106	16133.5	1.54419	1.54419
345.216	16141.3	1.54506	1.54506
345.326	16150	1.54595	1.54595
345.426	16157.4	1.54675	1.54675
345.536	16163.4	1.5476	1.5476
345.646	16172.1	1.54855	1.54855
345.746	16178	1.54932	1.54932
345.856	16184.2	1.55018	1.55018
345.966	16191.5	1.55107	1.55107
346.076	16198.5	1.55194	1.55194
346.176	16205	1.55275	1.55275
346.286	16213.1	1.55362	1.55362
346.396	16221.4	1.55452	1.55452
346.496	16229.2	1.55533	1.55533
346.606	16236.1	1.55618	1.55618
346.716	16244.1	1.55707	1.55707
346.826	16251.9	1.55796	1.55796
346.926	16258.7	1.55876	1.55876
347.036	16264.9	1.55965	1.55965
347.146	16272.1	1.56054	1.56054
347.246	16278.8	1.56133	1.56133
347.356	16285.7	1.56221	1.56221
347.466	16292.9	1.56306	1.56306
347.576	16300.8	1.56397	1.56397
347.676	16308.6	1.56478	1.56478
347.786	16316.4	1.56567	1.56567
347.896	16323.6	1.56656	1.56656
347.996	16330.4	1.56732	1.56732
348.106	16338.3	1.56823	1.56823
348.216	16345.1	1.56908	1.56908
348.316	16351.8	1.56988	1.56988
348.426	16358.7	1.57075	1.57075
348.536	16365.7	1.57162	1.57162
348.636	16372.5	1.57245	1.57245
348.746	16380.5	1.57331	1.57331
348.856	16388.2	1.5742	1.5742
348.966	16395.7	1.57509	1.57509
349.066	16402.7	1.5759	1.5759
349.176	16410	1.57677	1.57677
349.286	16418.3	1.57765	1.57765
349.386	16424.8	1.57844	1.57844
349.496	16431.8	1.57931	1.57931
349.606	16440.3	1.5802	1.5802
349.716	16446.8	1.58109	1.58109
349.816	16452.1	1.58187	1.58187
349.926	16459.9	1.58276	1.58276
350.036	16466.5	1.58363	1.58363
350.136	16474.3	1.58444	1.58444
350.246	16482	1.58532	1.58532
350.356	16488.9	1.58619	1.58619
350.466	16496.7	1.58708	1.58708
350.566	16503.8	1.58787	1.58787
350.676	16511.4	1.58876	1.58876
350.786	16519.4	1.58962	1.58962
350.886	16526.3	1.59043	1.59043
350.996	16533.2	1.5913	1.5913
351.106	16541.1	1.59219	1.59219
351.216	16549.6	1.59312	1.59312
351.316	16555.2	1.59386	1.59386
351.426	16562.1	1.59477	1.59477
351.536	16568.8	1.59564	1.59564
351.636	16575.8	1.59642	1.59642
351.746	16584.3	1.59731	1.59731
351.856	16591.2	1.5982	1.5982
351.966	16599.5	1.59907	1.59907
352.066	16606.4	1.59988	1.59988
352.176	16613.9	1.60074	1.60074
352.286	16621.7	1.60165	1.60165
352.386	16628.5	1.60242	1.60242
352.496	16636.2	1.60333	1.60333
352.606	16643.5	1.6042	1.6042
352.716	16650.1	1.60509	1.60509
352.816	16655	1.60585	1.60585
352.926	16662.6	1.60676	1.60676
353.036	16670.3	1.60763	1.60763
353.136	16677.4	1.60841	1.60841
353.246	16685.5	1.60928	1.60928
353.356	16693.5	1.61017	1.61017
353.456	16700.8	1.61098	1.61098
353.566	16708.9	1.61187	1.61187
353.676	16716.3	1.61273	1.61273
353.786	16723.9	1.61362	1.61362
353.886	16730.2	1.61441	1.61441
353.996	16737.6	1.6153	1.6153
354.106	16744.4	1.61617	1.61617
354.206	16750.6	1.61697	1.61697
354.316	16758.8	1.61784	1.61784
354.426	16766.1	1.61871	1.61871
354.536	16773.6	1.6196	1.6196
354.636	16781.5	1.62038	1.62038
354.746	16789.6	1.62129	1.62129
354.856	16798	1.62216	1.62216
354.956	16805	1.62297	1.62297
355.066	16811.4	1.62383	1.62383
355.176	16817.6	1.62468	1.62468
355.286	16825.2	1.62559	1.62559
355.386	16831	1.62636	1.62636
355.496	16838.9	1.62722	1.62722
355.606	16846.5	1.62813	1.62813
355.706	16853.1	1.6289	1.6289
355.816	16861.5	1.62979	1.62979
355.926	16869.9	1.6307	1.6307
356.036	16878.5	1.63156	1.63156
356.136	16885.4	1.63239	1.63239
356.246	16892	1.63324	1.63324
356.356	16899.8	1.63411	1.63411
356.456	16907.3	1.63491	1.63491
356.566	16914.9	1.63582	1.63582
356.676	16922	1.63669	1.63669
356.786	16928.3	1.63756	1.63756
356.886	16935	1.63834	1.63834
356.996	16943.4	1.63921	1.63921
357.106	16951.1	1.6401	1.6401
357.206	16958.8	1.64093	1.64093
357.316	16967.3	1.64182	1.64182
357.426	16974	1.64269	1.64269
357.536	16982.2	1.64357	1.64357
357.636	16988.5	1.64434	1.64434
357.746	16996	1.64523	1.64523
357.856	17004	1.64612	1.64612
357.956	17009.9	1.6469	1.6469
358.066	17018.2	1.64781	1.64781
358.176	17025.6	1.64868	1.64868
358.276	17032.3	1.64947	1.64947
358.386	17039.6	1.65037	1.65037
358.496	17047.2	1.65122	1.65122
358.606	17055.7	1.65213	1.65213
358.706	17063.4	1.65292	1.65292
358.816	17071.2	1.65381	1.65381
358.926	17078.4	1.65467	1.65467
359.026	17086	1.65548	1.65548
359.136	17093.8	1.65637	1.65637
359.246	17101.2	1.65724	1.65724
359.356	17108	1.65813	1.65813
359.456	17114.5	1.65889	1.65889
359.566	17123.1	1.6598	1.6598
359.676	17130.8	1.66069	1.66069
359.776	17137.1	1.66145	1.66145
359.886	17144.2	1.66236	1.66236
359.996	17151.7	1.66323	1.66323
360.106	17159.6	1.6641	1.6641
360.206	17167.6	1.66491	1.66491
360.316	17174.6	1.66577	1.66577
360.426	17181.9	1.66668	1.66668
360.526	17188.8	1.66747	1.66747
360.636	17196.2	1.66832	1.66832
360.746	17203.3	1.66921	1.66921
360.856	17211.4	1.67009	1.67009
360.956	17218.2	1.67092	1.67092
361.066	17225.7	1.67181	1.67181
361.176	17233.4	1.6727	1.6727
361.276	17239.7	1.67348	1.67348
361.386	17248	1.67435	1.67435
361.496	17256.8	1.67524	1.67524
361.606	17264.3	1.67613	1.67613
361.706	17271.9	1.67692	1.67692
361.816	17279.4	1.67778	1.67778
361.926	17287.7	1.67869	1.67869
362.026	17294.4	1.6795	1.6795
362.136	17301.5	1.68037	1.68037
362.246	17309.2	1.68126	1.68126
362.356	17316.6	1.6821	1.6821
362.456	17323.3	1.68289	1.68289
362.566	17330.9	1.68378	1.68378
362.676	17338.8	1.68469	1.68469
362.776	17346.6	1.68547	1.68547
362.886	17354.4	1.68636	1.68636
362.996	17361.7	1.68725	1.68725
363.106	17369.8	1.68812	1.68812
363.206	17376.7	1.68895	1.68895
363.316	17383.7	1.68981	1.68981
363.416	17391.5	1.69064	1.69064
363.526	17398.3	1.69151	1.69151
363.636	17405.1	1.69238	1.69238
363.746	17412.9	1.69325	1.69325
363.846	17420	1.69403	1.69403
363.956	17428.5	1.69492	1.69492
364.066	17437.7	1.69581	1.69581
364.166	17445.1	1.69664	1.69664
364.276	17452.2	1.6975	1.6975
364.386	17460.8	1.69837	1.69837
364.496	17468.7	1.69926	1.69926
364.596	17475	1.70007	1.70007
364.706	17483.4	1.70094	1.70094
364.816	17490.3	1.70182	1.70182
[truncated: 828 more rows]
