# Supplementary material for: Benchmark dataset of the effect of grain size on strength in the single-phase FCC CrCoNi medium entropy alloy
Source: Data Brief. 2019 Oct 1;27:104592. doi: 10.1016/j.dib.2019.104592 (PMC6812030; doi:10.1016/j.dib.2019.104592)
Supplement: Multimedia component 1 [file mmc1.zip › Compression_Tests/77K/CrCoNi_1173K_20min_77K.xlsx]

## Sheet: CrCoNi_1173K_20min_77K
Name	CrCoNi-900C-20min-7,5µm
Diameter	4.03	mm
Sample height	8.06	mm
Gage length	8.06	mm
Speed ​​during measurement	0.48	mm/min
Time	Force	Crosshead Displacement	Crosshead Displacement
s	N	mm	mm
328.766	111.119	0	0
328.846	111.04	0	0
328.876	111.017	0	0
328.876	111.017	0	0
328.976	111.016	0	0
329.086	110.969	2.06232e-05	2.06232e-05
329.186	111.378	4.13415e-05	4.13415e-05
329.296	118.93	0.000785446	0.000785446
329.406	131.117	0.00169477	0.00169477
329.516	143.594	0.0026041	0.0026041
329.616	154.867	0.00338993	0.00338993
329.726	166.703	0.00429926	0.00429926
329.836	177.656	0.00516758	0.00516758
329.936	186.973	0.00595293	0.00595293
330.046	196.702	0.00684189	0.00684189
330.156	205.847	0.00768923	0.00768923
330.256	215.011	0.0085163	0.0085163
330.366	224.222	0.00938415	0.00938415
330.476	233.405	0.0102937	0.0102937
330.586	243.05	0.0111415	0.0111415
330.686	251.452	0.0119684	0.0119684
330.796	260.768	0.0128362	0.0128362
330.906	269.304	0.013725	0.013725
331.006	276.503	0.0145314	0.0145314
331.116	284.182	0.0153997	0.0153997
331.226	292.077	0.0162885	0.0162885
331.336	300.1	0.0171978	0.0171978
331.436	306.87	0.0179832	0.0179832
331.546	314.186	0.0188513	0.0188513
331.656	321.663	0.0197611	0.0197611
331.756	328.722	0.0205464	0.0205464
331.866	337.093	0.0214562	0.0214562
331.976	345.206	0.0223241	0.0223241
332.086	353.475	0.0231922	0.0231922
332.186	360.917	0.024019	0.024019
332.296	368.796	0.0248873	0.0248873
332.406	377.604	0.0257761	0.0257761
332.506	385.397	0.0265825	0.0265825
332.616	393.964	0.0274503	0.0274503
332.726	402.28	0.0283186	0.0283186
332.836	410.518	0.029187	0.029187
332.936	418.354	0.0300138	0.0300138
333.046	427.167	0.0308821	0.0308821
333.156	436.307	0.0317709	0.0317709
333.256	444.468	0.0325768	0.0325768
333.366	453.659	0.0334656	0.0334656
333.476	463.12	0.0343134	0.0343134
333.586	472.725	0.0352433	0.0352433
333.686	480.979	0.0360081	0.0360081
333.796	490.475	0.0368969	0.0368969
333.906	499.807	0.0377858	0.0377858
334.006	508.397	0.0385716	0.0385716
334.116	517.847	0.0394394	0.0394394
334.226	527.194	0.0403283	0.0403283
334.336	537.366	0.0412171	0.0412171
334.436	546.569	0.0420439	0.0420439
334.546	556.577	0.0429122	0.0429122
334.656	566.511	0.0437806	0.0437806
334.756	576.085	0.0445864	0.0445864
334.866	586.487	0.0454752	0.0454752
334.976	596.797	0.0463437	0.0463437
335.076	606.059	0.047129	0.047129
335.186	616.434	0.0480178	0.0480178
335.296	627.071	0.0488862	0.0488862
335.406	637.719	0.049775	0.049775
335.506	647.586	0.0506223	0.0506223
335.616	658.294	0.0514701	0.0514701
335.726	669.165	0.052359	0.052359
335.826	678.919	0.0531648	0.0531648
335.936	690.403	0.0540331	0.0540331
336.046	702.247	0.0549015	0.0549015
336.156	713.512	0.05579	0.05579
336.256	723.938	0.0565964	0.0565964
336.366	735.106	0.0574647	0.0574647
336.476	746.989	0.0583535	0.0583535
336.576	757.676	0.0591389	0.0591389
336.686	769.235	0.0600072	0.0600072
336.796	781.313	0.0609165	0.0609165
336.906	792.973	0.0617848	0.0617848
337.006	803.669	0.0625907	0.0625907
337.116	815.77	0.0635005	0.0635005
337.226	827.997	0.0643273	0.0643273
337.326	839.176	0.0651542	0.0651542
337.436	851.504	0.0660223	0.0660223
337.546	864.567	0.0669111	0.0669111
337.656	876.629	0.0677794	0.0677794
337.756	888.067	0.0685442	0.0685442
337.866	900.833	0.0694533	0.0694533
337.976	913.801	0.0703426	0.0703426
338.076	925.192	0.0711485	0.0711485
338.186	938.575	0.0720583	0.0720583
338.296	951.083	0.0729261	0.0729261
338.406	963.919	0.073774	0.073774
338.506	975.637	0.0745591	0.0745591
338.616	989.028	0.0754689	0.0754689
338.726	1002.57	0.0763162	0.0763162
338.826	1014.83	0.0771225	0.0771225
338.936	1028.79	0.0780114	0.0780114
339.046	1042.47	0.0789002	0.0789002
339.156	1055.91	0.079789	0.079789
339.256	1068.97	0.0805744	0.0805744
339.366	1082.49	0.0814632	0.0814632
339.476	1096.89	0.082352	0.082352
339.576	1109.04	0.0831378	0.0831378
339.686	1122.98	0.0840059	0.0840059
339.796	1136.57	0.0848738	0.0848738
339.906	1150.72	0.0857421	0.0857421
340.006	1164.08	0.0865483	0.0865483
340.116	1179.1	0.0874372	0.0874372
340.216	1192.24	0.0882435	0.0882435
340.326	1206.72	0.0891113	0.0891113
340.436	1221.45	0.0900002	0.0900002
340.546	1236.24	0.0908685	0.0908685
340.646	1249.6	0.0916538	0.0916538
340.756	1264.57	0.0925636	0.0925636
340.866	1278.41	0.093411	0.093411
340.966	1291.88	0.0942378	0.0942378
341.076	1306.98	0.0950852	0.0950852
341.186	1321.89	0.095974	0.095974
341.296	1337.35	0.0968838	0.0968838
341.396	1351.6	0.0976691	0.0976691
341.506	1367.16	0.0985375	0.0985375
341.616	1382.57	0.0994263	0.0994263
341.716	1397.16	0.100212	0.100212
341.826	1412.6	0.101121	0.101121
341.936	1427.49	0.101969	0.101969
342.046	1443.13	0.102837	0.102837
342.146	1457.17	0.103643	0.103643
342.256	1472.51	0.104511	0.104511
342.366	1488.15	0.105421	0.105421
342.466	1502.5	0.106165	0.106165
342.576	1518.61	0.107054	0.107054
342.686	1535.04	0.107943	0.107943
342.796	1551.81	0.108852	0.108852
342.896	1566.47	0.109638	0.109638
343.006	1582.15	0.110527	0.110527
343.116	1598.74	0.111374	0.111374
343.216	1613.77	0.112201	0.112201
343.326	1630.49	0.113069	0.113069
343.436	1647.19	0.113937	0.113937
343.546	1663.89	0.114826	0.114826
343.646	1678.81	0.115612	0.115612
343.756	1695.71	0.1165	0.1165
343.866	1713.09	0.117389	0.117389
343.966	1728.03	0.118154	0.118154
344.076	1745.99	0.119105	0.119105
344.186	1763.18	0.119931	0.119931
344.296	1780.13	0.12082	0.12082
344.396	1796.34	0.121627	0.121627
344.506	1813.93	0.122515	0.122515
344.616	1831.92	0.123404	0.123404
344.716	1847.89	0.124169	0.124169
344.826	1865.56	0.125037	0.125037
344.936	1883.45	0.125968	0.125968
345.036	1899.35	0.126753	0.126753
345.146	1917.58	0.127621	0.127621
345.256	1935.75	0.128489	0.128489
345.366	1954.4	0.129378	0.129378
345.466	1971.08	0.130184	0.130184
345.576	1990.74	0.131053	0.131053
345.686	2009.23	0.13192	0.13192
345.786	2026.98	0.132747	0.132747
345.896	2046.58	0.133636	0.133636
346.006	2066.07	0.134505	0.134505
346.116	2084.41	0.135373	0.135373
346.216	2101.63	0.136199	0.136199
346.326	2121.79	0.137068	0.137068
346.436	2141.39	0.137957	0.137957
346.536	2159.03	0.138721	0.138721
346.646	2178.5	0.13961	0.13961
346.756	2198.62	0.140479	0.140479
346.866	2218.92	0.141367	0.141367
346.966	2237.51	0.142173	0.142173
347.076	2257.69	0.143042	0.143042
347.186	2278.69	0.14391	0.14391
347.286	2297.92	0.144737	0.144737
347.396	2318.62	0.145605	0.145605
347.506	2339.26	0.146494	0.146494
347.616	2360.69	0.147382	0.147382
347.716	2379.86	0.148168	0.148168
347.826	2400.87	0.149036	0.149036
347.936	2422.37	0.149946	0.149946
348.036	2442.42	0.150731	0.150731
348.146	2464.17	0.15162	0.15162
348.256	2486.84	0.152509	0.152509
348.366	2509.22	0.153377	0.153377
348.466	2529.58	0.154163	0.154163
348.576	2552.25	0.15503	0.15503
348.686	2575.06	0.15594	0.15594
348.786	2595.37	0.156746	0.156746
348.896	2618.11	0.157656	0.157656
349.006	2639.55	0.158524	0.158524
349.116	2662.23	0.159372	0.159372
349.216	2683.61	0.160198	0.160198
349.326	2706.54	0.161046	0.161046
349.436	2730.19	0.161955	0.161955
349.536	2751.51	0.162741	0.162741
349.646	2775.43	0.163629	0.163629
349.756	2799.43	0.164498	0.164498
349.866	2822.93	0.165387	0.165387
349.966	2844.41	0.166172	0.166172
350.076	2868.42	0.167061	0.167061
350.186	2892.83	0.16797	0.16797
350.286	2914.51	0.168756	0.168756
350.396	2938.4	0.169666	0.169666
350.506	2962.83	0.170492	0.170492
350.606	2984.83	0.171298	0.171298
350.716	3009.31	0.172187	0.172187
350.826	3034.37	0.173076	0.173076
350.936	3058.94	0.173965	0.173965
351.036	3081.87	0.17475	0.17475
351.146	3107.48	0.175639	0.175639
351.256	3132.33	0.176549	0.176549
351.356	3155.56	0.177334	0.177334
351.466	3181.01	0.178223	0.178223
351.576	3205.58	0.179071	0.179071
351.686	3230.92	0.179959	0.179959
351.786	3253.15	0.180745	0.180745
351.896	3279.44	0.181613	0.181613
352.006	3304.95	0.182523	0.182523
352.106	3328.15	0.183308	0.183308
352.216	3354.12	0.184218	0.184218
352.326	3379.53	0.185086	0.185086
352.436	3405.54	0.185954	0.185954
352.536	3430.26	0.186801	0.186801
352.646	3456.01	0.18769	0.18769
352.756	3481.87	0.188559	0.188559
352.856	3505.44	0.189344	0.189344
352.966	3531.06	0.190233	0.190233
353.076	3557.64	0.191122	0.191122
353.186	3583.56	0.19199	0.19199
353.286	3608.06	0.192817	0.192817
353.396	3634.42	0.193706	0.193706
353.506	3660.75	0.194574	0.194574
353.606	3685.84	0.19538	0.19538
353.716	3712.39	0.196248	0.196248
353.826	3739.39	0.197116	0.197116
353.936	3766.47	0.198026	0.198026
354.036	3790.03	0.198811	0.198811
354.146	3817.06	0.199638	0.199638
354.256	3844.33	0.200568	0.200568
354.356	3869.08	0.201374	0.201374
354.466	3895.65	0.202243	0.202243
354.576	3923.29	0.203131	0.203131
354.686	3950.17	0.20402	0.20402
354.786	3975.09	0.204806	0.204806
354.896	4003.56	0.205715	0.205715
354.996	4028.22	0.206522	0.206522
355.106	4055.41	0.207369	0.207369
355.216	4083.27	0.208279	0.208279
355.326	4110.17	0.209126	0.209126
355.426	4135.63	0.209932	0.209932
355.536	4162.99	0.210842	0.210842
355.646	4190.92	0.21171	0.21171
355.746	4216.08	0.212516	0.212516
355.856	4243.94	0.213384	0.213384
355.966	4271.78	0.214273	0.214273
356.076	4299.16	0.215141	0.215141
356.176	4324.53	0.215947	0.215947
356.286	4352.22	0.216815	0.216815
356.396	4379.55	0.217663	0.217663
356.496	4405.83	0.21849	0.21849
356.606	4434	0.219358	0.219358
356.716	4461.92	0.220267	0.220267
356.826	4490.56	0.221136	0.221136
356.926	4516.39	0.221962	0.221962
357.036	4544.49	0.222851	0.222851
357.146	4573.35	0.22372	0.22372
357.246	4598.24	0.224505	0.224505
357.356	4626.49	0.225373	0.225373
357.466	4654.94	0.226262	0.226262
357.576	4682.1	0.22713	0.22713
357.676	4708.25	0.227916	0.227916
357.786	4736.11	0.228784	0.228784
357.896	4764.74	0.229693	0.229693
357.996	4791.61	0.2305	0.2305
358.106	4819.91	0.231409	0.231409
358.216	4848.08	0.232256	0.232256
358.326	4877.11	0.233166	0.233166
358.426	4902.8	0.233952	0.233952
358.536	4931.31	0.23482	0.23482
358.646	4959.72	0.235688	0.235688
358.746	4985.24	0.236473	0.236473
358.856	5014.36	0.237362	0.237362
358.966	5043.31	0.238272	0.238272
359.076	5072.06	0.23914	0.23914
359.176	5098.28	0.239926	0.239926
359.286	5127.27	0.240814	0.240814
359.396	5155.55	0.241682	0.241682
359.496	5182.49	0.242509	0.242509
359.606	5210.31	0.243377	0.243377
359.716	5239.11	0.244246	0.244246
359.826	5268.16	0.245114	0.245114
359.926	5294.35	0.24594	0.24594
360.036	5323.41	0.246829	0.246829
360.146	5352.17	0.247698	0.247698
360.246	5379.25	0.248504	0.248504
360.356	5407.85	0.249372	0.249372
360.466	5437.28	0.250282	0.250282
360.566	5463.96	0.251067	0.251067
360.676	5492.52	0.251914	0.251914
360.786	5521.44	0.252824	0.252824
360.896	5550.52	0.253692	0.253692
360.996	5576.55	0.254457	0.254457
361.106	5606	0.255367	0.255367
361.216	5635.08	0.256234	0.256234
361.316	5661.49	0.257041	0.257041
361.426	5690.67	0.257909	0.257909
361.536	5720.52	0.258818	0.258818
361.646	5749.69	0.259666	0.259666
361.746	5777.25	0.260493	0.260493
361.856	5806.22	0.26134	0.26134
361.966	5834.57	0.262208	0.262208
362.066	5862.61	0.263035	0.263035
362.176	5891.61	0.263904	0.263904
362.286	5921.1	0.264771	0.264771
362.396	5950.69	0.26566	0.26566
362.496	5977.55	0.266446	0.266446
362.606	6007.82	0.267335	0.267335
362.716	6037.24	0.268224	0.268224
362.816	6064.46	0.26903	0.26903
362.926	6094.22	0.269919	0.269919
363.036	6122.24	0.270746	0.270746
363.146	6151.39	0.271655	0.271655
363.246	6178.5	0.272399	0.272399
363.356	6207.07	0.273309	0.273309
363.466	6236.97	0.274197	0.274197
363.566	6263.42	0.274983	0.274983
363.676	6292.14	0.275851	0.275851
363.786	6322.75	0.27674	0.27674
363.896	6352.28	0.277629	0.277629
363.996	6379.67	0.278435	0.278435
364.106	6409.53	0.279324	0.279324
364.216	6438.21	0.280172	0.280172
364.316	6464.92	0.280978	0.280978
364.426	6495.49	0.281866	0.281866
364.536	6524.24	0.282735	0.282735
364.646	6554.49	0.283603	0.283603
364.746	6581.55	0.284409	0.284409
364.856	6610.74	0.285298	0.285298
364.966	6640.85	0.286186	0.286186
365.066	6668.62	0.286952	0.286952
365.176	6698.87	0.287882	0.287882
365.286	6729.19	0.288729	0.288729
365.386	6755.89	0.289536	0.289536
365.496	6785.59	0.290424	0.290424
365.606	6815.36	0.291292	0.291292
365.716	6845.3	0.29216	0.29216
365.816	6872.03	0.292967	0.292967
365.926	6902.01	0.293855	0.293855
366.036	6931.65	0.294744	0.294744
366.136	6958.95	0.295571	0.295571
366.246	6988.64	0.296419	0.296419
366.356	7018.34	0.297307	0.297307
366.466	7047.58	0.298176	0.298176
366.566	7074.89	0.298982	0.298982
366.676	7104.61	0.29985	0.29985
366.786	7134.8	0.300739	0.300739
366.886	7161.58	0.301545	0.301545
366.996	7190.98	0.302413	0.302413
367.106	7220.87	0.303302	0.303302
367.216	7250.28	0.304191	0.304191
367.316	7277.15	0.304997	0.304997
367.426	7306.23	0.305844	0.305844
367.536	7335.48	0.306734	0.306734
367.636	7362.62	0.307539	0.307539
367.746	7392.01	0.308428	0.308428
367.856	7421.2	0.309296	0.309296
367.966	7450.5	0.310185	0.310185
368.066	7477.11	0.31095	0.31095
368.176	7506.06	0.311839	0.311839
368.286	7534.58	0.312707	0.312707
368.386	7560.94	0.313513	0.313513
368.496	7589.4	0.314402	0.314402
368.606	7618.75	0.315291	0.315291
368.716	7647.31	0.316159	0.316159
368.816	7673.14	0.316966	0.316966
368.926	7701.58	0.317833	0.317833
369.036	7729.84	0.318743	0.318743
369.136	7755.44	0.319529	0.319529
369.246	7782.3	0.320397	0.320397
369.356	7810.56	0.321265	0.321265
369.466	7839.05	0.322154	0.322154
369.566	7864.59	0.32296	0.32296
369.676	7891.7	0.323849	0.323849
369.786	7920.31	0.324738	0.324738
369.886	7945.97	0.325544	0.325544
369.996	7973.23	0.326432	0.326432
370.106	8000.5	0.327301	0.327301
370.206	8025.16	0.328086	0.328086
370.316	8052.42	0.328975	0.328975
370.426	8079.33	0.329864	0.329864
370.526	8104.34	0.33067	0.33067
370.636	8131.14	0.331538	0.331538
370.746	8157.98	0.332427	0.332427
370.856	8184.56	0.333295	0.333295
370.956	8208.97	0.334122	0.334122
371.066	8234.81	0.33499	0.33499
371.176	8260.97	0.335858	0.335858
371.276	8284.25	0.336665	0.336665
371.386	8309.86	0.337554	0.337554
371.496	8334.58	0.338442	0.338442
371.606	8359.34	0.33931	0.33931
371.706	8381.05	0.340096	0.340096
371.816	8405.7	0.340985	0.340985
371.926	8430.47	0.341853	0.341853
372.026	8452.5	0.34268	0.34268
372.136	8476.33	0.343548	0.343548
372.246	8500.17	0.344457	0.344457
372.356	8523.44	0.345326	0.345326
372.456	8543.64	0.346132	0.346132
372.566	8566.92	0.347021	0.347021
372.676	8588.73	0.347868	0.347868
372.776	8608.32	0.348695	0.348695
372.886	8629.56	0.349563	0.349563
372.996	8650.53	0.350432	0.350432
373.106	8671.38	0.35132	0.35132
373.206	8689.98	0.352106	0.352106
373.316	8709.68	0.352995	0.352995
373.426	8729.49	0.353883	0.353883
373.526	8747.04	0.35469	0.35469
373.636	8766.04	0.355579	0.355579
373.746	8784.32	0.356488	0.356488
373.856	8801.3	0.357336	0.357336
373.956	8816.63	0.358142	0.358142
374.066	8832.28	0.35903	0.35903
374.176	8847.18	0.359899	0.359899
374.276	8860.62	0.360705	0.360705
374.386	8874.62	0.361594	0.361594
374.496	8888.18	0.362482	0.362482
374.606	8900.6	0.363351	0.363351
374.706	8911.62	0.364157	0.364157
374.816	8923.48	0.365066	0.365066
374.926	8933.91	0.365914	0.365914
375.026	8942.44	0.366741	0.366741
375.136	8953.1	0.367609	0.367609
375.246	8961.42	0.368477	0.368477
375.346	8969.84	0.369283	0.369283
375.456	8978.84	0.370172	0.370172
375.566	8987.37	0.37104	0.37104
375.676	8995.67	0.37195	0.37195
375.776	9003.51	0.372756	0.372756
375.886	9011.22	0.373604	0.373604
375.996	9020.25	0.374513	0.374513
376.096	9028.19	0.375298	0.375298
376.206	9036.47	0.376167	0.376167
376.316	9044.95	0.377055	0.377055
376.426	9053.73	0.377924	0.377924
376.526	9061.58	0.37875	0.37875
376.636	9070.87	0.379619	0.379619
376.746	9080.4	0.380507	0.380507
376.846	9088.29	0.381293	0.381293
376.956	9096.94	0.382182	0.382182
377.066	9106.01	0.38307	0.38307
377.176	9114.71	0.383939	0.383939
377.276	9123.33	0.384724	0.384724
377.386	9132.8	0.385613	0.385613
377.496	9141.74	0.386502	0.386502
377.596	9151.13	0.387287	0.387287
377.706	9159.88	0.388156	0.388156
377.816	9169.98	0.389065	0.389065
377.926	9179.37	0.389933	0.389933
378.026	9188.1	0.39074	0.39074
378.136	9197.62	0.391607	0.391607
378.246	9206.88	0.392496	0.392496
378.346	9215.11	0.393303	0.393303
378.456	9224.65	0.394191	0.394191
378.566	9234.07	0.395039	0.395039
378.676	9243.72	0.395928	0.395928
378.776	9252.72	0.396755	0.396755
378.886	9261.78	0.397623	0.397623
378.996	9271.75	0.398491	0.398491
379.096	9280.64	0.399297	0.399297
379.206	9290.13	0.400186	0.400186
379.316	9299.89	0.401034	0.401034
379.426	9309.84	0.401963	0.401963
379.526	9318.53	0.402749	0.402749
379.636	9327.66	0.403617	0.403617
379.746	9337.07	0.404486	0.404486
379.846	9345.3	0.405291	0.405291
379.956	9354.3	0.406139	0.406139
380.066	9364.34	0.407049	0.407049
380.166	9373.6	0.407834	0.407834
380.276	9383.86	0.408723	0.408723
380.386	9393.86	0.409612	0.409612
380.496	9403.3	0.41048	0.41048
380.596	9412.39	0.411265	0.411265
380.706	9421.93	0.412175	0.412175
380.816	9431.91	0.413043	0.413043
380.916	9439.84	0.413828	0.413828
381.026	9450.31	0.414738	0.414738
381.136	9458.33	0.415565	0.415565
381.246	9468.84	0.416433	0.416433
381.346	9477.97	0.417281	0.417281
381.456	9487.66	0.418149	0.418149
381.566	9497.51	0.419058	0.419058
381.666	9506.55	0.419844	0.419844
381.776	9516.89	0.420733	0.420733
381.886	9526.15	0.421601	0.421601
381.996	9535.87	0.422489	0.422489
382.096	9544.5	0.423296	0.423296
382.206	9554.28	0.424123	0.424123
382.316	9564.01	0.425032	0.425032
382.416	9572.72	0.425818	0.425818
382.526	9582.05	0.426706	0.426706
382.636	9591.77	0.427595	0.427595
382.746	9601.2	0.428484	0.428484
382.846	9610.19	0.42927	0.42927
382.956	9620.06	0.430158	0.430158
383.066	9629.54	0.431027	0.431027
383.166	9637.92	0.431812	0.431812
383.276	9648.24	0.43268	0.43268
383.386	9657.59	0.433569	0.433569
383.496	9667.61	0.434458	0.434458
383.596	9676.02	0.435264	0.435264
383.706	9685.13	0.436112	0.436112
383.816	9694.98	0.437021	0.437021
383.916	9703.6	0.437827	0.437827
384.026	9714.31	0.438696	0.438696
384.136	9724.04	0.439585	0.439585
384.246	9731.81	0.440411	0.440411
384.346	9741.09	0.441218	0.441218
384.456	9751.06	0.442085	0.442085
384.566	9761.53	0.442975	0.442975
384.666	9770.72	0.44376	0.44376
384.776	9779.59	0.444649	0.444649
384.886	9789.61	0.445538	0.445538
384.996	9799.52	0.446406	0.446406
385.096	9807.83	0.447212	0.447212
385.206	9817	0.448101	0.448101
385.306	9824.75	0.448886	0.448886
385.416	9834.49	0.449755	0.449755
385.526	9843.98	0.450664	0.450664
385.636	9853.9	0.451511	0.451511
385.736	9862.44	0.452318	0.452318
385.846	9872.49	0.453207	0.453207
385.956	9881.63	0.454074	0.454074
386.056	9890.85	0.454901	0.454901
386.166	9900.37	0.455749	0.455749
386.276	9910.03	0.456658	0.456658
386.386	9920.2	0.457527	0.457527
386.486	9929.21	0.458354	0.458354
386.596	9937.31	0.459201	0.459201
386.706	9947.42	0.46009	0.46009
386.806	9956.18	0.460875	0.460875
386.916	9965.41	0.461744	0.461744
387.026	9975.37	0.462633	0.462633
387.136	9985.3	0.463521	0.463521
387.236	9993.93	0.464307	0.464307
387.346	10004.4	0.465216	0.465216
387.456	10014.2	0.466084	0.466084
387.556	10023.3	0.46687	0.46687
387.666	10032.8	0.467759	0.467759
387.776	10042.2	0.468647	0.468647
387.886	10051.7	0.469516	0.469516
387.986	10060	0.470322	0.470322
388.096	10069	0.471211	0.471211
388.206	10078.8	0.4721	0.4721
388.306	10087.5	0.472885	0.472885
388.416	10096.7	0.473774	0.473774
388.526	10106.1	0.474642	0.474642
388.636	10116.6	0.475531	0.475531
388.736	10125.1	0.476337	0.476337
388.846	10134.1	0.477184	0.477184
388.956	10144.4	0.478115	0.478115
389.056	10152.2	0.47888	0.47888
389.166	10161.8	0.479768	0.479768
389.276	10170.9	0.480616	0.480616
389.386	10180.4	0.481505	0.481505
389.486	10188.5	0.482311	0.482311
389.596	10198.7	0.4832	0.4832
389.706	10208.1	0.484109	0.484109
389.806	10216.7	0.484895	0.484895
389.916	10225.9	0.485763	0.485763
390.026	10235.7	0.486631	0.486631
390.126	10245	0.487458	0.487458
390.236	10254.4	0.488326	0.488326
390.346	10263.7	0.489194	0.489194
390.456	10273.3	0.490062	0.490062
390.556	10281.3	0.490869	0.490869
390.666	10289.7	0.491757	0.491757
390.776	10299.8	0.492646	0.492646
390.876	10307.5	0.493453	0.493453
390.986	10316.9	0.494341	0.494341
391.096	10326.2	0.49523	0.49523
391.206	10335.7	0.496098	0.496098
391.306	10343.9	0.496884	0.496884
391.416	10353.3	0.497773	0.497773
391.526	10362.6	0.498641	0.498641
391.626	10371.2	0.499447	0.499447
391.736	10380.6	0.500315	0.500315
391.846	10390.5	0.501246	0.501246
391.956	10399	0.502093	0.502093
392.056	10407.3	0.502899	0.502899
392.166	10416.4	0.503788	0.503788
392.276	10425.8	0.504677	0.504677
392.376	10433.9	0.505462	0.505462
392.486	10442.9	0.506331	0.506331
392.596	10453.5	0.50724	0.50724
392.706	10462.5	0.508087	0.508087
392.806	10470.9	0.508914	0.508914
392.916	10480.8	0.509762	0.509762
393.026	10489.5	0.510651	0.510651
393.126	10498.6	0.511478	0.511478
393.236	10506.8	0.512345	0.512345
393.346	10516.2	0.513255	0.513255
393.456	10524.9	0.514144	0.514144
393.556	10532.9	0.514909	0.514909
393.666	10541.4	0.515777	0.515777
393.776	10550.6	0.516686	0.516686
393.876	10558.4	0.517472	0.517472
393.986	10568	0.51834	0.51834
394.096	10577.3	0.519229	0.519229
394.206	10586.4	0.520118	0.520118
394.306	10595.7	0.520924	0.520924
394.416	10604.8	0.521792	0.521792
394.526	10613.7	0.522681	0.522681
394.626	10621.1	0.523467	0.523467
394.736	10629.9	0.524355	0.524355
394.846	10640	0.525285	0.525285
394.956	10648.5	0.526174	0.526174
395.056	10655.8	0.526939	0.526939
395.166	10664.6	0.527807	0.527807
395.276	10673.6	0.528696	0.528696
395.376	10683.4	0.529544	0.529544
395.486	10692.6	0.53037	0.53037
395.596	10701.4	0.531259	0.531259
395.696	10709.7	0.532086	0.532086
395.806	10718.4	0.532954	0.532954
395.916	10727.7	0.533843	0.533843
396.026	10736.2	0.534753	0.534753
396.126	10743.3	0.535538	0.535538
396.236	10752.6	0.536406	0.536406
396.346	10760.3	0.537254	0.537254
396.446	10768.3	0.53806	0.53806
396.556	10778.1	0.538949	0.538949
396.666	10787	0.539838	0.539838
396.776	10796.4	0.540706	0.540706
396.876	10805	0.541533	0.541533
396.986	10814.2	0.542401	0.542401
397.096	10823.2	0.54331	0.54331
397.196	10830.9	0.544096	0.544096
397.306	10840	0.544985	0.544985
397.416	10848.2	0.545853	0.545853
397.526	10856.4	0.546721	0.546721
397.626	10864.4	0.547527	0.547527
397.736	10872.5	0.548395	0.548395
397.846	10881.7	0.549305	0.549305
397.946	10890.2	0.55009	0.55009
398.056	10899.6	0.551	0.551
398.166	10908	0.551868	0.551868
398.276	10917.1	0.552715	0.552715
398.376	10925.4	0.553522	0.553522
398.486	10934.1	0.554411	0.554411
398.596	10942.3	0.555299	0.555299
398.696	10949.6	0.556064	0.556064
398.806	10957.9	0.556953	0.556953
398.916	10966.8	0.557863	0.557863
399.026	10976.2	0.558731	0.558731
399.126	10983.5	0.559557	0.559557
399.236	10992.2	0.560426	0.560426
399.346	11001.8	0.561336	0.561336
399.446	11009.8	0.562121	0.562121
399.556	11018.8	0.562989	0.562989
399.666	11027.9	0.563878	0.563878
399.776	11035.5	0.564746	0.564746
399.876	11043.6	0.565531	0.565531
399.986	11051.7	0.56642	0.56642
400.086	11059.2	0.567206	0.567206
400.196	11067.8	0.568095	0.568095
400.306	11076.3	0.568984	0.568984
400.416	11085.1	0.569852	0.569852
400.516	11092.6	0.570658	0.570658
400.626	11101.3	0.571546	0.571546
400.736	11109.2	0.572415	0.572415
400.836	11117.2	0.5732	0.5732
400.946	11126.3	0.574089	0.574089
401.056	11134.8	0.574978	0.574978
401.166	11143.7	0.575867	0.575867
401.266	11150.4	0.576652	0.576652
401.376	11160.2	0.57752	0.57752
401.486	11168.3	0.578409	0.578409
401.586	11175	0.579195	0.579195
401.696	11183.3	0.580084	0.580084
401.806	11191.4	0.580973	0.580973
401.916	11199.6	0.581841	0.581841
402.016	11207.9	0.582647	0.582647
402.126	11216.6	0.583536	0.583536
402.236	11224.9	0.584383	0.584383
402.336	11232.9	0.585189	0.585189
402.446	11241.8	0.586078	0.586078
402.556	11251	0.586967	0.586967
402.666	11258.8	0.587877	0.587877
402.766	11266.2	0.588662	0.588662
402.876	11273.8	0.58953	0.58953
402.986	11281.8	0.590398	0.590398
403.086	11288.6	0.591184	0.591184
403.196	11296.9	0.592073	0.592073
403.306	11305.4	0.592941	0.592941
403.416	11314.2	0.593789	0.593789
403.516	11322.6	0.594636	0.594636
403.626	11331	0.595504	0.595504
403.736	11339.2	0.596393	0.596393
403.836	11347.6	0.597178	0.597178
403.946	11355.2	0.598067	0.598067
404.056	11363.8	0.598956	0.598956
404.166	11372.1	0.599845	0.599845
404.266	11378.9	0.600651	0.600651
404.376	11386.2	0.601478	0.601478
404.486	11395	0.602387	0.602387
404.586	11402.5	0.603152	0.603152
404.696	11410.7	0.604041	0.604041
404.806	11419	0.604951	0.604951
404.916	11427.7	0.605798	0.605798
405.016	11435.1	0.606604	0.606604
405.126	11443.7	0.607493	0.607493
405.236	11452.4	0.608382	0.608382
405.336	11458.9	0.609188	0.609188
405.446	11465.8	0.610015	0.610015
405.556	11474.4	0.610904	0.610904
405.656	11481.4	0.611669	0.611669
405.766	11490.1	0.612557	0.612557
405.876	11497.9	0.613467	0.613467
405.986	11506	0.614335	0.614335
406.086	11513.4	0.615121	0.615121
406.196	11522	0.61603	0.61603
406.306	11531	0.616898	0.616898
406.406	11538.9	0.617704	0.617704
406.516	11546.3	0.618552	0.618552
406.626	11554.5	0.619441	0.619441
406.736	11563.2	0.62033	0.62033
406.836	11570.5	0.621136	0.621136
406.946	11577.9	0.622004	0.622004
407.056	11586.1	0.622893	0.622893
407.156	11593	0.623679	0.623679
407.266	11601.1	0.624588	0.624588
407.376	11609.5	0.625456	0.625456
407.486	11617.2	0.626324	0.626324
407.586	11625.5	0.627151	0.627151
407.696	11632.9	0.627999	0.627999
407.806	11641.1	0.628888	0.628888
407.906	11648.7	0.629693	0.629693
408.016	11656.6	0.630582	0.630582
408.126	11664.5	0.631451	0.631451
408.236	11672.1	0.632319	0.632319
408.336	11679.5	0.633146	0.633146
408.446	11687.7	0.634014	0.634014
408.556	11695.1	0.634882	0.634882
408.656	11702.4	0.635688	0.635688
408.766	11710.2	0.636577	0.636577
408.876	11719	0.637445	0.637445
408.986	11727.1	0.638334	0.638334
409.086	11734.5	0.63914	0.63914
409.196	11743	0.640008	0.640008
409.306	11751.1	0.640897	0.640897
409.406	11758.7	0.641703	0.641703
409.516	11766.2	0.642571	0.642571
409.626	11773.3	0.643419	0.643419
409.736	11781.8	0.644308	0.644308
409.836	11788.7	0.645114	0.645114
409.946	11797	0.646024	0.646024
410.056	11804.9	0.646871	0.646871
410.156	11811.6	0.647677	0.647677
410.266	11819.1	0.648566	0.648566
410.376	11827.8	0.649434	0.649434
410.476	11834.9	0.650241	0.650241
410.586	11842.8	0.651129	0.651129
410.696	11850.2	0.651997	0.651997
410.806	11858.3	0.652865	0.652865
410.906	11865.3	0.653672	0.653672
411.016	11873	0.65454	0.65454
411.126	11880.5	0.655429	0.655429
411.226	11888	0.656235	0.656235
411.336	11896	0.657123	0.657123
411.446	11903.3	0.657992	0.657992
411.556	11911.5	0.658881	0.658881
411.656	11918.3	0.659666	0.659666
411.766	11927.5	0.660555	0.660555
411.876	11935.9	0.661444	0.661444
411.976	11942.8	0.66225	0.66225
412.086	11950.6	0.663118	0.663118
412.196	11959	0.664028	0.664028
412.306	11966.8	0.664896	0.664896
412.406	11974.1	0.665723	0.665723
412.516	11981.4	0.666591	0.666591
412.626	11988.8	0.667438	0.667438
412.726	11995.5	0.668245	0.668245
412.836	12003.4	0.669113	0.669113
412.946	12011.7	0.670022	0.670022
413.056	12019.6	0.67089	0.67089
413.156	12026.6	0.671676	0.671676
413.266	12034.5	0.672585	0.672585
413.376	12042.1	0.673454	0.673454
413.476	12049	0.674239	0.674239
413.586	12057.3	0.675148	0.675148
413.696	12064.9	0.676038	0.676038
413.806	12072.2	0.676926	0.676926
413.906	12078.5	0.677691	0.677691
414.016	12086.4	0.67858	0.67858
414.126	12094	0.679448	0.679448
414.226	12101.5	0.680275	0.680275
414.336	12110	0.681143	0.681143
414.446	12117.2	0.682011	0.682011
414.556	12125.7	0.682921	0.682921
414.656	12132.8	0.683706	0.683706
414.766	12140.7	0.684574	0.684574
414.876	12148.7	0.685484	0.685484
414.976	12155.5	0.68629	0.68629
415.086	12162.4	0.687158	0.687158
415.196	12170	0.688027	0.688027
415.296	12176.8	0.688832	0.688832
415.406	12185	0.689701	0.689701
415.516	12192.1	0.69061	0.69061
415.616	12198.5	0.691375	0.691375
415.726	12206.8	0.692264	0.692264
415.836	12214.7	0.693153	0.693153
415.946	12222.7	0.694041	0.694041
416.046	12230.4	0.694868	0.694868
416.156	12237.2	0.695737	0.695737
416.266	12245	0.696646	0.696646
416.366	12251.5	0.697432	0.697432
416.476	12258.5	0.6983	0.6983
416.586	12266.4	0.699189	0.699189
416.696	12273.9	0.700078	0.700078
416.796	12280.5	0.700863	0.700863
416.906	12289.5	0.701752	0.701752
417.016	12297.2	0.702641	0.702641
417.116	12304.9	0.703447	0.703447
417.226	12312.2	0.704336	0.704336
417.336	12319.1	0.705204	0.705204
417.446	12326.8	0.706093	0.706093
417.546	12333.4	0.706878	0.706878
417.656	12341.4	0.707746	0.707746
417.766	12349.4	0.708635	0.708635
417.866	12356	0.709442	0.709442
417.976	12363.8	0.71033	0.71033
418.086	12371.5	0.711198	0.711198
418.196	12378.7	0.712067	0.712067
418.296	12385.4	0.712893	0.712893
418.406	12393.2	0.713762	0.713762
418.516	12400.5	0.71463	0.71463
418.616	12406.6	0.715436	0.715436
418.726	12414.8	0.716325	0.716325
418.836	12422.3	0.717193	0.717193
418.946	12429.8	0.718082	0.718082
419.046	12436.2	0.718847	0.718847
419.156	12444.7	0.719798	0.719798
419.266	12451.8	0.720645	0.720645
419.366	12458.8	0.721472	0.721472
419.476	12465.5	0.72234	0.72234
419.586	12473.2	0.723229	0.723229
419.696	12480.3	0.724076	0.724076
419.796	12486.6	0.724862	0.724862
419.906	12494.9	0.725751	0.725751
420.016	12503.1	0.72666	0.72666
420.116	12509.5	0.727446	0.727446
420.226	12517.1	0.728314	0.728314
420.336	12524.4	0.729182	0.729182
420.436	12532.5	0.730009	0.730009
420.546	12539.5	0.730918	0.730918
420.656	12546.4	0.731766	0.731766
420.766	12553.8	0.732655	0.732655
420.866	12560.6	0.733461	0.733461
420.976	12567.4	0.73435	0.73435
421.086	12575.2	0.735218	0.735218
421.186	12582	0.736003	0.736003
421.296	12589	0.736872	0.736872
421.406	12597	0.737761	0.737761
421.516	12604.4	0.738649	0.738649
421.616	12611.9	0.739455	0.739455
421.726	12619.2	0.740324	0.740324
421.836	12626.6	0.741212	0.741212
421.936	12633.4	0.742039	0.742039
422.046	12639.7	0.742866	0.742866
422.156	12646.6	0.743734	0.743734
422.266	12654.3	0.744602	0.744602
422.366	12661.6	0.745429	0.745429
422.476	12669.5	0.746298	0.746298
422.586	12677.1	0.747186	0.747186
422.686	12684.2	0.748013	0.748013
422.796	12691.6	0.748902	0.748902
422.906	12698.4	0.749729	0.749729
423.016	12706	0.750638	0.750638
423.116	12713	0.751444	0.751444
423.226	12719.9	0.752313	0.752313
423.336	12726.7	0.753181	0.753181
423.436	12733.6	0.753987	0.753987
423.546	12741.5	0.754876	0.754876
423.656	12748.4	0.755744	0.755744
423.766	12755.7	0.756612	0.756612
423.866	12763	0.757439	0.757439
423.976	12770.9	0.758307	0.758307
424.086	12778.2	0.759237	0.759237
424.186	12783.9	0.760002	0.760002
424.296	12790.8	0.76087	0.76087
424.406	12798.5	0.761759	0.761759
424.516	12804.9	0.762607	0.762607
424.616	12812.4	0.763413	0.763413
424.726	12819.7	0.764302	0.764302
424.836	12826.4	0.76517	0.76517
424.936	12833.6	0.765976	0.765976
425.046	12841.1	0.766844	0.766844
425.156	12849.2	0.767733	0.767733
425.256	12856	0.768539	0.768539
425.366	12862.5	0.769407	0.769407
425.476	12869.2	0.770275	0.770275
425.586	12877.4	0.771164	0.771164
425.686	12883.5	0.77195	0.77195
425.796	12891.5	0.772859	0.772859
425.906	12898.8	0.773707	0.773707
426.006	12905	0.774492	0.774492
426.116	12912.6	0.775402	0.775402
426.226	12920.3	0.776291	0.776291
426.336	12926.5	0.777179	0.777179
426.436	12932.8	0.777965	0.777965
426.546	12938.7	0.778813	0.778813
426.656	12945.5	0.779701	0.779701
426.756	12952.7	0.780508	0.780508
426.866	12959.5	0.781376	0.781376
426.976	12967.1	0.782244	0.782244
427.086	12974.7	0.783133	0.783133
427.186	12981.1	0.783939	0.783939
427.296	12988.9	0.784807	0.784807
427.406	12996.1	0.785696	0.785696
427.506	13002.5	0.786502	0.786502
427.616	13010.2	0.78737	0.78737
427.726	13016.9	0.788238	0.788238
427.836	13024.1	0.789127	0.789127
427.936	13031.1	0.789913	0.789913
428.046	13037.8	0.790802	0.790802
428.156	13045.3	0.79169	0.79169
428.256	13051.8	0.792476	0.792476
428.366	13059.4	0.793344	0.793344
428.476	13066.8	0.794253	0.794253
428.586	13074.4	0.795122	0.795122
428.686	13081.4	0.795949	0.795949
428.796	13088.7	0.796817	0.796817
428.906	13096.1	0.797685	0.797685
429.006	13102.2	0.798491	0.798491
429.116	13109	0.799359	0.799359
429.226	13116.2	0.800227	0.800227
429.336	13123.1	0.801116	0.801116
429.436	13130	0.801902	0.801902
429.546	13137.6	0.802811	0.802811
429.656	13144.8	0.8037	0.8037
429.756	13150.9	0.804485	0.804485
429.866	13157.7	0.805354	0.805354
429.976	13165.5	0.806243	0.806243
430.086	13173.2	0.807111	0.807111
430.186	13180	0.807938	0.807938
430.296	13187.1	0.808806	0.808806
430.396	13193.4	0.809591	0.809591
430.506	13201	0.810501	0.810501
430.616	13207.8	0.811369	0.811369
430.726	13215.2	0.812258	0.812258
430.826	13222.1	0.813064	0.813064
430.936	13228.8	0.813932	0.813932
431.046	13236.3	0.8148	0.8148
431.146	13243	0.815627	0.815627
431.256	13250.7	0.816475	0.816475
431.366	13258.5	0.817405	0.817405
431.476	13264.8	0.818232	0.818232
431.576	13272	0.819017	0.819017
431.686	13278.8	0.819926	0.819926
431.796	13285.5	0.820795	0.820795
431.896	13291.7	0.821622	0.821622
432.006	13299	0.822469	0.822469
432.116	13306.7	0.823358	0.823358
432.226	13313.8	0.824267	0.824267
432.326	13319.8	0.825053	0.825053
432.436	13326.4	0.825921	0.825921
432.546	13334.4	0.82681	0.82681
432.646	13340.1	0.827575	0.827575
432.756	13348.2	0.828484	0.828484
432.866	13355.4	0.829352	0.829352
432.976	13362.1	0.830221	0.830221
433.076	13368.7	0.831027	0.831027
433.186	13376.1	0.831916	0.831916
433.296	13383.7	0.832784	0.832784
433.396	13390	0.83361	0.83361
433.506	13397.3	0.8345	0.8345
433.616	13403.8	0.835368	0.835368
433.726	13411	0.836257	0.836257
433.826	13418.3	0.837042	0.837042
433.936	13425	0.837931	0.837931
434.046	13432.3	0.838799	0.838799
434.146	13438.8	0.839585	0.839585
434.256	13446.6	0.840474	0.840474
434.366	13454	0.841362	0.841362
434.476	13461.4	0.842251	0.842251
434.576	13467.7	0.843037	0.843037
434.686	13474.7	0.843905	0.843905
434.796	13482.2	0.844856	0.844856
434.896	13487.7	0.845621	0.845621
435.006	13494.3	0.846468	0.846468
435.116	13501.8	0.847357	0.847357
435.216	13508.2	0.848163	0.848163
435.326	13514.8	0.849031	0.849031
435.436	13522.6	0.849941	0.849941
435.546	13529.9	0.850809	0.850809
435.646	13536.7	0.851636	0.851636
435.756	13544	0.852504	0.852504
435.866	13550.8	0.853393	0.853393
435.966	13557.6	0.854178	0.854178
436.076	13565.2	0.855067	0.855067
436.186	13571.8	0.855935	0.855935
436.296	13578.6	0.856803	0.856803
436.396	13585.5	0.85763	0.85763
436.506	13592.2	0.858498	0.858498
436.616	13600.4	0.859408	0.859408
436.716	13606.3	0.860194	0.860194
436.826	13613.4	0.861082	0.861082
436.936	13620.9	0.861971	0.861971
437.046	13628.5	0.862839	0.862839
437.146	13636.1	0.863666	0.863666
437.256	13642.8	0.864555	0.864555
437.366	13649.4	0.865403	0.865403
437.466	13656	0.866229	0.866229
437.576	13663.1	0.867097	0.867097
437.686	13669.6	0.868007	0.868007
437.796	13676.7	0.868875	0.868875
437.896	13682.9	0.869661	0.869661
438.006	13690.1	0.87057	0.87057
438.116	13696.5	0.871438	0.871438
438.216	13704.2	0.872224	0.872224
438.326	13711.9	0.873092	0.873092
438.436	13718.7	0.874002	0.874002
438.546	13725.6	0.874869	0.874869
438.646	13732.2	0.875655	0.875655
438.756	13739.2	0.876544	0.876544
438.866	13746.8	0.877412	0.877412
438.966	13753.5	0.878239	0.878239
439.076	13760.1	0.879087	0.879087
439.186	13767.9	0.879996	0.879996
439.296	13774.4	0.880864	0.880864
439.396	13781.4	0.88167	0.88167
439.506	13788.8	0.882559	0.882559
439.616	13795.9	0.883448	0.883448
439.716	13802.5	0.884254	0.884254
439.826	13809.1	0.885122	0.885122
439.936	13817	0.886032	0.886032
440.046	13823.9	0.886879	0.886879
440.146	13829.9	0.887644	0.887644
440.256	13837.8	0.888574	0.888574
440.366	13844.4	0.889442	0.889442
440.466	13850.5	0.890249	0.890249
440.576	13857.3	0.891117	0.891117
440.686	13864.3	0.891985	0.891985
440.786	13871	0.892812	0.892812
440.896	13877.9	0.89368	0.89368
441.006	13885.1	0.894548	0.894548
441.116	13892.6	0.895417	0.895417
441.216	13899.7	0.896222	0.896222
441.326	13906.7	0.897111	0.897111
441.436	13913.9	0.897959	0.897959
441.536	13921.2	0.898827	0.898827
441.646	13927.2	0.899695	0.899695
441.756	13933.6	0.900563	0.900563
441.866	13941	0.901452	0.901452
441.966	13947.8	0.902258	0.902258
442.076	13954	0.903106	0.903106
442.186	13961.8	0.904016	0.904016
442.286	13968.4	0.904801	0.904801
442.396	13975.8	0.90569	0.90569
442.506	13983	0.906579	0.906579
442.616	13989.7	0.907447	0.907447
442.716	13996.1	0.908232	0.908232
442.826	14003.6	0.909101	0.909101
442.936	14010.7	0.91001	0.91001
443.036	14016.4	0.910795	0.910795
443.146	14023.8	0.911684	0.911684
443.256	14030.1	0.912573	0.912573
443.366	14037.2	0.913441	0.913441
443.466	14042.4	0.914206	0.914206
443.576	14050.6	0.915116	0.915116
443.686	14058.5	0.915984	0.915984
443.786	14065.2	0.91679	0.91679
443.896	14071.9	0.917679	0.917679
444.006	14079.2	0.918567	0.918567
444.116	14086.2	0.919415	0.919415
444.216	14092.1	0.920221	0.920221
444.326	14099.7	0.92111	0.92111
444.436	14106.5	0.921999	0.921999
444.536	14112.4	0.922805	0.922805
444.646	14118.9	0.923652	0.923652
444.756	14126.8	0.924562	0.924562
444.866	14134.1	0.92543	0.92543
444.966	14140.9	0.926257	0.926257
445.076	14147.9	0.927105	0.927105
445.176	14154.5	0.927932	0.927932
445.286	14161.6	0.9288	0.9288
445.396	14168.4	0.929668	0.929668
445.506	14174.7	0.930536	0.930536
445.606	14182.2	0.931363	0.931363
445.716	14188.6	0.93221	0.93221
445.826	14195.3	0.933079	0.933079
445.926	14201.7	0.933906	0.933906
446.036	14208.5	0.934773	0.934773
446.146	14215.7	0.935641	0.935641
446.256	14223.3	0.936551	0.936551
446.356	14229.7	0.937337	0.937337
446.466	14237.1	0.938205	0.938205
446.576	14244.2	0.939114	0.939114
446.676	14249.9	0.939879	0.939879
446.786	14257.4	0.940747	0.940747
446.896	14264.5	0.941636	0.941636
447.006	14272.4	0.942546	0.942546
447.106	14278.9	0.943352	0.943352
447.216	14284.7	0.944199	0.944199
447.326	14292	0.945088	0.945088
447.426	14299.3	0.945894	0.945894
447.536	14306.3	0.946763	0.946763
447.646	14313.3	0.947652	0.947652
447.756	14318.8	0.948499	0.948499
447.856	14325.9	0.949305	0.949305
447.966	14332.8	0.950153	0.950153
448.076	14340.8	0.951041	0.951041
448.176	14348	0.951848	0.951848
448.286	14355.2	0.952737	0.952737
448.396	14361.8	0.953584	0.953584
448.506	14369	0.954493	0.954493
448.606	14375.6	0.9553	0.9553
448.716	14382.7	0.956188	0.956188
448.826	14389	0.957057	0.957057
448.926	14395.5	0.957842	0.957842
449.036	14402	0.958731	0.958731
449.146	14409.5	0.959599	0.959599
449.256	14416.9	0.960488	0.960488
449.356	14423.2	0.961273	0.961273
449.466	14430.3	0.962142	0.962142
449.576	14438	0.963031	0.963031
449.676	14444.6	0.963837	0.963837
449.786	14451.7	0.964726	0.964726
449.896	14458.8	0.965614	0.965614
450.006	14465.1	0.966462	0.966462
450.106	14471.8	0.967289	0.967289
450.216	14478.6	0.968178	0.968178
450.326	14485.3	0.969045	0.969045
450.426	14491.7	0.969831	0.969831
450.536	14499.1	0.970699	0.970699
450.646	14507	0.971609	0.971609
450.746	14513.2	0.972374	0.972374
450.856	14520.8	0.973304	0.973304
450.966	14528.1	0.974172	0.974172
451.076	14535.1	0.97504	0.97504
451.176	14541.6	0.975846	0.975846
451.286	14548.3	0.976714	0.976714
451.396	14555.6	0.977624	0.977624
451.496	14560.7	0.978389	0.978389
451.606	14567.4	0.979257	0.979257
451.716	14575.3	0.980167	0.980167
451.826	14581.9	0.981035	0.981035
451.926	14588.2	0.98182	0.98182
452.036	14595.8	0.982729	0.982729
452.146	14602.9	0.983577	0.983577
452.246	14609.7	0.984404	0.984404
452.356	14616.7	0.985293	0.985293
452.466	14623.8	0.986161	0.986161
452.576	14630.6	0.987009	0.987009
452.676	14637	0.987856	0.987856
452.786	14643.5	0.988704	0.988704
452.896	14650.7	0.989593	0.989593
452.996	14656.7	0.990378	0.990378
453.106	14663.9	0.991267	0.991267
453.216	14671.1	0.992135	0.992135
453.326	14678.9	0.993044	0.993044
453.426	14685.7	0.99383	0.99383
453.536	14692.8	0.994719	0.994719
453.646	14700.6	0.995587	0.995587
453.746	14707.6	0.996373	0.996373
453.856	14714.6	0.997261	0.997261
453.966	14721.1	0.99815	0.99815
454.076	14727.4	0.999018	0.999018
454.176	14733.5	0.999824	0.999824
454.286	14741	1.00071	1.00071
454.396	14747.5	1.00162	1.00162
454.496	14754.1	1.00239	1.00239
454.606	14761.2	1.0033	1.0033
454.716	14768.3	1.00414	1.00414
454.826	14775.4	1.00505	1.00505
454.926	14782.6	1.00582	1.00582
455.036	14789.2	1.00671	1.00671
455.146	14796.8	1.0076	1.0076
455.246	14803.3	1.0084	1.0084
455.356	14810.2	1.00927	1.00927
455.466	14816.7	1.01014	1.01014
455.566	14823.4	1.01099	1.01099
455.676	14829.9	1.01183	1.01183
455.786	14837.2	1.01274	1.01274
455.896	14844	1.01359	1.01359
455.996	14850.8	1.0144	1.0144
456.106	14858.9	1.01531	1.01531
456.216	14866.4	1.01618	1.01618
456.316	14873.2	1.01698	1.01698
456.426	14880.2	1.01783	1.01783
456.536	14887.5	1.01872	1.01872
456.646	14894.4	1.01961	1.01961
456.746	14900.6	1.02041	1.02041
456.856	14907.4	1.02128	1.02128
456.966	14914.3	1.02217	1.02217
457.066	14920.8	1.02298	1.02298
457.176	14927.4	1.02386	1.02386
457.286	14934.7	1.02477	1.02477
457.396	14941.8	1.0256	1.0256
457.496	14948.4	1.02643	1.02643
457.606	14955.3	1.02728	1.02728
457.716	14962.9	1.02816	1.02816
457.816	14970.6	1.02899	1.02899
457.926	14976.9	1.02986	1.02986
458.036	14984	1.03073	1.03073
458.146	14991.2	1.03162	1.03162
458.246	14996.9	1.0324	1.0324
458.356	15005	1.03337	1.03337
458.466	15011.6	1.03422	1.03422
458.566	15017.3	1.03501	1.03501
458.676	15025	1.03589	1.03589
458.786	15031.5	1.03676	1.03676
458.896	15039.5	1.03767	1.03767
458.996	15046.1	1.03844	1.03844
459.106	15053.5	1.03933	1.03933
459.216	15060.8	1.04024	1.04024
459.316	15067	1.04102	1.04102
459.426	15074.8	1.04193	1.04193
459.536	15080.7	1.0428	1.0428
459.646	15087.4	1.04367	1.04367
459.746	15093.3	1.04445	1.04445
459.856	15100	1.04532	1.04532
459.966	15107.4	1.04623	1.04623
460.066	15114.2	1.04702	1.04702
460.176	15121.4	1.04793	1.04793
460.286	15129.6	1.04879	1.04879
460.386	15136	1.04958	1.04958
460.496	15143.1	1.05049	1.05049
460.606	15150.6	1.05136	1.05136
460.706	15157.4	1.05218	1.05218
460.816	15163.8	1.05303	1.05303
460.926	15170.2	1.05392	1.05392
461.036	15176.9	1.05481	1.05481
461.136	15183.2	1.05559	1.05559
461.246	15190.9	1.05648	1.05648
461.356	15197.6	1.05735	1.05735
461.456	15204.8	1.05818	1.05818
461.566	15212.5	1.05907	1.05907
461.676	15219.1	1.05993	1.05993
461.786	15226.3	1.06078	1.06078
461.886	15233.5	1.06161	1.06161
461.996	15240.3	1.06248	1.06248
462.106	15247.4	1.06335	1.06335
462.206	15253.1	1.06413	1.06413
462.316	15260.1	1.06502	1.06502
462.426	15267.2	1.06591	1.06591
462.536	15274.8	1.06682	1.06682
462.636	15281	1.06762	1.06762
462.746	15288.1	1.06847	1.06847
462.856	15295.6	1.06938	1.06938
462.956	15301.8	1.07019	1.07019
463.066	15309.3	1.07106	1.07106
463.176	15317.1	1.07192	1.07192
463.286	15323.9	1.07281	1.07281
463.386	15330.4	1.0736	1.0736
463.496	15337.6	1.07447	1.07447
463.606	15344.1	1.07536	1.07536
463.706	15350.5	1.07616	1.07616
463.816	15357.2	1.07703	1.07703
463.926	15364.2	1.07792	1.07792
464.036	15371.9	1.07881	1.07881
464.136	15378.2	1.07963	1.07963
464.246	15385	1.08048	1.08048
464.356	15392.4	1.08133	1.08133
464.456	15399.6	1.08214	1.08214
464.566	15407.1	1.08304	1.08304
464.676	15413.9	1.08391	1.08391
464.786	15421.1	1.08476	1.08476
464.886	15427.8	1.08559	1.08559
464.996	15435.1	1.0865	1.0865
465.106	15440.9	1.08734	1.08734
465.206	15447.9	1.08815	1.08815
465.316	15454.8	1.08902	1.08902
465.426	15461.4	1.08991	1.08991
465.526	15468.1	1.09071	1.09071
465.636	15476.5	1.09162	1.09162
465.746	15483.6	1.09249	1.09249
465.856	15490.4	1.09336	1.09336
465.956	15497.3	1.09415	1.09415
466.066	15503.5	1.09501	1.09501
466.176	15510.9	1.09592	1.09592
466.276	15516.9	1.09671	1.09671
466.386	15523.6	1.0976	1.0976
466.496	15530.3	1.09849	1.09849
466.606	15536.2	1.09933	1.09933
466.706	15542.3	1.10014	1.10014
466.816	15549.6	1.10101	1.10101
466.926	15557.3	1.1019	1.1019
467.026	15564.7	1.1027	1.1027
467.136	15572.5	1.10357	1.10357
467.246	15579	1.10444	1.10444
467.356	15587.1	1.10531	1.10531
467.456	15593.7	1.10613	1.10613
467.566	15600.6	1.107	1.107
467.676	15607.8	1.10791	1.10791
467.776	15613.6	1.10868	1.10868
467.886	15620	1.10957	1.10957
467.996	15626.6	1.11043	1.11043
468.106	15633.7	1.1113	1.1113
468.206	15641	1.11213	1.11213
468.316	15648.7	1.113	1.113
468.426	15655.8	1.11389	1.11389
468.526	15663.4	1.11469	1.11469
468.636	15670.3	1.11556	1.11556
468.746	15677.7	1.11643	1.11643
468.856	15683.6	1.1173	1.1173
468.956	15688.9	1.11808	1.11808
469.066	15695.8	1.11895	1.11895
469.176	15702.9	1.11984	1.11984
469.276	15708.7	1.12064	1.12064
469.386	15715.7	1.12153	1.12153
469.496	15722.9	1.12238	1.12238
469.606	15730	1.12325	1.12325
469.706	15737.4	1.12408	1.12408
469.816	15745.3	1.12497	1.12497
469.926	15752.8	1.12585	1.12585
470.026	15758.6	1.12664	1.12664
470.136	15766	1.12751	1.12751
470.246	15773.1	1.1284	1.1284
470.346	15779.6	1.12922	1.12922
470.456	15786.5	1.13009	1.13009
470.566	15793.2	1.13098	1.13098
470.676	15800	1.13183	1.13183
470.776	15807.2	1.13265	1.13265
470.886	15814.1	1.13354	1.13354
470.996	15821.6	1.13441	1.13441
471.096	15829.4	1.13522	1.13522
471.206	15836.1	1.13609	1.13609
471.316	15842.6	1.13695	1.13695
471.426	15850.3	1.13782	1.13782
471.526	15857	1.13865	1.13865
471.636	15864.1	1.13952	1.13952
471.746	15870.6	1.14036	1.14036
471.846	15877.6	1.14119	1.14119
471.956	15884.7	1.14208	1.14208
472.066	15890.9	1.14295	1.14295
472.176	15898.4	1.14384	1.14384
472.276	15905.3	1.14464	1.14464
472.386	15913.2	1.14553	1.14553
472.496	15920.1	1.1464	1.1464
472.596	15927.6	1.14721	1.14721
472.706	15934.7	1.14808	1.14808
472.816	15942	1.14894	1.14894
472.926	15949.5	1.14985	1.14985
473.026	15955.9	1.15066	1.15066
473.136	15962.1	1.15151	1.15151
473.246	15969.9	1.1524	1.1524
473.346	15976.3	1.15322	1.15322
473.456	15983.4	1.15409	1.15409
473.566	15991.3	1.155	1.155
473.676	15997.9	1.15585	1.15585
473.776	16004.3	1.15661	1.15661
473.886	16011.5	1.1575	1.1575
473.996	16019.2	1.15839	1.15839
474.096	16026	1.1592	1.1592
474.206	16032.8	1.16006	1.16006
474.316	16040.4	1.16095	1.16095
474.426	16047.8	1.16182	1.16182
474.526	16053.5	1.16261	1.16261
474.636	16060.6	1.1635	1.1635
474.746	16068	1.16441	1.16441
474.846	16075	1.16521	1.16521
474.956	16082.1	1.16608	1.16608
475.066	16089.3	1.16697	1.16697
475.176	16096.1	1.16782	1.16782
475.276	16103.8	1.16864	1.16864
475.386	16112	1.16951	1.16951
475.486	16117.7	1.17032	1.17032
475.596	16126	1.17123	1.17123
475.706	16133.2	1.17209	1.17209
475.816	16140.5	1.17298	1.17298
475.916	16147.2	1.17377	1.17377
476.026	16154.2	1.17468	1.17468
476.136	16160.9	1.17553	1.17553
476.236	16167.5	1.17631	1.17631
476.346	16174.4	1.17718	1.17718
476.456	16182.1	1.17807	1.17807
476.566	16189.9	1.17898	1.17898
476.666	16196.7	1.17978	1.17978
476.776	16203.9	1.18067	1.18067
476.886	16210.9	1.18152	1.18152
476.986	16217.6	1.18235	1.18235
477.096	16225.1	1.18322	1.18322
477.206	16232.8	1.18412	1.18412
477.316	16239.3	1.18499	1.18499
477.416	16245	1.1858	1.1858
477.526	16252	1.18667	1.18667
477.636	16259.5	1.18754	1.18754
477.736	16266	1.18836	1.18836
477.846	16273.9	1.18923	1.18923
477.956	16281.3	1.1901	1.1901
478.066	16288.8	1.19097	1.19097
478.166	16295.9	1.19179	1.19179
478.276	16303.5	1.19268	1.19268
478.386	16311.7	1.19355	1.19355
478.486	16317	1.19432	1.19432
478.596	16323.8	1.19523	1.19523
478.706	16331.2	1.19611	1.19611
478.816	16338.5	1.19696	1.19696
478.916	16344.5	1.19775	1.19775
479.026	16351.7	1.19866	1.19866
479.136	16359.2	1.19955	1.19955
479.236	16366.6	1.20033	1.20033
479.346	16373.6	1.20122	1.20122
479.456	16381.1	1.20213	1.20213
479.566	16389.6	1.20304	1.20304
479.666	16395.2	1.20382	1.20382
479.776	16402.2	1.20469	1.20469
479.886	16408.9	1.20556	1.20556
479.986	16415.1	1.20639	1.20639
480.096	16423.1	1.20726	1.20726
480.206	16429.1	1.20817	1.20817
480.306	16436.8	1.20895	1.20895
480.416	16444.9	1.20982	1.20982
480.526	16452.1	1.21073	1.21073
480.636	16460.4	1.2116	1.2116
480.736	16466.8	1.2124	1.2124
480.846	16474.4	1.21327	1.21327
480.956	16481.7	1.21416	1.21416
481.056	16487.6	1.21495	1.21495
481.166	16495.2	1.21583	1.21583
481.276	16503.2	1.21672	1.21672
481.386	16510	1.21759	1.21759
481.486	16516.9	1.2184	1.2184
481.596	16523.9	1.21929	1.21929
481.706	16531	1.22015	1.22015
481.806	16538.3	1.22096	1.22096
481.916	16545.9	1.22185	1.22185
482.026	16553.1	1.22274	1.22274
482.136	16559.9	1.22361	1.22361
482.236	16566.3	1.22439	1.22439
482.346	16573.7	1.22528	1.22528
482.456	16580.9	1.22615	1.22615
482.556	16587.4	1.22698	1.22698
482.666	16595.2	1.22786	1.22786
482.776	16602.8	1.22873	1.22873
482.886	16610.1	1.22962	1.22962
482.986	16616.3	1.23041	1.23041
483.096	16623.4	1.23128	1.23128
483.206	16631.8	1.23216	1.23216
483.306	16637.8	1.23295	1.23295
483.416	16645	1.23384	1.23384
483.526	16653.1	1.23473	1.23473
483.636	16660.5	1.2356	1.2356
483.736	16666.6	1.23642	1.23642
483.846	16673.2	1.23727	1.23727
483.956	16682.7	1.2382	1.2382
484.056	16688.9	1.23896	1.23896
484.166	16695.6	1.23985	1.23985
484.276	16703.3	1.24074	1.24074
484.386	16710	1.24161	1.24161
484.486	16716.8	1.24242	1.24242
484.596	16724.1	1.24326	1.24326
484.706	16731.4	1.24419	1.24419
484.806	16737.4	1.24496	1.24496
484.916	16745.2	1.24587	1.24587
485.026	16752.2	1.24672	1.24672
485.136	16760.2	1.24763	1.24763
485.236	16766.7	1.24841	1.24841
485.346	16773.6	1.2493	1.2493
485.456	16780.9	1.25017	1.25017
485.556	16786.1	1.25095	1.25095
485.666	16793.9	1.25182	1.25182
485.776	16801.8	1.25269	1.25269
485.876	16808.7	1.2535	1.2535
485.986	16816.7	1.25438	1.25438
486.096	16823.7	1.25525	1.25525
486.206	16831.2	1.25612	1.25612
486.306	16838.2	1.25695	1.25695
486.416	16846.4	1.25784	1.25784
486.526	16853.5	1.25873	1.25873
486.626	16860.2	1.25951	1.25951
486.736	16867.6	1.2604	1.2604
486.846	16874.6	1.26127	1.26127
486.956	16881.4	1.26216	1.26216
487.056	16888.4	1.26294	1.26294
487.166	16895.8	1.26381	1.26381
487.276	16903.4	1.26472	1.26472
487.376	16910.3	1.26553	1.26553
487.486	16917.7	1.26642	1.26642
487.596	16925.5	1.2673	1.2673
487.706	16931.3	1.26811	1.26811
487.806	16938.2	1.26896	1.26896
487.916	16945.3	1.26983	1.26983
488.026	16952.9	1.27069	1.27069
488.126	16959.8	1.2715	1.2715
488.236	16967.5	1.27237	1.27237
488.346	16974.2	1.27324	1.27324
488.456	16982.5	1.27415	1.27415
488.556	16989.1	1.27493	1.27493
488.666	16995.9	1.2758	1.2758
488.776	17003.9	1.27669	1.27669
488.876	17010.5	1.27749	1.27749
488.986	17017.6	1.27834	1.27834
489.096	17025.1	1.27925	1.27925
489.206	17032.6	1.28012	1.28012
489.306	17039.6	1.28091	1.28091
489.416	17047.3	1.28181	1.28181
489.526	17054.5	1.28266	1.28266
489.626	17061.6	1.28349	1.28349
489.736	17069.3	1.28436	1.28436
489.846	17076.8	1.28527	1.28527
489.956	17084.1	1.28614	1.28614
490.056	17089.1	1.28688	1.28688
490.166	17095.8	1.28777	1.28777
490.266	17103.1	1.28857	1.28857
490.376	17110.7	1.28944	1.28944
490.486	17118.5	1.29033	1.29033
490.596	17125.3	1.29118	1.29118
490.696	17132.4	1.29201	1.29201
490.806	17140.4	1.29292	1.29292
490.916	17148.1	1.29376	1.29376
491.016	17155.1	1.29457	1.29457
491.126	17162.5	1.29546	1.29546
491.236	17169.6	1.29631	1.29631
491.346	17176.7	1.29719	1.29719
491.446	17184	1.298	1.298
491.556	17191.2	1.29887	1.29887
491.666	17199.1	1.29978	1.29978
491.766	17205.6	1.30056	1.30056
491.876	17213	1.30145	1.30145
491.986	17221	1.30232	1.30232
492.096	17228.8	1.30321	1.30321
492.196	17236	1.30402	1.30402
492.306	17244	1.3049	1.3049
492.416	17250.5	1.30577	1.30577
492.516	17256.9	1.30656	1.30656
492.626	17264	1.30743	1.30743
492.736	17271.7	1.30834	1.30834
492.846	17278.8	1.3092	1.3092
492.946	17285.9	1.30999	1.30999
493.056	17294.1	1.3109	1.3109
493.166	17301.3	1.31179	1.31179
493.266	17307.2	1.31257	1.31257
493.376	17315.1	1.31346	1.31346
493.486	17321.7	1.31431	1.31431
493.596	17330.1	1.31522	1.31522
493.696	17336.5	1.316	1.316
493.806	17343.8	1.31687	1.31687
493.916	17351.2	1.31778	1.31778
494.016	17357.8	1.31857	1.31857
494.126	17365.7	1.31946	1.31946
494.236	17373.8	1.32032	1.32032
494.346	17381.2	1.32121	1.32121
494.446	17387.5	1.32202	1.32202
494.556	17394.8	1.32289	1.32289
494.666	17403.1	1.32378	1.32378
494.766	17409.9	1.32458	1.32458
494.876	17417.3	1.32545	1.32545
494.986	17424.3	1.32634	1.32634
495.096	17432.1	1.32721	1.32721
495.196	17439.2	1.32799	1.32799
495.306	17446.4	1.32888	1.32888
495.416	17453.7	1.32977	1.32977
495.516	17460.7	1.33058	1.33058
495.626	17467.6	1.33145	1.33145
495.736	17474.5	1.33231	1.33231
495.836	17481.5	1.33312	1.33312
495.946	17488.6	1.33399	1.33399
496.056	17496.6	1.33488	1.33488
496.166	17503.6	1.33575	1.33575
496.266	17511.1	1.33657	1.33657
496.376	17519.2	1.33744	1.33744
496.486	17526.4	1.33831	1.33831
496.586	17533.1	1.33911	1.33911
496.696	17540.8	1.34	1.34
496.806	17548.8	1.34091	1.34091
496.916	17555.6	1.34178	1.34178
497.016	17563.1	1.34257	1.34257
497.126	17569.8	1.34346	1.34346
497.236	17578.2	1.34434	1.34434
497.336	17584.7	1.34513	1.34513
497.446	17591.8	1.34598	1.34598
497.556	17601.1	1.34691	1.34691
497.666	17608.2	1.34778	1.34778
497.766	17615.2	1.34858	1.34858
497.876	17623	1.34945	1.34945
497.986	17630.5	1.35034	1.35034
498.086	17636.4	1.35114	1.35114
498.196	17644.1	1.35201	1.35201
498.306	17652.1	1.35292	1.35292
498.416	17659.1	1.35379	1.35379
498.516	17665.1	1.35458	1.35458
498.626	17672.6	1.35546	1.35546
498.736	17680.3	1.35633	1.35633
498.836	17687.1	1.35712	1.35712
498.946	17695.2	1.35803	1.35803
499.056	17702.6	1.3589	1.3589
499.166	17710.3	1.35979	1.35979
499.266	17717.3	1.36059	1.36059
499.376	17725.4	1.36146	1.36146
499.486	17732.6	1.36233	1.36233
499.586	17740.3	1.36318	1.36318
499.696	17746.8	1.36402	1.36402
499.806	17754	1.36491	1.36491
499.916	17761.8	1.36578	1.36578
500.016	17768.9	1.36657	1.36657
500.126	17776.2	1.36747	1.36747
500.236	17783.9	1.36834	1.36834
500.336	17791	1.36915	1.36915
500.446	17798	1.37002	1.37002
500.556	17805.8	1.37091	1.37091
500.656	17813.6	1.37175	1.37175
500.766	17821.5	1.37264	1.37264
500.876	17828.9	1.37351	1.37351
500.986	17836.5	1.3744	1.3744
501.086	17842.6	1.37518	1.37518
501.196	17849.8	1.37607	1.37607
501.306	17857.4	1.37696	1.37696
501.406	17863.8	1.37775	1.37775
501.516	17871.6	1.37862	1.37862
501.626	17879.6	1.37953	1.37953
501.736	17887.6	1.38039	1.38039
501.836	17895	1.3812	1.3812
501.946	17902.3	1.38209	1.38209
502.056	17909.4	1.38294	1.38294
502.156	17916.6	1.38376	1.38376
502.266	17923.9	1.38463	1.38463
502.376	17931.8	1.38548	1.38548
502.486	17939.4	1.38639	1.38639
502.586	17946	1.38719	1.38719
502.696	17953.6	1.38806	1.38806
502.806	17961.1	1.38895	1.38895
502.906	17968.1	1.38976	1.38976
503.016	17976.1	1.39065	1.39065
503.126	17983.4	1.39151	1.39151
503.236	17991.2	1.39238	1.39238
503.336	17997.7	1.39319	1.39319
503.446	18005.2	1.39406	1.39406
503.556	18013.3	1.39497	1.39497
503.656	18019.9	1.39575	1.39575
503.766	18028	1.39664	1.39664
503.876	18035.2	1.39753	1.39753
503.986	18042.6	1.39842	1.39842
504.086	18049.5	1.3992	1.3992
504.196	18056.2	1.40009	1.40009
504.306	18064.2	1.40098	1.40098
504.406	18071	1.40175	1.40175
504.516	18077.5	1.40264	1.40264
504.626	18085.1	1.4035	1.4035
504.736	18092.9	1.40439	1.40439
504.836	18100.1	1.4052	1.4052
504.946	18108.1	1.40609	1.40609
505.056	18115.8	1.40698	1.40698
505.156	18122.7	1.40776	1.40776
505.266	18130	1.40865	1.40865
505.376	18137.8	1.40952	1.40952
505.476	18144.2	1.41033	1.41033
505.586	18151.4	1.41119	1.41119
505.696	18159.3	1.41208	1.41208
505.796	18167.2	1.41289	1.41289
505.906	18174.3	1.41376	1.41376
506.016	18182.1	1.41465	1.41465
506.126	18189.6	1.41551	1.41551
506.226	18196.4	1.41632	1.41632
506.336	18204.5	1.41721	1.41721
506.446	18212	1.4181	1.4181
506.546	18218.6	1.41888	1.41888
506.656	18225.5	1.41975	1.41975
506.766	18232.8	1.4206	1.4206
506.876	18240.5	1.42151	1.42151
506.976	18247.3	1.42229	1.42229
507.086	18254.9	1.42318	1.42318
507.196	18263.4	1.42405	1.42405
507.296	18270.9	1.42488	1.42488
507.406	18278.1	1.42575	1.42575
507.516	18286.2	1.42663	1.42663
507.626	18293.9	1.42748	1.42748
507.726	18301	1.42831	1.42831
507.836	18308.9	1.4292	1.4292
507.946	18316.1	1.43009	1.43009
508.046	18322.7	1.43087	1.43087
508.156	18329.8	1.43174	1.43174
508.266	18337.2	1.43261	1.43261
508.376	18345.1	1.43352	1.43352
508.476	18352.8	1.4343	1.4343
508.586	18360.2	1.43517	1.43517
508.696	18368.5	1.43608	1.43608
508.796	18376.3	1.43689	1.43689
508.906	18383.1	1.43776	1.43776
509.016	18390.6	1.4386	1.4386
509.126	18398	1.43949	1.43949
509.226	18405.4	1.4403	1.4403
509.336	18412.8	1.44117	1.44117
509.446	18421.1	1.44208	1.44208
509.546	18427.4	1.44284	1.44284
509.656	18435.1	1.44373	1.44373
509.766	18442.9	1.44462	1.44462
509.876	18450.2	1.44551	1.44551
509.976	18457.5	1.44629	1.44629
510.086	18465	1.44716	1.44716
510.196	18472.6	1.44805	1.44805
510.296	18479.9	1.44886	1.44886
510.406	18488.1	1.44972	1.44972
510.516	18495.9	1.45059	1.45059
510.616	18502.9	1.45142	1.45142
510.726	18509.7	1.45225	1.45225
510.836	18517.6	1.45313	1.45313
510.946	18525.3	1.45404	1.45404
511.046	18532.6	1.45485	1.45485
511.156	18540.5	1.45576	1.45576
511.266	18545.7	1.45657	1.45657
511.366	18553.1	1.45737	1.45737
511.476	18561.4	1.4582	1.4582
511.586	18570.2	1.45911	1.45911
511.696	18578.5	1.46002	1.46002
511.796	18585.4	1.4608	1.4608
511.906	18593.4	1.46169	1.46169
512.016	18600.5	1.46258	1.46258
512.116	18607.5	1.46337	1.46337
512.226	18615.4	1.46428	1.46428
512.336	18622.1	1.46512	1.46512
512.446	18628.9	1.46599	1.46599
512.546	18636.7	1.4668	1.4668
512.656	18644.2	1.46767	1.46767
512.766	18651.6	1.46855	1.46855
512.866	18658.8	1.46936	1.46936
512.976	18666.7	1.47023	1.47023
513.086	18674.8	1.47112	1.47112
513.196	18682.5	1.47201	1.47201
513.296	18689.9	1.47279	1.47279
513.406	18698.2	1.4737	1.4737
513.516	18704.8	1.47457	1.47457
513.616	18711.3	1.47536	1.47536
513.726	18718.9	1.47622	1.47622
513.836	18727.3	1.47709	1.47709
513.946	18735.2	1.47798	1.47798
514.046	18742	1.47879	1.47879
514.156	18751.2	1.4797	1.4797
514.266	18759.3	1.48054	1.48054
514.366	18766.6	1.48135	1.48135
514.476	18774.4	1.48222	1.48222
514.586	18782.8	1.48313	1.48313
514.696	18790.2	1.48398	1.48398
514.796	18797.2	1.48478	1.48478
514.906	18804.4	1.48569	1.48569
515.016	18811.6	1.48656	1.48656
515.116	18818.6	1.48734	1.48734
515.226	18826.5	1.48823	1.48823
515.336	18834	1.4891	1.4891
515.436	18840.5	1.48991	1.48991
515.546	18849	1.4908	1.4908
515.656	18857.6	1.49166	1.49166
515.766	18865.3	1.49255	1.49255
515.866	18871.8	1.49334	1.49334
515.976	18879.6	1.49421	1.49421
516.086	18887.9	1.49512	1.49512
516.186	18894.7	1.49592	1.49592
516.296	18901.2	1.49677	1.49677
516.406	18908.7	1.49768	1.49768
516.516	18916.5	1.49853	1.49853
516.616	18923	1.49933	1.49933
516.726	18931.7	1.50022	1.50022
516.836	18940.2	1.50111	1.50111
516.936	18947.6	1.5019	1.5019
517.046	18955.8	1.50281	1.50281
517.156	18963.3	1.50365	1.50365
517.266	18971.5	1.50454	1.50454
517.366	18978.6	1.50533	1.50533
517.476	18985.8	1.50622	1.50622
517.586	18992.8	1.50709	1.50709
517.686	19000.1	1.50791	1.50791
517.796	19008	1.5088	1.5088
517.906	19015.3	1.50967	1.50967
518.016	19022.7	1.51056	1.51056
518.116	19029.3	1.51134	1.51134
518.226	19037.6	1.51225	1.51225
518.336	19046	1.51314	1.51314
518.436	19053.6	1.51391	1.51391
518.546	19061.1	1.5148	1.5148
518.656	19069.1	1.51566	1.51566
518.766	19077.4	1.51655	1.51655
518.866	19084	1.51736	1.51736
518.976	19092.2	1.51823	1.51823
519.086	19099.4	1.51914	1.51914
519.186	19105.9	1.51992	1.51992
519.296	19114	1.52079	1.52079
519.406	19121.5	1.52168	1.52168
519.516	19130.2	1.52259	1.52259
519.616	19137.8	1.52339	1.52339
519.726	19144.8	1.52422	1.52422
519.836	19153.4	1.52513	1.52513
519.936	19160.1	1.52592	1.52592
520.046	19167.5	1.5268	1.5268
520.156	19176.1	1.52769	1.52769
520.266	19183.4	1.52856	1.52856
520.366	19189.8	1.52937	1.52937
520.476	19197.4	1.53028	1.53028
520.576	19204.1	1.53106	1.53106
520.686	19212	1.53195	1.53195
520.796	19220.6	1.53282	1.53282
520.906	19227.6	1.53369	1.53369
521.006	19235.1	1.53449	1.53449
521.116	19242.9	1.53538	1.53538
521.226	19250.7	1.53623	1.53623
521.326	19259.6	1.53708	1.53708
521.436	19266.7	1.53795	1.53795
521.546	19274.7	1.53881	1.53881
521.656	19281.7	1.53968	1.53968
521.756	19288.5	1.54049	1.54049
521.866	19297.6	1.54144	1.54144
521.976	19303.6	1.54227	1.54227
522.076	19310.8	1.54309	1.54309
522.186	19318.5	1.54398	1.54398
522.296	19325.9	1.54485	1.54485
522.406	19335.6	1.54574	1.54574
522.506	19342.5	1.54652	1.54652
522.616	19351.1	1.54743	1.54743
522.726	19358.8	1.5483	1.5483
522.826	19365.6	1.54909	1.54909
522.936	19374.3	1.55	1.55
523.046	19381.6	1.55087	1.55087
523.156	19389.1	1.55175	1.55175
523.256	19395.7	1.55254	1.55254
523.366	19402.3	1.55341	1.55341
523.476	19410.1	1.55428	1.55428
523.576	19418.9	1.5551	1.5551
523.686	19426.8	1.55597	1.55597
523.796	19435.9	1.55688	1.55688
523.906	19443.3	1.55775	1.55775
524.006	19451	1.55853	1.55853
524.116	19460.1	1.55944	1.55944
524.226	19467.3	1.56031	1.56031
524.326	19474.1	1.56112	1.56112
524.436	19481.4	1.56201	1.56201
524.546	19488.7	1.56288	1.56288
524.656	19496.5	1.56374	1.56374
524.756	19503.1	1.56455	1.56455
524.866	19511.6	1.56544	1.56544
524.976	19519.9	1.56633	1.56633
525.076	19528.1	1.56713	1.56713
525.186	19536.5	1.568	1.568
525.296	19544	1.56887	1.56887
525.396	19551.6	1.56968	1.56968
525.506	19559	1.57057	1.57057
525.616	19566	1.57141	1.57141
525.726	19573.5	1.5723	1.5723
525.826	19580.2	1.57309	1.57309
525.936	19588.5	1.57398	1.57398
526.046	19595.8	1.57489	1.57489
526.146	19602.8	1.57569	1.57569
526.256	19610.7	1.57654	1.57654
526.366	19618.4	1.57745	1.57745
526.476	19626.7	1.57834	1.57834
526.576	19634.3	1.57912	1.57912
526.686	19641.8	1.57999	1.57999
526.796	19649.4	1.58086	1.58086
526.896	19656.9	1.58169	1.58169
527.006	19664.7	1.58255	1.58255
527.116	19671.9	1.58344	1.58344
527.226	19679.2	1.58431	1.58431
527.326	19686.2	1.58512	1.58512
527.436	19694.9	1.58601	1.58601
527.546	19702.3	1.5869	1.5869
527.646	19709.6	1.58768	1.58768
527.756	19717.5	1.58855	1.58855
527.866	19725.7	1.58944	1.58944
527.976	19734	1.59031	1.59031
528.076	19741.5	1.59109	1.59109
528.186	19749.6	1.59198	1.59198
528.296	19757.1	1.59285	1.59285
528.396	19764.1	1.59368	1.59368
528.506	19772	1.59454	1.59454
528.616	19779.4	1.59541	1.59541
528.726	19787.3	1.5963	1.5963
528.826	19794.4	1.59711	1.59711
528.936	19802.1	1.59797	1.59797
529.046	19810.2	1.59888	1.59888
529.146	19818.2	1.59967	1.59967
529.256	19826.4	1.60056	1.60056
529.366	19833.8	1.60141	1.60141
529.476	19842.6	1.60232	1.60232
529.576	19849.6	1.60308	1.60308
529.686	19858.3	1.60397	1.60397
529.796	19865.7	1.60488	1.60488
529.896	19872.4	1.60566	1.60566
530.006	19880.2	1.60657	1.60657
530.116	19886.9	1.60742	1.60742
530.226	19894.7	1.60829	1.60829
530.326	19902	1.6091	1.6091
530.436	19910.5	1.60996	1.60996
530.546	19919.2	1.61085	1.61085
530.646	19926.6	1.61166	1.61166
530.756	19934.4	1.61253	1.61253
530.866	19943.3	1.6134	1.6134
530.966	19950.8	1.6142	1.6142
531.076	19958.6	1.61507	1.61507
531.186	19966.5	1.61596	1.61596
531.296	19973.1	1.61683	1.61683
531.396	19980.2	1.61765	1.61765
531.506	19988.2	1.61852	1.61852
531.616	19995.9	1.61939	1.61939
531.716	20003.6	1.6202	1.6202
531.826	20011.6	1.62104	1.62104
531.936	20020.3	1.62195	1.62195
532.046	20029.2	1.62282	1.62282
532.146	20037.4	1.62365	1.62365
532.256	20044.8	1.62452	1.62452
532.366	20051.3	1.62538	1.62538
532.466	20057.6	1.62617	1.62617
532.576	20065.8	1.62706	1.62706
532.686	20073.9	1.62791	1.62791
532.796	20081.8	1.62882	1.62882
532.896	20088.6	1.62958	1.62958
533.006	20096.7	1.63047	1.63047
533.116	20105.3	1.63136	1.63136
533.216	20113	1.63216	1.63216
533.326	20121.8	1.63305	1.63305
533.436	20130.1	1.63392	1.63392
533.546	20138.1	1.63481	1.63481
533.646	20145.1	1.6356	1.6356
533.756	20153.7	1.63646	1.63646
533.866	20161.6	1.63737	1.63737
533.966	20168.8	1.63818	1.63818
534.076	20176	1.63903	1.63903
534.186	20183.1	1.6399	1.6399
534.296	20191	1.6408	1.6408
534.396	20198.6	1.64159	1.64159
534.506	20207.2	1.64246	1.64246
534.616	20215.8	1.64337	1.64337
534.716	20222.5	1.64413	1.64413
534.826	20230.9	1.64502	1.64502
534.936	20239.4	1.64591	1.64591
535.046	20247	1.6468	1.6468
535.146	20254	1.64758	1.64758
535.256	20261.4	1.64847	1.64847
535.356	20269	1.64928	1.64928
535.466	20276.6	1.65015	1.65015
535.576	20284	1.65102	1.65102
535.686	20292.4	1.65193	1.65193
535.786	20299.6	1.65271	1.65271
535.896	20308.4	1.65358	1.65358
536.006	20317.1	1.65447	1.65447
536.106	20324.7	1.65527	1.65527
536.216	20332.5	1.65614	1.65614
536.326	20341	1.65701	1.65701
536.436	20349.6	1.65792	1.65792
536.536	20356.5	1.65873	1.65873
536.646	20363.9	1.65957	1.65957
536.756	20371.4	1.6605	1.6605
536.856	20378.7	1.66127	1.66127
536.966	20386.6	1.66218	1.66218
537.076	20394.1	1.66305	1.66305
537.186	20401.7	1.66391	1.66391
537.286	20409.3	1.6647	1.6647
537.396	20417.5	1.66559	1.66559
537.506	20425.6	1.66648	1.66648
537.606	20432.1	1.66726	1.66726
537.716	20440.2	1.66813	1.66813
537.826	20448.4	1.66902	1.66902
537.936	20456	1.66989	1.66989
538.036	20463.4	1.67069	1.67069
538.146	20471.6	1.67156	1.67156
538.256	20479.7	1.67245	1.67245
538.356	20487.6	1.67328	1.67328
538.466	20495.8	1.67415	1.67415
538.576	20504.2	1.67504	1.67504
538.686	20511.7	1.67588	1.67588
538.786	20520.4	1.67671	1.67671
538.896	20528.6	1.67758	1.67758
539.006	20536.3	1.67847	1.67847
539.106	20544.6	1.67925	1.67925
539.216	20553.1	1.68016	1.68016
539.326	20560.1	1.68103	1.68103
539.436	20568.8	1.68192	1.68192
539.536	20575.4	1.68272	1.68272
539.646	20583.1	1.68355	1.68355
539.756	20591.1	1.68446	1.68446
539.856	20598.1	1.68527	1.68527
539.966	20606.2	1.68616	1.68616
540.076	20614	1.68702	1.68702
540.186	20623	1.68791	1.68791
540.286	20630.2	1.68872	1.68872
540.396	20637.5	1.68961	1.68961
540.506	20645.7	1.6905	1.6905
540.606	20652.2	1.69126	1.69126
540.716	20660.5	1.69219	1.69219
540.826	20668.2	1.69306	1.69306
540.926	20675	1.69385	1.69385
541.036	20682.9	1.69471	1.69471
541.146	20690.7	1.6956	1.6956
541.256	20699.3	1.69647	1.69647
541.356	20707.5	1.6973	1.6973
541.466	20715.4	1.69815	1.69815
541.576	20724.1	1.69905	1.69905
541.676	20732	1.69984	1.69984
541.786	20740.2	1.70071	1.70071
541.896	20748.8	1.70162	1.70162
[truncated: 140 more rows]
