# Supplementary material for: Benchmark dataset of the effect of grain size on strength in the single-phase FCC CrCoNi medium entropy alloy
Source: Data Brief. 2019 Oct 1;27:104592. doi: 10.1016/j.dib.2019.104592 (PMC6812030; doi:10.1016/j.dib.2019.104592)
Supplement: Multimedia component 1 [file mmc1.zip › Compression_Tests/77K/CrCoNi_1173K_30min_77K.xlsx]

## Sheet: CrCoNi_1173K_30min_77K
Name	CrCoNi-900C-30min-9µm
Diameter	4.03	mm
Sample height	8.06	mm
Gage length	8.06	mm
Speed ​​during measurement	0.48	mm/min
Time	Force	Crosshead Displacement	Crosshead Displacement
s	N	mm	mm
127.536	84.4083	0	0
127.616	84.3298	0	0
127.646	84.2356	0	0
127.646	84.2356	0	0
127.756	84.3849	4.1294e-05	4.1294e-05
127.866	84.2196	6.20123e-05	6.20123e-05
127.966	85.7979	0.000185966	0.000185966
128.076	94.4835	0.00107455	0.00107455
128.186	105.765	0.00192237	0.00192237
128.296	118.054	0.00281119	0.00281119
128.396	128.726	0.00359654	0.00359654
128.506	140.839	0.00448537	0.00448537
128.616	152.237	0.00535369	0.00535369
128.716	161.581	0.00615954	0.00615954
128.826	171.769	0.00702786	0.00702786
128.936	182.026	0.00793719	0.00793719
129.046	191.878	0.00882602	0.00882602
129.146	200.753	0.00961184	0.00961184
129.256	211.019	0.0104797	0.0104797
129.366	221.085	0.011348	0.011348
129.466	230.441	0.0121543	0.0121543
129.576	239.999	0.0130432	0.0130432
129.686	249.37	0.013932	0.013932
129.796	259.03	0.0147998	0.0147998
129.896	267.921	0.0155647	0.0155647
130.006	277.269	0.016495	0.016495
130.116	286.495	0.0173633	0.0173633
130.216	295.69	0.0181692	0.0181692
130.326	304.835	0.0190582	0.0190582
130.436	314.323	0.0199265	0.0199265
130.546	323.433	0.0208154	0.0208154
130.646	332.136	0.0216005	0.0216005
130.756	341.534	0.022469	0.022469
130.866	350.905	0.0233369	0.0233369
130.966	359.757	0.0241637	0.0241637
131.076	369.66	0.025053	0.025053
131.186	379.589	0.0259208	0.0259208
131.286	388.722	0.0266859	0.0266859
131.396	398.562	0.0275952	0.0275952
131.506	408.156	0.0284635	0.0284635
131.616	418.367	0.0293731	0.0293731
131.716	427.359	0.0301585	0.0301585
131.826	437.113	0.0310268	0.0310268
131.936	446.875	0.0318946	0.0318946
132.036	456.355	0.0327215	0.0327215
132.146	466.293	0.0335693	0.0335693
132.256	476.351	0.0344581	0.0344581
132.366	486.691	0.0353674	0.0353674
132.466	496.187	0.0361528	0.0361528
132.576	506.898	0.0370416	0.0370416
132.686	517.3	0.0379099	0.0379099
132.786	526.589	0.0386953	0.0386953
132.896	537.664	0.0395841	0.0395841
133.006	548.144	0.0404939	0.0404939
133.116	558.73	0.0413617	0.0413617
133.216	568.293	0.0421886	0.0421886
133.326	579.035	0.0430364	0.0430364
133.436	589.961	0.0439252	0.0439252
133.536	599.726	0.0447108	0.0447108
133.646	610.863	0.0456201	0.0456201
133.756	621.722	0.0464885	0.0464885
133.866	632.945	0.0473773	0.0473773
133.966	642.918	0.0481421	0.0481421
134.076	653.953	0.04901	0.04901
134.186	665.168	0.0499198	0.0499198
134.286	675.734	0.0507051	0.0507051
134.396	687.347	0.0515735	0.0515735
134.506	699.425	0.0524828	0.0524828
134.616	710.632	0.0533511	0.0533511
134.716	721.523	0.054157	0.054157
134.826	732.586	0.0550463	0.0550463
134.936	744.714	0.0558936	0.0558936
135.036	755.793	0.0567202	0.0567202
135.146	767.73	0.057609	0.057609
135.256	780.378	0.0584773	0.0584773
135.366	791.976	0.0593457	0.0593457
135.466	803.257	0.0601725	0.0601725
135.576	815.109	0.0610403	0.0610403
135.686	828.132	0.0619294	0.0619294
135.786	839.203	0.0627148	0.0627148
135.896	851.882	0.0636036	0.0636036
136.006	864.659	0.0644924	0.0644924
136.106	875.667	0.0652987	0.0652987
136.216	887.894	0.0661671	0.0661671
136.326	900.636	0.0670559	0.0670559
136.426	912.378	0.0678617	0.0678617
136.536	925.05	0.0687301	0.0687301
136.646	938.23	0.0695984	0.0695984
136.756	951.316	0.0704662	0.0704662
136.856	963.667	0.0712931	0.0712931
136.966	976.55	0.0721819	0.0721819
137.076	990.144	0.0730707	0.0730707
137.176	1002.3	0.0738565	0.0738565
137.286	1015.97	0.0747244	0.0747244
137.396	1029.42	0.0756342	0.0756342
137.506	1042.42	0.076523	0.076523
137.606	1054.55	0.0773293	0.0773293
137.716	1068.68	0.0781972	0.0781972
137.826	1082.3	0.0790655	0.0790655
137.926	1095.44	0.0798923	0.0798923
138.036	1109.75	0.0807809	0.0807809
138.146	1123.98	0.0816698	0.0816698
138.256	1137.85	0.0825381	0.0825381
138.356	1150.89	0.0833234	0.0833234
138.466	1165.45	0.0842332	0.0842332
138.576	1179.71	0.0851016	0.0851016
138.676	1192.32	0.0858869	0.0858869
138.786	1206.43	0.0867962	0.0867962
138.896	1220.24	0.0876646	0.0876646
139.006	1234.72	0.0885329	0.0885329
139.106	1248.14	0.0893597	0.0893597
139.216	1262.96	0.0902276	0.0902276
139.326	1277.61	0.0910959	0.0910959
139.426	1290.83	0.0919022	0.0919022
139.536	1305.87	0.092791	0.092791
139.646	1321.28	0.0937004	0.0937004
139.756	1336.26	0.0945687	0.0945687
139.856	1350.05	0.095354	0.095354
139.966	1364.72	0.0962429	0.0962429
140.076	1379.29	0.0971112	0.0971112
140.176	1393.04	0.097917	0.097917
140.286	1408.03	0.0987853	0.0987853
140.396	1423.6	0.0996947	0.0996947
140.506	1438.46	0.100563	0.100563
140.606	1452.6	0.101349	0.101349
140.716	1467.86	0.102237	0.102237
140.826	1483.52	0.103126	0.103126
140.926	1497.32	0.103933	0.103933
141.036	1512.88	0.104821	0.104821
141.146	1528.09	0.105669	0.105669
141.246	1542.22	0.106475	0.106475
141.356	1557.53	0.107343	0.107343
141.466	1573.47	0.108232	0.108232
141.576	1589.11	0.109121	0.109121
141.676	1603.08	0.109927	0.109927
141.786	1618.57	0.110816	0.110816
141.896	1634.52	0.111684	0.111684
141.996	1649.05	0.112511	0.112511
142.106	1665.46	0.113338	0.113338
142.216	1681.53	0.114247	0.114247
142.326	1697.25	0.115115	0.115115
142.426	1712.39	0.115901	0.115901
142.536	1727.87	0.116789	0.116789
142.646	1743.8	0.117658	0.117658
142.746	1758.41	0.118464	0.118464
142.856	1774.38	0.119373	0.119373
142.966	1790.58	0.120262	0.120262
143.076	1806.91	0.121131	0.121131
143.176	1821.3	0.121916	0.121916
143.286	1837.78	0.122805	0.122805
143.396	1854.34	0.123673	0.123673
143.496	1869.71	0.124458	0.124458
143.606	1885.91	0.125347	0.125347
143.716	1902.52	0.126236	0.126236
143.826	1918.57	0.127104	0.127104
143.926	1933.82	0.127911	0.127911
144.036	1950.46	0.128779	0.128779
144.146	1966.75	0.129688	0.129688
144.246	1982.11	0.130494	0.130494
144.356	1998.83	0.131342	0.131342
144.466	2014.92	0.13221	0.13221
144.576	2031.96	0.133099	0.133099
144.676	2047.57	0.133926	0.133926
144.786	2064.69	0.134794	0.134794
144.896	2081.28	0.135641	0.135641
144.996	2096.67	0.136489	0.136489
145.106	2113.89	0.137357	0.137357
145.216	2130.89	0.138225	0.138225
145.326	2148.28	0.139093	0.139093
145.426	2163.49	0.13992	0.13992
145.536	2180.14	0.140809	0.140809
145.646	2196.87	0.141657	0.141657
145.746	2212.07	0.142442	0.142442
145.856	2229.49	0.143331	0.143331
145.966	2246.11	0.14422	0.14422
146.066	2261.51	0.145005	0.145005
146.176	2279.4	0.145894	0.145894
146.286	2297.29	0.146783	0.146783
146.396	2314.96	0.147651	0.147651
146.496	2331.2	0.148478	0.148478
146.606	2348.36	0.149325	0.149325
146.716	2366.04	0.150214	0.150214
146.816	2381.91	0.151	0.151
146.926	2399.29	0.151868	0.151868
147.036	2416.65	0.152757	0.152757
147.146	2434.71	0.153625	0.153625
147.246	2450.97	0.154452	0.154452
147.356	2469.22	0.155341	0.155341
147.466	2486.94	0.156167	0.156167
147.566	2504.05	0.156994	0.156994
147.676	2522.5	0.157904	0.157904
147.786	2541.17	0.158772	0.158772
147.896	2558.79	0.159599	0.159599
147.996	2575.04	0.160426	0.160426
148.106	2593.54	0.161294	0.161294
148.216	2611.78	0.162183	0.162183
148.316	2627.37	0.162948	0.162948
148.426	2645.85	0.163815	0.163815
148.536	2664.78	0.164725	0.164725
148.646	2684.32	0.165593	0.165593
148.746	2702.04	0.166399	0.166399
148.856	2721.67	0.167268	0.167268
148.966	2741.47	0.168157	0.168157
149.066	2759.51	0.168942	0.168942
149.176	2778.97	0.169831	0.169831
149.286	2799.49	0.17072	0.17072
149.396	2819.44	0.171608	0.171608
149.496	2837.72	0.172415	0.172415
149.606	2857.33	0.173242	0.173242
149.716	2878.07	0.174151	0.174151
149.816	2896.2	0.174957	0.174957
149.926	2916.4	0.175826	0.175826
150.036	2937.73	0.176755	0.176755
150.146	2959.72	0.177603	0.177603
150.246	2978.58	0.178409	0.178409
150.356	3000.08	0.179277	0.179277
150.466	3022.09	0.180166	0.180166
150.566	3041.97	0.180952	0.180952
150.676	3063.23	0.18184	0.18184
150.786	3084.85	0.182709	0.182709
150.896	3107	0.183598	0.183598
150.996	3126.61	0.184404	0.184404
151.106	3147.84	0.185251	0.185251
151.206	3168.3	0.186057	0.186057
151.316	3190.69	0.186946	0.186946
151.426	3213.82	0.187835	0.187835
151.536	3236.69	0.188724	0.188724
151.636	3257.76	0.18953	0.18953
151.746	3281.43	0.190378	0.190378
151.856	3304.71	0.191267	0.191267
151.956	3326.29	0.192072	0.192072
152.066	3349.6	0.192961	0.192961
152.176	3371.95	0.193809	0.193809
152.286	3395.12	0.194698	0.194698
152.386	3417.19	0.195525	0.195525
152.496	3440.73	0.196414	0.196414
152.606	3463.51	0.197281	0.197281
152.706	3484.79	0.198046	0.198046
152.816	3508.89	0.198935	0.198935
152.926	3533.04	0.199824	0.199824
153.036	3556.98	0.200692	0.200692
153.136	3578.89	0.201478	0.201478
153.246	3603.28	0.202367	0.202367
153.356	3627.58	0.203256	0.203256
153.456	3649.7	0.204062	0.204062
153.566	3673.94	0.204909	0.204909
153.676	3697.79	0.205819	0.205819
153.786	3722.48	0.206687	0.206687
153.886	3744.95	0.207514	0.207514
153.996	3769.54	0.208382	0.208382
154.106	3794.56	0.20925	0.20925
154.206	3817.42	0.210036	0.210036
154.316	3843.37	0.210945	0.210945
154.426	3868.29	0.211834	0.211834
154.536	3893.84	0.212702	0.212702
154.636	3917.48	0.213508	0.213508
154.746	3943.25	0.214376	0.214376
154.856	3968.87	0.215265	0.215265
154.956	3992.33	0.216113	0.216113
155.066	4017.36	0.21696	0.21696
155.176	4042.44	0.217828	0.217828
155.286	4068.22	0.218717	0.218717
155.386	4091.92	0.219523	0.219523
155.496	4116.97	0.220371	0.220371
155.606	4142.45	0.22128	0.22128
155.706	4166.48	0.222087	0.222087
155.816	4192.62	0.222976	0.222976
155.926	4218.15	0.223843	0.223843
156.026	4242.11	0.22465	0.22465
156.136	4268.4	0.225518	0.225518
156.246	4294.93	0.226407	0.226407
156.356	4320.5	0.227296	0.227296
156.456	4344.22	0.228081	0.228081
156.566	4370.49	0.22897	0.22897
156.676	4395.94	0.229838	0.229838
156.776	4420.88	0.230644	0.230644
156.886	4447.72	0.231533	0.231533
156.996	4473.99	0.232422	0.232422
157.106	4501.63	0.233311	0.233311
157.206	4525.93	0.234117	0.234117
157.316	4551.88	0.234964	0.234964
157.426	4580.04	0.235874	0.235874
157.526	4603.57	0.236639	0.236639
157.636	4630.5	0.237528	0.237528
157.746	4657.07	0.238396	0.238396
157.856	4682.82	0.239285	0.239285
157.956	4708.21	0.240091	0.240091
158.066	4735.32	0.24098	0.24098
158.176	4761.8	0.241848	0.241848
158.276	4786.72	0.242654	0.242654
158.386	4813.91	0.243522	0.243522
158.496	4841.46	0.244473	0.244473
158.606	4869.61	0.245341	0.245341
158.706	4893.9	0.246127	0.246127
158.816	4920.71	0.247016	0.247016
158.926	4947.24	0.247863	0.247863
159.026	4972	0.248669	0.248669
159.136	4999.15	0.249558	0.249558
159.246	5026.46	0.250447	0.250447
159.356	5054.35	0.251336	0.251336
159.456	5078.8	0.252142	0.252142
159.566	5106.75	0.25303	0.25303
159.676	5135.08	0.25394	0.25394
159.776	5159.57	0.254705	0.254705
159.886	5186.74	0.255594	0.255594
159.996	5213.15	0.256462	0.256462
160.106	5240.15	0.25733	0.25733
160.206	5265.77	0.258157	0.258157
160.316	5293.52	0.259025	0.259025
160.426	5321.32	0.259914	0.259914
160.526	5346.21	0.26072	0.26072
160.636	5374.04	0.261568	0.261568
160.746	5401.57	0.262456	0.262456
160.856	5429.63	0.263366	0.263366
160.956	5455.05	0.264152	0.264152
161.066	5482.66	0.265041	0.265041
161.176	5510.46	0.265929	0.265929
161.276	5535.42	0.266694	0.266694
161.386	5563.33	0.267583	0.267583
161.496	5590.91	0.268451	0.268451
161.596	5616.47	0.269278	0.269278
161.706	5644.61	0.270146	0.270146
161.816	5671.97	0.271056	0.271056
161.926	5700.39	0.271924	0.271924
162.026	5725.5	0.27273	0.27273
162.136	5752.72	0.273578	0.273578
162.246	5780.66	0.274487	0.274487
162.346	5806.16	0.275272	0.275272
162.456	5833.11	0.27612	0.27612
162.566	5862.16	0.277029	0.277029
162.676	5890.05	0.277898	0.277898
162.776	5915.86	0.278704	0.278704
162.886	5943.22	0.279572	0.279572
162.996	5971.3	0.280502	0.280502
163.096	5996.63	0.281267	0.281267
163.206	6024.35	0.282156	0.282156
163.316	6051.49	0.283024	0.283024
163.426	6079.41	0.283913	0.283913
163.526	6104.5	0.28474	0.28474
163.636	6131.19	0.285587	0.285587
163.746	6158.61	0.286456	0.286456
163.846	6184	0.287261	0.287261
163.956	6211.61	0.288171	0.288171
164.066	6238.94	0.289019	0.289019
164.176	6266.33	0.289928	0.289928
164.276	6290.64	0.290714	0.290714
164.386	6318.08	0.291603	0.291603
164.496	6345.16	0.29247	0.29247
164.596	6369.3	0.293256	0.293256
164.706	6395.44	0.294124	0.294124
164.816	6422.96	0.295013	0.295013
164.926	6449.74	0.295902	0.295902
165.026	6474.16	0.296729	0.296729
165.136	6501.69	0.297597	0.297597
165.246	6528.52	0.298486	0.298486
165.346	6553.21	0.299271	0.299271
165.456	6579.71	0.30014	0.30014
165.566	6607.03	0.301049	0.301049
165.676	6633.74	0.301896	0.301896
165.776	6658.03	0.302703	0.302703
165.886	6683.92	0.303591	0.303591
165.986	6708.14	0.304377	0.304377
166.096	6734.56	0.305245	0.305245
166.206	6760.88	0.306134	0.306134
166.316	6787.52	0.307043	0.307043
166.416	6811.56	0.307849	0.307849
166.526	6837.63	0.308718	0.308718
166.636	6863.85	0.309586	0.309586
166.736	6887.16	0.310392	0.310392
166.846	6912.83	0.311281	0.311281
166.956	6938.02	0.312149	0.312149
167.066	6963.52	0.312996	0.312996
167.166	6987.78	0.313823	0.313823
167.276	7013.25	0.314671	0.314671
167.386	7038.86	0.31558	0.31558
167.486	7062.22	0.316366	0.316366
167.596	7087.41	0.317234	0.317234
167.706	7112.6	0.318123	0.318123
167.816	7138.52	0.319012	0.319012
167.916	7161.31	0.319818	0.319818
168.026	7186	0.320686	0.320686
168.136	7210.96	0.321575	0.321575
168.236	7233.56	0.32236	0.32236
168.346	7258.11	0.323229	0.323229
168.456	7282.75	0.324117	0.324117
168.566	7307	0.324986	0.324986
168.666	7329.42	0.325813	0.325813
168.776	7353.77	0.32668	0.32668
168.886	7377.99	0.327569	0.327569
168.986	7399.91	0.328376	0.328376
169.096	7420.96	0.329202	0.329202
169.206	7444.64	0.330091	0.330091
169.316	7468.54	0.33096	0.33096
169.416	7488.79	0.331786	0.331786
169.526	7512.1	0.332654	0.332654
169.636	7534.4	0.333502	0.333502
169.736	7555.17	0.334308	0.334308
169.846	7578.17	0.335197	0.335197
169.956	7600.83	0.336086	0.336086
170.066	7623.32	0.336975	0.336975
170.166	7642.91	0.33776	0.33776
170.276	7664.26	0.338649	0.338649
170.386	7686.01	0.339517	0.339517
170.486	7705.58	0.340282	0.340282
170.596	7726.2	0.341191	0.341191
170.706	7747.24	0.34208	0.34208
170.816	7767.68	0.342949	0.342949
170.916	7784.6	0.343755	0.343755
171.026	7805.63	0.344643	0.344643
171.136	7825.49	0.345512	0.345512
171.236	7844.04	0.346297	0.346297
171.346	7864.37	0.347207	0.347207
171.456	7882.48	0.348075	0.348075
171.556	7899.09	0.348861	0.348861
171.666	7917.69	0.349749	0.349749
171.776	7935.31	0.350617	0.350617
171.886	7953.63	0.351506	0.351506
171.986	7969.46	0.352333	0.352333
172.096	7986.08	0.35318	0.35318
172.206	8003.14	0.35409	0.35409
172.306	8017.71	0.354896	0.354896
172.416	8033.51	0.355764	0.355764
172.526	8048.45	0.356653	0.356653
172.636	8063.95	0.357522	0.357522
172.736	8076.77	0.358307	0.358307
172.846	8090.56	0.359175	0.359175
172.956	8104.7	0.360064	0.360064
173.056	8116.94	0.360849	0.360849
173.166	8129.13	0.361738	0.361738
173.276	8141.88	0.362648	0.362648
173.386	8153.81	0.363516	0.363516
173.486	8163.54	0.364281	0.364281
173.596	8174.72	0.36519	0.36519
173.706	8185.73	0.366079	0.366079
173.806	8195.17	0.366885	0.366885
173.916	8205.02	0.367733	0.367733
174.026	8214.86	0.368642	0.368642
174.136	8224.45	0.36949	0.36949
174.236	8232.9	0.370296	0.370296
174.346	8242.02	0.371185	0.371185
174.456	8250.9	0.372074	0.372074
174.556	8258.79	0.37288	0.37288
174.666	8268.25	0.373769	0.373769
174.776	8276.6	0.374637	0.374637
174.886	8284.48	0.375505	0.375505
174.986	8292.4	0.376291	0.376291
175.096	8300.59	0.377179	0.377179
175.206	8309.1	0.378027	0.378027
175.306	8317.37	0.378875	0.378875
175.416	8325.93	0.379742	0.379742
175.526	8333.92	0.380631	0.380631
175.636	8342.96	0.38152	0.38152
175.736	8351.12	0.382306	0.382306
175.846	8360.02	0.383195	0.383195
175.956	8367.79	0.384083	0.384083
176.056	8376.47	0.38489	0.38489
176.166	8384.84	0.385737	0.385737
176.276	8392.96	0.386647	0.386647
176.376	8401.34	0.387411	0.387411
176.486	8409.56	0.3883	0.3883
176.596	8419.2	0.389189	0.389189
176.706	8429.11	0.390057	0.390057
176.806	8437.2	0.390863	0.390863
176.916	8446.34	0.391752	0.391752
177.026	8455.07	0.392641	0.392641
177.126	8462.54	0.393426	0.393426
177.236	8471.63	0.394295	0.394295
177.346	8481.39	0.395204	0.395204
177.456	8490.25	0.396093	0.396093
177.556	8497.91	0.396879	0.396879
177.666	8506.59	0.397768	0.397768
177.776	8515.09	0.398635	0.398635
177.876	8523.32	0.399421	0.399421
177.986	8533.31	0.400331	0.400331
178.096	8541.46	0.401199	0.401199
178.206	8551.42	0.402088	0.402088
178.306	8559.66	0.402894	0.402894
178.416	8568.6	0.403762	0.403762
178.526	8577.57	0.40463	0.40463
178.626	8586.63	0.405478	0.405478
178.736	8594.87	0.406325	0.406325
178.846	8603.79	0.407235	0.407235
178.956	8612.23	0.408082	0.408082
179.056	8620.6	0.408888	0.408888
179.166	8630.76	0.409777	0.409777
179.276	8639.78	0.410666	0.410666
179.376	8648.33	0.411451	0.411451
179.486	8656.91	0.41232	0.41232
179.596	8666.18	0.413209	0.413209
179.706	8676.5	0.414159	0.414159
179.806	8683.58	0.414924	0.414924
179.916	8692.7	0.415792	0.415792
180.026	8700.93	0.416681	0.416681
180.126	8708.94	0.417487	0.417487
180.236	8718.55	0.418376	0.418376
180.346	8727.31	0.419244	0.419244
180.456	8736.62	0.420154	0.420154
180.556	8745.17	0.420939	0.420939
180.666	8753.89	0.421808	0.421808
180.776	8762.94	0.422717	0.422717
180.876	8771.32	0.423523	0.423523
180.986	8779.82	0.424371	0.424371
181.096	8789.03	0.425259	0.425259
181.196	8796.97	0.426045	0.426045
181.306	8806.08	0.426913	0.426913
181.416	8815.58	0.427823	0.427823
181.516	8824.21	0.428629	0.428629
181.626	8832.82	0.429497	0.429497
181.736	8841.67	0.430406	0.430406
181.846	8850.66	0.431254	0.431254
181.946	8858.91	0.432081	0.432081
182.056	8868.39	0.432949	0.432949
182.166	8877.39	0.433838	0.433838
182.266	8885.51	0.434644	0.434644
182.376	8894.57	0.435512	0.435512
182.486	8903.46	0.436381	0.436381
182.596	8912.78	0.43727	0.43727
182.696	8921.25	0.438075	0.438075
182.806	8930.5	0.438964	0.438964
182.916	8938.92	0.439853	0.439853
183.016	8946.55	0.440639	0.440639
183.126	8956.3	0.441527	0.441527
183.236	8964.55	0.442416	0.442416
183.346	8973.92	0.443285	0.443285
183.446	8981.7	0.44409	0.44409
183.556	8990.98	0.444938	0.444938
183.666	9000.3	0.445827	0.445827
183.766	9008.3	0.446633	0.446633
183.876	9017.21	0.447501	0.447501
183.986	9026.71	0.448411	0.448411
184.096	9036.25	0.4493	0.4493
184.196	9043.9	0.450085	0.450085
184.306	9052.65	0.450974	0.450974
184.416	9061.65	0.451821	0.451821
184.516	9069.9	0.452648	0.452648
184.626	9078.93	0.453517	0.453517
184.736	9087.91	0.454405	0.454405
184.846	9097.6	0.455294	0.455294
184.946	9105.05	0.456101	0.456101
185.056	9114.65	0.456989	0.456989
185.166	9123.62	0.457837	0.457837
185.266	9131.88	0.458643	0.458643
185.376	9140.96	0.459511	0.459511
185.486	9150.26	0.4604	0.4604
185.596	9158.59	0.461289	0.461289
185.696	9166.6	0.462074	0.462074
185.806	9175.86	0.462963	0.462963
185.916	9183.3	0.463811	0.463811
186.016	9192.12	0.464617	0.464617
186.126	9201.11	0.465485	0.465485
186.236	9211.48	0.466394	0.466394
186.336	9218.62	0.4672	0.4672
186.446	9228.09	0.468089	0.468089
186.556	9237.14	0.468958	0.468958
186.666	9245.89	0.469826	0.469826
186.766	9254.03	0.470632	0.470632
186.876	9262.96	0.4715	0.4715
186.986	9271.21	0.472389	0.472389
187.086	9279.6	0.473195	0.473195
187.196	9287.53	0.474063	0.474063
187.306	9297.25	0.474952	0.474952
187.416	9306.26	0.47582	0.47582
187.516	9314.39	0.476647	0.476647
187.626	9323.42	0.477515	0.477515
187.736	9332.8	0.478384	0.478384
187.836	9340.53	0.47919	0.47919
187.946	9349.48	0.480037	0.480037
188.056	9358.74	0.480947	0.480947
188.166	9366.92	0.481815	0.481815
188.266	9374.57	0.4826	0.4826
188.376	9383.25	0.483469	0.483469
188.486	9392.64	0.484357	0.484357
188.586	9399.71	0.485164	0.485164
188.696	9408.95	0.486073	0.486073
188.806	9417.56	0.486941	0.486941
188.916	9426.05	0.48781	0.48781
189.016	9434.39	0.488615	0.488615
189.126	9442.62	0.489463	0.489463
189.236	9451.37	0.490373	0.490373
189.336	9459.38	0.491158	0.491158
189.446	9468.34	0.492026	0.492026
189.556	9476.91	0.492895	0.492895
189.666	9485.51	0.493804	0.493804
189.766	9493.08	0.494589	0.494589
189.876	9502.03	0.495478	0.495478
189.986	9510.61	0.496367	0.496367
190.086	9518.6	0.497173	0.497173
190.196	9526.88	0.498021	0.498021
190.306	9534.72	0.498889	0.498889
190.416	9543.65	0.499757	0.499757
190.516	9552.47	0.500563	0.500563
190.626	9561.62	0.501431	0.501431
190.736	9570.34	0.50232	0.50232
190.836	9578.02	0.503106	0.503106
190.946	9586.93	0.503974	0.503974
191.056	9595.18	0.504883	0.504883
191.156	9602.49	0.50569	0.50569
191.266	9611.48	0.506558	0.506558
191.376	9619.29	0.507447	0.507447
191.486	9627.51	0.508315	0.508315
191.586	9635.98	0.509121	0.509121
191.696	9644.18	0.509989	0.509989
191.806	9652.75	0.510878	0.510878
191.906	9660.3	0.511664	0.511664
192.016	9668.91	0.512532	0.512532
192.126	9678.16	0.513441	0.513441
192.236	9686.64	0.514309	0.514309
192.336	9694.36	0.515095	0.515095
192.446	9702.91	0.516025	0.516025
192.556	9711.28	0.516893	0.516893
192.656	9719.21	0.517699	0.517699
192.766	9727.83	0.518567	0.518567
192.876	9736.5	0.519456	0.519456
192.986	9744.55	0.520304	0.520304
193.086	9752.4	0.52109	0.52109
193.196	9762.16	0.521999	0.521999
193.306	9770.51	0.522888	0.522888
193.406	9778.37	0.523694	0.523694
193.516	9786.97	0.524562	0.524562
193.626	9796	0.52543	0.52543
193.736	9803.72	0.526319	0.526319
193.836	9811.14	0.527125	0.527125
193.946	9819.08	0.527973	0.527973
194.056	9826.58	0.528862	0.528862
194.156	9835.12	0.529668	0.529668
194.266	9843.51	0.530577	0.530577
194.376	9851.4	0.531404	0.531404
194.486	9860.03	0.532293	0.532293
194.586	9867.85	0.53312	0.53312
194.696	9876.84	0.534009	0.534009
194.806	9884.7	0.534877	0.534877
194.906	9892.47	0.535662	0.535662
195.016	9900.85	0.53653	0.53653
195.126	9907.99	0.537419	0.537419
195.236	9916.48	0.538288	0.538288
195.336	9923.97	0.539073	0.539073
195.446	9932.75	0.539982	0.539982
195.556	9940.58	0.540851	0.540851
195.656	9948.52	0.541677	0.541677
195.766	9957.31	0.542525	0.542525
195.876	9965.94	0.543455	0.543455
195.986	9974.1	0.544302	0.544302
196.086	9981.68	0.545088	0.545088
196.196	9989.86	0.545977	0.545977
196.296	9997.53	0.546783	0.546783
196.406	10005.9	0.547672	0.547672
196.516	10013.5	0.54854	0.54854
196.626	10021	0.549408	0.549408
196.726	10028.9	0.550235	0.550235
196.836	10037.6	0.551103	0.551103
196.946	10045.6	0.551992	0.551992
197.046	10052.5	0.552798	0.552798
197.156	10060.9	0.553708	0.553708
197.266	10068.7	0.554576	0.554576
197.376	10077.4	0.555423	0.555423
197.476	10084.8	0.55623	0.55623
197.586	10092.8	0.557098	0.557098
197.696	10101.5	0.557986	0.557986
197.796	10109.1	0.558793	0.558793
197.906	10116.6	0.559661	0.559661
198.016	10124.8	0.56055	0.56055
198.126	10132.8	0.561459	0.561459
198.226	10139.6	0.562245	0.562245
198.336	10147.3	0.563113	0.563113
198.446	10155.5	0.564002	0.564002
198.546	10163.2	0.564808	0.564808
198.656	10171.7	0.565697	0.565697
198.766	10179.6	0.566544	0.566544
198.876	10187.8	0.567433	0.567433
198.976	10195.5	0.568219	0.568219
199.086	10203.8	0.569128	0.569128
199.196	10211.7	0.570037	0.570037
199.296	10218.6	0.570823	0.570823
199.406	10225.5	0.571691	0.571691
199.516	10233.2	0.57258	0.57258
199.626	10241	0.573469	0.573469
199.726	10248.1	0.574255	0.574255
199.836	10255.8	0.575122	0.575122
199.946	10263.6	0.575991	0.575991
200.046	10271.7	0.576797	0.576797
200.156	10280.7	0.577686	0.577686
200.266	10288.3	0.578554	0.578554
200.376	10296.5	0.579464	0.579464
200.476	10303.8	0.58027	0.58027
200.586	10311.3	0.581138	0.581138
200.696	10318.6	0.582027	0.582027
200.796	10326	0.582812	0.582812
200.906	10334.9	0.583722	0.583722
201.016	10341.6	0.584611	0.584611
201.116	10348.6	0.585417	0.585417
201.226	10356.2	0.586264	0.586264
201.336	10364.4	0.587153	0.587153
201.446	10373.1	0.588042	0.588042
201.546	10380.1	0.588848	0.588848
201.656	10388.5	0.589737	0.589737
201.766	10396.1	0.590605	0.590605
201.866	10403.5	0.591432	0.591432
201.976	10411.6	0.5923	0.5923
202.086	10418.8	0.59321	0.59321
202.196	10425.8	0.594057	0.594057
202.296	10433.1	0.594863	0.594863
202.406	10439.3	0.595731	0.595731
202.516	10448	0.59662	0.59662
202.616	10455.6	0.597447	0.597447
202.726	10463.1	0.598274	0.598274
202.836	10472	0.599184	0.599184
202.946	10479.6	0.600052	0.600052
203.046	10487	0.600858	0.600858
203.156	10495.8	0.601788	0.601788
203.266	10502.9	0.602635	0.602635
203.366	10509	0.603441	0.603441
203.476	10516.6	0.604289	0.604289
203.586	10524.3	0.605219	0.605219
203.696	10531.8	0.606067	0.606067
203.796	10539.2	0.606873	0.606873
203.906	10546.8	0.607741	0.607741
204.016	10555	0.608651	0.608651
204.116	10562.5	0.609457	0.609457
204.226	10570.3	0.610304	0.610304
204.336	10578.1	0.611214	0.611214
204.446	10585.2	0.612062	0.612062
204.546	10591.3	0.612867	0.612867
204.656	10599.3	0.613736	0.613736
204.766	10606.6	0.614625	0.614625
204.866	10613.3	0.61539	0.61539
204.976	10621.2	0.61632	0.61632
205.086	10628.8	0.617208	0.617208
205.196	10636	0.618097	0.618097
205.296	10643.5	0.618903	0.618903
205.406	10651.1	0.619771	0.619771
205.516	10659.2	0.62064	0.62064
205.616	10666.5	0.621467	0.621467
205.726	10674.2	0.622314	0.622314
205.836	10681.7	0.623182	0.623182
205.946	10689.5	0.624071	0.624071
206.046	10696.5	0.624898	0.624898
206.156	10703	0.625766	0.625766
206.266	10710.6	0.626634	0.626634
206.366	10717.6	0.627461	0.627461
206.476	10724.5	0.628288	0.628288
206.586	10732.1	0.629197	0.629197
206.686	10739.3	0.629983	0.629983
206.796	10746.8	0.630872	0.630872
206.906	10754.9	0.631761	0.631761
207.016	10762.2	0.632608	0.632608
207.116	10769.1	0.633435	0.633435
207.226	10775.9	0.634262	0.634262
207.336	10783.4	0.635171	0.635171
207.436	10790.7	0.635977	0.635977
207.546	10798.2	0.636866	0.636866
207.656	10804.7	0.637735	0.637735
207.766	10812.6	0.638623	0.638623
207.866	10819.2	0.639429	0.639429
207.976	10827	0.640318	0.640318
208.086	10835	0.641207	0.641207
208.186	10841.4	0.641972	0.641972
208.296	10849.2	0.642881	0.642881
208.406	10857	0.64375	0.64375
208.516	10865	0.644618	0.644618
208.616	10871	0.645403	0.645403
208.726	10878.5	0.646313	0.646313
208.836	10885.5	0.647181	0.647181
208.936	10892.4	0.648008	0.648008
209.046	10898.9	0.648876	0.648876
209.156	10905.4	0.649723	0.649723
209.266	10912.6	0.650612	0.650612
209.366	10919.9	0.651398	0.651398
209.476	10927.4	0.652266	0.652266
209.586	10935.5	0.653176	0.653176
209.686	10942.5	0.653982	0.653982
209.796	10949.9	0.654829	0.654829
209.906	10957.4	0.655718	0.655718
210.016	10964.8	0.656586	0.656586
210.116	10971.4	0.657392	0.657392
210.226	10978.8	0.658281	0.658281
210.336	10985.1	0.659149	0.659149
210.436	10991.8	0.659956	0.659956
210.546	11000.2	0.660824	0.660824
210.656	11007.2	0.661712	0.661712
210.766	11014.7	0.662581	0.662581
210.866	11021.2	0.663366	0.663366
210.976	11029.1	0.664296	0.664296
211.076	11035.9	0.665082	0.665082
211.186	11043.7	0.66595	0.66595
211.296	11051.2	0.66686	0.66686
211.406	11056.9	0.667687	0.667687
211.506	11063.2	0.668472	0.668472
211.616	11070.5	0.669361	0.669361
211.726	11078.1	0.670208	0.670208
211.826	11084.9	0.671035	0.671035
211.936	11090.9	0.671903	0.671903
212.046	11098.6	0.672792	0.672792
212.156	11106.4	0.67366	0.67366
212.256	11113.6	0.674467	0.674467
212.366	11121.3	0.675376	0.675376
212.476	11128.2	0.676244	0.676244
212.576	11134.6	0.677009	0.677009
212.686	11142.4	0.677918	0.677918
212.796	11149.7	0.678807	0.678807
212.906	11157.1	0.679675	0.679675
213.006	11163.4	0.680502	0.680502
213.116	11169.6	0.681329	0.681329
213.226	11176.9	0.682239	0.682239
213.326	11183.4	0.683024	0.683024
213.436	11191	0.683934	0.683934
213.546	11197.9	0.684802	0.684802
213.656	11206.7	0.685711	0.685711
213.756	11212.3	0.686476	0.686476
213.866	11220.2	0.687365	0.687365
213.976	11227.4	0.688233	0.688233
214.076	11233.1	0.689039	0.689039
214.186	11241	0.689887	0.689887
214.296	11248.3	0.690796	0.690796
214.406	11254.7	0.691685	0.691685
214.506	11261.3	0.69247	0.69247
214.616	11268.5	0.693359	0.693359
214.726	11274.9	0.694207	0.694207
214.826	11282.4	0.695034	0.695034
214.936	11290.2	0.695882	0.695882
215.046	11297.7	0.696811	0.696811
215.156	11304.6	0.697659	0.697659
215.256	11311.4	0.698465	0.698465
215.366	11319.1	0.699375	0.699375
215.476	11326.5	0.700243	0.700243
215.576	11332.5	0.701049	0.701049
215.686	11338.6	0.701917	0.701917
215.796	11346.3	0.702785	0.702785
215.906	11353.8	0.703674	0.703674
216.006	11359.6	0.70448	0.70448
216.116	11366.6	0.705348	0.705348
216.226	11373.3	0.706217	0.706217
216.326	11379.6	0.707002	0.707002
216.436	11387.9	0.707871	0.707871
216.546	11395	0.70878	0.70878
216.646	11401.5	0.709586	0.709586
216.756	11408.8	0.710475	0.710475
216.866	11415.4	0.711343	0.711343
216.976	11422.1	0.712232	0.712232
217.076	11428.2	0.713018	0.713018
217.186	11435.4	0.713906	0.713906
217.296	11441.6	0.714774	0.714774
217.396	11449.2	0.715601	0.715601
217.506	11456.6	0.716469	0.716469
217.616	11463.3	0.717338	0.717338
217.726	11471	0.718226	0.718226
217.826	11477.8	0.719012	0.719012
217.936	11485.5	0.719901	0.719901
218.046	11492.8	0.72079	0.72079
218.146	11498.8	0.721596	0.721596
218.256	11506.1	0.722485	0.722485
218.366	11512.9	0.723353	0.723353
218.476	11519.4	0.724262	0.724262
218.576	11525.9	0.725048	0.725048
218.686	11532.3	0.725937	0.725937
218.796	11539.6	0.726784	0.726784
218.896	11546.3	0.72759	0.72759
219.006	11553.4	0.728459	0.728459
219.116	11561.1	0.729368	0.729368
219.226	11568.3	0.730236	0.730236
219.326	11574.2	0.731063	0.731063
219.436	11580.9	0.731931	0.731931
219.546	11587.7	0.732779	0.732779
219.646	11594.5	0.733606	0.733606
219.756	11601.6	0.734495	0.734495
219.866	11607.8	0.735342	0.735342
219.976	11614.7	0.736231	0.736231
220.076	11620.6	0.737037	0.737037
220.186	11627.8	0.737905	0.737905
220.296	11635.3	0.738794	0.738794
220.396	11642.4	0.739621	0.739621
220.506	11650.2	0.740489	0.740489
220.616	11657	0.741357	0.741357
220.726	11664	0.742246	0.742246
220.826	11670	0.743011	0.743011
220.936	11677	0.743941	0.743941
221.046	11683.5	0.744809	0.744809
221.146	11690.1	0.745615	0.745615
221.256	11697	0.746463	0.746463
221.366	11703.5	0.747372	0.747372
221.466	11710.5	0.748178	0.748178
221.576	11717.2	0.749047	0.749047
221.686	11724.7	0.749936	0.749936
221.796	11731.8	0.750824	0.750824
221.896	11737.6	0.75161	0.75161
222.006	11745.5	0.75254	0.75254
222.116	11752.7	0.753408	0.753408
222.216	11757.8	0.754173	0.754173
222.326	11765	0.755083	0.755083
222.436	11771.7	0.75595	0.75595
222.546	11778.6	0.75686	0.75686
222.646	11784.9	0.757646	0.757646
222.756	11791.8	0.758514	0.758514
222.866	11799.1	0.759423	0.759423
222.966	11805.9	0.760209	0.760209
223.076	11812.7	0.761077	0.761077
223.186	11820.5	0.761986	0.761986
223.296	11826.8	0.762855	0.762855
223.396	11833.2	0.76364	0.76364
223.506	11840.1	0.764549	0.764549
223.616	11846.7	0.765397	0.765397
223.716	11853.6	0.766203	0.766203
223.826	11860.6	0.767113	0.767113
223.936	11867.6	0.767981	0.767981
224.046	11874.5	0.76887	0.76887
224.146	11880.4	0.769655	0.769655
224.256	11887.3	0.770544	0.770544
224.366	11894.6	0.771454	0.771454
224.466	11901	0.772239	0.772239
224.576	11908	0.773107	0.773107
224.686	11914.5	0.773996	0.773996
224.796	11921.1	0.774885	0.774885
224.896	11928	0.775671	0.775671
225.006	11934.8	0.776539	0.776539
225.116	11941.4	0.777427	0.777427
225.216	11948	0.778254	0.778254
225.326	11954.5	0.779123	0.779123
225.436	11961.5	0.780011	0.780011
225.546	11968.2	0.78088	0.78088
225.646	11974.7	0.781665	0.781665
225.756	11981.9	0.782554	0.782554
225.866	11988	0.783401	0.783401
225.966	11994.6	0.784228	0.784228
226.076	12002.2	0.785096	0.785096
226.186	12009.1	0.785985	0.785985
226.286	12015	0.786791	0.786791
226.396	12022.5	0.78768	0.78768
226.506	12029.3	0.788569	0.788569
226.606	12035.3	0.789354	0.789354
226.716	12041.9	0.790223	0.790223
226.826	12049.2	0.791112	0.791112
226.936	12055.3	0.79198	0.79198
227.036	12061.8	0.792765	0.792765
227.146	12069	0.793696	0.793696
227.256	12075.4	0.794563	0.794563
227.356	12081.1	0.795349	0.795349
227.466	12088.4	0.796217	0.796217
227.576	12095.3	0.797106	0.797106
227.686	12102.4	0.797995	0.797995
227.786	12108.7	0.798801	0.798801
227.896	12115	0.79969	0.79969
228.006	12120.9	0.800558	0.800558
228.106	12127	0.801323	0.801323
228.216	12135	0.802233	0.802233
228.326	12141.4	0.80308	0.80308
228.436	12148.8	0.803989	0.803989
228.536	12154.4	0.804754	0.804754
228.646	12161.6	0.805643	0.805643
228.756	12169	0.806532	0.806532
228.856	12174.7	0.807318	0.807318
228.966	12181.8	0.808227	0.808227
229.076	12188.8	0.809095	0.809095
229.186	12195.5	0.809984	0.809984
229.286	12201.6	0.81079	0.81079
229.396	12208.1	0.811658	0.811658
229.506	12215	0.812506	0.812506
229.606	12221.2	0.813333	0.813333
229.716	12228.3	0.814222	0.814222
229.826	12235.3	0.815111	0.815111
229.936	12242.3	0.815978	0.815978
230.036	12248.8	0.816805	0.816805
230.146	12254.4	0.817694	0.817694
230.256	12260.2	0.8185	0.8185
230.356	12267.4	0.819327	0.819327
230.466	12273.7	0.820196	0.820196
230.576	12280.7	0.821063	0.821063
230.686	12288.5	0.821973	0.821973
230.786	12294.6	0.822759	0.822759
230.896	12301.6	0.823668	0.823668
231.006	12308.9	0.824536	0.824536
231.106	12314.8	0.825343	0.825343
231.216	12321	0.826211	0.826211
231.326	12328.1	0.827099	0.827099
231.426	12334.2	0.827885	0.827885
231.536	12341.3	0.828753	0.828753
231.646	12348.1	0.829662	0.829662
231.756	12355.2	0.830531	0.830531
231.856	12361.8	0.831337	0.831337
231.966	12368.7	0.832226	0.832226
232.076	12374.9	0.833073	0.833073
232.176	12381.2	0.8339	0.8339
232.286	12388.6	0.834789	0.834789
232.396	12394.8	0.835657	0.835657
232.506	12401	0.836567	0.836567
232.606	12405.1	0.83729	0.83729
232.716	12412.8	0.838179	0.838179
232.826	12419.4	0.839047	0.839047
232.926	12426.1	0.839874	0.839874
233.036	12432.7	0.840721	0.840721
233.146	12438.8	0.841611	0.841611
233.256	12446.3	0.842499	0.842499
233.356	12452.7	0.843285	0.843285
233.466	12459.7	0.844174	0.844174
233.576	12466.1	0.845062	0.845062
233.676	12472	0.845848	0.845848
233.786	12478.6	0.846737	0.846737
233.896	12484.9	0.847584	0.847584
234.006	12492.1	0.848494	0.848494
234.106	12498.7	0.849279	0.849279
234.216	12504.9	0.850168	0.850168
234.326	12511.8	0.851036	0.851036
234.426	12518.2	0.851822	0.851822
234.536	12525.6	0.852731	0.852731
234.646	12532.7	0.85362	0.85362
234.756	12539.9	0.854488	0.854488
234.856	12546	0.855336	0.855336
234.966	12551.5	0.856163	0.856163
235.076	12558.6	0.857031	0.857031
235.176	12564.1	0.857857	0.857857
235.286	12570.8	0.858705	0.858705
235.396	12578	0.859594	0.859594
235.506	12584.2	0.860462	0.860462
235.606	12590.8	0.861289	0.861289
235.716	12597.4	0.862157	0.862157
235.826	12604.2	0.863046	0.863046
235.926	12610.6	0.863852	0.863852
236.036	12617.6	0.864741	0.864741
236.146	12624.3	0.865589	0.865589
236.246	12630.2	0.866394	0.866394
236.356	12636.8	0.867283	0.867283
236.466	12643.8	0.868172	0.868172
236.576	12649.8	0.86902	0.86902
236.676	12656.3	0.869847	0.869847
236.786	12663.5	0.870756	0.870756
236.896	12670.2	0.871645	0.871645
236.996	12676	0.87241	0.87241
237.106	12682.8	0.873299	0.873299
237.216	12689.8	0.874146	0.874146
237.326	12696.9	0.875055	0.875055
237.426	12703.2	0.875862	0.875862
237.536	12709.3	0.876751	0.876751
237.646	12716.2	0.877619	0.877619
237.746	12721.5	0.878363	0.878363
237.856	12727.8	0.879272	0.879272
237.966	12735.5	0.880161	0.880161
238.076	12741.8	0.88105	0.88105
238.176	12747.8	0.881856	0.881856
238.286	12754	0.882704	0.882704
238.396	12761.1	0.883614	0.883614
238.496	12767.1	0.884399	0.884399
238.606	12773.9	0.885288	0.885288
238.716	12780.3	0.886135	0.886135
238.826	12788	0.887045	0.887045
238.926	12794	0.88783	0.88783
239.036	12800.6	0.888719	0.888719
239.146	12806.8	0.889608	0.889608
239.246	12813.7	0.890414	0.890414
239.356	12820.3	0.891282	0.891282
239.466	12826.8	0.892171	0.892171
239.576	12833.3	0.89306	0.89306
239.676	12839.2	0.893866	0.893866
239.786	12846	0.894734	0.894734
239.896	12853.3	0.895602	0.895602
239.996	12859.5	0.896408	0.896408
240.106	12866.5	0.897297	0.897297
240.216	12873.4	0.898166	0.898166
240.326	12880.1	0.899054	0.899054
240.426	12885.8	0.89986	0.89986
240.536	12892.7	0.900729	0.900729
240.646	12899.6	0.901617	0.901617
240.746	12905.5	0.902424	0.902424
240.856	12912	0.903312	0.903312
240.966	12918.4	0.904201	0.904201
241.076	12923.9	0.905049	0.905049
241.176	12929.1	0.905855	0.905855
241.286	12935.2	0.906723	0.906723
241.386	12941.7	0.907529	0.907529
241.496	12949.5	0.908439	0.908439
241.606	12955.8	0.909286	0.909286
241.716	12962.3	0.910196	0.910196
241.816	12968.2	0.910981	0.910981
241.926	12975.4	0.911891	0.911891
242.036	12982	0.912718	0.912718
242.136	12988.6	0.913565	0.913565
242.246	12994.3	0.914433	0.914433
242.356	13001.1	0.915322	0.915322
242.466	13007.9	0.916191	0.916191
242.566	13014	0.916976	0.916976
242.676	13020.9	0.917865	0.917865
242.786	13027.5	0.918754	0.918754
242.886	13034.5	0.91958	0.91958
242.996	13040.9	0.920469	0.920469
243.106	13046.8	0.921317	0.921317
243.216	13055.4	0.922267	0.922267
243.316	13060.5	0.923032	0.923032
243.426	13066.5	0.923901	0.923901
243.536	13073.5	0.924789	0.924789
243.636	13079	0.925575	0.925575
243.746	13086.5	0.926485	0.926485
243.856	13092.8	0.927352	0.927352
243.966	13099.2	0.928221	0.928221
244.066	13105.9	0.929027	0.929027
244.176	13112.6	0.929895	0.929895
244.286	13119.9	0.930805	0.930805
244.386	13126	0.931632	0.931632
244.496	13131.8	0.932479	0.932479
244.606	13139.3	0.933347	0.933347
244.716	13146.1	0.934236	0.934236
244.816	13151.9	0.935042	0.935042
244.926	13158.2	0.93589	0.93589
245.036	13165.2	0.936799	0.936799
245.136	13171.8	0.937605	0.937605
245.246	13178.5	0.938494	0.938494
245.356	13184.5	0.939342	0.939342
245.466	13191.9	0.94023	0.94023
245.566	13198.3	0.941057	0.941057
245.676	13204.6	0.941946	0.941946
245.786	13211	0.942794	0.942794
245.886	13217.4	0.9436	0.9436
245.996	13224.4	0.94451	0.94451
246.106	13231	0.945377	0.945377
246.206	13237	0.946163	0.946163
246.316	13243	0.947073	0.947073
246.426	13249.8	0.947941	0.947941
246.536	13256.8	0.948809	0.948809
246.636	13262.6	0.949615	0.949615
246.746	13269.2	0.950483	0.950483
246.856	13276.1	0.951372	0.951372
246.956	13281.8	0.952178	0.952178
247.066	13289	0.953067	0.953067
247.176	13295.8	0.953935	0.953935
247.286	13302.7	0.954804	0.954804
247.386	13308.9	0.955589	0.955589
247.496	13316.2	0.956519	0.956519
247.606	13322.9	0.957408	0.957408
247.706	13328.3	0.958152	0.958152
247.816	13334.8	0.959062	0.959062
247.926	13341.4	0.95995	0.95995
248.036	13347.9	0.960819	0.960819
248.136	13354.1	0.961625	0.961625
248.246	13361	0.962493	0.962493
248.356	13368	0.963382	0.963382
248.456	13373.8	0.964188	0.964188
248.566	13380.5	0.965056	0.965056
248.676	13387.1	0.965924	0.965924
248.786	13394.2	0.966813	0.966813
248.886	13400.5	0.967619	0.967619
248.996	13406.7	0.968508	0.968508
249.106	13413.5	0.969376	0.969376
249.206	13418.9	0.970183	0.970183
249.316	13425.8	0.971071	0.971071
249.426	13431.7	0.971919	0.971919
249.536	13438.4	0.972787	0.972787
249.636	13444.6	0.973593	0.973593
249.746	13452.2	0.974482	0.974482
249.856	13459.5	0.975371	0.975371
249.956	13465.4	0.976156	0.976156
250.066	13471.9	0.977066	0.977066
250.176	13478.4	0.977913	0.977913
250.286	13485.1	0.978823	0.978823
250.386	13491.5	0.979629	0.979629
250.496	13497.8	0.980497	0.980497
250.606	13503.2	0.981345	0.981345
250.706	13509.9	0.982172	0.982172
250.816	13517.3	0.98304	0.98304
250.926	13523.2	0.983908	0.983908
251.036	13530.6	0.984818	0.984818
251.136	13537.3	0.985644	0.985644
251.246	13544.1	0.986492	0.986492
251.356	13551.6	0.987422	0.987422
251.456	13556.3	0.988145	0.988145
251.566	13563.4	0.989034	0.989034
251.676	13569.9	0.989902	0.989902
251.776	13576.7	0.990688	0.990688
251.886	13583.9	0.991597	0.991597
251.996	13589.8	0.992466	0.992466
252.106	13595.9	0.993334	0.993334
252.206	13603	0.99416	0.99416
252.316	13609	0.995049	0.995049
252.426	13616	0.995938	0.995938
252.526	13622.3	0.996724	0.996724
252.636	13628.9	0.997551	0.997551
252.746	13635.8	0.99846	0.99846
252.856	13643.1	0.999328	0.999328
252.956	13648.9	1.00013	1.00013
253.066	13656	1.001	1.001
253.176	13662.2	1.00187	1.00187
253.276	13668.3	1.00272	1.00272
253.386	13674.7	1.00359	1.00359
253.496	13681.8	1.00448	1.00448
253.606	13687.6	1.00534	1.00534
253.706	13692.9	1.00611	1.00611
253.816	13699.8	1.00702	1.00702
253.926	13707.7	1.00787	1.00787
254.026	13714	1.00867	1.00867
254.136	13720.9	1.00954	1.00954
254.246	13727.8	1.01041	1.01041
254.356	13734.9	1.01132	1.01132
254.456	13741.5	1.0121	1.0121
254.566	13748	1.01299	1.01299
254.676	13754.3	1.01388	1.01388
254.776	13760.1	1.01469	1.01469
254.886	13765.7	1.01553	1.01553
254.996	13772.7	1.01644	1.01644
255.106	13779.3	1.01731	1.01731
255.206	13786	1.01812	1.01812
255.316	13792.5	1.01897	1.01897
255.426	13799.2	1.01983	1.01983
255.526	13805.1	1.02066	1.02066
255.636	13812.9	1.02153	1.02153
255.746	13820	1.02242	1.02242
255.856	13826.1	1.02331	1.02331
255.956	13832.1	1.02413	1.02413
256.066	13838	1.02496	1.02496
256.166	13844	1.02577	1.02577
256.276	13850.7	1.02668	1.02668
256.386	13856.9	1.02752	1.02752
256.496	13864.5	1.02843	1.02843
256.596	13871.1	1.02922	1.02922
256.706	13878.4	1.03011	1.03011
256.816	13885.2	1.03098	1.03098
256.916	13891.6	1.03178	1.03178
257.026	13898.7	1.03267	1.03267
257.136	13905.7	1.03354	1.03354
257.246	13911	1.03441	1.03441
257.346	13917.5	1.03523	1.03523
257.456	13923.6	1.03608	1.03608
257.566	13929.9	1.03699	1.03699
257.666	13936	1.03778	1.03778
257.776	13943.3	1.03866	1.03866
257.886	13949.5	1.03953	1.03953
257.996	13956.8	1.04044	1.04044
258.096	13963.6	1.04123	1.04123
258.206	13969.6	1.0421	1.0421
258.316	13977	1.04299	1.04299
258.416	13982.9	1.04381	1.04381
258.526	13989.7	1.04466	1.04466
258.636	13995.3	1.04553	1.04553
258.746	14002.2	1.04642	1.04642
258.846	14008.5	1.04722	1.04722
258.956	14014.3	1.04809	1.04809
259.066	14021.2	1.04898	1.04898
259.166	14027.8	1.04977	1.04977
259.276	14035	1.05063	1.05063
259.386	14042.1	1.05154	1.05154
259.496	14049.3	1.05243	1.05243
259.596	14055.7	1.05322	1.05322
259.706	14062.4	1.05409	1.05409
259.816	14069.7	1.05499	1.05499
259.916	14075.6	1.05578	1.05578
260.026	14081.6	1.05667	1.05667
260.136	14087.4	1.05754	1.05754
260.246	14094.4	1.05843	1.05843
260.346	14100.7	1.05923	1.05923
260.456	14107.5	1.06012	1.06012
260.566	14113.6	1.06099	1.06099
260.666	14120.1	1.0618	1.0618
260.776	14127.1	1.06266	1.06266
260.886	14134.5	1.06353	1.06353
260.996	14140.7	1.0644	1.0644
261.096	14147.1	1.06523	1.06523
261.206	14154	1.06609	1.06609
261.316	14160.8	1.06698	1.06698
261.416	14167.1	1.06779	1.06779
261.526	14173.7	1.06866	1.06866
261.636	14180	1.06957	1.06957
261.736	14186	1.07035	1.07035
261.846	14192.8	1.07122	1.07122
261.956	14199.2	1.07211	1.07211
262.066	14206.9	1.073	1.073
262.166	14213.6	1.07383	1.07383
262.276	14220	1.07467	1.07467
262.386	14228	1.07556	1.07556
262.486	14233.7	1.07635	1.07635
262.596	14240.4	1.07724	1.07724
262.706	14247.7	1.07813	1.07813
262.816	14253.5	1.07901	1.07901
262.916	14259.6	1.07982	1.07982
263.026	14266	1.08069	1.08069
263.136	14272.4	1.08156	1.08156
263.236	14278.5	1.08236	1.08236
263.346	14284.9	1.08325	1.08325
263.456	14291.5	1.08412	1.08412
263.566	14299.4	1.08499	1.08499
263.666	14305.6	1.08577	1.08577
263.776	14313.1	1.08668	1.08668
263.886	14320.1	1.08757	1.08757
263.986	14325.3	1.08838	1.08838
264.096	14332.2	1.08925	1.08925
264.206	14338.8	1.09014	1.09014
264.316	14345.7	1.09104	1.09104
264.416	14352.9	1.09185	1.09185
264.526	14358.4	1.0927	1.0927
264.636	14365	1.09361	1.09361
264.736	14371.1	1.09441	1.09441
264.846	14379.1	1.0953	1.0953
264.956	14386.4	1.09619	1.09619
265.066	14392.7	1.09706	1.09706
265.166	14400	1.09787	1.09787
265.276	14406	1.09871	1.09871
265.386	14412.9	1.09962	1.09962
265.486	14418.9	1.10045	1.10045
265.596	14425	1.1013	1.1013
265.706	14431.4	1.10217	1.10217
265.816	14437.9	1.10308	1.10308
265.916	14443.6	1.10386	1.10386
266.026	14450.4	1.10475	1.10475
266.136	14457.7	1.10562	1.10562
266.236	14464.5	1.1064	1.1064
266.346	14471.9	1.10729	1.10729
266.456	14479.2	1.10818	1.10818
266.556	14485.4	1.10899	1.10899
266.666	14492.7	1.10988	1.10988
266.776	14499.1	1.11076	1.11076
266.886	14505.3	1.11163	1.11163
266.986	14510.6	1.11244	1.11244
267.096	14517.2	1.11331	1.11331
267.206	14524.1	1.1142	1.1142
267.306	14529.9	1.11498	1.11498
267.416	14537.7	1.11591	1.11591
267.526	14545.3	1.11678	1.11678
267.636	14552.3	1.11765	1.11765
267.736	14558.5	1.11843	1.11843
267.846	14566.2	1.11932	1.11932
267.956	14572.1	1.12019	1.12019
268.056	14577.8	1.121	1.121
268.166	14584.6	1.12191	1.12191
268.276	14591.1	1.12275	1.12275
268.386	14597.7	1.12362	1.12362
268.486	14604.7	1.12447	1.12447
268.596	14610.7	1.12534	1.12534
268.706	14617.8	1.12621	1.12621
268.806	14624.2	1.12701	1.12701
268.916	14631.2	1.12786	1.12786
269.026	14638.5	1.12875	1.12875
269.136	14645.5	1.12964	1.12964
269.236	14652.1	1.13046	1.13046
269.346	14658.6	1.13129	1.13129
269.456	14665.6	1.13218	1.13218
269.556	14671.3	1.13299	1.13299
269.666	14677.4	1.13387	1.13387
269.776	14684	1.13472	1.13472
269.886	14690.9	1.13563	1.13563
269.986	14697.2	1.13644	1.13644
270.096	14704.6	1.13733	1.13733
270.206	14711.2	1.13819	1.13819
270.306	14717.5	1.139	1.139
270.416	14724.6	1.13987	1.13987
270.526	14731.3	1.14074	1.14074
270.636	14738.7	1.14163	1.14163
270.736	14744	1.14239	1.14239
270.846	14751.3	1.14328	1.14328
270.956	14758.8	1.14419	1.14419
271.056	14764.3	1.145	1.145
271.166	14770.5	1.14586	1.14586
271.276	14777.5	1.14675	1.14675
271.376	14784.1	1.14754	1.14754
271.486	14790.7	1.14843	1.14843
271.596	14798.2	1.14929	1.14929
271.696	14804.5	1.1501	1.1501
271.806	14811.6	1.15099	1.15099
271.916	14818.2	1.15186	1.15186
272.026	14825.7	1.15275	1.15275
272.126	14832.1	1.15353	1.15353
272.236	14838.9	1.15444	1.15444
272.346	14845.1	1.15531	1.15531
272.446	14851.4	1.15612	1.15612
272.556	14857	1.15696	1.15696
272.666	14864	1.15785	1.15785
272.776	14871.2	1.15874	1.15874
272.876	14877.1	1.15953	1.15953
272.986	14884.7	1.1604	1.1604
273.096	14892.4	1.1613	1.1613
273.196	14898.3	1.16207	1.16207
273.306	14906	1.16298	1.16298
273.416	14912.7	1.16387	1.16387
273.526	14919.4	1.16472	1.16472
273.626	14926	1.16552	1.16552
273.736	14932.7	1.16641	1.16641
273.846	14938	1.16726	1.16726
273.946	14944.7	1.16808	1.16808
274.056	14951.4	1.16895	1.16895
274.166	14958.3	1.16982	1.16982
274.276	14965.7	1.17071	1.17071
274.376	14971.5	1.1715	1.1715
274.486	14979.2	1.17238	1.17238
274.596	14986.5	1.17325	1.17325
274.696	14993.7	1.17408	1.17408
274.806	15000.4	1.17497	1.17497
274.916	15004.3	1.17577	1.17577
275.026	15011.8	1.17668	1.17668
275.126	15017.4	1.17747	1.17747
275.236	15024.6	1.17836	1.17836
275.346	15031.2	1.17925	1.17925
275.446	15037.1	1.18003	1.18003
275.556	15044.1	1.18092	1.18092
275.666	15051.8	1.18181	1.18181
275.776	15058.4	1.18268	1.18268
275.876	15065.6	1.18346	1.18346
275.986	15072.8	1.18437	1.18437
276.096	15079.7	1.18524	1.18524
276.196	15086.1	1.18603	1.18603
276.306	15092.7	1.1869	1.1869
276.416	15099.9	1.18778	1.18778
276.516	15105.9	1.18859	1.18859
276.626	15111.6	1.18946	1.18946
276.736	15118.5	1.19033	1.19033
276.846	15126.1	1.19126	1.19126
276.946	15132.6	1.19202	1.19202
277.056	15139.4	1.19291	1.19291
277.166	15146.8	1.1938	1.1938
277.266	15152.9	1.19458	1.19458
277.376	15160.6	1.19549	1.19549
277.486	15167.2	1.19636	1.19636
277.596	15173.5	1.19721	1.19721
277.696	15180	1.19802	1.19802
277.806	15186.8	1.1989	1.1989
277.916	15194.3	1.19979	1.19979
278.016	15199.8	1.20058	1.20058
278.126	15206.3	1.20147	1.20147
278.236	15213.3	1.20234	1.20234
278.346	15220.5	1.20322	1.20322
278.446	15227.6	1.20405	1.20405
278.556	15235.2	1.2049	1.2049
278.666	15242.5	1.20579	1.20579
278.766	15248.7	1.20659	1.20659
278.876	15256.4	1.2075	1.2075
278.986	15263.5	1.20837	1.20837
279.096	15269.5	1.20922	1.20922
279.196	15275.3	1.21005	1.21005
279.306	15282.3	1.21091	1.21091
279.416	15289.4	1.2118	1.2118
279.516	15295.3	1.21261	1.21261
279.626	15301.3	1.21346	1.21346
279.736	15308.4	1.21435	1.21435
279.846	15315.8	1.21521	1.21521
279.946	15322.5	1.216	1.216
280.056	15329.2	1.21689	1.21689
280.166	15335.8	1.21778	1.21778
280.266	15342.2	1.21856	1.21856
280.376	15349.9	1.21945	1.21945
280.486	15356.5	1.22034	1.22034
280.596	15362.4	1.22121	1.22121
280.696	15368.9	1.22204	1.22204
280.806	15375.8	1.22288	1.22288
280.916	15382.3	1.22379	1.22379
281.016	15389.3	1.22458	1.22458
281.126	15396.3	1.22545	1.22545
281.236	15403.7	1.22636	1.22636
281.336	15411.2	1.22716	1.22716
281.446	15417.2	1.22803	1.22803
281.556	15424.8	1.2289	1.2289
281.666	15431.9	1.22979	1.22979
281.766	15437.7	1.23059	1.23059
281.876	15445.1	1.23148	1.23148
281.986	15452.1	1.23237	1.23237
282.086	15457.1	1.23314	1.23314
282.196	15463.9	1.23402	1.23402
282.306	15470.8	1.23491	1.23491
282.416	15478.6	1.2358	1.2358
282.516	15484.5	1.23659	1.23659
282.626	15491.9	1.2375	1.2375
282.736	15498.7	1.23837	1.23837
282.836	15504.2	1.23919	1.23919
282.946	15511	1.24006	1.24006
283.056	15517.6	1.24093	1.24093
283.166	15524.4	1.24182	1.24182
283.266	15530.5	1.24262	1.24262
283.376	15537.1	1.24349	1.24349
283.486	15543.9	1.24438	1.24438
283.586	15549.8	1.24515	1.24515
283.696	15557.4	1.24603	1.24603
283.806	15565	1.24696	1.24696
283.916	15572.3	1.24781	1.24781
284.016	15579	1.24862	1.24862
284.126	15586.6	1.24951	1.24951
284.236	15593.6	1.2504	1.2504
284.336	15599.9	1.25118	1.25118
284.446	15607.1	1.25205	1.25205
284.556	15613.6	1.25296	1.25296
284.666	15620.3	1.25383	1.25383
284.766	15626.2	1.25461	1.25461
284.876	15633	1.2555	1.2555
284.986	15640.8	1.25639	1.25639
285.086	15647	1.25718	1.25718
285.196	15654.2	1.25806	1.25806
285.306	15660.6	1.25891	1.25891
285.416	15668.3	1.25982	1.25982
285.516	15676	1.26067	1.26067
285.626	15682.2	1.26154	1.26154
285.736	15688.7	1.26238	1.26238
285.836	15695.3	1.26321	1.26321
285.946	15701.3	1.26408	1.26408
286.056	15708.4	1.26497	1.26497
286.166	15715.4	1.26586	1.26586
286.266	15722.3	1.26664	1.26664
286.376	15729.4	1.26755	1.26755
286.476	15735.5	1.26834	1.26834
286.586	15743.9	1.26925	1.26925
286.696	15751.3	1.27014	1.27014
286.806	15757.9	1.27098	1.27098
286.906	15764.2	1.27179	1.27179
287.016	15770.7	1.27268	1.27268
287.126	15777.7	1.27353	1.27353
287.226	15784.4	1.27433	1.27433
287.336	15791.7	1.27524	1.27524
287.446	15798.5	1.27611	1.27611
287.556	15806.4	1.277	1.277
287.656	15812.4	1.27783	1.27783
287.766	15818.6	1.27867	1.27867
287.876	15827	1.27958	1.27958
287.976	15833.4	1.28035	1.28035
288.086	15840.4	1.28126	1.28126
288.196	15847.2	1.2821	1.2821
288.306	15854.1	1.28299	1.28299
288.406	15860.6	1.2838	1.2838
288.516	15867.3	1.28467	1.28467
288.626	15874.7	1.28558	1.28558
288.726	15881.3	1.28638	1.28638
288.836	15888.5	1.28725	1.28725
288.946	15895.4	1.28814	1.28814
289.056	15901.9	1.28901	1.28901
289.156	15908.4	1.28979	1.28979
289.266	15915.7	1.29068	1.29068
289.376	15922.9	1.29155	1.29155
289.476	15929.2	1.29236	1.29236
289.586	15936.4	1.29323	1.29323
289.696	15944	1.29414	1.29414
289.806	15951	1.295	1.295
289.906	15958	1.29581	1.29581
290.016	15965	1.2967	1.2967
290.126	15971.9	1.29759	1.29759
290.226	15977.5	1.29835	1.29835
290.336	15984.5	1.29924	1.29924
290.446	15991.8	1.30011	1.30011
290.556	15998.7	1.30098	1.30098
290.656	16005.3	1.3018	1.3018
290.766	16012.3	1.30267	1.30267
290.876	16019.2	1.30356	1.30356
290.976	16025.5	1.30437	1.30437
291.086	16033.1	1.30526	1.30526
291.196	16040.1	1.30612	1.30612
291.296	16047	1.30693	1.30693
291.406	16053.3	1.3078	1.3078
291.516	16060	1.30869	1.30869
291.626	16066.9	1.30956	1.30956
291.726	16073.6	1.31034	1.31034
291.836	16080.8	1.31121	1.31121
291.946	16087.8	1.3121	1.3121
292.046	16094.7	1.3129	1.3129
292.156	16101.6	1.31379	1.31379
292.266	16109.4	1.31466	1.31466
292.376	16116.1	1.31555	1.31555
292.476	16123	1.31638	1.31638
292.586	16130.6	1.31722	1.31722
292.696	16137.5	1.31811	1.31811
292.796	16144.7	1.31894	1.31894
292.906	16151	1.31979	1.31979
293.016	16158.5	1.32068	1.32068
293.126	16165.2	1.32152	1.32152
293.226	16172.4	1.32237	1.32237
293.336	16179.4	1.32326	1.32326
293.446	16185.8	1.32413	1.32413
293.546	16192.3	1.32493	1.32493
293.656	16199.4	1.32578	1.32578
293.766	16205.7	1.32665	1.32665
293.876	16213.7	1.32756	1.32756
293.976	16219.9	1.32837	1.32837
294.086	16227.2	1.32919	1.32919
294.196	16234.6	1.3301	1.3301
294.296	16241.4	1.33089	1.33089
294.406	16248	1.33178	1.33178
294.516	16255	1.33264	1.33264
294.626	16262.4	1.33353	1.33353
294.726	16269	1.33434	1.33434
294.836	16276.6	1.33523	1.33523
294.946	16282.8	1.33608	1.33608
295.046	16289.2	1.33688	1.33688
295.156	16296.7	1.33777	1.33777
295.266	16303.7	1.33864	1.33864
295.376	16312	1.33953	1.33953
295.476	16318.5	1.34033	1.34033
295.586	16325	1.3412	1.3412
295.696	16332.9	1.34209	1.34209
295.796	16339.4	1.3429	1.3429
295.906	16346.3	1.34377	1.34377
296.016	16353.1	1.34465	1.34465
296.126	16359.1	1.34548	1.34548
296.226	16365.7	1.34631	1.34631
296.336	16373	1.34716	1.34716
296.446	16380.2	1.34804	1.34804
296.546	16386.9	1.34885	1.34885
296.656	16393.7	1.34972	1.34972
296.766	16401.7	1.35061	1.35061
296.866	16408.3	1.35143	1.35143
296.976	16415.4	1.3523	1.3523
297.086	16422.9	1.35319	1.35319
297.196	16428.8	1.35404	1.35404
297.296	16435.7	1.35485	1.35485
297.406	16443.5	1.35575	1.35575
297.516	16449.9	1.3566	1.3566
297.616	16457.1	1.35743	1.35743
297.726	16464.3	1.3583	1.3583
297.836	16471.4	1.35917	1.35917
297.946	16479.5	1.36003	1.36003
298.046	16485.8	1.36084	1.36084
298.156	16494.1	1.36173	1.36173
298.266	16502	1.36264	1.36264
298.366	16507.5	1.36342	1.36342
298.476	16514.2	1.36427	1.36427
298.586	16521.3	1.36514	1.36514
298.696	16528.9	1.36603	1.36603
298.796	16534.9	1.36685	1.36685
298.906	16542.1	1.36772	1.36772
299.016	16550	1.36861	1.36861
299.116	16557.1	1.36942	1.36942
299.226	16563.2	1.37029	1.37029
299.336	16570.1	1.37117	1.37117
299.446	16577.2	1.37206	1.37206
299.546	16583.8	1.37285	1.37285
299.656	16591.1	1.37376	1.37376
299.766	16598.2	1.37459	1.37459
299.866	16605.5	1.37541	1.37541
299.976	16612.1	1.37628	1.37628
300.086	16619.4	1.37715	1.37715
300.196	16627	1.37804	1.37804
300.296	16634.2	1.37886	1.37886
300.406	16641.5	1.37973	1.37973
300.516	16648	1.38062	1.38062
300.616	16654.3	1.38141	1.38141
300.726	16662.1	1.38227	1.38227
300.836	16669.4	1.38318	1.38318
300.946	16676.6	1.38405	1.38405
301.046	16683.2	1.38484	1.38484
301.156	16690.1	1.38573	1.38573
301.256	16696.4	1.38651	1.38651
301.366	16703.5	1.3874	1.3874
301.476	16711.8	1.38831	1.38831
301.586	16718.8	1.38918	1.38918
301.686	16724.6	1.39001	1.39001
301.796	16731.3	1.39085	1.39085
301.906	16738.5	1.39172	1.39172
302.006	16745.3	1.39251	1.39251
302.116	16751.6	1.39338	1.39338
302.226	16760	1.39428	1.39428
302.336	16767.5	1.39517	1.39517
302.436	16773.9	1.39598	1.39598
302.546	16781	1.39687	1.39687
302.656	16787.8	1.39772	1.39772
302.756	16795.6	1.39852	1.39852
302.866	16802.9	1.39943	1.39943
302.976	16809.5	1.40028	1.40028
303.086	16817.5	1.40117	1.40117
303.186	16823.3	1.40197	1.40197
303.296	16830.3	1.40284	1.40284
303.406	16837.7	1.40373	1.40373
303.506	16845.1	1.40454	1.40454
303.616	16853.1	1.40541	1.40541
303.726	16860.1	1.40629	1.40629
303.836	16867.7	1.40718	1.40718
303.936	16874.5	1.40799	1.40799
304.046	16881.7	1.40886	1.40886
304.156	16888.6	1.40977	1.40977
304.256	16894.8	1.41053	1.41053
304.366	16902.4	1.41142	1.41142
304.476	16908.4	1.41231	1.41231
304.586	16915.4	1.4132	1.4132
304.686	16922.2	1.41398	1.41398
304.796	16929.1	1.41485	1.41485
304.906	16936.9	1.41574	1.41574
305.006	16944.1	1.41655	1.41655
305.116	16950.8	1.41742	1.41742
305.226	16958.8	1.4183	1.4183
305.336	16965.8	1.41919	1.41919
305.436	16972.6	1.42	1.42
305.546	16980.6	1.42089	1.42089
305.656	16987.1	1.42176	1.42176
305.756	16993	1.42254	1.42254
305.866	17000.8	1.42343	1.42343
305.976	17008.4	1.42432	1.42432
306.086	17015.7	1.42519	1.42519
306.186	17022.4	1.42599	1.42599
306.296	17029.4	1.42688	1.42688
306.406	17037.9	1.42777	1.42777
306.506	17044.4	1.42858	1.42858
306.616	17051.3	1.42945	1.42945
306.726	17059.8	1.43036	1.43036
306.826	17065.5	1.43116	1.43116
306.936	17072.6	1.43205	1.43205
307.046	17080	1.43292	1.43292
307.156	17086.3	1.43379	1.43379
307.256	17093.6	1.43461	1.43461
307.366	17100.5	1.43548	1.43548
307.476	17107.6	1.43637	1.43637
307.576	17114.6	1.43716	1.43716
307.686	17121.6	1.43804	1.43804
307.796	17130.3	1.43895	1.43895
307.906	17137.4	1.43982	1.43982
308.006	17143.7	1.44061	1.44061
308.116	17151.1	1.44148	1.44148
308.226	17157.8	1.44232	1.44232
308.326	17165.2	1.44315	1.44315
308.436	17173.4	1.44404	1.44404
308.546	17179.9	1.44491	1.44491
308.656	17187.5	1.44584	1.44584
308.756	17194.2	1.4466	1.4466
308.866	17201.2	1.44747	1.44747
308.976	17208.7	1.44838	1.44838
309.076	17215.5	1.44917	1.44917
309.186	17223.1	1.45003	1.45003
309.296	17229.7	1.4509	1.4509
309.406	17237.1	1.45181	1.45181
309.506	17244.4	1.45264	1.45264
309.616	17251	1.45346	1.45346
309.726	17258.3	1.45437	1.45437
309.826	17265.3	1.4552	1.4552
309.936	17272.2	1.45607	1.45607
310.046	17279.8	1.45694	1.45694
310.156	17286.9	1.45781	1.45781
310.256	17292.9	1.45861	1.45861
310.366	17300.7	1.45948	1.45948
310.476	17307.9	1.46037	1.46037
310.576	17314.5	1.46115	1.46115
310.686	17322	1.46204	1.46204
310.796	17329	1.46293	1.46293
310.906	17337.1	1.4638	1.4638
311.006	17344.2	1.46463	1.46463
311.116	17351.1	1.4655	1.4655
311.226	17359.1	1.4664	1.4664
311.326	17365.3	1.46717	1.46717
311.436	17372.1	1.46806	1.46806
311.546	17379.3	1.46895	1.46895
311.646	17386.1	1.46973	1.46973
311.756	17393.8	1.47062	1.47062
311.866	17401.5	1.47151	1.47151
311.976	17409	1.4724	1.4724
312.076	17415.9	1.47319	1.47319
312.186	17423.2	1.47405	1.47405
312.296	17430.4	1.47492	1.47492
312.396	17438.2	1.47575	1.47575
312.506	17445.6	1.47664	1.47664
312.616	17452.1	1.47753	1.47753
312.726	17459.4	1.47839	1.47839
312.826	17465.9	1.47918	1.47918
312.936	17471.9	1.48001	1.48001
313.046	17479.6	1.48087	1.48087
313.146	17486.8	1.4817	1.4817
313.256	17495.6	1.48261	1.48261
313.366	17502.4	1.48348	1.48348
313.476	17509.5	1.48437	1.48437
313.576	17517	1.48517	1.48517
313.686	17524.3	1.48604	1.48604
313.796	17531.7	1.48693	1.48693
313.896	17538.3	1.48772	1.48772
314.006	17545.8	1.48861	1.48861
314.116	17551.7	1.48947	1.48947
314.226	17559.4	1.49038	1.49038
314.326	17566.5	1.49117	1.49117
314.436	17573.9	1.49204	1.49204
314.546	17581.3	1.49293	1.49293
314.646	17588.9	1.49373	1.49373
314.756	17596.7	1.4946	1.4946
314.866	17603.6	1.49551	1.49551
314.976	17611	1.49636	1.49636
315.076	17617.4	1.49716	1.49716
315.186	17624.7	1.49803	1.49803
315.296	17631.7	1.4989	1.4989
315.396	17638.1	1.49973	1.49973
315.506	17645.8	1.50059	1.50059
315.616	17652.4	1.50146	1.50146
315.726	17660.4	1.50235	1.50235
315.826	17666.8	1.50316	1.50316
315.936	17674.5	1.50403	1.50403
316.046	17682.3	1.50494	1.50494
316.146	17688.4	1.5057	1.5057
316.256	17695.9	1.50655	1.50655
316.366	17703.3	1.50744	1.50744
316.466	17710.1	1.50826	1.50826
316.576	17717.7	1.50915	1.50915
316.686	17724.9	1.51002	1.51002
316.786	17731.5	1.51081	1.51081
316.896	17739.3	1.51172	1.51172
317.006	17746.3	1.51258	1.51258
317.116	17754.1	1.51347	1.51347
317.216	17760.4	1.51422	1.51422
317.326	17767.3	1.51508	1.51508
317.436	17774.7	1.51597	1.51597
317.536	17782.2	1.51678	1.51678
317.646	17789.9	1.51765	1.51765
317.756	17796.9	1.51852	1.51852
317.866	17805.2	1.5194	1.5194
317.966	17812.5	1.52023	1.52023
318.076	17819.5	1.5211	1.5211
318.186	17826.7	1.52199	1.52199
318.286	17833.1	1.5228	1.5228
318.396	17840.4	1.52366	1.52366
318.506	17848.3	1.52453	1.52453
318.616	17855.3	1.5254	1.5254
318.716	17862.5	1.52623	1.52623
318.826	17869.9	1.52712	1.52712
318.936	17876.8	1.52796	1.52796
319.036	17884	1.52877	1.52877
319.146	17892	1.52966	1.52966
319.256	17900	1.53055	1.53055
319.366	17907.4	1.53141	1.53141
319.466	17914.4	1.53224	1.53224
319.576	17921.5	1.53309	1.53309
319.686	17928.9	1.534	1.534
319.786	17935.5	1.53476	1.53476
319.896	17943	1.53563	1.53563
320.006	17950.7	1.53654	1.53654
320.116	17958.3	1.53743	1.53743
320.216	17965.9	1.53822	1.53822
320.326	17973.8	1.53908	1.53908
320.436	17980.9	1.53997	1.53997
320.536	17988.1	1.54078	1.54078
320.646	17995.1	1.54167	1.54167
320.756	18002.5	1.54254	1.54254
320.866	18009.9	1.54342	1.54342
320.966	18015.9	1.54421	1.54421
321.076	18022.5	1.54508	1.54508
321.186	18030.5	1.54597	1.54597
321.286	18037.1	1.54679	1.54679
321.396	18043.6	1.54764	1.54764
321.506	18052.4	1.54855	1.54855
321.606	18059.3	1.54934	1.54934
321.716	18067.4	1.55023	1.55023
321.826	18074.2	1.55109	1.55109
321.936	18080.7	1.55198	1.55198
322.036	18087.6	1.55277	1.55277
322.146	18094.5	1.55366	1.55366
322.256	18101.6	1.55452	1.55452
322.356	18107.9	1.55533	1.55533
322.466	18114.8	1.5562	1.5562
322.576	18122.3	1.55709	1.55709
322.686	18130.7	1.55798	1.55798
322.786	18137.5	1.55876	1.55876
322.896	18145.2	1.55963	1.55963
323.006	18153	1.5605	1.5605
323.106	18160.9	1.56133	1.56133
323.216	18168.2	1.56219	1.56219
323.326	18176.1	1.56308	1.56308
323.436	18183.6	1.56397	1.56397
323.536	18189	1.56476	1.56476
323.646	18196.6	1.56567	1.56567
323.756	18204	1.56653	1.56653
323.856	18210.7	1.56734	1.56734
323.966	18218.4	1.56823	1.56823
324.076	18225.3	1.56912	1.56912
324.186	18233.3	1.57001	1.57001
324.286	18240.1	1.57079	1.57079
324.396	18247.9	1.57166	1.57166
324.506	18255.5	1.57253	1.57253
324.606	18262.7	1.57334	1.57334
324.716	18269.9	1.57422	1.57422
324.826	18277.3	1.57513	1.57513
324.936	18284.8	1.57598	1.57598
325.036	18290.9	1.57679	1.57679
325.146	18298.4	1.57768	1.57768
325.256	18305.9	1.57854	1.57854
325.356	18311.7	1.57935	1.57935
325.466	18319.5	1.58024	1.58024
325.576	18328.6	1.58113	1.58113
325.686	18335.7	1.582	1.582
325.786	18343.2	1.5828	1.5828
325.896	18350.8	1.58369	1.58369
326.006	18357.9	1.58452	1.58452
326.106	18365.4	1.58534	1.58534
326.216	18373.6	1.58625	1.58625
326.326	18380.1	1.58714	1.58714
326.426	18386.4	1.58793	1.58793
326.536	18393.8	1.58882	1.58882
326.646	18400.7	1.58969	1.58969
326.756	18409.1	1.59057	1.59057
326.856	18415.6	1.59136	1.59136
326.966	18423	1.59225	1.59225
327.076	18431.3	1.59312	1.59312
327.176	18438	1.5939	1.5939
327.286	18446.7	1.59481	1.59481
327.396	18454.8	1.5957	1.5957
327.506	18462	1.59657	1.59657
327.606	18468.5	1.59738	1.59738
327.716	18475.3	1.59824	1.59824
327.826	18484.3	1.59917	1.59917
327.926	18490.4	1.59998	1.59998
328.036	18497.5	1.60085	1.60085
328.146	18505.4	1.60174	1.60174
328.256	18512.7	1.6026	1.6026
328.356	18520	1.60341	1.60341
328.466	18528.4	1.60428	1.60428
328.576	18536.5	1.60517	1.60517
328.676	18543.8	1.60597	1.60597
328.786	18551.5	1.60686	1.60686
328.896	18558.8	1.60775	1.60775
329.006	18566.5	1.60862	1.60862
329.106	18572.6	1.60943	1.60943
329.216	18579.7	1.61029	1.61029
329.326	18586.1	1.61116	1.61116
329.426	18592.3	1.61195	1.61195
329.536	18601.1	1.61284	1.61284
329.646	18609.7	1.61375	1.61375
329.756	18617.7	1.61461	1.61461
329.856	18624.8	1.61542	1.61542
329.966	18632.8	1.61631	1.61631
330.076	18640.6	1.61722	1.61722
330.176	18647.8	1.618	1.618
330.286	18654.7	1.61887	1.61887
330.396	18661.8	1.61974	1.61974
330.506	18668.9	1.62061	1.62061
330.606	18675.3	1.62144	1.62144
330.716	18683.2	1.6223	1.6223
330.826	18690.2	1.62317	1.62317
330.926	18697.8	1.624	1.624
331.036	18706.1	1.62487	1.62487
331.146	18714	1.62576	1.62576
331.256	18722	1.62662	1.62662
331.356	18729.6	1.62741	1.62741
331.466	18736.8	1.6283	1.6283
331.566	18743	1.6291	1.6291
331.676	18750.3	1.62995	1.62995
331.786	18756.8	1.63082	1.63082
331.896	18763.9	1.63173	1.63173
331.996	18772.4	1.63256	1.63256
332.106	18780	1.63343	1.63343
332.216	18787.9	1.63431	1.63431
332.316	18794.7	1.6351	1.6351
332.426	18802.4	1.63599	1.63599
332.536	18811.1	1.6369	1.6369
332.646	18818.8	1.63775	1.63775
332.746	18825.5	1.63855	1.63855
332.856	18833.2	1.63942	1.63942
332.966	18840.2	1.64031	1.64031
333.066	18846.7	1.64111	1.64111
333.176	18854.2	1.64198	1.64198
333.286	18861.3	1.64285	1.64285
333.396	18869	1.64376	1.64376
333.496	18875.6	1.64455	1.64455
333.606	18883.7	1.64543	1.64543
333.716	18891	1.64628	1.64628
333.816	18898.7	1.64711	1.64711
333.926	18905.8	1.64796	1.64796
334.036	18914.1	1.64885	1.64885
334.146	18921.6	1.64973	1.64973
334.246	18927.6	1.6505	1.6505
334.356	18936	1.65141	1.65141
334.466	18943.7	1.65228	1.65228
334.566	18949.9	1.65308	1.65308
334.676	18957.4	1.65397	1.65397
334.786	18965.5	1.65488	1.65488
334.896	18972.3	1.65573	1.65573
334.996	18979.3	1.65654	1.65654
335.106	18987	1.65744	1.65744
335.216	18995.2	1.65831	1.65831
335.316	19001.6	1.6591	1.6591
335.426	19009.4	1.65997	1.65997
335.536	19017.8	1.66086	1.66086
335.646	19025.4	1.66174	1.66174
335.746	19031.3	1.66253	1.66253
335.856	19039.5	1.66342	1.66342
335.966	19046.8	1.66431	1.66431
336.066	19053.3	1.66509	1.66509
336.176	19060.3	1.66596	1.66596
336.286	19067.6	1.66685	1.66685
336.386	19074.7	1.66766	1.66766
336.496	19082.5	1.66852	1.66852
336.606	19091.4	1.66939	1.66939
336.716	19098.9	1.67026	1.67026
336.816	19107	1.67109	1.67109
336.926	19114.2	1.67196	1.67196
337.036	19121.4	1.67282	1.67282
337.136	19129.2	1.67365	1.67365
337.246	19136.4	1.6745	1.6745
337.356	19142.9	1.67539	1.67539
337.466	19150.7	1.67628	1.67628
337.566	19157.9	1.67706	1.67706
337.676	19164.8	1.67793	1.67793
337.786	19173.2	1.67882	1.67882
337.886	19180	1.6796	1.6796
337.996	19188.8	1.68051	1.68051
338.106	19197	1.68138	1.68138
338.216	19204.7	1.68227	1.68227
338.316	19212.1	1.68308	1.68308
338.426	19217.3	1.6839	1.6839
338.536	19224.7	1.68477	1.68477
338.636	19231.5	1.6856	1.6856
338.746	19239.4	1.68649	1.68649
338.856	19246.2	1.68735	1.68735
338.966	19253.4	1.68822	1.68822
339.066	19261.4	1.68903	1.68903
339.176	19269.4	1.6899	1.6899
339.286	19278.5	1.69081	1.69081
339.386	19285.9	1.69159	1.69159
339.496	19293.5	1.69246	1.69246
339.606	19301.5	1.69335	1.69335
339.716	19309	1.69422	1.69422
339.816	19315.9	1.69502	1.69502
339.926	19323.5	1.69591	1.69591
340.036	19330.6	1.69678	1.69678
340.136	19337.1	1.69759	1.69759
340.246	19344.8	1.69846	1.69846
340.356	19352.4	1.69932	1.69932
340.466	19361	1.70023	1.70023
340.566	19368.5	1.70106	1.70106
340.676	19376.4	1.70191	1.70191
[truncated: 383 more rows]
