# Supplementary material for: Benchmark dataset of the effect of grain size on strength in the single-phase FCC CrCoNi medium entropy alloy
Source: Data Brief. 2019 Oct 1;27:104592. doi: 10.1016/j.dib.2019.104592 (PMC6812030; doi:10.1016/j.dib.2019.104592)
Supplement: Multimedia component 1 [file mmc1.zip › Compression_Tests/77K/CrCoNi_1173K_60min_77K.xlsx]

## Sheet: CrCoNi_1173K_60min_77K
Name	CrCoNi-900C-1h-14µm
Diameter	3.91	mm
Sample height	8.01	mm
Gage length	8.01	mm
Speed ​​during measurement	0.48	mm/min
Time	Force	Crosshead Displacement	Crosshead Displacement
s	N	mm	mm
751.614	100.571	0	0
751.694	100.948	6.20123e-05	6.20123e-05
751.724	100.987	0.000124001	0.000124001
751.724	100.987	0.000124001	0.000124001
751.834	101.655	0.000186037	0.000186037
751.934	101.593	0.000206708	0.000206708
752.044	101.639	0.000227331	0.000227331
752.154	108.565	0.00113642	0.00113642
752.264	117.518	0.00202572	0.00202572
752.364	126.28	0.00281083	0.00281083
752.474	135.448	0.00369966	0.00369966
752.574	142.853	0.00448556	0.00448556
752.684	151.365	0.00539489	0.00539489
752.794	160.295	0.00626321	0.00626321
752.904	168.177	0.00711055	0.00711055
753.004	175.365	0.00793738	0.00793738
753.114	182.658	0.0088057	0.0088057
753.224	190.259	0.00969453	0.00969453
753.324	196.978	0.0105004	0.0105004
753.434	204.779	0.0113892	0.0113892
753.544	212.623	0.012278	0.012278
753.654	220.767	0.0131464	0.0131464
753.754	227.541	0.0139317	0.0139317
753.864	236.095	0.0148205	0.0148205
753.974	244.474	0.0156891	0.0156891
754.074	251.634	0.0164949	0.0164949
754.184	257.492	0.0173633	0.0173633
754.294	264.621	0.0182521	0.0182521
754.404	272.09	0.0190994	0.0190994
754.504	279.281	0.0199472	0.0199472
754.614	285.965	0.0208361	0.0208361
754.724	292.496	0.0217247	0.0217247
754.824	299.297	0.0224895	0.0224895
754.934	307.132	0.0233578	0.0233578
755.044	313.752	0.0242261	0.0242261
755.154	317.226	0.025115	0.025115
755.254	324.519	0.0259208	0.0259208
755.364	332.655	0.0267891	0.0267891
755.474	335.55	0.027678	0.027678
755.574	341.505	0.0284633	0.0284633
755.684	348.103	0.0293521	0.0293521
755.794	354.304	0.030241	0.030241
755.904	361.921	0.0311093	0.0311093
756.004	369.781	0.0319361	0.0319361
756.114	377.429	0.0328044	0.0328044
756.224	384.968	0.0336933	0.0336933
756.324	393.324	0.0344786	0.0344786
756.434	402.538	0.0353467	0.0353467
756.544	411.671	0.0362565	0.0362565
756.654	421.066	0.0371453	0.0371453
756.754	429.925	0.0379512	0.0379512
756.864	440.113	0.038799	0.038799
756.974	450.238	0.0397083	0.0397083
757.074	458.953	0.0405147	0.0405147
757.184	468.968	0.0413827	0.0413827
757.294	479.257	0.0422511	0.0422511
757.404	490.027	0.0431189	0.0431189
757.504	499.804	0.0439252	0.0439252
757.614	507.282	0.0447932	0.0447932
757.724	518.801	0.045682	0.045682
757.824	529.106	0.0464678	0.0464678
757.934	540.5	0.0473566	0.0473566
758.044	552.219	0.0482455	0.0482455
758.144	563.024	0.0490723	0.0490723
758.254	573.309	0.0499401	0.0499401
758.364	582.872	0.0508085	0.0508085
758.474	594.653	0.051718	0.051718
758.574	604.895	0.0524829	0.0524829
758.684	616.106	0.0533717	0.0533717
758.794	627.336	0.0542608	0.0542608
758.894	637.54	0.0550251	0.0550251
759.004	648.782	0.0559349	0.0559349
759.114	659.887	0.0568238	0.0568238
759.224	670.477	0.0576921	0.0576921
759.324	681.165	0.0584979	0.0584979
759.434	692.645	0.0594077	0.0594077
759.544	703.208	0.0602756	0.0602756
759.644	714.161	0.0610614	0.0610614
759.754	724.825	0.0619502	0.0619502
759.864	733.879	0.0628181	0.0628181
759.974	744.54	0.0637069	0.0637069
760.074	753.165	0.0644927	0.0644927
760.184	764.575	0.0653606	0.0653606
760.294	774.75	0.0662704	0.0662704
760.394	784.387	0.0670557	0.0670557
760.504	794.282	0.0679651	0.0679651
760.614	804.094	0.0688539	0.0688539
760.724	813.286	0.0697017	0.0697017
760.824	823.579	0.070549	0.070549
760.934	832.7	0.0713964	0.0713964
761.044	842.075	0.0723062	0.0723062
761.144	850.622	0.0730915	0.0730915
761.254	860.43	0.0739599	0.0739599
761.364	870.028	0.0748692	0.0748692
761.474	879.313	0.0757375	0.0757375
761.574	886.938	0.0765643	0.0765643
761.684	895.559	0.0774327	0.0774327
761.794	905.864	0.0783008	0.0783008
761.894	913.86	0.0791276	0.0791276
762.004	923.114	0.0799954	0.0799954
762.114	931.93	0.0808638	0.0808638
762.224	941.208	0.0817736	0.0817736
762.324	949.813	0.0825379	0.0825379
762.434	959.176	0.0834272	0.0834272
762.544	968.192	0.0842951	0.0842951
762.644	976.157	0.0851011	0.0851011
762.754	985.259	0.0859904	0.0859904
762.864	993.809	0.0868792	0.0868792
762.964	1002.62	0.0876646	0.0876646
763.074	1011.37	0.0885534	0.0885534
763.184	1020.78	0.0894422	0.0894422
763.294	1029.03	0.090331	0.090331
763.394	1037.97	0.0911374	0.0911374
763.504	1046.79	0.0919847	0.0919847
763.614	1054.86	0.092853	0.092853
763.714	1063.9	0.0936799	0.0936799
763.824	1073.04	0.094548	0.094548
763.934	1082.95	0.0954573	0.0954573
764.044	1092.05	0.0963461	0.0963461
764.144	1100.24	0.0971319	0.0971319
764.254	1108.66	0.098	0.098
764.364	1118.58	0.0988888	0.0988888
764.464	1126.29	0.0996742	0.0996742
764.574	1134.58	0.100543	0.100543
764.684	1143.95	0.10141	0.10141
764.794	1152.18	0.10232	0.10232
764.894	1160.86	0.103126	0.103126
765.004	1170.09	0.103994	0.103994
765.114	1179.22	0.104883	0.104883
765.214	1187.95	0.10571	0.10571
765.324	1197.68	0.106558	0.106558
765.434	1205.78	0.107447	0.107447
765.544	1214.5	0.108335	0.108335
765.644	1222.88	0.109142	0.109142
765.754	1230.75	0.110009	0.110009
765.864	1239.18	0.110878	0.110878
765.964	1248.06	0.111684	0.111684
766.074	1256.77	0.112573	0.112573
766.184	1266.76	0.113462	0.113462
766.294	1276.11	0.114351	0.114351
766.394	1284.55	0.115136	0.115136
766.504	1293.34	0.116004	0.116004
766.614	1302.86	0.116893	0.116893
766.714	1309.14	0.11772	0.11772
766.824	1317.66	0.118547	0.118547
766.934	1327.28	0.119415	0.119415
767.044	1336.12	0.120283	0.120283
767.144	1344.51	0.12111	0.12111
767.254	1353.08	0.121999	0.121999
767.364	1361.24	0.122867	0.122867
767.464	1360.12	0.123673	0.123673
767.574	1301.38	0.124562	0.124562
767.684	1312.1	0.12543	0.12543
767.784	1324.37	0.126257	0.126257
767.894	1336.69	0.127104	0.127104
768.004	1349.35	0.128014	0.128014
768.104	1360.9	0.12882	0.12882
768.214	1372.24	0.129668	0.129668
768.324	1383.5	0.130556	0.130556
768.434	1394.33	0.131424	0.131424
768.534	1404.98	0.132251	0.132251
768.644	1415.53	0.133099	0.133099
768.754	1421.9	0.134008	0.134008
768.854	1431.63	0.134835	0.134835
768.964	1442.12	0.135662	0.135662
769.074	1452.6	0.136551	0.136551
769.184	1462.72	0.137419	0.137419
769.284	1472.1	0.138204	0.138204
769.394	1482.62	0.139073	0.139073
769.504	1493.08	0.139982	0.139982
769.604	1502.82	0.140768	0.140768
769.714	1513.44	0.141636	0.141636
769.824	1524.42	0.142546	0.142546
769.934	1534.54	0.143434	0.143434
770.034	1543.45	0.14422	0.14422
770.144	1554.02	0.145109	0.145109
770.254	1563.78	0.145956	0.145956
770.354	1573.33	0.146783	0.146783
770.464	1583.25	0.147651	0.147651
770.574	1593.95	0.14854	0.14854
770.684	1602.94	0.149408	0.149408
770.784	1609.21	0.150173	0.150173
770.894	1620.51	0.151103	0.151103
771.004	1631.23	0.151992	0.151992
771.104	1640.46	0.152778	0.152778
771.214	1651.27	0.153666	0.153666
771.324	1660.89	0.154514	0.154514
771.434	1670.45	0.155403	0.155403
771.534	1680.1	0.156188	0.156188
771.644	1689.86	0.157035	0.157035
771.754	1700.15	0.157924	0.157924
771.854	1709.38	0.158731	0.158731
771.964	1718.96	0.159619	0.159619
772.074	1729.5	0.160488	0.160488
772.184	1739.9	0.161376	0.161376
772.284	1749.34	0.162183	0.162183
772.394	1760.25	0.163071	0.163071
772.504	1770.11	0.163919	0.163919
772.604	1779.42	0.164725	0.164725
772.714	1789.49	0.165614	0.165614
772.824	1799.64	0.166482	0.166482
772.924	1806.23	0.167309	0.167309
773.034	1813.02	0.168177	0.168177
773.144	1824.11	0.169045	0.169045
773.254	1834.83	0.169934	0.169934
773.354	1845.16	0.17074	0.17074
773.464	1855.79	0.171629	0.171629
773.574	1866.35	0.172518	0.172518
773.674	1875.08	0.173283	0.173283
773.784	1885.52	0.174192	0.174192
773.894	1895.93	0.17504	0.17504
774.004	1906.34	0.175908	0.175908
774.104	1915.18	0.176693	0.176693
774.214	1926.38	0.177603	0.177603
774.324	1936.47	0.178471	0.178471
774.424	1946.09	0.179319	0.179319
774.534	1956.13	0.180187	0.180187
774.644	1967.21	0.181076	0.181076
774.754	1977.68	0.181903	0.181903
774.854	1987.49	0.182729	0.182729
774.964	1998.35	0.183618	0.183618
775.074	2008.64	0.184466	0.184466
775.174	2018.32	0.185272	0.185272
775.284	2029.02	0.186161	0.186161
775.394	2039.17	0.187029	0.187029
775.504	2050.11	0.187918	0.187918
775.604	2059.9	0.188724	0.188724
775.714	2070.29	0.189613	0.189613
775.824	2081.3	0.190501	0.190501
775.924	2091.21	0.191308	0.191308
776.034	2101.08	0.192176	0.192176
776.144	2112.11	0.193044	0.193044
776.254	2106.69	0.193912	0.193912
776.354	2119.63	0.194719	0.194719
776.464	2132.19	0.195586	0.195586
776.574	2143.23	0.196455	0.196455
776.674	2153.72	0.197261	0.197261
776.784	2165.36	0.19815	0.19815
776.894	2175.81	0.199059	0.199059
777.004	2186.37	0.199948	0.199948
777.104	2195.73	0.200734	0.200734
777.214	2206.26	0.201622	0.201622
777.324	2217.11	0.202491	0.202491
777.424	2226.36	0.203276	0.203276
777.534	2237.86	0.204144	0.204144
777.644	2248.66	0.205013	0.205013
777.744	2258.27	0.20584	0.20584
777.854	2269.15	0.206707	0.206707
777.964	2279.2	0.207596	0.207596
778.074	2290.25	0.208485	0.208485
778.174	2299.96	0.209291	0.209291
778.284	2310.69	0.21018	0.21018
778.394	2321.58	0.211048	0.211048
778.494	2331.45	0.211854	0.211854
778.604	2341.86	0.212723	0.212723
778.714	2352.47	0.213611	0.213611
778.824	2363.07	0.2145	0.2145
778.924	2373.14	0.215265	0.215265
779.034	2384.03	0.216174	0.216174
779.144	2395.25	0.217043	0.217043
779.244	2405.04	0.21787	0.21787
779.354	2415.5	0.218738	0.218738
779.464	2426.05	0.219585	0.219585
779.574	2437.26	0.220495	0.220495
779.674	2446.99	0.221301	0.221301
779.784	2457.54	0.22219	0.22219
779.894	2468.05	0.223038	0.223038
779.994	2477.89	0.223844	0.223844
780.104	2489.2	0.224733	0.224733
780.214	2500.02	0.225621	0.225621
780.324	2510.77	0.22651	0.22651
780.424	2520.51	0.227296	0.227296
780.534	2531.61	0.228205	0.228205
780.644	2542.06	0.229073	0.229073
780.744	2551.57	0.229859	0.229859
780.854	2563.23	0.230768	0.230768
780.964	2573.4	0.231636	0.231636
781.074	2567.79	0.232505	0.232505
781.174	2575.59	0.23329	0.23329
781.284	2589	0.234158	0.234158
781.394	2601.79	0.235068	0.235068
781.494	2613.25	0.235853	0.235853
781.604	2623.99	0.236763	0.236763
781.714	2635.85	0.237631	0.237631
781.824	2645.63	0.238499	0.238499
781.924	2655.82	0.239326	0.239326
782.034	2667.34	0.240235	0.240235
782.144	2677.77	0.241083	0.241083
782.244	2687.73	0.24191	0.24191
782.354	2698.77	0.242778	0.242778
782.464	2709.95	0.243646	0.243646
782.574	2720.93	0.244535	0.244535
782.674	2730.72	0.245341	0.245341
782.784	2742.25	0.24623	0.24623
782.884	2752.29	0.247016	0.247016
782.994	2763.22	0.247883	0.247883
783.104	2774.68	0.248814	0.248814
783.214	2785.9	0.249682	0.249682
783.314	2795.49	0.250447	0.250447
783.424	2806.88	0.251336	0.251336
783.534	2817.71	0.252225	0.252225
783.634	2827.6	0.25301	0.25301
783.744	2838.9	0.25392	0.25392
783.854	2849.67	0.254788	0.254788
783.964	2861.36	0.255677	0.255677
784.064	2871.77	0.256442	0.256442
784.174	2882.45	0.257351	0.257351
784.284	2894.51	0.258261	0.258261
784.384	2904.33	0.259046	0.259046
784.494	2915.84	0.259935	0.259935
784.604	2926.32	0.260782	0.260782
784.714	2937.64	0.261671	0.261671
784.814	2947.68	0.262457	0.262457
784.924	2958.7	0.263366	0.263366
785.034	2970.02	0.264234	0.264234
785.134	2980.35	0.26504	0.26504
785.244	2991.3	0.265929	0.265929
785.354	3001.99	0.266818	0.266818
785.464	2985.45	0.267686	0.267686
785.564	2994.56	0.268493	0.268493
785.674	3009.28	0.26936	0.26936
785.784	3022.9	0.270229	0.270229
785.884	3034.49	0.271035	0.271035
785.994	3046.92	0.271924	0.271924
786.104	3058.76	0.272813	0.272813
786.214	3070.38	0.273681	0.273681
786.314	3080.71	0.274487	0.274487
786.424	3092.25	0.275376	0.275376
786.534	3103.7	0.276244	0.276244
786.634	3114.44	0.277071	0.277071
786.744	3125.86	0.277918	0.277918
786.854	3137.65	0.278786	0.278786
786.964	3149.54	0.279675	0.279675
787.064	3159.85	0.280481	0.280481
787.174	3172.06	0.28137	0.28137
787.284	3183.68	0.282239	0.282239
787.384	3194.39	0.283024	0.283024
787.494	3206.13	0.283913	0.283913
787.604	3218.5	0.284822	0.284822
787.704	3229.04	0.285587	0.285587
787.814	3241.03	0.286497	0.286497
787.924	3252.39	0.287365	0.287365
788.034	3263.83	0.288233	0.288233
788.134	3274.35	0.289039	0.289039
788.244	3286.06	0.289887	0.289887
788.354	3298.81	0.290776	0.290776
788.454	3309.47	0.291582	0.291582
788.564	3321.48	0.292491	0.292491
788.674	3333.59	0.29336	0.29336
788.784	3345.43	0.294207	0.294207
788.884	3356.52	0.295034	0.295034
788.994	3369.12	0.295923	0.295923
789.104	3380.99	0.296791	0.296791
789.204	3390.98	0.297597	0.297597
789.314	3402.56	0.298465	0.298465
789.424	3413.56	0.299333	0.299333
789.534	3426.06	0.300222	0.300222
789.634	3433.35	0.301028	0.301028
789.744	3426.34	0.301917	0.301917
789.854	3442.53	0.302785	0.302785
789.954	3455.84	0.303612	0.303612
790.064	3468.64	0.304501	0.304501
790.174	3481.32	0.305349	0.305349
790.284	3493.53	0.306237	0.306237
790.384	3504.6	0.307023	0.307023
790.494	3516.31	0.307912	0.307912
790.604	3528.73	0.30878	0.30878
790.704	3539.85	0.309586	0.309586
790.814	3550.9	0.310454	0.310454
790.924	3562.35	0.311343	0.311343
791.034	3574.47	0.312232	0.312232
791.134	3585.56	0.313038	0.313038
791.244	3597.2	0.313906	0.313906
791.354	3609.44	0.314774	0.314774
791.454	3619.97	0.31556	0.31556
791.564	3631.04	0.316448	0.316448
791.674	3643.37	0.317317	0.317317
791.784	3655.1	0.318206	0.318206
791.884	3665.54	0.318991	0.318991
791.994	3677.07	0.31988	0.31988
792.104	3689.17	0.320769	0.320769
792.204	3699.93	0.321596	0.321596
792.314	3711.72	0.322464	0.322464
792.424	3724.16	0.323332	0.323332
792.534	3734.4	0.3242	0.3242
792.634	3745.57	0.324986	0.324986
792.744	3757.21	0.325854	0.325854
792.854	3769.81	0.326722	0.326722
792.954	3780.9	0.327528	0.327528
793.064	3792.08	0.328417	0.328417
793.174	3803.86	0.329285	0.329285
793.274	3814.58	0.330112	0.330112
793.384	3826.25	0.33098	0.33098
793.494	3837.51	0.331848	0.331848
793.604	3848.55	0.332717	0.332717
793.704	3859.28	0.333502	0.333502
793.814	3869.91	0.334412	0.334412
793.924	3881.67	0.33528	0.33528
794.024	3891.94	0.336086	0.336086
794.134	3903.83	0.336975	0.336975
794.244	3914.71	0.337843	0.337843
794.354	3926.67	0.338732	0.338732
794.454	3937.41	0.339496	0.339496
794.564	3949.1	0.340427	0.340427
794.674	3961.2	0.341316	0.341316
794.774	3970.67	0.342101	0.342101
794.884	3982.22	0.342969	0.342969
794.994	3993.78	0.343837	0.343837
795.104	4005.14	0.344726	0.344726
795.204	4015.79	0.345532	0.345532
795.314	4027.17	0.346401	0.346401
795.424	4039.28	0.34729	0.34729
795.524	4049.03	0.348075	0.348075
795.634	4061.4	0.348964	0.348964
795.744	4072.73	0.349853	0.349853
795.854	4084.42	0.350741	0.350741
795.954	4095.15	0.351548	0.351548
796.064	4106	0.352395	0.352395
796.174	4117.1	0.353284	0.353284
796.274	4126.42	0.35409	0.35409
796.384	4137.81	0.354958	0.354958
796.494	4149.58	0.355868	0.355868
796.604	4160.15	0.356716	0.356716
796.704	4169.76	0.357501	0.357501
796.814	4182.24	0.358431	0.358431
796.924	4193.42	0.359299	0.359299
797.024	4203.51	0.360105	0.360105
797.134	4213.78	0.360953	0.360953
797.244	4225.35	0.361841	0.361841
797.354	4236.02	0.36271	0.36271
797.454	4246.19	0.363495	0.363495
797.564	4257.5	0.364384	0.364384
797.664	4266.98	0.36517	0.36517
797.774	4277.85	0.366079	0.366079
797.884	4288.65	0.366927	0.366927
797.994	4300.08	0.367836	0.367836
798.094	4310.64	0.368642	0.368642
798.204	4322.08	0.369531	0.369531
798.314	4332.47	0.370379	0.370379
798.414	4343.36	0.371185	0.371185
798.524	4353.97	0.372032	0.372032
798.634	4365.09	0.372942	0.372942
798.744	4376.17	0.373831	0.373831
798.844	4386.04	0.374637	0.374637
798.954	4396.27	0.375505	0.375505
799.064	4407.36	0.376414	0.376414
799.164	4417.37	0.3772	0.3772
799.274	4428.1	0.378089	0.378089
799.384	4438.98	0.378978	0.378978
799.494	4449.75	0.379846	0.379846
799.594	4459.41	0.380631	0.380631
799.704	4470.91	0.381541	0.381541
799.814	4481.65	0.382409	0.382409
799.914	4491.44	0.383194	0.383194
800.024	4503.21	0.384084	0.384084
800.134	4513.68	0.384972	0.384972
800.244	4524.45	0.38584	0.38584
800.344	4534.41	0.386647	0.386647
800.454	4545.36	0.387535	0.387535
800.564	4556.17	0.388404	0.388404
800.664	4565.92	0.38921	0.38921
800.774	4577.67	0.390078	0.390078
800.884	4589.18	0.390967	0.390967
800.994	4600.3	0.391856	0.391856
801.094	4610.09	0.392641	0.392641
801.204	4572.2	0.39353	0.39353
801.314	4582.96	0.394419	0.394419
801.414	4599.21	0.395204	0.395204
801.524	4614.98	0.396093	0.396093
801.634	4629.11	0.396982	0.396982
801.744	4642.64	0.397871	0.397871
801.844	4654.08	0.398677	0.398677
801.954	4665.89	0.399545	0.399545
802.064	4677.68	0.400413	0.400413
802.164	4688.25	0.401219	0.401219
802.274	4699.1	0.402088	0.402088
802.384	4711.17	0.402976	0.402976
802.494	4722.19	0.403845	0.403845
802.594	4733.8	0.404672	0.404672
802.704	4745.29	0.40554	0.40554
802.814	4755.78	0.406408	0.406408
802.914	4765.92	0.407214	0.407214
803.024	4776.23	0.408082	0.408082
803.134	4788.78	0.409054	0.409054
803.234	4798.4	0.409839	0.409839
803.344	4808.9	0.410687	0.410687
803.454	4820.16	0.411555	0.411555
803.564	4831.15	0.412444	0.412444
803.664	4841.44	0.413271	0.413271
803.774	4852.8	0.414139	0.414139
803.884	4864.29	0.415028	0.415028
803.984	4874.49	0.415854	0.415854
804.094	4885.25	0.416702	0.416702
804.204	4897.14	0.417591	0.417591
804.314	4907.82	0.41848	0.41848
804.414	4916.57	0.419265	0.419265
804.524	4927.45	0.420154	0.420154
804.634	4937.18	0.421022	0.421022
804.734	4947.16	0.421808	0.421808
804.844	4958.57	0.422717	0.422717
804.954	4969.7	0.423585	0.423585
805.064	4980.63	0.424453	0.424453
805.164	4991.12	0.42528	0.42528
805.274	5001.89	0.426149	0.426149
805.384	5013.68	0.427058	0.427058
805.484	5022.38	0.427843	0.427843
805.594	5032.51	0.428712	0.428712
805.704	5042.53	0.429621	0.429621
805.814	5053.78	0.43049	0.43049
805.914	5062.88	0.431295	0.431295
806.024	5072.46	0.432164	0.432164
806.134	5082.8	0.433032	0.433032
806.234	5092.28	0.433838	0.433838
806.344	5103.46	0.434727	0.434727
806.454	5114.5	0.435595	0.435595
806.564	5125.31	0.436504	0.436504
806.664	5134.73	0.43729	0.43729
806.774	5145.5	0.438158	0.438158
806.884	5155.79	0.439047	0.439047
806.984	5164.49	0.439833	0.439833
807.094	5174.84	0.440701	0.440701
807.204	5184.95	0.441589	0.441589
807.314	5195.85	0.442499	0.442499
807.414	5204.12	0.443285	0.443285
807.524	5214.85	0.444194	0.444194
807.634	5224.17	0.445062	0.445062
807.734	5233.61	0.445848	0.445848
807.844	5243.84	0.446736	0.446736
807.954	5254.3	0.447605	0.447605
808.054	5263.74	0.448411	0.448411
808.164	5274.35	0.4493	0.4493
808.274	5284.05	0.450168	0.450168
808.384	5293.61	0.451036	0.451036
808.484	5302.83	0.451821	0.451821
808.594	5312.8	0.452751	0.452751
808.704	5322.35	0.45362	0.45362
808.804	5331.48	0.454426	0.454426
808.914	5341.23	0.455294	0.455294
809.024	5350.76	0.456142	0.456142
809.134	5361.24	0.457031	0.457031
809.234	5371.43	0.457857	0.457857
809.344	5381.21	0.458726	0.458726
809.454	5390.99	0.459594	0.459594
809.554	5399.45	0.460379	0.460379
809.664	5409.67	0.461247	0.461247
809.774	5419.65	0.462136	0.462136
809.884	5429.64	0.463046	0.463046
809.984	5438.2	0.463852	0.463852
810.094	5448.11	0.464741	0.464741
810.204	5457.38	0.465588	0.465588
810.304	5466.62	0.466415	0.466415
810.414	5476.6	0.467283	0.467283
810.524	5486.24	0.468151	0.468151
810.634	5496.41	0.46902	0.46902
810.734	5505.5	0.469826	0.469826
810.844	5515.6	0.470714	0.470714
810.954	5525.23	0.471583	0.471583
811.054	5534.14	0.472389	0.472389
811.164	5543.94	0.473278	0.473278
811.274	5553.72	0.474146	0.474146
811.384	5562.49	0.475056	0.475056
811.484	5570.87	0.47582	0.47582
811.594	5580.51	0.476709	0.476709
811.704	5590.45	0.477578	0.477578
811.804	5599.68	0.478404	0.478404
811.914	5609.65	0.479272	0.479272
812.024	5619.28	0.480141	0.480141
812.134	5629.66	0.481009	0.481009
812.234	5638.76	0.481835	0.481835
812.344	5648.33	0.482704	0.482704
812.454	5657.2	0.483572	0.483572
812.554	5665.69	0.484357	0.484357
812.664	5674.78	0.485267	0.485267
812.774	5684.03	0.486135	0.486135
812.874	5692.74	0.486921	0.486921
812.984	5702.3	0.487789	0.487789
813.094	5712.43	0.488719	0.488719
813.194	5702.74	0.489484	0.489484
813.304	5705.79	0.490373	0.490373
813.414	5718.17	0.49122	0.49122
813.524	5730.67	0.49213	0.49213
813.624	5740.35	0.492956	0.492956
813.734	5750.44	0.493804	0.493804
813.844	5760.57	0.494651	0.494651
813.944	5770.04	0.495437	0.495437
814.054	5780.31	0.496305	0.496305
814.164	5790.69	0.497215	0.497215
814.274	5800.38	0.498083	0.498083
814.374	5809.8	0.498889	0.498889
814.484	5820.31	0.499778	0.499778
814.594	5830.69	0.500646	0.500646
814.694	5840.35	0.501431	0.501431
814.804	5849.82	0.502299	0.502299
814.914	5860.02	0.503209	0.503209
815.024	5871.2	0.504077	0.504077
815.124	5879.97	0.504863	0.504863
815.234	5889.88	0.505772	0.505772
815.344	5899.44	0.50664	0.50664
815.444	5907.6	0.507426	0.507426
815.554	5918.61	0.508315	0.508315
815.664	5929.2	0.509204	0.509204
815.774	5939.92	0.510072	0.510072
815.874	5950.32	0.51094	0.51094
815.984	5960.21	0.511767	0.511767
816.094	5971.33	0.512656	0.512656
816.194	5981.38	0.513441	0.513441
816.304	5992.69	0.51433	0.51433
816.414	6003.18	0.515198	0.515198
816.524	6014.04	0.516066	0.516066
816.624	6023.18	0.516872	0.516872
816.734	6034.51	0.517761	0.517761
816.844	6045.38	0.518629	0.518629
816.944	6054.86	0.519415	0.519415
817.054	6065.79	0.520324	0.520324
817.164	6078.99	0.521213	0.521213
817.274	6090.47	0.522061	0.522061
817.374	6103.09	0.522909	0.522909
817.484	6114.47	0.523756	0.523756
817.594	6126.99	0.524644	0.524644
817.694	6138.16	0.52543	0.52543
817.804	6150.86	0.526339	0.526339
817.914	6162.88	0.527187	0.527187
818.014	6174.18	0.527993	0.527993
818.124	6187.72	0.528882	0.528882
818.234	6200.14	0.529771	0.529771
818.344	6212.81	0.530619	0.530619
818.444	6224.98	0.531466	0.531466
818.554	6237.78	0.532314	0.532314
818.664	6250.74	0.533161	0.533161
818.764	6263.59	0.533988	0.533988
818.874	6277.24	0.534877	0.534877
818.984	6289.96	0.535745	0.535745
819.094	6302.72	0.536654	0.536654
819.194	6313.88	0.537419	0.537419
819.304	6327.32	0.538308	0.538308
819.414	6340.72	0.539197	0.539197
819.514	6353.84	0.540003	0.540003
819.624	6366.61	0.540892	0.540892
819.734	6379.99	0.54174	0.54174
819.844	6393.98	0.542607	0.542607
819.944	6406.17	0.543414	0.543414
820.054	6421.24	0.544303	0.544303
820.164	6435.64	0.545212	0.545212
820.264	6447.89	0.545977	0.545977
820.374	6462.01	0.546887	0.546887
820.484	6476.03	0.547775	0.547775
820.594	6489.5	0.548643	0.548643
820.694	6502.29	0.54947	0.54947
820.804	6515.63	0.550338	0.550338
820.914	6528.76	0.551207	0.551207
821.014	6540.9	0.551992	0.551992
821.124	6555.13	0.552881	0.552881
821.234	6568.8	0.55377	0.55377
821.344	6582.01	0.554638	0.554638
821.444	6595.15	0.555444	0.555444
821.554	6607.81	0.556312	0.556312
821.664	6621.28	0.557201	0.557201
821.764	6632.88	0.557966	0.557966
821.874	6646.37	0.558875	0.558875
821.984	6659.9	0.559806	0.559806
822.094	6672.54	0.560653	0.560653
822.194	6680.37	0.561459	0.561459
822.304	6691.06	0.562327	0.562327
822.414	6704.12	0.563196	0.563196
822.514	6715.62	0.564022	0.564022
822.624	6729.04	0.564891	0.564891
822.734	6741.41	0.56578	0.56578
822.834	6753.85	0.566586	0.566586
822.944	6766.42	0.567454	0.567454
823.054	6778.53	0.568343	0.568343
823.164	6790.63	0.569232	0.569232
823.264	6799.91	0.570017	0.570017
823.374	6806	0.570906	0.570906
823.484	6817.34	0.571754	0.571754
823.584	6827.86	0.57258	0.57258
823.694	6840.04	0.573448	0.573448
823.804	6851.11	0.574337	0.574337
823.914	6862.45	0.575226	0.575226
824.014	6872.31	0.576012	0.576012
824.124	6883.71	0.5769	0.5769
824.234	6894.56	0.577789	0.577789
824.334	6905.03	0.578657	0.578657
824.444	6914.98	0.579505	0.579505
824.554	6925.52	0.580394	0.580394
824.664	6934.85	0.581262	0.581262
824.764	6944	0.582068	0.582068
824.874	6952.63	0.582936	0.582936
824.984	6962.17	0.583825	0.583825
825.084	6970.94	0.58461	0.58461
825.194	6981.34	0.58552	0.58552
825.304	6989.65	0.586388	0.586388
825.414	6999.88	0.587277	0.587277
825.514	7008.33	0.588063	0.588063
825.624	7017.71	0.588952	0.588952
825.734	7026.93	0.589819	0.589819
825.834	7035.1	0.590605	0.590605
825.944	7044.45	0.591494	0.591494
826.054	7053.9	0.592383	0.592383
826.164	7062.5	0.593251	0.593251
826.264	7071.06	0.594078	0.594078
826.374	7079.81	0.594946	0.594946
826.484	7088.29	0.595855	0.595855
826.584	7095.46	0.5966	0.5966
826.694	7103.88	0.59753	0.59753
826.804	7110.12	0.598419	0.598419
826.914	7118.04	0.599287	0.599287
827.014	7125.89	0.600093	0.600093
827.124	7134.28	0.600961	0.600961
827.234	7141.62	0.60185	0.60185
827.334	7149.33	0.602615	0.602615
827.444	7158.41	0.603545	0.603545
827.554	7165.65	0.604392	0.604392
827.664	7173.03	0.605302	0.605302
827.764	7180.09	0.606088	0.606088
827.874	7187.07	0.606935	0.606935
827.974	7193.43	0.607762	0.607762
828.084	7200.74	0.60863	0.60863
828.194	7207.81	0.609477	0.609477
828.304	7214.88	0.610387	0.610387
828.404	7221.16	0.611193	0.611193
828.514	7227.75	0.612061	0.612061
828.624	7233.93	0.61293	0.61293
828.724	7240.6	0.613777	0.613777
828.834	7246.14	0.614624	0.614624
828.944	7251.68	0.615534	0.615534
829.054	7257.61	0.616402	0.616402
829.154	7263.45	0.617208	0.617208
829.264	7268.75	0.618077	0.618077
829.374	7275.32	0.618965	0.618965
829.474	7281.29	0.619772	0.619772
829.584	7287.26	0.62064	0.62064
829.694	7293.96	0.621549	0.621549
829.804	7300.53	0.622418	0.622418
829.904	7306.57	0.623224	0.623224
830.014	7313.75	0.624092	0.624092
830.124	7320.16	0.624981	0.624981
830.224	7326.34	0.625787	0.625787
830.334	7332.7	0.626655	0.626655
830.444	7339.13	0.627503	0.627503
830.554	7347.04	0.628391	0.628391
830.654	7353.08	0.629197	0.629197
830.764	7360.95	0.630066	0.630066
830.874	7367.85	0.630934	0.630934
830.974	7374.26	0.63174	0.63174
831.084	7379.4	0.632629	0.632629
831.194	7387.24	0.633517	0.633517
831.304	7395.19	0.634386	0.634386
831.404	7402.58	0.635213	0.635213
831.514	7409.58	0.636081	0.636081
831.624	7417.22	0.63697	0.63697
831.724	7424.09	0.637755	0.637755
831.834	7431.27	0.638623	0.638623
831.944	7438.47	0.639533	0.639533
832.054	7446.35	0.64038	0.64038
832.154	7453.25	0.641186	0.641186
832.264	7461.36	0.642075	0.642075
832.374	7468.53	0.642943	0.642943
832.474	7475.33	0.64375	0.64375
832.584	7482.79	0.644638	0.644638
832.694	7490.33	0.645507	0.645507
832.794	7497.46	0.646292	0.646292
832.904	7505.01	0.64716	0.64716
833.014	7511.74	0.648049	0.648049
833.124	7519.47	0.648917	0.648917
833.224	7527.14	0.649744	0.649744
833.334	7535.16	0.650633	0.650633
833.444	7542.98	0.651501	0.651501
833.544	7550.39	0.652307	0.652307
833.654	7558.5	0.653196	0.653196
833.764	7565.67	0.654044	0.654044
833.874	7571.57	0.654912	0.654912
833.974	7579.48	0.655759	0.655759
834.084	7587.48	0.656607	0.656607
834.194	7595.13	0.657475	0.657475
834.294	7600.95	0.658261	0.658261
834.404	7609.72	0.65915	0.65915
834.514	7618.66	0.660038	0.660038
834.624	7626.91	0.660927	0.660927
834.724	7634.75	0.661754	0.661754
834.834	7641.77	0.662581	0.662581
834.944	7649.01	0.663449	0.663449
835.044	7656.56	0.664276	0.664276
835.154	7664.81	0.665123	0.665123
835.264	7672.28	0.665991	0.665991
835.374	7679.92	0.66688	0.66688
835.474	7688.15	0.667707	0.667707
835.584	7696	0.668554	0.668554
835.694	7704.86	0.669485	0.669485
835.794	7712.09	0.67027	0.67027
835.904	7719.31	0.671138	0.671138
836.014	7726.99	0.672007	0.672007
836.124	7734.08	0.672834	0.672834
836.224	7742.07	0.67366	0.67366
836.334	7750.19	0.67457	0.67457
836.444	7758.19	0.675417	0.675417
836.544	7765.52	0.676244	0.676244
836.654	7772.92	0.677113	0.677113
836.764	7781.55	0.678001	0.678001
836.874	7789.94	0.678869	0.678869
836.974	7796.43	0.679676	0.679676
837.084	7804.64	0.680585	0.680585
837.194	7812.09	0.681453	0.681453
837.294	7819.35	0.682239	0.682239
837.404	7827.41	0.683127	0.683127
837.514	7835.34	0.684016	0.684016
837.624	7843.33	0.684884	0.684884
837.724	7850.78	0.685691	0.685691
837.834	7859.38	0.686559	0.686559
837.944	7867.8	0.687468	0.687468
838.044	7874.34	0.688233	0.688233
838.154	7882.85	0.689122	0.689122
838.264	7890.46	0.68999	0.68999
838.364	7898.13	0.690817	0.690817
838.474	7906.47	0.691685	0.691685
838.584	7914.04	0.692574	0.692574
838.694	7922.26	0.693422	0.693422
838.794	7929.91	0.694248	0.694248
838.904	7937.6	0.695116	0.695116
839.014	7946.13	0.696026	0.696026
839.114	7953.65	0.696811	0.696811
839.224	7961.41	0.69768	0.69768
839.334	7969.93	0.698589	0.698589
839.444	7977.6	0.699436	0.699436
839.544	7985.15	0.700263	0.700263
839.654	7992.68	0.701153	0.701153
839.764	8000.82	0.702	0.702
839.864	8008.16	0.702806	0.702806
839.974	7997.24	0.703674	0.703674
840.084	7996.39	0.704542	0.704542
840.194	8007.39	0.705431	0.705431
840.294	8014.46	0.706238	0.706238
840.404	8016.12	0.707126	0.707126
840.514	8026.42	0.708015	0.708015
840.614	8035.49	0.708801	0.708801
840.724	8046.14	0.709669	0.709669
840.834	8056.36	0.710558	0.710558
840.944	8065.41	0.711426	0.711426
841.044	8074.11	0.712252	0.712252
841.154	8082.97	0.713121	0.713121
841.264	8092.33	0.71401	0.71401
841.364	8100.02	0.714795	0.714795
841.474	8108.51	0.715684	0.715684
841.584	8117.17	0.716573	0.716573
841.694	8126.26	0.717441	0.717441
841.794	8134.31	0.718288	0.718288
841.904	8142.48	0.719136	0.719136
842.014	8150.4	0.719984	0.719984
842.114	8158.17	0.72081	0.72081
842.224	8166.24	0.721678	0.721678
842.334	8176.11	0.722588	0.722588
842.444	8183.72	0.723435	0.723435
842.544	8191.92	0.724263	0.724263
842.654	8195.2	0.72513	0.72513
842.754	8202.57	0.725937	0.725937
842.864	8211.58	0.726805	0.726805
842.974	8219.92	0.727694	0.727694
843.084	8229.24	0.728582	0.728582
843.184	8236.83	0.729389	0.729389
843.294	8244.46	0.730257	0.730257
843.404	8253.12	0.731146	0.731146
843.504	8260.82	0.731931	0.731931
843.614	8268.74	0.7328	0.7328
843.724	8277.43	0.733688	0.733688
843.834	8286.03	0.734598	0.734598
843.934	8293.3	0.735383	0.735383
844.044	8302.1	0.736272	0.736272
844.154	8309.84	0.737161	0.737161
844.254	8316.56	0.737947	0.737947
844.364	8325.44	0.738835	0.738835
844.474	8332.57	0.739724	0.739724
844.584	8340.76	0.740551	0.740551
844.684	8347.85	0.741357	0.741357
844.794	8356.04	0.742267	0.742267
844.904	8365.06	0.743155	0.743155
845.004	8372.68	0.743961	0.743961
845.114	8380.22	0.74483	0.74483
845.224	8388.01	0.745718	0.745718
845.334	8396.34	0.746587	0.746587
845.434	8403.9	0.747414	0.747414
845.544	8412.44	0.748302	0.748302
845.654	8415.83	0.74915	0.74915
845.754	8421.56	0.749998	0.749998
845.864	8430.09	0.750865	0.750865
845.974	8437.8	0.751734	0.751734
846.084	8447.21	0.752623	0.752623
846.184	8453.97	0.753429	0.753429
846.294	8462.48	0.754318	0.754318
846.404	8470.47	0.755186	0.755186
846.504	8477.94	0.755971	0.755971
846.614	8486.39	0.756881	0.756881
846.724	8494.23	0.75777	0.75777
846.834	8501.83	0.758617	0.758617
846.934	8509.5	0.759444	0.759444
847.044	8517.04	0.760312	0.760312
847.154	8525.43	0.76118	0.76118
847.254	8532.53	0.762007	0.762007
847.364	8539.77	0.762876	0.762876
847.474	8548.46	0.763764	0.763764
847.584	8555.68	0.764632	0.764632
847.684	8562.32	0.765438	0.765438
847.794	8570.71	0.766327	0.766327
847.904	8578.9	0.767216	0.767216
848.004	8585.66	0.768002	0.768002
848.114	8591.25	0.76887	0.76887
848.224	8600.39	0.769759	0.769759
848.324	8607.85	0.770565	0.770565
848.434	8615.09	0.771433	0.771433
848.544	8622.78	0.772343	0.772343
848.654	8631.31	0.773231	0.773231
848.754	8637.09	0.773996	0.773996
848.864	8644.6	0.774906	0.774906
848.974	8652.38	0.775774	0.775774
849.074	8659.81	0.776559	0.776559
849.184	8666.91	0.777427	0.777427
849.294	8674.59	0.778296	0.778296
849.404	8683.14	0.779185	0.779185
849.504	8689.07	0.779949	0.779949
849.614	8689.07	0.780859	0.780859
849.724	8697.27	0.781748	0.781748
849.824	8705.67	0.782595	0.782595
849.934	8714.38	0.783484	0.783484
850.044	8722.12	0.784332	0.784332
850.154	8730.66	0.78522	0.78522
850.254	8737.22	0.785985	0.785985
850.364	8745.55	0.786895	0.786895
850.474	8753.69	0.787783	0.787783
850.574	8761.35	0.78861	0.78861
850.684	8769.21	0.789458	0.789458
850.794	8776.69	0.790326	0.790326
850.904	8783.96	0.791215	0.791215
851.004	8791.44	0.792001	0.792001
851.114	8799.05	0.792889	0.792889
851.224	8806.39	0.793778	0.793778
851.324	8813.92	0.794584	0.794584
851.434	8820.87	0.795452	0.795452
851.544	8827.45	0.796341	0.796341
851.654	8834.75	0.797189	0.797189
851.754	8841.97	0.797995	0.797995
851.864	8849.54	0.798863	0.798863
851.974	8857.24	0.799752	0.799752
852.074	8864.41	0.800538	0.800538
852.184	8872.2	0.801447	0.801447
852.294	8879.25	0.802315	0.802315
852.404	8887.19	0.803204	0.803204
852.504	8893.58	0.803989	0.803989
852.614	8900.91	0.804858	0.804858
852.724	8908.13	0.805747	0.805747
852.824	8914.85	0.806553	0.806553
852.934	8921.78	0.8074	0.8074
853.044	8929.84	0.808289	0.808289
853.144	8936.94	0.809137	0.809137
853.254	8943.99	0.810005	0.810005
853.364	8944.61	0.810873	0.810873
853.474	8951.88	0.811783	0.811783
853.574	8959.04	0.812547	0.812547
853.684	8966.56	0.813415	0.813415
853.794	8975.19	0.814304	0.814304
853.894	8981.51	0.81509	0.81509
854.004	8989.42	0.815958	0.815958
854.114	8997.08	0.816868	0.816868
854.224	9004.92	0.817735	0.817735
854.324	9011.19	0.818521	0.818521
854.434	9018.06	0.819389	0.819389
854.544	9025.87	0.820299	0.820299
854.644	9032.85	0.821084	0.821084
854.754	9039.74	0.821973	0.821973
854.864	9047.24	0.822862	0.822862
854.974	9054.74	0.82373	0.82373
855.074	9061.54	0.824516	0.824516
855.184	9068.4	0.825384	0.825384
855.294	9076.49	0.826293	0.826293
855.394	9082.74	0.8271	0.8271
855.504	9089.18	0.827926	0.827926
855.614	9097.56	0.828836	0.828836
855.724	9104.87	0.829724	0.829724
855.824	9111.24	0.830531	0.830531
855.934	9118.53	0.83142	0.83142
856.044	9123.81	0.832246	0.832246
856.144	9131.61	0.833073	0.833073
856.254	9139.06	0.833942	0.833942
856.364	9147.08	0.834851	0.834851
856.474	9155.12	0.835719	0.835719
856.574	9160.77	0.836484	0.836484
856.684	9168.8	0.837373	0.837373
856.794	9175.14	0.838241	0.838241
856.894	9182.17	0.839089	0.839089
857.004	9188.66	0.839936	0.839936
857.114	9194.99	0.840804	0.840804
857.224	9201.25	0.841672	0.841672
857.324	9209.08	0.842499	0.842499
857.434	9216.11	0.843368	0.843368
857.544	9222.85	0.844256	0.844256
857.644	9229.3	0.845042	0.845042
857.754	9236.69	0.845931	0.845931
857.864	9244.26	0.846799	0.846799
857.964	9248.57	0.847584	0.847584
858.074	9248.49	0.848494	0.848494
858.184	9256.97	0.849403	0.849403
858.284	9263.81	0.850168	0.850168
858.394	9271.93	0.851036	0.851036
858.504	9259.54	0.851946	0.851946
858.614	9272.34	0.852793	0.852793
858.714	9283.54	0.853599	0.853599
858.824	9294.46	0.854488	0.854488
858.934	9304.73	0.855356	0.855356
859.034	9312.41	0.856162	0.856162
859.144	9320.18	0.857031	0.857031
859.254	9328.43	0.857899	0.857899
859.364	9335.92	0.858808	0.858808
859.464	9342.11	0.859615	0.859615
859.574	9349.22	0.860483	0.860483
859.684	9356.12	0.861351	0.861351
859.784	9361.94	0.862178	0.862178
859.894	9368.56	0.863046	0.863046
860.004	9376.31	0.863935	0.863935
860.114	9383.13	0.864824	0.864824
860.214	9389.49	0.865609	0.865609
860.324	9396.77	0.866477	0.866477
860.434	9404.05	0.867366	0.867366
860.534	9411.46	0.868172	0.868172
860.644	9417.78	0.86904	0.86904
860.754	9425.08	0.86995	0.86995
860.864	9431.73	0.870797	0.870797
860.964	9437.51	0.871604	0.871604
861.074	9444.11	0.872451	0.872451
861.184	9451.56	0.87334	0.87334
861.284	9458.14	0.874167	0.874167
861.394	9465.41	0.875035	0.875035
861.504	9472.66	0.875944	0.875944
861.614	9479.25	0.876813	0.876813
861.714	9486.23	0.877578	0.877578
861.824	9493.67	0.878466	0.878466
861.934	9500.72	0.879355	0.879355
862.034	9506.55	0.880161	0.880161
862.144	9513.18	0.881009	0.881009
862.254	9520.33	0.881898	0.881898
862.364	9525.89	0.882766	0.882766
862.464	9532.58	0.883593	0.883593
862.574	9539.49	0.884482	0.884482
862.684	9546.24	0.88535	0.88535
862.784	9552.53	0.886156	0.886156
862.894	9558.71	0.887045	0.887045
863.004	9566.36	0.887933	0.887933
863.104	9572.46	0.88874	0.88874
863.214	9579.48	0.889587	0.889587
863.324	9586	0.890455	0.890455
863.434	9593.48	0.891365	0.891365
863.534	9599.94	0.892171	0.892171
863.644	9606.23	0.893039	0.893039
863.754	9613.37	0.893928	0.893928
863.854	9619.2	0.894755	0.894755
863.964	9625.57	0.895623	0.895623
864.074	9632.62	0.896491	0.896491
864.184	9639.05	0.89738	0.89738
864.284	9646.06	0.898186	0.898186
864.394	9653.11	0.899054	0.899054
864.504	9660.17	0.899923	0.899923
864.604	9666.67	0.900729	0.900729
864.714	9673.78	0.901618	0.901618
864.824	9679.53	0.902486	0.902486
864.934	9686.42	0.903354	0.903354
865.034	9692.89	0.904181	0.904181
865.144	9698.99	0.905049	0.905049
865.254	9706.31	0.905958	0.905958
865.354	9711.4	0.906744	0.906744
865.464	9717.51	0.907612	0.907612
865.574	9724.25	0.908522	0.908522
865.684	9731.59	0.909369	0.909369
865.784	9738	0.910176	0.910176
865.894	9744.61	0.911043	0.911043
866.004	9752.3	0.911912	0.911912
866.104	9759.16	0.912739	0.912739
866.214	9765.02	0.913627	0.913627
866.324	9771.76	0.914516	0.914516
866.434	9778.51	0.915384	0.915384
866.534	9784.44	0.91619	0.91619
866.644	9791.67	0.9171	0.9171
866.754	9788.87	0.917989	0.917989
866.854	9793.31	0.918774	0.918774
866.964	9802.04	0.919643	0.919643
867.074	9810.22	0.92051	0.92051
867.184	9819.1	0.921441	0.921441
867.284	9825.09	0.922206	0.922206
867.394	9833.11	0.923094	0.923094
867.504	9840.71	0.923983	0.923983
867.604	9846.29	0.92479	0.92479
867.714	9853.8	0.925678	0.925678
867.824	9860.58	0.926567	0.926567
867.924	9866.18	0.927353	0.927353
868.034	9871.98	0.928221	0.928221
868.144	9879.11	0.92911	0.92911
868.254	9885.78	0.929999	0.929999
868.354	9892.52	0.930784	0.930784
868.464	9899.95	0.931673	0.931673
868.574	9906.6	0.932562	0.932562
868.674	9913.38	0.933368	0.933368
868.784	9919.63	0.934215	0.934215
868.894	9927.15	0.935146	0.935146
869.004	9933.02	0.936014	0.936014
869.104	9939.23	0.936799	0.936799
869.214	9945.22	0.937667	0.937667
869.324	9951.36	0.938556	0.938556
869.424	9957.4	0.939363	0.939363
869.534	9963.31	0.94023	0.94023
869.644	9971.26	0.94112	0.94112
869.754	9977.81	0.942008	0.942008
869.854	9983.57	0.942814	0.942814
869.964	9971.6	0.943703	0.943703
870.074	9972.19	0.94453	0.94453
870.174	9980.67	0.945378	0.945378
870.284	9989.26	0.946246	0.946246
870.394	9998.32	0.947135	0.947135
870.504	10006	0.948003	0.948003
870.604	10013	0.948788	0.948788
870.714	10020.5	0.949656	0.949656
870.824	10028.3	0.950566	0.950566
870.924	10035	0.951393	0.951393
871.034	10041.9	0.95224	0.95224
871.144	10049.1	0.953129	0.953129
871.254	10056.7	0.953997	0.953997
871.354	10063.8	0.954824	0.954824
871.464	10069.9	0.955672	0.955672
871.574	10076.9	0.95656	0.95656
871.674	10083	0.957367	0.957367
871.784	10089.3	0.958256	0.958256
871.894	10095.2	0.959103	0.959103
872.004	10102.3	0.959992	0.959992
872.104	10107.8	0.960777	0.960777
872.214	10114.6	0.961687	0.961687
872.324	10121.6	0.962555	0.962555
872.424	10127.9	0.963361	0.963361
872.534	10135.2	0.964229	0.964229
872.644	10142	0.965118	0.965118
872.754	10148.4	0.965986	0.965986
872.854	10154.5	0.966813	0.966813
872.964	10161	0.96766	0.96766
873.064	10166.5	0.968446	0.968446
873.174	10173.1	0.969356	0.969356
873.284	10180.5	0.970244	0.970244
873.394	10186.1	0.971113	0.971113
873.494	10191.6	0.971898	0.971898
873.604	10198.3	0.972787	0.972787
873.714	10205	0.973676	0.973676
873.814	10212.2	0.974482	0.974482
873.924	10218.7	0.975371	0.975371
874.034	10225.5	0.976239	0.976239
874.144	10231.4	0.977107	0.977107
874.244	10238.2	0.977913	0.977913
874.354	10244.6	0.978782	0.978782
874.464	10251	0.979671	0.979671
874.564	10256.8	0.980476	0.980476
874.674	10263.3	0.981345	0.981345
874.784	10268.7	0.982234	0.982234
874.894	10274.3	0.983102	0.983102
874.994	10280.6	0.983908	0.983908
875.104	10287.3	0.984776	0.984776
875.214	10294	0.985685	0.985685
875.314	10300.6	0.986471	0.986471
875.424	10307.1	0.987339	0.987339
875.534	10306.7	0.988187	0.988187
875.644	10313.6	0.989096	0.989096
875.744	10321.1	0.989903	0.989903
875.854	10327.4	0.99077	0.99077
875.964	10334.8	0.99166	0.99166
876.064	10340.6	0.992445	0.992445
876.174	10346.7	0.993313	0.993313
876.284	10353.5	0.994202	0.994202
876.394	10360.8	0.99507	0.99507
876.494	10367.2	0.995876	0.995876
876.604	10372.7	0.996744	0.996744
876.714	10380.4	0.997654	0.997654
876.814	10386	0.99844	0.99844
876.924	10392.7	0.999307	0.999307
877.034	10399.3	1.00022	1.00022
877.144	10405	1.00106	1.00106
877.244	10409.5	1.00185	1.00185
877.354	10415.8	1.00272	1.00272
877.464	10422.1	1.00361	1.00361
877.564	10428.5	1.00443	1.00443
877.674	10433.8	1.0053	1.0053
877.784	10438.3	1.00617	1.00617
877.884	10444.9	1.00696	1.00696
877.994	10452.5	1.00782	1.00782
878.104	10459.9	1.00871	1.00871
878.214	10466.7	1.00962	1.00962
878.314	10471.7	1.01039	1.01039
878.424	10478.9	1.0113	1.0113
878.534	10485.7	1.01216	1.01216
878.634	10490.6	1.01297	1.01297
878.744	10496.9	1.01386	1.01386
878.854	10503.2	1.01473	1.01473
878.964	10508.7	1.0156	1.0156
879.064	10514.8	1.01638	1.01638
879.174	10521.4	1.01729	1.01729
879.284	10528.5	1.01818	1.01818
879.384	10534.9	1.01899	1.01899
879.494	10541	1.01983	1.01983
879.604	10547.6	1.02076	1.02076
879.714	10553.5	1.02159	1.02159
879.814	10559.3	1.02242	1.02242
879.924	10565.1	1.02329	1.02329
880.034	10571.1	1.02415	1.02415
880.134	10577.4	1.02496	1.02496
880.244	10583.7	1.02583	1.02583
880.354	10589.5	1.02672	1.02672
880.464	10595.8	1.02761	1.02761
880.564	10601.4	1.02841	1.02841
880.674	10608	1.02928	1.02928
880.784	10615	1.03015	1.03015
880.884	10617.3	1.03098	1.03098
880.994	10612.3	1.03182	1.03182
881.104	10621.6	1.03271	1.03271
881.214	10630.2	1.03362	1.03362
881.314	10637.4	1.03441	1.03441
881.424	10644.2	1.03525	1.03525
881.534	10651.7	1.03616	1.03616
881.634	10658.2	1.03697	1.03697
881.744	10665.4	1.03786	1.03786
881.854	10671.5	1.03875	1.03875
881.964	10677.5	1.03957	1.03957
882.064	10683.8	1.04038	1.04038
882.174	10690.9	1.04127	1.04127
882.284	10698	1.04216	1.04216
882.384	10703.4	1.04292	1.04292
882.494	10709.9	1.04383	1.04383
882.604	10715.9	1.0447	1.0447
882.714	10721.8	1.04559	1.04559
882.814	10727.3	1.0464	1.0464
882.924	10733.2	1.04726	1.04726
883.034	10739.7	1.04817	1.04817
883.134	10745.7	1.04896	1.04896
883.244	10752.1	1.04983	1.04983
883.354	10758.9	1.05074	1.05074
883.454	10764.2	1.0515	1.0515
883.564	10771.4	1.05239	1.05239
883.674	10778.1	1.0533	1.0533
883.784	10783.9	1.05417	1.05417
883.884	10790.2	1.05497	1.05497
883.994	10796.7	1.05586	1.05586
884.104	10802.3	1.05673	1.05673
884.204	10807.7	1.05754	1.05754
884.314	10813.5	1.05843	1.05843
884.424	10819.6	1.05929	1.05929
884.534	10826.1	1.06016	1.06016
884.634	10831.4	1.06095	1.06095
884.744	10838.3	1.06186	1.06186
884.854	10844.5	1.06273	1.06273
884.954	10850.4	1.06353	1.06353
885.064	10856.4	1.0644	1.0644
885.174	10862.6	1.06529	1.06529
885.284	10869	1.06616	1.06616
885.384	10874.4	1.06698	1.06698
885.494	10881.6	1.06785	1.06785
885.604	10886.4	1.06874	1.06874
885.704	10891.7	1.06955	1.06955
885.814	10897.6	1.07042	1.07042
885.924	10904	1.07128	1.07128
886.034	10909.8	1.07219	1.07219
886.134	10905.2	1.07298	1.07298
886.244	10911.6	1.07385	1.07385
886.354	10920.4	1.07474	1.07474
886.454	10927.1	1.07554	1.07554
886.564	10933.6	1.07641	1.07641
886.674	10941.9	1.07732	1.07732
886.784	10948.4	1.07817	1.07817
886.884	10953.6	1.07895	1.07895
886.994	10960.3	1.07984	1.07984
887.104	10966.6	1.08075	1.08075
887.204	10972.5	1.08154	1.08154
887.314	10979.1	1.08242	1.08242
887.424	10985.4	1.08331	1.08331
887.534	10992.5	1.08418	1.08418
887.634	10997.5	1.08497	1.08497
887.744	11004.4	1.08586	1.08586
887.844	11010.9	1.0867	1.0867
887.954	11017.8	1.08759	1.08759
888.064	11023.5	1.08846	1.08846
888.174	11029.1	1.08935	1.08935
888.274	11034.4	1.09014	1.09014
888.384	11040.7	1.09102	1.09102
888.494	11047.4	1.09191	1.09191
888.594	11052.8	1.09272	1.09272
888.704	11058.5	1.09357	1.09357
888.814	11065.4	1.09448	1.09448
888.924	11072.7	1.09539	1.09539
889.024	11078.2	1.09615	1.09615
889.134	11080.9	1.09702	1.09702
889.244	11075.2	1.09791	1.09791
889.344	11082.3	1.09869	1.09869
889.454	11091.2	1.0996	1.0996
889.564	11100.3	1.10047	1.10047
889.674	11107.6	1.10134	1.10134
889.774	11111.1	1.10217	1.10217
889.884	11113.9	1.10305	1.10305
889.994	11121.5	1.10392	1.10392
890.094	11128.5	1.10471	1.10471
890.204	11135.4	1.10562	1.10562
890.314	11142.7	1.10649	1.10649
890.424	11149.5	1.10735	1.10735
890.524	11155.6	1.10818	1.10818
890.634	11162.2	1.10905	1.10905
890.744	11169	1.10992	1.10992
890.844	11174.9	1.11072	1.11072
890.954	11182.2	1.11163	1.11163
891.064	11188.2	1.1125	1.1125
891.174	11194.2	1.11337	1.11337
891.274	11199.5	1.11417	1.11417
891.384	11206.3	1.11506	1.11506
891.494	11211.7	1.11593	1.11593
891.594	11217.1	1.11672	1.11672
891.704	11224.1	1.11761	1.11761
891.814	11230.9	1.11847	1.11847
891.924	11236.4	1.11936	1.11936
892.024	11242.3	1.12015	1.12015
892.134	11248.3	1.12104	1.12104
892.244	11255.5	1.12193	1.12193
892.344	11261.6	1.12275	1.12275
892.454	11267	1.1236	1.1236
892.564	11273.2	1.12449	1.12449
892.674	11278.3	1.12538	1.12538
892.774	11284.4	1.12616	1.12616
892.884	11290.5	1.12705	1.12705
892.994	11296.3	1.12792	1.12792
893.094	11301.3	1.12873	1.12873
893.204	11308.6	1.12962	1.12962
893.314	11314.4	1.13053	1.13053
893.414	11319.8	1.13129	1.13129
893.524	11326.9	1.1322	1.1322
893.634	11332.7	1.13307	1.13307
893.744	11338.9	1.13396	1.13396
893.844	11343.4	1.13472	1.13472
893.954	11343.7	1.13559	1.13559
894.064	11345.6	1.13646	1.13646
894.164	11352.3	1.13726	1.13726
894.274	11359.5	1.13815	1.13815
894.384	11367.6	1.13904	1.13904
894.494	11374.2	1.13991	1.13991
894.594	11380.7	1.14074	1.14074
894.704	11387.4	1.14158	1.14158
894.814	11393.9	1.14247	1.14247
894.914	11399.7	1.14326	1.14326
895.024	11406.3	1.14417	1.14417
895.134	11412.9	1.14504	1.14504
895.244	11419.4	1.14593	1.14593
895.344	11424.7	1.14671	1.14671
895.454	11430.6	1.14758	1.14758
895.564	11436.8	1.14847	1.14847
895.664	11442.6	1.14929	1.14929
895.774	11448.7	1.15016	1.15016
895.884	11454.3	1.15103	1.15103
895.994	11459.6	1.1519	1.1519
896.094	11465.8	1.15271	1.15271
896.204	11471.5	1.15359	1.15359
896.314	11477.5	1.15446	1.15446
896.414	11483.4	1.15525	1.15525
896.524	11488.3	1.15616	1.15616
896.634	11488.1	1.157	1.157
896.744	11495.3	1.15791	1.15791
896.844	11502.2	1.1587	1.1587
896.954	11509.3	1.15959	1.15959
897.064	11515.4	1.16046	1.16046
897.164	11521.4	1.16126	1.16126
897.274	11527.8	1.16215	1.16215
897.384	11534.1	1.163	1.163
897.494	11540.4	1.16389	1.16389
897.594	11546.5	1.16467	1.16467
897.704	11553.7	1.16558	1.16558
897.814	11558.5	1.16645	1.16645
897.914	11564.4	1.16724	1.16724
898.024	11571.7	1.16815	1.16815
898.134	11577.4	1.16899	1.16899
898.234	11583.1	1.1698	1.1698
898.344	11587.9	1.17067	1.17067
898.454	11593.5	1.17154	1.17154
898.564	11599.3	1.1724	1.1724
898.664	11605	1.17319	1.17319
898.774	11611.4	1.1741	1.1741
898.884	11616.9	1.17495	1.17495
898.984	11622.5	1.17577	1.17577
899.094	11629.4	1.17666	1.17666
899.204	11634.9	1.17755	1.17755
899.314	11641.2	1.17842	1.17842
899.414	11645.8	1.17923	1.17923
899.524	11652	1.18007	1.18007
899.634	11658	1.18096	1.18096
899.734	11664.2	1.18175	1.18175
899.844	11670.4	1.18266	1.18266
899.954	11676.2	1.1835	1.1835
900.064	11682.5	1.18439	1.18439
900.164	11688	1.1852	1.1852
900.274	11694	1.18609	1.18609
900.384	11700.2	1.18698	1.18698
900.484	11706.2	1.18778	1.18778
900.594	11712.4	1.18865	1.18865
900.704	11717.2	1.18952	1.18952
900.814	11723.5	1.19041	1.19041
900.914	11728.5	1.19122	1.19122
901.024	11734.4	1.19208	1.19208
901.134	11739.1	1.19295	1.19295
901.234	11745.3	1.19376	1.19376
901.344	11751.2	1.19463	1.19463
901.454	11757.4	1.19556	1.19556
901.564	11763	1.19642	1.19642
901.664	11768.6	1.19721	1.19721
901.774	11774.8	1.19808	1.19808
901.884	11780.3	1.19895	1.19895
901.984	11785.8	1.19973	1.19973
902.094	11792.4	1.20064	1.20064
902.204	11798.4	1.20155	1.20155
902.314	11804.1	1.2024	1.2024
902.414	11809.7	1.2032	1.2032
902.524	11815.7	1.20407	1.20407
902.634	11822.1	1.20498	1.20498
902.734	11826.9	1.20577	1.20577
902.844	11833.3	1.20664	1.20664
902.954	11840	1.20754	1.20754
903.054	11837.5	1.20833	1.20833
903.164	11840	1.20922	1.20922
903.274	11847.6	1.21011	1.21011
903.374	11854	1.21089	1.21089
903.484	11860.3	1.21172	1.21172
903.594	11867.9	1.21263	1.21263
903.704	11874	1.2135	1.2135
903.804	11879.9	1.21432	1.21432
903.914	11886.6	1.21519	1.21519
904.024	11892.5	1.21608	1.21608
904.124	11897.9	1.21689	1.21689
904.234	11904.2	1.21778	1.21778
904.344	11909.5	1.21862	1.21862
904.454	11916.2	1.21949	1.21949
904.554	11921.7	1.2203	1.2203
904.664	11928.2	1.22121	1.22121
904.774	11934.2	1.22208	1.22208
904.874	11939.2	1.2229	1.2229
904.984	11945.3	1.22375	1.22375
905.094	11951.9	1.22464	1.22464
905.204	11957.2	1.22553	1.22553
905.304	11963.2	1.22636	1.22636
905.414	11968.8	1.22718	1.22718
905.524	11974.3	1.22805	1.22805
905.624	11980.4	1.2289	1.2289
905.734	11986.9	1.22977	1.22977
905.844	11993.1	1.23063	1.23063
905.954	11998.9	1.23154	1.23154
906.054	12004.7	1.23233	1.23233
906.164	12010.8	1.23318	1.23318
906.274	12017.1	1.23413	1.23413
906.374	12022.1	1.23491	1.23491
906.484	12027.8	1.23578	1.23578
906.594	12033.7	1.23669	1.23669
906.704	12039.2	1.23754	1.23754
906.804	12044.6	1.23834	1.23834
906.914	12050.2	1.23921	1.23921
907.024	12055.5	1.24008	1.24008
907.124	12061	1.24089	1.24089
907.234	12067.9	1.24178	1.24178
907.344	12074.3	1.24266	1.24266
907.454	12079.7	1.24355	1.24355
907.554	12085.5	1.24434	1.24434
907.664	12090.5	1.24521	1.24521
907.774	12096.6	1.2461	1.2461
907.874	12102.7	1.2469	1.2469
907.984	12108	1.24779	1.24779
908.094	12113	1.24866	1.24866
908.194	12118.1	1.24944	1.24944
908.304	12124.5	1.25033	1.25033
908.414	12131.1	1.25122	1.25122
908.524	12136.6	1.25209	1.25209
908.624	12142.3	1.25292	1.25292
908.734	12148.4	1.25379	1.25379
908.844	12153.6	1.25467	1.25467
908.944	12159.9	1.25552	1.25552
909.054	12164.9	1.25639	1.25639
909.164	12166.2	1.25724	1.25724
909.274	12173.3	1.25815	1.25815
909.374	12179.3	1.25893	1.25893
909.484	12185.8	1.25984	1.25984
909.594	12192.7	1.26071	1.26071
909.694	12197.6	1.2615	1.2615
909.804	12204.1	1.26241	1.26241
909.914	12195.7	1.26327	1.26327
910.024	12198.7	1.26418	1.26418
910.124	12207.5	1.26499	1.26499
910.234	12215.2	1.26584	1.26584
910.344	12223.4	1.2667	1.2667
910.444	12230.4	1.26749	1.26749
910.554	12237.2	1.26838	1.26838
910.664	12244.5	1.26927	1.26927
910.774	12251.7	1.27018	1.27018
910.874	12257.2	1.27096	1.27096
910.984	12263.7	1.27183	1.27183
911.094	12270.1	1.27272	1.27272
911.194	12275.5	1.27348	1.27348
911.304	12283.2	1.27444	1.27444
911.414	12288.6	1.27528	1.27528
911.524	12294	1.27615	1.27615
911.624	12299.7	1.27696	1.27696
911.734	12306.9	1.27785	1.27785
911.844	12312.7	1.27871	1.27871
911.944	12317.8	1.27952	1.27952
912.054	12323.5	1.28043	1.28043
912.164	12329.5	1.28132	1.28132
912.274	12335.7	1.28219	1.28219
912.374	12339.9	1.28299	1.28299
912.484	12344.9	1.28384	1.28384
912.594	12352.1	1.28473	1.28473
912.694	12357.8	1.28552	1.28552
912.804	12363.2	1.2864	1.2864
912.914	12369.9	1.28729	1.28729
913.014	12375.4	1.28808	1.28808
913.124	12381.4	1.28897	1.28897
913.234	12387.9	1.28986	1.28986
913.344	12394.5	1.29072	1.29072
913.444	12398.5	1.29155	1.29155
913.554	12404.6	1.29242	1.29242
913.664	12409.8	1.29329	1.29329
913.764	12415.2	1.29407	1.29407
913.874	12420.6	1.29496	1.29496
913.984	12426.5	1.29583	1.29583
914.094	12433.5	1.29672	1.29672
914.194	12438.2	1.29752	1.29752
914.304	12443.9	1.29839	1.29839
914.414	12449.7	1.29926	1.29926
914.514	12455.4	1.30009	1.30009
914.624	12461.8	1.30096	1.30096
914.734	12463.2	1.30185	1.30185
914.844	12459.5	1.30271	1.30271
914.944	12466.2	1.30352	1.30352
915.054	12473.5	1.30441	1.30441
915.164	12480.4	1.3053	1.3053
915.264	12486	1.30606	1.30606
915.374	12493.2	1.30693	1.30693
915.484	12500.5	1.30784	1.30784
915.594	12507.1	1.30871	1.30871
915.694	12512.9	1.30949	1.30949
915.804	12519.8	1.3104	1.3104
915.914	12525.4	1.31125	1.31125
916.014	12531.5	1.31208	1.31208
916.124	12537.9	1.31295	1.31295
916.234	12543.8	1.31383	1.31383
916.344	12549.6	1.31472	1.31472
916.444	12554.2	1.31549	1.31549
916.554	12560.3	1.3164	1.3164
916.664	12566.1	1.31727	1.31727
916.764	12572.5	1.31809	1.31809
916.874	12578.1	1.31896	1.31896
916.984	12584.3	1.31985	1.31985
917.094	12590.4	1.32074	1.32074
917.194	12595.6	1.32148	1.32148
917.304	12601.6	1.32237	1.32237
917.414	12607.3	1.32326	1.32326
917.514	12612.6	1.32405	1.32405
917.624	12618.8	1.32496	1.32496
917.734	12624.7	1.32582	1.32582
917.844	12630.5	1.32669	1.32669
917.944	12635.9	1.3275	1.3275
918.054	12641.7	1.32837	1.32837
918.154	12639.8	1.32917	1.32917
918.264	12644.3	1.33004	1.33004
918.374	12651.4	1.33093	1.33093
918.484	12658.7	1.3318	1.3318
918.584	12664.3	1.3326	1.3326
918.694	12671.1	1.33349	1.33349
918.804	12677.9	1.33436	1.33436
918.904	12683.8	1.33519	1.33519
919.014	12689.2	1.33603	1.33603
919.124	12696.2	1.33692	1.33692
919.234	12702	1.33781	1.33781
919.334	12708.1	1.33864	1.33864
919.444	12713.9	1.33949	1.33949
919.554	12718.6	1.34033	1.34033
919.654	12723.9	1.34112	1.34112
919.764	12730.5	1.34201	1.34201
919.874	12737.4	1.3429	1.3429
919.984	12743.5	1.34377	1.34377
920.084	12749.1	1.34457	1.34457
920.194	12755.5	1.34544	1.34544
920.304	12761.3	1.34633	1.34633
920.404	12766.3	1.34713	1.34713
920.514	12772.5	1.348	1.348
920.624	12777.3	1.34889	1.34889
920.734	12783.5	1.34978	1.34978
920.834	12789.1	1.35057	1.35057
920.944	12795.1	1.35145	1.35145
921.054	12800.7	1.35232	1.35232
921.154	12805.9	1.35313	1.35313
921.264	12811.2	1.354	1.354
921.374	12817.8	1.35489	1.35489
921.484	12823.5	1.35575	1.35575
921.584	12829.3	1.35658	1.35658
921.694	12835.5	1.35745	1.35745
921.804	12840.7	1.35832	1.35832
921.904	12843.9	1.3591	1.3591
922.014	12840.2	1.35999	1.35999
922.124	12846.7	1.36088	1.36088
922.234	12853.8	1.36175	1.36175
922.334	12860.6	1.36256	1.36256
922.444	12868.6	1.36342	1.36342
922.554	12875.7	1.36431	1.36431
922.654	12882.2	1.36512	1.36512
922.764	12888.4	1.36601	1.36601
922.874	12895.1	1.3669	1.3669
922.974	12900.7	1.36768	1.36768
923.084	12905.7	1.36857	1.36857
923.194	12911.5	1.36942	1.36942
923.304	12918	1.37031	1.37031
923.404	12923.4	1.37111	1.37111
923.514	12929.3	1.37198	1.37198
923.624	12935.5	1.37287	1.37287
923.724	12941	1.37366	1.37366
923.834	12946.2	1.37452	1.37452
923.944	12952.2	1.37543	1.37543
924.054	12958.3	1.3763	1.3763
924.154	12963.1	1.37713	1.37713
924.264	12969.2	1.378	1.378
924.374	12974.5	1.37886	1.37886
924.474	12979.7	1.37967	1.37967
924.584	12984.8	1.38054	1.38054
924.694	12990.6	1.38143	1.38143
924.804	12996.2	1.3823	1.3823
924.904	13002.1	1.38312	1.38312
925.014	13008.2	1.38399	1.38399
925.124	13014.6	1.38486	1.38486
925.224	13020.4	1.38569	1.38569
925.334	13026.3	1.38653	1.38653
925.444	13032.4	1.38742	1.38742
925.554	13038.5	1.38829	1.38829
925.654	13043.6	1.3891	1.3891
925.764	13049.5	1.38999	1.38999
925.874	13054.4	1.39085	1.39085
925.974	13059.9	1.39166	1.39166
926.084	13066.1	1.39257	1.39257
926.194	13071.4	1.39342	1.39342
926.304	13077.7	1.39433	1.39433
926.404	13082.9	1.39513	1.39513
926.514	13088.5	1.39598	1.39598
926.624	13094.7	1.39689	1.39689
926.724	13100.3	1.39767	1.39767
926.834	13105.8	1.39854	1.39854
926.944	13112.2	1.39941	1.39941
927.054	13118.2	1.40032	1.40032
927.154	13123.5	1.40113	1.40113
927.264	13129	1.40197	1.40197
927.374	13135.1	1.40288	1.40288
927.474	13139.9	1.40367	1.40367
927.584	13145.2	1.40458	1.40458
927.694	13150.7	1.40541	1.40541
927.804	13157.5	1.40629	1.40629
927.904	13164.1	1.40716	1.40716
928.014	13168.9	1.40801	1.40801
928.124	13175.4	1.40888	1.40888
928.224	13179.8	1.40966	1.40966
928.334	13186.2	1.41057	1.41057
928.444	13192.9	1.41146	1.41146
928.544	13198.2	1.41227	1.41227
928.654	13202.7	1.41314	1.41314
928.764	13208.2	1.41403	1.41403
928.874	13213.6	1.41489	1.41489
928.974	13218.9	1.41568	1.41568
929.084	13225	1.41661	1.41661
929.194	13230.7	1.41748	1.41748
929.294	13236	1.41824	1.41824
929.404	13242.3	1.41911	1.41911
929.514	13248.1	1.42	1.42
929.624	13254.4	1.42091	1.42091
929.724	13260	1.42171	1.42171
929.834	13265.6	1.4226	1.4226
929.944	13271.3	1.42345	1.42345
930.044	13276.3	1.42426	1.42426
930.154	13283.6	1.42519	1.42519
930.264	13288.6	1.42608	1.42608
930.374	13294.3	1.42694	1.42694
930.474	13299.4	1.42773	1.42773
930.584	13305.3	1.4286	1.4286
930.694	13311.9	1.42951	1.42951
930.794	13317.6	1.43031	1.43031
930.904	13324	1.43118	1.43118
931.014	13330.4	1.43207	1.43207
931.124	13335.9	1.43294	1.43294
931.224	13341.3	1.43375	1.43375
931.334	13346.5	1.43466	1.43466
931.444	13352.1	1.4355	1.4355
931.544	13357.1	1.43631	1.43631
931.654	13361.9	1.4372	1.4372
931.764	13368.2	1.43807	1.43807
931.874	13374.4	1.43895	1.43895
931.974	13379.8	1.43974	1.43974
932.084	13386.5	1.44063	1.44063
932.194	13393	1.44154	1.44154
932.294	13397.3	1.4423	1.4423
932.404	13404	1.44319	1.44319
932.514	13409.9	1.4441	1.4441
932.624	13415.1	1.44497	1.44497
932.724	13419.9	1.44575	1.44575
932.834	13425	1.44664	1.44664
932.934	13430.8	1.44745	1.44745
933.044	13436.6	1.44832	1.44832
933.154	13442.8	1.44921	1.44921
933.264	13449.1	1.4501	1.4501
933.364	13454.6	1.45088	1.45088
933.474	13460.6	1.45179	1.45179
933.584	13466.4	1.45266	1.45266
933.684	13471.5	1.45347	1.45347
933.794	13477.5	1.45431	1.45431
933.904	13469.1	1.4552	1.4552
934.014	13474.6	1.45609	1.45609
934.114	13481.2	1.45686	1.45686
934.224	13489.1	1.45776	1.45776
934.334	13496.8	1.45865	1.45865
934.434	13503.7	1.45948	1.45948
934.544	13510.3	1.46035	1.46035
934.654	13517.4	1.46122	1.46122
934.764	13524.3	1.46209	1.46209
934.864	13530.8	1.46289	1.46289
934.974	13536.9	1.46376	1.46376
935.084	13543	1.46465	1.46465
935.184	13548.7	1.46543	1.46543
935.294	13554.6	1.46632	1.46632
935.404	13560.1	1.46721	1.46721
935.514	13566.5	1.4681	1.4681
935.614	13572.1	1.46889	1.46889
935.724	13577.7	1.46977	1.46977
935.834	13583.8	1.47064	1.47064
935.934	13581.7	1.47145	1.47145
936.044	13585.4	1.47232	1.47232
936.154	13596.3	1.47321	1.47321
936.264	13604	1.47409	1.47409
936.364	13610.5	1.47488	1.47488
936.474	13616.4	1.47575	1.47575
936.584	13623	1.47664	1.47664
936.684	13628.6	1.47742	1.47742
936.794	13634.6	1.47833	1.47833
936.904	13640.8	1.4792	1.4792
937.014	13646.8	1.48007	1.48007
937.114	13652.1	1.48085	1.48085
937.224	13657.8	1.48176	1.48176
937.334	13664.9	1.48265	1.48265
937.434	13670.3	1.48344	1.48344
937.544	13677.1	1.48433	1.48433
937.654	13682.4	1.48517	1.48517
937.764	13688.6	1.48606	1.48606
937.864	13694.2	1.48687	1.48687
937.974	13699.9	1.48776	1.48776
938.084	13705.2	1.48863	1.48863
938.184	13710.3	1.48943	1.48943
938.294	13716	1.49034	1.49034
938.404	13720.7	1.49117	1.49117
938.504	13726.3	1.49202	1.49202
938.614	13732.6	1.49288	1.49288
938.724	13738.5	1.49375	1.49375
938.834	13745.3	1.49462	1.49462
938.934	13751.4	1.49541	1.49541
939.044	13757.5	1.4963	1.4963
939.154	13763.9	1.49716	1.49716
939.254	13769.2	1.49797	1.49797
939.364	13775.3	1.49888	1.49888
939.474	13780.8	1.49975	1.49975
939.584	13785.9	1.50059	1.50059
939.684	13790.7	1.5014	1.5014
939.794	13796.7	1.50229	1.50229
939.904	13803.1	1.50318	1.50318
940.004	13796.2	1.50396	1.50396
940.114	13799.8	1.50483	1.50483
940.224	13808.1	1.50574	1.50574
940.334	13816.7	1.50661	1.50661
940.434	13823.4	1.50742	1.50742
940.544	13831.2	1.5083	1.5083
940.654	13837.1	1.50913	1.50913
940.754	13842.2	1.50994	1.50994
940.864	13848.5	1.51081	1.51081
940.974	13854.1	1.51165	1.51165
941.084	13861	1.51258	1.51258
941.184	13866.5	1.51337	1.51337
941.294	13872.7	1.51426	1.51426
941.404	13879.5	1.51513	1.51513
941.504	13885.9	1.51595	1.51595
941.614	13892.3	1.51682	1.51682
941.724	13899.1	1.51771	1.51771
941.834	13904.5	1.51858	1.51858
941.934	13910.3	1.51936	1.51936
942.044	13917.5	1.52025	1.52025
942.154	13923.6	1.52112	1.52112
942.254	13928.3	1.52191	1.52191
942.364	13933.3	1.52279	1.52279
942.474	13939	1.52366	1.52366
942.584	13946	1.52457	1.52457
942.684	13951.6	1.52538	1.52538
942.794	13958	1.52625	1.52625
942.904	13965.2	1.52714	1.52714
943.004	13969.7	1.52792	1.52792
943.114	13975.6	1.52881	1.52881
943.224	13982.1	1.52968	1.52968
943.324	13987.5	1.53048	1.53048
943.434	13992.9	1.53135	1.53135
943.544	13999	1.53222	1.53222
943.654	14005.2	1.53313	1.53313
943.754	14010.2	1.53392	1.53392
943.864	14015.5	1.5348	1.5348
943.974	14021.6	1.53567	1.53567
944.074	14028.1	1.5365	1.5365
944.184	14033.2	1.53735	1.53735
944.294	14040.5	1.53824	1.53824
944.404	14047.6	1.53913	1.53913
944.504	14052.1	1.53993	1.53993
944.614	14058.5	1.54082	1.54082
944.724	14064.2	1.54167	1.54167
944.824	14069.5	1.54249	1.54249
944.934	14075.2	1.54336	1.54336
945.044	14081.3	1.54423	1.54423
945.154	14087.3	1.54514	1.54514
945.254	14092.2	1.54597	1.54597
945.364	14097.3	1.54679	1.54679
945.474	14103.5	1.54766	1.54766
945.574	14109.3	1.54847	1.54847
945.684	14115.2	1.54936	1.54936
945.794	14121.9	1.55023	1.55023
945.904	14127.8	1.55111	1.55111
946.004	14133.2	1.55192	1.55192
946.114	14139.2	1.55279	1.55279
946.224	14145.6	1.55368	1.55368
946.324	14150.5	1.55448	1.55448
946.434	14156.6	1.55535	1.55535
946.544	14162.3	1.55622	1.55622
946.654	14168.2	1.55711	1.55711
946.754	14173	1.55789	1.55789
946.864	14179.4	1.55878	1.55878
946.974	14185.9	1.55967	1.55967
947.074	14191.6	1.56048	1.56048
947.184	14197.9	1.56137	1.56137
947.294	14203.9	1.56221	1.56221
947.404	14210.5	1.56312	1.56312
947.504	14215.7	1.56391	1.56391
947.614	14221.2	1.5648	1.5648
947.724	14227.2	1.56569	1.56569
947.824	14231.8	1.56649	1.56649
947.934	14238.1	1.56736	1.56736
948.044	14243.9	1.56823	1.56823
948.144	14249.1	1.56904	1.56904
948.254	14255.9	1.56992	1.56992
948.364	14262.4	1.57081	1.57081
948.464	14268.1	1.5716	1.5716
948.574	14273.5	1.57247	1.57247
948.684	14267.2	1.57333	1.57333
948.794	14270.9	1.57422	1.57422
948.894	14277.9	1.57505	1.57505
949.004	14286.2	1.57594	1.57594
949.114	14293	1.57685	1.57685
949.214	14299.3	1.57759	1.57759
949.324	14306.7	1.57848	1.57848
949.434	14313.3	1.57937	1.57937
949.544	14320.9	1.58024	1.58024
949.644	14327.2	1.58107	1.58107
949.754	14333.5	1.58195	1.58195
949.864	14339.7	1.5828	1.5828
949.964	14346.2	1.58363	1.58363
950.074	14352.2	1.5845	1.5845
950.184	14359.4	1.58541	1.58541
950.294	14365.1	1.58627	1.58627
950.394	14370.6	1.58706	1.58706
950.504	14377.2	1.58795	1.58795
950.614	14382.7	1.5888	1.5888
950.714	14388.2	1.5896	1.5896
950.824	14394.8	1.59049	1.59049
950.934	14401.3	1.59138	1.59138
951.044	14407.9	1.59227	1.59227
951.144	14412.6	1.59305	1.59305
951.254	14419.3	1.59396	1.59396
951.364	14426.3	1.59485	1.59485
951.464	14430.8	1.59566	1.59566
951.574	14437.3	1.59653	1.59653
951.684	14443.1	1.5974	1.5974
951.794	14448.8	1.59831	1.59831
951.894	14454.5	1.59911	1.59911
952.004	14460.1	1.59998	1.59998
952.114	14467.3	1.60087	1.60087
952.214	14463	1.60165	1.60165
952.324	14466.6	1.60254	1.60254
952.434	14473.7	1.60343	1.60343
952.544	14481.5	1.60432	1.60432
952.644	14472.2	1.60509	1.60509
952.754	14472.3	1.60599	1.60599
952.864	14482.2	1.60686	1.60686
952.964	14490.9	1.60767	1.60767
953.074	14500.9	1.60856	1.60856
953.184	14509.3	1.60943	1.60943
953.284	14516.5	1.61023	1.61023
953.394	14524.8	1.6111	1.6111
953.504	14532.3	1.61199	1.61199
953.614	14540.1	1.61288	1.61288
953.714	14546.2	1.61368	1.61368
953.824	14553.4	1.61455	1.61455
953.934	14559.9	1.61544	1.61544
954.034	14566.5	1.61625	1.61625
954.144	14572.9	1.61712	1.61712
954.254	14579.7	1.618	1.618
954.364	14586.4	1.61885	1.61885
954.464	14592.6	1.6197	1.6197
954.574	14598.9	1.62059	1.62059
954.684	14605.3	1.62146	1.62146
954.784	14610.3	1.62224	1.62224
954.894	14616.7	1.62311	1.62311
955.004	14622.8	1.624	1.624
955.114	14629.6	1.62489	1.62489
955.214	14635.3	1.62567	1.62567
955.324	14642.2	1.62658	1.62658
955.434	14648.4	1.62743	1.62743
955.534	14654	1.62824	1.62824
955.644	14660.4	1.62913	1.62913
955.754	14667.2	1.63001	1.63001
955.864	14672.5	1.63088	1.63088
955.964	14677.2	1.63167	1.63167
956.074	14684.2	1.63258	1.63258
956.184	14690.3	1.63347	1.63347
956.284	14695.4	1.63425	1.63425
956.394	14701.8	1.63514	1.63514
956.504	14707.4	1.63601	1.63601
956.614	14713.3	1.63688	1.63688
956.714	14719.7	1.6377	1.6377
956.824	14726.4	1.63857	1.63857
956.934	14732.5	1.63946	1.63946
957.034	14738.4	1.64025	1.64025
957.144	14744.4	1.64111	1.64111
957.254	14749.9	1.642	1.642
957.364	14755.2	1.64287	1.64287
957.464	14760.5	1.64364	1.64364
957.574	14766.8	1.64453	1.64453
957.684	14773.6	1.64543	1.64543
957.784	14779.6	1.64622	1.64622
957.894	14785.5	1.64709	1.64709
958.004	14792.4	1.648	1.648
958.104	14798.3	1.6488	1.6488
958.214	14804	1.64967	1.64967
958.324	14809.8	1.65054	1.65054
958.434	14817.1	1.65143	1.65143
958.534	14823.4	1.65226	1.65226
958.644	14828.7	1.65312	1.65312
958.754	14834.3	1.65399	1.65399
958.854	14839.7	1.65478	1.65478
958.964	14846.3	1.65567	1.65567
959.074	14852.6	1.65656	1.65656
959.184	14858.2	1.65742	1.65742
959.284	14864.3	1.65825	1.65825
959.394	14870	1.65912	1.65912
959.504	14875.5	1.65999	1.65999
959.604	14882	1.66079	1.66079
959.714	14887.8	1.66168	1.66168
959.824	14893.9	1.66253	1.66253
959.934	14900.3	1.66342	1.66342
960.034	14905.7	1.6642	1.6642
960.144	14911.8	1.66507	1.66507
960.254	14917.9	1.66598	1.66598
960.354	14924.4	1.66679	1.66679
960.464	14930.1	1.66766	1.66766
960.574	14936.5	1.66854	1.66854
960.684	14942.2	1.66939	1.66939
960.784	14947.8	1.6702	1.6702
960.894	14954.2	1.67107	1.67107
961.004	14960.2	1.67193	1.67193
961.104	14966.3	1.67276	1.67276
961.214	14972.7	1.67365	1.67365
961.324	14977.4	1.67452	1.67452
961.434	14974.4	1.67539	1.67539
961.534	14974.3	1.67621	1.67621
961.644	14981.3	1.67708	1.67708
961.754	14989.9	1.67799	1.67799
961.854	14994.4	1.67874	1.67874
961.964	15001.7	1.6796	1.6796
962.074	15009.8	1.68049	1.68049
962.184	15016.5	1.68136	1.68136
962.284	15022.8	1.68217	1.68217
962.394	15029.2	1.68304	1.68304
962.504	15036	1.6839	1.6839
962.604	15043.3	1.68475	1.68475
962.714	15049.6	1.68562	1.68562
962.824	15056.3	1.68649	1.68649
962.934	15062.1	1.68736	1.68736
963.034	15068.4	1.68816	1.68816
963.144	15074.6	1.68905	1.68905
963.244	15080.3	1.68986	1.68986
963.354	15087	1.69074	1.69074
963.464	15093.3	1.69161	1.69161
963.574	15099	1.69248	1.69248
963.674	15104.9	1.69327	1.69327
963.784	15112.1	1.69418	1.69418
963.894	15118.4	1.69502	1.69502
963.994	15125.5	1.69587	1.69587
964.104	15132.4	1.69672	1.69672
964.214	15134.9	1.69761	1.69761
964.324	15131	1.69848	1.69848
964.424	15136.8	1.6993	1.6993
964.534	15143.8	1.70019	1.70019
964.644	15151	1.70102	1.70102
964.744	15157.5	1.70185	1.70185
[truncated: 1,351 more rows]
