# Supplementary material for: Benchmark dataset of the effect of grain size on strength in the single-phase FCC CrCoNi medium entropy alloy
Source: Data Brief. 2019 Oct 1;27:104592. doi: 10.1016/j.dib.2019.104592 (PMC6812030; doi:10.1016/j.dib.2019.104592)
Supplement: Multimedia component 1 [file mmc1.zip › Compression_Tests/77K/CrCoNi_1273K_180min_77K.xlsx]

## Sheet: CrCoNi_1273K_180min_77K
Name	CrCoNi-1000C-3h-46µm
Diameter	4.09	mm
Sample height	8.07	mm
Gage length	8.07	mm
Speed ​​during measurement	0.48	mm/min
Time	Force	Crosshead Displacement	Crosshead Displacement
s	N	mm	mm
363.536	102.59	0	0
363.616	102.755	0	0
363.646	102.787	0	0
363.646	102.787	0	0
363.756	102.724	2.06708e-05	2.06708e-05
363.856	102.779	0	0
363.966	103.187	-1.13687e-13	-1.13687e-13
364.076	110.024	0.000867724	0.000867724
364.176	118.036	0.00167406	0.00167406
364.286	127.442	0.0025214	0.0025214
364.396	137.676	0.0034312	0.0034312
364.506	147.762	0.00429928	0.00429928
364.606	156.528	0.00510561	0.00510561
364.716	165.731	0.00601494	0.00601494
364.826	175.165	0.00688326	0.00688326
364.926	183.481	0.00768912	0.00768912
365.036	192.907	0.00855744	0.00855744
365.146	201.317	0.00942576	0.00942576
365.256	210.192	0.0102938	0.0102938
365.356	217.438	0.0110587	0.0110587
365.466	225.204	0.011968	0.011968
365.576	233.036	0.0128568	0.0128568
365.676	239.938	0.0136427	0.0136427
365.786	246.829	0.014552	0.014552
365.896	254.204	0.0154408	0.0154408
365.996	260.86	0.0162262	0.0162262
366.106	267.763	0.0171358	0.0171358
366.216	274.446	0.0179836	0.0179836
366.316	280.317	0.0187689	0.0187689
366.426	286.825	0.0196782	0.0196782
366.536	293.868	0.0205466	0.0205466
366.646	300.974	0.0214354	0.0214354
366.746	306.569	0.0222207	0.0222207
366.856	313.355	0.0230891	0.0230891
366.966	319.987	0.0239984	0.0239984
367.066	325.964	0.0248047	0.0248047
367.176	332.706	0.0256935	0.0256935
367.286	339.144	0.0265204	0.0265204
367.396	345.687	0.0274092	0.0274092
367.496	351.917	0.0281946	0.0281946
367.606	358.413	0.0290834	0.0290834
367.716	365.378	0.0299724	0.0299724
367.816	365.212	0.0307373	0.0307373
367.926	366.364	0.0316466	0.0316466
368.036	377.513	0.0325149	0.0325149
368.146	385.45	0.0334038	0.0334038
368.246	392.196	0.0342101	0.0342101
368.356	399.759	0.0351194	0.0351194
368.466	406.446	0.0359463	0.0359463
368.566	412.892	0.0367526	0.0367526
368.676	420.501	0.0376414	0.0376414
368.786	427.892	0.0385093	0.0385093
368.896	435.423	0.0393981	0.0393981
368.996	442.064	0.0401839	0.0401839
369.106	449.321	0.0410727	0.0410727
369.216	457.509	0.0419821	0.0419821
369.316	464.497	0.0427674	0.0427674
369.426	471.997	0.0436562	0.0436562
369.536	479.267	0.0444833	0.0444833
369.646	486.564	0.0453516	0.0453516
369.746	493.329	0.0461575	0.0461575
369.856	501.278	0.0470258	0.0470258
369.966	508.755	0.0478939	0.0478939
370.066	515.591	0.0487207	0.0487207
370.176	523.224	0.049589	0.049589
370.286	531.134	0.0504984	0.0504984
370.396	539.31	0.0513667	0.0513667
370.496	546.704	0.052152	0.052152
370.606	554.817	0.0530204	0.0530204
370.716	562.607	0.0539297	0.0539297
370.816	569.806	0.0547155	0.0547155
370.926	578.193	0.0556039	0.0556039
371.036	586.259	0.0564932	0.0564932
371.136	593.587	0.0572786	0.0572786
371.246	601.216	0.0581469	0.0581469
371.356	609.454	0.0590147	0.0590147
371.466	618.056	0.0599245	0.0599245
371.566	625.618	0.0607099	0.0607099
371.676	633.982	0.0616192	0.0616192
371.786	630.22	0.0624875	0.0624875
371.886	574.587	0.0632524	0.0632524
371.996	593.595	0.0641412	0.0641412
372.106	611.712	0.06503	0.06503
372.216	628.806	0.0658983	0.0658983
372.316	641.048	0.0667042	0.0667042
372.426	651.54	0.067593	0.067593
372.536	661.767	0.0684818	0.0684818
372.636	670.329	0.0692677	0.0692677
372.746	679.54	0.0701355	0.0701355
372.856	689.208	0.0710038	0.0710038
372.966	699.54	0.0719132	0.0719132
373.066	708.318	0.0727195	0.0727195
373.176	718.091	0.0735878	0.0735878
373.286	727.735	0.0744557	0.0744557
373.386	736.396	0.075262	0.075262
373.496	747.032	0.0761713	0.0761713
373.606	756.669	0.0770396	0.0770396
373.716	766.927	0.077908	0.077908
373.816	776.021	0.0786933	0.0786933
373.926	785.564	0.0796031	0.0796031
374.036	795.169	0.0804502	0.0804502
374.136	804.525	0.0812771	0.0812771
374.246	814.114	0.0821659	0.0821659
374.356	824.845	0.0830342	0.0830342
374.466	834.458	0.0839025	0.0839025
374.566	844.146	0.0847294	0.0847294
374.676	855.005	0.0855769	0.0855769
374.786	865.161	0.0864448	0.0864448
374.886	874.493	0.0872511	0.0872511
374.996	885.095	0.0881194	0.0881194
375.106	894.993	0.0890083	0.0890083
375.216	905.849	0.0898971	0.0898971
375.316	915.216	0.0906827	0.0906827
375.426	925.966	0.091592	0.091592
375.536	936.993	0.0924603	0.0924603
375.636	946.849	0.0932662	0.0932662
375.746	956.818	0.0941345	0.0941345
375.856	968.133	0.0950028	0.0950028
375.956	978.536	0.0958499	0.0958499
376.066	989.508	0.0966977	0.0966977
376.176	1000.36	0.0975866	0.0975866
376.286	1012.04	0.0984754	0.0984754
376.386	1022.86	0.0992813	0.0992813
376.496	1033.65	0.100171	0.100171
376.606	1044.95	0.101059	0.101059
376.706	1054.93	0.101824	0.101824
376.816	1066.38	0.102692	0.102692
376.926	1077.25	0.103581	0.103581
377.036	1089.66	0.10447	0.10447
377.136	1100.5	0.105256	0.105256
377.246	1111.89	0.106144	0.106144
377.356	1123.72	0.107012	0.107012
377.456	1133.88	0.107818	0.107818
377.566	1146.31	0.108707	0.108707
377.676	1157.99	0.109596	0.109596
377.786	1170.53	0.110485	0.110485
377.886	1181.57	0.11127	0.11127
377.996	1193.04	0.11218	0.11218
378.106	1205.07	0.113028	0.113028
378.206	1215.83	0.113834	0.113834
378.316	1228.35	0.114702	0.114702
378.426	1240.61	0.115591	0.115591
378.536	1253.37	0.116479	0.116479
378.636	1264.88	0.117265	0.117265
378.746	1277.38	0.118174	0.118174
378.856	1289.9	0.119043	0.119043
378.956	1301.54	0.119828	0.119828
379.066	1314.3	0.120738	0.120738
379.176	1327.03	0.121606	0.121606
379.286	1340.05	0.122474	0.122474
379.386	1351.81	0.12326	0.12326
379.496	1364.69	0.124149	0.124149
379.606	1377.63	0.125058	0.125058
379.706	1390.09	0.125864	0.125864
379.816	1403.35	0.126753	0.126753
379.926	1416.61	0.127621	0.127621
380.036	1429.99	0.128489	0.128489
380.136	1442.18	0.129337	0.129337
380.246	1455.95	0.130205	0.130205
380.356	1469.52	0.131073	0.131073
380.456	1482.07	0.1319	0.1319
380.566	1495.75	0.132727	0.132727
380.676	1509.88	0.133657	0.133657
380.786	1523.51	0.134525	0.134525
380.886	1536.22	0.135331	0.135331
380.996	1550.5	0.136241	0.136241
381.096	1563.1	0.137006	0.137006
381.206	1577.76	0.137874	0.137874
381.316	1592.33	0.138783	0.138783
381.426	1607.15	0.139652	0.139652
381.526	1620.26	0.140458	0.140458
381.636	1634.93	0.141305	0.141305
381.746	1649.58	0.142215	0.142215
381.846	1663.57	0.143	0.143
381.956	1678.42	0.143889	0.143889
382.066	1693.32	0.144757	0.144757
382.176	1708.43	0.145646	0.145646
382.276	1722.38	0.146452	0.146452
382.386	1737.18	0.14732	0.14732
382.496	1752.73	0.14823	0.14823
382.596	1766.54	0.149016	0.149016
382.706	1782.11	0.149904	0.149904
382.816	1797.64	0.150752	0.150752
382.926	1812.96	0.151661	0.151661
383.026	1827.69	0.152447	0.152447
383.136	1843.39	0.153356	0.153356
383.246	1859.03	0.154224	0.154224
383.346	1873.45	0.155031	0.155031
383.456	1889.36	0.15594	0.15594
383.566	1905.28	0.156767	0.156767
383.676	1921.38	0.157656	0.157656
383.776	1935.73	0.158462	0.158462
383.886	1952.02	0.15933	0.15933
383.996	1968.23	0.160198	0.160198
384.096	1983.7	0.161004	0.161004
384.206	2000.36	0.161893	0.161893
384.316	2016.92	0.162782	0.162782
384.426	2033.62	0.163671	0.163671
384.526	2048.82	0.164436	0.164436
384.636	2066.83	0.165387	0.165387
384.746	2082.79	0.166255	0.166255
384.846	2097.78	0.16702	0.16702
384.956	2114.53	0.167909	0.167909
385.066	2131.42	0.168777	0.168777
385.176	2148.92	0.169665	0.169665
385.276	2163.9	0.170472	0.170472
385.386	2180.61	0.17134	0.17134
385.496	2198.14	0.172228	0.172228
385.596	2214.11	0.173035	0.173035
385.706	2231.74	0.173924	0.173924
385.816	2248.79	0.174792	0.174792
385.916	2264.16	0.175619	0.175619
386.026	2279.79	0.176487	0.176487
386.136	2296.4	0.177376	0.177376
386.246	2313.92	0.178223	0.178223
386.346	2329.79	0.178988	0.178988
386.456	2347.2	0.179877	0.179877
386.566	2365.68	0.180786	0.180786
386.666	2382.11	0.181572	0.181572
386.776	2400.01	0.18244	0.18244
386.886	2418.18	0.183329	0.183329
386.996	2436.22	0.184218	0.184218
387.096	2452.65	0.185024	0.185024
387.206	2471.35	0.185892	0.185892
387.316	2489.46	0.18676	0.18676
387.416	2506.07	0.187587	0.187587
387.526	2524.11	0.188455	0.188455
387.636	2522.57	0.189344	0.189344
387.746	2486.79	0.190212	0.190212
387.846	2512.32	0.191018	0.191018
387.956	2539.3	0.191886	0.191886
388.066	2562.84	0.192796	0.192796
388.166	2580.82	0.193582	0.193582
388.276	2600.87	0.19447	0.19447
388.386	2620.35	0.195318	0.195318
388.496	2639.24	0.196207	0.196207
388.596	2656.95	0.197013	0.197013
388.706	2676.83	0.197881	0.197881
388.816	2697.03	0.198749	0.198749
388.916	2715.33	0.199576	0.199576
389.026	2734.93	0.200444	0.200444
389.136	2755.06	0.201312	0.201312
389.246	2774.83	0.202181	0.202181
389.346	2793.6	0.203008	0.203008
389.456	2813.39	0.203896	0.203896
389.566	2833.65	0.204765	0.204765
389.666	2851.75	0.20555	0.20555
389.776	2871.86	0.206439	0.206439
389.886	2891.99	0.207307	0.207307
389.996	2912.14	0.208196	0.208196
390.096	2930.7	0.209002	0.209002
390.206	2951.01	0.20987	0.20987
390.316	2972.01	0.210759	0.210759
390.416	2990.25	0.211565	0.211565
390.526	3010.93	0.212454	0.212454
390.636	3031.41	0.213322	0.213322
390.746	3050.49	0.214149	0.214149
390.846	3068.77	0.214955	0.214955
390.956	3088.94	0.215823	0.215823
391.066	3109.75	0.216712	0.216712
391.166	3128.33	0.217518	0.217518
391.276	3148.29	0.218366	0.218366
391.386	3169.21	0.219296	0.219296
391.486	3188.1	0.220102	0.220102
391.596	3208.82	0.22095	0.22095
391.706	3229.66	0.221839	0.221839
391.816	3250.13	0.222707	0.222707
391.916	3269.19	0.223513	0.223513
392.026	3290.22	0.224381	0.224381
392.136	3311.25	0.22527	0.22527
392.236	3330.13	0.226055	0.226055
392.346	3351.73	0.226944	0.226944
392.456	3372.13	0.227833	0.227833
392.566	3393.27	0.228701	0.228701
392.666	3412.96	0.229507	0.229507
392.776	3434.93	0.230417	0.230417
392.886	3455.73	0.231264	0.231264
392.986	3476.02	0.232112	0.232112
393.096	3497.23	0.23298	0.23298
393.206	3518.73	0.233807	0.233807
393.316	3539.7	0.234716	0.234716
393.416	3559.15	0.235502	0.235502
393.526	3580.69	0.236391	0.236391
393.636	3602.7	0.237259	0.237259
393.736	3622.05	0.238086	0.238086
393.846	3643.34	0.238933	0.238933
393.956	3665.45	0.239843	0.239843
394.066	3686.94	0.240711	0.240711
394.166	3705.94	0.241517	0.241517
394.276	3728.72	0.242385	0.242385
394.386	3750.18	0.243233	0.243233
394.486	3770.5	0.244101	0.244101
394.596	3792.35	0.244969	0.244969
394.706	3814.61	0.245837	0.245837
394.816	3837.09	0.246726	0.246726
394.916	3857.3	0.247512	0.247512
395.026	3879.67	0.2484	0.2484
395.136	3901.62	0.249269	0.249269
395.236	3922.85	0.250095	0.250095
395.346	3945.23	0.250964	0.250964
395.456	3967.9	0.251832	0.251832
395.566	3991.16	0.252721	0.252721
395.666	4011.58	0.253506	0.253506
395.776	4034.56	0.254374	0.254374
395.876	4055.12	0.25516	0.25516
395.986	4078.42	0.25609	0.25609
396.096	4101.19	0.256958	0.256958
396.206	4124.75	0.257826	0.257826
396.306	4145.64	0.258633	0.258633
396.416	4169.08	0.259521	0.259521
396.526	4191.74	0.260389	0.260389
396.626	4212.62	0.261196	0.261196
396.736	4235.67	0.262043	0.262043
396.846	4259.31	0.262932	0.262932
396.956	4283.56	0.263821	0.263821
397.056	4304.73	0.264627	0.264627
397.166	4328.37	0.265516	0.265516
397.276	4351.95	0.266384	0.266384
397.376	4374.05	0.26719	0.26719
397.486	4398.39	0.268079	0.268079
397.596	4421.97	0.268947	0.268947
397.706	4445.92	0.269815	0.269815
397.806	4467.5	0.270622	0.270622
397.916	4491.87	0.271511	0.271511
398.026	4516.47	0.272378	0.272378
398.126	4538.39	0.273164	0.273164
398.236	4563.87	0.274074	0.274074
398.346	4587.86	0.274942	0.274942
398.456	4613.08	0.27583	0.27583
398.556	4635.9	0.276637	0.276637
398.666	4660.34	0.277505	0.277505
398.776	4684.67	0.278373	0.278373
398.876	4707.47	0.2792	0.2792
398.986	4732.51	0.280089	0.280089
399.096	4756.44	0.280936	0.280936
399.206	4781.05	0.281846	0.281846
399.306	4803.95	0.282631	0.282631
399.416	4827.7	0.283479	0.283479
399.526	4852.5	0.284388	0.284388
399.626	4875.73	0.285215	0.285215
399.736	4900.7	0.286083	0.286083
399.846	4925.25	0.286951	0.286951
399.956	4950.51	0.28784	0.28784
400.056	4973.26	0.288626	0.288626
400.166	4998.22	0.289535	0.289535
400.276	5023.51	0.290404	0.290404
400.376	5045.56	0.291189	0.291189
400.486	5069.72	0.292078	0.292078
400.596	5094.8	0.292946	0.292946
400.706	5119.8	0.293835	0.293835
400.806	5142.51	0.294641	0.294641
400.916	5167.25	0.29553	0.29553
401.026	5191.78	0.296419	0.296419
401.126	5213.4	0.297225	0.297225
401.236	5237.75	0.298093	0.298093
401.346	5264.81	0.299003	0.299003
401.446	5286.75	0.29983	0.29983
401.556	5310.75	0.300697	0.300697
401.666	5335.23	0.301545	0.301545
401.776	5359.76	0.302455	0.302455
401.876	5381.94	0.30324	0.30324
401.986	5406.15	0.304129	0.304129
402.096	5430.2	0.305018	0.305018
402.196	5452.64	0.305803	0.305803
402.306	5476.33	0.306671	0.306671
402.416	5500.98	0.307581	0.307581
402.526	5525.26	0.30847	0.30847
402.626	5546.48	0.309276	0.309276
402.736	5569.86	0.310103	0.310103
402.846	5593.33	0.310992	0.310992
402.946	5614.64	0.311777	0.311777
403.056	5638.04	0.312666	0.312666
403.166	5661.08	0.313576	0.313576
403.276	5683.78	0.314464	0.314464
403.376	5704.18	0.31527	0.31527
403.486	5726.68	0.316118	0.316118
403.596	5748.44	0.317007	0.317007
403.696	5768.92	0.317813	0.317813
403.806	5790.47	0.318681	0.318681
403.916	5811.34	0.31957	0.31957
404.026	5832.46	0.320459	0.320459
404.126	5851.76	0.321265	0.321265
404.236	5871.8	0.322154	0.322154
404.346	5891.25	0.323022	0.323022
404.446	5909.54	0.323849	0.323849
404.556	5927.42	0.324717	0.324717
404.666	5902.65	0.325626	0.325626
404.776	5874.55	0.326453	0.326453
404.876	5893.65	0.32728	0.32728
404.986	5916.79	0.328148	0.328148
405.096	5939.2	0.328996	0.328996
405.196	5959.38	0.329823	0.329823
405.306	5979.78	0.33067	0.33067
405.416	5998.32	0.33158	0.33158
405.526	6015.62	0.332448	0.332448
405.626	6030.35	0.333274	0.333274
405.736	6045.4	0.334143	0.334143
405.846	6059.43	0.335032	0.335032
405.946	6070.97	0.335838	0.335838
406.056	6083.57	0.336706	0.336706
406.166	6095.41	0.337595	0.337595
406.266	6104.74	0.33836	0.33836
406.376	6115.8	0.339249	0.339249
406.486	6125.43	0.340158	0.340158
406.596	6135.42	0.341026	0.341026
406.696	6143.8	0.341853	0.341853
406.806	6151.86	0.342701	0.342701
406.916	6161.12	0.343568	0.343568
407.016	6169.07	0.344395	0.344395
407.126	6176.91	0.345284	0.345284
407.236	6183.98	0.346153	0.346153
407.346	6191.09	0.347042	0.347042
407.446	6198.51	0.347827	0.347827
407.556	6204.82	0.348674	0.348674
407.666	6212.39	0.349563	0.349563
407.766	6220.42	0.350349	0.350349
407.876	6228.01	0.351258	0.351258
407.986	6235.56	0.352147	0.352147
408.096	6243.6	0.353036	0.353036
408.196	6250.94	0.353821	0.353821
408.306	6258.27	0.35469	0.35469
408.416	6265.45	0.355579	0.355579
408.516	6272.1	0.356405	0.356405
408.626	6279.1	0.357253	0.357253
408.736	6286.66	0.358142	0.358142
408.846	6293.99	0.358989	0.358989
408.946	6301.13	0.359816	0.359816
409.056	6308.65	0.360705	0.360705
409.166	6316.66	0.361594	0.361594
409.266	6323.99	0.3624	0.3624
409.376	6332.35	0.363268	0.363268
409.486	6340.11	0.364157	0.364157
409.596	6346.76	0.365025	0.365025
409.696	6354.06	0.365831	0.365831
409.806	6361.25	0.366658	0.366658
409.916	6368.74	0.367567	0.367567
410.016	6376.5	0.368374	0.368374
410.126	6383.85	0.369242	0.369242
410.236	6390.86	0.37011	0.37011
410.346	6399.36	0.371019	0.371019
410.446	6406.21	0.371805	0.371805
410.556	6414.26	0.372673	0.372673
410.666	6422.03	0.373583	0.373583
410.766	6428.47	0.374368	0.374368
410.876	6436.45	0.375236	0.375236
410.986	6443.84	0.376105	0.376105
411.086	6451.23	0.376911	0.376911
411.196	6459.82	0.3778	0.3778
411.306	6466.77	0.378668	0.378668
411.406	6473.85	0.379453	0.379453
411.516	6482.22	0.380363	0.380363
411.626	6490.09	0.381231	0.381231
411.736	6498.57	0.38212	0.38212
411.836	6504.53	0.382905	0.382905
411.946	6512.36	0.383773	0.383773
412.056	6520.84	0.384662	0.384662
412.156	6527.68	0.385427	0.385427
412.266	6536.29	0.386316	0.386316
412.376	6544.42	0.387184	0.387184
412.486	6552.35	0.388073	0.388073
412.586	6559.26	0.388837	0.388837
412.696	6567.43	0.389747	0.389747
412.806	6575.48	0.390616	0.390616
412.906	6582.21	0.391442	0.391442
413.016	6589.34	0.39231	0.39231
413.126	6596.77	0.393199	0.393199
413.236	6604.84	0.394047	0.394047
413.336	6612.05	0.394894	0.394894
413.446	6619.95	0.395763	0.395763
413.556	6627.51	0.39661	0.39661
413.656	6634.78	0.397437	0.397437
413.766	6642.94	0.398326	0.398326
413.876	6651.19	0.399194	0.399194
413.986	6658.85	0.400083	0.400083
414.086	6665.88	0.400868	0.400868
414.196	6673.02	0.401757	0.401757
414.306	6680.79	0.402625	0.402625
414.406	6687.59	0.403411	0.403411
414.516	6695.83	0.404299	0.404299
414.626	6703.58	0.405168	0.405168
414.736	6711.67	0.406077	0.406077
414.836	6719.22	0.406863	0.406863
414.946	6727.75	0.407752	0.407752
415.056	6735.79	0.40864	0.40864
415.156	6742.48	0.409426	0.409426
415.266	6750.38	0.410294	0.410294
415.376	6757.98	0.411204	0.411204
415.486	6765.42	0.412071	0.412071
415.586	6771.96	0.412857	0.412857
415.696	6779.75	0.413746	0.413746
415.806	6787.08	0.414635	0.414635
415.906	6762.18	0.41542	0.41542
416.016	6767.03	0.416289	0.416289
416.126	6781.02	0.417198	0.417198
416.226	6792.81	0.417983	0.417983
416.336	6804.88	0.418873	0.418873
416.446	6815.4	0.41972	0.41972
416.556	6825.02	0.420629	0.420629
416.656	6833.53	0.421436	0.421436
416.766	6841.58	0.422283	0.422283
416.876	6849.42	0.423172	0.423172
416.976	6857.25	0.423978	0.423978
417.086	6865.15	0.424846	0.424846
417.196	6872.79	0.425735	0.425735
417.306	6880.91	0.426603	0.426603
417.406	6888.39	0.427409	0.427409
417.516	6896.38	0.428298	0.428298
417.626	6904.62	0.429167	0.429167
417.726	6912.05	0.429973	0.429973
417.836	6919.37	0.430841	0.430841
417.946	6926.8	0.431709	0.431709
418.056	6935.11	0.432639	0.432639
418.156	6941.07	0.433404	0.433404
418.266	6948.07	0.434293	0.434293
418.376	6956.18	0.435181	0.435181
418.476	6962.52	0.436008	0.436008
418.586	6970.15	0.436877	0.436877
418.696	6977.87	0.437766	0.437766
418.806	6985.25	0.438633	0.438633
418.906	6992.08	0.43944	0.43944
419.016	6999.95	0.440308	0.440308
419.126	7006.99	0.441176	0.441176
419.226	7013.57	0.441982	0.441982
419.336	7021.38	0.44285	0.44285
419.446	7029.4	0.44376	0.44376
419.556	7036.46	0.444649	0.444649
419.656	7043	0.445434	0.445434
419.766	7049.53	0.446302	0.446302
419.876	7057.44	0.447191	0.447191
419.976	7063.94	0.447997	0.447997
420.086	7071.19	0.448886	0.448886
420.196	7079.22	0.449775	0.449775
420.306	7086.68	0.450643	0.450643
420.406	7093.85	0.45145	0.45145
420.516	7100.91	0.452317	0.452317
420.626	7108.31	0.453186	0.453186
420.726	7114.52	0.453971	0.453971
420.836	7122.36	0.454901	0.454901
420.946	7128.9	0.45577	0.45577
421.046	7136.05	0.456576	0.456576
421.156	7102.58	0.457423	0.457423
421.266	7107.9	0.458333	0.458333
421.376	7122	0.459222	0.459222
421.476	7134.73	0.460028	0.460028
421.586	7146.97	0.460875	0.460875
421.696	7158.09	0.461764	0.461764
421.796	7167.33	0.46257	0.46257
421.906	7176.59	0.463459	0.463459
422.016	7185.92	0.464348	0.464348
422.126	7193.78	0.465216	0.465216
422.226	7200.69	0.466022	0.466022
422.336	7208.33	0.466891	0.466891
422.446	7216.24	0.467759	0.467759
422.546	7223.78	0.468627	0.468627
422.656	7229.84	0.469474	0.469474
422.766	7237.51	0.470384	0.470384
422.876	7244.48	0.471252	0.471252
422.976	7251.06	0.472017	0.472017
423.086	7259.09	0.472926	0.472926
423.196	7266.94	0.473795	0.473795
423.296	7273.97	0.474622	0.474622
423.406	7280.84	0.475489	0.475489
423.516	7288.19	0.476379	0.476379
423.626	7295.66	0.477267	0.477267
423.726	7301.22	0.478053	0.478053
423.836	7308.1	0.478921	0.478921
423.946	7314.36	0.47981	0.47981
424.046	7320.32	0.480595	0.480595
424.156	7327.86	0.481484	0.481484
424.266	7335.02	0.482373	0.482373
424.376	7343.01	0.483262	0.483262
424.476	7349.86	0.484068	0.484068
424.586	7356.62	0.484957	0.484957
424.696	7364.14	0.485825	0.485825
424.796	7370.94	0.486652	0.486652
424.906	7377.94	0.48752	0.48752
425.016	7383.89	0.488388	0.488388
425.126	7390.31	0.489277	0.489277
425.226	7396.37	0.490083	0.490083
425.336	7403.06	0.490951	0.490951
425.446	7409.98	0.49182	0.49182
425.546	7416.37	0.492625	0.492625
425.656	7423.89	0.493514	0.493514
425.766	7431.07	0.494383	0.494383
425.876	7438.01	0.495292	0.495292
425.976	7444.91	0.496077	0.496077
426.086	7451.13	0.496946	0.496946
426.186	7457.41	0.497752	0.497752
426.296	7464.2	0.498641	0.498641
426.406	7470.01	0.499488	0.499488
426.516	7476.63	0.500377	0.500377
426.616	7483.49	0.501204	0.501204
426.726	7489.47	0.502072	0.502072
426.836	7496.63	0.502961	0.502961
426.936	7503.41	0.503767	0.503767
427.046	7510.01	0.504677	0.504677
427.156	7517.08	0.505545	0.505545
427.266	7523.98	0.506413	0.506413
427.366	7530.7	0.507219	0.507219
427.476	7537.46	0.508088	0.508088
427.586	7544.07	0.508955	0.508955
427.686	7549.36	0.509741	0.509741
427.796	7555.36	0.51063	0.51063
427.906	7562.11	0.511519	0.511519
428.016	7568.92	0.512408	0.512408
428.116	7574.15	0.513214	0.513214
428.226	7581.44	0.514102	0.514102
428.336	7588.06	0.514991	0.514991
428.436	7594.11	0.515798	0.515798
428.546	7600.77	0.516645	0.516645
428.656	7607.69	0.517513	0.517513
428.766	7614.47	0.518402	0.518402
428.866	7620.34	0.519187	0.519187
428.976	7626.94	0.520076	0.520076
429.086	7633.08	0.520966	0.520966
429.186	7638.72	0.521751	0.521751
429.296	7645.49	0.52264	0.52264
429.406	7651.63	0.523529	0.523529
429.516	7657.4	0.524397	0.524397
429.616	7663.87	0.525203	0.525203
429.726	7670.74	0.526092	0.526092
429.836	7677.63	0.52698	0.52698
429.936	7683.96	0.527787	0.527787
430.046	7689.9	0.528614	0.528614
430.156	7698.14	0.529523	0.529523
430.266	7704.26	0.530391	0.530391
430.366	7709.64	0.531197	0.531197
430.476	7715.74	0.532086	0.532086
430.586	7721.72	0.532954	0.532954
430.686	7727.53	0.533781	0.533781
430.796	7733.06	0.534629	0.534629
430.906	7739.69	0.535517	0.535517
431.006	7745.65	0.536282	0.536282
431.116	7752.84	0.537171	0.537171
431.226	7759.4	0.53806	0.53806
431.336	7766.38	0.538949	0.538949
431.436	7771.73	0.539735	0.539735
431.546	7776.99	0.540602	0.540602
431.656	7783.53	0.541512	0.541512
431.756	7789.11	0.542298	0.542298
431.866	7795.55	0.543207	0.543207
431.976	7800.82	0.544055	0.544055
432.086	7806.95	0.544944	0.544944
432.186	7812.92	0.545729	0.545729
432.296	7819.36	0.546597	0.546597
432.406	7826.26	0.547507	0.547507
432.506	7831.55	0.548271	0.548271
432.616	7839.19	0.54916	0.54916
432.726	7845.52	0.55007	0.55007
432.836	7852.11	0.550938	0.550938
432.936	7858.34	0.551765	0.551765
433.046	7862.93	0.552592	0.552592
433.156	7868.89	0.55346	0.55346
433.256	7874.55	0.554286	0.554286
433.366	7880.29	0.555134	0.555134
433.476	7886.85	0.556023	0.556023
433.586	7892.4	0.556891	0.556891
433.686	7898.74	0.557677	0.557677
433.796	7905.59	0.558586	0.558586
433.906	7912.61	0.559454	0.559454
434.006	7918.56	0.560281	0.560281
434.116	7924.42	0.561149	0.561149
434.226	7924.84	0.562017	0.562017
434.336	7930.41	0.562886	0.562886
434.436	7937.18	0.563692	0.563692
434.546	7944.56	0.564581	0.564581
434.656	7950.72	0.56547	0.56547
434.756	7955.81	0.566234	0.566234
434.866	7962.43	0.567123	0.567123
434.976	7969.71	0.568033	0.568033
435.086	7975.75	0.568922	0.568922
435.186	7982.42	0.569707	0.569707
435.296	7988.77	0.570596	0.570596
435.406	7994.77	0.571443	0.571443
435.506	8000.53	0.572249	0.572249
435.616	8007.53	0.573138	0.573138
435.726	8013.11	0.574006	0.574006
435.836	8019.8	0.574875	0.574875
435.936	8025.23	0.575681	0.575681
436.046	8031.73	0.57657	0.57657
436.156	8037.11	0.577459	0.577459
436.256	8042.75	0.578244	0.578244
436.366	8049.44	0.579133	0.579133
436.476	8055.66	0.580001	0.580001
436.576	8061.71	0.580807	0.580807
436.686	8068.29	0.581717	0.581717
436.796	8074.12	0.582585	0.582585
436.906	8080.42	0.583432	0.583432
437.006	8086.52	0.584259	0.584259
437.116	8092.85	0.585148	0.585148
437.226	8098.25	0.585995	0.585995
437.326	8103.78	0.586822	0.586822
437.436	8110.6	0.587691	0.587691
437.546	8116.46	0.5886	0.5886
437.656	8122.47	0.589468	0.589468
437.756	8127.87	0.590254	0.590254
437.866	8133.17	0.591122	0.591122
437.976	8140.15	0.59199	0.59199
438.076	8146.04	0.592796	0.592796
438.186	8152.28	0.593685	0.593685
438.296	8158.02	0.594553	0.594553
438.406	8164.32	0.595442	0.595442
438.506	8169.84	0.596248	0.596248
438.616	8175.79	0.597137	0.597137
438.726	8181.65	0.598005	0.598005
438.826	8187.24	0.598791	0.598791
438.936	8193.33	0.5997	0.5997
439.046	8199.19	0.600568	0.600568
439.156	8205.37	0.601457	0.601457
439.256	8210.62	0.602222	0.602222
439.366	8217.06	0.603132	0.603132
439.476	8224.27	0.604021	0.604021
439.576	8229.79	0.604806	0.604806
439.686	8236.17	0.605695	0.605695
439.796	8242.56	0.606563	0.606563
439.906	8248.66	0.607472	0.607472
440.006	8253.39	0.608237	0.608237
440.116	8259.81	0.609147	0.609147
440.226	8265.6	0.609994	0.609994
440.326	8270.7	0.61078	0.61078
440.436	8276.9	0.611689	0.611689
440.546	8283.5	0.612578	0.612578
440.656	8289.46	0.613446	0.613446
440.756	8294.77	0.614252	0.614252
440.866	8301.37	0.615141	0.615141
440.966	8306.85	0.615927	0.615927
441.076	8312.33	0.616795	0.616795
441.186	8318.69	0.617663	0.617663
441.296	8324.73	0.618594	0.618594
441.396	8330.24	0.619399	0.619399
441.506	8335.49	0.620268	0.620268
441.616	8341.57	0.621136	0.621136
441.716	8346.9	0.621942	0.621942
441.826	8352.87	0.62281	0.62281
441.936	8359.87	0.62372	0.62372
442.046	8365.4	0.624588	0.624588
442.146	8370.66	0.625373	0.625373
442.256	8377.32	0.626283	0.626283
442.366	8383.51	0.627151	0.627151
442.466	8388.77	0.627936	0.627936
442.576	8394.95	0.628825	0.628825
442.686	8400.74	0.629714	0.629714
442.796	8405.8	0.630582	0.630582
442.896	8411.67	0.631389	0.631389
443.006	8417.32	0.632257	0.632257
443.116	8424	0.633125	0.633125
443.216	8430.37	0.633972	0.633972
443.326	8435.49	0.63482	0.63482
443.436	8441.68	0.635709	0.635709
443.546	8447.59	0.636597	0.636597
443.646	8454.55	0.637445	0.637445
443.756	8459.33	0.638313	0.638313
443.866	8465.2	0.639181	0.639181
443.966	8470.36	0.639988	0.639988
444.076	8476.14	0.640856	0.640856
444.186	8482.22	0.641765	0.641765
444.296	8488.62	0.642654	0.642654
444.396	8493.79	0.64344	0.64344
444.506	8500.3	0.644329	0.644329
444.616	8506	0.645196	0.645196
444.716	8511.88	0.645982	0.645982
444.826	8517.97	0.646892	0.646892
444.936	8523.56	0.64778	0.64778
445.046	8529.56	0.648649	0.648649
445.146	8534.57	0.649414	0.649414
445.256	8539.96	0.650323	0.650323
445.366	8546.58	0.651191	0.651191
445.466	8552.54	0.652018	0.652018
445.576	8557.64	0.652886	0.652886
445.686	8563.42	0.653775	0.653775
445.796	8569.71	0.654664	0.654664
445.896	8574.86	0.655449	0.655449
446.006	8581.57	0.656359	0.656359
446.116	8587.75	0.657227	0.657227
446.216	8592.4	0.658013	0.658013
446.326	8597.55	0.658901	0.658901
446.436	8603.73	0.65979	0.65979
446.536	8609.23	0.660555	0.660555
446.646	8615.17	0.661444	0.661444
446.756	8620.38	0.662333	0.662333
446.866	8626.92	0.663242	0.663242
446.966	8632.23	0.664048	0.664048
447.076	8637.48	0.664917	0.664917
447.186	8643.18	0.665785	0.665785
447.286	8648.51	0.666591	0.666591
447.396	8653.99	0.667439	0.667439
447.506	8660.39	0.668306	0.668306
447.616	8666.92	0.669195	0.669195
447.716	8672.65	0.670043	0.670043
447.826	8678.01	0.670911	0.670911
447.936	8683.63	0.671779	0.671779
448.036	8689.25	0.672565	0.672565
448.146	8696.02	0.673474	0.673474
448.256	8701.01	0.674342	0.674342
448.366	8706.5	0.67521	0.67521
448.466	8712.31	0.676017	0.676017
448.576	8717.27	0.676885	0.676885
448.686	8723.2	0.677774	0.677774
448.786	8728.73	0.67858	0.67858
448.896	8734.57	0.679469	0.679469
449.006	8740.56	0.680337	0.680337
449.116	8746.7	0.681226	0.681226
449.216	8752.73	0.682032	0.682032
449.326	8757.38	0.6829	0.6829
449.436	8763.28	0.683768	0.683768
449.536	8769.22	0.684595	0.684595
449.646	8774.92	0.685484	0.685484
449.756	8779.15	0.686331	0.686331
449.866	8784.92	0.68722	0.68722
449.966	8791.01	0.688006	0.688006
450.076	8797.19	0.688874	0.688874
450.186	8802.99	0.689763	0.689763
450.286	8808.95	0.690569	0.690569
450.396	8815.47	0.691478	0.691478
450.506	8820.48	0.692326	0.692326
450.616	8826.93	0.693215	0.693215
450.716	8832.63	0.694021	0.694021
450.826	8837.85	0.69491	0.69491
450.936	8843.11	0.695778	0.695778
451.036	8848.18	0.696563	0.696563
451.146	8854.03	0.697432	0.697432
451.256	8860.04	0.698321	0.698321
451.356	8865.3	0.699127	0.699127
451.466	8871.79	0.700016	0.700016
451.576	8877.76	0.700905	0.700905
451.686	8883.28	0.701814	0.701814
451.786	8887.48	0.702579	0.702579
451.896	8893.29	0.703447	0.703447
452.006	8899.33	0.704336	0.704336
452.106	8904.71	0.705121	0.705121
452.216	8910.45	0.705989	0.705989
452.326	8916.39	0.706858	0.706858
452.436	8922.11	0.707767	0.707767
452.536	8926.93	0.708573	0.708573
452.646	8933.5	0.709421	0.709421
452.756	8938.89	0.710309	0.710309
452.856	8943.92	0.711136	0.711136
452.966	8950.35	0.711984	0.711984
453.076	8955.44	0.712852	0.712852
453.186	8960.93	0.713741	0.713741
453.286	8966.24	0.714527	0.714527
453.396	8972.61	0.715436	0.715436
453.506	8978.46	0.716283	0.716283
453.606	8984.33	0.71711	0.71711
453.716	8988.92	0.717978	0.717978
453.826	8995.69	0.718867	0.718867
453.936	9000.84	0.719736	0.719736
454.036	9006.24	0.720541	0.720541
454.146	9011.9	0.72143	0.72143
454.256	9016.05	0.722257	0.722257
454.356	9021.5	0.723084	0.723084
454.466	9027.34	0.723932	0.723932
454.576	9032.85	0.72482	0.72482
454.686	9039.06	0.725709	0.725709
454.786	9043.57	0.726495	0.726495
454.896	9049.38	0.727363	0.727363
455.006	9055.81	0.728272	0.728272
455.106	9060.98	0.729079	0.729079
455.216	9067.61	0.729947	0.729947
455.326	9072.75	0.730815	0.730815
455.436	9078.48	0.731704	0.731704
455.536	9084.02	0.73251	0.73251
455.646	9089.62	0.733378	0.733378
455.756	9095.33	0.734267	0.734267
455.856	9100.02	0.735073	0.735073
455.966	9105.23	0.735941	0.735941
456.076	9111.78	0.736809	0.736809
456.176	9117.47	0.737636	0.737636
456.286	9123.86	0.738505	0.738505
456.396	9129.92	0.739373	0.739373
456.496	9135.46	0.74022	0.74022
456.606	9139.78	0.741067	0.741067
456.716	9145.66	0.741936	0.741936
456.826	9151.29	0.742825	0.742825
456.926	9156.83	0.74361	0.74361
457.036	9162.17	0.744499	0.744499
457.146	9167.98	0.745367	0.745367
457.246	9174.09	0.746194	0.746194
457.356	9179.13	0.747062	0.747062
457.466	9184.76	0.747931	0.747931
457.576	9189.96	0.748799	0.748799
457.676	9195.71	0.749626	0.749626
457.786	9202.01	0.750493	0.750493
457.896	9207.29	0.751362	0.751362
457.996	9212.09	0.752168	0.752168
458.106	9218.29	0.753057	0.753057
458.216	9223.92	0.753925	0.753925
458.326	9230.45	0.754834	0.754834
458.426	9235.7	0.755641	0.755641
458.536	9241.27	0.756529	0.756529
458.646	9246.22	0.757397	0.757397
458.746	9252.01	0.758183	0.758183
458.856	9258.26	0.759072	0.759072
458.966	9263.66	0.75994	0.75994
459.076	9269.09	0.760808	0.760808
459.176	9274.58	0.761615	0.761615
459.286	9280.41	0.762503	0.762503
459.396	9285.8	0.763372	0.763372
459.496	9291.2	0.764177	0.764177
459.606	9296.69	0.765046	0.765046
459.716	9302.54	0.765955	0.765955
459.826	9308.8	0.766823	0.766823
459.926	9313.24	0.767609	0.767609
460.036	9318.82	0.768498	0.768498
460.146	9324.78	0.769387	0.769387
460.246	9329.28	0.770151	0.770151
460.356	9335.16	0.77102	0.77102
460.466	9341.23	0.771929	0.771929
460.576	9347.15	0.772838	0.772838
460.676	9352.9	0.773624	0.773624
460.786	9358.13	0.774492	0.774492
460.896	9363.92	0.775381	0.775381
460.996	9369.25	0.776167	0.776167
461.106	9374.61	0.777055	0.777055
461.216	9380.31	0.777945	0.777945
461.316	9385.24	0.77875	0.77875
461.426	9391.28	0.779619	0.779619
461.536	9397.69	0.780508	0.780508
461.646	9403.08	0.781376	0.781376
461.746	9408.61	0.782182	0.782182
461.856	9414.15	0.78305	0.78305
461.966	9420.42	0.783939	0.783939
462.066	9425.18	0.784724	0.784724
462.176	9430.89	0.785634	0.785634
462.286	9436.27	0.786502	0.786502
462.396	9442.05	0.787391	0.787391
462.496	9447.53	0.788218	0.788218
462.606	9452.49	0.789065	0.789065
462.716	9457.9	0.789954	0.789954
462.816	9462.85	0.79076	0.79076
462.926	9468.48	0.791608	0.791608
463.036	9474.38	0.792517	0.792517
463.146	9480.85	0.793427	0.793427
463.246	9485.9	0.794212	0.794212
463.356	9491.19	0.795101	0.795101
463.466	9497.55	0.795969	0.795969
463.566	9502.2	0.796775	0.796775
463.676	9508.13	0.797664	0.797664
463.786	9513.34	0.798553	0.798553
463.896	9518.71	0.799401	0.799401
463.996	9523.87	0.800207	0.800207
464.106	9530.36	0.801095	0.801095
464.216	9535.74	0.801943	0.801943
464.316	9541.08	0.80277	0.80277
464.426	9547.31	0.803638	0.803638
464.536	9553.44	0.804527	0.804527
464.646	9559.24	0.805416	0.805416
464.746	9564	0.806222	0.806222
464.856	9570.66	0.807152	0.807152
464.966	9575.75	0.808021	0.808021
465.066	9580.57	0.808785	0.808785
465.176	9586.21	0.809674	0.809674
465.286	9591.35	0.810563	0.810563
465.396	9597.57	0.811452	0.811452
465.496	9602.69	0.812258	0.812258
465.606	9608.22	0.813126	0.813126
465.716	9614.39	0.814035	0.814035
465.816	9619.21	0.814842	0.814842
465.926	9625.88	0.81571	0.81571
466.036	9631.25	0.816578	0.816578
466.136	9636.48	0.817384	0.817384
466.246	9642.06	0.818273	0.818273
466.356	9647.19	0.819121	0.819121
466.466	9652.59	0.819989	0.819989
466.566	9658.24	0.820815	0.820815
466.676	9664.34	0.821704	0.821704
466.786	9670.21	0.822593	0.822593
466.886	9674.62	0.823379	0.823379
466.996	9680.94	0.824268	0.824268
467.106	9686.2	0.825115	0.825115
467.216	9692.95	0.826066	0.826066
467.316	9697.83	0.826831	0.826831
467.426	9702.73	0.827699	0.827699
467.536	9709.81	0.828588	0.828588
467.636	9714.81	0.829373	0.829373
467.746	9720.86	0.830262	0.830262
467.856	9726.12	0.831151	0.831151
467.966	9732.32	0.83206	0.83206
468.066	9737.23	0.832846	0.832846
468.176	9742.74	0.833714	0.833714
468.286	9747.74	0.834582	0.834582
468.386	9752.95	0.835389	0.835389
468.496	9758.9	0.836277	0.836277
468.606	9764.49	0.837145	0.837145
468.716	9770.67	0.838014	0.838014
468.816	9776.01	0.838799	0.838799
468.926	9781.97	0.839709	0.839709
469.036	9787.83	0.840577	0.840577
469.136	9793.8	0.841404	0.841404
469.246	9799.24	0.842272	0.842272
469.356	9803.83	0.84314	0.84314
469.466	9809.69	0.844029	0.844029
469.566	9815.22	0.844835	0.844835
469.676	9820.41	0.845703	0.845703
469.786	9825.82	0.846592	0.846592
469.886	9831.29	0.847378	0.847378
469.996	9837.51	0.848266	0.848266
470.106	9842.74	0.849155	0.849155
470.216	9848.77	0.850044	0.850044
470.316	9853.78	0.850829	0.850829
470.426	9859.87	0.851719	0.851719
470.536	9865.41	0.852607	0.852607
470.636	9870.97	0.853393	0.853393
470.746	9876.63	0.854302	0.854302
470.856	9881.77	0.855129	0.855129
470.966	9886.84	0.855997	0.855997
471.066	9890.95	0.856782	0.856782
471.176	9897.57	0.857692	0.857692
471.276	9903.12	0.858478	0.858478
471.386	9908.72	0.859387	0.859387
471.496	9914.45	0.860255	0.860255
471.606	9921.28	0.861144	0.861144
471.706	9926.38	0.861971	0.861971
471.816	9931.89	0.862819	0.862819
471.926	9937.56	0.863708	0.863708
472.026	9942.79	0.864513	0.864513
472.136	9947.35	0.865382	0.865382
472.246	9953.75	0.866271	0.866271
472.356	9959.23	0.867139	0.867139
472.456	9963.95	0.867924	0.867924
472.566	9970.38	0.868834	0.868834
472.676	9975.81	0.869702	0.869702
472.776	9981.4	0.870487	0.870487
472.886	9987.18	0.871397	0.871397
472.996	9992.86	0.872265	0.872265
473.106	9998.35	0.873113	0.873113
473.206	10003.9	0.87394	0.87394
473.316	10009.3	0.874807	0.874807
473.426	10014.9	0.875696	0.875696
473.526	10020.7	0.876482	0.876482
473.636	10025.3	0.87735	0.87735
473.746	10031	0.878218	0.878218
473.856	10037.7	0.879107	0.879107
473.956	10043	0.879934	0.879934
474.066	10048.3	0.880802	0.880802
474.176	10054.2	0.881671	0.881671
474.276	10059	0.882497	0.882497
474.386	10064.9	0.883365	0.883365
474.496	10070.2	0.884234	0.884234
474.606	10076.7	0.885102	0.885102
474.706	10082	0.885887	0.885887
474.816	10087.1	0.886776	0.886776
474.926	10092.7	0.887665	0.887665
475.026	10098.6	0.888471	0.888471
475.136	10104	0.889339	0.889339
475.246	10110.6	0.890249	0.890249
475.356	10115	0.891076	0.891076
475.456	10120.3	0.891903	0.891903
475.566	10126.4	0.892791	0.892791
475.676	10132.3	0.893618	0.893618
475.776	10137.9	0.894445	0.894445
475.886	10144.1	0.895313	0.895313
475.996	10148.9	0.896202	0.896202
476.096	10154.6	0.897008	0.897008
476.206	10160.7	0.897876	0.897876
476.316	10166	0.898765	0.898765
476.426	10171.5	0.899633	0.899633
476.526	10175.9	0.90044	0.90044
476.636	10182.1	0.901328	0.901328
476.746	10187.3	0.902196	0.902196
476.846	10193.9	0.903002	0.903002
476.956	10199.1	0.903871	0.903871
477.066	10204.8	0.904759	0.904759
477.176	10210.3	0.905586	0.905586
477.276	10215.8	0.906434	0.906434
477.386	10222.3	0.907323	0.907323
477.496	10227.4	0.908191	0.908191
477.596	10232.2	0.908997	0.908997
477.706	10237.8	0.909865	0.909865
477.816	10243.6	0.910733	0.910733
477.926	10249	0.911643	0.911643
478.026	10254	0.912428	0.912428
478.136	10259.8	0.913296	0.913296
478.246	10266.2	0.914185	0.914185
478.346	10272	0.914992	0.914992
478.456	10278.1	0.91588	0.91588
478.566	10284.3	0.916769	0.916769
478.676	10289.7	0.917637	0.917637
478.776	10295	0.918444	0.918444
478.886	10300.5	0.919312	0.919312
478.996	10306.2	0.9202	0.9202
479.096	10310.6	0.920986	0.920986
479.206	10316	0.921896	0.921896
479.316	10322.2	0.922764	0.922764
479.426	10328.2	0.923652	0.923652
479.526	10332.1	0.924417	0.924417
479.636	10338.7	0.925348	0.925348
479.746	10344.4	0.926195	0.926195
479.846	10349.3	0.927001	0.927001
479.956	10355.1	0.92789	0.92789
480.066	10361.3	0.928737	0.928737
480.176	10366.6	0.929647	0.929647
480.276	10371.5	0.930433	0.930433
480.386	10377.4	0.931321	0.931321
480.496	10382.9	0.93219	0.93219
480.596	10387.8	0.932996	0.932996
480.706	10393.1	0.933864	0.933864
480.816	10399.7	0.934732	0.934732
480.926	10406.6	0.935642	0.935642
481.026	10412.1	0.936427	0.936427
481.136	10417.8	0.937316	0.937316
481.246	10423.9	0.938205	0.938205
481.346	10428.5	0.93899	0.93899
481.456	10435	0.939858	0.939858
481.566	10440.7	0.940768	0.940768
481.666	10445.2	0.941533	0.941533
481.776	10450.6	0.942422	0.942422
481.886	10456.4	0.943311	0.943311
481.996	10462.2	0.944199	0.944199
482.096	10467.3	0.945006	0.945006
482.206	10473	0.945895	0.945895
482.316	10478.7	0.946762	0.946762
482.416	10484.3	0.947569	0.947569
482.526	10489.9	0.948437	0.948437
482.636	10495.9	0.949326	0.949326
482.746	10501.8	0.950194	0.950194
482.846	10507.5	0.951	0.951
482.956	10513.5	0.951909	0.951909
483.066	10519.2	0.952778	0.952778
483.166	10523.8	0.953542	0.953542
483.276	10529.6	0.954473	0.954473
483.386	10536.1	0.955361	0.955361
483.496	10540.8	0.956209	0.956209
483.596	10546	0.957015	0.957015
483.706	10552.7	0.957904	0.957904
483.816	10558.5	0.958752	0.958752
483.916	10563.8	0.959558	0.959558
484.026	10570	0.960426	0.960426
484.136	10576.3	0.961335	0.961335
484.246	10581.3	0.962204	0.962204
484.346	10586.9	0.96301	0.96301
484.456	10592.3	0.96392	0.96392
484.566	10598.3	0.964787	0.964787
484.666	10603.4	0.965573	0.965573
484.776	10608.1	0.966462	0.966462
484.886	10614.3	0.967371	0.967371
484.996	10620.1	0.96824	0.96824
485.096	10625.3	0.969025	0.969025
485.206	10631.3	0.969893	0.969893
485.316	10637.4	0.970803	0.970803
485.416	10643.5	0.971568	0.971568
485.526	10649.6	0.972477	0.972477
485.636	10655	0.973345	0.973345
485.746	10660.8	0.974234	0.974234
485.846	10665.6	0.975019	0.975019
485.956	10671.8	0.97595	0.97595
486.056	10677.6	0.976756	0.976756
486.166	10682.5	0.977603	0.977603
486.276	10688.3	0.978492	0.978492
486.386	10694.2	0.979381	0.979381
486.486	10700.1	0.980187	0.980187
486.596	10706.5	0.981055	0.981055
486.706	10712.3	0.981944	0.981944
486.806	10718.5	0.982771	0.982771
486.916	10723.8	0.983619	0.983619
487.026	10729.6	0.984528	0.984528
487.136	10735.2	0.985396	0.985396
487.236	10739.9	0.986182	0.986182
487.346	10745.5	0.987091	0.987091
487.456	10750.2	0.987939	0.987939
487.556	10755.6	0.988745	0.988745
487.666	10762.2	0.989634	0.989634
487.776	10768.7	0.990522	0.990522
487.886	10774.3	0.991391	0.991391
487.986	10780.5	0.992218	0.992218
488.096	10786.2	0.993065	0.993065
488.206	10792	0.993954	0.993954
488.306	10798.4	0.994781	0.994781
488.416	10803.8	0.99567	0.99567
488.526	10808.5	0.996559	0.996559
488.636	10813.9	0.997385	0.997385
488.736	10819.2	0.998212	0.998212
488.846	10824.8	0.99908	0.99908
488.956	10830.1	0.999949	0.999949
489.056	10836.8	1.00078	1.00078
489.166	10843.2	1.00166	1.00166
489.276	10849.2	1.00251	1.00251
489.386	10855.2	1.00342	1.00342
489.486	10860.5	1.00421	1.00421
489.596	10865.9	1.0051	1.0051
489.706	10871.5	1.00596	1.00596
489.806	10876.9	1.00675	1.00675
489.916	10882.2	1.00764	1.00764
490.026	10887.7	1.00851	1.00851
490.136	10894	1.00942	1.00942
490.236	10899.5	1.01022	1.01022
490.346	10905.2	1.01109	1.01109
490.456	10910.6	1.01198	1.01198
490.556	10916.1	1.01274	1.01274
490.666	10923.3	1.01365	1.01365
490.776	10929.2	1.01452	1.01452
490.886	10935.1	1.01541	1.01541
490.986	10940.4	1.01622	1.01622
491.096	10946.2	1.01708	1.01708
491.206	10950.8	1.01795	1.01795
491.306	10955.7	1.01876	1.01876
491.416	10962	1.01963	1.01963
491.526	10967.8	1.02054	1.02054
491.626	10972.9	1.02134	1.02134
491.736	10980	1.02223	1.02223
491.846	10984.8	1.0231	1.0231
491.956	10991.4	1.02397	1.02397
492.056	10997.5	1.02475	1.02475
492.166	11003.5	1.02562	1.02562
492.276	11009.7	1.02651	1.02651
492.376	11014.1	1.0273	1.0273
492.486	11020.4	1.02818	1.02818
492.596	11026.4	1.02905	1.02905
492.706	11032.1	1.02996	1.02996
492.806	11037.3	1.03077	1.03077
492.916	11042.9	1.03162	1.03162
493.026	11049	1.03253	1.03253
493.126	11054.5	1.03331	1.03331
493.236	11061.2	1.0342	1.0342
493.346	11067.2	1.03509	1.03509
493.456	11073.6	1.03598	1.03598
493.556	11079.5	1.03674	1.03674
493.666	11085.5	1.03765	1.03765
493.776	11090.9	1.03852	1.03852
493.876	11095.8	1.03933	1.03933
493.986	11101.5	1.04022	1.04022
494.096	11107.4	1.04108	1.04108
494.206	11112.3	1.04195	1.04195
494.306	11116.9	1.04276	1.04276
494.416	11122.8	1.04365	1.04365
494.526	11129.6	1.04451	1.04451
494.626	11135.1	1.04528	1.04528
494.736	11142	1.04619	1.04619
494.846	11147.5	1.04704	1.04704
494.956	11153.6	1.0479	1.0479
495.056	11159.9	1.04873	1.04873
495.166	11166	1.04962	1.04962
495.276	11171.8	1.05051	1.05051
495.376	11176.4	1.05132	1.05132
495.486	11181	1.05216	1.05216
495.596	11187.5	1.05307	1.05307
495.706	11193.3	1.05394	1.05394
495.806	11197.9	1.05473	1.05473
495.916	11205	1.05559	1.05559
496.026	11210.8	1.05646	1.05646
496.126	11216.7	1.05729	1.05729
496.236	11223.4	1.05818	1.05818
496.346	11229.9	1.05907	1.05907
496.446	11234.6	1.05985	1.05985
496.556	11239	1.06068	1.06068
496.666	11244.9	1.06159	1.06159
496.776	11250.8	1.06246	1.06246
496.876	11255.6	1.06326	1.06326
496.986	11261.3	1.06413	1.06413
497.096	11267.1	1.06502	1.06502
497.196	11272.7	1.06581	1.06581
497.306	11279.2	1.06672	1.06672
497.416	11286.2	1.06758	1.06758
497.526	11292.2	1.06845	1.06845
497.626	11297.7	1.06924	1.06924
497.736	11302.8	1.0701	1.0701
497.846	11309.6	1.07097	1.07097
497.946	11315.5	1.07178	1.07178
498.056	11321.5	1.07267	1.07267
498.166	11327.3	1.07358	1.07358
498.276	11332.1	1.07445	1.07445
498.376	11337.5	1.07525	1.07525
498.486	11343.9	1.07614	1.07614
498.596	11350.3	1.07701	1.07701
498.696	11355.7	1.07782	1.07782
498.806	11361.8	1.0787	1.0787
498.916	11367.9	1.07957	1.07957
499.026	11374.2	1.08046	1.08046
499.126	11380	1.08127	1.08127
499.236	11385.1	1.08211	1.08211
499.346	11391.3	1.083	1.083
499.446	11396.3	1.08381	1.08381
499.556	11403.4	1.0847	1.0847
499.666	11408.2	1.08557	1.08557
499.776	11414.2	1.08646	1.08646
499.876	11419.1	1.08724	1.08724
499.986	11426.2	1.08813	1.08813
500.096	11432.2	1.089	1.089
500.196	11437.7	1.08982	1.08982
500.306	11444	1.09065	1.09065
500.416	11450.9	1.09156	1.09156
500.526	11456.6	1.09247	1.09247
500.626	11462.4	1.09326	1.09326
500.736	11467.5	1.09412	1.09412
500.846	11473.1	1.09501	1.09501
500.946	11479	1.09582	1.09582
501.056	11486	1.09671	1.09671
501.166	11491.3	1.09758	1.09758
501.266	11496.5	1.09838	1.09838
501.376	11502.2	1.09925	1.09925
501.486	11508.9	1.10012	1.10012
501.586	11514.4	1.1009	1.1009
501.696	11519.8	1.10179	1.10179
501.806	11526	1.10264	1.10264
501.916	11532.7	1.10355	1.10355
502.016	11537.8	1.10438	1.10438
502.126	11544	1.10527	1.10527
502.236	11549.7	1.10611	1.10611
502.336	11554.8	1.10692	1.10692
502.446	11561.4	1.10781	1.10781
502.556	11567.3	1.10868	1.10868
502.666	11573.5	1.10957	1.10957
502.766	11578.6	1.11035	1.11035
502.876	11584.7	1.11124	1.11124
502.986	11591.8	1.11211	1.11211
503.086	11596.9	1.11293	1.11293
503.196	11603.6	1.1138	1.1138
503.306	11610	1.11469	1.11469
503.416	11615.2	1.11556	1.11556
503.516	11620.3	1.11637	1.11637
503.626	11626.5	1.11726	1.11726
503.736	11632.4	1.11814	1.11814
503.836	11637.7	1.11893	1.11893
503.946	11644.2	1.1198	1.1198
504.056	11650.8	1.12069	1.12069
504.166	11656.7	1.12158	1.12158
504.266	11662.6	1.12238	1.12238
504.376	11668.6	1.12325	1.12325
504.486	11674.8	1.12416	1.12416
504.586	11679.6	1.12492	1.12492
504.696	11686.2	1.12583	1.12583
504.806	11692.4	1.12672	1.12672
504.916	11698.1	1.12759	1.12759
505.016	11702.8	1.12838	1.12838
505.126	11709.2	1.12926	1.12926
505.236	11714.9	1.13013	1.13013
505.336	11720.3	1.13092	1.13092
505.446	11727.7	1.13183	1.13183
505.556	11734.4	1.1327	1.1327
505.666	11740.4	1.13361	1.13361
505.766	11746.1	1.13441	1.13441
505.876	11751.8	1.13526	1.13526
505.986	11758	1.13617	1.13617
506.086	11764.1	1.13698	1.13698
506.196	11769	1.13782	1.13782
506.306	11775.6	1.13871	1.13871
506.406	11779.9	1.1395	1.1395
506.516	11786.2	1.14037	1.14037
506.626	11792.9	1.14127	1.14127
506.736	11799.3	1.14216	1.14216
506.836	11805.3	1.14295	1.14295
506.946	11811	1.14384	1.14384
507.056	11816.5	1.14471	1.14471
507.156	11823.9	1.14555	1.14555
507.266	11829.7	1.14644	1.14644
507.376	11835	1.14731	1.14731
507.486	11840.3	1.14818	1.14818
507.586	11845.6	1.14896	1.14896
507.696	11852.5	1.14989	1.14989
507.806	11858.3	1.15078	1.15078
507.906	11863.8	1.15153	1.15153
508.016	11870.2	1.15244	1.15244
508.126	11876.3	1.15333	1.15333
508.236	11883.1	1.15421	1.15421
508.336	11889.5	1.155	1.155
508.446	11894.6	1.15587	1.15587
508.556	11900.6	1.15678	1.15678
508.656	11906	1.15754	1.15754
508.766	11912.2	1.15841	1.15841
508.876	11918.9	1.15932	1.15932
508.986	11925.3	1.16023	1.16023
509.086	11930.4	1.16099	1.16099
509.196	11937	1.16188	1.16188
509.306	11943.1	1.16279	1.16279
509.406	11948.4	1.16356	1.16356
509.516	11955.4	1.16447	1.16447
509.626	11961.1	1.16534	1.16534
509.736	11967.4	1.16622	1.16622
509.836	11972.9	1.16701	1.16701
509.946	11978.9	1.1679	1.1679
510.056	11985.5	1.16879	1.16879
510.156	11990.4	1.16957	1.16957
510.266	11996.8	1.17046	1.17046
510.376	12002.9	1.17135	1.17135
510.486	12009.5	1.17224	1.17224
510.586	12015	1.17302	1.17302
510.696	12020.5	1.17389	1.17389
510.806	12026.9	1.1748	1.1748
510.906	12032.5	1.17559	1.17559
511.016	12038.7	1.17646	1.17646
511.126	12045.4	1.17734	1.17734
511.226	12051.1	1.17813	1.17813
511.336	12057.7	1.17902	1.17902
511.446	12063.3	1.17989	1.17989
511.556	12070.4	1.1808	1.1808
511.656	12076.1	1.1816	1.1816
511.766	12081.7	1.18247	1.18247
511.876	12087.8	1.18336	1.18336
511.976	12093.7	1.18417	1.18417
512.086	12098.6	1.18501	1.18501
512.196	12105.5	1.18588	1.18588
512.306	12111.7	1.18677	1.18677
512.406	12116.6	1.18756	1.18756
512.516	12123.2	1.18847	1.18847
512.626	12129.8	1.18933	1.18933
512.726	12135.9	1.19016	1.19016
512.836	12141.8	1.19103	1.19103
512.946	12148.5	1.1919	1.1919
513.056	12153.8	1.19281	1.19281
513.156	12159.3	1.19359	1.19359
513.266	12164.8	1.19442	1.19442
513.376	12171.3	1.19531	1.19531
513.476	12177.2	1.19611	1.19611
513.586	12183.8	1.19702	1.19702
513.696	12190.7	1.19791	1.19791
513.806	12196.3	1.19876	1.19876
513.906	12202.4	1.19955	1.19955
514.016	12208.7	1.20045	1.20045
514.126	12214.7	1.20132	1.20132
514.226	12220.8	1.20217	1.20217
514.336	12227.2	1.20304	1.20304
514.446	12232.7	1.20389	1.20389
514.556	12238.5	1.20475	1.20475
514.656	12244.8	1.20558	1.20558
514.766	12251.4	1.20645	1.20645
514.876	12257.1	1.20732	1.20732
514.976	12263.1	1.20814	1.20814
515.086	12269.3	1.20901	1.20901
515.196	12275.5	1.20988	1.20988
515.306	12280.6	1.21075	1.21075
515.406	12287.2	1.21158	1.21158
515.516	12294	1.21244	1.21244
515.626	12299.7	1.21331	1.21331
515.726	12304.9	1.21412	1.21412
515.836	12311.9	1.21501	1.21501
515.946	12318.2	1.2159	1.2159
516.056	12323.5	1.21674	1.21674
516.156	12330.2	1.21757	1.21757
516.266	12336.4	1.21842	1.21842
516.366	12342.3	1.21924	1.21924
516.476	12348.8	1.22013	1.22013
516.586	12354.7	1.22098	1.22098
516.696	12361.3	1.22187	1.22187
516.796	12367.3	1.2227	1.2227
516.906	12373.9	1.22354	1.22354
517.016	12380.2	1.22443	1.22443
517.116	12385.4	1.22524	1.22524
517.226	12391.7	1.22611	1.22611
517.336	12398.4	1.22695	1.22695
517.446	12404.6	1.22786	1.22786
517.546	12410.8	1.22867	1.22867
517.656	12416.5	1.22956	1.22956
517.766	12420.9	1.23039	1.23039
517.866	12427.3	1.23119	1.23119
517.976	12433.7	1.23206	1.23206
518.086	12440.3	1.23295	1.23295
518.196	12447.4	1.23382	1.23382
518.296	12452.5	1.2346	1.2346
518.406	12459.3	1.23551	1.23551
518.516	12465.8	1.23638	1.23638
518.616	12471.5	1.23721	1.23721
518.726	12477.7	1.23808	1.23808
518.836	12482.5	1.23894	1.23894
518.946	12489.8	1.23983	1.23983
519.046	12496.1	1.24064	1.24064
519.156	12501.8	1.24151	1.24151
519.266	12508.3	1.24238	1.24238
519.366	12514.2	1.2432	1.2432
519.476	12520.3	1.24407	1.24407
519.586	12527.2	1.24494	1.24494
519.696	12534.1	1.24583	1.24583
519.796	12540.3	1.24663	1.24663
519.906	12546.2	1.2475	1.2475
520.016	12552.7	1.24841	1.24841
520.116	12558.3	1.2492	1.2492
520.226	12563.7	1.25006	1.25006
520.336	12570.4	1.25093	1.25093
520.446	12576.1	1.25178	1.25178
520.546	12582	1.25261	1.25261
520.656	12588.8	1.2535	1.2535
520.766	12595.2	1.25436	1.25436
520.866	12600.3	1.25515	1.25515
520.976	12607.8	1.25606	1.25606
521.086	12613.8	1.25693	1.25693
521.186	12619.9	1.25773	1.25773
521.296	12625.9	1.25864	1.25864
521.406	12631.9	1.25949	1.25949
521.516	12639.3	1.2604	1.2604
521.616	12644.5	1.26116	1.26116
521.726	12650.8	1.26205	1.26205
521.836	12658	1.26296	1.26296
521.936	12663.3	1.26375	1.26375
522.046	12669.5	1.26464	1.26464
522.156	12675.3	1.26549	1.26549
522.266	12682.9	1.26639	1.26639
522.366	12689.4	1.2672	1.2672
522.476	12695.2	1.26807	1.26807
522.586	12701.3	1.26894	1.26894
522.686	12706.7	1.26972	1.26972
522.796	12713.4	1.27061	1.27061
522.906	12719.2	1.27148	1.27148
523.016	12725.3	1.27237	1.27237
523.116	12730.5	1.27317	1.27317
523.226	12738.1	1.27408	1.27408
523.336	12743.7	1.27495	1.27495
523.436	12749.3	1.27574	1.27574
523.546	12755.6	1.27665	1.27665
523.656	12762	1.27749	1.27749
523.766	12768.4	1.27836	1.27836
523.866	12774.8	1.27917	1.27917
523.976	12781.7	1.28006	1.28006
524.086	12787.4	1.28095	1.28095
524.186	12793.2	1.28175	1.28175
524.296	12800	1.2826	1.2826
524.406	12806.1	1.28349	1.28349
524.516	12813.5	1.2844	1.2844
524.616	12818.9	1.28516	1.28516
524.726	12825.1	1.28607	1.28607
524.836	12831.2	1.28696	1.28696
524.936	12837	1.28773	1.28773
525.046	12844.2	1.28864	1.28864
525.156	12851.1	1.28953	1.28953
525.266	12857.7	1.29039	1.29039
525.366	12862.8	1.29118	1.29118
525.476	12869.7	1.29209	1.29209
525.586	12876.2	1.29296	1.29296
525.686	12882	1.29374	1.29374
525.796	12887.5	1.29463	1.29463
525.906	12894.6	1.29552	1.29552
526.016	12901.3	1.29643	1.29643
526.116	12906	1.29719	1.29719
526.226	12912.5	1.2981	1.2981
526.336	12919.2	1.29895	1.29895
526.436	12923.8	1.29974	1.29974
526.546	12929.9	1.30063	1.30063
526.656	12937	1.30151	1.30151
526.756	12942.3	1.30232	1.30232
526.866	12949.3	1.30321	1.30321
526.976	12955.8	1.3041	1.3041
527.086	12962.1	1.30497	1.30497
527.186	12968.2	1.30579	1.30579
527.296	12974.5	1.30666	1.30666
527.406	12980.8	1.30753	1.30753
527.506	12986.4	1.30832	1.30832
527.616	12992.7	1.3092	1.3092
527.726	12999.4	1.31009	1.31009
527.836	13006.2	1.311	1.311
527.936	13012.1	1.31177	1.31177
528.046	13019.2	1.31268	1.31268
528.156	13025.4	1.31352	1.31352
528.256	13031.5	1.31433	1.31433
528.366	13038.9	1.31524	1.31524
528.476	13044.5	1.31613	1.31613
528.586	13050.9	1.31702	1.31702
528.686	13056.3	1.31782	1.31782
528.796	13061.8	1.31865	1.31865
528.906	13068.6	1.31956	1.31956
529.006	13075	1.32037	1.32037
529.116	13081.1	1.32126	1.32126
529.226	13087.5	1.32214	1.32214
529.336	13094.4	1.32303	1.32303
529.436	13101.7	1.32384	1.32384
529.546	13107.2	1.32471	1.32471
529.656	13113.6	1.3256	1.3256
529.756	13119.4	1.32638	1.32638
529.866	13125.3	1.32723	1.32723
529.976	13132.4	1.32814	1.32814
530.086	13139.3	1.32901	1.32901
530.186	13145	1.32981	1.32981
530.296	13151.5	1.33068	1.33068
530.406	13158.1	1.33159	1.33159
530.506	13163.6	1.33238	1.33238
530.616	13171	1.33329	1.33329
530.726	13177.9	1.33417	1.33417
530.836	13183.9	1.33502	1.33502
530.936	13189.2	1.33583	1.33583
531.046	13195.9	1.3367	1.3367
531.146	13201.7	1.3375	1.3375
531.256	13208.6	1.33839	1.33839
531.366	13215	1.33928	1.33928
531.476	13221.6	1.34015	1.34015
531.576	13227.5	1.34095	1.34095
531.686	13233.4	1.34184	1.34184
531.796	13239.9	1.34273	1.34273
531.896	13245.4	1.34352	1.34352
532.006	13251.9	1.34439	1.34439
532.116	13258.9	1.34527	1.34527
532.226	13265.8	1.34614	1.34614
532.326	13271.7	1.34693	1.34693
532.436	13278.7	1.34782	1.34782
532.546	13285.1	1.34871	1.34871
532.646	13292.3	1.34953	1.34953
532.756	13298.3	1.3504	1.3504
532.866	13304.8	1.35129	1.35129
532.976	13310.8	1.35214	1.35214
533.076	13316.5	1.35296	1.35296
533.186	13323.1	1.35383	1.35383
533.296	13329.3	1.3547	1.3547
533.396	13336.4	1.35553	1.35553
533.506	13342.9	1.3564	1.3564
533.616	13348.9	1.35726	1.35726
533.726	13356.1	1.35815	1.35815
533.826	13361.6	1.35896	1.35896
533.936	13368.5	1.35983	1.35983
534.046	13375.6	1.36074	1.36074
534.146	13381.3	1.3615	1.3615
534.256	13387.2	1.36239	1.36239
534.366	13393.9	1.36326	1.36326
534.476	13400.3	1.36415	1.36415
534.576	13404.7	1.36493	1.36493
534.686	13412.2	1.36578	1.36578
534.796	13419.8	1.36669	1.36669
534.896	13426.5	1.36752	1.36752
535.006	13433	1.36838	1.36838
535.116	13438.8	1.36925	1.36925
535.226	13445.9	1.37014	1.37014
535.326	13451.7	1.37091	1.37091
535.436	13458.7	1.37182	1.37182
535.546	13465.5	1.37268	1.37268
535.646	13471.3	1.37347	1.37347
535.756	13477.2	1.37436	1.37436
535.866	13484	1.37523	1.37523
535.976	13491.3	1.37614	1.37614
536.076	13497	1.37692	1.37692
536.186	13503.7	1.37781	1.37781
536.296	13510.5	1.3787	1.3787
536.396	13517.3	1.37948	1.37948
536.506	13523.4	1.38037	1.38037
536.616	13529.1	1.38122	1.38122
536.716	13535.5	1.38203	1.38203
536.826	13542.2	1.38292	1.38292
536.936	13548.7	1.3838	1.3838
537.046	13555.1	1.38467	1.38467
537.146	13560.4	1.38546	1.38546
537.256	13567.1	1.38635	1.38635
537.366	13574.8	1.38724	1.38724
537.466	13581.1	1.38804	1.38804
537.576	13587.3	1.38891	1.38891
537.686	13594.4	1.38982	1.38982
537.796	13600.2	1.39065	1.39065
537.896	13606.8	1.39147	1.39147
538.006	13613.4	1.39234	1.39234
538.116	13620.5	1.39323	1.39323
538.216	13626.1	1.39402	1.39402
538.326	13632.4	1.39486	1.39486
538.436	13639.5	1.39577	1.39577
538.546	13646.3	1.39666	1.39666
538.646	13652.6	1.39747	1.39747
538.756	13659.5	1.39836	1.39836
538.866	13664.9	1.39918	1.39918
538.966	13670.3	1.39999	1.39999
539.076	13677.6	1.40088	1.40088
539.186	13685.2	1.40175	1.40175
539.296	13691.7	1.40261	1.40261
539.396	13698.2	1.40342	1.40342
539.506	13705.3	1.40429	1.40429
539.616	13711.8	1.40518	1.40518
539.716	13718	1.40598	1.40598
539.826	13724.3	1.40687	1.40687
539.936	13730.8	1.40774	1.40774
540.046	13737.1	1.40861	1.40861
540.146	13743.2	1.40942	1.40942
540.256	13749.6	1.41028	1.41028
540.366	13756.6	1.41117	1.41117
540.466	13763.2	1.412	1.412
540.576	13769.2	1.41285	1.41285
540.686	13776.1	1.41374	1.41374
540.796	13783.9	1.41463	1.41463
540.896	13789.6	1.41541	1.41541
541.006	13796.5	1.4163	1.4163
541.116	13803.2	1.41721	1.41721
541.216	13808.1	1.41797	1.41797
541.326	13814.7	1.41886	1.41886
541.436	13822.2	1.41975	1.41975
541.536	13827.8	1.42052	1.42052
541.646	13834.7	1.4214	1.4214
541.756	13841.5	1.42229	1.42229
541.866	13848.9	1.42316	1.42316
541.966	13855.3	1.42399	1.42399
542.076	13862.4	1.42488	1.42488
542.186	13869.1	1.42572	1.42572
542.286	13875	1.42653	1.42653
542.396	13881.9	1.42742	1.42742
542.506	13888.7	1.42831	1.42831
542.616	13895.2	1.42918	1.42918
542.716	13901.1	1.42996	1.42996
542.826	13907.3	1.43085	1.43085
542.936	13914.1	1.43174	1.43174
543.036	13920.1	1.43255	1.43255
543.146	13927	1.43341	1.43341
543.256	13934	1.4343	1.4343
543.366	13941.4	1.43517	1.43517
543.466	13947.3	1.43598	1.43598
543.576	13953.8	1.43683	1.43683
543.686	13960.6	1.43771	1.43771
543.786	13966.5	1.43852	1.43852
543.896	13973.1	1.43941	1.43941
544.006	13980	1.44028	1.44028
544.116	13986.6	1.44117	1.44117
544.216	13991.8	1.44197	1.44197
544.326	13999	1.44284	1.44284
544.436	14006.8	1.44375	1.44375
544.536	14012.6	1.44454	1.44454
544.646	14020.2	1.4454	1.4454
544.756	14027.8	1.44629	1.44629
544.866	14034	1.44714	1.44714
544.966	14040	1.44793	1.44793
545.076	14047.3	1.44883	1.44883
545.186	14054.1	1.44974	1.44974
545.286	14059.3	1.45051	1.45051
545.396	14066.9	1.45142	1.45142
545.506	14072.8	1.45229	1.45229
545.616	14079.2	1.4532	1.4532
545.716	14085.6	1.45398	1.45398
545.826	14092	1.45487	1.45487
545.936	14099	1.45572	1.45572
546.036	14105.7	1.45655	1.45655
546.146	14111.9	1.45739	1.45739
546.256	14118.2	1.45826	1.45826
546.356	14125.2	1.45909	1.45909
546.466	14132.5	1.45998	1.45998
546.576	14139.4	1.46087	1.46087
546.676	14145	1.46165	1.46165
546.786	14151.1	1.46254	1.46254
546.896	14157.8	1.46343	1.46343
547.006	14164.5	1.46432	1.46432
547.106	14170.6	1.4651	1.4651
547.216	14178.1	1.46599	1.46599
547.326	14185.7	1.46686	1.46686
547.426	14191.8	1.46767	1.46767
547.536	14198.5	1.46855	1.46855
547.646	14205	1.4694	1.4694
547.756	14212.8	1.47029	1.47029
547.856	14219.6	1.47114	1.47114
547.966	14225.3	1.47199	1.47199
548.076	14231.9	1.47287	1.47287
548.176	14238.2	1.47368	1.47368
548.286	14244.4	1.47455	1.47455
548.396	14251.2	1.47544	1.47544
548.506	14257.4	1.47631	1.47631
548.606	14263.8	1.47709	1.47709
548.716	14272	1.478	1.478
548.826	14279.1	1.47885	1.47885
548.926	14285.3	1.47968	1.47968
549.036	14292.2	1.48054	1.48054
549.146	14299.7	1.48145	1.48145
549.256	14306.4	1.48234	1.48234
549.356	14311.8	1.48313	1.48313
549.466	14319.2	1.48406	1.48406
549.576	14326.1	1.48493	1.48493
549.676	14331.4	1.48571	1.48571
549.786	14338.5	1.4866	1.4866
549.896	14345.2	1.48745	1.48745
550.006	14353	1.48836	1.48836
550.106	14359.9	1.48914	1.48914
550.216	14366.6	1.49003	1.49003
550.326	14373.5	1.49092	1.49092
550.426	14380	1.49171	1.49171
550.536	14387.1	1.49262	1.49262
550.646	14394	1.49348	1.49348
550.756	14399.7	1.49437	1.49437
550.856	14406	1.49518	1.49518
550.966	14411.5	1.49605	1.49605
551.076	14418.3	1.49689	1.49689
551.176	14425.4	1.49774	1.49774
551.286	14432.6	1.49861	1.49861
551.396	14440	1.49948	1.49948
551.496	14447.6	1.5003	1.5003
551.606	14454.4	1.50117	1.50117
551.716	14462	1.50206	1.50206
551.826	14469.3	1.50293	1.50293
551.926	14474.9	1.50374	1.50374
552.036	14481.5	1.5046	1.5046
552.146	14487.9	1.50551	1.50551
552.246	14493.7	1.50628	1.50628
552.356	14500.6	1.50717	1.50717
552.466	14507.3	1.50804	1.50804
552.576	14514.7	1.50892	1.50892
552.676	14521.3	1.50973	1.50973
552.786	14528.9	1.51064	1.51064
552.896	14535.6	1.51151	1.51151
552.996	14542.6	1.51229	1.51229
553.106	14549.4	1.51318	1.51318
553.216	14555.4	1.51403	1.51403
553.326	14562.3	1.51494	1.51494
553.426	14568.1	1.51573	1.51573
553.536	14574	1.51659	1.51659
553.646	14582.1	1.5175	1.5175
553.746	14588.6	1.51833	1.51833
553.856	14595.7	1.51918	1.51918
553.966	14602.6	1.52007	1.52007
554.076	14609.4	1.52093	1.52093
554.176	14616.6	1.52174	1.52174
554.286	14623.8	1.52261	1.52261
554.396	14630.4	1.5235	1.5235
554.496	14637.1	1.52428	1.52428
554.606	14643.3	1.52515	1.52515
554.716	14650.2	1.52606	1.52606
554.826	14656.2	1.52693	1.52693
554.926	14662.8	1.52771	1.52771
555.036	14669.6	1.5286	1.5286
555.146	14676.2	1.52949	1.52949
555.246	14683	1.5303	1.5303
555.356	14689.6	1.53117	1.53117
555.466	14697.3	1.53206	1.53206
555.576	14704.4	1.53292	1.53292
555.676	14711.1	1.53373	1.53373
555.786	14718.3	1.53462	1.53462
555.896	14724	1.53545	1.53545
555.996	14730.9	1.53627	1.53627
556.106	14737.8	1.53716	1.53716
556.216	14744.7	1.53805	1.53805
556.316	14750.7	1.53886	1.53886
556.426	14757.4	1.53975	1.53975
556.536	14764	1.54061	1.54061
556.646	14771	1.54148	1.54148
556.746	14777.6	1.54229	1.54229
556.856	14785.2	1.54318	1.54318
556.966	14792.6	1.54404	1.54404
557.066	14798.9	1.54483	1.54483
557.176	14806.5	1.54572	1.54572
557.286	14813.2	1.54661	1.54661
557.396	14819.8	1.54748	1.54748
557.496	14826.3	1.54832	1.54832
557.606	14832.2	1.54915	1.54915
557.716	14839.1	1.55002	1.55002
557.816	14845	1.55085	1.55085
557.926	14852	1.55173	1.55173
558.036	14859.1	1.55258	1.55258
558.146	14867.5	1.55347	1.55347
558.246	14874.4	1.5543	1.5543
558.356	14881.5	1.55514	1.55514
558.466	14888.4	1.55601	1.55601
558.566	14895.3	1.55684	1.55684
558.676	14901.5	1.55771	1.55771
558.786	14909.5	1.5586	1.5586
558.896	14916.1	1.55946	1.55946
558.996	14921.6	1.56025	1.56025
559.106	14928.4	1.56114	1.56114
559.216	14935.7	1.56201	1.56201
559.316	14942.9	1.56281	1.56281
559.426	14949.6	1.5637	1.5637
559.536	14956.6	1.56457	1.56457
559.646	14964.1	1.56544	1.56544
559.746	14971.3	1.56625	1.56625
559.856	14978.3	1.56713	1.56713
559.966	14985.2	1.56804	1.56804
560.066	14989.5	1.56877	1.56877
560.176	14996.3	1.56968	1.56968
560.286	15003	1.57052	1.57052
560.396	15010.5	1.57141	1.57141
560.496	15016.5	1.57222	1.57222
560.606	15023.7	1.57311	1.57311
560.716	15031.4	1.57398	1.57398
560.816	15038.2	1.57478	1.57478
560.926	15045.8	1.57567	1.57567
561.036	15053.6	1.57654	1.57654
561.146	15059.5	1.57741	1.57741
561.246	15066.2	1.57821	1.57821
561.356	15074.1	1.5791	1.5791
561.456	15080.2	1.57989	1.57989
561.566	15086.5	1.58078	1.58078
561.676	15093.9	1.58167	1.58167
561.786	15100.3	1.58251	1.58251
561.886	15107	1.58332	1.58332
561.996	15114.4	1.58419	1.58419
562.106	15121.6	1.5851	1.5851
562.206	15128.3	1.5859	1.5859
562.316	15135.3	1.58677	1.58677
562.426	15142	1.58766	1.58766
562.536	15149.4	1.58853	1.58853
562.636	15156.3	1.58933	1.58933
562.746	15162.9	1.5902	1.5902
562.856	15169.7	1.59109	1.59109
562.956	15176.3	1.5919	1.5919
563.066	15184	1.59277	1.59277
563.176	15190.7	1.59365	1.59365
563.286	15197.3	1.59454	1.59454
563.386	15203.8	1.59533	1.59533
563.496	15211.9	1.59624	1.59624
563.606	15218.5	1.59709	1.59709
563.706	15225.5	1.59789	1.59789
563.816	15233.3	1.59878	1.59878
563.926	15240.2	1.59963	1.59963
564.036	15248.3	1.60052	1.60052
564.136	15254.6	1.60134	1.60134
564.246	15261.1	1.60221	1.60221
564.356	15267.8	1.60308	1.60308
564.456	15274.8	1.60391	1.60391
564.566	15281.6	1.60478	1.60478
564.676	15288.7	1.60568	1.60568
564.786	15295.5	1.60653	1.60653
564.886	15301.1	1.6073	1.6073
564.996	15308.8	1.60821	1.60821
565.106	15316.5	1.60907	1.60907
565.206	15322.7	1.60988	1.60988
565.316	15329.8	1.61075	1.61075
565.426	15336.8	1.61164	1.61164
565.536	15344.3	1.61253	1.61253
565.636	15350.4	1.61331	1.61331
565.746	15357.4	1.6142	1.6142
565.856	15364.2	1.61507	1.61507
565.956	15371.1	1.6159	1.6159
566.066	15378.3	1.61679	1.61679
566.176	15385.4	1.61765	1.61765
566.276	15392.1	1.61842	1.61842
566.386	15399.7	1.61933	1.61933
566.496	15407.6	1.62022	1.62022
566.606	15415.1	1.62106	1.62106
566.706	15422.3	1.62189	1.62189
566.816	15429.9	1.62278	1.62278
566.926	15436.6	1.62367	1.62367
567.026	15442.9	1.62447	1.62447
567.136	15450	1.62534	1.62534
567.246	15456.4	1.62619	1.62619
567.356	15463.2	1.6271	1.6271
567.456	15469.8	1.62791	1.62791
567.566	15477.3	1.62877	1.62877
567.676	15484.9	1.62964	1.62964
567.776	15491.1	1.63045	1.63045
567.886	15498.2	1.63136	1.63136
567.996	15504.6	1.63223	1.63223
568.106	15511.5	1.63309	1.63309
568.206	15517.9	1.6339	1.6339
568.316	15525.3	1.63481	1.63481
568.426	15531.7	1.63568	1.63568
568.526	15538.1	1.63644	1.63644
568.636	15545	1.63733	1.63733
568.746	15552.6	1.6382	1.6382
568.856	15559.7	1.63909	1.63909
568.956	15567.1	1.63992	1.63992
569.066	15574.5	1.64078	1.64078
569.176	15581.7	1.64165	1.64165
569.276	15589.2	1.64248	1.64248
569.386	15596.1	1.64333	1.64333
569.496	15603.4	1.64421	1.64421
569.606	15610.7	1.64512	1.64512
569.706	15616.6	1.64589	1.64589
569.816	15623.5	1.6468	1.6468
569.926	15630.4	1.64765	1.64765
570.026	15636.7	1.64843	1.64843
570.136	15644.8	1.64936	1.64936
570.246	15651.6	1.65021	1.65021
570.356	15659.3	1.65112	1.65112
570.456	15665.6	1.6519	1.6519
570.566	15673.4	1.65279	1.65279
570.676	15681.7	1.6537	1.6537
570.776	15687.5	1.65449	1.65449
570.886	15694.5	1.65536	1.65536
570.996	15701.8	1.65625	1.65625
571.106	15708.6	1.65713	1.65713
571.206	15716	1.65796	1.65796
571.316	15722.8	1.65881	1.65881
571.426	15730.4	1.6597	1.6597
571.526	15737.5	1.6605	1.6605
571.636	15744.3	1.66139	1.66139
571.746	15753.2	1.66228	1.66228
571.846	15759.6	1.66307	1.66307
571.956	15766.5	1.66394	1.66394
572.066	15773.8	1.66484	1.66484
572.176	15780.7	1.66569	1.66569
572.276	15787.2	1.6665	1.6665
572.386	15795.1	1.66741	1.66741
572.496	15802.7	1.66828	1.66828
572.596	15808.5	1.66908	1.66908
572.706	15816.3	1.66997	1.66997
572.816	15822.9	1.67084	1.67084
572.926	15830.1	1.67171	1.67171
573.026	15837.8	1.67253	1.67253
573.136	15844.1	1.67342	1.67342
573.246	15851.5	1.67429	1.67429
573.346	15857.7	1.67508	1.67508
573.456	15865.2	1.67597	1.67597
573.566	15872.6	1.67685	1.67685
573.676	15879.6	1.67772	1.67772
573.776	15886.9	1.67853	1.67853
573.886	15894.2	1.67942	1.67942
573.996	15901.9	1.68031	1.68031
574.096	15907.9	1.68109	1.68109
574.206	15915.1	1.68196	1.68196
574.316	15922.5	1.68283	1.68283
574.426	15929.9	1.68372	1.68372
574.526	15936.3	1.6845	1.6845
574.636	15944.2	1.68541	1.68541
574.746	15951.2	1.68626	1.68626
574.846	15958.5	1.68709	1.68709
574.956	15965.3	1.68793	1.68793
575.066	15973.8	1.68884	1.68884
575.176	15981.5	1.68973	1.68973
575.276	15987.5	1.69052	1.69052
575.386	15994.8	1.69141	1.69141
575.496	16002.3	1.6923	1.6923
575.596	16008.4	1.69308	1.69308
575.706	16015.6	1.69397	1.69397
575.816	16022.8	1.69482	1.69482
575.926	16029.9	1.69573	1.69573
576.026	16036.7	1.69651	1.69651
576.136	16044.3	1.69742	1.69742
576.236	16051	1.69821	1.69821
576.346	16058.6	1.6991	1.6991
576.456	16065.5	1.69996	1.69996
576.566	16073.2	1.70085	1.70085
576.666	16079.4	1.70164	1.70164
[truncated: 1,229 more rows]
