# Supplementary material for: Benchmark dataset of the effect of grain size on strength in the single-phase FCC CrCoNi medium entropy alloy
Source: Data Brief. 2019 Oct 1;27:104592. doi: 10.1016/j.dib.2019.104592 (PMC6812030; doi:10.1016/j.dib.2019.104592)
Supplement: Multimedia component 1 [file mmc1.zip › Compression_Tests/77K/CrCoNi_1273K_60min_77K.xlsx]

## Sheet: CrCoNi_1273K_60min_77K
Name	CrCoNi-1000C-1h-36µm
Diameter	4.06	mm
Sample height	8.08	mm
Gage length	8.08	mm
Speed ​​during measurement	0.48	mm/min
Time	Force	Crosshead Displacement	Crosshead Displacement
s	N	mm	mm
346.455	74.7951	0	0
346.535	75.2585	8.25879e-05	8.25879e-05
346.565	75.5178	0.000103306	0.000103306
346.565	75.5178	0.000103306	0.000103306
346.675	75.9819	0.000103354	0.000103354
346.775	75.9191	8.26832e-05	8.26832e-05
346.885	75.6512	6.20123e-05	6.20123e-05
346.995	81.9555	0.000971146	0.000971146
347.095	89.4984	0.00181896	0.00181896
347.205	99.139	0.00268681	0.00268681
347.315	107.674	0.00353462	0.00353462
347.425	115.756	0.00442345	0.00442345
347.525	123.096	0.0052293	0.0052293
347.635	131.264	0.00611813	0.00611813
347.745	139.233	0.00700695	0.00700695
347.845	144.526	0.0077718	0.0077718
347.955	150.735	0.00866062	0.00866062
348.065	156.991	0.00954945	0.00954945
348.175	163.799	0.0104383	0.0104383
348.275	170.26	0.0112446	0.0112446
348.385	177.358	0.0120919	0.0120919
348.495	183.928	0.0130017	0.0130017
348.595	189.811	0.0137871	0.0137871
348.705	196.412	0.0146762	0.0146762
348.815	203.811	0.015544	0.015544
348.925	211.112	0.0164328	0.0164328
349.025	217.881	0.0172392	0.0172392
349.135	223.62	0.018128	0.018128
349.245	230.073	0.0189963	0.0189963
349.345	236.401	0.0198022	0.0198022
349.455	243.452	0.020691	0.020691
349.565	249.598	0.0215593	0.0215593
349.675	255.682	0.0224481	0.0224481
349.775	261.059	0.0232335	0.0232335
349.885	267.434	0.0241228	0.0241228
349.995	274.067	0.0249906	0.0249906
350.095	279.719	0.0257765	0.0257765
350.205	285.315	0.0266858	0.0266858
350.315	290.93	0.0275539	0.0275539
350.425	297.178	0.0284427	0.0284427
350.525	303.198	0.0292283	0.0292283
350.635	279.104	0.0301169	0.0301169
350.745	285.806	0.0310267	0.0310267
350.845	296.954	0.0317915	0.0317915
350.955	306.372	0.0326803	0.0326803
351.065	314.904	0.0335487	0.0335487
351.175	322.841	0.0344375	0.0344375
351.275	328.771	0.0352643	0.0352643
351.385	335.232	0.0361117	0.0361117
351.495	342.259	0.0370005	0.0370005
351.595	348.978	0.0377653	0.0377653
351.705	356.423	0.0387161	0.0387161
351.815	363.622	0.0395845	0.0395845
351.925	370.099	0.0404733	0.0404733
352.025	376.5	0.0412791	0.0412791
352.135	383.637	0.0421474	0.0421474
352.235	390.656	0.0428917	0.0428917
352.345	398.648	0.0438216	0.0438216
352.455	405.418	0.0446899	0.0446899
352.565	412.187	0.0455787	0.0455787
352.665	419.34	0.0463641	0.0463641
352.775	427.308	0.0472324	0.0472324
352.885	435.648	0.0481422	0.0481422
352.985	441.883	0.0489481	0.0489481
353.095	449.18	0.0498371	0.0498371
353.205	456.59	0.050705	0.050705
353.315	465.039	0.0515938	0.0515938
353.415	472.484	0.0524206	0.0524206
353.525	480.433	0.0532684	0.0532684
353.635	487.137	0.054178	0.054178
353.735	493.637	0.0549634	0.0549634
353.845	502.113	0.0558522	0.0558522
353.955	510.898	0.056741	0.056741
354.065	519.383	0.0576298	0.0576298
354.165	526.211	0.0584152	0.0584152
354.275	534.098	0.0592835	0.0592835
354.385	542.476	0.0601928	0.0601928
354.485	550.453	0.0609992	0.0609992
354.595	558.762	0.0618675	0.0618675
354.705	566.519	0.0627563	0.0627563
354.815	574.226	0.0636036	0.0636036
354.915	581.441	0.06441	0.06441
355.025	590.519	0.0652988	0.0652988
355.135	599.23	0.0661874	0.0661874
355.235	606.871	0.0669937	0.0669937
355.345	615.012	0.067862	0.067862
355.455	623.801	0.0687509	0.0687509
355.565	632.558	0.0696397	0.0696397
355.665	641.039	0.0704665	0.0704665
355.775	649.695	0.0713344	0.0713344
355.885	658.012	0.0721822	0.0721822
355.985	665.512	0.072988	0.072988
356.095	674.312	0.0738978	0.0738978
356.205	682.984	0.0747452	0.0747452
356.315	692.984	0.0756135	0.0756135
356.415	701.148	0.0764403	0.0764403
356.525	709.051	0.0773087	0.0773087
356.635	717.879	0.0781975	0.0781975
356.735	726.887	0.0790033	0.0790033
356.845	735.879	0.0798922	0.0798922
356.955	745.687	0.0807605	0.0807605
357.055	752.817	0.0815459	0.0815459
357.165	762.141	0.082414	0.082414
357.275	772.25	0.0833238	0.0833238
357.385	781.895	0.0841919	0.0841919
357.485	789.778	0.0849773	0.0849773
357.595	798.95	0.0858866	0.0858866
357.705	807.809	0.0867759	0.0867759
357.805	816.633	0.0875612	0.0875612
357.915	826.957	0.0884296	0.0884296
358.025	836.367	0.0893184	0.0893184
358.135	846.242	0.0901862	0.0901862
358.235	854.981	0.0909926	0.0909926
358.345	864.793	0.0918814	0.0918814
358.455	874.657	0.0927497	0.0927497
358.555	884.371	0.0935556	0.0935556
358.665	893.207	0.0944239	0.0944239
358.775	902.867	0.0953125	0.0953125
358.885	912.528	0.0961808	0.0961808
358.985	922.379	0.0969871	0.0969871
359.095	933.262	0.0978759	0.0978759
359.205	943.153	0.0987853	0.0987853
359.305	951.66	0.0995711	0.0995711
359.415	962.059	0.100439	0.100439
359.525	972.387	0.101287	0.101287
359.635	983.25	0.102176	0.102176
359.735	992.575	0.102961	0.102961
359.845	1002.91	0.10387	0.10387
359.955	1013.89	0.104759	0.104759
360.055	1023.5	0.105565	0.105565
360.165	1034.09	0.106434	0.106434
360.275	1045.34	0.107302	0.107302
360.385	1055.14	0.108191	0.108191
360.485	1065.11	0.109017	0.109017
360.595	1075.88	0.109906	0.109906
360.705	1087.54	0.110775	0.110775
360.805	1098.22	0.111539	0.111539
360.915	1109.15	0.112408	0.112408
361.025	1119.56	0.113317	0.113317
361.135	1130.57	0.114206	0.114206
361.235	1141.21	0.114991	0.114991
361.345	1153.42	0.11588	0.11588
361.455	1164.54	0.116769	0.116769
361.555	1174.34	0.117554	0.117554
361.665	1185.61	0.118423	0.118423
361.775	1197.02	0.119291	0.119291
361.885	1209.28	0.120159	0.120159
361.985	1219.68	0.120965	0.120965
362.095	1231.39	0.121854	0.121854
362.205	1242.94	0.122743	0.122743
362.305	1254.29	0.123508	0.123508
362.415	1267.31	0.124417	0.124417
362.525	1279.08	0.125285	0.125285
362.625	1290.24	0.126071	0.126071
362.735	1302.01	0.12698	0.12698
362.845	1314.08	0.127849	0.127849
362.955	1326.66	0.128737	0.128737
363.055	1338.49	0.129523	0.129523
363.165	1350.77	0.130412	0.130412
363.275	1362.94	0.13128	0.13128
363.375	1373.99	0.132065	0.132065
363.485	1387.49	0.132954	0.132954
363.595	1400.75	0.133843	0.133843
363.705	1414.18	0.134732	0.134732
363.805	1425.87	0.135538	0.135538
363.915	1437.71	0.136385	0.136385
364.025	1450.43	0.137254	0.137254
364.125	1462.61	0.13806	0.13806
364.235	1475.46	0.138887	0.138887
364.345	1488.33	0.139796	0.139796
364.455	1501.55	0.140685	0.140685
364.555	1513.54	0.14145	0.14145
364.665	1527.61	0.14238	0.14238
364.775	1478.52	0.143228	0.143228
364.875	1370.31	0.144034	0.144034
364.985	1396	0.144923	0.144923
365.095	1420.28	0.145811	0.145811
365.205	1444.46	0.146659	0.146659
365.305	1465.54	0.147465	0.147465
365.415	1485.55	0.148374	0.148374
365.525	1504.33	0.149243	0.149243
365.625	1519.86	0.150049	0.150049
365.735	1536.26	0.150917	0.150917
365.845	1552.71	0.151806	0.151806
365.955	1568.3	0.152653	0.152653
366.055	1582.93	0.15346	0.15346
366.165	1598.6	0.15439	0.15439
366.275	1614.03	0.155237	0.155237
366.375	1628.6	0.156044	0.156044
366.485	1644.41	0.156911	0.156911
366.595	1659.75	0.15778	0.15778
366.705	1675.53	0.158669	0.158669
366.805	1690.04	0.159475	0.159475
366.915	1705.72	0.160343	0.160343
367.015	1720.26	0.16117	0.16117
367.125	1735.9	0.162059	0.162059
367.235	1751.74	0.162927	0.162927
367.345	1767.68	0.163795	0.163795
367.445	1782.11	0.164601	0.164601
367.555	1798.72	0.165469	0.165469
367.665	1815.09	0.166358	0.166358
367.765	1830.01	0.167144	0.167144
367.875	1846.22	0.168033	0.168033
367.985	1862.87	0.168921	0.168921
368.095	1879.28	0.16981	0.16981
368.195	1893.47	0.170575	0.170575
368.305	1909.69	0.171484	0.171484
368.415	1926.25	0.172373	0.172373
368.515	1941	0.173138	0.173138
368.625	1957.64	0.174027	0.174027
368.735	1973.99	0.174895	0.174895
368.845	1990.93	0.175763	0.175763
368.945	2005.85	0.17659	0.17659
369.055	2022.51	0.177458	0.177458
369.165	2039.76	0.178347	0.178347
369.265	2055.19	0.179132	0.179132
369.375	2071.91	0.180042	0.180042
369.485	2088.5	0.180931	0.180931
369.595	2104.78	0.181799	0.181799
369.695	2120.37	0.182605	0.182605
369.805	2137.06	0.183453	0.183453
369.915	2154.02	0.184342	0.184342
370.015	2169.08	0.185148	0.185148
370.125	2186.17	0.186016	0.186016
370.235	2202.9	0.186925	0.186925
370.345	2221.1	0.187814	0.187814
370.445	2236.47	0.1886	0.1886
370.555	2253.99	0.189468	0.189468
370.665	2271.52	0.190357	0.190357
370.765	2287.16	0.191163	0.191163
370.875	2304.52	0.192031	0.192031
370.985	2321.62	0.192899	0.192899
371.095	2338.7	0.193788	0.193788
371.195	2354.19	0.194574	0.194574
371.305	2371.71	0.195483	0.195483
371.415	2337.02	0.196351	0.196351
371.515	2348.57	0.197137	0.197137
371.625	2372.08	0.198026	0.198026
371.735	2393.76	0.198915	0.198915
371.845	2412.73	0.199803	0.199803
371.945	2430.04	0.20061	0.20061
372.055	2448.56	0.201457	0.201457
372.165	2467.07	0.202367	0.202367
372.265	2483.3	0.203173	0.203173
372.375	2501.17	0.204061	0.204061
372.485	2518.54	0.204909	0.204909
372.585	2534.85	0.205736	0.205736
372.695	2553.24	0.206604	0.206604
372.805	2570.4	0.207472	0.207472
372.915	2588.89	0.208382	0.208382
373.015	2604.98	0.209188	0.209188
373.125	2623	0.210035	0.210035
373.235	2640.59	0.210925	0.210925
373.335	2656.86	0.21173	0.21173
373.445	2675.42	0.212619	0.212619
373.555	2693.72	0.213508	0.213508
373.665	2711.84	0.214356	0.214356
373.765	2727.91	0.215162	0.215162
373.875	2745.3	0.21603	0.21603
373.985	2763.82	0.21694	0.21694
374.085	2780.56	0.217745	0.217745
374.195	2799.15	0.218593	0.218593
374.305	2817.21	0.219461	0.219461
374.415	2835.49	0.220371	0.220371
374.515	2852.32	0.221198	0.221198
374.625	2871.59	0.222107	0.222107
374.735	2888.81	0.222955	0.222955
374.835	2905.5	0.223782	0.223782
374.945	2923.54	0.22465	0.22465
375.055	2941.61	0.225559	0.225559
375.165	2959.92	0.226427	0.226427
375.265	2976.39	0.227233	0.227233
375.375	2992.65	0.228102	0.228102
375.485	2412.86	0.229011	0.229011
375.585	2437.67	0.229776	0.229776
375.695	2467.33	0.230665	0.230665
375.805	2496	0.231574	0.231574
375.915	2524.12	0.232401	0.232401
376.015	2549.44	0.233228	0.233228
376.125	2575.65	0.234096	0.234096
376.235	2603.36	0.234964	0.234964
376.335	2626.87	0.235791	0.235791
376.445	2652.58	0.236659	0.236659
376.555	2679.2	0.237548	0.237548
376.665	2705.34	0.238437	0.238437
376.765	2728.09	0.239222	0.239222
376.875	2752.8	0.240132	0.240132
376.985	2777.98	0.241	0.241
377.085	2800.41	0.241786	0.241786
377.195	2824.19	0.242695	0.242695
377.305	2847.64	0.243564	0.243564
377.405	2869.3	0.244349	0.244349
377.515	2892.89	0.245238	0.245238
377.625	2915.88	0.246106	0.246106
377.735	2939.33	0.247016	0.247016
377.835	2960.3	0.247821	0.247821
377.945	2982.65	0.24871	0.24871
378.055	3005.27	0.249558	0.249558
378.155	3025.22	0.250364	0.250364
378.265	3047.16	0.251253	0.251253
378.375	3068.47	0.252121	0.252121
378.485	3089.53	0.252989	0.252989
378.585	3109.45	0.253796	0.253796
378.695	3130.8	0.254643	0.254643
378.805	3151.76	0.255532	0.255532
378.905	3171.03	0.256359	0.256359
379.015	3192.86	0.257248	0.257248
379.125	3214.06	0.258136	0.258136
379.235	3235.13	0.259005	0.259005
379.335	3254.1	0.259811	0.259811
379.445	3275.85	0.260679	0.260679
379.555	3296.94	0.261568	0.261568
379.655	3315.56	0.262353	0.262353
379.765	3336.64	0.263221	0.263221
379.875	3358.2	0.264131	0.264131
379.985	3379.33	0.26502	0.26502
380.085	3398.06	0.265805	0.265805
380.195	3419.81	0.266694	0.266694
380.305	3441.06	0.267583	0.267583
380.405	3460.43	0.268369	0.268369
380.515	3481.64	0.269278	0.269278
380.625	3501.87	0.270105	0.270105
380.735	3523.33	0.270973	0.270973
380.835	3542.46	0.271779	0.271779
380.945	3563.78	0.272668	0.272668
381.055	3585.45	0.273536	0.273536
381.155	3605.11	0.274363	0.274363
381.265	3626.73	0.275231	0.275231
381.375	3648.1	0.276099	0.276099
381.485	3670.25	0.276988	0.276988
381.585	3689.67	0.277774	0.277774
381.695	3710.88	0.278683	0.278683
381.805	3732.89	0.279572	0.279572
381.905	3752.37	0.280337	0.280337
382.015	3773.6	0.281226	0.281226
382.125	3795.42	0.282094	0.282094
382.225	3814.76	0.282921	0.282921
382.335	3836.09	0.283789	0.283789
382.445	3857.51	0.284678	0.284678
382.545	3877.37	0.285484	0.285484
382.655	3898.37	0.286372	0.286372
382.765	3919.34	0.287261	0.287261
382.875	3940.02	0.288109	0.288109
382.975	3959.12	0.288915	0.288915
383.085	3980.37	0.289783	0.289783
383.195	4001.91	0.290652	0.290652
383.295	4020.71	0.291457	0.291457
383.405	4041.07	0.292305	0.292305
383.515	4062.6	0.293194	0.293194
383.625	4083.94	0.294103	0.294103
383.725	4102.57	0.29491	0.29491
383.835	4123.68	0.295778	0.295778
383.945	4144.07	0.296687	0.296687
384.045	4162.81	0.297432	0.297432
384.155	4183.76	0.29832	0.29832
384.265	4204.23	0.299189	0.299189
384.375	4224.9	0.300077	0.300077
384.475	4244.05	0.300863	0.300863
384.585	4264.41	0.301731	0.301731
384.695	4285.55	0.302599	0.302599
384.795	4304.56	0.303447	0.303447
384.905	4325.56	0.304335	0.304335
385.015	4345.46	0.305224	0.305224
385.125	4364.66	0.306051	0.306051
385.225	4383.12	0.306857	0.306857
385.335	4403.49	0.307746	0.307746
385.445	4423.33	0.308594	0.308594
385.545	4441.73	0.309421	0.309421
385.655	4461.49	0.310289	0.310289
385.765	4481.85	0.311178	0.311178
385.875	4502.15	0.312066	0.312066
385.975	4520.45	0.312852	0.312852
386.085	4541.33	0.313741	0.313741
386.195	4561.73	0.31463	0.31463
386.295	4579.84	0.315415	0.315415
386.405	4600.59	0.316263	0.316263
386.515	4621.12	0.317151	0.317151
386.625	4642.34	0.31804	0.31804
386.725	4660.69	0.318847	0.318847
386.835	4680.9	0.319715	0.319715
386.945	4702.14	0.320604	0.320604
387.045	4721.79	0.32141	0.32141
387.155	4742.88	0.322298	0.322298
387.265	4763.59	0.323167	0.323167
387.365	4783.44	0.323952	0.323952
387.475	4804.65	0.324862	0.324862
387.585	4825.29	0.32573	0.32573
387.695	4846.65	0.326598	0.326598
387.795	4865.99	0.327404	0.327404
387.905	4887.24	0.328273	0.328273
388.015	4908.19	0.32914	0.32914
388.115	4928.02	0.329947	0.329947
388.225	4949	0.330835	0.330835
388.335	4970.56	0.331724	0.331724
388.445	4991.33	0.332593	0.332593
388.545	5010.84	0.333399	0.333399
388.655	5032.76	0.334288	0.334288
388.765	5055.04	0.335156	0.335156
388.865	5074	0.335983	0.335983
388.975	5095.97	0.336851	0.336851
389.085	5117.51	0.337719	0.337719
389.195	5138.79	0.338628	0.338628
389.295	5158.56	0.339414	0.339414
389.405	5180	0.340282	0.340282
389.515	5199.9	0.34115	0.34115
389.615	5219.11	0.341957	0.341957
389.725	5240.5	0.342866	0.342866
389.835	5262.58	0.343734	0.343734
389.945	5284.72	0.344623	0.344623
390.045	5303.86	0.345388	0.345388
390.155	5325.47	0.346297	0.346297
390.265	5346.49	0.347145	0.347145
390.365	5365.98	0.347951	0.347951
390.475	5387.11	0.34884	0.34884
390.585	5408.65	0.349729	0.349729
390.695	5429.47	0.350617	0.350617
390.795	5448.65	0.351424	0.351424
390.905	5468.72	0.352271	0.352271
391.015	5490.22	0.35316	0.35316
391.115	5508.9	0.353945	0.353945
391.225	5530.05	0.354834	0.354834
391.335	5551.21	0.355723	0.355723
391.445	5572.11	0.356591	0.356591
391.545	5590.9	0.357418	0.357418
391.655	5611.74	0.358266	0.358266
391.765	5631.96	0.359134	0.359134
391.865	5650.41	0.359961	0.359961
391.975	5670.99	0.36085	0.36085
392.085	5691.87	0.361738	0.361738
392.185	5709.11	0.362503	0.362503
392.295	5728.93	0.363413	0.363413
392.405	5748.21	0.364281	0.364281
392.515	5767.76	0.365149	0.365149
392.615	5785.93	0.365976	0.365976
392.725	5805.26	0.366844	0.366844
392.835	5824.39	0.367753	0.367753
392.935	5841.41	0.368518	0.368518
393.045	5859.87	0.369407	0.369407
393.155	5878.3	0.370296	0.370296
393.265	5896.41	0.371185	0.371185
393.365	5913.34	0.372011	0.372011
393.475	5930.28	0.372859	0.372859
393.585	5946.34	0.373748	0.373748
393.685	5961.14	0.374534	0.374534
393.795	5977.26	0.375402	0.375402
393.905	5993.58	0.37627	0.37627
394.015	5951.75	0.377179	0.377179
394.115	5962.91	0.377965	0.377965
394.225	5985.69	0.378854	0.378854
394.335	6009.14	0.379722	0.379722
394.435	6028.59	0.380528	0.380528
394.545	6047.43	0.381417	0.381417
394.655	6064.83	0.382306	0.382306
394.765	6081	0.383174	0.383174
394.865	6095.06	0.38396	0.38396
394.975	6109.93	0.384848	0.384848
395.085	6124.14	0.385716	0.385716
395.185	6137.1	0.386523	0.386523
395.295	6150.31	0.387432	0.387432
395.405	6163.41	0.388321	0.388321
395.515	6176.16	0.389169	0.389169
395.615	6186.8	0.389974	0.389974
395.725	6199.86	0.390905	0.390905
395.835	6210.12	0.391794	0.391794
395.935	6219.92	0.392538	0.392538
396.045	6229.92	0.393447	0.393447
396.155	6241.06	0.394336	0.394336
396.265	6251.34	0.395225	0.395225
396.365	6259.49	0.396031	0.396031
396.475	6268.86	0.396899	0.396899
396.585	6278.29	0.397809	0.397809
396.685	6286.17	0.398594	0.398594
396.795	6296.14	0.399483	0.399483
396.905	6304.16	0.400372	0.400372
397.015	6311.66	0.401219	0.401219
397.115	6319.83	0.402026	0.402026
397.225	6328.1	0.402894	0.402894
397.325	6335.29	0.403679	0.403679
397.435	6342.78	0.40461	0.40461
397.545	6349.86	0.405457	0.405457
397.655	6357.76	0.406367	0.406367
397.755	6364.04	0.407194	0.407194
397.865	6371.73	0.408041	0.408041
397.975	6379.02	0.40893	0.40893
398.075	6386.2	0.409736	0.409736
398.185	6393.59	0.410604	0.410604
398.295	6400.9	0.411472	0.411472
398.405	6409.02	0.412361	0.412361
398.505	6415.75	0.413146	0.413146
398.615	6423.09	0.414035	0.414035
398.725	6430.38	0.414945	0.414945
398.825	6437.79	0.41571	0.41571
398.935	6445.3	0.416619	0.416619
399.045	6452.99	0.417508	0.417508
399.155	6460.21	0.418355	0.418355
399.255	6466.9	0.419162	0.419162
399.365	6474.69	0.420051	0.420051
399.475	6482.48	0.420919	0.420919
399.575	6490.31	0.421725	0.421725
399.685	6498.31	0.422593	0.422593
399.795	6505.91	0.423461	0.423461
399.905	6513.73	0.42435	0.42435
400.005	6521.47	0.425177	0.425177
400.115	6529.6	0.426066	0.426066
400.225	6537.29	0.426934	0.426934
400.325	6544.47	0.427719	0.427719
400.435	6552.57	0.428608	0.428608
400.545	6560.72	0.429497	0.429497
400.655	6568.45	0.430365	0.430365
400.755	6575.88	0.43113	0.43113
400.865	6583.94	0.43204	0.43204
400.975	6591.97	0.432928	0.432928
401.075	6599.06	0.433714	0.433714
401.185	6606.74	0.434603	0.434603
401.295	6614.93	0.435471	0.435471
401.405	6623.53	0.43636	0.43636
401.505	6630.36	0.437166	0.437166
401.615	6638.04	0.438034	0.438034
401.725	6645.86	0.438944	0.438944
401.825	6653.33	0.439688	0.439688
401.935	6660.6	0.440577	0.440577
402.045	6667.71	0.441465	0.441465
402.145	6675.67	0.442251	0.442251
402.255	6683.35	0.443119	0.443119
402.365	6691.8	0.444029	0.444029
402.475	6700.48	0.444897	0.444897
402.575	6707.74	0.445744	0.445744
402.685	6714.46	0.446592	0.446592
402.795	6722.49	0.44746	0.44746
402.895	6730.36	0.448287	0.448287
403.005	6738.02	0.449155	0.449155
403.115	6745.01	0.450023	0.450023
403.225	6752.91	0.450891	0.450891
403.325	6760.51	0.451698	0.451698
403.435	6768.3	0.452586	0.452586
403.545	6776.1	0.453475	0.453475
403.645	6783.55	0.454281	0.454281
403.755	6791.63	0.455149	0.455149
403.865	6799.66	0.456038	0.456038
403.975	6806.93	0.456927	0.456927
404.075	6814.93	0.457713	0.457713
404.185	6821.98	0.458581	0.458581
404.295	6829.36	0.459449	0.459449
404.395	6836.25	0.460255	0.460255
404.505	6844.4	0.461144	0.461144
404.615	6851.43	0.462012	0.462012
404.725	6859.41	0.462901	0.462901
404.825	6866.47	0.463687	0.463687
404.935	6874.31	0.464576	0.464576
405.045	6882.27	0.465485	0.465485
405.145	6888.27	0.466229	0.466229
405.255	6896.13	0.467118	0.467118
405.365	6904.07	0.468007	0.468007
405.475	6911.57	0.468875	0.468875
405.575	6918.76	0.469702	0.469702
405.685	6926.07	0.47057	0.47057
405.795	6933.32	0.471438	0.471438
405.895	6941.15	0.472265	0.472265
406.005	6948.39	0.473133	0.473133
406.115	6956.12	0.474042	0.474042
406.225	6963	0.47487	0.47487
406.325	6809.47	0.475614	0.475614
406.435	6561.75	0.476544	0.476544
406.545	6591.57	0.477391	0.477391
406.645	6618.83	0.478198	0.478198
406.755	6649.57	0.479107	0.479107
406.865	6677.8	0.479934	0.479934
406.975	6706.96	0.480864	0.480864
407.075	6731.65	0.48165	0.48165
407.185	6758.45	0.482538	0.482538
407.295	6784.31	0.483427	0.483427
407.395	6805.82	0.484171	0.484171
407.505	6830.25	0.485081	0.485081
407.615	6853.26	0.48597	0.48597
407.715	6873.28	0.486755	0.486755
407.825	6894.35	0.487623	0.487623
407.935	6914.38	0.488512	0.488512
408.045	6933.47	0.489381	0.489381
408.145	6950.4	0.490207	0.490207
408.255	6968.07	0.491096	0.491096
408.365	6984.71	0.491964	0.491964
408.465	6998.08	0.49277	0.49277
408.575	7011.46	0.493639	0.493639
408.685	7023.96	0.494507	0.494507
408.795	7036.77	0.495395	0.495395
408.895	7046.58	0.496202	0.496202
409.005	7057.32	0.49707	0.49707
409.115	7068.23	0.497938	0.497938
409.215	7077.4	0.498744	0.498744
409.325	7086.31	0.499592	0.499592
409.435	7096.27	0.500501	0.500501
409.545	7105.3	0.50139	0.50139
409.645	7113.32	0.502196	0.502196
409.755	7122.08	0.503106	0.503106
409.865	7130.12	0.503953	0.503953
409.965	7138.19	0.504759	0.504759
410.075	7145.73	0.505627	0.505627
410.185	7154.43	0.506516	0.506516
410.295	7163.2	0.507405	0.507405
410.395	7169.6	0.508191	0.508191
410.505	7178.39	0.509079	0.509079
410.615	7186.5	0.509968	0.509968
410.715	7194.55	0.510754	0.510754
410.825	7203.25	0.511643	0.511643
410.935	7211.09	0.512511	0.512511
411.045	7219.24	0.513379	0.513379
411.145	7226.25	0.514185	0.514185
411.255	7234.16	0.515074	0.515074
411.365	7241.85	0.515942	0.515942
411.465	7248.82	0.516728	0.516728
411.575	7256.07	0.517616	0.517616
411.685	7264.73	0.518505	0.518505
411.795	7272.93	0.519394	0.519394
411.895	7280.36	0.52018	0.52018
412.005	7288.46	0.521069	0.521069
412.105	7296.26	0.521875	0.521875
412.215	7303.82	0.522743	0.522743
412.325	7310.86	0.523611	0.523611
412.435	7318.85	0.5245	0.5245
412.535	7325.9	0.525285	0.525285
412.645	7332.86	0.526195	0.526195
412.755	7340.1	0.527063	0.527063
412.855	7347.74	0.527869	0.527869
412.965	7354.99	0.528758	0.528758
413.075	7362.39	0.529626	0.529626
413.185	7370.13	0.530536	0.530536
413.285	7377.22	0.531321	0.531321
413.395	7384.79	0.53221	0.53221
413.505	7392.18	0.533078	0.533078
413.605	7399.03	0.533885	0.533885
413.715	7406.52	0.534752	0.534752
413.825	7413.48	0.535621	0.535621
413.935	7421.45	0.53651	0.53651
414.035	7427.94	0.537316	0.537316
414.145	7435.26	0.538205	0.538205
414.255	7442.67	0.539093	0.539093
414.355	7449.2	0.539879	0.539879
414.465	7456.85	0.540789	0.540789
414.575	7464.7	0.541657	0.541657
414.685	7471.95	0.542545	0.542545
414.785	7478.4	0.543331	0.543331
414.895	7486.42	0.544199	0.544199
415.005	7493.46	0.545109	0.545109
415.105	7499.79	0.545874	0.545874
415.215	7507.88	0.546783	0.546783
415.325	7514.39	0.547672	0.547672
415.435	7521.26	0.54854	0.54854
415.535	7527.73	0.549346	0.549346
415.645	7534.61	0.550194	0.550194
415.755	7542.29	0.551083	0.551083
415.855	7548.46	0.551889	0.551889
415.965	7554.94	0.552757	0.552757
416.075	7562.72	0.553646	0.553646
416.185	7570.15	0.554555	0.554555
416.285	7576.37	0.55532	0.55532
416.395	7584.63	0.55623	0.55623
416.505	7591.44	0.557077	0.557077
416.605	7597.78	0.557924	0.557924
416.715	7604.9	0.558772	0.558772
416.825	7611.37	0.55964	0.55964
416.935	7619.53	0.560571	0.560571
417.035	7625.37	0.561376	0.561376
417.145	7632.23	0.562245	0.562245
417.255	7639	0.563113	0.563113
417.355	7645.23	0.563919	0.563919
417.465	7652.69	0.564808	0.564808
417.575	7660.16	0.565697	0.565697
417.675	7666.77	0.566524	0.566524
417.785	7673.6	0.567371	0.567371
417.895	7680.4	0.568239	0.568239
418.005	7687.54	0.56917	0.56917
418.105	7693.41	0.569955	0.569955
418.215	7700.17	0.570844	0.570844
418.325	7706.33	0.571712	0.571712
418.425	7712.21	0.572498	0.572498
418.535	7719.75	0.573386	0.573386
418.645	7726.81	0.574275	0.574275
418.755	7734.07	0.575144	0.575144
418.855	7740.24	0.575929	0.575929
418.965	7747.68	0.576838	0.576838
419.075	7754.07	0.577707	0.577707
419.175	7760.78	0.578533	0.578533
419.285	7768.07	0.579422	0.579422
419.395	7773.11	0.58027	0.58027
419.505	7778.93	0.581158	0.581158
419.605	7784.76	0.581944	0.581944
419.715	7791.52	0.582833	0.582833
419.825	7797.99	0.583701	0.583701
419.925	7804.47	0.584507	0.584507
420.035	7811.38	0.585396	0.585396
420.145	7818.46	0.586285	0.586285
420.255	7825.62	0.587153	0.587153
420.355	7832.17	0.58798	0.58798
420.465	7838.79	0.588848	0.588848
420.575	7844.91	0.589737	0.589737
420.675	7850.53	0.590522	0.590522
420.785	7857.45	0.591391	0.591391
420.895	7864.35	0.592279	0.592279
421.005	7870.82	0.593168	0.593168
421.105	7877.16	0.593975	0.593975
421.215	7883.24	0.594842	0.594842
421.325	7890.33	0.595711	0.595711
421.425	7896.29	0.596517	0.596517
421.535	7904	0.597406	0.597406
421.645	7910.46	0.598274	0.598274
421.755	7917.4	0.599142	0.599142
421.855	7923.04	0.599948	0.599948
421.965	7929.86	0.600858	0.600858
422.075	7936.15	0.601705	0.601705
422.175	7942.06	0.602491	0.602491
422.285	7948.38	0.603421	0.603421
422.395	7954.52	0.604289	0.604289
422.495	7960.88	0.605095	0.605095
422.605	7967.25	0.605964	0.605964
422.715	7973.62	0.606832	0.606832
422.825	7980.98	0.607741	0.607741
422.925	7986.71	0.608506	0.608506
423.035	7993.33	0.609395	0.609395
423.145	8000.58	0.610284	0.610284
423.245	8005.9	0.611069	0.611069
423.355	8012.14	0.611917	0.611917
423.465	8019.01	0.612826	0.612826
423.575	8025.47	0.613694	0.613694
423.675	8030.85	0.6145	0.6145
423.785	8037.32	0.615389	0.615389
423.895	8043.35	0.616257	0.616257
423.995	8049.27	0.617043	0.617043
424.105	8055.9	0.617952	0.617952
424.215	8062.89	0.618821	0.618821
424.325	8069.65	0.619689	0.619689
424.425	8075.68	0.620474	0.620474
424.535	8082.51	0.621384	0.621384
424.645	8088.81	0.622252	0.622252
424.745	8094.29	0.623079	0.623079
424.855	8101.28	0.623947	0.623947
424.965	8107.86	0.624857	0.624857
425.075	8113.47	0.625746	0.625746
425.175	8118.18	0.62651	0.62651
425.285	8124.57	0.627378	0.627378
425.395	8131.15	0.628267	0.628267
425.495	8137.42	0.629032	0.629032
425.605	8144.67	0.629942	0.629942
425.715	8150.94	0.63081	0.63081
425.825	8157.32	0.631678	0.631678
425.925	8163.98	0.632484	0.632484
426.035	8170.51	0.633352	0.633352
426.145	8176.47	0.634241	0.634241
426.245	8182.06	0.635047	0.635047
426.355	8187.76	0.635915	0.635915
426.465	8194.02	0.636804	0.636804
426.575	8200.75	0.637693	0.637693
426.675	8205.88	0.638458	0.638458
426.785	8212.32	0.639368	0.639368
426.895	8218.13	0.640235	0.640235
426.995	8224.47	0.641	0.641
427.105	8232.23	0.641931	0.641931
427.215	8238.9	0.642799	0.642799
427.315	8244.07	0.643584	0.643584
427.425	8249.21	0.644473	0.644473
427.535	8254.92	0.645341	0.645341
427.635	8261.22	0.646148	0.646148
427.745	8267.36	0.646974	0.646974
427.855	8273.39	0.647884	0.647884
427.965	8279.26	0.648752	0.648752
428.065	8285.18	0.649558	0.649558
428.175	8292.13	0.650468	0.650468
428.285	8298.74	0.651315	0.651315
428.385	8305.12	0.652121	0.652121
428.495	8311.22	0.65301	0.65301
428.605	8317.04	0.653878	0.653878
428.715	8324.07	0.654746	0.654746
428.815	8329.83	0.655532	0.655532
428.925	8335.84	0.656442	0.656442
429.035	8341.18	0.65731	0.65731
429.135	8346.38	0.658095	0.658095
429.245	8352.87	0.658984	0.658984
429.355	8359.7	0.659873	0.659873
429.465	8365.9	0.660762	0.660762
429.565	8371.54	0.661547	0.661547
429.675	8377.98	0.662457	0.662457
429.785	8384.45	0.663325	0.663325
429.885	8390.1	0.664131	0.664131
429.995	8396.63	0.664999	0.664999
430.105	8402.14	0.665868	0.665868
430.215	8407.7	0.666735	0.666735
430.315	8413.55	0.667562	0.667562
430.425	8420.99	0.668451	0.668451
430.535	8427	0.669319	0.669319
430.635	8432.11	0.670126	0.670126
430.745	8437.43	0.670994	0.670994
430.855	8444.55	0.671903	0.671903
430.965	8450.71	0.67273	0.67273
431.065	8456.9	0.673557	0.673557
431.175	8462.75	0.674425	0.674425
431.285	8469.35	0.675335	0.675335
431.385	8475.43	0.67612	0.67612
431.495	8481.41	0.676988	0.676988
431.605	8487.87	0.677877	0.677877
431.715	8493.05	0.678745	0.678745
431.815	8498.66	0.679551	0.679551
431.925	8505.35	0.680461	0.680461
432.035	8511.72	0.681329	0.681329
432.135	8516.84	0.682115	0.682115
432.245	8522.2	0.682983	0.682983
432.355	8528.45	0.683851	0.683851
432.455	8534.45	0.684678	0.684678
432.565	8540.38	0.685546	0.685546
432.675	8546.96	0.686394	0.686394
432.785	8553.48	0.687283	0.687283
432.885	8558.12	0.688088	0.688088
432.995	8564.57	0.688957	0.688957
433.105	8570.64	0.689866	0.689866
433.205	8576.01	0.690672	0.690672
433.315	8582.58	0.691541	0.691541
433.425	8588.43	0.69243	0.69243
433.535	8594.35	0.693318	0.693318
433.635	8600.06	0.694104	0.694104
433.745	8606.24	0.694972	0.694972
433.855	8613.68	0.695881	0.695881
433.955	8618.57	0.696667	0.696667
434.065	8624.98	0.697556	0.697556
434.175	8631.17	0.698444	0.698444
434.285	8637.23	0.699313	0.699313
434.385	8642.69	0.700119	0.700119
434.495	8648.74	0.701008	0.701008
434.605	8653.96	0.701876	0.701876
434.705	8659.21	0.702641	0.702641
434.815	8666.09	0.70355	0.70355
434.925	8671.69	0.704398	0.704398
435.035	8677.99	0.705287	0.705287
435.135	8683.3	0.706093	0.706093
435.245	8689.73	0.706981	0.706981
435.355	8696.06	0.707891	0.707891
435.455	8701	0.708677	0.708677
435.565	8707.25	0.709565	0.709565
435.675	8713.62	0.710434	0.710434
435.785	8718.65	0.711302	0.711302
435.885	8723.5	0.712128	0.712128
435.995	8730.58	0.713017	0.713017
436.105	8735.93	0.713865	0.713865
436.205	8741.68	0.714671	0.714671
436.315	8748.35	0.71556	0.71556
436.425	8754.35	0.716428	0.716428
436.535	8760.69	0.717317	0.717317
436.635	8767.19	0.718123	0.718123
436.745	8773.29	0.719012	0.719012
436.855	8778.52	0.719901	0.719901
436.955	8784.21	0.720727	0.720727
437.065	8789.82	0.721554	0.721554
437.175	8796.07	0.722443	0.722443
437.275	8801.56	0.72325	0.72325
437.385	8806.68	0.724118	0.724118
437.495	8812.98	0.725007	0.725007
437.605	8819.26	0.725895	0.725895
437.705	8825.03	0.726701	0.726701
437.815	8831.24	0.72757	0.72757
437.925	8836.76	0.728458	0.728458
438.025	8842.45	0.729285	0.729285
438.135	8849.08	0.730153	0.730153
438.245	8854.71	0.731042	0.731042
438.355	8859.97	0.731931	0.731931
438.455	8864.81	0.732717	0.732717
438.565	8870.82	0.733606	0.733606
438.675	8876.76	0.734494	0.734494
438.775	8882.53	0.7353	0.7353
438.885	8888.95	0.73619	0.73619
438.995	8894.78	0.737057	0.737057
439.105	8900.67	0.737926	0.737926
439.205	8907.55	0.738773	0.738773
439.315	8913.2	0.739621	0.739621
439.425	8918.8	0.740489	0.740489
439.525	8923.9	0.741316	0.741316
439.635	8929.66	0.742184	0.742184
439.745	8935.58	0.743052	0.743052
439.855	8941.82	0.743941	0.743941
439.955	8947.46	0.744747	0.744747
440.065	8954	0.745656	0.745656
440.175	8959.47	0.746525	0.746525
440.275	8964.26	0.74731	0.74731
440.385	8971.22	0.74822	0.74822
440.495	8976.96	0.749088	0.749088
440.605	8982.56	0.749956	0.749956
440.705	8987.55	0.750741	0.750741
440.815	8993.91	0.75163	0.75163
440.925	8999.88	0.752519	0.752519
441.025	9005.02	0.753325	0.753325
441.135	9010.95	0.754173	0.754173
441.245	9016.53	0.755082	0.755082
441.355	9022.42	0.755971	0.755971
441.455	9028.24	0.756778	0.756778
441.565	9033.57	0.757646	0.757646
441.675	9039.45	0.758493	0.758493
441.775	9044.82	0.759299	0.759299
441.885	9050.62	0.760188	0.760188
441.995	9057.49	0.761097	0.761097
442.105	9063.05	0.761945	0.761945
442.205	9069.29	0.762751	0.762751
442.315	9075.1	0.763599	0.763599
442.415	9080.41	0.764425	0.764425
442.525	9086.9	0.765315	0.765315
442.635	9092.18	0.766203	0.766203
442.745	9097.85	0.767072	0.767072
442.845	9103.29	0.767898	0.767898
442.955	9108.4	0.768746	0.768746
443.065	9114.27	0.769635	0.769635
443.165	9119.99	0.77042	0.77042
443.275	9126.51	0.771309	0.771309
443.385	9131.94	0.772198	0.772198
443.495	9138.04	0.773086	0.773086
443.595	9143.62	0.773893	0.773893
443.705	9149.49	0.774761	0.774761
443.815	9155.07	0.775629	0.775629
443.915	9160.48	0.776456	0.776456
444.025	9166.3	0.777345	0.777345
444.135	9170.96	0.778192	0.778192
444.245	9176.89	0.77904	0.77904
444.345	9182.37	0.779825	0.779825
444.455	9188.77	0.780735	0.780735
444.565	9194.91	0.781603	0.781603
444.665	9200.23	0.78243	0.78243
444.775	9206.31	0.783298	0.783298
444.885	9212.28	0.784187	0.784187
444.995	9218.29	0.785055	0.785055
445.095	9223.87	0.785882	0.785882
445.205	9229.26	0.78675	0.78675
445.315	9235.51	0.787639	0.787639
445.415	9239.98	0.788404	0.788404
445.525	9246.22	0.789293	0.789293
445.635	9251.89	0.790181	0.790181
445.745	9258.08	0.79107	0.79107
445.845	9262.86	0.791856	0.791856
445.955	9269.18	0.792745	0.792745
446.065	9275.56	0.793633	0.793633
446.165	9280.25	0.79444	0.79444
446.275	9285.24	0.795287	0.795287
446.385	9291.62	0.796176	0.796176
446.495	9297.36	0.797065	0.797065
446.595	9302.14	0.79783	0.79783
446.705	9308.98	0.798739	0.798739
446.815	9314.59	0.799587	0.799587
446.915	9318.9	0.800393	0.800393
447.025	9325.74	0.801302	0.801302
447.135	9331.6	0.802171	0.802171
447.235	9337.18	0.802977	0.802977
447.345	9342.77	0.803866	0.803866
447.455	9348.05	0.804734	0.804734
447.565	9353.78	0.805622	0.805622
447.665	9359.53	0.806387	0.806387
447.775	9365.29	0.807276	0.807276
447.885	9370.96	0.808144	0.808144
447.985	9376.55	0.808951	0.808951
448.095	9381.88	0.809819	0.809819
448.205	9388.63	0.810707	0.810707
448.315	9394.81	0.811596	0.811596
448.415	9401.01	0.812444	0.812444
448.525	9406.03	0.813291	0.813291
448.635	9409.67	0.814118	0.814118
448.735	9415.17	0.814924	0.814924
448.845	9421.27	0.815813	0.815813
448.955	9427.68	0.816702	0.816702
449.065	9433.63	0.81757	0.81757
449.165	9437.8	0.818356	0.818356
449.275	9444.66	0.819244	0.819244
449.385	9450.27	0.820133	0.820133
449.485	9455.72	0.82094	0.82094
449.595	9461.42	0.821828	0.821828
449.705	9467.15	0.822676	0.822676
449.815	9473.28	0.823565	0.823565
449.915	9478.14	0.82435	0.82435
450.025	9484.47	0.825239	0.825239
450.135	9490.36	0.826107	0.826107
450.235	9495.7	0.826913	0.826913
450.345	9500.96	0.827802	0.827802
450.455	9507.17	0.828671	0.828671
450.565	9513.43	0.82958	0.82958
450.665	9519.13	0.830365	0.830365
450.775	9524.99	0.831254	0.831254
450.885	9531.36	0.832143	0.832143
450.985	9535.7	0.832928	0.832928
451.095	9541.35	0.833776	0.833776
451.205	9547.3	0.834665	0.834665
451.315	9553.04	0.835533	0.835533
451.415	9558.84	0.83636	0.83636
451.525	9564.04	0.837228	0.837228
451.635	9570.98	0.838117	0.838117
451.735	9575.2	0.838882	0.838882
451.845	9580.8	0.839812	0.839812
451.955	9586.11	0.84066	0.84066
452.065	9592.34	0.841548	0.841548
452.165	9598.11	0.842355	0.842355
452.275	9603.86	0.843223	0.843223
452.385	9609.38	0.844112	0.844112
452.485	9614.64	0.844918	0.844918
452.595	9619.92	0.845786	0.845786
452.705	9625.92	0.846654	0.846654
452.805	9631.54	0.847481	0.847481
452.915	9638.13	0.848349	0.848349
453.025	9642.58	0.849176	0.849176
453.135	9649.04	0.850106	0.850106
453.235	9654.83	0.850912	0.850912
453.345	9660.58	0.85178	0.85178
453.455	9666.54	0.85269	0.85269
453.555	9671.16	0.853475	0.853475
453.665	9676.74	0.854344	0.854344
453.775	9682.55	0.855233	0.855233
453.885	9688.81	0.856121	0.856121
453.985	9693.97	0.856906	0.856906
454.095	9699.49	0.857816	0.857816
454.205	9705.41	0.858685	0.858685
454.305	9711.08	0.85949	0.85949
454.415	9716.77	0.860338	0.860338
454.525	9722.08	0.861206	0.861206
454.635	9727.73	0.862116	0.862116
454.735	9732.78	0.862881	0.862881
454.845	9739.54	0.86379	0.86379
454.955	9745.31	0.864679	0.864679
455.055	9750.15	0.865464	0.865464
455.165	9756.47	0.866353	0.866353
455.275	9762.24	0.867221	0.867221
455.385	9767.61	0.86811	0.86811
455.485	9773.91	0.868937	0.868937
455.595	9779.92	0.869805	0.869805
455.705	9785.04	0.870673	0.870673
455.805	9790.41	0.8715	0.8715
455.915	9795.93	0.872368	0.872368
456.025	9801.83	0.873237	0.873237
456.135	9807.99	0.874126	0.874126
456.235	9813	0.87489	0.87489
456.345	9818.86	0.8758	0.8758
456.455	9824.76	0.876668	0.876668
456.555	9830.08	0.877474	0.877474
456.665	9835.96	0.878342	0.878342
456.775	9842.33	0.879252	0.879252
456.885	9847.5	0.880161	0.880161
456.985	9852.03	0.880926	0.880926
457.095	9857.49	0.881794	0.881794
457.195	9863.39	0.882601	0.882601
457.305	9868.98	0.88349	0.88349
457.415	9874.34	0.884337	0.884337
457.525	9880.56	0.885246	0.885246
457.625	9885.69	0.886011	0.886011
457.735	9891.61	0.886941	0.886941
457.845	9898.01	0.887809	0.887809
457.945	9903.03	0.888616	0.888616
458.055	9907.99	0.889484	0.889484
458.165	9914.07	0.890352	0.890352
458.275	9919.9	0.891241	0.891241
458.375	9924.83	0.892047	0.892047
458.485	9930.35	0.892915	0.892915
458.595	9935.93	0.893804	0.893804
458.695	9942.16	0.894631	0.894631
458.805	9947.57	0.895499	0.895499
458.915	9953.68	0.896367	0.896367
459.025	9960.21	0.897256	0.897256
459.125	9964.63	0.898042	0.898042
459.235	9971.46	0.898972	0.898972
459.345	9976.67	0.899861	0.899861
459.445	9981.96	0.900646	0.900646
459.555	9987.27	0.901514	0.901514
459.665	9991.93	0.902382	0.902382
459.775	9998.41	0.903292	0.903292
459.875	10003.8	0.904119	0.904119
459.985	10009.6	0.904966	0.904966
460.095	10015.5	0.905855	0.905855
460.195	10020.5	0.90664	0.90664
460.305	10027.1	0.907571	0.907571
460.415	10033.5	0.908418	0.908418
460.525	10039.1	0.909286	0.909286
460.625	10044.4	0.910093	0.910093
460.735	10049.8	0.910982	0.910982
460.845	10055.4	0.911849	0.911849
460.945	10060.5	0.912635	0.912635
461.055	10066.6	0.913524	0.913524
461.165	10072.1	0.914392	0.914392
461.275	10078.8	0.915322	0.915322
461.375	10083.6	0.916087	0.916087
461.485	10089	0.916955	0.916955
461.595	10095.7	0.917886	0.917886
461.695	10100.3	0.91865	0.91865
461.805	10106.4	0.919539	0.919539
461.915	10112.9	0.920428	0.920428
462.025	10118.6	0.921317	0.921317
462.125	10123.3	0.922102	0.922102
462.235	10129.2	0.92297	0.92297
462.345	10135.3	0.92388	0.92388
462.445	10140	0.924686	0.924686
462.555	10145.6	0.925534	0.925534
462.665	10150.8	0.926423	0.926423
462.765	10156.3	0.927208	0.927208
462.875	10162.6	0.928097	0.928097
462.985	10168.1	0.928965	0.928965
463.095	10173.6	0.929854	0.929854
463.195	10179.1	0.93066	0.93066
463.305	10185.3	0.931549	0.931549
463.415	10191.5	0.932417	0.932417
463.515	10197.1	0.933244	0.933244
463.625	10203	0.934133	0.934133
463.735	10207.7	0.935001	0.935001
463.845	10213.5	0.935869	0.935869
463.945	10218.8	0.936675	0.936675
464.055	10224.5	0.937543	0.937543
464.165	10229.6	0.938412	0.938412
464.265	10235.7	0.939197	0.939197
464.375	10242.1	0.940127	0.940127
464.485	10247.3	0.940995	0.940995
464.595	10253.1	0.941864	0.941864
464.695	10258.3	0.94267	0.94267
464.805	10263.9	0.943559	0.943559
464.915	10270.1	0.944427	0.944427
465.015	10275.9	0.945253	0.945253
465.125	10281.7	0.946122	0.946122
465.235	10286.4	0.947011	0.947011
465.345	10291	0.947858	0.947858
465.445	10296	0.948643	0.948643
465.555	10301.8	0.949512	0.949512
465.665	10308	0.95038	0.95038
465.765	10313.6	0.951207	0.951207
465.875	10320.2	0.952116	0.952116
465.985	10325.9	0.953005	0.953005
466.095	10331.2	0.953852	0.953852
466.195	10336.5	0.954638	0.954638
466.305	10343.2	0.955548	0.955548
466.415	10348.3	0.956457	0.956457
466.515	10352.7	0.957242	0.957242
466.625	10358.2	0.958111	0.958111
466.735	10364.4	0.958979	0.958979
466.845	10371	0.959888	0.959888
466.945	10375.6	0.960653	0.960653
467.055	10381.5	0.961542	0.961542
467.165	10387.6	0.962431	0.962431
467.265	10393.3	0.963237	0.963237
467.375	10399.1	0.964085	0.964085
467.485	10404.6	0.964974	0.964974
467.585	10410	0.96578	0.96578
467.695	10416	0.966669	0.966669
467.805	10421.2	0.967537	0.967537
467.915	10427.8	0.968425	0.968425
468.015	10432.3	0.969211	0.969211
468.125	10437.4	0.9701	0.9701
468.235	10443.2	0.970968	0.970968
468.335	10449.2	0.971774	0.971774
468.445	10454.9	0.972642	0.972642
468.555	10460.6	0.973531	0.973531
468.665	10465.4	0.974379	0.974379
468.765	10470.7	0.975185	0.975185
468.875	10476.6	0.976053	0.976053
468.985	10483.2	0.976963	0.976963
469.085	10488.5	0.977769	0.977769
469.195	10493.7	0.978637	0.978637
469.305	10498.4	0.979484	0.979484
469.415	10505.6	0.980394	0.980394
469.515	10510.7	0.98118	0.98118
469.625	10517.4	0.982089	0.982089
469.735	10521.9	0.982957	0.982957
469.835	10526.6	0.983701	0.983701
469.945	10532.7	0.98459	0.98459
470.055	10538.9	0.985458	0.985458
470.165	10545.4	0.986347	0.986347
470.265	10550.5	0.987153	0.987153
470.375	10555.8	0.988042	0.988042
470.485	10562	0.98891	0.98891
470.585	10567.7	0.989716	0.989716
470.695	10573.5	0.990605	0.990605
470.805	10579	0.991515	0.991515
470.915	10583.7	0.992362	0.992362
471.015	10589.1	0.993148	0.993148
471.125	10595.4	0.994037	0.994037
471.235	10601.3	0.994905	0.994905
471.335	10606.8	0.995732	0.995732
471.445	10611.8	0.9966	0.9966
471.555	10618.2	0.997468	0.997468
471.665	10624.4	0.998336	0.998336
471.765	10629.8	0.999163	0.999163
471.875	10635.6	1.00003	1.00003
471.985	10641.3	1.00092	1.00092
472.085	10646	1.00169	1.00169
472.195	10651.4	1.00259	1.00259
472.305	10658	1.00346	1.00346
472.405	10663.5	1.00427	1.00427
472.515	10668.8	1.00516	1.00516
472.625	10674.7	1.00603	1.00603
472.725	10681.8	1.00685	1.00685
472.835	10687.7	1.00772	1.00772
472.945	10693.4	1.00859	1.00859
473.055	10699.4	1.00946	1.00946
473.155	10704.4	1.01026	1.01026
473.265	10709.8	1.01115	1.01115
473.375	10715.8	1.01202	1.01202
473.475	10720.7	1.01281	1.01281
473.585	10714.5	1.01372	1.01372
473.695	10699.6	1.01458	1.01458
473.805	10708.3	1.01549	1.01549
473.905	10717.5	1.01626	1.01626
474.015	10727.7	1.01717	1.01717
474.125	10737	1.01801	1.01801
474.225	10744.7	1.01882	1.01882
474.335	10752.4	1.01969	1.01969
474.445	10760.4	1.02058	1.02058
474.555	10767.1	1.02145	1.02145
474.655	10773.6	1.02225	1.02225
474.765	10779.2	1.02312	1.02312
474.875	10785.8	1.02403	1.02403
474.975	10791.3	1.02482	1.02482
475.085	10797.9	1.0257	1.0257
475.195	10804.8	1.02657	1.02657
475.305	10810.5	1.02744	1.02744
475.405	10816.4	1.02825	1.02825
475.515	10822.4	1.02914	1.02914
475.625	10829.4	1.03	1.03
475.725	10835.1	1.03081	1.03081
475.835	10841.6	1.0317	1.0317
475.945	10847.6	1.03257	1.03257
476.055	10852.8	1.03346	1.03346
476.155	10858.7	1.03426	1.03426
476.265	10864.5	1.03513	1.03513
476.375	10870.2	1.03604	1.03604
476.475	10875.1	1.03683	1.03683
476.585	10881	1.03769	1.03769
476.695	10887.5	1.0386	1.0386
476.805	10894	1.03947	1.03947
476.905	10899.9	1.0403	1.0403
477.015	10905.1	1.04115	1.04115
477.125	10911.6	1.04203	1.04203
477.225	10917.4	1.04282	1.04282
477.335	10923.3	1.04371	1.04371
477.445	10929.3	1.04458	1.04458
477.545	10934.3	1.04538	1.04538
477.655	10939.6	1.04625	1.04625
477.765	10946	1.04716	1.04716
477.875	10951.8	1.04803	1.04803
477.975	10957.7	1.04883	1.04883
478.085	10964	1.0497	1.0497
478.195	10970.4	1.05059	1.05059
478.295	10975.7	1.05138	1.05138
478.405	10982.2	1.05229	1.05229
478.515	10987.1	1.05315	1.05315
478.625	10993.7	1.05402	1.05402
478.725	11000.2	1.05483	1.05483
478.835	11005.5	1.05572	1.05572
478.945	11011.1	1.05661	1.05661
479.045	11015.9	1.05741	1.05741
479.155	11021.8	1.05828	1.05828
479.265	11027.4	1.05919	1.05919
479.375	11033	1.06004	1.06004
479.475	11038.3	1.06084	1.06084
479.585	11045.4	1.06171	1.06171
479.695	11051.6	1.0626	1.0626
479.795	11056.8	1.06341	1.06341
479.905	11062.8	1.0643	1.0643
480.015	11068.9	1.06516	1.06516
480.125	11075.4	1.06605	1.06605
480.225	11080.6	1.06684	1.06684
480.335	11086.2	1.06773	1.06773
480.445	11091.8	1.06864	1.06864
480.545	11096.2	1.06944	1.06944
480.655	11102.9	1.07031	1.07031
480.765	11108.6	1.0712	1.0712
480.875	11114.3	1.07207	1.07207
480.975	11120.5	1.07287	1.07287
481.085	11126.9	1.07376	1.07376
481.195	11133.6	1.07467	1.07467
481.295	11138.6	1.07546	1.07546
481.405	11144.5	1.07633	1.07633
481.515	11150	1.07722	1.07722
481.625	11155.7	1.07808	1.07808
481.725	11161.1	1.07889	1.07889
481.835	11166.5	1.07976	1.07976
481.945	11171.9	1.08065	1.08065
482.045	11177.3	1.08143	1.08143
482.155	11183.6	1.08234	1.08234
482.265	11190	1.08321	1.08321
482.365	11195.8	1.08402	1.08402
482.475	11202.4	1.08488	1.08488
482.585	11208.6	1.08577	1.08577
482.695	11214.5	1.08666	1.08666
482.795	11219.4	1.08747	1.08747
482.905	11225.1	1.08834	1.08834
483.015	11231.2	1.0892	1.0892
483.115	11236.3	1.09003	1.09003
483.225	11241.8	1.0909	1.0909
483.335	11247.3	1.09179	1.09179
483.445	11253.8	1.09268	1.09268
483.545	11259.3	1.09346	1.09346
483.655	11265.9	1.09435	1.09435
483.765	11271.5	1.09522	1.09522
483.865	11276.3	1.09603	1.09603
483.975	11282.5	1.09689	1.09689
484.085	11289.1	1.09778	1.09778
484.195	11294.4	1.09865	1.09865
484.295	11299.4	1.09946	1.09946
484.405	11304.5	1.10033	1.10033
484.515	11310.9	1.10121	1.10121
484.615	11317.3	1.10202	1.10202
484.725	11323.8	1.10293	1.10293
484.835	11329.6	1.1038	1.1038
484.945	11334.6	1.10467	1.10467
485.045	11340.7	1.10549	1.10549
485.155	11347.5	1.10634	1.10634
485.265	11353.5	1.10723	1.10723
485.365	11358.3	1.10802	1.10802
485.475	11364.3	1.10892	1.10892
485.585	11370.4	1.10981	1.10981
485.695	11375.2	1.11066	1.11066
485.795	11381.2	1.11147	1.11147
485.905	11386.6	1.11236	1.11236
486.015	11392.6	1.11322	1.11322
486.115	11398.8	1.11405	1.11405
486.225	11404.3	1.11492	1.11492
486.335	11411.3	1.11581	1.11581
486.445	11417.6	1.11666	1.11666
486.545	11422.3	1.11744	1.11744
486.655	11428.6	1.11835	1.11835
486.765	11433.7	1.11918	1.11918
486.865	11439.4	1.12	1.12
486.975	11446	1.12087	1.12087
487.085	11451.8	1.12178	1.12178
487.195	11456.8	1.12265	1.12265
487.295	11462.5	1.12346	1.12346
487.405	11468.6	1.12432	1.12432
487.505	11474.7	1.12513	1.12513
487.615	11481.2	1.12604	1.12604
487.725	11486.9	1.12691	1.12691
487.835	11493.2	1.1278	1.1278
487.935	11498	1.12856	1.12856
488.045	11505.6	1.12947	1.12947
488.155	11510.8	1.13036	1.13036
488.255	11515.4	1.13113	1.13113
488.365	11521.6	1.13203	1.13203
488.475	11527.8	1.1329	1.1329
488.585	11533.1	1.13379	1.13379
488.685	11537.1	1.13456	1.13456
488.795	11543.8	1.13542	1.13542
488.905	11549.5	1.13633	1.13633
489.005	11555.6	1.13712	1.13712
489.115	11562.9	1.13801	1.13801
489.225	11568.3	1.13888	1.13888
489.335	11573.9	1.13974	1.13974
489.435	11580	1.14057	1.14057
489.545	11585.6	1.14142	1.14142
489.655	11592.2	1.14231	1.14231
489.755	11597.8	1.14313	1.14313
489.865	11602	1.14398	1.14398
489.975	11608.2	1.14487	1.14487
490.085	11614	1.14576	1.14576
490.185	11619.9	1.14655	1.14655
490.295	11626.3	1.14741	1.14741
490.405	11631.9	1.14828	1.14828
490.505	11637.6	1.14911	1.14911
490.615	11644.6	1.15	1.15
490.725	11651.1	1.15089	1.15089
490.835	11657.9	1.1518	1.1518
490.935	11660.7	1.1525	1.1525
491.045	11666.1	1.15339	1.15339
491.155	11671.7	1.15428	1.15428
491.255	11676.9	1.15506	1.15506
491.365	11683.9	1.15595	1.15595
491.475	11689.5	1.15682	1.15682
491.585	11694.9	1.15769	1.15769
491.685	11701.3	1.15853	1.15853
491.795	11708.3	1.1594	1.1594
491.905	11714.8	1.16027	1.16027
492.005	11720.6	1.16108	1.16108
492.115	11726.2	1.16195	1.16195
492.225	11732.5	1.16283	1.16283
492.325	11737.6	1.16362	1.16362
492.435	11743.7	1.16449	1.16449
492.545	11750.1	1.1654	1.1654
492.655	11754.4	1.16627	1.16627
492.755	11759.6	1.16705	1.16705
492.865	11766.5	1.16796	1.16796
492.975	11773.1	1.16883	1.16883
493.075	11779.1	1.16966	1.16966
493.185	11785.4	1.17052	1.17052
493.295	11791	1.17139	1.17139
493.405	11796.7	1.17226	1.17226
493.505	11803.1	1.17307	1.17307
493.615	11809.3	1.17393	1.17393
493.725	11814.7	1.17482	1.17482
493.825	11819.9	1.17563	1.17563
493.935	11825.8	1.17652	1.17652
494.045	11831.3	1.17739	1.17739
494.155	11837.7	1.17828	1.17828
494.255	11842.8	1.17904	1.17904
494.365	11849.7	1.17995	1.17995
494.475	11855.8	1.18082	1.18082
494.575	11861.9	1.18162	1.18162
494.685	11868.9	1.18251	1.18251
494.795	11874.4	1.18338	1.18338
494.905	11880.8	1.18427	1.18427
495.005	11886.3	1.18508	1.18508
495.115	11891.9	1.18596	1.18596
495.225	11897.5	1.18683	1.18683
495.325	11903.5	1.18764	1.18764
495.435	11909.5	1.18851	1.18851
495.545	11915	1.1894	1.1894
495.655	11920.9	1.19028	1.19028
495.755	11926.2	1.19105	1.19105
495.865	11933	1.19192	1.19192
495.975	11938.8	1.19279	1.19279
496.075	11944.5	1.19357	1.19357
496.185	11950.5	1.19448	1.19448
496.295	11957	1.19537	1.19537
496.405	11963.9	1.19626	1.19626
496.505	11968.9	1.19706	1.19706
496.615	11974.1	1.19793	1.19793
496.725	11980.3	1.19884	1.19884
496.825	11985.7	1.19963	1.19963
496.935	11992.1	1.20052	1.20052
497.045	11998	1.20139	1.20139
497.155	12003.3	1.20225	1.20225
497.255	12009.8	1.20306	1.20306
497.365	12017.1	1.20395	1.20395
497.475	12023.5	1.20484	1.20484
497.575	12029.1	1.20562	1.20562
497.685	12035.1	1.20653	1.20653
497.795	12041	1.2074	1.2074
497.895	12046.6	1.20821	1.20821
498.005	12052.6	1.20907	1.20907
498.115	12058.6	1.20996	1.20996
498.225	12064	1.21081	1.21081
498.325	12069.3	1.21162	1.21162
498.435	12076.2	1.21251	1.21251
498.545	12082.6	1.21339	1.21339
498.645	12088.4	1.21418	1.21418
498.755	12094.9	1.21507	1.21507
498.865	12100.7	1.21596	1.21596
498.975	12106.4	1.21683	1.21683
499.075	12112.1	1.21763	1.21763
499.185	12118.6	1.21852	1.21852
499.295	12125	1.21941	1.21941
499.395	12129.7	1.2202	1.2202
499.505	12135.2	1.22106	1.22106
499.615	12141.3	1.22195	1.22195
499.725	12148	1.22282	1.22282
499.825	12153.9	1.22365	1.22365
499.935	12159.6	1.22452	1.22452
500.045	12166.2	1.2254	1.2254
500.145	12172.3	1.22621	1.22621
500.255	12178.8	1.2271	1.2271
500.365	12184.7	1.22797	1.22797
500.475	12191.2	1.22886	1.22886
500.575	12195.7	1.22964	1.22964
500.685	12201.5	1.23053	1.23053
500.795	12208.2	1.23138	1.23138
500.895	12214.2	1.23221	1.23221
501.005	12220.1	1.23309	1.23309
501.115	12225.6	1.23398	1.23398
501.225	12232.2	1.23485	1.23485
501.325	12237.6	1.23564	1.23564
501.435	12244.2	1.2365	1.2365
501.545	12251.6	1.23746	1.23746
501.645	12256.4	1.23824	1.23824
501.755	12261.6	1.23911	1.23911
501.865	12268.5	1.24002	1.24002
501.975	12274.1	1.24089	1.24089
502.075	12280.1	1.24169	1.24169
502.185	12286.1	1.24258	1.24258
502.285	12292	1.24337	1.24337
502.395	12298.9	1.24428	1.24428
502.505	12304.7	1.2451	1.2451
502.615	12312	1.24601	1.24601
502.715	12317.2	1.24684	1.24684
502.825	12322.2	1.24769	1.24769
502.935	12329.4	1.24858	1.24858
503.035	12335.4	1.24936	1.24936
503.145	12341.4	1.25025	1.25025
503.255	12347	1.25112	1.25112
503.365	12353.6	1.25201	1.25201
503.465	12359.3	1.25279	1.25279
503.575	12366.3	1.2537	1.2537
503.685	12372.5	1.25459	1.25459
503.785	12377.6	1.25538	1.25538
503.895	12384	1.25629	1.25629
504.005	12390	1.25713	1.25713
504.115	12396.5	1.25802	1.25802
504.215	12401.5	1.25881	1.25881
504.325	12408.2	1.25972	1.25972
504.435	12414	1.26059	1.26059
504.535	12419.9	1.26137	1.26137
504.645	12425.5	1.26226	1.26226
504.755	12432.9	1.26315	1.26315
504.865	12438.7	1.26404	1.26404
504.965	12444.4	1.26484	1.26484
505.075	12450	1.26571	1.26571
505.185	12456.3	1.26658	1.26658
505.285	12462.5	1.26739	1.26739
505.395	12468.5	1.26823	1.26823
505.505	12474.9	1.26914	1.26914
505.615	12480.5	1.27001	1.27001
505.715	12486.3	1.27082	1.27082
505.825	12493.4	1.27171	1.27171
505.935	12500.1	1.27258	1.27258
506.035	12505.9	1.27338	1.27338
506.145	12511.9	1.27427	1.27427
506.255	12517.4	1.27516	1.27516
506.365	12524.5	1.27603	1.27603
506.465	12530.3	1.27681	1.27681
506.575	12536	1.2777	1.2777
506.685	12541.9	1.27859	1.27859
506.785	12546.6	1.27938	1.27938
506.895	12553.3	1.28024	1.28024
507.005	12559.8	1.28111	1.28111
507.115	12566	1.28202	1.28202
507.215	12571.4	1.28283	1.28283
507.325	12577.9	1.28372	1.28372
507.435	12583.4	1.28458	1.28458
507.535	12589.4	1.28541	1.28541
507.645	12594.5	1.28622	1.28622
507.755	12600.7	1.28711	1.28711
507.855	12606.9	1.28791	1.28791
507.965	12613.4	1.28878	1.28878
508.075	12620.7	1.28971	1.28971
508.185	12626.4	1.29056	1.29056
508.285	12632.2	1.29137	1.29137
508.395	12638.6	1.29225	1.29225
508.505	12644.9	1.29314	1.29314
508.605	12651.3	1.29395	1.29395
508.715	12657.8	1.29482	1.29482
508.825	12663.6	1.29571	1.29571
508.935	12668.9	1.29657	1.29657
509.035	12675.5	1.29736	1.29736
509.145	12682	1.29825	1.29825
509.255	12688.6	1.29914	1.29914
509.355	12694.3	1.29992	1.29992
509.465	12700.1	1.30083	1.30083
509.575	12706	1.3017	1.3017
509.685	12711.9	1.30259	1.30259
509.785	12717.8	1.30337	1.30337
509.895	12723.6	1.30424	1.30424
510.005	12729.6	1.30513	1.30513
510.105	12736.1	1.30592	1.30592
510.215	12742.4	1.30681	1.30681
510.325	12748.5	1.30767	1.30767
510.435	12754.7	1.30854	1.30854
510.535	12760.8	1.30935	1.30935
510.645	12767.8	1.31026	1.31026
510.755	12774.4	1.31111	1.31111
510.855	12780.1	1.31191	1.31191
510.965	12786	1.31278	1.31278
511.075	12792.5	1.31367	1.31367
511.185	12798.5	1.31456	1.31456
511.285	12804.1	1.31534	1.31534
511.395	12811	1.31623	1.31623
511.505	12818	1.31712	1.31712
511.605	12822.7	1.31791	1.31791
511.715	12829.3	1.31877	1.31877
511.825	12835.9	1.31966	1.31966
511.935	12842.8	1.32055	1.32055
512.035	12849	1.32138	1.32138
512.145	12853.4	1.32221	1.32221
512.255	12858.9	1.32307	1.32307
512.355	12864.6	1.32386	1.32386
512.465	12871	1.32475	1.32475
512.575	12878.3	1.32564	1.32564
512.675	12883.7	1.32642	1.32642
512.785	12889.9	1.32731	1.32731
512.895	12896.7	1.3282	1.3282
513.005	12903.2	1.32907	1.32907
513.105	12908.6	1.32987	1.32987
513.215	12915.1	1.33074	1.33074
513.325	12920.8	1.33161	1.33161
513.425	12925.7	1.33242	1.33242
513.535	12932	1.33331	1.33331
513.645	12938.9	1.33419	1.33419
513.755	12945.3	1.33508	1.33508
513.855	12950.9	1.33585	1.33585
513.965	12957	1.33674	1.33674
514.075	12963.7	1.33763	1.33763
514.175	12970	1.33841	1.33841
514.285	12977.6	1.33932	1.33932
514.395	12983.4	1.34019	1.34019
514.505	12989.1	1.34106	1.34106
514.605	12994.5	1.34186	1.34186
514.715	13001.2	1.34275	1.34275
514.825	13007.7	1.3436	1.3436
514.925	13013.6	1.34441	1.34441
515.035	13020	1.34527	1.34527
515.145	13026.3	1.34618	1.34618
515.255	13032.5	1.34705	1.34705
515.355	13038.2	1.34784	1.34784
515.465	13044.6	1.34873	1.34873
515.575	13050.5	1.34962	1.34962
515.675	13057.3	1.35042	1.35042
515.785	13063.6	1.35131	1.35131
515.895	13070.1	1.35218	1.35218
516.005	13077.2	1.35307	1.35307
516.105	13082.5	1.35385	1.35385
516.215	13088.7	1.35474	1.35474
516.325	13096.3	1.35565	1.35565
516.425	13102	1.35644	1.35644
516.535	13107.6	1.3573	1.3573
516.645	13114.3	1.35817	1.35817
516.755	13120.6	1.35908	1.35908
516.855	13126.3	1.35987	1.35987
516.965	13132.8	1.36078	1.36078
517.075	13139.3	1.36162	1.36162
517.175	13144.4	1.36243	1.36243
517.285	13150.3	1.3633	1.3633
517.395	13156.8	1.36417	1.36417
517.495	13162.2	1.36497	1.36497
517.605	13169.8	1.36588	1.36588
517.715	13176.7	1.36675	1.36675
517.815	13181.6	1.36754	1.36754
517.925	13188.1	1.36845	1.36845
518.035	13194.1	1.36931	1.36931
518.145	13200.3	1.37016	1.37016
518.245	13206.4	1.37095	1.37095
518.355	13213.1	1.37188	1.37188
518.465	13219.6	1.37277	1.37277
518.565	13225.1	1.37353	1.37353
518.675	13231.9	1.37442	1.37442
518.785	13238.8	1.37531	1.37531
518.895	13244.7	1.3762	1.3762
518.995	13250.2	1.37698	1.37698
519.105	13257.1	1.37787	1.37787
519.215	13263.4	1.37876	1.37876
519.315	13269.5	1.37955	1.37955
519.425	13276.3	1.38041	1.38041
519.535	13282.6	1.38128	1.38128
519.645	13289.5	1.38219	1.38219
519.745	13296.1	1.38298	1.38298
519.855	13302.6	1.38385	1.38385
519.965	13308.7	1.38478	1.38478
520.065	13314.8	1.38556	1.38556
520.175	13320.6	1.38645	1.38645
520.285	13326.8	1.38732	1.38732
520.395	13334	1.38819	1.38819
520.495	13338.7	1.38901	1.38901
520.605	13322.3	1.38988	1.38988
520.715	13331.3	1.39075	1.39075
520.815	13339.8	1.39154	1.39154
520.925	13349.9	1.39242	1.39242
521.035	13359.7	1.39331	1.39331
521.145	13368.3	1.3942	1.3942
521.245	13375.9	1.39501	1.39501
521.355	13384.6	1.3959	1.3959
521.465	13391.9	1.39679	1.39679
521.565	13398.2	1.39755	1.39755
521.675	13405.2	1.39846	1.39846
521.785	13411.8	1.39931	1.39931
521.895	13418.7	1.4002	1.4002
521.995	13425.1	1.40102	1.40102
522.105	13431.7	1.40187	1.40187
522.215	13439.4	1.40278	1.40278
522.315	13444.6	1.40357	1.40357
522.425	13451.5	1.40445	1.40445
522.535	13458.8	1.40534	1.40534
522.635	13464.7	1.40613	1.40613
522.745	13473	1.40706	1.40706
522.855	13477.8	1.40791	1.40791
522.965	13484.3	1.40882	1.40882
523.065	13490.6	1.4096	1.4096
523.175	13493.6	1.41045	1.41045
523.285	13487.9	1.41138	1.41138
523.385	13495.1	1.41217	1.41217
523.495	13503.7	1.41303	1.41303
523.605	13512.6	1.41394	1.41394
523.715	13520.7	1.41481	1.41481
523.815	13528.9	1.41562	1.41562
523.925	13536.5	1.41651	1.41651
524.035	13544.1	1.41739	1.41739
524.135	13550	1.41816	1.41816
524.245	13557.3	1.41905	1.41905
524.355	13564.1	1.41994	1.41994
524.465	13572.2	1.42081	1.42081
524.565	13578.5	1.42163	1.42163
524.675	13584.9	1.42248	1.42248
524.785	13592.2	1.42339	1.42339
524.885	13599	1.4242	1.4242
524.995	13604.8	1.42504	1.42504
525.105	13611.5	1.42593	1.42593
525.215	13618.8	1.42684	1.42684
525.315	13624.8	1.42763	1.42763
525.425	13631.5	1.42849	1.42849
525.535	13638.2	1.4294	1.4294
525.635	13644.3	1.43019	1.43019
525.745	13651	1.43106	1.43106
525.855	13658.3	1.43197	1.43197
525.965	13664.4	1.43284	1.43284
526.065	13670	1.43364	1.43364
526.175	13675.9	1.43453	1.43453
526.285	13682.5	1.4354	1.4354
526.385	13687.9	1.43618	1.43618
526.495	13694.6	1.43705	1.43705
526.605	13702.2	1.43794	1.43794
526.715	13708.6	1.43883	1.43883
526.815	13714.7	1.43959	1.43959
526.925	13721.3	1.44048	1.44048
527.035	13729.2	1.44139	1.44139
527.135	13735.3	1.44218	1.44218
527.245	13741.5	1.44307	1.44307
527.355	13747.6	1.44396	1.44396
527.455	13753	1.44474	1.44474
527.565	13760.2	1.44563	1.44563
527.675	13766.6	1.44648	1.44648
527.785	13773.3	1.44735	1.44735
527.885	13780.3	1.44819	1.44819
527.995	13786.5	1.44904	1.44904
528.105	13793.4	1.44995	1.44995
528.205	13799.2	1.45072	1.45072
528.315	13806.4	1.45163	1.45163
528.425	13813.8	1.45251	1.45251
528.535	13820.2	1.45338	1.45338
528.635	13826.2	1.45419	1.45419
528.745	13832	1.45506	1.45506
528.855	13838.7	1.45595	1.45595
528.955	13843.9	1.45671	1.45671
529.065	13850	1.4576	1.4576
529.175	13857	1.45849	1.45849
529.285	13864.6	1.45938	1.45938
529.385	13870.4	1.46018	1.46018
529.495	13877.4	1.46107	1.46107
529.605	13883.1	1.46194	1.46194
529.705	13889.4	1.46273	1.46273
529.815	13897.3	1.46361	1.46361
529.925	13903.4	1.46448	1.46448
530.035	13909.5	1.46537	1.46537
530.135	13914.9	1.46616	1.46616
530.245	13921.7	1.46705	1.46705
530.355	13928.6	1.46793	1.46793
530.455	13934.8	1.46872	1.46872
530.565	13942	1.46963	1.46963
530.675	13948.9	1.4705	1.4705
530.785	13955.9	1.47139	1.47139
530.885	13962.1	1.47219	1.47219
530.995	13968.2	1.47302	1.47302
531.105	13975.7	1.47393	1.47393
531.205	13980.8	1.47471	1.47471
531.315	13987.5	1.47558	1.47558
531.425	13994.5	1.47649	1.47649
531.535	14000.2	1.47736	1.47736
531.635	14006.4	1.47815	1.47815
531.745	14012.3	1.47903	1.47903
531.855	14019	1.47992	1.47992
531.955	14025.6	1.48071	1.48071
532.065	14032.4	1.48162	1.48162
532.175	14038.5	1.48247	1.48247
532.285	14045.1	1.48335	1.48335
532.385	14050.7	1.48414	1.48414
532.495	14059.2	1.48503	1.48503
532.595	14065.8	1.48584	1.48584
532.705	14071.1	1.48666	1.48666
532.815	14077.8	1.48757	1.48757
532.925	14085	1.48848	1.48848
533.025	14090.6	1.48927	1.48927
533.135	14097.5	1.49018	1.49018
533.245	14103.2	1.49098	1.49098
533.345	14109.3	1.49181	1.49181
533.455	14116.2	1.49266	1.49266
533.565	14123.5	1.49353	1.49353
533.675	14131.5	1.49443	1.49443
533.775	14137.6	1.49522	1.49522
533.885	14144.2	1.49611	1.49611
533.995	14150.9	1.497	1.497
534.095	14156.9	1.4978	1.4978
534.205	14163.4	1.49867	1.49867
534.315	14169.8	1.49956	1.49956
534.425	14175.1	1.50043	1.50043
534.525	14181.9	1.50124	1.50124
534.635	14188.5	1.50212	1.50212
534.745	14194.8	1.50299	1.50299
534.845	14201	1.50378	1.50378
534.955	14207.9	1.50465	1.50465
535.065	14214.4	1.50553	1.50553
535.175	14223	1.50644	1.50644
535.275	14228.4	1.50723	1.50723
535.385	14235.7	1.50812	1.50812
535.495	14243.1	1.50901	1.50901
535.595	14247.9	1.50977	1.50977
535.705	14254	1.51066	1.51066
535.815	14260.8	1.51153	1.51153
535.925	14268.5	1.51242	1.51242
536.025	14274.8	1.5132	1.5132
536.135	14282.1	1.51409	1.51409
536.245	14289.4	1.515	1.515
536.345	14295.1	1.51577	1.51577
536.455	14302.6	1.51666	1.51666
536.565	14309.4	1.51757	1.51757
536.675	14316.4	1.51843	1.51843
536.775	14322	1.51924	1.51924
536.885	14328.2	1.52011	1.52011
536.995	14335.1	1.521	1.521
537.095	14341.1	1.52178	1.52178
537.205	14348.3	1.52269	1.52269
537.315	14354.3	1.52356	1.52356
537.415	14360.3	1.52437	1.52437
537.525	14367.5	1.52523	1.52523
537.635	14375.2	1.52612	1.52612
537.745	14382.9	1.52699	1.52699
537.845	14388	1.5278	1.5278
537.955	14394.6	1.52867	1.52867
538.065	14402	1.52957	1.52957
538.165	14407.7	1.53034	1.53034
538.275	14414.3	1.53123	1.53123
538.385	14420	1.5321	1.5321
538.495	14426.8	1.53299	1.53299
538.595	14432.7	1.53377	1.53377
538.705	14440.5	1.53468	1.53468
538.815	14447.8	1.53555	1.53555
538.915	14453.9	1.53636	1.53636
539.025	14461.2	1.53722	1.53722
539.135	14468.5	1.53809	1.53809
539.245	14475.6	1.53896	1.53896
539.345	14482.3	1.53981	1.53981
539.455	14488.5	1.54065	1.54065
539.565	14493.8	1.54152	1.54152
539.665	14500.2	1.54235	1.54235
539.775	14507	1.54322	1.54322
539.885	14513.9	1.54411	1.54411
539.995	14520.9	1.545	1.545
540.095	14526.3	1.5458	1.5458
540.205	14533.2	1.54669	1.54669
540.315	14541.2	1.54756	1.54756
540.415	14547.8	1.54836	1.54836
540.525	14554.5	1.54923	1.54923
540.635	14561.3	1.55008	1.55008
540.745	14568.3	1.55099	1.55099
540.845	14574.3	1.5518	1.5518
540.955	14581.2	1.55269	1.55269
541.065	14588.4	1.55355	1.55355
541.165	14593.6	1.55438	1.55438
541.275	14600.3	1.55525	1.55525
541.385	14606.8	1.55612	1.55612
541.495	14613.7	1.55698	1.55698
541.595	14621.2	1.55781	1.55781
541.705	14628.1	1.55868	1.55868
541.815	14634.8	1.55955	1.55955
541.915	14641.5	1.5604	1.5604
542.025	14647.8	1.56124	1.56124
542.135	14654.9	1.56211	1.56211
542.245	14661.7	1.563	1.563
542.345	14667.3	1.56381	1.56381
542.455	14673.9	1.56469	1.56469
542.565	14679.7	1.56556	1.56556
542.665	14686	1.56637	1.56637
542.775	14693	1.56726	1.56726
542.885	14699.4	1.56813	1.56813
542.985	14706.2	1.56893	1.56893
543.095	14713.4	1.56982	1.56982
543.205	14720.2	1.57067	1.57067
543.315	14728.2	1.57158	1.57158
543.415	14734.3	1.57236	1.57236
543.525	14740.4	1.57323	1.57323
543.635	14747.9	1.57412	1.57412
543.735	14753.3	1.57493	1.57493
543.845	14760.9	1.57582	1.57582
543.955	14768.4	1.57672	1.57672
544.065	14773.8	1.57759	1.57759
544.165	14780.4	1.5784	1.5784
544.275	14787.3	1.57925	1.57925
544.385	14795.3	1.58016	1.58016
544.485	14801.8	1.58096	1.58096
544.595	14808.7	1.58185	1.58185
544.705	14815.4	1.58272	1.58272
544.815	14823	1.58361	1.58361
544.915	14829.4	1.58444	1.58444
545.025	14836.4	1.58532	1.58532
545.135	14842.1	1.58617	1.58617
545.235	14847.8	1.587	1.587
545.345	14854.3	1.58785	1.58785
545.455	14861.9	1.58871	1.58871
545.565	14869.7	1.58962	1.58962
545.665	14875.7	1.59041	1.59041
545.775	14883.5	1.5913	1.5913
545.885	14891.4	1.59221	1.59221
545.985	14897.2	1.59299	1.59299
546.095	14905	1.59384	1.59384
546.205	14912.4	1.59477	1.59477
546.315	14918.6	1.59562	1.59562
546.415	14924.3	1.59642	1.59642
546.525	14931.1	1.59729	1.59729
546.635	14938.2	1.59818	1.59818
546.735	14944.3	1.59899	1.59899
546.845	14950.9	1.59988	1.59988
546.955	14957.8	1.60074	1.60074
547.065	14965.1	1.60163	1.60163
547.165	14972.6	1.60244	1.60244
547.275	14979.4	1.60331	1.60331
547.375	14986.3	1.60411	1.60411
547.485	14993.2	1.60498	1.60498
547.595	14999.7	1.60585	1.60585
547.705	15006.5	1.60676	1.60676
547.805	15012.6	1.60752	1.60752
547.915	15019.6	1.60843	1.60843
548.025	15026.8	1.60932	1.60932
548.125	15033	1.61011	1.61011
548.235	15039.7	1.611	1.611
548.345	15046.6	1.61187	1.61187
548.455	15053.8	1.61273	1.61273
548.555	15059.9	1.61354	1.61354
548.665	15067.3	1.61441	1.61441
548.775	15075.4	1.61532	1.61532
548.875	15081.2	1.6161	1.6161
548.985	15088.3	1.61697	1.61697
549.095	15094	1.61784	1.61784
549.205	15101.1	1.61871	1.61871
549.305	15107.7	1.61958	1.61958
549.415	15114.6	1.62042	1.62042
549.525	15121.4	1.62131	1.62131
549.625	15127.8	1.62212	1.62212
549.735	15134.2	1.62299	1.62299
549.845	15141.1	1.62388	1.62388
549.955	15148.9	1.62474	1.62474
550.055	15155.6	1.62553	1.62553
550.165	15162.5	1.62642	1.62642
550.275	15168.9	1.62727	1.62727
550.375	15175.5	1.62809	1.62809
550.485	15183.1	1.62896	1.62896
550.595	15190.5	1.62987	1.62987
550.705	15196.6	1.63074	1.63074
550.805	15202.4	1.63152	1.63152
550.915	15209.9	1.63241	1.63241
551.025	15217.1	1.6333	1.6333
551.125	15223.3	1.63411	1.63411
551.235	15231.2	1.63498	1.63498
551.345	15238.1	1.63586	1.63586
551.455	15245.4	1.63673	1.63673
551.555	15252.6	1.63752	1.63752
551.665	15259.2	1.63841	1.63841
551.775	15266.1	1.6393	1.6393
551.875	15272.7	1.64012	1.64012
551.985	15278.6	1.64099	1.64099
552.095	15284.8	1.64188	1.64188
552.205	15291.2	1.64273	1.64273
552.305	15297.2	1.64351	1.64351
552.415	15304.7	1.6444	1.6444
552.525	15312.5	1.64527	1.64527
552.625	15319.8	1.64608	1.64608
552.735	15326	1.64694	1.64694
552.845	15334.1	1.64783	1.64783
552.945	15340.8	1.64864	1.64864
553.055	15347.8	1.64953	1.64953
553.165	15354.7	1.6504	1.6504
553.275	15361.5	1.65128	1.65128
553.375	15366.7	1.65205	1.65205
553.485	15373.6	1.65294	1.65294
553.595	15380.3	1.65383	1.65383
553.695	15387.1	1.65463	1.65463
553.805	15394.9	1.6555	1.6555
553.915	15401.7	1.65637	1.65637
554.025	15410	1.65726	1.65726
554.125	15416.5	1.65806	1.65806
554.235	15424.5	1.65893	1.65893
554.345	15431.8	1.65984	1.65984
554.445	15436.4	1.66061	1.66061
554.555	15442.4	1.66148	1.66148
554.665	15449.3	1.66236	1.66236
554.775	15456.5	1.66323	1.66323
554.875	15462.2	1.66402	1.66402
554.985	15470.2	1.66489	1.66489
555.095	15477.2	1.6658	1.6658
555.195	15484.4	1.66662	1.66662
555.305	15492.2	1.66747	1.66747
555.415	15499.6	1.66836	1.66836
555.525	15506.3	1.66923	1.66923
555.625	15512.9	1.67005	1.67005
555.735	15520.1	1.6709	1.6709
555.845	15526.7	1.67179	1.67179
555.945	15533.1	1.67258	1.67258
556.055	15540.2	1.67348	1.67348
556.165	15546.7	1.67431	1.67431
556.275	15553.9	1.67522	1.67522
556.375	15560.7	1.67601	1.67601
556.485	15567.8	1.67687	1.67687
556.595	15576.2	1.67778	1.67778
556.695	15583	1.67861	1.67861
556.805	15589.6	1.67944	1.67944
556.915	15596.7	1.68035	1.68035
557.025	15604	1.68124	1.68124
557.125	15610	1.68204	1.68204
557.235	15617.1	1.68287	1.68287
557.345	15623.8	1.68378	1.68378
557.445	15630.4	1.68461	1.68461
557.555	15636.6	1.68547	1.68547
557.665	15643.5	1.68632	1.68632
557.765	15649.9	1.68715	1.68715
557.875	15657.5	1.68804	1.68804
557.985	15665	1.68888	1.68888
558.095	15672.8	1.68977	1.68977
558.195	15679.6	1.6906	1.6906
558.305	15686.6	1.69145	1.69145
558.415	15694.3	1.69236	1.69236
558.515	15700.7	1.69314	1.69314
558.625	15706.8	1.69401	1.69401
558.735	15713.6	1.69488	1.69488
558.845	15721.1	1.69579	1.69579
558.945	15727.8	1.69657	1.69657
559.055	15734.8	1.69746	1.69746
559.165	15741.2	1.69837	1.69837
559.265	15747.7	1.69916	1.69916
559.375	15754.7	1.70001	1.70001
559.485	15762.6	1.70089	1.70089
559.595	15768.9	1.70176	1.70176
[truncated: 1,239 more rows]
