# Supplementary material for: Benchmark dataset of the effect of grain size on strength in the single-phase FCC CrCoNi medium entropy alloy
Source: Data Brief. 2019 Oct 1;27:104592. doi: 10.1016/j.dib.2019.104592 (PMC6812030; doi:10.1016/j.dib.2019.104592)
Supplement: Multimedia component 1 [file mmc1.zip › Compression_Tests/77K/CrCoNi_1373K_30min_77K.xlsx]

## Sheet: CrCoNi_1373K_30min_77K
Name	CrCoNi-1100C-30min-56µm
Diameter	4.06	mm
Sample height	8.06	mm
Gage length	8.06	mm
Speed ​​during measurement	0.48	mm/min
Time	Force	Crosshead Displacement	Crosshead Displacement
s	N	mm	mm
711.945	54.8269	0	0
712.025	55.0939	0	0
712.055	54.976	0	0
712.055	54.976	0	0
712.165	54.8973	0	0
712.265	55.0074	0	0
712.375	55.6283	0.000227022	0.000227022
712.485	58.639	0.00121932	0.00121932
712.585	61.2005	0.00204616	0.00204616
712.695	64.3294	0.00291448	0.00291448
712.805	67.6956	0.00378232	0.00378232
712.915	71.0746	0.00467114	0.00467114
713.015	73.89	0.00547748	0.00547748
713.125	76.7435	0.0063458	0.0063458
713.235	79.5335	0.00723462	0.00723462
713.335	81.9632	0.00804048	0.00804048
713.445	83.8734	0.0089293	0.0089293
713.555	85.8387	0.00979762	0.00979762
713.665	87.5838	0.0106864	0.0106864
713.765	89.3602	0.0114723	0.0114723
713.875	91.3412	0.0123401	0.0123401
713.985	93.4476	0.0132289	0.0132289
714.085	95.2874	0.0140353	0.0140353
714.195	97.1034	0.0149241	0.0149241
714.305	99.1707	0.0157924	0.0157924
714.415	101.018	0.0166603	0.0166603
714.515	102.669	0.0174461	0.0174461
714.625	104.232	0.0183349	0.0183349
714.735	106.441	0.0192442	0.0192442
714.835	108.132	0.0199886	0.0199886
714.945	109.602	0.0208774	0.0208774
715.055	110.27	0.0217662	0.0217662
715.165	110.765	0.0226341	0.0226341
715.265	112.73	0.0234404	0.0234404
715.375	114.507	0.0243292	0.0243292
715.485	115.969	0.0251976	0.0251976
715.585	117.313	0.0260244	0.0260244
715.695	118.414	0.0268717	0.0268717
715.805	120.182	0.0277608	0.0277608
715.915	121.88	0.0286496	0.0286496
716.015	123.318	0.029435	0.029435
716.125	125.213	0.0303033	0.0303033
716.235	127.21	0.0311921	0.0311921
716.335	129.237	0.031957	0.031957
716.445	131.226	0.0328458	0.0328458
716.555	133.011	0.0337346	0.0337346
716.665	134.409	0.0346025	0.0346025
716.765	136.186	0.0354088	0.0354088
716.875	137.994	0.0362976	0.0362976
716.985	140.062	0.0371864	0.0371864
717.085	141.65	0.0379717	0.0379717
717.195	143.45	0.0388401	0.0388401
717.305	144.998	0.0397289	0.0397289
717.405	146.728	0.0405145	0.0405145
717.515	148.873	0.0414033	0.0414033
717.625	151.075	0.0422921	0.0422921
717.735	153.346	0.0431395	0.0431395
717.835	155.626	0.043946	0.043946
717.945	157.379	0.0448139	0.0448139
718.055	159.289	0.0457442	0.0457442
718.155	161.356	0.046571	0.046571
718.265	163.494	0.0474393	0.0474393
718.375	165.537	0.0483072	0.0483072
718.485	167.455	0.049155	0.049155
718.585	169.555	0.0499404	0.0499404
718.695	171.843	0.0508292	0.0508292
718.805	174.248	0.0516975	0.0516975
718.905	175.537	0.0525034	0.0525034
719.015	177.911	0.0533924	0.0533924
719.125	180.174	0.0542812	0.0542812
719.235	182.148	0.0551701	0.0551701
719.335	184.003	0.0559554	0.0559554
719.445	186.361	0.0568442	0.0568442
719.555	188.663	0.0577331	0.0577331
719.655	190.685	0.0585189	0.0585189
719.765	192.744	0.0594077	0.0594077
719.875	194.081	0.0602965	0.0602965
719.985	196.572	0.0611644	0.0611644
720.085	199.072	0.0619502	0.0619502
720.195	202.004	0.0628595	0.0628595
720.305	204.134	0.0637069	0.0637069
720.405	196.125	0.0645337	0.0645337
720.515	197.94	0.065402	0.065402
720.625	202.568	0.0662909	0.0662909
720.735	206.013	0.0671797	0.0671797
720.835	209.243	0.067986	0.067986
720.945	211.987	0.0688336	0.0688336
721.055	214.015	0.0697224	0.0697224
721.155	216.224	0.0704873	0.0704873
721.265	218.471	0.0713761	0.0713761
721.375	221.42	0.0722854	0.0722854
721.485	224.171	0.0731742	0.0731742
721.585	226.357	0.0739596	0.0739596
721.695	229.053	0.0748279	0.0748279
721.805	230.916	0.0757375	0.0757375
721.905	233.446	0.0765438	0.0765438
722.015	235.412	0.0773911	0.0773911
722.125	224.304	0.0782801	0.0782801
722.225	228.896	0.079086	0.079086
722.335	232.353	0.0799543	0.0799543
722.445	234.972	0.0808431	0.0808431
722.545	238.336	0.0816285	0.0816285
722.655	241.715	0.0825173	0.0825173
722.765	242.636	0.0834061	0.0834061
722.875	245.27	0.0842744	0.0842744
722.975	247.423	0.0851013	0.0851013
723.085	250.96	0.0859489	0.0859489
723.195	254.489	0.0868377	0.0868377
723.295	257.767	0.087644	0.087644
723.405	259.018	0.0885119	0.0885119
723.515	260.283	0.0894007	0.0894007
723.625	263.427	0.090269	0.090269
723.725	266.839	0.0910753	0.0910753
723.835	269.661	0.0919847	0.0919847
723.945	272.703	0.092832	0.092832
724.045	274.81	0.0936383	0.0936383
724.155	277.231	0.0945067	0.0945067
724.265	280.586	0.095416	0.095416
724.375	283.448	0.0962843	0.0962843
724.475	286.491	0.0970697	0.0970697
724.585	289.022	0.0979585	0.0979585
724.695	291.097	0.0988473	0.0988473
724.795	294.988	0.0996327	0.0996327
724.905	299.003	0.100542	0.100542
725.015	302.377	0.101411	0.101411
725.125	304.578	0.1023	0.1023
725.225	306.927	0.103126	0.103126
725.335	310.449	0.103974	0.103974
725.445	314.365	0.104863	0.104863
725.545	317.847	0.105669	0.105669
725.655	317.23	0.106537	0.106537
725.765	306.164	0.107405	0.107405
725.875	314.035	0.108294	0.108294
725.975	319.937	0.109079	0.109079
726.085	325.376	0.109989	0.109989
726.195	327.963	0.110857	0.110857
726.295	331.579	0.111663	0.111663
726.405	335.5	0.112552	0.112552
726.515	340.256	0.113399	0.113399
726.625	343.119	0.114351	0.114351
726.725	347.033	0.115115	0.115115
726.835	350.972	0.116004	0.116004
726.945	354.712	0.116872	0.116872
727.045	359.099	0.117678	0.117678
727.155	363.627	0.118588	0.118588
727.265	368.021	0.119456	0.119456
727.365	371.691	0.120262	0.120262
727.475	376.33	0.121151	0.121151
727.585	379.608	0.12204	0.12204
727.695	383.05	0.122908	0.122908
727.795	387.491	0.123735	0.123735
727.905	392.013	0.124562	0.124562
728.015	395.337	0.125471	0.125471
728.115	381.526	0.126257	0.126257
728.225	378.073	0.127146	0.127146
728.335	387.972	0.128055	0.128055
728.445	395.358	0.128903	0.128903
728.545	401.71	0.129709	0.129709
728.655	406.106	0.130577	0.130577
728.765	412.032	0.131466	0.131466
728.865	417.653	0.132314	0.132314
728.975	423.161	0.133181	0.133181
729.085	427.542	0.13405	0.13405
729.195	432.436	0.134939	0.134939
729.295	437.468	0.135724	0.135724
729.405	442.948	0.136613	0.136613
729.515	448.546	0.13746	0.13746
729.615	453.089	0.138267	0.138267
729.725	458.317	0.139176	0.139176
729.835	463.929	0.140044	0.140044
729.945	469.103	0.140954	0.140954
730.045	473.864	0.141719	0.141719
730.155	476.931	0.142607	0.142607
730.265	482.229	0.143476	0.143476
730.365	487.394	0.144261	0.144261
730.475	493.712	0.145129	0.145129
730.585	500.142	0.146039	0.146039
730.695	506.038	0.146907	0.146907
730.795	510.433	0.147734	0.147734
730.905	513.366	0.148623	0.148623
731.015	517.867	0.149491	0.149491
731.115	524.355	0.150297	0.150297
731.225	530.351	0.151165	0.151165
731.335	536.411	0.152054	0.152054
731.445	542.56	0.152922	0.152922
731.545	548.212	0.153708	0.153708
731.655	554.978	0.154617	0.154617
731.765	561.509	0.155485	0.155485
731.865	566.716	0.156271	0.156271
731.975	572.697	0.15716	0.15716
732.085	522.431	0.158048	0.158048
732.185	526.368	0.158855	0.158855
732.295	537.946	0.159723	0.159723
732.405	549.583	0.160612	0.160612
732.515	560.126	0.161501	0.161501
732.615	569.169	0.162286	0.162286
732.725	577.962	0.163175	0.163175
732.835	586.751	0.164022	0.164022
732.935	594.11	0.164808	0.164808
733.045	601.489	0.165676	0.165676
733.155	608.65	0.166606	0.166606
733.265	616.458	0.167474	0.167474
733.365	624.388	0.168301	0.168301
733.475	631.982	0.169169	0.169169
733.585	639.251	0.170058	0.170058
733.685	638.384	0.170864	0.170864
733.795	645.634	0.171712	0.171712
733.905	654.919	0.172601	0.172601
734.015	663.646	0.173469	0.173469
734.115	670.626	0.174275	0.174275
734.225	678.243	0.175143	0.175143
734.335	687.028	0.176032	0.176032
734.435	696.235	0.176838	0.176838
734.545	704.622	0.177748	0.177748
734.655	712.728	0.178616	0.178616
734.765	720.927	0.179484	0.179484
734.865	728.56	0.180269	0.180269
734.975	737.458	0.181138	0.181138
735.085	747.243	0.182027	0.182027
735.185	755.095	0.182833	0.182833
735.295	763.396	0.183701	0.183701
735.405	772.333	0.18459	0.18459
735.515	781.72	0.185478	0.185478
735.615	790.306	0.186264	0.186264
735.725	799.478	0.187132	0.187132
735.835	807.552	0.188042	0.188042
735.935	793.505	0.188848	0.188848
736.045	768.505	0.189696	0.189696
736.155	786.427	0.190584	0.190584
736.265	802.935	0.191473	0.191473
736.365	814.083	0.192259	0.192259
736.475	825.966	0.193147	0.193147
736.585	836.931	0.194016	0.194016
736.685	847.825	0.194781	0.194781
736.795	859.497	0.19569	0.19569
736.905	869.579	0.1966	0.1966
737.015	879.72	0.197468	0.197468
737.115	888.917	0.198212	0.198212
737.225	900.085	0.1991	0.1991
737.325	910.534	0.199907	0.199907
737.435	920.061	0.200775	0.200775
737.545	930.925	0.201643	0.201643
737.655	941.905	0.202511	0.202511
737.755	951.745	0.203297	0.203297
737.865	964.245	0.204227	0.204227
737.975	974.936	0.205075	0.205075
738.075	984.8	0.205902	0.205902
738.185	995.233	0.20677	0.20677
738.295	1006.65	0.207658	0.207658
738.405	1019.37	0.208547	0.208547
738.505	1029.67	0.209333	0.209333
738.615	1040.23	0.210201	0.210201
738.725	1051.37	0.211111	0.211111
738.825	1061.89	0.211896	0.211896
738.935	1073.94	0.212743	0.212743
739.045	1086.41	0.213632	0.213632
739.155	1097.49	0.214542	0.214542
739.255	1092.01	0.215327	0.215327
739.365	1085.92	0.216196	0.216196
739.475	1103.52	0.217063	0.217063
739.575	1116.85	0.21789	0.21789
739.685	1130.74	0.218759	0.218759
739.795	1142.82	0.219627	0.219627
739.905	1155.46	0.220495	0.220495
740.005	1168.24	0.221342	0.221342
740.115	1181.63	0.22219	0.22219
740.225	1194.33	0.223099	0.223099
740.325	1205.38	0.223885	0.223885
740.435	1217.72	0.224774	0.224774
740.545	1230.91	0.225642	0.225642
740.655	1243.97	0.226531	0.226531
740.755	1256.96	0.227316	0.227316
740.865	1269.05	0.228184	0.228184
740.975	1281.48	0.229094	0.229094
741.075	1293.33	0.22988	0.22988
741.185	1307.14	0.230789	0.230789
741.295	1319.91	0.231636	0.231636
741.405	1333.26	0.232525	0.232525
741.505	1345.07	0.233331	0.233331
741.615	1358.14	0.234179	0.234179
741.725	1371.67	0.235089	0.235089
741.825	1384.67	0.235874	0.235874
741.935	1398.34	0.236784	0.236784
742.045	1410.99	0.237631	0.237631
742.145	1423.56	0.238437	0.238437
742.255	1436.78	0.239326	0.239326
742.365	1450.9	0.240194	0.240194
742.475	1464.28	0.241062	0.241062
742.575	1476.36	0.241889	0.241889
742.685	1487.76	0.242778	0.242778
742.795	1500.07	0.243646	0.243646
742.895	1513.59	0.244432	0.244432
743.005	1528.07	0.2453	0.2453
743.115	1542.38	0.246209	0.246209
743.225	1556.29	0.247057	0.247057
743.325	1569.43	0.247883	0.247883
743.435	1583.76	0.248752	0.248752
743.545	1598.08	0.249641	0.249641
743.645	1611.18	0.250447	0.250447
743.755	1624.72	0.251315	0.251315
743.865	1639.26	0.252204	0.252204
743.975	1653.97	0.253072	0.253072
744.075	1667.84	0.253899	0.253899
744.185	1682.48	0.254767	0.254767
744.295	1695.89	0.255635	0.255635
744.395	1709.66	0.256421	0.256421
744.505	1724.83	0.257309	0.257309
744.615	1739.66	0.258198	0.258198
744.725	1754.78	0.259067	0.259067
744.825	1767.51	0.259873	0.259873
744.935	1782.31	0.260782	0.260782
745.045	1796.91	0.26163	0.26163
745.145	1810.76	0.262457	0.262457
745.255	1825.97	0.263304	0.263304
745.365	1840.89	0.264193	0.264193
745.475	1855.79	0.265103	0.265103
745.575	1869.33	0.265867	0.265867
745.685	1884.74	0.266756	0.266756
745.795	1900.65	0.267645	0.267645
745.895	1826.54	0.26843	0.26843
746.005	1791.69	0.269299	0.269299
746.115	1818.47	0.270208	0.270208
746.225	1843.32	0.271097	0.271097
746.325	1865.54	0.271882	0.271882
746.435	1887.98	0.272771	0.272771
746.545	1907.89	0.27366	0.27366
746.645	1925.78	0.274487	0.274487
746.755	1944.09	0.275355	0.275355
746.865	1961.75	0.276223	0.276223
746.975	1979.76	0.277092	0.277092
747.075	1996.01	0.277877	0.277877
747.185	2013.51	0.278786	0.278786
747.295	2031.79	0.279655	0.279655
747.395	2047.49	0.280482	0.280482
747.505	2064.66	0.281349	0.281349
747.615	2081.07	0.282218	0.282218
747.715	2097.13	0.283065	0.283065
747.825	2114.86	0.283954	0.283954
747.935	2132.35	0.284802	0.284802
748.045	2149.94	0.28569	0.28569
748.145	2164.87	0.286497	0.286497
748.255	2182.43	0.287385	0.287385
748.365	2201.3	0.288254	0.288254
748.465	2217.47	0.28906	0.28906
748.575	2235.37	0.289948	0.289948
748.685	2252.31	0.290837	0.290837
748.795	2269.93	0.291727	0.291727
748.895	2286.09	0.292512	0.292512
749.005	2303.93	0.293359	0.293359
749.115	2320.62	0.294269	0.294269
749.215	2336.17	0.295054	0.295054
749.325	2353.22	0.295943	0.295943
749.435	2371.49	0.296832	0.296832
749.545	2390.5	0.297721	0.297721
749.645	2406.32	0.298506	0.298506
749.755	2424.36	0.299395	0.299395
749.865	2442.36	0.300284	0.300284
749.965	2459.07	0.301049	0.301049
750.075	2478.4	0.301958	0.301958
750.185	2497.04	0.302889	0.302889
750.295	2514	0.303715	0.303715
750.395	2530	0.304521	0.304521
750.505	2548.4	0.30539	0.30539
750.615	2566.47	0.306237	0.306237
750.715	2583.44	0.307085	0.307085
750.825	2601.53	0.307974	0.307974
750.935	2619.59	0.308842	0.308842
751.045	2637.26	0.309751	0.309751
751.145	2654.36	0.310537	0.310537
751.255	2673.13	0.311405	0.311405
751.365	2691.75	0.312294	0.312294
751.465	2659.78	0.31308	0.31308
751.575	2636.47	0.313947	0.313947
751.685	2661.52	0.314816	0.314816
751.795	2686.78	0.315704	0.315704
751.895	2708.31	0.316511	0.316511
752.005	2730.42	0.3174	0.3174
752.105	2749.01	0.318227	0.318227
752.215	2768.59	0.319095	0.319095
752.325	2788.34	0.319963	0.319963
752.435	2808.59	0.320872	0.320872
752.535	2826.05	0.321658	0.321658
752.645	2845.94	0.322526	0.322526
752.755	2865.65	0.323394	0.323394
752.855	2883.97	0.3242	0.3242
752.965	2903.05	0.325068	0.325068
753.075	2922.38	0.325957	0.325957
753.185	2941.62	0.326846	0.326846
753.285	2958.97	0.327631	0.327631
753.395	2979.01	0.32852	0.32852
753.505	2998.66	0.329409	0.329409
753.605	3015.9	0.330195	0.330195
753.715	3035.64	0.331084	0.331084
753.825	3054.72	0.331952	0.331952
753.935	3075.3	0.332861	0.332861
754.035	3093.59	0.333626	0.333626
754.145	3112.13	0.334474	0.334474
754.255	3132.07	0.335404	0.335404
754.355	3149.23	0.336189	0.336189
754.465	3168.28	0.337078	0.337078
754.575	3188.57	0.337987	0.337987
754.685	3208.05	0.338856	0.338856
754.785	3225.21	0.339641	0.339641
754.895	3245.21	0.34053	0.34053
755.005	3265.66	0.341398	0.341398
755.105	3284.91	0.342205	0.342205
755.215	3304.45	0.343072	0.343072
755.325	3324.47	0.343961	0.343961
755.435	3345.08	0.34483	0.34483
755.535	3363.27	0.345636	0.345636
755.645	3383.25	0.346483	0.346483
755.755	3403.91	0.347434	0.347434
755.855	3421.54	0.348219	0.348219
755.965	3440.63	0.349067	0.349067
756.075	3460.01	0.349956	0.349956
756.185	3480.27	0.350824	0.350824
756.285	3498.2	0.35163	0.35163
756.395	3518.8	0.352519	0.352519
756.505	3538.2	0.353387	0.353387
756.605	3556.61	0.354173	0.354173
756.715	3577.26	0.355041	0.355041
756.825	3598.93	0.35595	0.35595
756.935	3617.8	0.356798	0.356798
757.035	3635.61	0.357604	0.357604
757.145	3654.31	0.358514	0.358514
757.255	3674.21	0.359361	0.359361
757.355	3692.37	0.360188	0.360188
757.465	3712.38	0.361056	0.361056
757.575	3732.12	0.361945	0.361945
757.675	3750.82	0.36273	0.36273
757.785	3771.46	0.363578	0.363578
757.895	3791.85	0.364487	0.364487
758.005	3811.68	0.365356	0.365356
758.105	3830.09	0.366183	0.366183
758.215	3850.29	0.367051	0.367051
758.325	3869.01	0.367877	0.367877
758.425	3887.42	0.368704	0.368704
758.535	3907.53	0.369573	0.369573
758.645	3927.35	0.370441	0.370441
758.755	3947.43	0.37133	0.37133
758.855	3965.48	0.372136	0.372136
758.965	3986.85	0.373004	0.373004
759.075	4007	0.373872	0.373872
759.175	4025.63	0.374719	0.374719
759.285	4046.21	0.375567	0.375567
759.395	4066.25	0.376435	0.376435
759.505	4087.29	0.377345	0.377345
759.605	4106.43	0.37813	0.37813
759.715	4126.4	0.378998	0.378998
759.825	4146.85	0.379887	0.379887
759.925	4164.98	0.380693	0.380693
760.035	4184.99	0.381561	0.381561
760.145	4205.46	0.38245	0.38245
760.255	4225.89	0.383339	0.383339
760.355	4244.61	0.384125	0.384125
760.465	4265.46	0.385034	0.385034
760.575	4286.05	0.385882	0.385882
760.675	4304.12	0.386667	0.386667
760.785	4324.55	0.387536	0.387536
760.895	4344.96	0.388424	0.388424
761.005	4364.91	0.389313	0.389313
761.105	4383.55	0.39014	0.39014
761.215	4403.61	0.391029	0.391029
761.325	4423.19	0.391876	0.391876
761.425	4440.76	0.392703	0.392703
761.535	4460	0.393571	0.393571
761.645	4480.44	0.39444	0.39444
761.755	4500.75	0.395308	0.395308
761.855	4519.28	0.396134	0.396134
761.965	4538.95	0.397003	0.397003
762.075	4397.18	0.397912	0.397912
762.175	4111.16	0.398677	0.398677
762.285	4143.86	0.399545	0.399545
762.395	4176.56	0.400455	0.400455
762.495	4205.17	0.401219	0.401219
762.605	4236.75	0.402129	0.402129
762.715	4268.23	0.402997	0.402997
762.825	4299.44	0.403886	0.403886
762.925	4327.06	0.404692	0.404692
763.035	4356.67	0.40556	0.40556
763.145	4385.44	0.406408	0.406408
763.245	4412.86	0.407235	0.407235
763.355	4442.08	0.408082	0.408082
763.465	4470.02	0.408991	0.408991
763.575	4498.13	0.40986	0.40986
763.675	4522.78	0.410625	0.410625
763.785	4550.5	0.411555	0.411555
763.895	4577.58	0.412444	0.412444
763.995	4600.36	0.413209	0.413209
764.105	4625.72	0.414097	0.414097
764.215	4650.45	0.414986	0.414986
764.325	4674.84	0.415875	0.415875
764.425	4697.92	0.416702	0.416702
764.535	4722.5	0.417529	0.417529
764.645	4746.98	0.418459	0.418459
764.745	4768.67	0.419224	0.419224
764.855	4793.06	0.420133	0.420133
764.965	4816.83	0.421001	0.421001
765.075	4840.33	0.421869	0.421869
765.175	4861.4	0.422696	0.422696
765.285	4884.29	0.423565	0.423565
765.395	4906.54	0.424433	0.424433
765.495	4926.56	0.42526	0.42526
765.605	4948.25	0.426107	0.426107
765.715	4970.15	0.426996	0.426996
765.825	4991.37	0.427885	0.427885
765.925	5010.58	0.42867	0.42867
766.035	5032.31	0.429559	0.429559
766.145	5053.78	0.430448	0.430448
766.245	5029.4	0.431254	0.431254
766.355	5012.58	0.432122	0.432122
766.465	5033.76	0.433011	0.433011
766.575	5056.47	0.433921	0.433921
766.675	5075.73	0.434706	0.434706
766.785	5097.4	0.435574	0.435574
766.895	5118.93	0.436463	0.436463
766.995	5137.38	0.437269	0.437269
767.105	5157.6	0.438137	0.438137
767.215	5177.76	0.439026	0.439026
767.315	5195.12	0.439812	0.439812
767.425	5213.91	0.440701	0.440701
767.535	5232.81	0.44159	0.44159
767.635	5249.66	0.442375	0.442375
767.745	5268.41	0.443264	0.443264
767.855	5286.75	0.444153	0.444153
767.965	5303.56	0.445021	0.445021
768.065	5319.31	0.445806	0.445806
768.175	5336.39	0.446695	0.446695
768.285	5353.27	0.447542	0.447542
768.385	5369.57	0.448369	0.448369
768.495	5385.91	0.449279	0.449279
768.605	5402.13	0.450147	0.450147
768.715	5418.31	0.451015	0.451015
768.815	5432.85	0.451801	0.451801
768.925	5450.39	0.452752	0.452752
769.035	5465.42	0.45362	0.45362
769.135	5478.46	0.454426	0.454426
769.245	5493.61	0.455273	0.455273
769.355	5508.37	0.456183	0.456183
769.465	5523.33	0.457072	0.457072
769.565	5535.88	0.457857	0.457857
769.675	5549.9	0.458746	0.458746
769.785	5563.38	0.459635	0.459635
769.885	5576.02	0.46042	0.46042
769.995	5590.22	0.461351	0.461351
770.105	5603.13	0.462219	0.462219
770.215	5615.67	0.463066	0.463066
770.315	5626.87	0.463873	0.463873
770.425	5638.56	0.4647	0.4647
770.535	5650.6	0.465609	0.465609
770.635	5661.65	0.466436	0.466436
770.745	5673.29	0.467325	0.467325
770.855	5684.1	0.468172	0.468172
770.965	5695.53	0.469082	0.469082
771.065	5704.86	0.469867	0.469867
771.175	5715.58	0.470735	0.470735
771.285	5726.11	0.471645	0.471645
771.385	5734.74	0.47243	0.47243
771.495	5745.04	0.473319	0.473319
771.605	5754.52	0.474208	0.474208
771.715	5764.17	0.475097	0.475097
771.815	5772.67	0.475903	0.475903
771.925	5781.4	0.476771	0.476771
772.035	5791.01	0.47766	0.47766
772.135	5798.62	0.478446	0.478446
772.245	5807.37	0.479314	0.479314
772.355	5816.08	0.480202	0.480202
772.455	5823.4	0.481009	0.481009
772.565	5831.98	0.481877	0.481877
772.675	5840.96	0.482766	0.482766
772.785	5849.64	0.483634	0.483634
772.885	5857.38	0.484419	0.484419
772.995	5865.81	0.485329	0.485329
773.105	5873.82	0.486197	0.486197
773.205	5880.76	0.487003	0.487003
773.315	5888.76	0.487892	0.487892
773.425	5897.44	0.488781	0.488781
773.535	5904.85	0.489649	0.489649
773.635	5911.6	0.490455	0.490455
773.745	5919.86	0.491323	0.491323
773.855	5927.56	0.492212	0.492212
773.955	5934.4	0.493018	0.493018
774.065	5941.15	0.493887	0.493887
774.175	5948.3	0.494775	0.494775
774.285	5956.33	0.495623	0.495623
774.385	5963.06	0.496429	0.496429
774.495	5970.9	0.497318	0.497318
774.605	5978.29	0.498186	0.498186
774.705	5984.5	0.499013	0.499013
774.815	5992.18	0.499922	0.499922
774.925	5999.05	0.50077	0.50077
775.035	6006.09	0.501638	0.501638
775.135	6013.21	0.502444	0.502444
775.245	6020.66	0.503313	0.503313
775.355	6027.21	0.504181	0.504181
775.455	6034.49	0.504966	0.504966
775.565	6041.66	0.505876	0.505876
775.675	6048.71	0.506744	0.506744
775.785	6056.05	0.507653	0.507653
775.885	6062.13	0.508418	0.508418
775.995	6070	0.509307	0.509307
776.105	6077.24	0.510196	0.510196
776.205	6083.45	0.511002	0.511002
776.315	6090.53	0.51187	0.51187
776.425	6097.81	0.512759	0.512759
776.535	6104.46	0.513627	0.513627
776.635	6111.58	0.514434	0.514434
776.745	6118.48	0.515301	0.515301
776.855	6124.86	0.51619	0.51619
776.955	6131.53	0.516997	0.516997
777.065	6139.18	0.517865	0.517865
777.175	6146.56	0.518754	0.518754
777.275	6152.97	0.51958	0.51958
777.385	6160.18	0.520428	0.520428
777.495	6168.49	0.521296	0.521296
777.605	6173.33	0.522185	0.522185
777.705	6161.47	0.52297	0.52297
777.815	6168	0.523859	0.523859
777.925	6178.24	0.524727	0.524727
778.025	6186.61	0.525554	0.525554
778.135	6196.23	0.526443	0.526443
778.245	6204.45	0.527311	0.527311
778.355	6212.01	0.528159	0.528159
778.455	6219.88	0.528986	0.528986
778.565	6227.48	0.529854	0.529854
778.675	6235.64	0.530722	0.530722
778.775	6242.76	0.531528	0.531528
778.885	6250.01	0.532375	0.532375
778.995	6257.46	0.533285	0.533285
779.105	6265.04	0.534194	0.534194
779.205	6271.08	0.53498	0.53498
779.315	6278.76	0.535848	0.535848
779.425	6284.62	0.536716	0.536716
779.525	6290	0.537502	0.537502
779.635	6291.47	0.53837	0.53837
779.745	6130.33	0.539259	0.539259
779.855	6146.96	0.540148	0.540148
779.955	6166.43	0.540974	0.540974
780.065	6187.31	0.541801	0.541801
780.175	6209.55	0.54267	0.54267
780.275	6229.2	0.543496	0.543496
780.385	6250	0.544385	0.544385
780.495	6268.06	0.545274	0.545274
780.605	6283.98	0.546142	0.546142
780.705	6298.33	0.546928	0.546928
780.815	6312.85	0.547837	0.547837
780.925	6325.3	0.548705	0.548705
781.025	6335.49	0.549491	0.549491
781.135	6345.46	0.550359	0.550359
781.245	6354.39	0.551227	0.551227
781.355	6364.13	0.552137	0.552137
781.455	6372.05	0.552922	0.552922
781.565	6380.37	0.55379	0.55379
781.675	6388.31	0.5547	0.5547
781.775	6395.54	0.555506	0.555506
781.885	6402.56	0.556333	0.556333
781.995	6410.48	0.557222	0.557222
782.105	6417.85	0.558131	0.558131
782.205	6423.64	0.558917	0.558917
782.315	6431.33	0.559785	0.559785
782.415	6438.48	0.560612	0.560612
782.525	6445.58	0.561501	0.561501
782.635	6452.27	0.56239	0.56239
782.745	6459.96	0.563237	0.563237
782.845	6466.62	0.564064	0.564064
782.955	6473.57	0.564911	0.564911
783.065	6481.13	0.5658	0.5658
783.165	6487.45	0.566586	0.566586
783.275	6494.79	0.567474	0.567474
783.385	6502.08	0.568384	0.568384
783.495	6509.01	0.569273	0.569273
783.595	6515.06	0.570058	0.570058
783.705	6522.45	0.570947	0.570947
783.815	6528.97	0.571815	0.571815
783.915	6535.77	0.572622	0.572622
784.025	6542.8	0.57349	0.57349
784.135	6549.48	0.574379	0.574379
784.245	6556.5	0.575247	0.575247
784.345	6562.88	0.576032	0.576032
784.455	6569.92	0.5769	0.5769
784.565	6576.58	0.577789	0.577789
784.665	6582.53	0.578595	0.578595
784.775	6589.2	0.579464	0.579464
784.885	6595.93	0.580353	0.580353
784.995	6602.94	0.581241	0.581241
785.095	6609.12	0.582068	0.582068
785.205	6615.21	0.582895	0.582895
785.315	6621.94	0.583804	0.583804
785.415	6627.88	0.58459	0.58459
785.525	6634.64	0.585479	0.585479
785.635	6641.27	0.586347	0.586347
785.745	6648.53	0.587215	0.587215
785.845	6654.36	0.588021	0.588021
785.955	6661.58	0.58891	0.58891
786.065	6667.58	0.589778	0.589778
786.165	6673.38	0.590605	0.590605
786.275	6680.16	0.591494	0.591494
786.385	6686.35	0.592362	0.592362
786.495	6692.84	0.593231	0.593231
786.595	6698.82	0.594057	0.594057
786.705	6705.15	0.594925	0.594925
786.815	6711.95	0.595794	0.595794
786.915	6718.05	0.59662	0.59662
787.025	6723.96	0.597468	0.597468
787.135	6731.39	0.598357	0.598357
787.235	6737.48	0.599183	0.599183
787.345	6743.63	0.600031	0.600031
787.455	6749.92	0.60092	0.60092
787.565	6756.47	0.601809	0.601809
787.665	6762.65	0.602615	0.602615
787.775	6768.52	0.603483	0.603483
787.885	6774.38	0.604372	0.604372
787.985	6780.13	0.605178	0.605178
788.095	6786.27	0.606067	0.606067
788.205	6792.48	0.606914	0.606914
788.315	6799.8	0.607824	0.607824
788.415	6805.06	0.608609	0.608609
788.525	6812.09	0.609498	0.609498
788.635	6818.43	0.610387	0.610387
788.735	6824.63	0.611172	0.611172
788.845	6830.44	0.612041	0.612041
788.955	6837.22	0.612971	0.612971
789.065	6842.8	0.613839	0.613839
789.165	6847.51	0.614583	0.614583
789.275	6853.9	0.615493	0.615493
789.385	6860.21	0.616382	0.616382
789.485	6866.32	0.617188	0.617188
789.595	6872.31	0.618056	0.618056
789.705	6879.09	0.618945	0.618945
789.815	6884.96	0.619834	0.619834
789.915	6890.75	0.62064	0.62064
790.025	6897.1	0.621508	0.621508
790.135	6904.22	0.622418	0.622418
790.235	6908.93	0.623203	0.623203
790.345	6914.97	0.624112	0.624112
790.455	6920.59	0.624981	0.624981
790.565	6926.26	0.625828	0.625828
790.665	6931.5	0.626655	0.626655
790.775	6937.63	0.627544	0.627544
790.885	6944.02	0.628412	0.628412
790.985	6949.33	0.629239	0.629239
791.095	6956.06	0.630107	0.630107
791.205	6962.65	0.631016	0.631016
791.315	6967.88	0.631864	0.631864
791.415	6973.49	0.63267	0.63267
791.525	6979.8	0.633538	0.633538
791.635	6985.58	0.634407	0.634407
791.735	6991.36	0.635234	0.635234
791.845	6997.19	0.636101	0.636101
791.955	7002.79	0.63699	0.63699
792.065	7008.83	0.637859	0.637859
792.165	7014.47	0.638685	0.638685
792.275	7020.19	0.639533	0.639533
792.385	7026.92	0.640442	0.640442
792.485	7032.43	0.641228	0.641228
792.595	7038.63	0.642137	0.642137
792.705	7044.03	0.642964	0.642964
792.805	7049.06	0.643791	0.643791
792.915	7055.66	0.644639	0.644639
793.025	7062.01	0.645548	0.645548
793.135	7067.75	0.646458	0.646458
793.235	7073.18	0.647264	0.647264
793.345	7078.57	0.648111	0.648111
793.455	7084.27	0.649	0.649
793.555	7089.5	0.649786	0.649786
793.665	7095.68	0.650695	0.650695
793.775	7101.19	0.651563	0.651563
793.885	7106.63	0.652432	0.652432
793.985	7111.94	0.653217	0.653217
794.095	7118.3	0.654126	0.654126
794.205	7124.15	0.654995	0.654995
794.305	7129.51	0.65578	0.65578
794.415	7136.91	0.65669	0.65669
794.525	7142.24	0.657558	0.657558
794.635	7147.74	0.658467	0.658467
794.735	7152.85	0.659253	0.659253
794.845	7158.83	0.660121	0.660121
794.955	7163.84	0.660989	0.660989
795.055	7168.92	0.661775	0.661775
795.165	7175.1	0.662684	0.662684
795.275	7181.58	0.663594	0.663594
795.385	7186.9	0.664441	0.664441
795.485	7192.03	0.665247	0.665247
795.595	7197.6	0.666115	0.666115
795.705	7204.17	0.666984	0.666984
795.805	7209.59	0.667831	0.667831
795.915	7215.38	0.668699	0.668699
796.025	7220.86	0.669568	0.669568
796.135	7226.67	0.670456	0.670456
796.235	7231.05	0.671242	0.671242
796.345	7235.63	0.67211	0.67211
796.455	7242.1	0.672978	0.672978
796.555	7247.46	0.673784	0.673784
796.665	7252.86	0.674673	0.674673
796.775	7259.36	0.675541	0.675541
796.885	7265.59	0.676451	0.676451
796.985	7270.01	0.677215	0.677215
797.095	7275.96	0.678125	0.678125
797.195	7280.99	0.678911	0.678911
797.305	7286.81	0.6798	0.6798
797.415	7292.13	0.680668	0.680668
797.525	7297.67	0.681556	0.681556
797.625	7302.39	0.682321	0.682321
797.735	7308.86	0.683231	0.683231
797.845	7314.33	0.684099	0.684099
797.945	7319.33	0.684885	0.684885
798.055	7326.23	0.685794	0.685794
798.165	7331.14	0.686662	0.686662
798.275	7336.46	0.687551	0.687551
798.375	7341.66	0.688357	0.688357
798.485	7347.7	0.689205	0.689205
798.595	7352.68	0.690094	0.690094
798.695	7357.84	0.6909	0.6909
798.805	7363.74	0.691789	0.691789
798.915	7368.56	0.692657	0.692657
799.025	7374.56	0.693546	0.693546
799.125	7379.64	0.694352	0.694352
799.235	7385.08	0.69522	0.69522
799.345	7390.21	0.696109	0.696109
799.445	7395.36	0.696915	0.696915
799.555	7400.48	0.697742	0.697742
799.665	7406.46	0.698631	0.698631
799.775	7411.78	0.69952	0.69952
799.875	7416.79	0.700325	0.700325
799.985	7422.72	0.701214	0.701214
800.095	7427.51	0.702062	0.702062
800.195	7432.9	0.702889	0.702889
800.305	7438.28	0.703778	0.703778
800.415	7444.26	0.704646	0.704646
800.525	7449.84	0.705535	0.705535
800.625	7453.16	0.706299	0.706299
800.735	7459.91	0.707168	0.707168
800.845	7465.46	0.708036	0.708036
800.945	7470.74	0.708862	0.708862
801.055	7476.47	0.709731	0.709731
801.165	7482.13	0.710599	0.710599
801.275	7488.11	0.711488	0.711488
801.375	7492.52	0.712315	0.712315
801.485	7497.69	0.713162	0.713162
801.595	7503.49	0.714051	0.714051
801.695	7507.86	0.714836	0.714836
801.805	7512.82	0.715725	0.715725
801.915	7518.73	0.716593	0.716593
802.025	7524.21	0.717503	0.717503
802.125	7528.74	0.718268	0.718268
802.235	7535.08	0.719177	0.719177
802.345	7540.24	0.720025	0.720025
802.445	7545.48	0.720831	0.720831
802.555	7551.39	0.72172	0.72172
802.665	7556.41	0.722588	0.722588
802.765	7561.53	0.723415	0.723415
802.875	7567.37	0.724283	0.724283
802.985	7571.87	0.725151	0.725151
803.095	7576.69	0.726019	0.726019
803.195	7582.65	0.726846	0.726846
803.305	7588.03	0.727714	0.727714
803.415	7593.25	0.728603	0.728603
803.515	7598.71	0.729388	0.729388
803.625	7604.32	0.730278	0.730278
803.735	7610.26	0.731146	0.731146
803.845	7616.11	0.732014	0.732014
803.945	7621.22	0.732841	0.732841
804.055	7627.04	0.73375	0.73375
804.165	7631.14	0.734618	0.734618
804.265	7635.88	0.735425	0.735425
804.375	7640.47	0.736272	0.736272
804.485	7646.04	0.737161	0.737161
804.595	7651.44	0.738029	0.738029
804.695	7655.9	0.738835	0.738835
804.805	7660.85	0.739724	0.739724
804.915	7667.02	0.740592	0.740592
805.015	7672.55	0.74144	0.74144
805.125	7677.32	0.742287	0.742287
805.235	7683.28	0.743176	0.743176
805.345	7688.47	0.744044	0.744044
805.445	7693.75	0.744851	0.744851
805.555	7698.93	0.745718	0.745718
805.665	7703.99	0.746587	0.746587
805.765	7682.26	0.747393	0.747393
805.875	7644.58	0.748282	0.748282
805.985	7662.76	0.74915	0.74915
806.095	7680.78	0.749998	0.749998
806.195	7695.76	0.750845	0.750845
806.305	7707.93	0.751734	0.751734
806.415	7717.72	0.752581	0.752581
806.515	7725.53	0.753387	0.753387
806.625	7732.36	0.754256	0.754256
806.735	7738.53	0.755144	0.755144
806.845	7745	0.756013	0.756013
806.945	7749.95	0.75684	0.75684
807.055	7754.37	0.757708	0.757708
807.165	7760.44	0.758596	0.758596
807.265	7765.35	0.759382	0.759382
807.375	7770.33	0.760291	0.760291
807.485	7774.59	0.76116	0.76116
807.585	7778.65	0.761966	0.761966
807.695	7784.45	0.762855	0.762855
807.805	7789.95	0.763723	0.763723
807.915	7794.84	0.764591	0.764591
808.015	7800	0.765397	0.765397
808.125	7805.23	0.766245	0.766245
808.235	7810.82	0.767154	0.767154
808.335	7815.74	0.767981	0.767981
808.445	7820.53	0.768829	0.768829
808.555	7825.68	0.769718	0.769718
808.665	7831.02	0.770585	0.770585
808.765	7835.88	0.771392	0.771392
808.875	7841.56	0.772281	0.772281
808.985	7847.27	0.773169	0.773169
809.085	7852.03	0.773976	0.773976
809.195	7857.75	0.774844	0.774844
809.305	7862.88	0.775732	0.775732
809.415	7867.96	0.776601	0.776601
809.515	7872.48	0.777407	0.777407
809.625	7877.81	0.778296	0.778296
809.735	7882.06	0.779164	0.779164
809.835	7887.33	0.779991	0.779991
809.945	7892.16	0.780838	0.780838
810.055	7896.9	0.781727	0.781727
810.165	7902.41	0.782636	0.782636
810.265	7906.96	0.783422	0.783422
810.375	7912.32	0.784311	0.784311
810.485	7918.08	0.785179	0.785179
810.585	7922.96	0.785985	0.785985
810.695	7928.73	0.786874	0.786874
810.805	7933.35	0.787742	0.787742
810.915	7939.02	0.78861	0.78861
811.015	7943.99	0.789396	0.789396
811.125	7948.29	0.790285	0.790285
811.235	7954.42	0.791236	0.791236
811.335	7958.79	0.792042	0.792042
811.445	7963.45	0.792868	0.792868
811.555	7969.36	0.793778	0.793778
811.665	7974.15	0.794646	0.794646
811.765	7979.72	0.795452	0.795452
811.875	7985.91	0.796341	0.796341
811.985	7991.24	0.79721	0.79721
812.085	7996.4	0.798036	0.798036
812.195	8001.4	0.798905	0.798905
812.305	8007.09	0.799793	0.799793
812.405	8010.69	0.800599	0.800599
812.515	8015.74	0.801468	0.801468
812.625	8021.39	0.802356	0.802356
812.725	8025.98	0.803163	0.803163
812.835	8030.66	0.80401	0.80401
812.945	8036.12	0.804899	0.804899
813.055	8041.63	0.805767	0.805767
813.155	8047.19	0.806594	0.806594
813.265	8052.34	0.807462	0.807462
813.375	8058.07	0.80833	0.80833
813.475	8063.08	0.809178	0.809178
813.585	8068.64	0.810067	0.810067
813.695	8073.01	0.810914	0.810914
813.805	8077.31	0.811782	0.811782
813.905	8082.28	0.812609	0.812609
814.015	8086.85	0.813457	0.813457
814.125	8091.75	0.814366	0.814366
814.225	8096.96	0.815152	0.815152
814.335	8102.37	0.816041	0.816041
814.445	8108.03	0.81693	0.81693
814.555	8113.28	0.817797	0.817797
814.655	8117.73	0.818604	0.818604
814.765	8123.14	0.819493	0.819493
814.875	8128.15	0.820382	0.820382
814.975	8132.16	0.821167	0.821167
815.085	8136.58	0.822015	0.822015
815.195	8142.47	0.822903	0.822903
815.305	8147.18	0.823792	0.823792
815.405	8152.77	0.824619	0.824619
815.515	8157.18	0.825487	0.825487
815.625	8162.38	0.826355	0.826355
815.725	8167.49	0.827182	0.827182
815.835	8172.89	0.82805	0.82805
815.945	8178.58	0.82896	0.82896
816.055	8183.81	0.829787	0.829787
816.155	8188.78	0.830613	0.830613
816.265	8193.88	0.831482	0.831482
816.375	8198.95	0.83235	0.83235
816.475	8203.33	0.833135	0.833135
816.585	8208.68	0.834045	0.834045
816.695	8213.36	0.834934	0.834934
816.805	8218.32	0.835822	0.835822
816.905	8222.83	0.836608	0.836608
817.015	8228.19	0.837476	0.837476
817.125	8233.52	0.838386	0.838386
817.225	8238.76	0.839192	0.839192
817.335	8243.51	0.840039	0.840039
817.445	8248.5	0.840907	0.840907
817.545	8073.82	0.841734	0.841734
817.655	7781.13	0.842582	0.842582
817.765	7809.12	0.843471	0.843471
817.875	7831.54	0.844339	0.844339
817.975	7843.83	0.845145	0.845145
818.085	7873.44	0.846034	0.846034
818.195	7902.13	0.846923	0.846923
818.295	7926.94	0.847729	0.847729
818.405	7955.05	0.848597	0.848597
818.515	7981.47	0.849486	0.849486
818.625	8006.77	0.850333	0.850333
818.725	8029.72	0.85116	0.85116
818.835	8053.63	0.852029	0.852029
818.945	8077.24	0.852896	0.852896
819.045	8097.24	0.853703	0.853703
819.155	8118.25	0.854592	0.854592
819.265	8137.82	0.85546	0.85546
819.375	8156.5	0.856369	0.856369
819.475	8171.66	0.857155	0.857155
819.585	8188.17	0.858002	0.858002
819.695	8203.81	0.858891	0.858891
819.795	8216.61	0.859677	0.859677
819.905	8230.52	0.860586	0.860586
820.015	8243.44	0.861475	0.861475
820.125	8254.62	0.862322	0.862322
820.225	8265.15	0.863129	0.863129
820.335	8275.2	0.864017	0.864017
820.445	8283.89	0.864886	0.864886
820.545	8291.5	0.865713	0.865713
820.655	8299.11	0.866601	0.866601
820.765	8305.7	0.867449	0.867449
820.875	8313.03	0.868317	0.868317
820.975	8319.42	0.869123	0.869123
821.085	8326.39	0.870012	0.870012
821.195	8333.19	0.87088	0.87088
821.295	8338.88	0.871666	0.871666
821.405	8346.36	0.872554	0.872554
821.515	8353.14	0.873423	0.873423
821.625	8359.54	0.874312	0.874312
821.725	8365.29	0.875159	0.875159
821.835	8369.73	0.875965	0.875965
821.945	8375.57	0.876833	0.876833
822.045	8380.97	0.87766	0.87766
822.155	8387.15	0.878528	0.878528
822.265	8393.07	0.879438	0.879438
822.365	8397.7	0.880203	0.880203
822.475	8404.55	0.881092	0.881092
822.585	8410.72	0.881959	0.881959
822.695	8417.6	0.882869	0.882869
822.795	8424.09	0.883655	0.883655
822.905	8429.61	0.884523	0.884523
823.015	8435.75	0.885412	0.885412
823.115	8441.67	0.886218	0.886218
823.225	8447.18	0.887065	0.887065
823.335	8453.82	0.887954	0.887954
823.445	8458.13	0.888843	0.888843
823.545	8463.05	0.889608	0.889608
823.655	8469.84	0.890538	0.890538
823.765	8475.97	0.891385	0.891385
823.865	8481.37	0.892212	0.892212
823.975	8488.07	0.893122	0.893122
824.085	8493.63	0.893949	0.893949
824.195	8499.31	0.894817	0.894817
824.295	8505.69	0.895665	0.895665
824.405	8510.96	0.896532	0.896532
824.515	8516.43	0.89738	0.89738
824.615	8521.08	0.898186	0.898186
824.725	8527.08	0.899075	0.899075
824.835	8533.6	0.899984	0.899984
824.945	8538.27	0.900873	0.900873
825.045	8542.9	0.901638	0.901638
825.155	8549.68	0.902527	0.902527
825.265	8555.93	0.903416	0.903416
825.365	8560.98	0.904201	0.904201
825.475	8567.01	0.90509	0.90509
825.585	8573.43	0.905979	0.905979
825.695	8579.04	0.906847	0.906847
825.795	8585	0.907654	0.907654
825.905	8590.54	0.908521	0.908521
826.015	8595.81	0.90939	0.90939
826.115	8600.71	0.910217	0.910217
826.225	8606.4	0.911064	0.911064
826.335	8613.08	0.911974	0.911974
826.445	8617.47	0.912842	0.912842
826.545	8622.3	0.913669	0.913669
826.655	8628.23	0.914496	0.914496
826.765	8634.19	0.915364	0.915364
826.865	8639.77	0.916191	0.916191
826.975	8644.62	0.917059	0.917059
827.085	8650.89	0.917947	0.917947
827.195	8656.75	0.918836	0.918836
827.295	8661.9	0.919643	0.919643
827.405	8667.24	0.920531	0.920531
827.505	8672.12	0.921317	0.921317
827.615	8677.53	0.922206	0.922206
827.725	8682.99	0.923094	0.923094
827.835	8688.29	0.923963	0.923963
827.935	8694.26	0.924728	0.924728
828.045	8699.07	0.925616	0.925616
828.155	8705.46	0.926526	0.926526
828.255	8711.08	0.927332	0.927332
828.365	8716.62	0.9282	0.9282
828.475	8721.79	0.929089	0.929089
828.585	8727.68	0.929978	0.929978
828.685	8731.92	0.930743	0.930743
828.795	8737.9	0.931673	0.931673
828.905	8744.21	0.93252	0.93252
829.005	8748.4	0.933327	0.933327
829.115	8753.9	0.934215	0.934215
829.225	8759.21	0.935084	0.935084
829.335	8764.52	0.935952	0.935952
829.435	8770.35	0.936778	0.936778
829.545	8776	0.937647	0.937647
829.655	8781.2	0.938515	0.938515
829.755	8785.67	0.939321	0.939321
829.865	8791.7	0.94021	0.94021
829.975	8796.76	0.941078	0.941078
830.085	8802.96	0.941967	0.941967
830.185	8807.51	0.942794	0.942794
830.295	8812.11	0.943662	0.943662
830.405	8817.94	0.944551	0.944551
830.505	8822.14	0.945295	0.945295
830.615	8828.79	0.946225	0.946225
830.725	8834.32	0.947073	0.947073
830.835	8839.64	0.947982	0.947982
830.935	8844.79	0.948768	0.948768
831.045	8850.82	0.949677	0.949677
831.155	8855.88	0.950525	0.950525
831.255	8861.1	0.951351	0.951351
831.365	8865.82	0.95224	0.95224
831.475	8871.62	0.953108	0.953108
831.585	8876.62	0.953977	0.953977
831.685	8881.05	0.954762	0.954762
831.795	8886.42	0.95563	0.95563
831.905	8893.02	0.956561	0.956561
832.005	8897.63	0.957346	0.957346
832.115	8902.83	0.958235	0.958235
832.225	8908.95	0.959083	0.959083
832.325	8913.85	0.959888	0.959888
832.435	8920.38	0.960819	0.960819
832.545	8925.03	0.961707	0.961707
832.655	8930.04	0.962576	0.962576
832.755	8934.76	0.96334	0.96334
832.865	8939.14	0.96425	0.96425
832.975	8944.71	0.965139	0.965139
833.075	8949.91	0.965945	0.965945
833.185	8955.3	0.966793	0.966793
833.295	8961.1	0.967682	0.967682
833.405	8965.89	0.96857	0.96857
833.505	8971.66	0.969397	0.969397
833.615	8977.32	0.970307	0.970307
833.725	8981.98	0.971133	0.971133
833.825	8987.38	0.97194	0.97194
833.935	8992.29	0.972808	0.972808
834.045	8997.85	0.973696	0.973696
834.155	9002.85	0.974585	0.974585
834.255	9007.48	0.975371	0.975371
834.365	9013.55	0.976301	0.976301
834.475	9018.44	0.977169	0.977169
834.575	9022.94	0.977955	0.977955
834.685	9028.51	0.978823	0.978823
834.795	9034.51	0.979712	0.979712
834.905	9039.09	0.980601	0.980601
835.005	9043.16	0.981386	0.981386
835.115	9048.98	0.982296	0.982296
835.225	9055	0.983164	0.983164
835.325	9059.07	0.98397	0.98397
835.435	9064.31	0.984838	0.984838
835.545	9069.82	0.985727	0.985727
835.655	9075.79	0.986595	0.986595
835.755	9080.29	0.987422	0.987422
835.865	9084.97	0.98827	0.98827
835.975	9090.48	0.989158	0.989158
836.075	9095.28	0.989965	0.989965
836.185	9100.58	0.990812	0.990812
836.295	9105.38	0.991721	0.991721
836.405	9111.4	0.99259	0.99259
836.505	9115.93	0.993375	0.993375
836.615	9121.44	0.994285	0.994285
836.725	9126.51	0.995153	0.995153
836.825	9132.35	0.995979	0.995979
836.935	9137.6	0.996848	0.996848
837.045	9142.62	0.997716	0.997716
837.155	9148.11	0.998605	0.998605
837.255	9152.39	0.999411	0.999411
837.365	9157.59	1.0003	1.0003
837.475	9162.46	1.00117	1.00117
837.575	9167.38	1.00197	1.00197
837.685	9172.8	1.00284	1.00284
837.795	9178.14	1.00371	1.00371
837.895	9182.48	1.00454	1.00454
838.005	9187.72	1.00543	1.00543
838.115	9193.1	1.00629	1.00629
838.225	9198.82	1.00718	1.00718
838.325	9203.41	1.00797	1.00797
838.435	9208.59	1.00884	1.00884
838.545	9213.15	1.0097	1.0097
838.645	9218.39	1.01051	1.01051
838.755	9223.62	1.01136	1.01136
838.865	9229.79	1.01227	1.01227
838.975	9234.82	1.01314	1.01314
839.075	9240.04	1.01392	1.01392
839.185	9245.48	1.01483	1.01483
839.295	9250.85	1.01572	1.01572
839.395	9255.75	1.01651	1.01651
839.505	9260.88	1.01737	1.01737
839.615	9266.08	1.01828	1.01828
839.725	9271.22	1.01915	1.01915
839.825	9275.8	1.01996	1.01996
839.935	9281.27	1.02085	1.02085
840.045	9286.29	1.02169	1.02169
840.145	9291.73	1.02252	1.02252
840.255	9297.01	1.02339	1.02339
840.365	9301.87	1.02428	1.02428
840.475	9307.21	1.02515	1.02515
840.575	9311.75	1.02595	1.02595
840.685	9316.74	1.02682	1.02682
840.795	9321.77	1.02771	1.02771
840.895	9326.13	1.02847	1.02847
841.005	9331.51	1.02938	1.02938
841.115	9337.25	1.03025	1.03025
841.225	9342.35	1.0311	1.0311
841.325	9347.05	1.03193	1.03193
841.435	9352.91	1.03282	1.03282
841.545	9358.23	1.03366	1.03366
841.645	9362.84	1.03449	1.03449
841.755	9368.21	1.03538	1.03538
841.865	9372.65	1.0362	1.0362
841.975	9378.43	1.03714	1.03714
842.075	9383.37	1.03794	1.03794
842.185	9389	1.03881	1.03881
842.285	9393.88	1.0396	1.0396
842.395	9399.12	1.04046	1.04046
842.505	9403.94	1.04135	1.04135
842.615	9410.23	1.04228	1.04228
842.715	9414.72	1.04305	1.04305
842.825	9420.07	1.04394	1.04394
842.935	9423.56	1.04476	1.04476
843.035	9427.84	1.04557	1.04557
843.145	9433.76	1.04646	1.04646
843.255	9438.69	1.0473	1.0473
843.365	9444.42	1.04821	1.04821
843.465	9448.86	1.049	1.049
843.575	9453.77	1.04985	1.04985
843.685	9459.42	1.05078	1.05078
843.785	9464.53	1.05158	1.05158
843.895	9470.01	1.05245	1.05245
844.005	9474.93	1.05334	1.05334
844.115	9479.91	1.05419	1.05419
844.215	9484.72	1.05502	1.05502
844.325	9490.7	1.0559	1.0559
844.435	9495.3	1.05675	1.05675
844.535	9500.38	1.05758	1.05758
844.645	9505.09	1.05845	1.05845
844.755	9510.08	1.05932	1.05932
844.865	9516.02	1.06018	1.06018
844.965	9521.14	1.06101	1.06101
845.075	9526.71	1.06192	1.06192
845.185	9532.38	1.06279	1.06279
845.285	9536.76	1.06357	1.06357
845.395	9541.82	1.06444	1.06444
845.505	9546.76	1.06531	1.06531
845.615	9552.36	1.0662	1.0662
845.715	9557.11	1.06698	1.06698
845.825	9562.4	1.06787	1.06787
845.935	9567.97	1.06876	1.06876
846.035	9572.6	1.06957	1.06957
846.145	9577.13	1.07044	1.07044
846.255	9582.65	1.0713	1.0713
846.365	9587.51	1.07221	1.07221
846.465	9592.74	1.073	1.073
846.575	9598.6	1.07387	1.07387
846.685	9603.41	1.07476	1.07476
846.785	9608.34	1.07558	1.07558
846.895	9613.66	1.07645	1.07645
847.005	9618.65	1.0773	1.0773
847.115	9623.92	1.07819	1.07819
847.215	9628.95	1.07903	1.07903
847.325	9634.38	1.0799	1.0799
847.435	9639.56	1.08077	1.08077
847.535	9644.51	1.08158	1.08158
847.645	9649.94	1.08247	1.08247
847.755	9655.5	1.08333	1.08333
847.855	9660	1.08412	1.08412
847.965	9664.82	1.08501	1.08501
848.075	9670.17	1.08588	1.08588
848.185	9675.47	1.08674	1.08674
848.285	9680.05	1.08755	1.08755
848.395	9685.79	1.08842	1.08842
848.505	9691.33	1.08933	1.08933
848.605	9695.46	1.09016	1.09016
848.715	9700.34	1.091	1.091
848.825	9705.22	1.09185	1.09185
848.935	9711.39	1.09276	1.09276
849.035	9716.54	1.09357	1.09357
849.145	9721.5	1.09443	1.09443
849.255	9727.02	1.09532	1.09532
849.355	9731.95	1.09611	1.09611
849.465	9737.01	1.09698	1.09698
849.575	9742.52	1.09787	1.09787
849.685	9747.44	1.09878	1.09878
849.785	9751.88	1.09956	1.09956
849.895	9757.88	1.10045	1.10045
850.005	9763.28	1.10136	1.10136
850.105	9767.58	1.10212	1.10212
850.215	9773.51	1.10299	1.10299
850.325	9778.73	1.10388	1.10388
850.435	9784.1	1.10475	1.10475
850.535	9789.58	1.10558	1.10558
850.645	9794.91	1.10644	1.10644
850.755	9799.65	1.10731	1.10731
850.855	9804.43	1.10814	1.10814
850.965	9809.28	1.10901	1.10901
851.075	9813.97	1.10988	1.10988
851.185	9820.11	1.11076	1.11076
851.285	9824.35	1.11157	1.11157
851.395	9828.7	1.11244	1.11244
851.505	9834.28	1.11333	1.11333
851.605	9839.48	1.11415	1.11415
851.715	9844.11	1.115	1.115
851.825	9849.85	1.11587	1.11587
851.935	9855.71	1.11678	1.11678
852.035	9860.21	1.11757	1.11757
852.145	9866.02	1.11845	1.11845
852.255	9871.61	1.11934	1.11934
852.355	9876.39	1.12015	1.12015
852.465	9881.78	1.12102	1.12102
852.575	9886.16	1.12191	1.12191
852.675	9890.43	1.12269	1.12269
852.785	9895.86	1.12356	1.12356
852.895	9901.58	1.12447	1.12447
853.005	9906.7	1.12534	1.12534
853.105	9912.1	1.12614	1.12614
853.215	9918.12	1.12701	1.12701
853.325	9923.89	1.1279	1.1279
853.425	9927.94	1.12869	1.12869
853.535	9933.73	1.1296	1.1296
853.645	9939.36	1.13048	1.13048
853.755	9944.56	1.13139	1.13139
853.855	9949.1	1.13218	1.13218
853.965	9953.99	1.13307	1.13307
854.075	9958.88	1.13394	1.13394
854.175	9963.59	1.13474	1.13474
854.285	9968.4	1.13563	1.13563
854.395	9973.68	1.13652	1.13652
854.505	9979.22	1.13737	1.13737
854.605	9984.45	1.13819	1.13819
854.715	9990.27	1.1391	1.1391
854.825	9995.43	1.13995	1.13995
854.925	10000.3	1.14074	1.14074
855.035	10005.7	1.14163	1.14163
855.145	10010.1	1.14249	1.14249
855.255	10016.6	1.14338	1.14338
855.355	10021.8	1.14419	1.14419
855.465	10026.8	1.14508	1.14508
855.575	10032.8	1.14595	1.14595
855.675	10037.4	1.14675	1.14675
855.785	10042.8	1.14764	1.14764
855.895	10048.1	1.14851	1.14851
856.005	10053.8	1.1494	1.1494
856.105	10058.9	1.15023	1.15023
856.215	10063.8	1.15105	1.15105
856.325	10069.2	1.15196	1.15196
856.425	10074.1	1.15277	1.15277
856.535	10080.5	1.15366	1.15366
856.645	10085.3	1.15452	1.15452
856.755	10090.4	1.15541	1.15541
856.855	10095.3	1.1562	1.1562
856.965	10100.5	1.15709	1.15709
857.075	10105.3	1.15796	1.15796
857.175	10111.3	1.15876	1.15876
857.285	10116.3	1.15965	1.15965
857.395	10121.3	1.1605	1.1605
857.495	10126.4	1.16133	1.16133
857.605	10131.5	1.16219	1.16219
857.715	10136.7	1.16306	1.16306
857.815	10141.9	1.16387	1.16387
857.925	10147.7	1.16478	1.16478
858.035	10152.3	1.16565	1.16565
858.145	10158.1	1.16653	1.16653
858.245	10162.4	1.16732	1.16732
858.355	10167.9	1.16821	1.16821
858.465	10172.6	1.16908	1.16908
858.565	10178.2	1.16988	1.16988
858.675	10184	1.17077	1.17077
858.785	10188.4	1.17164	1.17164
858.895	10195.1	1.17255	1.17255
858.995	10199.3	1.17333	1.17333
859.105	10204.8	1.1742	1.1742
859.215	10210.2	1.17509	1.17509
859.315	10214.9	1.1759	1.1759
859.425	10220.3	1.17675	1.17675
859.535	10225.2	1.17763	1.17763
859.645	10229.8	1.1785	1.1785
859.745	10234.8	1.17933	1.17933
859.855	10239.7	1.18018	1.18018
859.965	10245.2	1.18105	1.18105
860.065	10250.9	1.18185	1.18185
860.175	10256.6	1.18274	1.18274
860.285	10262.1	1.18361	1.18361
860.395	10267.5	1.1845	1.1845
860.495	10272.9	1.18528	1.18528
860.605	10278.5	1.18619	1.18619
860.715	10283.7	1.18708	1.18708
860.815	10288.3	1.18789	1.18789
860.925	10292.6	1.18876	1.18876
861.035	10297.5	1.18962	1.18962
861.145	10303.3	1.19049	1.19049
861.245	10308.7	1.1913	1.1913
861.355	10313.8	1.19221	1.19221
861.465	10319.6	1.19306	1.19306
861.565	10324.8	1.19388	1.19388
861.675	10330.6	1.19477	1.19477
861.785	10335.9	1.19564	1.19564
861.895	10341.5	1.19651	1.19651
861.995	10346.3	1.19729	1.19729
862.105	10351.6	1.19818	1.19818
862.215	10356.5	1.19905	1.19905
862.315	10361.3	1.19983	1.19983
862.425	10366.4	1.20072	1.20072
862.535	10371.6	1.20161	1.20161
862.635	10376.3	1.20242	1.20242
862.745	10382.1	1.20331	1.20331
862.855	10387.6	1.2042	1.2042
862.965	10392.6	1.20506	1.20506
863.065	10396.9	1.20583	1.20583
863.175	10402.8	1.20672	1.20672
863.285	10409.1	1.20759	1.20759
863.385	10414	1.20839	1.20839
863.495	10419.4	1.2093	1.2093
863.605	10424.2	1.21015	1.21015
863.715	10429.8	1.21102	1.21102
863.815	10435.5	1.21186	1.21186
863.925	10440.8	1.21273	1.21273
864.035	10446.8	1.2136	1.2136
864.135	10449.6	1.21437	1.21437
864.245	10455.9	1.21528	1.21528
864.355	10461.8	1.21612	1.21612
864.465	10467.1	1.21699	1.21699
864.565	10472.8	1.21782	1.21782
864.675	10477.9	1.21865	1.21865
864.785	10483.8	1.21958	1.21958
864.885	10488.7	1.22036	1.22036
864.995	10493.6	1.22125	1.22125
865.105	10498.7	1.22212	1.22212
865.215	10503.8	1.22301	1.22301
865.315	10508.1	1.22379	1.22379
865.425	10514.4	1.2247	1.2247
865.535	10519.7	1.22557	1.22557
865.635	10524.7	1.22636	1.22636
865.745	10530.1	1.22724	1.22724
865.855	10535.1	1.22809	1.22809
865.965	10541	1.229	1.229
866.065	10546.7	1.22979	1.22979
866.175	10552.3	1.23068	1.23068
866.285	10557.8	1.23159	1.23159
866.385	10562.6	1.23235	1.23235
866.495	10567.7	1.23324	1.23324
866.605	10573.1	1.23413	1.23413
866.715	10579.1	1.23498	1.23498
866.815	10584.1	1.2358	1.2358
866.925	10589.5	1.23669	1.23669
867.035	10595.4	1.23756	1.23756
867.135	10600.8	1.23836	1.23836
867.245	10606.6	1.23923	1.23923
867.355	10612.2	1.24012	1.24012
867.455	10616.6	1.24091	1.24091
867.565	10622.2	1.24182	1.24182
867.675	10627.1	1.24269	1.24269
867.785	10632.8	1.24357	1.24357
867.885	10636.7	1.24434	1.24434
867.995	10643.1	1.24527	1.24527
868.105	10648.1	1.24612	1.24612
868.205	10653	1.24692	1.24692
868.315	10658.6	1.24779	1.24779
868.425	10663.8	1.24868	1.24868
868.535	10669.8	1.24957	1.24957
868.635	10675	1.25035	1.25035
868.745	10680.9	1.25124	1.25124
868.855	10686.1	1.25213	1.25213
868.955	10690.6	1.25292	1.25292
869.065	10695.9	1.25381	1.25381
869.175	10701.6	1.2547	1.2547
869.285	10706.4	1.25554	1.25554
869.385	10711.3	1.25635	1.25635
869.495	10716.8	1.25724	1.25724
869.605	10723	1.25813	1.25813
869.705	10728.3	1.25891	1.25891
869.815	10733.6	1.25978	1.25978
869.925	10739.6	1.26067	1.26067
870.035	10745	1.26154	1.26154
870.135	10749.8	1.26234	1.26234
870.245	10755.8	1.26323	1.26323
870.355	10761.4	1.2641	1.2641
870.455	10765.9	1.26491	1.26491
870.565	10771.2	1.26577	1.26577
870.675	10776.8	1.26668	1.26668
870.785	10782.1	1.26755	1.26755
870.885	10786.9	1.26838	1.26838
870.995	10792.1	1.26929	1.26929
871.105	10797.7	1.27014	1.27014
871.205	10803.2	1.27094	1.27094
871.315	10808.9	1.27179	1.27179
871.425	10814.1	1.27268	1.27268
871.535	10819.8	1.27357	1.27357
871.635	10825.1	1.27435	1.27435
871.745	10830.8	1.27526	1.27526
871.855	10836.5	1.27613	1.27613
871.955	10841.5	1.27694	1.27694
872.065	10847	1.27781	1.27781
872.175	10852.2	1.27871	1.27871
872.285	10857.2	1.27954	1.27954
872.385	10862.8	1.28037	1.28037
872.495	10869	1.28128	1.28128
872.595	10873.7	1.28204	1.28204
872.705	10879.7	1.28293	1.28293
872.815	10885.3	1.2838	1.2838
872.925	10890.7	1.28469	1.28469
873.025	10895.6	1.28549	1.28549
873.135	10901.3	1.28638	1.28638
873.245	10906.3	1.28725	1.28725
873.345	10910.9	1.28806	1.28806
873.455	10916	1.28895	1.28895
873.565	10921.7	1.28981	1.28981
873.675	10927.7	1.2907	1.2907
873.775	10932.5	1.29149	1.29149
873.885	10938.3	1.29236	1.29236
873.995	10944.3	1.29327	1.29327
874.095	10949.5	1.29405	1.29405
874.205	10955.8	1.29496	1.29496
874.315	10962.1	1.29583	1.29583
874.425	10967.2	1.29672	1.29672
874.525	10972	1.2975	1.2975
874.635	10976.5	1.29839	1.29839
874.745	10983.6	1.29932	1.29932
874.845	10987.6	1.30009	1.30009
874.955	10993.1	1.30098	1.30098
875.065	10999.5	1.30184	1.30184
875.175	11005.6	1.30275	1.30275
875.275	11011.1	1.30354	1.30354
875.385	11016.9	1.30443	1.30443
875.495	11022.5	1.3053	1.3053
875.595	11028.5	1.30612	1.30612
875.705	11032.8	1.30699	1.30699
875.815	11038.7	1.3079	1.3079
875.925	11043.8	1.30875	1.30875
876.025	11048.9	1.30958	1.30958
876.135	11053.6	1.31042	1.31042
876.245	11058	1.31129	1.31129
876.345	11062.8	1.31208	1.31208
876.455	11070.1	1.31299	1.31299
876.565	11076	1.3139	1.3139
876.675	11082.2	1.31476	1.31476
876.775	11088	1.31557	1.31557
876.885	11092.8	1.31644	1.31644
876.995	11099	1.31733	1.31733
877.095	11104.1	1.31811	1.31811
877.205	11109.3	1.31898	1.31898
877.315	11114.2	1.31987	1.31987
877.415	11118.8	1.3207	1.3207
877.525	11124.3	1.32159	1.32159
877.635	11130.1	1.32241	1.32241
877.745	11135.5	1.32332	1.32332
877.845	11140.7	1.32413	1.32413
877.955	11147.7	1.32504	1.32504
878.065	11153.4	1.32589	1.32589
878.165	11159.4	1.32669	1.32669
878.275	11165	1.32756	1.32756
878.385	11170.8	1.32845	1.32845
878.495	11175.5	1.32934	1.32934
878.595	11180.1	1.33012	1.33012
878.705	11186.3	1.33101	1.33101
878.815	11191.6	1.33188	1.33188
878.915	11196.5	1.33271	1.33271
879.025	11202	1.33357	1.33357
879.135	11208.2	1.33446	1.33446
879.245	11214	1.33533	1.33533
879.345	11219	1.33614	1.33614
879.455	11225.7	1.33701	1.33701
879.565	11231.5	1.33792	1.33792
879.665	11236.7	1.33868	1.33868
879.775	11242.6	1.33955	1.33955
879.885	11247.7	1.34044	1.34044
879.995	11252.2	1.34131	1.34131
880.095	11257.4	1.34211	1.34211
880.205	11263.1	1.343	1.343
880.315	11269.2	1.34391	1.34391
880.415	11274.2	1.34472	1.34472
880.525	11279.5	1.34556	1.34556
880.635	11285.6	1.34645	1.34645
880.745	11291.6	1.3473	1.3473
880.845	11296.9	1.34813	1.34813
880.955	11302	1.349	1.349
881.065	11308.4	1.34988	1.34988
881.165	11313	1.35067	1.35067
881.275	11319.5	1.35154	1.35154
881.385	11325.3	1.35241	1.35241
881.495	11330.6	1.35332	1.35332
881.595	11335.3	1.35412	1.35412
881.705	11340.7	1.35499	1.35499
881.815	11347.3	1.3559	1.3559
881.915	11352.5	1.35666	1.35666
882.025	11357.9	1.35755	1.35755
882.135	11364.2	1.35842	1.35842
882.245	11370.1	1.35929	1.35929
882.345	11375.8	1.36012	1.36012
882.455	11381.5	1.36098	1.36098
882.565	11387.5	1.36185	1.36185
882.665	11392.6	1.36268	1.36268
882.775	11397.9	1.36357	1.36357
882.885	11403.2	1.36444	1.36444
882.985	11407.5	1.36524	1.36524
883.095	11413.4	1.36613	1.36613
883.205	11418.8	1.36698	1.36698
883.315	11424.3	1.36785	1.36785
883.415	11430.5	1.36865	1.36865
883.525	11436	1.36954	1.36954
883.635	11441.6	1.37041	1.37041
883.735	11447.6	1.37124	1.37124
883.845	11453.1	1.37211	1.37211
883.955	11458.4	1.37297	1.37297
884.065	11463.6	1.37384	1.37384
884.165	11469.1	1.37465	1.37465
884.275	11474.2	1.37554	1.37554
884.385	11480.6	1.3764	1.3764
884.485	11485.8	1.37719	1.37719
884.595	11491.5	1.37806	1.37806
884.705	11497.5	1.37897	1.37897
884.815	11503.1	1.37982	1.37982
884.915	11509.6	1.38062	1.38062
885.025	11515.5	1.38153	1.38153
885.135	11521.3	1.38242	1.38242
885.235	11526.3	1.38323	1.38323
885.345	11530.4	1.38405	1.38405
885.455	11536.2	1.38496	1.38496
885.565	11541.1	1.38579	1.38579
885.665	11546.4	1.3866	1.3866
885.775	11552.2	1.38748	1.38748
885.885	11558.3	1.38837	1.38837
885.985	11564.2	1.38918	1.38918
886.095	11570.5	1.39005	1.39005
886.205	11576.6	1.39092	1.39092
886.315	11582.6	1.39183	1.39183
886.415	11586.9	1.39257	1.39257
886.525	11593.4	1.39346	1.39346
886.635	11599	1.39437	1.39437
886.735	11604.4	1.39513	1.39513
886.845	11610	1.39604	1.39604
886.955	11614.9	1.39691	1.39691
887.065	11619.8	1.39778	1.39778
887.165	11625.3	1.39856	1.39856
887.275	11632	1.39951	1.39951
887.375	11636.9	1.40028	1.40028
887.485	11644.2	1.40119	1.40119
887.595	11649.5	1.40204	1.40204
887.705	11655	1.4029	1.4029
887.805	11660.1	1.40371	1.40371
887.915	11665.8	1.4046	1.4046
888.025	11671.6	1.40549	1.40549
888.125	11676.1	1.40629	1.40629
888.235	11682	1.40716	1.40716
888.345	11687.5	1.40803	1.40803
888.455	11693.4	1.40892	1.40892
888.555	11699	1.40973	1.40973
888.665	11704.5	1.41059	1.41059
888.775	11710.9	1.41148	1.41148
888.875	11716.8	1.41229	1.41229
888.985	11723	1.41316	1.41316
889.095	11728.8	1.41403	1.41403
889.205	11734.7	1.41491	1.41491
889.305	11740.4	1.41572	1.41572
889.415	11746.5	1.41663	1.41663
889.525	11751.4	1.41746	1.41746
889.625	11757	1.41828	1.41828
889.735	11762.5	1.41917	1.41917
889.845	11768.5	1.42006	1.42006
889.955	11773.6	1.42093	1.42093
890.055	11778.5	1.42172	1.42172
890.165	11784.3	1.42258	1.42258
890.275	11790.3	1.42345	1.42345
890.375	11795.8	1.42426	1.42426
890.485	11802	1.42515	1.42515
890.595	11808.1	1.42601	1.42601
890.705	11813.9	1.42692	1.42692
890.805	11818.9	1.42773	1.42773
890.915	11824.4	1.4286	1.4286
891.025	11830.7	1.42947	1.42947
891.125	11835.3	1.43027	1.43027
891.235	11841.1	1.43114	1.43114
891.345	11846.9	1.43203	1.43203
891.455	11853	1.43292	1.43292
891.555	11858.6	1.4337	1.4337
891.665	11865.4	1.43461	1.43461
891.775	11871.3	1.43548	1.43548
891.875	11877.1	1.43629	1.43629
891.985	11883	1.43714	1.43714
892.095	11889.1	1.43805	1.43805
892.205	11894.5	1.43895	1.43895
892.305	11899.8	1.43974	1.43974
892.415	11904.7	1.44059	1.44059
892.525	11910.9	1.4415	1.4415
892.625	11916.1	1.44226	1.44226
892.735	11921.7	1.44313	1.44313
892.845	11928.8	1.44406	1.44406
892.945	11934.4	1.44485	1.44485
893.055	11940.1	1.44571	1.44571
893.165	11946.3	1.44658	1.44658
893.275	11952.3	1.44751	1.44751
893.375	11957.1	1.44828	1.44828
893.485	11963.3	1.44917	1.44917
893.595	11969.9	1.45008	1.45008
893.695	11974.1	1.45086	1.45086
893.805	11979.3	1.45173	1.45173
893.915	11985.5	1.45262	1.45262
894.025	11990.7	1.45349	1.45349
894.125	11996.5	1.45429	1.45429
894.235	12002.7	1.45516	1.45516
894.345	12008.7	1.45607	1.45607
894.445	12014.5	1.45686	1.45686
894.555	12020.6	1.45776	1.45776
894.665	12026.5	1.45861	1.45861
894.775	12032.6	1.45952	1.45952
894.875	12037.7	1.46031	1.46031
894.985	12043.4	1.46118	1.46118
895.095	12049.4	1.46206	1.46206
895.195	12054.7	1.46287	1.46287
895.305	12059.7	1.4637	1.4637
895.415	12067	1.46463	1.46463
895.525	12072.8	1.46552	1.46552
895.625	12078.2	1.46632	1.46632
895.735	12083.7	1.46719	1.46719
895.845	12089.9	1.46806	1.46806
895.945	12096.4	1.46891	1.46891
896.055	12101.6	1.4698	1.4698
896.165	12107.3	1.47066	1.47066
896.275	12112.9	1.47153	1.47153
896.375	12117.9	1.47232	1.47232
896.485	12124.5	1.47323	1.47323
896.595	12130.6	1.47412	1.47412
896.695	12135.6	1.47492	1.47492
896.805	12141.8	1.47579	1.47579
896.915	12147.7	1.47664	1.47664
897.025	12154.7	1.47757	1.47757
897.125	12160.2	1.47837	1.47837
897.235	12165.2	1.47922	1.47922
897.345	12171.8	1.48013	1.48013
897.445	12176.7	1.48092	1.48092
897.555	12182.5	1.48178	1.48178
897.665	12189.1	1.48267	1.48267
897.765	12194.4	1.48346	1.48346
897.875	12200.2	1.48435	1.48435
897.985	12206.5	1.48522	1.48522
898.095	12212.6	1.4861	1.4861
898.195	12218	1.48689	1.48689
898.305	12224.2	1.48778	1.48778
898.415	12230.2	1.48869	1.48869
898.515	12235.2	1.48947	1.48947
898.625	12241.8	1.49036	1.49036
898.735	12247.7	1.49125	1.49125
898.845	12254	1.49212	1.49212
898.945	12259.1	1.49293	1.49293
899.055	12265.3	1.49381	1.49381
899.165	12271.4	1.4947	1.4947
899.265	12276.7	1.49551	1.49551
899.375	12282.9	1.49636	1.49636
899.485	12288.8	1.49723	1.49723
899.595	12295.3	1.49813	1.49813
899.695	12299.8	1.49892	1.49892
899.805	12305.9	1.49981	1.49981
899.915	12312.6	1.50068	1.50068
900.015	12318.6	1.50146	1.50146
900.125	12323.6	1.50235	1.50235
900.235	12329	1.50324	1.50324
900.345	12337.2	1.50415	1.50415
900.445	12342	1.50491	1.50491
900.555	12347.5	1.5058	1.5058
900.665	12353.5	1.50669	1.50669
900.765	12359	1.50748	1.50748
900.875	12365.1	1.50835	1.50835
900.985	12370.9	1.50921	1.50921
901.095	12377	1.51012	1.51012
901.195	12381.8	1.51093	1.51093
901.305	12387.6	1.51178	1.51178
901.415	12394.1	1.51267	1.51267
901.515	12399.4	1.51347	1.51347
901.625	12405.4	1.51436	1.51436
901.735	12412.1	1.51527	1.51527
901.845	12417.6	1.51612	1.51612
901.945	12422.3	1.5169	1.5169
902.055	12428.3	1.51779	1.51779
902.165	12434.8	1.51868	1.51868
902.265	12439.9	1.51945	1.51945
902.375	12447.3	1.52034	1.52034
902.485	12453.4	1.5212	1.5212
902.585	12459.2	1.52203	1.52203
902.695	12464.5	1.52292	1.52292
902.805	12469.7	1.52379	1.52379
902.905	12476	1.52459	1.52459
903.015	12481.7	1.52548	1.52548
903.125	12487.2	1.52635	1.52635
903.235	12494	1.52724	1.52724
903.335	12499	1.528	1.528
903.445	12505.5	1.52889	1.52889
903.555	12511.8	1.52978	1.52978
903.655	12517.1	1.53057	1.53057
903.765	12523.7	1.53148	1.53148
903.875	12530.2	1.53234	1.53234
903.985	12535.9	1.53325	1.53325
904.085	12540.1	1.534	1.534
904.195	12546.1	1.53491	1.53491
904.305	12552.3	1.53578	1.53578
904.405	12558.1	1.53656	1.53656
904.515	12564.1	1.53747	1.53747
904.625	12569.8	1.53832	1.53832
904.735	12576	1.53921	1.53921
904.835	12582	1.53999	1.53999
904.945	12588.1	1.5409	1.5409
905.055	12594.4	1.54177	1.54177
905.155	12600	1.54256	1.54256
905.265	12606.4	1.54347	1.54347
905.375	12612.2	1.54433	1.54433
905.485	12618.5	1.5452	1.5452
905.585	12623.5	1.54599	1.54599
905.695	12629.9	1.54688	1.54688
905.805	12636.7	1.54777	1.54777
905.905	12641.3	1.54855	1.54855
906.015	12647.8	1.54942	1.54942
906.125	12654.5	1.55033	1.55033
906.235	12660.6	1.5512	1.5512
906.335	12666.2	1.55202	1.55202
906.445	12670.8	1.55287	1.55287
906.555	12676.6	1.55374	1.55374
906.655	12682.6	1.55455	1.55455
906.765	12688.5	1.55539	1.55539
906.875	12695.2	1.55628	1.55628
906.985	12701	1.55715	1.55715
907.085	12706.4	1.55798	1.55798
907.195	12712.6	1.55884	1.55884
907.305	12719.3	1.55973	1.55973
907.405	12725.1	1.56052	1.56052
907.515	12730.9	1.56139	1.56139
907.625	12736.8	1.56226	1.56226
907.725	12742.7	1.56308	1.56308
907.835	12748.8	1.56397	1.56397
907.945	12755.3	1.56484	1.56484
908.055	12760.9	1.56571	1.56571
908.155	12766.8	1.56651	1.56651
908.265	12772.8	1.56738	1.56738
908.375	12779.6	1.56827	1.56827
908.475	12784.8	1.56908	1.56908
908.585	12791.2	1.56997	1.56997
908.695	12798.3	1.57083	1.57083
908.805	12804.1	1.5717	1.5717
908.905	12809	1.57253	1.57253
909.015	12815.6	1.5734	1.5734
909.125	12821.8	1.57427	1.57427
909.225	12826.6	1.57507	1.57507
909.335	12833.4	1.57596	1.57596
909.445	12839.9	1.57685	1.57685
909.555	12846.3	1.57774	1.57774
909.655	12851.6	1.57852	1.57852
909.765	12857.5	1.57939	1.57939
909.875	12863.7	1.58028	1.58028
909.975	12868.7	1.58107	1.58107
910.085	12875.1	1.58195	1.58195
910.195	12881.6	1.58284	1.58284
910.305	12887.6	1.58373	1.58373
910.405	12893.1	1.58452	1.58452
910.515	12899.3	1.58539	1.58539
910.625	12905.6	1.58627	1.58627
910.725	12911.8	1.58708	1.58708
910.835	12917.4	1.58795	1.58795
910.945	12923.6	1.58884	1.58884
911.055	12928.8	1.58975	1.58975
911.155	12934.2	1.59051	1.59051
911.265	12940.6	1.5914	1.5914
911.375	12946	1.59229	1.59229
911.475	12951.8	1.59308	1.59308
911.585	12957.8	1.59394	1.59394
911.695	12963.4	1.59481	1.59481
911.805	12969.5	1.5957	1.5957
911.905	12975.8	1.59653	1.59653
912.015	12982.7	1.59742	1.59742
912.125	12988.4	1.59828	1.59828
912.225	12993.7	1.59907	1.59907
912.335	13000.1	1.59996	1.59996
912.445	13005.6	1.60083	1.60083
912.545	13011.7	1.60159	1.60159
912.655	13018.7	1.6025	1.6025
912.765	13025	1.60341	1.60341
912.875	13031.3	1.60428	1.60428
912.975	13036.5	1.60506	1.60506
913.085	13042.9	1.60595	1.60595
913.195	13049.7	1.60684	1.60684
913.295	13055	1.60763	1.60763
913.405	13061.2	1.60854	1.60854
913.515	13067	1.60941	1.60941
913.625	13073.1	1.61029	1.61029
913.725	13078.7	1.6111	1.6111
913.835	13084.1	1.61193	1.61193
913.945	13091.8	1.61286	1.61286
914.045	13097.3	1.61364	1.61364
914.155	13103.8	1.61451	1.61451
914.265	13110.7	1.6154	1.6154
914.375	13117.1	1.61629	1.61629
914.475	13122.5	1.61709	1.61709
914.585	13127.8	1.61796	1.61796
914.695	13134.3	1.61883	1.61883
914.795	13140.2	1.61966	1.61966
914.905	13146	1.62053	1.62053
915.015	13151.7	1.62139	1.62139
915.125	13158.1	1.62228	1.62228
915.225	13163.6	1.62309	1.62309
915.335	13171.1	1.62396	1.62396
915.445	13177.2	1.62483	1.62483
915.545	13183.1	1.62565	1.62565
915.655	13189.7	1.62654	1.62654
915.765	13195.5	1.62741	1.62741
915.875	13202.3	1.6283	1.6283
915.975	13208.6	1.6291	1.6291
916.085	13214.3	1.62999	1.62999
916.195	13220.1	1.63086	1.63086
916.295	13225.6	1.63165	1.63165
916.405	13231.9	1.63252	1.63252
916.515	13238.9	1.63342	1.63342
916.625	13244.7	1.63429	1.63429
916.725	13250.9	1.6351	1.6351
916.835	13257.4	1.63597	1.63597
916.945	13264	1.63686	1.63686
917.045	13270.3	1.6377	1.6377
917.155	13277	1.63859	1.63859
917.265	13282.2	1.63944	1.63944
917.375	13288.8	1.64033	1.64033
917.475	13293.8	1.64114	1.64114
917.585	13300.4	1.64202	1.64202
917.685	13306.2	1.64281	1.64281
917.795	13311.8	1.64368	1.64368
917.905	13318.9	1.64459	1.64459
918.015	13325	1.64546	1.64546
918.115	13331.5	1.64628	1.64628
918.225	13338.2	1.64717	1.64717
918.335	13343.8	1.64802	1.64802
918.435	13349.9	1.64882	1.64882
918.545	13356	1.64971	1.64971
918.655	13362	1.65058	1.65058
918.765	13368.7	1.65147	1.65147
918.865	13374.5	1.65228	1.65228
918.975	13380.3	1.65314	1.65314
919.085	13387	1.65403	1.65403
919.185	13392.8	1.65482	1.65482
919.295	13399	1.65571	1.65571
919.405	13406	1.65662	1.65662
919.515	13413	1.65751	1.65751
919.615	13418.3	1.65829	1.65829
919.725	13423.9	1.65914	1.65914
919.835	13430.4	1.66005	1.66005
919.935	13436.7	1.66083	1.66083
920.045	13442.6	1.66172	1.66172
920.155	13449.2	1.66259	1.66259
920.265	13455.5	1.66348	1.66348
920.365	13460.6	1.66429	1.66429
920.475	13467.2	1.66518	1.66518
920.585	13473.1	1.66604	1.66604
920.685	13478.9	1.66685	1.66685
920.795	13485.1	1.66772	1.66772
920.905	13491.6	1.66859	1.66859
921.015	13498.7	1.66947	1.66947
921.115	13504.6	1.67028	1.67028
921.225	13511	1.67117	1.67117
921.335	13517.5	1.67204	1.67204
921.435	13524	1.67287	1.67287
921.545	13529.8	1.67373	1.67373
921.655	13536.1	1.67462	1.67462
921.765	13542.2	1.67547	1.67547
921.865	13547.8	1.67628	1.67628
921.975	13554	1.67716	1.67716
922.085	13560.4	1.67803	1.67803
922.185	13566.9	1.67886	1.67886
922.295	13573.2	1.67973	1.67973
922.405	13580.4	1.68062	1.68062
922.505	13585.8	1.6814	1.6814
922.615	13592.4	1.68225	1.68225
922.725	13599.4	1.68318	1.68318
922.835	13606.1	1.68407	1.68407
922.935	13611	1.6849	1.6849
923.045	13616.8	1.68572	1.68572
923.155	13623.4	1.68661	1.68661
923.255	13628.6	1.6874	1.6874
923.365	13634.2	1.68826	1.68826
923.475	13641.6	1.68913	1.68913
923.585	13648.3	1.69	1.69
923.685	13655.1	1.69081	1.69081
923.795	13661.3	1.6917	1.6917
923.905	13668.3	1.69258	1.69258
924.005	13673.4	1.69339	1.69339
924.115	13680.6	1.69428	1.69428
924.225	13686.8	1.69517	1.69517
924.335	13692.8	1.69602	1.69602
924.435	13698.5	1.69684	1.69684
924.545	13705	1.69771	1.69771
924.655	13712.2	1.6986	1.6986
924.755	13717.9	1.69941	1.69941
924.865	13724.9	1.70029	1.70029
924.975	13731.2	1.70116	1.70116
925.085	13737.9	1.70205	1.70205
[truncated: 1,321 more rows]
