# Supplementary material for: Benchmark dataset of the effect of grain size on strength in the single-phase FCC CrCoNi medium entropy alloy
Source: Data Brief. 2019 Oct 1;27:104592. doi: 10.1016/j.dib.2019.104592 (PMC6812030; doi:10.1016/j.dib.2019.104592)
Supplement: Multimedia component 1 [file mmc1.zip › Compression_Tests/77K/CrCoNi_1473K_30240min_77K.xlsx]

## Sheet: CrCoNi_1473K_30240min_77K
Name	CrCoNi-1200C-3weeks-229µm
Diameter	3.97	mm
Sample height	8.08	mm
Gage length	8.08	mm
Speed ​​during measurement	0.48	mm/min
Time	Force	Crosshead Displacement	Crosshead Displacement
s	N	mm	mm
159.604	51.7684	0	0
159.684	52.0044	2.06708e-05	2.06708e-05
159.714	52.0516	2.06708e-05	2.06708e-05
159.714	52.0516	2.06708e-05	2.06708e-05
159.814	51.8707	6.92353e-11	6.92353e-11
159.924	51.8708	-2.06707e-05	-2.06707e-05
160.024	52.0201	0	0
160.134	53.9927	0.000888348	0.000888348
160.244	56.5308	0.00173616	0.00173616
160.354	58.9224	0.00264549	0.00264549
160.454	60.439	0.00345182	0.00345182
160.564	62.2237	0.00432014	0.00432014
160.674	63.5372	0.00522947	0.00522947
160.774	64.7471	0.00601482	0.00601482
160.884	66.4771	0.00688314	0.00688314
160.994	68.3482	0.00779247	0.00779247
161.104	70.313	0.00864005	0.00864005
161.204	71.6968	0.0094254	0.0094254
161.314	73.8589	0.0103147	0.0103147
161.424	75.7144	0.011224	0.011224
161.524	77.3414	0.0119889	0.0119889
161.634	79.3375	0.0128981	0.0128981
161.744	81.5152	0.0137459	0.0137459
161.854	83.1265	0.0146552	0.0146552
161.954	85.273	0.0154411	0.0154411
162.064	87.1832	0.0163299	0.0163299
162.174	88.8101	0.0171772	0.0171772
162.274	90.98	0.0179836	0.0179836
162.384	93.4947	0.0188724	0.0188724
162.494	96.0259	0.0197612	0.0197612
162.604	98.4615	0.020629	0.020629
162.704	100.916	0.0214559	0.0214559
162.814	102.927	0.0223242	0.0223242
162.924	103.29	0.023213	0.023213
163.024	105.654	0.0239984	0.0239984
163.134	108.972	0.0248669	0.0248669
163.244	111.74	0.0257348	0.0257348
163.354	114.348	0.0266236	0.0266236
163.454	116.37	0.0274299	0.0274299
163.564	119.16	0.0283188	0.0283188
163.674	122.171	0.0292076	0.0292076
163.774	124.702	0.0300137	0.0300137
163.884	128.169	0.0309025	0.0309025
163.994	131.525	0.0317708	0.0317708
164.104	134.402	0.0326802	0.0326802
164.204	137.742	0.033466	0.033466
164.314	141.341	0.0343133	0.0343133
164.424	144.927	0.0351816	0.0351816
164.524	148.244	0.0359875	0.0359875
164.634	152.537	0.0368971	0.0368971
164.744	156.113	0.0377654	0.0377654
164.854	160.152	0.0386542	0.0386542
164.954	163.447	0.0394807	0.0394807
165.064	167.055	0.0403493	0.0403493
165.164	170.906	0.0411346	0.0411346
165.274	175.041	0.042003	0.042003
165.384	179.059	0.0429123	0.0429123
165.494	182.524	0.0437806	0.0437806
165.594	186.282	0.0445455	0.0445455
165.704	190.337	0.0454548	0.0454548
165.814	194.638	0.0463231	0.0463231
165.914	198.104	0.0471085	0.0471085
166.024	201.398	0.0480388	0.0480388
166.134	206.113	0.0488861	0.0488861
166.244	211.389	0.0497954	0.0497954
166.344	215.877	0.050602	0.050602
166.454	220.467	0.0514908	0.0514908
166.564	225.396	0.0523589	0.0523589
166.664	229.83	0.0531443	0.0531443
166.774	234.121	0.0540123	0.0540123
166.884	238.602	0.0549221	0.0549221
166.994	242.533	0.05579	0.05579
167.094	247.225	0.0565758	0.0565758
167.204	252.391	0.0574851	0.0574851
167.314	257.492	0.0583327	0.0583327
167.414	262.221	0.0591391	0.0591391
167.524	267.145	0.0600484	0.0600484
167.634	271.838	0.0609372	0.0609372
167.744	276.561	0.061826	0.061826
167.844	280.992	0.0625909	0.0625909
167.954	285.924	0.0634797	0.0634797
168.064	291.041	0.0643685	0.0643685
168.164	295.686	0.0651749	0.0651749
168.274	301.031	0.0660427	0.0660427
168.384	306.039	0.0669525	0.0669525
168.494	311.65	0.0678206	0.0678206
168.594	316.594	0.0686062	0.0686062
168.704	322.318	0.0695155	0.0695155
168.814	327.979	0.0704046	0.0704046
168.914	333.242	0.0712104	0.0712104
169.024	339.094	0.0720787	0.0720787
169.134	344.797	0.0729471	0.0729471
169.244	350.617	0.0738149	0.0738149
169.344	356.111	0.0746417	0.0746417
169.454	362.334	0.0755101	0.0755101
169.564	368.584	0.0763989	0.0763989
169.664	374.928	0.0771842	0.0771842
169.774	381.303	0.0780731	0.0780731
169.884	387.818	0.0789414	0.0789414
169.984	394.225	0.0797888	0.0797888
170.094	400.389	0.0806569	0.0806569
170.204	406.944	0.0815252	0.0815252
170.314	413.326	0.0823726	0.0823726
170.414	419.748	0.0832204	0.0832204
170.524	426.299	0.0840882	0.0840882
170.634	433.033	0.0849566	0.0849566
170.734	439.592	0.0857629	0.0857629
170.844	446.522	0.0866312	0.0866312
170.954	453.639	0.08752	0.08752
171.064	460.838	0.0883879	0.0883879
171.164	467.694	0.0892357	0.0892357
171.274	474.619	0.090083	0.090083
171.384	481.741	0.0909304	0.0909304
171.484	488.108	0.0917572	0.0917572
171.594	495.588	0.0926255	0.0926255
171.704	503.041	0.0935144	0.0935144
171.814	510.791	0.0944237	0.0944237
171.914	517.237	0.0951888	0.0951888
172.024	524.479	0.0960776	0.0960776
172.134	532.502	0.0969869	0.0969869
172.234	539.869	0.097752	0.097752
172.344	547.705	0.0986408	0.0986408
172.454	555.354	0.0995502	0.0995502
172.564	563.221	0.100397	0.100397
172.664	570.307	0.101183	0.101183
172.774	578.448	0.102093	0.102093
172.884	586.498	0.102961	0.102961
172.984	594.014	0.103788	0.103788
173.094	601.561	0.104656	0.104656
173.204	609.893	0.105524	0.105524
173.314	618.397	0.106434	0.106434
173.414	625.772	0.107219	0.107219
173.524	634.26	0.108108	0.108108
173.634	642.85	0.108976	0.108976
173.734	650.467	0.109782	0.109782
173.844	659.35	0.11065	0.11065
173.954	667.799	0.111519	0.111519
174.064	676.526	0.112387	0.112387
174.164	684.655	0.113214	0.113214
174.274	694.198	0.114082	0.114082
174.384	703.252	0.114991	0.114991
174.484	710.815	0.115756	0.115756
174.594	719.744	0.116645	0.116645
174.704	728.69	0.117513	0.117513
174.814	737.799	0.118423	0.118423
174.914	746.541	0.119208	0.119208
175.024	755.779	0.120076	0.120076
175.134	765.185	0.120944	0.120944
175.234	774.353	0.121751	0.121751
175.344	784.342	0.122639	0.122639
175.454	793.47	0.123528	0.123528
175.554	802.642	0.124293	0.124293
175.664	811.818	0.125223	0.125223
175.774	822.107	0.126112	0.126112
175.884	831.603	0.12696	0.12696
175.984	840.658	0.127745	0.127745
176.094	850.97	0.128613	0.128613
176.204	861.205	0.129481	0.129481
176.304	870.701	0.130308	0.130308
176.414	881.029	0.131176	0.131176
176.524	891.256	0.132045	0.132045
176.634	902.197	0.132933	0.132933
176.734	911.857	0.13376	0.13376
176.844	922.728	0.134608	0.134608
176.954	933.65	0.135476	0.135476
177.054	943.529	0.136324	0.136324
177.164	953.615	0.137192	0.137192
177.274	965.088	0.13806	0.13806
177.384	975.138	0.138949	0.138949
177.484	985.763	0.139734	0.139734
177.594	996.74	0.140623	0.140623
177.704	1008.09	0.141491	0.141491
177.804	1019.42	0.142318	0.142318
177.914	1030.88	0.143186	0.143186
178.024	1042.7	0.144054	0.144054
178.134	1053.83	0.144943	0.144943
178.234	1063.77	0.145687	0.145687
178.344	1075.63	0.146576	0.146576
178.454	1087.62	0.147465	0.147465
178.554	1098.76	0.148271	0.148271
178.664	1110.58	0.149139	0.149139
178.774	1122.13	0.150007	0.150007
178.884	1134.63	0.150876	0.150876
178.984	1145.87	0.151703	0.151703
179.094	1158.17	0.152571	0.152571
179.204	1171.25	0.15348	0.15348
179.304	1183	0.154266	0.154266
179.414	1195.35	0.155134	0.155134
179.524	1208.2	0.156002	0.156002
179.634	1220.84	0.15687	0.15687
179.734	1232.52	0.157656	0.157656
179.844	1245.34	0.158565	0.158565
179.944	1257.01	0.159351	0.159351
180.054	1270.02	0.16024	0.16024
180.164	1283.19	0.161129	0.161129
180.274	1296.2	0.161997	0.161997
180.374	1308.69	0.162824	0.162824
180.484	1322.26	0.163692	0.163692
180.594	1335.78	0.16456	0.16456
180.694	1348.31	0.165387	0.165387
180.804	1362	0.166234	0.166234
180.914	1375.42	0.167123	0.167123
181.024	1389.36	0.168012	0.168012
181.124	1401.99	0.168797	0.168797
181.234	1415.98	0.169707	0.169707
181.344	1430.08	0.170554	0.170554
181.444	1442.51	0.171361	0.171361
181.554	1456.26	0.172249	0.172249
181.664	1470.44	0.173097	0.173097
181.774	1485.18	0.174006	0.174006
181.874	1498.83	0.174812	0.174812
181.984	1513.38	0.175701	0.175701
182.094	1527.9	0.17659	0.17659
182.194	1541.26	0.177396	0.177396
182.304	1556.04	0.178244	0.178244
182.414	1570.69	0.179133	0.179133
182.524	1585.53	0.180021	0.180021
182.624	1598.93	0.180807	0.180807
182.734	1614	0.181696	0.181696
182.844	1628.61	0.182564	0.182564
182.944	1642.4	0.18337	0.18337
183.054	1657.54	0.184239	0.184239
183.164	1673.55	0.185106	0.185106
183.274	1688.44	0.185995	0.185995
183.374	1702.56	0.186802	0.186802
183.484	1718.19	0.18767	0.18767
183.594	1733.8	0.188559	0.188559
183.694	1748.25	0.189344	0.189344
183.804	1763.94	0.190233	0.190233
183.914	1779.54	0.191101	0.191101
184.024	1795.63	0.192011	0.192011
184.124	1809.78	0.192817	0.192817
184.234	1826.03	0.193664	0.193664
184.344	1842.3	0.194574	0.194574
184.444	1856.69	0.195339	0.195339
184.554	1873.73	0.196248	0.196248
184.664	1890.23	0.197137	0.197137
184.774	1906.98	0.197985	0.197985
184.874	1922.43	0.19879	0.19879
184.984	1939.49	0.1997	0.1997
185.094	1956.28	0.200568	0.200568
185.194	1971.64	0.201354	0.201354
185.304	1989.32	0.202243	0.202243
185.414	2005.32	0.203131	0.203131
185.514	2020.64	0.203917	0.203917
185.624	2037.86	0.204785	0.204785
185.734	2055.44	0.205695	0.205695
185.844	2073.04	0.206563	0.206563
185.944	2088.91	0.207348	0.207348
186.054	2106.28	0.208258	0.208258
186.164	2124.03	0.209126	0.209126
186.264	2140	0.209912	0.209912
186.374	2157.52	0.2108	0.2108
186.484	2175.51	0.21171	0.21171
186.594	2192.78	0.212578	0.212578
186.694	2208.92	0.213363	0.213363
186.804	2226.99	0.214232	0.214232
186.914	2244.56	0.215141	0.215141
187.014	2260.95	0.215927	0.215927
187.124	2279.42	0.216816	0.216816
187.234	2297.82	0.217684	0.217684
187.344	2316.19	0.218552	0.218552
187.444	2333.42	0.21942	0.21942
187.554	2351.43	0.220247	0.220247
187.664	2370.06	0.221115	0.221115
187.764	2387.98	0.221983	0.221983
187.874	2405.32	0.22281	0.22281
187.984	2423.86	0.223699	0.223699
188.094	2442.26	0.224567	0.224567
188.194	2459.61	0.225373	0.225373
188.304	2478.31	0.226283	0.226283
188.414	2497.07	0.227151	0.227151
188.514	2514.56	0.227936	0.227936
188.624	2533.21	0.228825	0.228825
188.734	2552.5	0.229693	0.229693
188.844	2572.1	0.230644	0.230644
188.944	2589.5	0.231451	0.231451
189.054	2608.47	0.232277	0.232277
189.164	2626.7	0.233166	0.233166
189.264	2643.44	0.233993	0.233993
189.374	2662.95	0.234882	0.234882
189.484	2682.38	0.23575	0.23575
189.594	2701.94	0.236598	0.236598
189.694	2719.78	0.237424	0.237424
189.804	2739.15	0.238313	0.238313
189.914	2759.4	0.239202	0.239202
190.014	2777.55	0.240008	0.240008
190.124	2797.22	0.240855	0.240855
190.234	2817.28	0.241765	0.241765
190.334	2835.18	0.242572	0.242572
190.444	2854.84	0.243398	0.243398
190.554	2875.17	0.244308	0.244308
190.664	2894.88	0.245197	0.245197
190.764	2913.18	0.245982	0.245982
190.874	2933.84	0.246892	0.246892
190.984	2954.25	0.247739	0.247739
191.084	2972.07	0.248566	0.248566
191.194	2992.9	0.249475	0.249475
191.304	3013.25	0.250323	0.250323
191.414	3033.63	0.251212	0.251212
191.514	3052.05	0.251997	0.251997
191.624	3072.38	0.252907	0.252907
191.734	3092.81	0.253775	0.253775
191.834	3111.76	0.254581	0.254581
191.944	3131.97	0.255449	0.255449
192.054	3152.45	0.256338	0.256338
192.164	3173.31	0.257248	0.257248
192.264	3191.62	0.258033	0.258033
192.374	3211.88	0.258901	0.258901
192.484	3232.46	0.25977	0.25977
192.584	3250.9	0.260596	0.260596
192.694	3271.99	0.261423	0.261423
192.804	3293.05	0.262332	0.262332
192.914	3313.27	0.263201	0.263201
193.014	3332.55	0.263986	0.263986
193.124	3353.66	0.264896	0.264896
193.234	3374.29	0.265784	0.265784
193.334	3393.17	0.266591	0.266591
193.444	3413.87	0.267459	0.267459
193.554	3434.84	0.268327	0.268327
193.664	3455.35	0.269216	0.269216
193.764	3473.99	0.270002	0.270002
193.874	3495.13	0.27089	0.27089
193.984	3516.04	0.271779	0.271779
194.084	3534.52	0.272565	0.272565
194.194	3555.24	0.273453	0.273453
194.304	3576.3	0.274322	0.274322
194.414	3598.38	0.275231	0.275231
194.514	3616.49	0.276016	0.276016
194.624	3637.31	0.276905	0.276905
194.734	3658.17	0.277774	0.277774
194.834	3676.9	0.27858	0.27858
194.944	3696.84	0.279427	0.279427
195.054	3717.45	0.280295	0.280295
195.154	3736.5	0.281143	0.281143
195.264	3757.77	0.28199	0.28199
195.374	3777.98	0.282859	0.282859
195.474	3797.26	0.283706	0.283706
195.584	3818.33	0.284574	0.284574
195.694	3839.36	0.285443	0.285443
195.804	3859.86	0.286331	0.286331
195.904	3878.97	0.287138	0.287138
196.014	3899.43	0.288006	0.288006
196.124	3920.79	0.288874	0.288874
196.224	3938.77	0.289659	0.289659
196.334	3959.86	0.290548	0.290548
196.444	3980.84	0.291437	0.291437
196.554	4001.71	0.292326	0.292326
196.654	4020.01	0.293091	0.293091
196.764	4041.27	0.294021	0.294021
196.874	4061.68	0.294889	0.294889
196.974	4080.3	0.295654	0.295654
197.084	4100.51	0.296563	0.296563
197.194	4121.17	0.297431	0.297431
197.304	4141.5	0.29832	0.29832
197.404	4160.09	0.299106	0.299106
197.514	4180.79	0.299974	0.299974
197.624	4200.7	0.300842	0.300842
197.724	4219.36	0.301628	0.301628
197.834	4240.43	0.302537	0.302537
197.944	4261.18	0.303405	0.303405
198.054	4281.28	0.304315	0.304315
198.154	4299.79	0.305121	0.305121
198.264	4319.86	0.305969	0.305969
198.374	4340.11	0.306857	0.306857
198.474	4358.45	0.307643	0.307643
198.584	4378.67	0.308511	0.308511
198.694	4399.59	0.30942	0.30942
198.804	4419.28	0.310289	0.310289
198.904	4437.43	0.311095	0.311095
199.014	4457.84	0.311984	0.311984
199.124	4478.1	0.312852	0.312852
199.224	4496.5	0.313658	0.313658
199.334	4515.42	0.314526	0.314526
199.444	4534.61	0.315374	0.315374
199.554	4554.78	0.316263	0.316263
199.654	4573.29	0.317069	0.317069
199.764	4592.21	0.317937	0.317937
199.874	4612.25	0.318847	0.318847
199.974	4629.39	0.319611	0.319611
200.084	4649.8	0.3205	0.3205
200.194	4668.99	0.321368	0.321368
200.294	4686.72	0.322195	0.322195
200.404	4706.3	0.323043	0.323043
200.514	4725.42	0.323932	0.323932
200.624	4744.48	0.32482	0.32482
200.724	4761.57	0.325626	0.325626
200.834	4780.7	0.326495	0.326495
200.944	4800.04	0.327383	0.327383
201.044	4817	0.328169	0.328169
201.154	4835.22	0.329037	0.329037
201.264	4854.06	0.329926	0.329926
201.374	4873.01	0.330815	0.330815
201.474	4890.4	0.3316	0.3316
201.584	4908.94	0.33253	0.33253
201.694	4927.16	0.333399	0.333399
201.794	4942.8	0.334184	0.334184
201.904	4961.23	0.335052	0.335052
202.014	4978.94	0.335921	0.335921
202.124	4996.33	0.336809	0.336809
202.224	5012.08	0.337595	0.337595
202.334	5029.73	0.338484	0.338484
202.444	5047.33	0.339352	0.339352
202.544	5062.3	0.340158	0.340158
202.654	5079.35	0.341068	0.341068
202.764	5095.78	0.341915	0.341915
202.874	5112.17	0.342804	0.342804
202.974	5128.04	0.34361	0.34361
203.084	5143.26	0.344478	0.344478
203.194	5159.62	0.345367	0.345367
203.294	5173.92	0.346173	0.346173
203.404	5188.9	0.347021	0.347021
203.514	5203.76	0.347951	0.347951
203.624	5218.69	0.348819	0.348819
203.724	5231.64	0.349605	0.349605
203.834	5246.38	0.350473	0.350473
203.944	5261.49	0.351362	0.351362
204.044	5274.32	0.352168	0.352168
204.154	5289.26	0.353077	0.353077
204.264	5302.6	0.353925	0.353925
204.374	5316.3	0.354814	0.354814
204.474	5328.53	0.35562	0.35562
204.584	5341.71	0.356488	0.356488
204.694	5354.14	0.357356	0.357356
204.794	5366.3	0.358183	0.358183
204.904	5378.66	0.359051	0.359051
205.014	5391.08	0.359919	0.359919
205.114	5401.72	0.360725	0.360725
205.224	5413.07	0.361614	0.361614
205.334	5425.05	0.362503	0.362503
205.444	5436.55	0.363351	0.363351
205.544	5447.07	0.364157	0.364157
205.654	5458.66	0.365045	0.365045
205.764	5469.29	0.365934	0.365934
205.864	5478.87	0.36672	0.36672
205.974	5489.71	0.367609	0.367609
206.084	5500.48	0.368498	0.368498
206.194	5510.88	0.369387	0.369387
206.294	5518.97	0.370172	0.370172
206.404	5529.47	0.371061	0.371061
206.514	5539.12	0.371929	0.371929
206.614	5547.89	0.372735	0.372735
206.724	5556.86	0.373603	0.373603
206.834	5566.81	0.374513	0.374513
206.944	5575.7	0.37536	0.37536
207.044	5584.44	0.376167	0.376167
207.154	5593.24	0.377056	0.377056
207.264	5602.08	0.377923	0.377923
207.364	5610.46	0.37873	0.37873
207.474	5618.44	0.379577	0.379577
207.584	5627.37	0.380507	0.380507
207.694	5635.45	0.381396	0.381396
207.794	5642.39	0.382161	0.382161
207.904	5650.18	0.38305	0.38305
208.014	5658.27	0.383918	0.383918
208.114	5665.98	0.384745	0.384745
208.224	5673.68	0.385613	0.385613
208.334	5681.98	0.386522	0.386522
208.444	5690.25	0.387411	0.387411
208.544	5697.15	0.388197	0.388197
208.654	5705.21	0.389086	0.389086
208.764	5712.64	0.389954	0.389954
208.864	5719.73	0.390781	0.390781
208.974	5726.54	0.391628	0.391628
209.084	5733.7	0.392496	0.392496
209.194	5741.06	0.393365	0.393365
209.294	5747.98	0.394171	0.394171
209.404	5754.99	0.395059	0.395059
209.514	5762.88	0.395948	0.395948
209.614	5769.25	0.396734	0.396734
209.724	5777.1	0.397643	0.397643
209.834	5783.56	0.398491	0.398491
209.944	5790.83	0.39938	0.39938
210.044	5798.17	0.400227	0.400227
210.154	5804.25	0.401095	0.401095
210.254	5810.98	0.401902	0.401902
210.364	5817.37	0.402749	0.402749
210.474	5823.85	0.403617	0.403617
210.584	5831.03	0.404527	0.404527
210.684	5837.14	0.405354	0.405354
210.794	5844.38	0.406242	0.406242
210.904	5851.76	0.407111	0.407111
211.004	5857.54	0.407917	0.407917
211.114	5864.81	0.408805	0.408805
211.224	5871.21	0.409715	0.409715
211.334	5877.33	0.410563	0.410563
211.434	5882.33	0.411348	0.411348
211.544	5888.64	0.412216	0.412216
211.654	5896.17	0.413147	0.413147
211.754	5901.61	0.41389	0.41389
211.864	5908.47	0.4148	0.4148
211.974	5914.56	0.415669	0.415669
212.084	5920.94	0.416557	0.416557
212.184	5926.98	0.417363	0.417363
212.294	5933.49	0.418252	0.418252
212.404	5939.75	0.419141	0.419141
212.504	5945.3	0.419947	0.419947
212.614	5951.39	0.420815	0.420815
212.724	5957.71	0.421663	0.421663
212.834	5963.32	0.422551	0.422551
212.934	5969.18	0.423358	0.423358
213.044	5975.51	0.424226	0.424226
213.154	5981.26	0.425135	0.425135
213.254	5986.69	0.425942	0.425942
213.364	5992.34	0.426831	0.426831
213.474	5998.34	0.427699	0.427699
213.584	6004.7	0.428588	0.428588
213.684	6010.38	0.429373	0.429373
213.794	6016.38	0.430262	0.430262
213.904	6021.92	0.431151	0.431151
214.004	6027.42	0.431916	0.431916
214.114	6033.24	0.432804	0.432804
214.224	6038.97	0.433693	0.433693
214.334	6045.13	0.434582	0.434582
214.434	6050.09	0.435388	0.435388
214.544	6055.97	0.436256	0.436256
214.654	6061.44	0.437125	0.437125
214.754	6066.29	0.437952	0.437952
214.864	6072.26	0.438799	0.438799
214.974	6077.94	0.439688	0.439688
215.074	6083.51	0.440494	0.440494
215.184	6089.67	0.441383	0.441383
215.294	6095.04	0.44223	0.44223
215.404	6101.07	0.443161	0.443161
215.504	6105.34	0.443925	0.443925
215.614	6111.69	0.444814	0.444814
215.724	6117	0.445682	0.445682
215.824	6121.64	0.446488	0.446488
215.934	6126.99	0.447377	0.447377
216.044	6132.51	0.448246	0.448246
216.154	6138.22	0.449113	0.449113
216.254	6142.29	0.44992	0.44992
216.364	6147.52	0.450788	0.450788
216.474	6153.8	0.451677	0.451677
216.574	6159.27	0.452462	0.452462
216.684	6164.9	0.453351	0.453351
216.794	6170.88	0.45424	0.45424
216.904	6176.3	0.455129	0.455129
217.004	6180.61	0.455894	0.455894
217.114	6186.05	0.456803	0.456803
217.224	6190.94	0.457671	0.457671
217.324	6195.99	0.458478	0.458478
217.434	6200.49	0.459346	0.459346
217.544	6205.6	0.460235	0.460235
217.654	6211.1	0.461103	0.461103
217.754	6216.44	0.461909	0.461909
217.864	6222.02	0.462818	0.462818
217.974	6227.39	0.463707	0.463707
218.074	6232.49	0.464493	0.464493
218.184	6237.86	0.465361	0.465361
218.294	6242.85	0.466229	0.466229
218.404	6248.29	0.467118	0.467118
218.504	6253	0.467903	0.467903
218.614	6258.11	0.468792	0.468792
218.724	6262.48	0.469681	0.469681
218.824	6266.67	0.470487	0.470487
218.934	6272.01	0.471314	0.471314
219.044	6277.34	0.472224	0.472224
219.154	6282.54	0.473112	0.473112
219.254	6287.16	0.473919	0.473919
219.364	6292.5	0.474787	0.474787
219.474	6297.22	0.475655	0.475655
219.574	6301.61	0.476441	0.476441
219.684	6306.58	0.477329	0.477329
219.794	6312.12	0.478218	0.478218
219.904	6317.56	0.479086	0.479086
220.004	6321.19	0.479872	0.479872
220.114	6327.04	0.480781	0.480781
220.224	6331.82	0.481649	0.481649
220.324	6336.92	0.482476	0.482476
220.434	6341.77	0.483344	0.483344
220.544	6345.22	0.484192	0.484192
220.644	6349.66	0.484978	0.484978
220.754	6355.19	0.485866	0.485866
220.864	6360.93	0.486734	0.486734
220.974	6366.29	0.487623	0.487623
221.074	6370.13	0.488409	0.488409
221.184	6375.52	0.489298	0.489298
221.294	6380.5	0.490166	0.490166
221.394	6384.87	0.490993	0.490993
221.504	6389.17	0.491882	0.491882
221.614	6393.82	0.492729	0.492729
221.724	6398.32	0.493597	0.493597
221.824	6402.97	0.494424	0.494424
221.934	6407.75	0.495292	0.495292
222.044	6413.04	0.496181	0.496181
222.144	6417.28	0.496967	0.496967
222.254	6421.94	0.497835	0.497835
222.364	6426.79	0.498724	0.498724
222.474	6432.05	0.499592	0.499592
222.574	6436.97	0.500418	0.500418
222.684	6441.34	0.501307	0.501307
222.794	6446	0.502176	0.502176
222.894	6449.45	0.502982	0.502982
223.004	6454.93	0.50385	0.50385
223.114	6460.03	0.504718	0.504718
223.224	6464.39	0.505607	0.505607
223.324	6468.57	0.506413	0.506413
223.434	6474.1	0.507281	0.507281
223.544	6479.63	0.50817	0.50817
223.644	6483.97	0.508976	0.508976
223.754	6488.97	0.509844	0.509844
223.864	6494.26	0.510733	0.510733
223.974	6499.2	0.511601	0.511601
224.074	6503.19	0.512428	0.512428
224.184	6507.2	0.513276	0.513276
224.294	6511.6	0.514164	0.514164
224.394	6515.79	0.514971	0.514971
224.504	6520.86	0.51586	0.51586
224.614	6525.16	0.516749	0.516749
224.724	6529.19	0.517575	0.517575
224.824	6534.24	0.518423	0.518423
224.934	6539.52	0.519312	0.519312
225.034	6543.78	0.520097	0.520097
225.144	6548.6	0.520965	0.520965
225.254	6553.05	0.521833	0.521833
225.364	6557.68	0.522722	0.522722
225.464	6561.97	0.523529	0.523529
225.574	6565.83	0.524397	0.524397
225.684	6571.08	0.525265	0.525265
225.784	6575.15	0.526071	0.526071
225.894	6579.78	0.526939	0.526939
226.004	6584.64	0.527828	0.527828
226.114	6589.3	0.528717	0.528717
226.214	6593.9	0.529523	0.529523
226.324	6598.65	0.530391	0.530391
226.434	6603.32	0.531259	0.531259
226.534	6607.27	0.532065	0.532065
226.644	6612.31	0.532954	0.532954
226.754	6616.58	0.533843	0.533843
226.864	6621.15	0.534711	0.534711
226.964	6624.75	0.535517	0.535517
227.074	6629.44	0.536406	0.536406
227.184	6633.54	0.537274	0.537274
227.284	6637.5	0.538101	0.538101
227.394	6642.65	0.53899	0.53899
227.504	6647.09	0.539838	0.539838
227.614	6651.83	0.540726	0.540726
227.714	6656.19	0.541553	0.541553
227.824	6660.64	0.542422	0.542422
227.934	6665.39	0.543269	0.543269
228.034	6669.91	0.544096	0.544096
228.144	6674.51	0.544985	0.544985
228.254	6678.77	0.545853	0.545853
228.364	6683.33	0.546763	0.546763
228.464	6686.35	0.547506	0.547506
228.574	6691.07	0.548416	0.548416
228.684	6695.72	0.549284	0.549284
228.784	6700.32	0.55009	0.55009
228.894	6705.34	0.550979	0.550979
229.004	6709.79	0.551827	0.551827
229.114	6714.34	0.552716	0.552716
229.214	6719.26	0.553542	0.553542
229.324	6723.37	0.554411	0.554411
229.434	6727.69	0.5553	0.5553
229.534	6731.99	0.556085	0.556085
229.644	6735.81	0.556974	0.556974
229.754	6740.39	0.557863	0.557863
229.864	6744.35	0.558752	0.558752
229.964	6747.95	0.559537	0.559537
230.074	6752.6	0.560426	0.560426
230.184	6756.53	0.561314	0.561314
230.284	6760.83	0.562079	0.562079
230.394	6765.45	0.562989	0.562989
230.504	6770.08	0.563836	0.563836
230.604	6774.91	0.564643	0.564643
230.714	6779.51	0.565552	0.565552
230.824	6784.15	0.566441	0.566441
230.934	6788.33	0.56733	0.56733
231.034	6791.81	0.568095	0.568095
231.144	6796.6	0.569025	0.569025
231.254	6801.11	0.569914	0.569914
231.354	6804.57	0.570699	0.570699
231.464	6809.04	0.571567	0.571567
231.574	6814.06	0.572436	0.572436
231.684	6819.4	0.573366	0.573366
231.784	6823.54	0.574151	0.574151
231.894	6828.33	0.575019	0.575019
232.004	6832.47	0.575908	0.575908
232.104	6836.32	0.576694	0.576694
232.214	6840.75	0.577582	0.577582
232.324	6844.77	0.578471	0.578471
232.434	6848.88	0.57934	0.57934
232.534	6852.58	0.580146	0.580146
232.644	6856.87	0.581035	0.581035
232.754	6861.35	0.581903	0.581903
232.854	6865.47	0.582688	0.582688
232.964	6870.44	0.583556	0.583556
233.074	6874.92	0.584466	0.584466
233.184	6879.71	0.585376	0.585376
233.284	6883.82	0.58614	0.58614
233.394	6888.91	0.587029	0.587029
233.504	6893.37	0.587918	0.587918
233.604	6897.28	0.588724	0.588724
233.714	6900.81	0.589572	0.589572
233.824	6905.12	0.590461	0.590461
233.934	6908.96	0.591349	0.591349
234.034	6912.63	0.592135	0.592135
234.144	6917.92	0.593044	0.593044
234.254	6922.38	0.593912	0.593912
234.354	6926.29	0.594719	0.594719
234.464	6930.78	0.595587	0.595587
234.574	6935.16	0.596455	0.596455
234.684	6940.09	0.597364	0.597364
234.784	6943.88	0.59815	0.59815
234.894	6947.79	0.599018	0.599018
235.004	6951.8	0.599907	0.599907
235.104	6955.71	0.600713	0.600713
235.214	6959.87	0.601602	0.601602
235.324	6965.14	0.602491	0.602491
235.424	6968.4	0.603318	0.603318
235.534	6973.21	0.604186	0.604186
235.644	6977.91	0.605054	0.605054
235.754	6982.47	0.605922	0.605922
235.854	6987.09	0.606749	0.606749
235.964	6991.12	0.607597	0.607597
236.074	6995.46	0.608485	0.608485
236.174	6999.58	0.609271	0.609271
236.284	7003.62	0.610139	0.610139
236.394	7007.38	0.611048	0.611048
236.504	7011.35	0.611937	0.611937
236.604	7015.17	0.612723	0.612723
236.714	7019.27	0.613612	0.613612
236.824	7023.6	0.61448	0.61448
236.924	7027.92	0.615265	0.615265
237.034	7032.13	0.616175	0.616175
237.144	7037.25	0.617064	0.617064
237.254	7041.67	0.617911	0.617911
237.354	7045.26	0.618717	0.618717
237.464	7049.52	0.619606	0.619606
237.574	7053.3	0.620454	0.620454
237.674	7057.85	0.62126	0.62126
237.784	7062.51	0.62217	0.62217
237.894	7066.4	0.623017	0.623017
238.004	7070.06	0.623926	0.623926
238.104	7073.96	0.624712	0.624712
238.214	7078.45	0.625601	0.625601
238.324	7082.96	0.626469	0.626469
238.424	7087.05	0.627296	0.627296
238.534	7091.37	0.628143	0.628143
238.644	7095.7	0.629032	0.629032
238.754	7100.77	0.6299	0.6299
238.854	7104.97	0.630706	0.630706
238.964	7109.18	0.631595	0.631595
239.074	7113.23	0.632464	0.632464
239.174	7117.2	0.63329	0.63329
239.284	7121.26	0.634158	0.634158
239.394	7124.57	0.635027	0.635027
239.504	7128.61	0.635895	0.635895
239.604	7133.17	0.636721	0.636721
239.714	7137.65	0.637549	0.637549
239.824	7142.74	0.638478	0.638478
239.924	7146.76	0.639264	0.639264
240.034	7151.21	0.640153	0.640153
240.144	7155.61	0.641021	0.641021
240.244	7159.7	0.641807	0.641807
240.354	7163.86	0.642696	0.642696
240.464	7167.76	0.643584	0.643584
240.564	7171.19	0.64437	0.64437
240.674	7174.23	0.645238	0.645238
240.784	7179.67	0.646127	0.646127
240.894	7183.78	0.646995	0.646995
240.994	7187.85	0.647801	0.647801
241.104	7192.55	0.648711	0.648711
241.214	7196.31	0.649538	0.649538
241.314	7201.33	0.650364	0.650364
241.424	7206.02	0.651253	0.651253
241.534	7210.42	0.652142	0.652142
241.644	7214.83	0.653051	0.653051
241.744	7216.66	0.653754	0.653754
241.854	7221.45	0.654664	0.654664
241.964	7225.45	0.655532	0.655532
242.064	7229.13	0.656338	0.656338
242.174	7233.42	0.657227	0.657227
242.284	7236.67	0.658075	0.658075
242.394	7242.23	0.658963	0.658963
242.494	7246.55	0.65979	0.65979
242.604	7250.52	0.660658	0.660658
242.714	7255.69	0.661547	0.661547
242.814	7258.81	0.662312	0.662312
242.924	7263.73	0.663222	0.663222
243.034	7268.07	0.66409	0.66409
243.144	7272.12	0.664958	0.664958
243.244	7275.9	0.665764	0.665764
243.354	7279.88	0.666653	0.666653
243.464	7283.95	0.667521	0.667521
243.564	7287.37	0.668306	0.668306
243.674	7292.56	0.669216	0.669216
243.784	7297.22	0.670084	0.670084
243.894	7302.42	0.670994	0.670994
243.994	7306.14	0.671759	0.671759
244.104	7309.54	0.672626	0.672626
244.214	7314.08	0.673516	0.673516
244.314	7318.16	0.674322	0.674322
244.424	7322.34	0.67519	0.67519
244.534	7326.52	0.676099	0.676099
244.644	7330.55	0.676968	0.676968
244.744	7334.21	0.677753	0.677753
244.854	7338.04	0.678621	0.678621
244.964	7342.49	0.67951	0.67951
245.064	7346.73	0.680296	0.680296
245.174	7351.95	0.681205	0.681205
245.284	7355.53	0.682073	0.682073
245.384	7359.88	0.682879	0.682879
245.494	7364.48	0.683769	0.683769
245.604	7368.94	0.684636	0.684636
245.714	7373.77	0.685505	0.685505
245.814	7377.75	0.686332	0.686332
245.924	7381.38	0.687179	0.687179
246.034	7385.64	0.688109	0.688109
246.134	7389.33	0.688895	0.688895
246.244	7393.6	0.689783	0.689783
246.354	7397.32	0.690652	0.690652
246.464	7401.62	0.69152	0.69152
246.564	7405.13	0.692305	0.692305
246.674	7409.59	0.693194	0.693194
246.784	7414.09	0.694083	0.694083
246.884	7417.72	0.694889	0.694889
246.994	7422	0.695737	0.695737
247.104	7426.77	0.696625	0.696625
247.214	7430.5	0.697494	0.697494
247.314	7434.55	0.698321	0.698321
247.424	7438.54	0.699188	0.699188
247.534	7442.63	0.700057	0.700057
247.634	7446.86	0.700884	0.700884
247.744	7451.16	0.701731	0.701731
247.854	7455.86	0.70262	0.70262
247.964	7460.22	0.703509	0.703509
248.064	7464.92	0.704315	0.704315
248.174	7469.28	0.705204	0.705204
248.284	7473.78	0.706093	0.706093
248.384	7477.45	0.706878	0.706878
248.494	7482.3	0.707767	0.707767
248.604	7486.34	0.708656	0.708656
248.714	7489.97	0.709545	0.709545
248.814	7492.87	0.71031	0.71031
248.924	7497.42	0.711178	0.711178
249.034	7502.15	0.712087	0.712087
249.134	7505.89	0.712873	0.712873
249.244	7510.29	0.713762	0.713762
249.354	7514.9	0.714651	0.714651
249.464	7519.31	0.715518	0.715518
249.564	7523.36	0.716325	0.716325
249.674	7527.73	0.717193	0.717193
249.784	7531.93	0.718102	0.718102
249.884	7536.09	0.718909	0.718909
249.994	7540.4	0.719797	0.719797
250.104	7544.2	0.720645	0.720645
250.204	7547.98	0.721451	0.721451
250.314	7551.28	0.72234	0.72234
250.424	7555.47	0.723208	0.723208
250.534	7559.9	0.724097	0.724097
250.634	7564.63	0.724924	0.724924
250.744	7568.75	0.725792	0.725792
250.854	7572.94	0.72666	0.72666
250.954	7577.25	0.727466	0.727466
251.064	7581.82	0.728335	0.728335
251.174	7586.52	0.729223	0.729223
251.284	7589.98	0.730091	0.730091
251.384	7593.35	0.730877	0.730877
251.494	7597.7	0.731766	0.731766
251.604	7602.11	0.732634	0.732634
251.704	7606.13	0.733461	0.733461
251.814	7610.26	0.734329	0.734329
251.924	7614.89	0.735218	0.735218
252.034	7619.65	0.736107	0.736107
252.134	7623.05	0.736913	0.736913
252.244	7627.45	0.737761	0.737761
252.354	7632.85	0.738711	0.738711
252.454	7636.27	0.739517	0.739517
252.564	7640	0.740365	0.740365
252.674	7644.21	0.741254	0.741254
252.784	7648.3	0.742122	0.742122
252.884	7652.4	0.742949	0.742949
252.994	7655.9	0.743838	0.743838
253.104	7660.5	0.744706	0.744706
253.204	7664.96	0.745491	0.745491
253.314	7669.41	0.74636	0.74636
253.424	7674.25	0.747269	0.747269
253.534	7678.26	0.748158	0.748158
253.634	7682.09	0.748964	0.748964
253.744	7686.65	0.749832	0.749832
253.854	7690.56	0.7507	0.7507
253.954	7694.32	0.751486	0.751486
254.064	7699.6	0.752374	0.752374
254.174	7703.73	0.753263	0.753263
254.284	7707.95	0.754132	0.754132
254.384	7711.5	0.754958	0.754958
254.494	7716.03	0.755847	0.755847
254.604	7719.8	0.756674	0.756674
254.704	7724.84	0.757542	0.757542
254.814	7728.51	0.75841	0.75841
254.924	7732.61	0.759299	0.759299
255.034	7736.65	0.760147	0.760147
255.134	7740.88	0.760953	0.760953
255.244	7745.37	0.761842	0.761842
255.344	7749.19	0.762648	0.762648
255.454	7753.43	0.763516	0.763516
255.564	7757.49	0.764426	0.764426
255.674	7762.04	0.765294	0.765294
255.774	7765.69	0.76612	0.76612
255.884	7769.79	0.766968	0.766968
255.994	7773.62	0.767857	0.767857
256.094	7776.82	0.768642	0.768642
256.204	7780.96	0.769511	0.769511
256.314	7785.52	0.770379	0.770379
256.424	7790.41	0.771288	0.771288
256.524	7793.73	0.772074	0.772074
256.634	7797.99	0.772942	0.772942
256.744	7802.44	0.773831	0.773831
256.844	7807.17	0.774678	0.774678
256.954	7810.62	0.775526	0.775526
257.064	7814.53	0.776415	0.776415
257.174	7818.79	0.777283	0.777283
257.274	7822.72	0.778068	0.778068
257.384	7827.38	0.778978	0.778978
257.494	7831.16	0.779846	0.779846
257.594	7835.02	0.780611	0.780611
257.704	7840.05	0.78152	0.78152
257.814	7844.12	0.78243	0.78243
257.924	7848.47	0.783298	0.783298
258.024	7852.43	0.784104	0.784104
258.134	7856.96	0.784993	0.784993
258.244	7861.73	0.785882	0.785882
258.344	7865.14	0.786647	0.786647
258.454	7868.7	0.787494	0.787494
258.564	7872.9	0.788383	0.788383
258.674	7877.84	0.789251	0.789251
258.774	7882.49	0.790078	0.790078
258.884	7886.21	0.790946	0.790946
258.994	7891.27	0.791835	0.791835
259.094	7894.91	0.792641	0.792641
259.204	7899.01	0.79353	0.79353
259.314	7903.71	0.794398	0.794398
259.424	7908.44	0.795266	0.795266
259.524	7912.14	0.796073	0.796073
259.634	7916.24	0.796962	0.796962
259.744	7920.34	0.797809	0.797809
259.844	7924.46	0.798615	0.798615
259.954	7928.8	0.799504	0.799504
260.064	7933.13	0.800393	0.800393
260.164	7937.54	0.801199	0.801199
260.274	7941.91	0.802088	0.802088
260.384	7946.38	0.802977	0.802977
260.494	7949.99	0.803824	0.803824
260.594	7953.37	0.80463	0.80463
260.704	7958.37	0.805519	0.805519
260.814	7962.48	0.806387	0.806387
260.914	7965.98	0.807173	0.807173
261.024	7970.94	0.808082	0.808082
261.134	7975.16	0.80895	0.80895
261.244	7979.71	0.809839	0.809839
261.344	7983.69	0.810625	0.810625
261.454	7988.24	0.811493	0.811493
261.564	7992.5	0.812382	0.812382
261.664	7996.45	0.813188	0.813188
261.774	8000.33	0.814056	0.814056
261.884	8004.9	0.814945	0.814945
261.994	8009.12	0.815793	0.815793
262.094	8013.02	0.816598	0.816598
262.204	8017.85	0.817467	0.817467
262.314	8022.09	0.818335	0.818335
262.414	8026.53	0.819182	0.819182
262.524	8031.2	0.820071	0.820071
262.634	8034.83	0.820919	0.820919
262.744	8039.63	0.821808	0.821808
262.844	8042.49	0.822573	0.822573
262.954	8046.19	0.823462	0.823462
263.064	8051.02	0.824329	0.824329
263.164	8054.39	0.825095	0.825095
263.274	8058.83	0.826004	0.826004
263.384	8063.58	0.826893	0.826893
263.494	8068.15	0.827802	0.827802
263.594	8072.02	0.828547	0.828547
263.704	8076.97	0.829456	0.829456
263.814	8081.2	0.830324	0.830324
263.914	8085.07	0.83113	0.83113
264.024	8088.94	0.831978	0.831978
264.134	8093.26	0.832887	0.832887
264.244	8097.95	0.833756	0.833756
264.344	8101.84	0.834582	0.834582
264.454	8106.91	0.83545	0.83545
264.564	8110.75	0.836319	0.836319
264.664	8114.54	0.837104	0.837104
264.774	8120.04	0.837993	0.837993
264.884	8124.52	0.838902	0.838902
264.994	8129.43	0.839791	0.839791
265.094	8133.07	0.840577	0.840577
265.204	8137.02	0.841445	0.841445
265.314	8141.03	0.842313	0.842313
265.414	8145.23	0.84314	0.84314
265.524	8149.96	0.844008	0.844008
265.634	8153.78	0.844876	0.844876
265.734	8157.87	0.845682	0.845682
265.844	8162.26	0.846571	0.846571
265.954	8166.71	0.84746	0.84746
266.064	8170.93	0.848328	0.848328
266.164	8174.69	0.849135	0.849135
266.274	8179.26	0.850024	0.850024
266.384	8183.74	0.850871	0.850871
266.484	8187.99	0.851698	0.851698
266.594	8192.4	0.852566	0.852566
266.704	8196.68	0.853434	0.853434
266.814	8201.23	0.854344	0.854344
266.914	8205	0.855109	0.855109
267.024	8209.83	0.855997	0.855997
267.134	8214.16	0.856907	0.856907
267.234	8217.67	0.857692	0.857692
267.344	8221.93	0.858581	0.858581
267.454	8227.16	0.859449	0.859449
267.564	8231.72	0.860359	0.860359
267.664	8235.55	0.861124	0.861124
267.774	8240.11	0.862012	0.862012
267.884	8244.07	0.862901	0.862901
267.984	8247.64	0.863666	0.863666
268.094	8252.41	0.864555	0.864555
268.204	8256.68	0.865423	0.865423
268.314	8261.32	0.866312	0.866312
268.414	8266.06	0.867139	0.867139
268.524	8270.48	0.868007	0.868007
268.634	8274.17	0.868896	0.868896
268.734	8278.3	0.869681	0.869681
268.844	8282.4	0.87057	0.87057
268.954	8286.56	0.871438	0.871438
269.064	8291.16	0.872307	0.872307
269.164	8295.91	0.873133	0.873133
269.274	8299.54	0.873981	0.873981
269.384	8304.55	0.87489	0.87489
269.484	8308.65	0.875676	0.875676
269.594	8312.88	0.876585	0.876585
269.704	8318.02	0.877474	0.877474
269.814	8322.14	0.878342	0.878342
269.914	8326.05	0.879148	0.879148
270.024	8329.53	0.880017	0.880017
270.124	8334.05	0.880782	0.880782
270.234	8338.75	0.881691	0.881691
270.344	8343.43	0.88258	0.88258
270.454	8348.26	0.883448	0.883448
270.554	8352.09	0.884254	0.884254
270.664	8356.56	0.885122	0.885122
270.774	8361.48	0.886032	0.886032
270.874	8364.83	0.886796	0.886796
270.984	8369.31	0.887706	0.887706
271.094	8373.83	0.888574	0.888574
271.204	8378.03	0.889463	0.889463
271.304	8381.73	0.890269	0.890269
271.414	8386.14	0.891117	0.891117
271.524	8390.31	0.892005	0.892005
271.624	8394.73	0.892812	0.892812
271.734	8399.48	0.89368	0.89368
271.844	8404.04	0.894589	0.894589
271.954	8408.49	0.895458	0.895458
272.054	8413.05	0.896243	0.896243
272.164	8417.29	0.897132	0.897132
272.274	8422.23	0.898	0.898
272.374	8427.21	0.898848	0.898848
272.484	8430.88	0.899695	0.899695
272.594	8434.7	0.900563	0.900563
272.704	8439.46	0.901473	0.901473
272.804	8442.74	0.902217	0.902217
272.914	8447.6	0.903147	0.903147
273.024	8452.85	0.904016	0.904016
273.124	8456.59	0.904821	0.904821
273.234	8461.09	0.90571	0.90571
273.344	8465.46	0.906599	0.906599
273.454	8470.94	0.907488	0.907488
273.554	8475.9	0.908294	0.908294
273.664	8478.89	0.909183	0.909183
273.774	8483.84	0.910051	0.910051
273.874	8487.26	0.910857	0.910857
273.984	8491.74	0.911746	0.911746
274.094	8496.37	0.912635	0.912635
274.204	8501.21	0.913524	0.913524
274.304	8505.01	0.91431	0.91431
274.414	8509.29	0.915177	0.915177
274.524	8513.96	0.916067	0.916067
274.624	8518.1	0.916873	0.916873
274.734	8522.71	0.917761	0.917761
274.844	8526.94	0.91863	0.91863
274.954	8531.96	0.919498	0.919498
275.054	8535.28	0.920283	0.920283
275.164	8539.76	0.921193	0.921193
275.274	8544.57	0.922082	0.922082
275.374	8548.43	0.922867	0.922867
275.484	8553.61	0.923756	0.923756
275.594	8557.36	0.924645	0.924645
275.694	8561.84	0.925451	0.925451
275.804	8566.48	0.92634	0.92634
275.914	8571.4	0.927208	0.927208
276.024	8575.65	0.928097	0.928097
276.124	8580.11	0.928882	0.928882
276.234	8584.96	0.929771	0.929771
276.344	8589.03	0.930639	0.930639
276.444	8593.56	0.931446	0.931446
276.554	8597.83	0.932334	0.932334
276.664	8601.75	0.933223	0.933223
276.774	8606.53	0.934112	0.934112
276.874	8610.24	0.934918	0.934918
276.984	8614.39	0.935745	0.935745
277.094	8618.97	0.936655	0.936655
277.194	8622.65	0.93744	0.93744
277.304	8627.47	0.938329	0.938329
277.414	8633.31	0.939218	0.939218
277.524	8637.11	0.940086	0.940086
277.624	8641.18	0.940871	0.940871
277.734	8645.84	0.941781	0.941781
277.844	8650.87	0.94267	0.94267
277.944	8654.62	0.943455	0.943455
278.054	8659.4	0.944344	0.944344
278.164	8663.99	0.945212	0.945212
278.274	8668.35	0.94608	0.94608
278.374	8671.31	0.946866	0.946866
278.484	8676.47	0.947755	0.947755
278.594	8681.38	0.948644	0.948644
278.694	8685.64	0.949429	0.949429
278.804	8690.15	0.950338	0.950338
278.914	8695.06	0.951207	0.951207
279.024	8698.9	0.952096	0.952096
279.124	8703.01	0.95286	0.95286
279.234	8708.07	0.95377	0.95377
279.344	8712.66	0.954659	0.954659
279.444	8716.62	0.955444	0.955444
279.554	8720.51	0.956312	0.956312
279.664	8724.61	0.957201	0.957201
279.774	8728.47	0.958049	0.958049
279.874	8733.15	0.958855	0.958855
279.984	8737.84	0.959723	0.959723
280.094	8743.75	0.960633	0.960633
280.194	8747.88	0.961459	0.961459
280.304	8752.39	0.962328	0.962328
280.414	8756.8	0.963196	0.963196
280.514	8759.82	0.963981	0.963981
280.624	8765.27	0.96487	0.96487
280.734	8769.61	0.965738	0.965738
280.844	8774.16	0.966627	0.966627
280.944	8777.83	0.967413	0.967413
281.054	8782.55	0.968301	0.968301
281.164	8787.16	0.96919	0.96919
281.264	8791.97	0.970017	0.970017
281.374	8796.59	0.970885	0.970885
281.484	8801.22	0.971753	0.971753
281.594	8805.86	0.972642	0.972642
281.694	8809.77	0.973428	0.973428
281.804	8814.92	0.974317	0.974317
281.914	8819.16	0.975164	0.975164
282.014	8823.29	0.97597	0.97597
282.124	8827.84	0.976838	0.976838
282.234	8832.65	0.977748	0.977748
282.344	8836.54	0.978616	0.978616
282.444	8840.54	0.979423	0.979423
282.554	8844.95	0.980311	0.980311
282.664	8849.49	0.981159	0.981159
282.764	8854.57	0.981986	0.981986
282.874	8858.89	0.982874	0.982874
282.984	8862.39	0.983722	0.983722
283.094	8867.06	0.98459	0.98459
283.194	8872.17	0.985417	0.985417
283.304	8876.87	0.986306	0.986306
283.414	8881.58	0.987174	0.987174
283.514	8884.7	0.987939	0.987939
283.624	8890	0.988828	0.988828
283.734	8894.78	0.989737	0.989737
283.844	8899.94	0.990626	0.990626
283.944	8904.73	0.991432	0.991432
284.054	8907.94	0.992259	0.992259
284.164	8912.78	0.993127	0.993127
284.264	8917.33	0.993933	0.993933
284.374	8921.9	0.994822	0.994822
284.484	8926.9	0.99569	0.99569
284.594	8931.57	0.996538	0.996538
284.694	8936.34	0.997344	0.997344
284.804	8940.92	0.998274	0.998274
284.914	8944.81	0.999121	0.999121
285.014	8949.27	0.999948	0.999948
285.124	8953.48	1.0008	1.0008
285.234	8958.18	1.00168	1.00168
285.334	8962.53	1.00251	1.00251
285.444	8966.61	1.00334	1.00334
285.554	8971.31	1.00425	1.00425
285.654	8975.75	1.00503	1.00503
285.764	8980.02	1.0059	1.0059
285.874	8985.82	1.00681	1.00681
285.984	8990.9	1.00768	1.00768
286.084	8994.88	1.00851	1.00851
286.194	8999.01	1.00937	1.00937
286.304	9002.89	1.01024	1.01024
286.404	9006.96	1.01107	1.01107
286.514	9011.7	1.0119	1.0119
286.624	9016.56	1.01278	1.01278
286.734	9020.9	1.01367	1.01367
286.834	9025.75	1.01448	1.01448
286.944	9030.55	1.01535	1.01535
287.054	9036.14	1.01624	1.01624
287.154	9040.25	1.01704	1.01704
287.264	9044.74	1.01791	1.01791
287.374	9049.76	1.0188	1.0188
287.484	9054.5	1.01971	1.01971
287.584	9058.14	1.02047	1.02047
287.694	9062.68	1.02136	1.02136
287.804	9067.25	1.02225	1.02225
287.904	9071.41	1.02304	1.02304
288.014	9076.6	1.02393	1.02393
288.124	9080.9	1.02482	1.02482
288.234	9085.1	1.02568	1.02568
288.334	9090.03	1.02649	1.02649
288.444	9094.48	1.02736	1.02736
288.554	9099.6	1.02825	1.02825
288.654	9103.4	1.02901	1.02901
288.764	9108.03	1.0299	1.0299
288.874	9112.51	1.03077	1.03077
288.984	9117.48	1.0317	1.0317
289.084	9121.61	1.03246	1.03246
289.194	9126.29	1.03335	1.03335
289.304	9130.7	1.03422	1.03422
289.404	9135.34	1.03505	1.03505
289.514	9140.21	1.03592	1.03592
289.624	9145.79	1.0368	1.0368
289.734	9150.65	1.03767	1.03767
289.834	9154.76	1.03848	1.03848
289.944	9159.2	1.03935	1.03935
290.054	9164.07	1.04022	1.04022
290.154	9168.19	1.04102	1.04102
290.264	9172.9	1.04193	1.04193
290.374	9177.13	1.04278	1.04278
290.474	9180.75	1.04356	1.04356
290.584	9186.17	1.04449	1.04449
290.694	9190.47	1.04536	1.04536
290.804	9195.17	1.04625	1.04625
290.904	9199.56	1.04704	1.04704
291.014	9204.35	1.04795	1.04795
291.124	9209.41	1.04879	1.04879
291.224	9214.13	1.0496	1.0496
291.334	9218.96	1.05051	1.05051
291.444	9223.55	1.05136	1.05136
291.554	9228.53	1.05225	1.05225
291.654	9233.1	1.05305	1.05305
291.764	9237.85	1.05394	1.05394
291.874	9241.44	1.05479	1.05479
291.974	9245.68	1.05559	1.05559
292.084	9250.83	1.0565	1.0565
292.194	9255.12	1.05735	1.05735
292.304	9260.04	1.05828	1.05828
292.404	9264.96	1.05907	1.05907
292.514	9269.87	1.05993	1.05993
292.624	9274.63	1.06082	1.06082
292.724	9278.78	1.06161	1.06161
292.834	9283.61	1.06248	1.06248
292.944	9288.81	1.06337	1.06337
293.054	9293.16	1.06428	1.06428
293.154	9296.84	1.06506	1.06506
293.264	9301.43	1.06595	1.06595
293.374	9305.97	1.06682	1.06682
293.474	9309.65	1.0676	1.0676
293.584	9314.89	1.06851	1.06851
293.694	9319.38	1.06936	1.06936
293.804	9323.97	1.07025	1.07025
293.904	9328.61	1.07106	1.07106
294.014	9333.77	1.07194	1.07194
294.124	9338.81	1.07283	1.07283
294.224	9343.28	1.07364	1.07364
294.334	9347.42	1.07449	1.07449
294.444	9352.14	1.07538	1.07538
294.554	9356.75	1.07626	1.07626
294.654	9362	1.07711	1.07711
294.764	9366.41	1.07798	1.07798
294.874	9370.56	1.07885	1.07885
294.974	9374.99	1.07966	1.07966
295.084	9379.78	1.08056	1.08056
295.194	9385.54	1.08141	1.08141
295.294	9390.69	1.08222	1.08222
295.404	9395.68	1.08313	1.08313
295.514	9399.98	1.08397	1.08397
295.624	9404.66	1.08486	1.08486
295.724	9409.44	1.08565	1.08565
295.834	9414.33	1.08656	1.08656
295.944	9418.16	1.08743	1.08743
296.044	9422.09	1.08823	1.08823
296.154	9426.13	1.0891	1.0891
296.264	9430.88	1.08999	1.08999
296.374	9436.35	1.09088	1.09088
296.474	9441.07	1.09166	1.09166
296.584	9446.17	1.09255	1.09255
296.694	9451.84	1.09346	1.09346
296.794	9456.21	1.09423	1.09423
296.904	9461.08	1.09512	1.09512
297.014	9465.85	1.09601	1.09601
297.124	9470.39	1.09689	1.09689
297.224	9474.17	1.09768	1.09768
297.334	9478.26	1.09855	1.09855
297.444	9482.52	1.09944	1.09944
297.544	9486.75	1.10024	1.10024
297.654	9491.89	1.10113	1.10113
297.764	9496.9	1.102	1.102
297.874	9502.23	1.10291	1.10291
297.974	9506.46	1.10367	1.10367
298.084	9511.85	1.10456	1.10456
298.194	9516.83	1.10545	1.10545
298.294	9520.45	1.10624	1.10624
298.404	9525.5	1.10713	1.10713
298.514	9529.46	1.10799	1.10799
298.624	9534.82	1.10888	1.10888
298.724	9538.36	1.10967	1.10967
298.834	9544.06	1.11058	1.11058
298.944	9548.42	1.11147	1.11147
299.044	9553.2	1.11227	1.11227
299.154	9558.62	1.11314	1.11314
299.264	9563.47	1.11401	1.11401
299.374	9568.48	1.11488	1.11488
299.474	9572.96	1.11568	1.11568
299.584	9577.71	1.11655	1.11655
299.694	9582.56	1.11744	1.11744
299.794	9586.94	1.11825	1.11825
299.904	9590.66	1.11912	1.11912
300.014	9595.56	1.12	1.12
300.124	9600.38	1.12087	1.12087
300.224	9605.21	1.1217	1.1217
300.334	9609.47	1.12257	1.12257
300.434	9614.62	1.12337	1.12337
300.544	9618.76	1.12424	1.12424
300.654	9624	1.12511	1.12511
300.764	9629.28	1.126	1.126
300.864	9634.09	1.1268	1.1268
300.974	9638.97	1.12767	1.12767
301.084	9642.95	1.12852	1.12852
301.184	9647.66	1.12935	1.12935
301.294	9652.8	1.13022	1.13022
301.404	9656.95	1.13113	1.13113
301.514	9661.35	1.13199	1.13199
301.614	9665.96	1.1328	1.1328
301.724	9670.52	1.13367	1.13367
301.834	9676.06	1.13454	1.13454
301.934	9680.68	1.13534	1.13534
302.044	9686.19	1.13625	1.13625
302.154	9690.68	1.13708	1.13708
302.264	9696.26	1.13797	1.13797
302.364	9700.74	1.13879	1.13879
302.474	9705.92	1.13968	1.13968
302.584	9710.84	1.14055	1.14055
302.684	9714.99	1.14134	1.14134
302.794	9720	1.14225	1.14225
302.904	9723.48	1.14311	1.14311
303.014	9728.07	1.14398	1.14398
303.114	9732.45	1.14477	1.14477
303.224	9737.86	1.14566	1.14566
303.334	9743.37	1.14655	1.14655
303.434	9747.64	1.14735	1.14735
303.544	9752.54	1.1482	1.1482
303.654	9758.79	1.14911	1.14911
303.764	9763.55	1.14998	1.14998
303.864	9767.58	1.15076	1.15076
303.974	9772.61	1.15165	1.15165
304.084	9776.57	1.15254	1.15254
304.184	9781.25	1.15333	1.15333
304.294	9785.8	1.15419	1.15419
304.404	9791.03	1.15508	1.15508
304.514	9795.61	1.15595	1.15595
304.614	9801.16	1.15678	1.15678
304.724	9805.79	1.15765	1.15765
304.834	9811.11	1.15853	1.15853
304.934	9816.34	1.15934	1.15934
305.044	9821.11	1.16021	1.16021
305.154	9825.12	1.16112	1.16112
305.254	9828.04	1.16188	1.16188
305.364	9833.01	1.16275	1.16275
305.474	9837.87	1.16362	1.16362
305.584	9843.02	1.16451	1.16451
305.684	9847.87	1.16531	1.16531
305.794	9851.9	1.16616	1.16616
305.904	9857.41	1.16707	1.16707
306.004	9862.47	1.16786	1.16786
306.114	9867.73	1.1687	1.1687
306.224	9873.68	1.16961	1.16961
306.334	9878.29	1.1705	1.1705
306.434	9883.13	1.17131	1.17131
306.544	9887.16	1.17218	1.17218
306.654	9891.81	1.17307	1.17307
306.754	9896.65	1.17387	1.17387
306.864	9901.51	1.17476	1.17476
306.974	9905.25	1.17561	1.17561
307.084	9910.14	1.17652	1.17652
307.184	9914.7	1.1773	1.1773
307.294	9920.89	1.17819	1.17819
307.404	9925.76	1.17908	1.17908
307.504	9930.37	1.17989	1.17989
307.614	9935.05	1.18074	1.18074
307.724	9940.37	1.1816	1.1816
307.834	9945.37	1.18251	1.18251
307.934	9949.46	1.1833	1.1833
308.044	9954.49	1.18417	1.18417
308.154	9959.34	1.18506	1.18506
308.254	9963.76	1.18586	1.18586
308.364	9968.31	1.18675	1.18675
308.474	9972.98	1.18762	1.18762
308.584	9978.49	1.18851	1.18851
308.684	9983.38	1.18929	1.18929
308.794	9988.42	1.19018	1.19018
308.904	9993.85	1.19107	1.19107
309.004	9998.6	1.19184	1.19184
309.114	10004	1.19272	1.19272
309.224	10009	1.19363	1.19363
309.334	10014.1	1.1945	1.1945
309.434	10017.8	1.19531	1.19531
309.544	10022.6	1.19618	1.19618
309.654	10027.8	1.19704	1.19704
309.754	10033.2	1.19789	1.19789
309.864	10037.8	1.19876	1.19876
309.974	10042.7	1.19963	1.19963
310.084	10046.7	1.20048	1.20048
310.184	10051.7	1.20128	1.20128
310.294	10057.2	1.20217	1.20217
310.404	10062.7	1.20302	1.20302
310.504	10067	1.20387	1.20387
310.614	10071.2	1.20473	1.20473
310.724	10076.4	1.2056	1.2056
310.824	10081.6	1.20641	1.20641
310.934	10085.5	1.20728	1.20728
311.044	10090.7	1.20817	1.20817
311.154	10095.4	1.20907	1.20907
311.254	10099.4	1.20988	1.20988
311.364	10105	1.21075	1.21075
311.474	10110.7	1.21162	1.21162
311.574	10116.3	1.21242	1.21242
311.684	10120.7	1.21329	1.21329
311.794	10126.3	1.21418	1.21418
311.904	10131	1.21505	1.21505
312.004	10135.8	1.21588	1.21588
312.114	10140.6	1.21674	1.21674
312.224	10145.9	1.21765	1.21765
312.324	10149.5	1.21842	1.21842
312.434	10154.5	1.21931	1.21931
312.544	10159.9	1.22017	1.22017
312.654	10164.6	1.22104	1.22104
312.754	10168.8	1.22185	1.22185
312.864	10174.4	1.22274	1.22274
312.974	10180.1	1.22365	1.22365
313.074	10184.8	1.22443	1.22443
313.184	10189.4	1.2253	1.2253
313.294	10194.8	1.22619	1.22619
313.404	10199.9	1.22708	1.22708
313.504	10204.9	1.22791	1.22791
313.614	10208.7	1.22875	1.22875
313.724	10213.1	1.22964	1.22964
313.824	10218.2	1.23043	1.23043
313.934	10223.2	1.2313	1.2313
314.044	10228	1.23216	1.23216
314.154	10233.3	1.23307	1.23307
314.254	10239	1.23388	1.23388
314.364	10244	1.23477	1.23477
314.474	10249.2	1.23562	1.23562
314.574	10254	1.23644	1.23644
314.684	10259.2	1.23733	1.23733
314.794	10263.8	1.23822	1.23822
314.904	10268.4	1.23907	1.23907
315.004	10273.4	1.23987	1.23987
315.114	10278.4	1.24076	1.24076
315.214	10282.9	1.24155	1.24155
315.324	10288	1.24244	1.24244
315.434	10293.2	1.24335	1.24335
315.544	10298.4	1.24422	1.24422
315.644	10302.8	1.24498	1.24498
315.754	10308	1.24589	1.24589
315.864	10313.8	1.2468	1.2468
315.964	10318.2	1.2476	1.2476
316.074	10323.2	1.24849	1.24849
316.184	10327.7	1.24936	1.24936
316.294	10332.1	1.25023	1.25023
316.394	10337	1.25104	1.25104
316.504	10342.3	1.25193	1.25193
316.614	10347.9	1.25283	1.25283
316.714	10352	1.25362	1.25362
316.824	10357.3	1.25449	1.25449
316.934	10363.3	1.2554	1.2554
317.044	10368	1.25622	1.25622
317.144	10372.8	1.25705	1.25705
317.254	10378.1	1.25792	1.25792
317.364	10383	1.25883	1.25883
317.464	10387.3	1.25957	1.25957
317.574	10392.4	1.26048	1.26048
317.684	10398.1	1.26137	1.26137
317.794	10403.3	1.26226	1.26226
317.894	10408.1	1.26307	1.26307
318.004	10412.8	1.26396	1.26396
318.114	10418	1.2648	1.2648
318.214	10423.2	1.26561	1.26561
318.324	10427.9	1.26652	1.26652
318.434	10432.7	1.26739	1.26739
318.544	10438	1.26825	1.26825
318.644	10442.9	1.26906	1.26906
318.754	10447.7	1.26995	1.26995
318.864	10453.3	1.27082	1.27082
318.964	10457.4	1.27162	1.27162
319.074	10462.9	1.27251	1.27251
319.184	10468.2	1.2734	1.2734
319.294	10472.6	1.27429	1.27429
319.394	10477.4	1.27508	1.27508
319.504	10482.9	1.27597	1.27597
319.614	10487.9	1.27683	1.27683
319.714	10492.4	1.27762	1.27762
319.824	10498.1	1.27851	1.27851
319.934	10502.9	1.27938	1.27938
320.044	10508	1.28026	1.28026
320.144	10513.8	1.28107	1.28107
320.254	10519.4	1.28198	1.28198
320.364	10524.4	1.28285	1.28285
320.464	10528.9	1.28363	1.28363
320.574	10533.6	1.28452	1.28452
320.684	10538.3	1.28539	1.28539
320.784	10543	1.28618	1.28618
320.894	10548.3	1.28707	1.28707
321.004	10553	1.28793	1.28793
321.114	10558.5	1.28882	1.28882
321.214	10562.8	1.28963	1.28963
321.324	10568.3	1.2905	1.2905
321.434	10573.6	1.29139	1.29139
321.534	10578.2	1.29219	1.29219
321.644	10583.6	1.29308	1.29308
321.754	10588.6	1.29397	1.29397
321.864	10593.4	1.29484	1.29484
321.964	10597.4	1.29558	1.29558
322.074	10603	1.29649	1.29649
322.184	10608.2	1.29736	1.29736
322.284	10613.4	1.29817	1.29817
322.394	10618.8	1.29905	1.29905
322.504	10624	1.29994	1.29994
322.614	10629.4	1.30083	1.30083
322.714	10634	1.30162	1.30162
322.824	10639.7	1.30251	1.30251
322.934	10644.8	1.3034	1.3034
323.034	10649.2	1.30418	1.30418
323.144	10654.1	1.30505	1.30505
323.254	10659.2	1.30592	1.30592
323.364	10664.8	1.30683	1.30683
323.464	10669.6	1.30765	1.30765
323.574	10674.6	1.3085	1.3085
323.684	10680.2	1.30937	1.30937
323.784	10685.4	1.31022	1.31022
323.894	10690.5	1.31106	1.31106
324.004	10694.4	1.31193	1.31193
324.114	10699.5	1.31282	1.31282
324.214	10704.4	1.31361	1.31361
324.324	10709.8	1.31447	1.31447
324.434	10714.8	1.31534	1.31534
324.534	10720	1.31619	1.31619
324.644	10724.8	1.31702	1.31702
324.754	10730.7	1.31793	1.31793
324.864	10736.5	1.31882	1.31882
324.964	10740.9	1.3196	1.3196
325.074	10745.9	1.32049	1.32049
325.184	10751.3	1.32138	1.32138
325.284	10756	1.32216	1.32216
325.394	10761.8	1.32303	1.32303
325.504	10767.3	1.32394	1.32394
325.604	10771.9	1.32471	1.32471
325.714	10777.9	1.32562	1.32562
325.824	10782.5	1.32646	1.32646
325.934	10787.8	1.32735	1.32735
326.034	10793.1	1.32818	1.32818
326.144	10798.3	1.32903	1.32903
326.254	10804	1.32992	1.32992
326.354	10807.7	1.33072	1.33072
326.464	10812.1	1.33157	1.33157
326.574	10817.5	1.33244	1.33244
326.684	10822.8	1.33331	1.33331
326.784	10827.7	1.33411	1.33411
326.894	10833.2	1.335	1.335
327.004	10838.6	1.33587	1.33587
327.104	10843.5	1.33668	1.33668
327.214	10849.1	1.33754	1.33754
327.324	10854.2	1.33843	1.33843
327.434	10859.3	1.33932	1.33932
327.534	10864.1	1.34011	1.34011
327.644	10869.5	1.34097	1.34097
327.754	10874.2	1.34186	1.34186
327.854	10879.7	1.34269	1.34269
327.964	10885	1.34356	1.34356
328.074	10890.2	1.34443	1.34443
328.184	10894.9	1.3453	1.3453
328.284	10900.5	1.34614	1.34614
328.394	10905.9	1.34699	1.34699
328.504	10911.5	1.3479	1.3479
328.604	10916.2	1.34871	1.34871
328.714	10921.7	1.34955	1.34955
328.824	10926.4	1.35042	1.35042
328.934	10931.8	1.35131	1.35131
329.034	10936.3	1.3521	1.3521
329.144	10941.5	1.35298	1.35298
329.254	10947.2	1.35387	1.35387
329.354	10952	1.35466	1.35466
329.464	10957.3	1.35557	1.35557
329.574	10962.8	1.35644	1.35644
329.684	10968	1.35733	1.35733
329.784	10972.5	1.35813	1.35813
329.894	10978.1	1.359	1.359
330.004	10983.4	1.35989	1.35989
330.104	10987.9	1.36065	1.36065
330.214	10994.2	1.36156	1.36156
330.324	10999.9	1.36241	1.36241
330.424	11004.9	1.36322	1.36322
330.534	11010.3	1.36413	1.36413
330.644	11015.2	1.36499	1.36499
330.744	11019	1.36578	1.36578
330.854	11025.6	1.36669	1.36669
330.964	11030.7	1.36758	1.36758
331.074	11035.3	1.36845	1.36845
331.174	11040.6	1.36925	1.36925
331.284	11045.6	1.37012	1.37012
331.394	11051.6	1.37099	1.37099
331.494	11055.4	1.37177	1.37177
331.604	11061.6	1.37266	1.37266
331.714	11066.8	1.37355	1.37355
331.824	11071.5	1.37442	1.37442
331.924	11077.8	1.37525	1.37525
332.034	11082.6	1.37612	1.37612
332.144	11087.6	1.37698	1.37698
332.244	11091.8	1.37779	1.37779
332.354	11096.9	1.37868	1.37868
332.464	11102.1	1.37953	1.37953
332.574	11108.3	1.38041	1.38041
332.674	11112.7	1.38122	1.38122
332.784	11117.8	1.38211	1.38211
332.894	11123.4	1.383	1.383
332.994	11128.6	1.3838	1.3838
333.104	11134.4	1.38469	1.38469
333.214	11139.2	1.38554	1.38554
333.324	11145.1	1.38647	1.38647
333.424	11149.4	1.38724	1.38724
333.534	11155.3	1.3881	1.3881
333.644	11161.4	1.38901	1.38901
333.744	11166.1	1.3898	1.3898
333.854	11171.2	1.39067	1.39067
333.964	11176.6	1.39156	1.39156
334.074	11183.1	1.39244	1.39244
334.174	11188.1	1.39323	1.39323
334.284	11192.9	1.39412	1.39412
334.394	11197.7	1.39501	1.39501
334.494	11203.1	1.39579	1.39579
334.604	11209	1.3967	1.3967
334.714	11214	1.39757	1.39757
334.824	11218.7	1.39846	1.39846
334.924	11222.9	1.39925	1.39925
335.034	11228.9	1.40013	1.40013
335.144	11234.1	1.401	1.401
335.244	11240	1.40181	1.40181
335.354	11245.2	1.4027	1.4027
335.464	11251.1	1.40357	1.40357
335.564	11256.2	1.40439	1.40439
335.674	11260.9	1.40526	1.40526
335.784	11266.5	1.40613	1.40613
335.894	11272.5	1.40704	1.40704
335.994	11276.7	1.40782	1.40782
336.104	11281.7	1.40869	1.40869
336.214	11287.2	1.40956	1.40956
336.314	11292.3	1.41039	1.41039
336.424	11298	1.4113	1.4113
336.534	11303	1.41212	1.41212
336.644	11309.3	1.41303	1.41303
336.744	11313.5	1.4138	1.4138
336.854	11319.3	1.41469	1.41469
336.964	11325.7	1.41562	1.41562
337.064	11331.1	1.41642	1.41642
337.174	11335.2	1.41729	1.41729
337.284	11340.5	1.41816	1.41816
337.394	11345.9	1.41903	1.41903
337.494	11350.6	1.41985	1.41985
337.604	11356.2	1.42074	1.42074
337.714	11361.1	1.42163	1.42163
337.814	11366.6	1.42244	1.42244
337.924	11372.1	1.42333	1.42333
338.034	11377.4	1.42417	1.42417
338.144	11383.5	1.4251	1.4251
338.244	11388.4	1.42589	1.42589
338.354	11393.5	1.42676	1.42676
338.464	11399.6	1.42763	1.42763
338.564	11403.7	1.42841	1.42841
338.674	11409.7	1.4293	1.4293
338.784	11415.6	1.43021	1.43021
338.894	11420.1	1.43108	1.43108
338.994	11425.2	1.43191	1.43191
339.104	11431.4	1.43277	1.43277
339.214	11436.1	1.4336	1.4336
339.314	11441.4	1.43445	1.43445
339.424	11447.8	1.43534	1.43534
339.534	11453.1	1.43618	1.43618
339.644	11457.5	1.43705	1.43705
339.744	11462.4	1.43788	1.43788
339.854	11468.6	1.43875	1.43875
339.964	11474.1	1.43962	1.43962
340.064	11479.8	1.44044	1.44044
340.174	11485.1	1.44133	1.44133
340.284	11490.6	1.44222	1.44222
340.384	11494.9	1.44303	1.44303
340.494	11499.5	1.44387	1.44387
340.604	11506.1	1.44474	1.44474
340.714	11510.8	1.44565	1.44565
340.814	11515.7	1.44642	1.44642
340.924	11521.7	1.44735	1.44735
341.034	11527	1.44817	1.44817
341.134	11532.6	1.449	1.449
341.244	11537.9	1.44987	1.44987
341.354	11544.2	1.4508	1.4508
341.464	11549.1	1.45165	1.45165
341.564	11554.1	1.45245	1.45245
341.674	11559.5	1.45334	1.45334
341.784	11565.3	1.45423	1.45423
341.884	11569.9	1.45502	1.45502
341.994	11575.7	1.45586	1.45586
342.104	11581.3	1.45677	1.45677
342.214	11586.8	1.45764	1.45764
342.314	11592.2	1.45847	1.45847
342.424	11597.5	1.45932	1.45932
342.534	11602.6	1.4602	1.4602
342.634	11608.8	1.46103	1.46103
342.744	11614.7	1.4619	1.4619
342.854	11619.1	1.46277	1.46277
342.964	11623.9	1.46364	1.46364
343.064	11629.2	1.46444	1.46444
343.174	11634.3	1.46533	1.46533
343.284	11638.8	1.46618	1.46618
343.384	11645.4	1.46698	1.46698
343.494	11651.1	1.46787	1.46787
343.604	11657.5	1.46876	1.46876
343.714	11662.7	1.46963	1.46963
343.814	11668.1	1.47044	1.47044
343.924	11673.9	1.4713	1.4713
344.034	11679	1.47219	1.47219
344.134	11683.8	1.47302	1.47302
344.244	11689.9	1.47387	1.47387
344.354	11695	1.47476	1.47476
344.464	11699.7	1.47562	1.47562
344.564	11705.2	1.47645	1.47645
344.674	11711.2	1.47732	1.47732
344.784	11717.1	1.47821	1.47821
344.884	11723	1.47901	1.47901
344.994	11728.4	1.47986	1.47986
345.104	11734.1	1.48077	1.48077
345.214	11738.9	1.48162	1.48162
345.314	11744.7	1.48242	1.48242
345.424	11750.1	1.48331	1.48331
345.524	11754.7	1.48408	1.48408
345.634	11759.7	1.48497	1.48497
345.744	11765.4	1.48588	1.48588
345.854	11770.3	1.48672	1.48672
345.954	11775.3	1.48753	1.48753
346.064	11781.6	1.48842	1.48842
346.174	11787.2	1.48931	1.48931
346.274	11792.3	1.49011	1.49011
346.384	11797.4	1.49098	1.49098
346.494	11803.1	1.49187	1.49187
346.604	11809.3	1.49274	1.49274
346.704	11814.3	1.49355	1.49355
346.814	11819.6	1.49443	1.49443
346.924	11825.3	1.4953	1.4953
347.024	11829.6	1.49607	1.49607
347.134	11835.6	1.49696	1.49696
347.244	11841.1	1.49785	1.49785
347.354	11846.9	1.49873	1.49873
347.454	11852.6	1.49956	1.49956
347.564	11855.9	1.50037	1.50037
347.674	11862.3	1.50126	1.50126
347.774	11867.3	1.50204	1.50204
347.884	11874	1.50293	1.50293
347.994	11880.6	1.50382	1.50382
348.104	11885.6	1.50469	1.50469
348.204	11890.8	1.50549	1.50549
348.314	11897	1.50642	1.50642
348.424	11902.2	1.50725	1.50725
348.524	11907	1.5081	1.5081
348.634	11911.3	1.50892	1.50892
348.744	11917.1	1.50981	1.50981
348.854	11923.2	1.5107	1.5107
348.954	11928.4	1.51149	1.51149
349.064	11934	1.51236	1.51236
349.174	11939.7	1.51325	1.51325
349.274	11944.6	1.51403	1.51403
349.384	11950.5	1.51492	1.51492
349.494	11956.3	1.51581	1.51581
349.604	11962.8	1.5167	1.5167
349.704	11968.1	1.51752	1.51752
349.814	11973.4	1.51837	1.51837
349.924	11978.6	1.51924	1.51924
350.024	11983.6	1.52005	1.52005
350.134	11989.3	1.52093	1.52093
350.244	11994.5	1.5218	1.5218
350.344	12000.2	1.52261	1.52261
350.454	12006.9	1.5235	1.5235
350.564	12012.4	1.52437	1.52437
350.674	12018.6	1.52523	1.52523
350.774	12023.5	1.52604	1.52604
350.884	12029.7	1.52693	1.52693
350.994	12035.3	1.52782	1.52782
351.094	12039.6	1.52862	1.52862
351.204	12045.4	1.52949	1.52949
351.314	12050.6	1.53036	1.53036
351.424	12056.6	1.53125	1.53125
351.524	12061.6	1.53206	1.53206
351.634	12067.2	1.53292	1.53292
351.744	12072.7	1.53381	1.53381
351.844	12078.1	1.53462	1.53462
351.954	12084.6	1.53551	1.53551
352.064	12090.3	1.53638	1.53638
352.174	12096.1	1.53724	1.53724
352.274	12100.9	1.53805	1.53805
352.384	12106.2	1.53892	1.53892
352.494	12111.3	1.53981	1.53981
352.594	12116.9	1.54061	1.54061
352.704	12121.8	1.54148	1.54148
352.814	12127.5	1.54235	1.54235
352.924	12134	1.54324	1.54324
353.024	12139.2	1.54404	1.54404
353.134	12145.5	1.54493	1.54493
353.244	12151	1.54582	1.54582
353.344	12156.2	1.54661	1.54661
353.454	12162.3	1.5475	1.5475
353.564	12168.3	1.54834	1.54834
353.674	12173.9	1.54921	1.54921
353.774	12178.9	1.55004	1.55004
353.884	12184.3	1.55091	1.55091
353.994	12190	1.5518	1.5518
354.094	12195.5	1.55262	1.55262
354.204	12200.6	1.55349	1.55349
354.314	12206.2	1.55436	1.55436
354.424	12212	1.55527	1.55527
354.524	12217.1	1.55605	1.55605
354.634	12223.6	1.55696	1.55696
354.744	12229.5	1.55783	1.55783
354.844	12234.3	1.55862	1.55862
354.954	12239.7	1.55949	1.55949
355.064	12246	1.56037	1.56037
355.174	12251.9	1.56126	1.56126
355.274	12256.4	1.56207	1.56207
355.384	12262.5	1.56296	1.56296
355.494	12267.7	1.56383	1.56383
355.594	12272.7	1.56461	1.56461
355.704	12278.7	1.5655	1.5655
355.814	12285.5	1.56637	1.56637
355.914	12290.8	1.5672	1.5672
356.024	12297.1	1.56806	1.56806
356.134	12303.3	1.56895	1.56895
356.244	12308.8	1.56982	1.56982
356.344	12313.7	1.57061	1.57061
356.454	12319.5	1.5715	1.5715
356.564	12325.3	1.5724	1.5724
356.664	12329.5	1.57319	1.57319
356.774	12336.1	1.57408	1.57408
356.884	12341	1.57497	1.57497
356.994	12347	1.57584	1.57584
357.094	12352.8	1.57664	1.57664
357.204	12358	1.57751	1.57751
357.314	12364.6	1.5784	1.5784
357.414	12369.3	1.57916	1.57916
357.524	12375.9	1.58005	1.58005
357.634	12381.9	1.58096	1.58096
357.744	12386.9	1.58183	1.58183
357.844	12392.4	1.58266	1.58266
357.954	12397.4	1.58353	1.58353
358.064	12402.4	1.58439	1.58439
358.164	12408.7	1.58524	1.58524
358.274	12414.7	1.58611	1.58611
358.384	12419.7	1.587	1.587
358.494	12425.7	1.58787	1.58787
358.594	12430.6	1.58865	1.58865
358.704	12437.7	1.58958	1.58958
358.814	12444.7	1.59045	1.59045
358.914	12449.3	1.59124	1.59124
359.024	12456.1	1.59212	1.59212
359.134	12461.1	1.59299	1.59299
359.244	12466.8	1.5939	1.5939
359.344	12472.1	1.59469	1.59469
359.454	12477.2	1.59558	1.59558
359.564	12481.9	1.59642	1.59642
359.664	12487	1.59723	1.59723
359.774	12492.9	1.59812	1.59812
359.884	12499.5	1.59899	1.59899
359.994	12505.8	1.59988	1.59988
360.094	12511.8	1.60068	1.60068
360.204	12518.3	1.60157	1.60157
360.304	12524.1	1.60236	1.60236
360.414	12530.6	1.60327	1.60327
360.524	12536.4	1.60416	1.60416
360.634	12541.6	1.60502	1.60502
360.734	12545.9	1.60581	1.60581
360.844	12551.6	1.6067	1.6067
360.954	12557.3	1.60757	1.60757
361.054	12562.4	1.60837	1.60837
361.164	12568	1.60926	1.60926
361.274	12575.2	1.61015	1.61015
361.384	12581	1.61104	1.61104
361.484	12586.7	1.61182	1.61182
361.594	12593	1.61271	1.61271
361.704	12598.7	1.61358	1.61358
361.804	12603.5	1.61437	1.61437
361.914	12609.6	1.61526	1.61526
362.024	12614.5	1.61612	1.61612
362.134	12620.6	1.61701	1.61701
362.234	12625.4	1.61778	1.61778
362.344	12631.9	1.61871	1.61871
362.454	12638.2	1.61958	1.61958
362.554	12643.4	1.62038	1.62038
362.664	12649.1	1.62127	1.62127
362.774	12655.2	1.62214	1.62214
362.884	12662	1.62301	1.62301
362.984	12667.5	1.62383	1.62383
363.094	12673.3	1.6247	1.6247
363.204	12679.2	1.62557	1.62557
363.304	12684.1	1.62636	1.62636
363.414	12689.9	1.62727	1.62727
363.524	12695.3	1.62815	1.62815
363.634	12700.8	1.629	1.629
363.734	12705.8	1.62983	1.62983
363.844	12711.7	1.6307	1.6307
363.954	12718	1.63161	1.63161
364.054	12722.8	1.63239	1.63239
364.164	12729.1	1.63326	1.63326
364.274	12735.4	1.63413	1.63413
364.384	12741.5	1.63502	1.63502
364.484	12746.5	1.6358	1.6358
364.594	12751.9	1.63665	1.63665
364.704	12758.7	1.63756	1.63756
364.804	12764.1	1.63837	1.63837
364.914	12769.9	1.63925	1.63925
365.024	12775.1	1.64012	1.64012
365.134	12781.2	1.64101	1.64101
365.234	12786.6	1.64182	1.64182
365.344	12792.6	1.64269	1.64269
365.454	12798.3	1.64355	1.64355
365.554	12804.1	1.64438	1.64438
365.664	12809.5	1.64521	1.64521
365.774	12817.1	1.64614	1.64614
365.874	12822.4	1.64694	1.64694
365.984	12827.4	1.64779	1.64779
366.094	12833.8	1.64868	1.64868
366.204	12839.9	1.64957	1.64957
366.304	12844.6	1.65037	1.65037
366.414	12849.3	1.65124	1.65124
366.524	12855.7	1.65211	1.65211
366.624	12860.7	1.6529	1.6529
366.734	12866.5	1.65376	1.65376
366.844	12874	1.65467	1.65467
366.954	12880.3	1.65554	1.65554
367.054	12884.8	1.65635	1.65635
367.164	12891.8	1.65724	1.65724
367.274	12897.8	1.65811	1.65811
367.374	12903	1.65891	1.65891
367.484	12909	1.65982	1.65982
367.594	12913.9	1.66065	1.66065
367.704	12919.6	1.66156	1.66156
367.804	12924.5	1.66234	1.66234
367.914	12930	1.66323	1.66323
368.024	12936.3	1.6641	1.6641
368.124	12941.7	1.66491	1.66491
368.234	12947.8	1.66577	1.66577
368.344	12954.7	1.66666	1.66666
368.454	12960	1.66753	1.66753
368.554	12965.5	1.66836	1.66836
368.664	12970.1	1.66921	1.66921
368.774	12975.2	1.6701	1.6701
368.874	12981.6	1.67088	1.67088
368.984	12987	1.67175	1.67175
369.094	12993.8	1.67262	1.67262
369.204	12999.5	1.67351	1.67351
369.304	13004.9	1.67429	1.67429
369.414	13011.9	1.67518	1.67518
369.524	13018.1	1.67607	1.67607
369.624	13024	1.67687	1.67687
369.734	13030.2	1.67774	1.67774
369.844	13036	1.67861	1.67861
369.954	13042	1.6795	1.6795
370.054	13047.5	1.68031	1.68031
370.164	13053.3	1.6812	1.6812
370.274	13059.8	1.68206	1.68206
370.374	13064.4	1.68285	1.68285
370.484	13069.8	1.68374	1.68374
370.594	13076	1.68461	1.68461
370.694	13082.1	1.68541	1.68541
370.804	13088.5	1.68632	1.68632
370.914	13095.2	1.68717	1.68717
371.024	13100.7	1.68806	1.68806
371.124	13106	1.68886	1.68886
371.234	13112.1	1.68973	1.68973
371.344	13117.9	1.6906	1.6906
371.444	13123.2	1.69143	1.69143
371.554	13128.8	1.69227	1.69227
371.664	13135.9	1.69318	1.69318
371.774	13141.4	1.69405	1.69405
371.874	13147.1	1.6949	1.6949
371.984	13153	1.69573	1.69573
372.094	13159.1	1.69664	1.69664
372.194	13164.6	1.69742	1.69742
372.304	13171.3	1.69831	1.69831
372.414	13178.2	1.6992	1.6992
372.524	13183.7	1.70007	1.70007
372.624	13190	1.70087	1.70087
372.734	13196.3	1.70176	1.70176
[truncated: 1,376 more rows]
