# Supplementary material for: Benchmark dataset of the effect of grain size on strength in the single-phase FCC CrCoNi medium entropy alloy
Source: Data Brief. 2019 Oct 1;27:104592. doi: 10.1016/j.dib.2019.104592 (PMC6812030; doi:10.1016/j.dib.2019.104592)
Supplement: Multimedia component 1 [file mmc1.zip › Compression_Tests/77K/CrCoNi_1473K_30min_77K.xlsx]

## Sheet: CrCoNi_1473K_30min_77K
Name	CrCoNi-1200C-30min-152µm
Diameter	4.06	mm
Sample height	8.07	mm
Gage length	8.07	mm
Speed ​​during measurement	0.48	mm/min
Time	Force	Crosshead Displacement	Crosshead Displacement
s	N	mm	mm
213.634	61.5485	0	0
213.714	61.2498	2.06706e-05	2.06706e-05
213.744	61.061	2.06707e-05	2.06707e-05
213.744	61.061	2.06707e-05	2.06707e-05
213.854	61.2967	8.2683e-05	8.2683e-05
213.954	61.635	0.000124025	0.000124025
214.064	61.7369	0.000124025	0.000124025
214.174	64.0001	0.00064032	0.00064032
214.284	68.7169	0.00159161	0.00159161
214.384	72.8282	0.00235646	0.00235646
214.494	77.4669	0.00324528	0.00324528
214.604	81.7032	0.00415461	0.00415461
214.704	85.004	0.0049402	0.0049402
214.814	88.172	0.00582902	0.00582902
214.924	91.4981	0.00671785	0.00671785
215.034	94.8937	0.00756519	0.00756519
215.134	97.919	0.00839202	0.00839202
215.244	101.056	0.00923936	0.00923936
215.354	104.24	0.0101492	0.0101492
215.454	106.764	0.0109345	0.0109345
215.564	109.749	0.0118028	0.0118028
215.674	113.185	0.0126917	0.0126917
215.784	116.18	0.0135805	0.0135805
215.884	118.594	0.0144278	0.0144278
215.994	121.675	0.0153167	0.0153167
216.104	124.647	0.0161642	0.0161642
216.204	127.924	0.0169911	0.0169911
216.314	131.272	0.0178591	0.0178591
216.424	134.361	0.018748	0.018748
216.534	137.725	0.0196163	0.0196163
216.634	140.658	0.0204226	0.0204226
216.744	144.406	0.0212702	0.0212702
216.854	147.779	0.0221795	0.0221795
216.954	151.19	0.0230061	0.0230061
217.064	154.359	0.0238954	0.0238954
217.174	157.511	0.0247427	0.0247427
217.274	160.954	0.0255696	0.0255696
217.384	164.341	0.0264169	0.0264169
217.494	168.265	0.0273057	0.0273057
217.604	172.013	0.0281946	0.0281946
217.704	175.511	0.0289804	0.0289804
217.814	179.536	0.0298897	0.0298897
217.924	183.718	0.030758	0.030758
218.024	187.647	0.0315639	0.0315639
218.134	192.208	0.0324737	0.0324737
218.244	195.933	0.033321	0.033321
218.354	200.202	0.0341894	0.0341894
218.454	204.563	0.0350162	0.0350162
218.564	209.101	0.0358638	0.0358638
218.674	213.896	0.0367731	0.0367731
218.774	217.966	0.0375585	0.0375585
218.884	222.267	0.0384473	0.0384473
218.994	226.966	0.0393361	0.0393361
219.104	232.351	0.0402249	0.0402249
219.204	236.997	0.0410108	0.0410108
219.314	242.247	0.0418996	0.0418996
219.424	246.987	0.0427469	0.0427469
219.524	251.884	0.0435532	0.0435532
219.634	257.827	0.0444211	0.0444211
219.744	263.763	0.0453099	0.0453099
219.854	269.241	0.0461987	0.0461987
219.954	274.099	0.0469846	0.0469846
220.064	280.212	0.0478939	0.0478939
220.174	286.739	0.0487827	0.0487827
220.274	292.931	0.0495891	0.0495891
220.384	299.134	0.0504569	0.0504569
220.494	305.571	0.0513252	0.0513252
220.604	312.474	0.052214	0.052214
220.704	318.368	0.0529994	0.0529994
220.814	325.38	0.0538887	0.0538887
220.924	332.563	0.0547565	0.0547565
221.024	338.751	0.0555424	0.0555424
221.134	345.313	0.0564104	0.0564104
221.244	352.481	0.0573198	0.0573198
221.354	359.872	0.0582086	0.0582086
221.454	366.349	0.0590149	0.0590149
221.564	374.321	0.0599038	0.0599038
221.674	381.403	0.0607716	0.0607716
221.774	388.353	0.0615779	0.0615779
221.884	396.345	0.0624463	0.0624463
221.994	404.45	0.0633142	0.0633142
222.094	411.399	0.0641	0.0641
222.204	419.454	0.0650093	0.0650093
222.314	427.055	0.0658567	0.0658567
222.414	434.848	0.066663	0.066663
222.524	443.149	0.0675723	0.0675723
222.634	451.376	0.0684409	0.0684409
222.744	459.954	0.069309	0.069309
222.844	467.278	0.0701358	0.0701358
222.954	475.754	0.0709831	0.0709831
223.064	484.547	0.0718925	0.0718925
223.164	492.481	0.0726573	0.0726573
223.274	501.426	0.0735671	0.0735671
223.384	510.473	0.0744355	0.0744355
223.494	519.637	0.0753033	0.0753033
223.594	527.86	0.0760886	0.0760886
223.704	537.606	0.0769984	0.0769984
223.814	547.118	0.0778668	0.0778668
223.914	555.665	0.0786934	0.0786934
224.024	564.813	0.0795822	0.0795822
224.134	574.055	0.0804295	0.0804295
224.244	583.774	0.0813184	0.0813184
224.344	592.782	0.0821247	0.0821247
224.454	602.231	0.082972	0.082972
224.564	612.399	0.0838198	0.0838198
224.664	621.997	0.0846674	0.0846674
224.774	632.075	0.0855148	0.0855148
224.884	642.419	0.0864241	0.0864241
224.994	652.614	0.0872924	0.0872924
225.094	661.891	0.0880778	0.0880778
225.204	672.383	0.0889876	0.0889876
225.314	683.083	0.0898554	0.0898554
225.414	693.442	0.0906412	0.0906412
225.524	703.946	0.0915506	0.0915506
225.634	714.43	0.0923979	0.0923979
225.744	725.606	0.0932665	0.0932665
225.844	735.239	0.0940723	0.0940723
225.954	747.13	0.0949611	0.0949611
226.064	758.372	0.09585	0.09585
226.164	768.887	0.0966358	0.0966358
226.274	781.106	0.0975246	0.0975246
226.384	791.911	0.0984339	0.0984339
226.494	803.286	0.0992813	0.0992813
226.594	813.075	0.100067	0.100067
226.704	825.419	0.100914	0.100914
226.814	836.352	0.101783	0.101783
226.914	847.508	0.10261	0.10261
227.024	859.793	0.103498	0.103498
227.134	871.078	0.104367	0.104367
227.234	882.211	0.105172	0.105172
227.344	894.375	0.106041	0.106041
227.454	907.273	0.10693	0.10693
227.564	919.804	0.107798	0.107798
227.664	931.625	0.108604	0.108604
227.774	944.547	0.109514	0.109514
227.884	956.781	0.110382	0.110382
227.984	968.718	0.111167	0.111167
228.094	981.281	0.112056	0.112056
228.204	994.023	0.112924	0.112924
228.314	1007.21	0.113792	0.113792
228.414	1019.69	0.114619	0.114619
228.524	1032.38	0.115487	0.115487
228.634	1046.6	0.116356	0.116356
228.734	1058.79	0.117162	0.117162
228.844	1072.18	0.11805	0.11805
228.954	1085.86	0.118919	0.118919
229.064	1100.12	0.119808	0.119808
229.164	1112.28	0.120572	0.120572
229.274	1126.16	0.121482	0.121482
229.384	1140.19	0.12235	0.12235
229.484	1152.98	0.123156	0.123156
229.594	1166.96	0.124045	0.124045
229.704	1181.43	0.124913	0.124913
229.814	1195.34	0.125823	0.125823
229.914	1208.4	0.126588	0.126588
230.024	1222.91	0.127456	0.127456
230.134	1237.55	0.128345	0.128345
230.234	1251.38	0.129172	0.129172
230.344	1266.44	0.130039	0.130039
230.454	1280.98	0.130928	0.130928
230.564	1295.93	0.131817	0.131817
230.664	1309.17	0.132603	0.132603
230.774	1324.05	0.133471	0.133471
230.884	1339.26	0.13436	0.13436
230.984	1353.57	0.135186	0.135186
231.094	1368.27	0.136034	0.136034
231.204	1383.3	0.136944	0.136944
231.314	1398.42	0.137791	0.137791
231.414	1413.04	0.138598	0.138598
231.524	1428.6	0.139465	0.139465
231.634	1444.24	0.140334	0.140334
231.734	1458.38	0.141119	0.141119
231.844	1474.13	0.142008	0.142008
231.954	1489.86	0.142897	0.142897
232.054	1504.8	0.143724	0.143724
232.164	1520.38	0.144592	0.144592
232.274	1536.42	0.145481	0.145481
232.384	1552.59	0.146349	0.146349
232.484	1567	0.147176	0.147176
232.594	1583.73	0.148044	0.148044
232.704	1599.92	0.148912	0.148912
232.804	1615.13	0.149759	0.149759
232.914	1631.65	0.150607	0.150607
233.024	1648.2	0.151475	0.151475
233.134	1665.92	0.152364	0.152364
233.234	1680.92	0.15317	0.15317
233.344	1697.62	0.154059	0.154059
233.454	1714.42	0.154927	0.154927
233.554	1729.94	0.155733	0.155733
233.664	1746.77	0.156581	0.156581
233.774	1763.59	0.15749	0.15749
233.884	1780.23	0.158359	0.158359
233.984	1796.17	0.159186	0.159186
234.094	1813.71	0.160033	0.160033
234.204	1831.52	0.160922	0.160922
234.304	1847.35	0.161728	0.161728
234.414	1864.89	0.162575	0.162575
234.524	1882.67	0.163485	0.163485
234.634	1899.91	0.164353	0.164353
234.734	1916.88	0.16518	0.16518
234.844	1934.17	0.166069	0.166069
234.954	1951.65	0.166937	0.166937
235.054	1967.36	0.167743	0.167743
235.164	1986.17	0.168611	0.168611
235.274	2003.97	0.16948	0.16948
235.384	2022.06	0.170389	0.170389
235.484	2038.67	0.171195	0.171195
235.594	2056.99	0.172043	0.172043
235.704	2075.62	0.172952	0.172952
235.804	2092.52	0.173738	0.173738
235.914	2110.98	0.174647	0.174647
236.024	2129.61	0.175515	0.175515
236.134	2147.93	0.176384	0.176384
236.234	2164.34	0.17719	0.17719
236.344	2182.67	0.178037	0.178037
236.454	2201.55	0.178926	0.178926
236.554	2219.14	0.179732	0.179732
236.664	2237.94	0.180642	0.180642
236.774	2256.66	0.18151	0.18151
236.884	2275.49	0.182399	0.182399
236.984	2293.04	0.183184	0.183184
237.094	2313.54	0.184114	0.184114
237.194	2330.6	0.1849	0.1849
237.304	2349.72	0.185768	0.185768
237.414	2368.97	0.186657	0.186657
237.524	2388.32	0.187504	0.187504
237.624	2406.07	0.188352	0.188352
237.734	2425.39	0.189241	0.189241
237.844	2445	0.190088	0.190088
237.944	2462.97	0.190915	0.190915
238.054	2482.04	0.191762	0.191762
238.164	2502.61	0.192693	0.192693
238.274	2522.32	0.193561	0.193561
238.374	2540.76	0.194346	0.194346
238.484	2559.98	0.195235	0.195235
238.594	2579.86	0.196103	0.196103
238.694	2598.14	0.196868	0.196868
238.804	2618.68	0.197799	0.197799
238.914	2637.64	0.198666	0.198666
239.024	2657.38	0.199555	0.199555
239.124	2675.81	0.200362	0.200362
239.234	2696.29	0.20123	0.20123
239.344	2716.52	0.202119	0.202119
239.444	2735.19	0.202925	0.202925
239.554	2755.61	0.203793	0.203793
239.664	2776.58	0.204682	0.204682
239.774	2797.15	0.205571	0.205571
239.874	2815.62	0.206356	0.206356
239.984	2836.32	0.207266	0.207266
240.094	2856.14	0.208134	0.208134
240.194	2875.05	0.20896	0.20896
240.304	2895.39	0.209787	0.209787
240.414	2916.37	0.210697	0.210697
240.524	2936.93	0.211545	0.211545
240.624	2955.97	0.212351	0.212351
240.734	2976.75	0.21326	0.21326
240.844	2997.33	0.214128	0.214128
240.944	3016.5	0.214914	0.214914
241.054	3037.76	0.215782	0.215782
241.164	3058.87	0.216671	0.216671
241.274	3080.11	0.217559	0.217559
241.374	3099.43	0.218366	0.218366
241.484	3121.05	0.219275	0.219275
241.594	3142.11	0.220123	0.220123
241.694	3161.67	0.22095	0.22095
241.804	3182.5	0.221818	0.221818
241.914	3203.93	0.222707	0.222707
242.014	3222.9	0.223492	0.223492
242.124	3244	0.224381	0.224381
242.234	3265.45	0.225249	0.225249
242.344	3286.42	0.226138	0.226138
242.444	3305.52	0.226944	0.226944
242.554	3327.11	0.227792	0.227792
242.664	3349.03	0.228722	0.228722
242.764	3367.4	0.229486	0.229486
242.874	3388.28	0.230396	0.230396
242.984	3409.08	0.231264	0.231264
243.094	3430.02	0.232112	0.232112
243.194	3448.63	0.232897	0.232897
243.304	3470.01	0.233786	0.233786
243.414	3491.34	0.234675	0.234675
243.514	3511.15	0.235481	0.235481
243.624	3532.13	0.23637	0.23637
243.734	3552.86	0.237238	0.237238
243.844	3574.5	0.238127	0.238127
243.944	3594.16	0.238913	0.238913
244.054	3615.45	0.239801	0.239801
244.164	3636.53	0.24069	0.24069
244.264	3655.66	0.241497	0.241497
244.374	3677.19	0.242365	0.242365
244.484	3697.69	0.243233	0.243233
244.594	3719.02	0.244142	0.244142
244.694	3737.69	0.244928	0.244928
244.804	3759.63	0.245796	0.245796
244.914	3780.16	0.246685	0.246685
245.014	3799.31	0.247491	0.247491
245.124	3820.2	0.24838	0.24838
245.234	3840.84	0.249248	0.249248
245.344	3861.01	0.250116	0.250116
245.444	3879.83	0.250922	0.250922
245.554	3899.69	0.251791	0.251791
245.664	3921.16	0.252659	0.252659
245.764	3939.69	0.253444	0.253444
245.874	3959.98	0.254333	0.254333
245.984	3980.54	0.255222	0.255222
246.094	4001.2	0.256131	0.256131
246.194	4019.23	0.256896	0.256896
246.304	4039.86	0.257806	0.257806
246.414	4060.4	0.258674	0.258674
246.514	4078.33	0.259439	0.259439
246.624	4098.61	0.260328	0.260328
246.734	4118.51	0.261216	0.261216
246.844	4138.89	0.262085	0.262085
246.944	4158.05	0.262891	0.262891
247.054	4177.62	0.26378	0.26378
247.164	4197.5	0.264647	0.264647
247.264	4215.79	0.265454	0.265454
247.374	4235.92	0.266343	0.266343
247.484	4256.17	0.267211	0.267211
247.584	4273.4	0.267996	0.267996
247.694	4291.79	0.268844	0.268844
247.804	4311.22	0.269753	0.269753
247.914	4330.53	0.270601	0.270601
248.014	4348.17	0.271428	0.271428
248.124	4367.47	0.272296	0.272296
248.234	4385.68	0.273164	0.273164
248.334	4403.82	0.27397	0.27397
248.444	4423.25	0.27488	0.27488
248.554	4442.44	0.275748	0.275748
248.664	4461.84	0.276637	0.276637
248.764	4478.89	0.277443	0.277443
248.874	4497.78	0.27829	0.27829
248.984	4516.15	0.279179	0.279179
249.084	4533.58	0.279985	0.279985
249.194	4552.37	0.280854	0.280854
249.304	4571.26	0.281763	0.281763
249.414	4588.79	0.28261	0.28261
249.514	4605.49	0.283417	0.283417
249.624	4624.62	0.284285	0.284285
249.734	4643.65	0.285174	0.285174
249.834	4660.17	0.285959	0.285959
249.944	4678.41	0.286848	0.286848
250.054	4696.26	0.287737	0.287737
250.164	4714.13	0.288605	0.288605
250.264	4730.37	0.289391	0.289391
250.374	4748.33	0.29028	0.29028
250.484	4766	0.291168	0.291168
250.584	4782.1	0.291954	0.291954
250.694	4799.18	0.292843	0.292843
250.804	4815.93	0.293731	0.293731
250.914	4833.4	0.2946	0.2946
251.014	4848.86	0.295406	0.295406
251.124	4866.07	0.296294	0.296294
251.234	4883.15	0.297183	0.297183
251.334	4897.9	0.29799	0.29799
251.444	4914.54	0.298837	0.298837
251.554	4931.78	0.299726	0.299726
251.664	4947.99	0.300574	0.300574
251.764	4963.69	0.3014	0.3014
251.874	4979.64	0.302289	0.302289
251.974	4994.6	0.303096	0.303096
252.084	5011.01	0.303984	0.303984
252.194	5027.82	0.304852	0.304852
252.304	5044.27	0.305721	0.305721
252.404	5058.54	0.306527	0.306527
252.514	5074.61	0.307416	0.307416
252.624	5090.33	0.308284	0.308284
252.724	5104.79	0.309069	0.309069
252.834	5120.9	0.309958	0.309958
252.944	5135.91	0.310826	0.310826
253.054	5152.1	0.311736	0.311736
253.154	5166.78	0.312542	0.312542
253.264	5182.44	0.31341	0.31341
253.374	5197.51	0.314299	0.314299
253.474	5210.13	0.315084	0.315084
253.584	5226.01	0.315973	0.315973
253.694	5241.6	0.316841	0.316841
253.804	5257.66	0.31771	0.31771
253.904	5272.33	0.318536	0.318536
254.014	5287.61	0.319384	0.319384
254.124	5302.98	0.320293	0.320293
254.224	5317.1	0.321058	0.321058
254.334	5333.61	0.321988	0.321988
254.444	5348.79	0.322836	0.322836
254.554	5364.3	0.323745	0.323745
254.654	5377.51	0.324531	0.324531
254.764	5392.36	0.32542	0.32542
254.874	5407.36	0.326288	0.326288
254.974	5421.54	0.327094	0.327094
255.084	5436.58	0.327962	0.327962
255.194	5451.3	0.32883	0.32883
255.304	5466.17	0.329719	0.329719
255.404	5479.8	0.330526	0.330526
255.514	5494.26	0.331414	0.331414
255.624	5507.98	0.332303	0.332303
255.724	5520.06	0.333088	0.333088
255.834	5534.22	0.333957	0.333957
255.944	5547.6	0.334846	0.334846
256.054	5560.04	0.335714	0.335714
256.154	5571.86	0.33652	0.33652
256.264	5583.68	0.337409	0.337409
256.374	5595.91	0.338298	0.338298
256.474	5607.14	0.339104	0.339104
256.584	5619.39	0.339993	0.339993
256.694	5630.28	0.340861	0.340861
256.804	5640.93	0.34177	0.34177
256.904	5650.67	0.342535	0.342535
257.014	5661.17	0.343403	0.343403
257.124	5671.87	0.344313	0.344313
257.224	5680.46	0.345119	0.345119
257.334	5689.57	0.345966	0.345966
257.444	5699.04	0.346855	0.346855
257.544	5707.38	0.347641	0.347641
257.654	5716.76	0.34853	0.34853
257.764	5726.24	0.349439	0.349439
257.874	5735.59	0.350307	0.350307
257.974	5743.66	0.351113	0.351113
258.084	5751.91	0.351982	0.351982
258.194	5760.92	0.352912	0.352912
258.294	5769.4	0.353739	0.353739
258.404	5776.76	0.354586	0.354586
258.514	5784.97	0.355475	0.355475
258.624	5792.52	0.356343	0.356343
258.724	5799.41	0.357129	0.357129
258.834	5807.93	0.358038	0.358038
258.944	5815.4	0.358907	0.358907
259.044	5822.69	0.359733	0.359733
259.154	5830.69	0.360601	0.360601
259.264	5838.33	0.36147	0.36147
259.374	5847.35	0.362379	0.362379
259.474	5854.07	0.363144	0.363144
259.584	5861.05	0.364033	0.364033
259.694	5868.14	0.364901	0.364901
259.794	5875.27	0.365707	0.365707
259.904	5882.52	0.366575	0.366575
260.014	5890.26	0.367464	0.367464
260.124	5897.7	0.368353	0.368353
260.224	5904.36	0.369159	0.369159
260.334	5911.95	0.370048	0.370048
260.444	5919.18	0.370916	0.370916
260.544	5926.81	0.371722	0.371722
260.654	5933.71	0.372611	0.372611
260.764	5940.65	0.3735	0.3735
260.874	5947.62	0.374368	0.374368
260.974	5954.76	0.375174	0.375174
261.084	5961.63	0.376043	0.376043
261.194	5967.86	0.37689	0.37689
261.294	5975.51	0.377738	0.377738
261.404	5982.31	0.378626	0.378626
261.514	5989.01	0.379495	0.379495
261.624	5996.06	0.380383	0.380383
261.724	6002.04	0.381169	0.381169
261.834	6009.79	0.382058	0.382058
261.944	6016.04	0.382905	0.382905
262.044	6021.68	0.383711	0.383711
262.154	6028.83	0.3846	0.3846
262.264	6036.43	0.385468	0.385468
262.364	6042.44	0.386275	0.386275
262.474	6048.78	0.387143	0.387143
262.584	6056.66	0.388052	0.388052
262.694	6063.05	0.388941	0.388941
262.794	6068.82	0.389747	0.389747
262.904	6075.28	0.390615	0.390615
263.014	6082.15	0.391483	0.391483
263.114	6088.56	0.39229	0.39229
263.224	6094.94	0.393137	0.393137
263.334	6101.66	0.394026	0.394026
263.444	6108.19	0.394915	0.394915
263.544	6114.23	0.395721	0.395721
263.654	6121.03	0.39661	0.39661
263.764	6127.65	0.397478	0.397478
263.864	6134.27	0.398305	0.398305
263.974	6140.3	0.399173	0.399173
264.084	6146.52	0.400041	0.400041
264.194	6152.59	0.40093	0.40093
264.294	6158.99	0.401736	0.401736
264.404	6165.36	0.402604	0.402604
264.514	6171.15	0.403473	0.403473
264.614	6177.21	0.404258	0.404258
264.724	6183.88	0.405168	0.405168
264.834	6190.32	0.406036	0.406036
264.944	6197.1	0.406904	0.406904
265.044	6202.91	0.40771	0.40771
265.154	6209.25	0.408599	0.408599
265.264	6216.14	0.409467	0.409467
265.364	6221.35	0.410294	0.410294
265.474	6227.64	0.411162	0.411162
265.584	6233.6	0.41203	0.41203
265.694	6239.38	0.412898	0.412898
265.794	6245.77	0.413725	0.413725
265.904	6252.13	0.414593	0.414593
266.014	6258.57	0.415482	0.415482
266.114	6263.89	0.416268	0.416268
266.224	6270.87	0.417157	0.417157
266.334	6277.34	0.418046	0.418046
266.444	6282.65	0.418893	0.418893
266.544	6287.91	0.41972	0.41972
266.654	6294.64	0.420588	0.420588
266.764	6300.39	0.421456	0.421456
266.864	6305.95	0.422262	0.422262
266.974	6311.75	0.423131	0.423131
267.084	6317.23	0.423999	0.423999
267.184	6322.87	0.424846	0.424846
267.294	6329.7	0.425694	0.425694
267.404	6335.65	0.426582	0.426582
267.504	6341.11	0.427389	0.427389
267.614	6346.24	0.428278	0.428278
267.724	6351.54	0.429125	0.429125
267.834	6358.54	0.430034	0.430034
267.934	6363.42	0.43082	0.43082
268.044	6369.36	0.431688	0.431688
268.154	6375.61	0.432577	0.432577
268.254	6379.97	0.433342	0.433342
268.364	6385.65	0.434251	0.434251
268.474	6392.13	0.43514	0.43514
268.584	6398.31	0.436008	0.436008
268.684	6403.81	0.436835	0.436835
268.794	6408.29	0.437662	0.437662
268.904	6414.66	0.43853	0.43853
269.004	6420.34	0.439337	0.439337
269.114	6426.23	0.440225	0.440225
269.224	6432.16	0.441094	0.441094
269.334	6437.93	0.441961	0.441961
269.434	6443.29	0.442768	0.442768
269.544	6448.53	0.443657	0.443657
269.654	6454.55	0.444525	0.444525
269.754	6459.82	0.445331	0.445331
269.864	6464.56	0.446199	0.446199
269.974	6470.08	0.447088	0.447088
270.084	6476.45	0.447977	0.447977
270.184	6481.3	0.448762	0.448762
270.294	6486.86	0.449651	0.449651
270.404	6493.22	0.450519	0.450519
270.504	6497.78	0.451305	0.451305
270.614	6503.46	0.452194	0.452194
270.724	6510.19	0.453083	0.453083
270.834	6515.34	0.45395	0.45395
270.934	6520.55	0.454777	0.454777
271.044	6525.43	0.455666	0.455666
271.154	6530.61	0.456514	0.456514
271.254	6536.13	0.457341	0.457341
271.364	6541.39	0.458209	0.458209
271.474	6547.45	0.459077	0.459077
271.584	6553.31	0.459966	0.459966
271.684	6558.79	0.460751	0.460751
271.794	6564.7	0.46164	0.46164
271.904	6570.98	0.462508	0.462508
272.004	6575.83	0.463315	0.463315
272.114	6581.86	0.464203	0.464203
272.224	6587.03	0.465071	0.465071
272.324	6591.83	0.465898	0.465898
272.434	6597.3	0.466767	0.466767
272.544	6602.41	0.467635	0.467635
272.654	6607.53	0.468544	0.468544
272.754	6612.7	0.469309	0.469309
272.864	6618.04	0.470198	0.470198
272.974	6622.88	0.471045	0.471045
273.074	6628.45	0.471872	0.471872
273.184	6634.48	0.472761	0.472761
273.294	6639.77	0.47365	0.47365
273.404	6644.83	0.474498	0.474498
273.504	6650.33	0.475324	0.475324
273.614	6655.3	0.476192	0.476192
273.724	6660.81	0.477081	0.477081
273.824	6665.05	0.477887	0.477887
273.934	6670.34	0.478735	0.478735
274.044	6675.98	0.479624	0.479624
274.154	6681.54	0.480512	0.480512
274.254	6686.24	0.481298	0.481298
274.364	6691.71	0.482187	0.482187
274.474	6697.84	0.483076	0.483076
274.574	6703.33	0.483882	0.483882
274.684	6708.65	0.484771	0.484771
274.794	6713.25	0.485618	0.485618
274.904	6718.85	0.486507	0.486507
275.004	6723.26	0.487313	0.487313
275.114	6727.88	0.488181	0.488181
275.224	6733.51	0.48907	0.48907
275.324	6738.94	0.489918	0.489918
275.434	6743.9	0.490765	0.490765
275.544	6749.16	0.491654	0.491654
275.654	6753.9	0.492543	0.492543
275.754	6758.85	0.493349	0.493349
275.864	6764.2	0.494217	0.494217
275.974	6769.26	0.495085	0.495085
276.074	6774.45	0.495871	0.495871
276.184	6779.78	0.49676	0.49676
276.294	6784.78	0.497648	0.497648
276.404	6790.14	0.498517	0.498517
276.504	6794.77	0.499323	0.499323
276.614	6799.79	0.500212	0.500212
276.724	6804.75	0.50108	0.50108
276.824	6809.59	0.501866	0.501866
276.934	6814.95	0.502754	0.502754
277.044	6820.69	0.503643	0.503643
277.144	6826.05	0.504429	0.504429
277.254	6831.28	0.505359	0.505359
277.364	6836.25	0.506207	0.506207
277.474	6841.53	0.507075	0.507075
277.574	6845.83	0.50786	0.50786
277.684	6851.44	0.50877	0.50877
277.794	6856.37	0.509659	0.509659
277.894	6860.89	0.510464	0.510464
278.004	6865.96	0.511333	0.511333
278.114	6870.48	0.512222	0.512222
278.224	6875.58	0.51311	0.51311
278.324	6880.38	0.513917	0.513917
278.434	6884.71	0.514785	0.514785
278.544	6890.61	0.515653	0.515653
278.644	6895.25	0.516438	0.516438
278.754	6901.1	0.517327	0.517327
278.864	6906.44	0.518216	0.518216
278.974	6911.93	0.519105	0.519105
279.074	6916.75	0.519911	0.519911
279.184	6921.04	0.5208	0.5208
279.294	6925.63	0.521647	0.521647
279.394	6931.01	0.522495	0.522495
279.504	6936.34	0.523384	0.523384
279.614	6941.05	0.524252	0.524252
279.724	6945.6	0.52512	0.52512
279.824	6950.41	0.525926	0.525926
279.934	6956.4	0.526836	0.526836
280.044	6961.5	0.527704	0.527704
280.144	6966.04	0.528489	0.528489
280.254	6971.67	0.529399	0.529399
280.364	6975.81	0.530226	0.530226
280.474	6981.87	0.531156	0.531156
280.574	6986	0.531962	0.531962
280.684	6990.04	0.532809	0.532809
280.794	6995.22	0.533719	0.533719
280.894	6999.12	0.534505	0.534505
281.004	7003.89	0.535373	0.535373
281.114	7009.81	0.536282	0.536282
281.224	7015.31	0.537151	0.537151
281.324	7020.2	0.537936	0.537936
281.434	7025.42	0.538825	0.538825
281.544	7030.77	0.539693	0.539693
281.644	7036.03	0.540541	0.540541
281.754	7040.68	0.541388	0.541388
281.864	7045.23	0.542277	0.542277
281.974	7049.63	0.543145	0.543145
282.074	7054.02	0.543931	0.543931
282.184	7058.96	0.54484	0.54484
282.284	7063.24	0.545625	0.545625
282.394	7068.7	0.546535	0.546535
282.504	7074.09	0.547424	0.547424
282.614	7079.24	0.548292	0.548292
282.714	7083.87	0.549078	0.549078
282.824	7088.94	0.549987	0.549987
282.934	7094	0.550855	0.550855
283.034	7097.6	0.55162	0.55162
283.144	7102.52	0.55255	0.55255
283.254	7107.17	0.553377	0.553377
283.364	7112.26	0.554266	0.554266
283.464	7116.22	0.555072	0.555072
283.574	7121.06	0.555982	0.555982
283.684	7126.14	0.55687	0.55687
283.784	7131.05	0.557677	0.557677
283.894	7136.35	0.558545	0.558545
284.004	7141.89	0.559413	0.559413
284.114	7146.55	0.560281	0.560281
284.214	7151.36	0.561067	0.561067
284.324	7156.06	0.561955	0.561955
284.434	7161.3	0.562865	0.562865
284.534	7165.27	0.56363	0.56363
284.644	7169.38	0.564498	0.564498
284.754	7174.39	0.565408	0.565408
284.864	7178.82	0.566275	0.566275
284.964	7183.81	0.567082	0.567082
285.074	7188.54	0.567971	0.567971
285.184	7193.5	0.56888	0.56888
285.284	7198.08	0.569666	0.569666
285.394	7203.68	0.570534	0.570534
285.504	7208.57	0.571402	0.571402
285.614	7214.17	0.57227	0.57227
285.714	7218.33	0.573076	0.573076
285.824	7222.11	0.573944	0.573944
285.934	7227.35	0.574833	0.574833
286.034	7232.04	0.57566	0.57566
286.144	7235.81	0.576508	0.576508
286.254	7240.73	0.577397	0.577397
286.364	7245.65	0.578285	0.578285
286.464	7249.68	0.579092	0.579092
286.574	7254.24	0.57996	0.57996
286.684	7259.8	0.580828	0.580828
286.784	7265.09	0.581634	0.581634
286.894	7269.7	0.582502	0.582502
287.004	7275.11	0.583412	0.583412
287.104	7279.06	0.584176	0.584176
287.214	7284.23	0.585045	0.585045
287.324	7289.24	0.585954	0.585954
287.434	7294.32	0.586843	0.586843
287.534	7298.85	0.587649	0.587649
287.644	7302.52	0.588497	0.588497
287.754	7306.82	0.589365	0.589365
287.854	7311.71	0.590171	0.590171
287.964	7316.83	0.591039	0.591039
288.074	7322.68	0.591949	0.591949
288.184	7327.42	0.592817	0.592817
288.284	7331.1	0.593602	0.593602
288.394	7336.62	0.594512	0.594512
288.504	7341.98	0.595359	0.595359
288.604	7344.35	0.596207	0.596207
288.714	7342.97	0.597054	0.597054
288.824	7349.52	0.597943	0.597943
288.934	7355.89	0.598812	0.598812
289.034	7361.75	0.599638	0.599638
289.144	7366.06	0.600486	0.600486
289.254	7371.47	0.601395	0.601395
289.354	7376.42	0.60216	0.60216
289.464	7381.11	0.603028	0.603028
289.574	7386.76	0.603938	0.603938
289.684	7391.35	0.604806	0.604806
289.784	7395.75	0.605612	0.605612
289.894	7400.18	0.606501	0.606501
290.004	7403.85	0.607348	0.607348
290.104	7408.3	0.608134	0.608134
290.214	7412.97	0.609023	0.609023
290.324	7416.99	0.60987	0.60987
290.434	7422.04	0.610759	0.610759
290.534	7426.65	0.611565	0.611565
290.644	7431.74	0.612434	0.612434
290.754	7436.73	0.613322	0.613322
290.854	7442.16	0.614149	0.614149
290.964	7447.1	0.615018	0.615018
291.074	7451.4	0.615885	0.615885
291.184	7456.85	0.616754	0.616754
291.284	7461.53	0.617581	0.617581
291.394	7465.86	0.618449	0.618449
291.504	7470.75	0.619338	0.619338
291.604	7474.17	0.620123	0.620123
291.714	7477.89	0.620991	0.620991
291.824	7483.93	0.62188	0.62188
291.934	7488.19	0.622769	0.622769
292.034	7492.98	0.623596	0.623596
292.144	7497.91	0.624464	0.624464
292.254	7502.95	0.625332	0.625332
292.354	7507.39	0.626138	0.626138
292.464	7511.62	0.627006	0.627006
292.574	7516.41	0.627895	0.627895
292.674	7520.2	0.62866	0.62866
292.784	7525.69	0.629549	0.629549
292.894	7530.31	0.630438	0.630438
293.004	7535.44	0.631306	0.631306
293.104	7539.49	0.632112	0.632112
293.214	7543.64	0.633022	0.633022
293.324	7548.71	0.63389	0.63389
293.424	7553.38	0.634696	0.634696
293.534	7558.09	0.635564	0.635564
293.644	7563.27	0.636432	0.636432
293.754	7567.9	0.637321	0.637321
293.854	7572.56	0.638127	0.638127
293.964	7577.28	0.638995	0.638995
294.074	7582.2	0.639905	0.639905
294.174	7585.95	0.64067	0.64067
294.284	7590.3	0.641559	0.641559
294.394	7595.1	0.642427	0.642427
294.504	7600.35	0.643336	0.643336
294.604	7604.71	0.644143	0.644143
294.714	7608.75	0.64499	0.64499
294.824	7613.91	0.645879	0.645879
294.924	7618.67	0.646664	0.646664
295.034	7623.81	0.647532	0.647532
295.144	7628.8	0.648421	0.648421
295.254	7632.8	0.649289	0.649289
295.354	7637.11	0.650116	0.650116
295.464	7641.52	0.651005	0.651005
295.574	7646.5	0.651853	0.651853
295.674	7650.62	0.65268	0.65268
295.784	7654.8	0.653527	0.653527
295.894	7659.83	0.654457	0.654457
296.004	7665.21	0.655325	0.655325
296.104	7669.12	0.656111	0.656111
296.214	7673.94	0.656979	0.656979
296.324	7679.64	0.657909	0.657909
296.424	7683.47	0.658674	0.658674
296.534	7688.45	0.659563	0.659563
296.644	7693.64	0.660431	0.660431
296.754	7698.43	0.66132	0.66132
296.854	7703.5	0.662147	0.662147
296.964	7707.12	0.662994	0.662994
297.064	7711.18	0.663821	0.663821
297.174	7714.92	0.664669	0.664669
297.284	7719.62	0.665537	0.665537
297.394	7725.04	0.666446	0.666446
297.494	7729.6	0.667232	0.667232
297.604	7733.86	0.6681	0.6681
297.714	7739.12	0.668989	0.668989
297.814	7743.62	0.669795	0.669795
297.924	7748.56	0.670684	0.670684
298.034	7753.05	0.671593	0.671593
298.144	7757.55	0.672441	0.672441
298.244	7761.97	0.673268	0.673268
298.354	7766.78	0.674156	0.674156
298.464	7771.02	0.675025	0.675025
298.564	7774.34	0.67581	0.67581
298.674	7778.21	0.676658	0.676658
298.784	7783.47	0.677588	0.677588
298.894	7788.14	0.678456	0.678456
298.994	7792.34	0.679262	0.679262
299.104	7797.78	0.68013	0.68013
299.214	7803.08	0.68104	0.68104
299.314	7806.89	0.681825	0.681825
299.424	7811.31	0.682714	0.682714
299.534	7815.7	0.683562	0.683562
299.644	7820.17	0.684471	0.684471
299.744	7824.96	0.685256	0.685256
299.854	7829.37	0.686125	0.686125
299.964	7833.76	0.687014	0.687014
300.064	7838.43	0.68782	0.68782
300.174	7843.39	0.688709	0.688709
300.284	7848.67	0.689598	0.689598
300.394	7853.01	0.690465	0.690465
300.494	7857.35	0.691251	0.691251
300.604	7863.58	0.692202	0.692202
300.714	7867.3	0.693049	0.693049
300.814	7871.43	0.693856	0.693856
300.924	7875.54	0.694745	0.694745
301.034	7879.55	0.695612	0.695612
301.144	7884.45	0.696522	0.696522
301.244	7889.1	0.697328	0.697328
301.354	7893.66	0.698176	0.698176
301.464	7898.58	0.699064	0.699064
301.564	7902.8	0.699871	0.699871
301.674	7908.23	0.70076	0.70076
301.784	7912.74	0.701628	0.701628
301.894	7917.28	0.702496	0.702496
301.994	7921.65	0.703302	0.703302
302.104	7925.77	0.70417	0.70417
302.214	7930.39	0.705059	0.705059
302.314	7935.18	0.705865	0.705865
302.424	7940.3	0.706754	0.706754
302.534	7945.49	0.707643	0.707643
302.634	7949.06	0.708428	0.708428
302.744	7953.56	0.709317	0.709317
302.854	7958.56	0.710165	0.710165
302.964	7963.68	0.711074	0.711074
303.064	7967.87	0.711922	0.711922
303.174	7971.77	0.712728	0.712728
303.284	7977.22	0.713638	0.713638
303.384	7981.02	0.714444	0.714444
303.494	7986.13	0.715312	0.715312
303.604	7990.5	0.71618	0.71618
303.714	7996	0.71709	0.71709
303.814	7999.97	0.717896	0.717896
303.924	8004.45	0.718785	0.718785
304.034	8009.15	0.719653	0.719653
304.134	8012.67	0.720438	0.720438
304.244	8018.27	0.721348	0.721348
304.354	8022.75	0.722195	0.722195
304.464	8027.34	0.723063	0.723063
304.564	8032.01	0.72387	0.72387
304.674	8036.25	0.724738	0.724738
304.784	8040.98	0.725627	0.725627
304.884	8045.21	0.726433	0.726433
304.994	8050.7	0.727322	0.727322
305.104	8054.35	0.728211	0.728211
305.214	8058.98	0.729079	0.729079
305.314	8063.87	0.729906	0.729906
305.424	8068.58	0.730753	0.730753
305.534	8073.28	0.731642	0.731642
305.634	8077.18	0.732448	0.732448
305.744	8081.99	0.733316	0.733316
305.854	8086.78	0.734226	0.734226
305.964	8091.9	0.735073	0.735073
306.064	8096.03	0.7359	0.7359
306.174	8100.75	0.736768	0.736768
306.284	8105.63	0.737657	0.737657
306.384	8109.96	0.738443	0.738443
306.494	8114.8	0.739331	0.739331
306.604	8118.61	0.740179	0.740179
306.714	8123.05	0.741026	0.741026
306.814	8127.79	0.741853	0.741853
306.924	8132.17	0.742721	0.742721
307.034	8137.12	0.74361	0.74361
307.134	8141.47	0.744416	0.744416
307.244	8146.79	0.745305	0.745305
307.354	8151.63	0.746194	0.746194
307.454	8155.75	0.74698	0.74698
307.564	8160.9	0.747869	0.747869
307.674	8165.05	0.748757	0.748757
307.784	8169.99	0.749625	0.749625
307.884	8174.32	0.750432	0.750432
307.994	8178.5	0.751279	0.751279
308.104	8183.66	0.752189	0.752189
308.204	8187.92	0.752974	0.752974
308.314	8192.62	0.753863	0.753863
308.424	8197.65	0.754752	0.754752
308.534	8202.59	0.75562	0.75562
308.634	8206.79	0.756447	0.756447
308.744	8210.48	0.757294	0.757294
308.854	8215.45	0.758183	0.758183
308.954	8219.3	0.758968	0.758968
309.064	8224.48	0.759857	0.759857
309.174	8229.21	0.760726	0.760726
309.284	8234.06	0.761614	0.761614
309.384	8237.85	0.762379	0.762379
309.494	8243.22	0.76331	0.76331
309.604	8247.84	0.764178	0.764178
309.704	8251.89	0.764963	0.764963
309.814	8257.11	0.765873	0.765873
309.924	8261.64	0.76672	0.76672
310.034	8266.17	0.767609	0.767609
310.134	8270.61	0.768395	0.768395
310.244	8275.31	0.769283	0.769283
310.354	8280.81	0.770172	0.770172
310.454	8284.98	0.770937	0.770937
310.564	8288.83	0.771805	0.771805
310.674	8293.39	0.772715	0.772715
310.784	8299.02	0.773603	0.773603
310.884	8303.69	0.77443	0.77443
310.994	8308.32	0.775299	0.775299
311.104	8311.42	0.776125	0.776125
311.204	8315.29	0.776931	0.776931
311.314	8320.28	0.7778	0.7778
311.424	8325.45	0.778709	0.778709
311.534	8330.42	0.779557	0.779557
311.634	8334.18	0.780384	0.780384
311.744	8339.33	0.781252	0.781252
311.854	8344.16	0.78212	0.78212
311.954	8348.66	0.782926	0.782926
312.064	8353.47	0.783794	0.783794
312.174	8358.7	0.784724	0.784724
312.274	8361.39	0.785489	0.785489
312.384	8366.19	0.786357	0.786357
312.494	8371.14	0.787246	0.787246
312.594	8375.04	0.788032	0.788032
312.704	8379.96	0.788921	0.788921
312.814	8384.81	0.789809	0.789809
312.924	8389.69	0.790677	0.790677
313.024	8394.13	0.791484	0.791484
313.134	8399.34	0.792372	0.792372
313.244	8403.83	0.793241	0.793241
313.344	8408.47	0.794047	0.794047
313.454	8412.77	0.794915	0.794915
313.564	8416.94	0.795804	0.795804
313.674	8422.79	0.796672	0.796672
313.774	8426.66	0.797478	0.797478
313.884	8431.4	0.798326	0.798326
313.994	8436.34	0.799235	0.799235
314.094	8440.59	0.800041	0.800041
314.204	8445.02	0.80093	0.80093
314.314	8450.2	0.801799	0.801799
314.424	8455.08	0.802687	0.802687
314.524	8458.11	0.803452	0.803452
314.634	8463.98	0.804362	0.804362
314.744	8469.42	0.80523	0.80523
314.844	8473.37	0.806036	0.806036
314.954	8478.13	0.806925	0.806925
315.064	8482.75	0.807793	0.807793
315.174	8487.74	0.808661	0.808661
315.274	8491.77	0.809467	0.809467
315.384	8497.14	0.810377	0.810377
315.494	8501.89	0.811245	0.811245
315.594	8506.2	0.81203	0.81203
315.704	8511.22	0.81294	0.81294
315.814	8515.09	0.813787	0.813787
315.924	8519.58	0.814676	0.814676
316.024	8524.72	0.815483	0.815483
316.134	8530.25	0.81635	0.81635
316.244	8533.59	0.817219	0.817219
316.344	8537.65	0.818046	0.818046
316.454	8542.17	0.818914	0.818914
316.564	8547.64	0.819823	0.819823
316.674	8552.06	0.820671	0.820671
316.774	8556.35	0.821497	0.821497
316.884	8559.88	0.822366	0.822366
316.994	8564.77	0.823234	0.823234
317.094	8569.51	0.82404	0.82404
317.204	8574.3	0.824908	0.824908
317.314	8579.58	0.825818	0.825818
317.414	8584.4	0.826603	0.826603
317.524	8588.67	0.827492	0.827492
317.634	8592.99	0.82834	0.82834
317.744	8597.4	0.829249	0.829249
317.844	8601.99	0.830035	0.830035
317.954	8606.29	0.830924	0.830924
318.064	8611.54	0.831833	0.831833
318.164	8616.03	0.832639	0.832639
318.274	8619.74	0.833507	0.833507
318.384	8624.27	0.834355	0.834355
318.494	8629.58	0.835244	0.835244
318.594	8634.91	0.83605	0.83605
318.704	8639.45	0.836918	0.836918
318.814	8644.1	0.837786	0.837786
318.914	8648.74	0.838613	0.838613
319.024	8654	0.839502	0.839502
319.134	8658.47	0.84037	0.84037
319.244	8663.02	0.841238	0.841238
319.344	8667.54	0.842044	0.842044
319.454	8672.47	0.842933	0.842933
319.564	8676.59	0.843801	0.843801
319.664	8680.89	0.844628	0.844628
319.774	8684.99	0.845476	0.845476
319.884	8689.59	0.846364	0.846364
319.994	8694.95	0.847233	0.847233
320.094	8699.64	0.84806	0.84806
320.204	8704.21	0.848928	0.848928
320.314	8709.49	0.849837	0.849837
320.414	8713.93	0.850602	0.850602
320.524	8718.4	0.851491	0.851491
320.634	8723.62	0.85238	0.85238
320.744	8727.61	0.853269	0.853269
320.844	8731.25	0.854033	0.854033
320.954	8736.3	0.854922	0.854922
321.064	8741	0.855791	0.855791
321.164	8746.15	0.856617	0.856617
321.274	8751.34	0.857506	0.857506
321.384	8756.12	0.858395	0.858395
321.494	8760.95	0.859263	0.859263
321.594	8765.02	0.860069	0.860069
321.704	8771.07	0.860979	0.860979
321.814	8775.72	0.861847	0.861847
321.914	8778.97	0.862653	0.862653
322.024	8783.58	0.863542	0.863542
322.134	8788.26	0.864431	0.864431
322.234	8792.42	0.865196	0.865196
322.344	8797.5	0.866084	0.866084
322.454	8801.96	0.866973	0.866973
322.564	8807.18	0.867862	0.867862
322.664	8811.82	0.868668	0.868668
322.774	8816.67	0.869537	0.869537
322.884	8822.04	0.870426	0.870426
322.984	8826.44	0.871231	0.871231
323.094	8831.13	0.8721	0.8721
323.204	8835.97	0.873009	0.873009
323.314	8840.14	0.873857	0.873857
323.414	8844.78	0.874642	0.874642
323.524	8850.26	0.875531	0.875531
323.634	8855.07	0.876399	0.876399
323.734	8859.18	0.877247	0.877247
323.844	8863.51	0.878115	0.878115
323.954	8868.55	0.878983	0.878983
324.064	8874.45	0.879872	0.879872
324.164	8878.75	0.880678	0.880678
324.274	8883.17	0.881546	0.881546
324.384	8888.21	0.882435	0.882435
324.484	8891.9	0.883221	0.883221
324.594	8897.05	0.88411	0.88411
324.704	8902.55	0.884998	0.884998
324.814	8907.08	0.885887	0.885887
324.914	8911.8	0.886714	0.886714
325.024	8915.8	0.887582	0.887582
325.134	8920.28	0.888471	0.888471
325.234	8924.13	0.889236	0.889236
325.344	8928.74	0.890125	0.890125
325.454	8933.54	0.891014	0.891014
325.564	8937.89	0.891882	0.891882
325.664	8942.66	0.892688	0.892688
325.774	8948.16	0.893556	0.893556
325.884	8952.8	0.894445	0.894445
325.984	8957.65	0.89523	0.89523
326.094	8962.59	0.89614	0.89614
326.204	8967.11	0.897008	0.897008
326.314	8971.35	0.897876	0.897876
326.414	8976.2	0.898703	0.898703
326.524	8980.99	0.899571	0.899571
326.634	8985.52	0.900439	0.900439
326.734	8990.15	0.901225	0.901225
326.844	8995.43	0.902113	0.902113
326.954	8999.8	0.903002	0.903002
327.064	9004.67	0.903871	0.903871
327.164	9009.19	0.904697	0.904697
327.274	9013.73	0.905545	0.905545
327.374	9018.67	0.906393	0.906393
327.484	9022.33	0.90726	0.90726
327.594	9027.42	0.908129	0.908129
327.704	9032.32	0.908997	0.908997
327.804	9036.76	0.909824	0.909824
327.914	9041.05	0.910671	0.910671
328.024	9045.31	0.911519	0.911519
328.124	9050.34	0.912346	0.912346
328.234	9055.69	0.913214	0.913214
328.344	9060.63	0.914123	0.914123
328.454	9065.85	0.914992	0.914992
328.554	9070.75	0.915777	0.915777
328.664	9075.55	0.916686	0.916686
328.774	9080.21	0.917555	0.917555
328.874	9084.89	0.918361	0.918361
328.984	9088.88	0.919229	0.919229
329.094	9093.76	0.920118	0.920118
329.204	9097.94	0.920986	0.920986
329.304	9102.72	0.921813	0.921813
329.414	9108.21	0.922661	0.922661
329.524	9113.49	0.923549	0.923549
329.624	9118.03	0.924355	0.924355
329.734	9123.45	0.925244	0.925244
329.844	9128.26	0.926112	0.926112
329.954	9133.5	0.926981	0.926981
330.054	9137.39	0.927787	0.927787
330.164	9142.29	0.928675	0.928675
330.274	9147.08	0.929523	0.929523
330.374	9151.56	0.930329	0.930329
330.484	9156.85	0.931218	0.931218
330.594	9160.9	0.932086	0.932086
330.704	9166.02	0.932975	0.932975
330.804	9170.16	0.933781	0.933781
330.914	9175.12	0.934649	0.934649
331.024	9180.6	0.935538	0.935538
331.124	9185.33	0.936365	0.936365
331.234	9188.82	0.937213	0.937213
331.344	9194.47	0.938102	0.938102
331.454	9199.49	0.938949	0.938949
331.554	9204.29	0.939755	0.939755
331.664	9209.14	0.940623	0.940623
331.774	9213.06	0.941492	0.941492
331.874	9218.28	0.942318	0.942318
331.984	9223.58	0.943207	0.943207
332.094	9228.87	0.944096	0.944096
332.194	9233.3	0.944882	0.944882
332.304	9236.65	0.94575	0.94575
332.414	9241.64	0.946618	0.946618
332.524	9246.68	0.947486	0.947486
332.624	9251.36	0.948272	0.948272
332.734	9257.01	0.949181	0.949181
332.844	9261.51	0.950049	0.950049
332.944	9266	0.950835	0.950835
333.054	9271.24	0.951723	0.951723
333.164	9275.74	0.952592	0.952592
333.274	9280.72	0.953481	0.953481
333.374	9284.46	0.954266	0.954266
333.484	9289.71	0.955176	0.955176
333.594	9294.46	0.956044	0.956044
333.694	9299.03	0.956809	0.956809
333.804	9304.02	0.957718	0.957718
333.914	9308.93	0.958586	0.958586
334.024	9313.93	0.959475	0.959475
334.124	9318.48	0.960281	0.960281
334.234	9323.68	0.96115	0.96115
334.344	9329.21	0.962038	0.962038
334.444	9333.62	0.962824	0.962824
334.554	9338.08	0.963713	0.963713
334.664	9342.23	0.964602	0.964602
334.774	9346.78	0.965469	0.965469
334.874	9351.62	0.966255	0.966255
334.984	9357.41	0.967165	0.967165
335.094	9362.02	0.968012	0.968012
335.194	9367.36	0.96886	0.96886
335.304	9372.25	0.969686	0.969686
335.414	9377.89	0.970596	0.970596
335.524	9382.77	0.971485	0.971485
335.624	9387.29	0.97227	0.97227
335.734	9392.45	0.973159	0.973159
335.844	9397.17	0.974048	0.974048
335.944	9401.48	0.974854	0.974854
336.054	9405.52	0.975702	0.975702
336.164	9410.72	0.976591	0.976591
336.274	9416.19	0.97748	0.97748
336.374	9420.19	0.978265	0.978265
336.484	9424.29	0.979154	0.979154
336.594	9429.89	0.980022	0.980022
336.694	9435.22	0.980849	0.980849
336.804	9439.95	0.981717	0.981717
336.914	9445.02	0.982606	0.982606
337.024	9449.7	0.983474	0.983474
337.124	9454.12	0.984259	0.984259
337.234	9458.87	0.985169	0.985169
337.344	9463.15	0.986016	0.986016
337.444	9467.63	0.986823	0.986823
337.554	9472.52	0.987691	0.987691
337.664	9478.11	0.9886	0.9886
337.764	9482.53	0.989406	0.989406
337.874	9488.12	0.990295	0.990295
337.984	9493.15	0.991163	0.991163
338.094	9498.55	0.992052	0.992052
338.194	9503.26	0.992838	0.992838
338.304	9507.92	0.993706	0.993706
338.414	9512.83	0.994574	0.994574
338.514	9517.66	0.99538	0.99538
338.624	9521.81	0.996269	0.996269
338.734	9526.62	0.997158	0.997158
338.844	9531.85	0.998047	0.998047
338.944	9535.81	0.998853	0.998853
339.054	9540.95	0.999742	0.999742
339.164	9545.5	1.00061	1.00061
339.264	9551.02	1.0014	1.0014
339.374	9556.17	1.0023	1.0023
339.484	9561.24	1.00317	1.00317
339.594	9566.29	1.00404	1.00404
339.694	9570.53	1.00481	1.00481
339.804	9576.08	1.0057	1.0057
339.914	9581.18	1.0066	1.0066
340.014	9585.08	1.00739	1.00739
340.124	9590.15	1.00828	1.00828
340.234	9595.03	1.00917	1.00917
340.344	9600.11	1.01004	1.01004
340.444	9604	1.01082	1.01082
340.554	9609.15	1.01169	1.01169
340.664	9615.33	1.0126	1.0126
340.764	9619.94	1.01343	1.01343
340.874	9624.19	1.01427	1.01427
340.984	9629.62	1.01514	1.01514
341.094	9634.72	1.01603	1.01603
341.194	9639.58	1.01684	1.01684
341.304	9644.67	1.01775	1.01775
341.414	9648.98	1.01863	1.01863
341.514	9653.28	1.01942	1.01942
341.624	9657.97	1.02031	1.02031
341.734	9663.12	1.02118	1.02118
341.844	9668.18	1.02207	1.02207
341.944	9672.08	1.02285	1.02285
342.054	9677.47	1.02372	1.02372
342.154	9682.57	1.02453	1.02453
342.264	9687.98	1.02542	1.02542
342.374	9693.86	1.0263	1.0263
342.484	9698.46	1.02719	1.02719
342.584	9702.73	1.028	1.028
342.694	9708.11	1.02889	1.02889
342.804	9712.78	1.02974	1.02974
342.904	9718.56	1.03058	1.03058
343.014	9722.89	1.03145	1.03145
343.124	9726.84	1.03232	1.03232
343.234	9731.96	1.03321	1.03321
343.334	9736.8	1.03401	1.03401
343.444	9742.41	1.0349	1.0349
343.554	9747.38	1.03579	1.03579
343.654	9752.28	1.03658	1.03658
343.764	9758.19	1.03747	1.03747
343.874	9762.69	1.03835	1.03835
343.984	9767.74	1.03924	1.03924
344.084	9771.74	1.04005	1.04005
344.194	9776.42	1.04092	1.04092
344.304	9781.11	1.04179	1.04179
344.404	9785.25	1.04257	1.04257
344.514	9790.6	1.04346	1.04346
344.624	9796.84	1.04435	1.04435
344.734	9801.83	1.04524	1.04524
344.834	9806.43	1.04604	1.04604
344.944	9812.14	1.04691	1.04691
345.054	9817.35	1.04778	1.04778
345.154	9822.64	1.04863	1.04863
345.264	9826.95	1.0495	1.0495
345.374	9831.75	1.05036	1.05036
345.484	9836.08	1.05123	1.05123
345.584	9841.04	1.05204	1.05204
345.694	9845.7	1.05291	1.05291
345.804	9850.63	1.0538	1.0538
345.904	9855.72	1.05462	1.05462
346.014	9861	1.05549	1.05549
346.124	9866.44	1.05638	1.05638
346.234	9872.79	1.05727	1.05727
346.334	9876.9	1.05805	1.05805
346.444	9881.77	1.05892	1.05892
346.554	9885.88	1.05981	1.05981
346.654	9889.87	1.06056	1.06056
346.764	9895.32	1.06146	1.06146
346.874	9900.65	1.06233	1.06233
346.984	9905.2	1.06322	1.06322
347.084	9910.13	1.06407	1.06407
347.194	9914.79	1.06494	1.06494
347.304	9920.6	1.06581	1.06581
347.404	9925.35	1.06661	1.06661
347.514	9930.67	1.0675	1.0675
347.624	9936.01	1.06837	1.06837
347.724	9940.77	1.06915	1.06915
347.834	9945.77	1.07004	1.07004
347.944	9951.66	1.07093	1.07093
348.054	9955.72	1.0718	1.0718
348.154	9959.7	1.07259	1.07259
348.264	9964.03	1.07345	1.07345
348.374	9969	1.07436	1.07436
348.474	9973.77	1.07517	1.07517
348.584	9979.11	1.07604	1.07604
348.694	9984.44	1.07693	1.07693
348.804	9989.69	1.07784	1.07784
348.904	9994.6	1.0786	1.0786
349.014	9999.93	1.07945	1.07945
349.124	10005.5	1.08036	1.08036
349.224	10009.8	1.08116	1.08116
349.334	10014.6	1.08201	1.08201
349.444	10020.1	1.08292	1.08292
349.554	10025	1.08379	1.08379
349.654	10029.9	1.0846	1.0846
349.764	10034.9	1.08548	1.08548
349.874	10040.2	1.08635	1.08635
349.974	10044.8	1.08716	1.08716
350.084	10050	1.08803	1.08803
350.194	10055.6	1.08892	1.08892
350.304	10061	1.0898	1.0898
350.404	10065.3	1.09059	1.09059
350.514	10070.7	1.09146	1.09146
350.624	10076.3	1.09233	1.09233
350.724	10081.3	1.09315	1.09315
350.834	10085.8	1.09404	1.09404
350.944	10090.8	1.09493	1.09493
351.054	10095.4	1.09578	1.09578
351.154	10099.7	1.09658	1.09658
351.264	10104.7	1.09747	1.09747
351.374	10109.7	1.09832	1.09832
351.474	10115.2	1.09911	1.09911
351.584	10120.2	1.1	1.1
351.694	10126.2	1.1009	1.1009
351.804	10130.6	1.10177	1.10177
351.904	10135.7	1.10256	1.10256
352.014	10141.6	1.10345	1.10345
352.124	10146	1.10434	1.10434
352.224	10150.6	1.10514	1.10514
352.334	10155.1	1.10601	1.10601
352.444	10160.5	1.1069	1.1069
352.544	10164.8	1.10766	1.10766
352.654	10169.2	1.10855	1.10855
352.764	10175	1.10944	1.10944
352.874	10180.6	1.11031	1.11031
352.974	10185.6	1.1111	1.1111
353.084	10192.3	1.112	1.112
353.194	10197.2	1.11289	1.11289
353.294	10202.2	1.1137	1.1137
353.404	10206.2	1.11453	1.11453
353.514	10210.1	1.11539	1.11539
353.624	10215.5	1.11628	1.11628
353.724	10220.3	1.11707	1.11707
353.834	10225.2	1.11798	1.11798
353.944	10229.9	1.11885	1.11885
354.044	10234.6	1.11963	1.11963
354.154	10240.8	1.12052	1.12052
354.264	10246.4	1.12141	1.12141
354.374	10252.1	1.12228	1.12228
354.474	10257.1	1.12311	1.12311
354.584	10262.4	1.12397	1.12397
354.694	10267.5	1.12484	1.12484
354.794	10272.8	1.12563	1.12563
354.904	10277.4	1.12654	1.12654
355.014	10282.6	1.12743	1.12743
355.124	10286.8	1.12829	1.12829
355.224	10290.8	1.12908	1.12908
355.334	10296.9	1.12999	1.12999
355.444	10302.5	1.13084	1.13084
355.544	10307.2	1.13166	1.13166
355.654	10312.8	1.13253	1.13253
355.764	10317.9	1.1334	1.1334
355.874	10323.4	1.13431	1.13431
355.974	10328	1.13509	1.13509
356.084	10332.6	1.13594	1.13594
356.194	10337.3	1.13683	1.13683
356.294	10342.2	1.13764	1.13764
356.404	10347.3	1.13853	1.13853
356.514	10352.4	1.13939	1.13939
356.624	10356.7	1.14028	1.14028
356.724	10361.8	1.14109	1.14109
356.834	10367.1	1.14196	1.14196
356.944	10372.6	1.14287	1.14287
357.044	10378.1	1.14365	1.14365
357.154	10383.5	1.14454	1.14454
357.264	10389.2	1.14543	1.14543
357.364	10393.8	1.14621	1.14621
357.474	10399.4	1.14708	1.14708
357.584	10405.2	1.14799	1.14799
357.684	10409.2	1.14878	1.14878
357.794	10414.6	1.14965	1.14965
357.904	10419.8	1.15054	1.15054
358.014	10425.6	1.15142	1.15142
358.114	10429.9	1.15223	1.15223
358.224	10435.3	1.15308	1.15308
358.334	10440	1.15397	1.15397
358.434	10444.9	1.15475	1.15475
358.544	10451.1	1.15564	1.15564
358.654	10456.5	1.15651	1.15651
358.764	10461.5	1.1574	1.1574
358.864	10465.8	1.1582	1.1582
358.974	10471	1.15905	1.15905
359.084	10476.4	1.15998	1.15998
359.184	10480.9	1.16077	1.16077
359.294	10486.5	1.16166	1.16166
359.404	10491.2	1.16252	1.16252
359.514	10496.4	1.16341	1.16341
359.614	10500.5	1.1642	1.1642
359.724	10506.7	1.16507	1.16507
359.834	10513.2	1.16598	1.16598
359.934	10517.9	1.16676	1.16676
360.044	10523.3	1.16765	1.16765
360.154	10529.2	1.16854	1.16854
360.264	10534.5	1.16945	1.16945
360.364	10539.1	1.17021	1.17021
360.474	10544.4	1.17112	1.17112
360.584	10548.8	1.17199	1.17199
360.684	10552.6	1.17276	1.17276
360.794	10559	1.17367	1.17367
360.904	10564.8	1.17453	1.17453
361.014	10569.8	1.17542	1.17542
361.114	10574.9	1.17619	1.17619
361.224	10580.6	1.1771	1.1771
361.334	10585.5	1.17801	1.17801
361.434	10590.3	1.17877	1.17877
361.544	10595.9	1.17966	1.17966
361.654	10600.5	1.18053	1.18053
361.764	10606.5	1.18144	1.18144
361.864	10610.4	1.18222	1.18222
361.974	10615.7	1.18311	1.18311
362.084	10621	1.184	1.184
362.184	10625.3	1.18477	1.18477
362.294	10630.9	1.18568	1.18568
362.404	10636.7	1.18654	1.18654
362.504	10642.3	1.18735	1.18735
362.614	10647.9	1.18824	1.18824
362.724	10653.4	1.18911	1.18911
362.834	10658.2	1.19	1.19
362.934	10663.6	1.19082	1.19082
363.044	10668.3	1.19167	1.19167
363.154	10673.3	1.19254	1.19254
363.254	10678.4	1.19334	1.19334
363.364	10683.1	1.19419	1.19419
363.474	10688.6	1.1951	1.1951
363.584	10694.3	1.19599	1.19599
363.684	10699.9	1.19682	1.19682
363.794	10705.7	1.19769	1.19769
363.904	10710.3	1.19855	1.19855
364.004	10715.8	1.19936	1.19936
364.114	10722.2	1.20029	1.20029
364.224	10727	1.20116	1.20116
364.334	10732.1	1.20203	1.20203
364.434	10736.8	1.20285	1.20285
364.544	10741.6	1.2037	1.2037
364.654	10746.9	1.20457	1.20457
364.754	10751.9	1.20537	1.20537
364.864	10758.6	1.2063	1.2063
364.974	10762.9	1.20715	1.20715
365.084	10768.7	1.20806	1.20806
365.184	10774.7	1.20887	1.20887
365.294	10779.8	1.20976	1.20976
365.404	10784.2	1.21058	1.21058
365.504	10789.8	1.21139	1.21139
365.614	10795	1.21226	1.21226
365.724	10800.1	1.21317	1.21317
365.834	10806.2	1.21404	1.21404
365.934	10811.1	1.21484	1.21484
366.044	10816.5	1.21573	1.21573
366.154	10821.3	1.21662	1.21662
366.254	10826.3	1.2174	1.2174
366.364	10831.7	1.21831	1.21831
366.474	10837.7	1.21918	1.21918
366.584	10843.2	1.22005	1.22005
366.684	10847.9	1.22088	1.22088
366.794	10853	1.22177	1.22177
366.904	10858.3	1.22263	1.22263
367.004	10863.7	1.22342	1.22342
367.114	10868.5	1.22429	1.22429
367.224	10874.5	1.2252	1.2252
367.324	10879.7	1.22598	1.22598
367.434	10884.5	1.22687	1.22687
367.544	10889.9	1.22774	1.22774
367.654	10895.7	1.22861	1.22861
367.754	10900.7	1.22944	1.22944
367.864	10905.7	1.2303	1.2303
367.974	10910.9	1.23117	1.23117
368.074	10917.1	1.23198	1.23198
368.184	10922.8	1.23287	1.23287
368.294	10928	1.23373	1.23373
368.404	10933.7	1.23464	1.23464
368.504	10939.6	1.23545	1.23545
368.614	10944.1	1.23634	1.23634
368.724	10949.1	1.23719	1.23719
368.824	10954.4	1.23797	1.23797
368.934	10959.5	1.23886	1.23886
369.044	10964.8	1.23975	1.23975
369.154	10970.6	1.24064	1.24064
369.254	10975.2	1.24142	1.24142
369.364	10980.3	1.24229	1.24229
369.474	10986	1.24318	1.24318
369.574	10991.5	1.24399	1.24399
369.684	10997.7	1.24486	1.24486
369.794	11002.9	1.24574	1.24574
369.904	11008.6	1.24663	1.24663
370.004	11013	1.24744	1.24744
370.114	11017.5	1.24829	1.24829
370.224	11022.8	1.24916	1.24916
370.324	11028.3	1.24994	1.24994
370.434	11033.3	1.25085	1.25085
370.544	11038.8	1.25172	1.25172
370.654	11046	1.25263	1.25263
370.754	11050.9	1.25341	1.25341
370.864	11056.2	1.25428	1.25428
370.974	11061.5	1.25517	1.25517
371.074	11067.1	1.25598	1.25598
371.184	11073	1.25684	1.25684
371.294	11079	1.25775	1.25775
371.404	11083.9	1.25862	1.25862
371.504	11088.8	1.25943	1.25943
371.614	11093.7	1.26028	1.26028
371.724	11099.3	1.26117	1.26117
371.824	11104.7	1.26197	1.26197
371.934	11110.2	1.26286	1.26286
372.044	11115.3	1.26375	1.26375
372.154	11121	1.26462	1.26462
372.254	11125.5	1.26542	1.26542
372.364	11131.1	1.26629	1.26629
372.464	11135.5	1.2671	1.2671
372.574	11141	1.26797	1.26797
372.684	11147.3	1.26885	1.26885
372.794	11152.5	1.26972	1.26972
372.894	11157.8	1.27051	1.27051
373.004	11163.8	1.27138	1.27138
373.114	11169.7	1.27229	1.27229
373.214	11174.1	1.27305	1.27305
373.324	11179.5	1.27396	1.27396
373.434	11185.9	1.27485	1.27485
373.544	11190.9	1.27572	1.27572
373.644	11195.2	1.27648	1.27648
373.754	11201.3	1.27737	1.27737
373.864	11207.9	1.27826	1.27826
373.964	11212.7	1.27907	1.27907
374.074	11217.4	1.27993	1.27993
374.184	11223.3	1.28082	1.28082
374.294	11229.5	1.28171	1.28171
374.394	11234.5	1.28252	1.28252
374.504	11240.7	1.28341	1.28341
374.614	11244.7	1.28425	1.28425
374.714	11249.1	1.28504	1.28504
374.824	11254.5	1.28593	1.28593
374.934	11260.3	1.28678	1.28678
375.044	11266.2	1.28767	1.28767
375.144	11270.9	1.28847	1.28847
375.254	11276.3	1.28934	1.28934
375.364	11282.3	1.29023	1.29023
375.464	11287.6	1.29101	1.29101
375.574	11293.5	1.2919	1.2919
375.684	11298.9	1.29277	1.29277
375.794	11304.1	1.29366	1.29366
375.894	11310.1	1.29451	1.29451
376.004	11315.7	1.29533	1.29533
376.114	11322.2	1.29624	1.29624
376.214	11326.8	1.29701	1.29701
376.324	11331.9	1.2979	1.2979
376.434	11337.4	1.29879	1.29879
376.544	11343.2	1.29965	1.29965
376.644	11349.1	1.30046	1.30046
376.754	11354.5	1.30135	1.30135
376.864	11360.1	1.30224	1.30224
376.964	11364.7	1.303	1.303
377.074	11370.3	1.30391	1.30391
377.184	11375.7	1.30478	1.30478
377.284	11380.8	1.30559	1.30559
377.394	11386	1.30643	1.30643
377.504	11392.4	1.30736	1.30736
377.614	11398.6	1.30821	1.30821
377.714	11403.9	1.30904	1.30904
377.824	11408.6	1.30991	1.30991
377.934	11414.1	1.31077	1.31077
378.034	11418.7	1.31158	1.31158
378.144	11425.1	1.31247	1.31247
378.254	11431.4	1.31336	1.31336
378.364	11436	1.31423	1.31423
378.464	11441.9	1.31505	1.31505
378.574	11447.4	1.3159	1.3159
378.684	11453	1.31679	1.31679
378.784	11457.9	1.31758	1.31758
378.894	11463.5	1.31846	1.31846
379.004	11468.9	1.31931	1.31931
379.114	11474.7	1.32024	1.32024
379.214	11480.5	1.32105	1.32105
379.324	11486.2	1.32192	1.32192
379.434	11492.2	1.32281	1.32281
379.534	11497	1.32359	1.32359
379.644	11502.3	1.32446	1.32446
379.754	11508.1	1.32535	1.32535
379.864	11513	1.32622	1.32622
379.964	11518	1.32704	1.32704
380.074	11524.1	1.32789	1.32789
380.184	11530.6	1.3288	1.3288
380.284	11534.9	1.32961	1.32961
380.394	11539.7	1.33047	1.33047
380.504	11545.3	1.33134	1.33134
380.614	11551	1.33221	1.33221
380.714	11556.2	1.33302	1.33302
380.824	11562.8	1.33391	1.33391
380.934	11568.2	1.33482	1.33482
381.034	11573.6	1.3356	1.3356
381.144	11578.9	1.33647	1.33647
381.254	11584.9	1.33736	1.33736
381.364	11590.2	1.33823	1.33823
381.464	11595.2	1.33903	1.33903
381.574	11601.5	1.33994	1.33994
381.684	11607.3	1.34081	1.34081
381.784	11612.2	1.3416	1.3416
381.894	11617.7	1.34246	1.34246
382.004	11623.5	1.34335	1.34335
382.114	11630	1.34426	1.34426
382.214	11635	1.34505	1.34505
382.324	11640.9	1.34592	1.34592
382.434	11646.9	1.34678	1.34678
382.534	11651.9	1.34761	1.34761
382.644	11657.5	1.3485	1.3485
382.754	11663.2	1.34935	1.34935
382.854	11668.3	1.35017	1.35017
382.964	11673.6	1.35106	1.35106
383.074	11678.3	1.35193	1.35193
383.184	11684.4	1.3528	1.3528
383.284	11689.1	1.35358	1.35358
383.394	11695.3	1.35449	1.35449
383.504	11701.6	1.35536	1.35536
383.604	11706.7	1.35617	1.35617
383.714	11712.3	1.35704	1.35704
383.824	11718.7	1.35792	1.35792
383.934	11723.9	1.35881	1.35881
384.034	11728.9	1.3596	1.3596
384.144	11735.2	1.36051	1.36051
384.254	11740	1.36138	1.36138
384.354	11744.6	1.36218	1.36218
384.464	11750.4	1.36305	1.36305
384.574	11755.7	1.36392	1.36392
384.684	11755.7	1.36483	1.36483
384.784	11760.5	1.36561	1.36561
384.894	11768.9	1.36648	1.36648
385.004	11776.7	1.36739	1.36739
385.104	11782.1	1.36818	1.36818
385.214	11789.4	1.36911	1.36911
385.324	11795.2	1.36998	1.36998
385.434	11800.9	1.37082	1.37082
385.534	11806.4	1.37167	1.37167
385.644	11812	1.3725	1.3725
385.754	11818.1	1.37341	1.37341
385.854	11822.9	1.37419	1.37419
385.964	11829.1	1.3751	1.3751
386.074	11834.8	1.37595	1.37595
386.184	11840.8	1.37686	1.37686
386.284	11846	1.37767	1.37767
386.394	11852.8	1.37855	1.37855
386.504	11857.8	1.37942	1.37942
386.604	11862.9	1.38021	1.38021
386.714	11868.6	1.3811	1.3811
386.824	11874.2	1.38199	1.38199
386.934	11880.5	1.38285	1.38285
387.034	11886.1	1.38364	1.38364
387.144	11891.4	1.38453	1.38453
387.244	11896.5	1.38533	1.38533
387.354	11902.1	1.38622	1.38622
387.464	11907.8	1.38709	1.38709
387.574	11914	1.388	1.388
387.674	11919.4	1.38881	1.38881
387.784	11924.9	1.3897	1.3897
387.894	11930.6	1.39056	1.39056
387.994	11935.8	1.39135	1.39135
388.104	11941.6	1.39224	1.39224
388.214	11947.5	1.39311	1.39311
388.324	11953.4	1.394	1.394
388.424	11958.7	1.3948	1.3948
388.534	11964.8	1.39571	1.39571
388.644	11970.3	1.39658	1.39658
388.744	11975.2	1.39736	1.39736
388.854	11981.2	1.39825	1.39825
388.964	11986.7	1.3991	1.3991
389.074	11992.5	1.39999	1.39999
389.174	11998.1	1.40078	1.40078
389.284	12004.1	1.40166	1.40166
389.394	12010.3	1.40257	1.40257
389.494	12016.1	1.40336	1.40336
389.604	12022.6	1.40425	1.40425
389.714	12027.6	1.40514	1.40514
389.824	12032.9	1.40601	1.40601
389.924	12037.8	1.40679	1.40679
390.034	12044.2	1.40768	1.40768
390.144	12049.7	1.40857	1.40857
390.244	12055	1.40935	1.40935
390.354	12061	1.41022	1.41022
390.464	12067.2	1.41111	1.41111
390.574	12072.7	1.412	1.412
390.674	12077.6	1.41278	1.41278
390.784	12083.8	1.41367	1.41367
390.894	12090.4	1.41456	1.41456
390.994	12095.8	1.41537	1.41537
391.104	12101.3	1.41626	1.41626
391.214	12106.7	1.41713	1.41713
391.324	12112.2	1.41799	1.41799
391.424	12117.2	1.41878	1.41878
391.534	12122.5	1.41965	1.41965
391.644	12129.2	1.42054	1.42054
391.744	12135	1.42134	1.42134
391.854	12141.5	1.42221	1.42221
391.964	12147.3	1.4231	1.4231
392.074	12153.1	1.42397	1.42397
392.174	12158.7	1.42479	1.42479
392.284	12164.5	1.42568	1.42568
392.394	12170.4	1.42655	1.42655
392.494	12175.8	1.42736	1.42736
392.604	12181.2	1.42825	1.42825
392.714	12186.6	1.42909	1.42909
392.814	12191.8	1.42988	1.42988
392.924	12198.3	1.43079	1.43079
393.034	12204.1	1.43166	1.43166
393.144	12210.7	1.43257	1.43257
393.244	12216.1	1.43335	1.43335
393.354	12222	1.43422	1.43422
393.464	12226.8	1.43509	1.43509
393.564	12232.3	1.43589	1.43589
393.674	12238.5	1.43678	1.43678
393.784	12244	1.43765	1.43765
393.894	12249.6	1.43852	1.43852
393.994	12255.2	1.43933	1.43933
394.104	12260.8	1.44017	1.44017
394.214	12267.2	1.4411	1.4411
394.314	12272.7	1.44189	1.44189
394.424	12279.5	1.44278	1.44278
394.534	12285.7	1.44367	1.44367
394.644	12291.8	1.44454	1.44454
394.744	12297	1.44532	1.44532
394.854	12302.6	1.44619	1.44619
394.964	12308.8	1.44706	1.44706
395.064	12314.4	1.44788	1.44788
395.174	12319.7	1.44877	1.44877
395.284	12324.8	1.44962	1.44962
395.394	12331.9	1.45051	1.45051
395.494	12337.4	1.45129	1.45129
395.604	12343.5	1.4522	1.4522
395.714	12349.2	1.45311	1.45311
395.814	12353.1	1.45386	1.45386
395.924	12360.1	1.45473	1.45473
396.034	12367.1	1.45559	1.45559
396.144	12373.2	1.45644	1.45644
396.244	12378.7	1.45731	1.45731
396.354	12384.1	1.45816	1.45816
396.464	12390.1	1.45905	1.45905
396.564	12396.9	1.45985	1.45985
396.674	12401.5	1.46074	1.46074
396.784	12406.5	1.46163	1.46163
396.894	12412.2	1.46248	1.46248
396.994	12418	1.46326	1.46326
397.104	12424.9	1.46417	1.46417
397.214	12430.2	1.46502	1.46502
397.314	12436.2	1.46585	1.46585
397.424	12442.2	1.46674	1.46674
397.534	12448.7	1.4676	1.4676
397.634	12454.4	1.46843	1.46843
397.744	12460.1	1.46928	1.46928
397.854	12466.2	1.47017	1.47017
397.964	12472.8	1.47106	1.47106
398.064	12477.9	1.47184	1.47184
398.174	12482.8	1.47271	1.47271
398.284	12488.6	1.4736	1.4736
398.384	12495.1	1.4744	1.4744
398.494	12500.4	1.47527	1.47527
398.604	12507.3	1.47616	1.47616
398.714	12514	1.47705	1.47705
398.814	12519.3	1.47784	1.47784
398.924	12525.8	1.47872	1.47872
399.034	12531.9	1.47959	1.47959
399.134	12537.8	1.48038	1.48038
399.244	12543.7	1.48129	1.48129
399.354	12548.8	1.48214	1.48214
399.464	12555	1.48304	1.48304
399.564	12559.8	1.48383	1.48383
399.674	12565.6	1.48472	1.48472
399.784	12572.4	1.48561	1.48561
399.884	12577.1	1.48637	1.48637
399.994	12583.4	1.48728	1.48728
400.104	12589.1	1.48817	1.48817
400.214	12595.7	1.48904	1.48904
400.314	12600.9	1.48983	1.48983
400.424	12607	1.49071	1.49071
400.534	12613.6	1.49158	1.49158
400.634	12619.3	1.49241	1.49241
400.744	12624.3	1.49326	1.49326
400.854	12629.9	1.49412	1.49412
400.964	12635.9	1.49503	1.49503
401.064	12641.5	1.49582	1.49582
401.174	12647	1.49669	1.49669
401.284	12654.5	1.4976	1.4976
401.384	12660	1.4984	1.4984
401.494	12666.4	1.49927	1.49927
401.604	12672.4	1.50014	1.50014
401.714	12678.9	1.50101	1.50101
401.814	12684.8	1.50183	1.50183
401.924	12690.9	1.5027	1.5027
402.034	12696.5	1.50357	1.50357
402.134	12701.4	1.5044	1.5044
402.244	12707	1.50527	1.50527
402.354	12713.8	1.50618	1.50618
402.454	12718.9	1.50696	1.50696
402.564	12724.6	1.50785	1.50785
402.674	12730.6	1.50874	1.50874
402.774	12736.3	1.50952	1.50952
402.884	12742.9	1.51041	1.51041
402.994	12748.7	1.5113	1.5113
403.104	12754.7	1.51215	1.51215
403.204	12760.1	1.51296	1.51296
403.314	12766.6	1.51382	1.51382
403.424	12773	1.51471	1.51471
403.524	12778.1	1.51552	1.51552
403.634	12784	1.51641	1.51641
403.744	12789.3	1.5173	1.5173
403.854	12796	1.51816	1.51816
403.954	12801	1.51895	1.51895
404.064	12807.4	1.51984	1.51984
404.174	12814.6	1.52075	1.52075
404.274	12820.2	1.52153	1.52153
404.384	12826	1.5224	1.5224
404.494	12832.5	1.52329	1.52329
404.604	12838.5	1.52416	1.52416
404.704	12844.6	1.52497	1.52497
404.814	12850.6	1.52583	1.52583
404.924	12856.4	1.52676	1.52676
405.024	12861.6	1.52755	1.52755
405.134	12866.8	1.52844	1.52844
405.244	12872	1.52931	1.52931
405.354	12879.2	1.5302	1.5302
405.454	12883.7	1.53098	1.53098
405.564	12890	1.53187	1.53187
405.674	12897.1	1.53272	1.53272
405.774	12902.7	1.53352	1.53352
405.884	12909.7	1.53443	1.53443
405.994	12916	1.5353	1.5353
406.104	12922.3	1.53619	1.53619
406.204	12926.7	1.537	1.537
406.314	12932.1	1.53786	1.53786
406.424	12939.1	1.53879	1.53879
406.524	12944.2	1.53958	1.53958
406.634	12950.1	1.54047	1.54047
406.744	12956.6	1.54136	1.54136
406.854	12962.1	1.5422	1.5422
406.954	12968.3	1.54301	1.54301
407.064	12975.2	1.54388	1.54388
407.174	12982	1.54481	1.54481
407.274	12987.4	1.5456	1.5456
407.384	12993	1.54644	1.54644
407.494	12999.8	1.54735	1.54735
407.594	13004.3	1.54816	1.54816
407.704	13010.3	1.54901	1.54901
407.814	13015.6	1.54989	1.54989
407.924	13021.7	1.55076	1.55076
408.024	13027.2	1.55157	1.55157
408.134	13034.4	1.55248	1.55248
408.244	13040.7	1.55335	1.55335
408.344	13046.9	1.55415	1.55415
408.454	13053.4	1.55502	1.55502
408.564	13059.6	1.55591	1.55591
408.674	13066.9	1.55682	1.55682
408.774	13071.8	1.5576	1.5576
408.884	13077.6	1.55849	1.55849
408.994	13083	1.55936	1.55936
409.094	13088.7	1.56017	1.56017
409.204	13094.7	1.56104	1.56104
409.314	13101	1.5619	1.5619
409.424	13107.8	1.56281	1.56281
409.524	13113.2	1.5636	1.5636
409.634	13120.3	1.56451	1.56451
409.744	13127	1.56538	1.56538
409.844	13132.5	1.56616	1.56616
409.954	13139.1	1.56705	1.56705
410.064	13145.2	1.56792	1.56792
410.174	13151.4	1.56881	1.56881
410.274	13156	1.56961	1.56961
410.384	13162	1.57046	1.57046
410.494	13168.2	1.57135	1.57135
410.594	13174.2	1.57218	1.57218
410.704	13180.5	1.57307	1.57307
410.814	13186.7	1.57393	1.57393
410.924	13192.7	1.57482	1.57482
411.024	13198.3	1.57563	1.57563
411.134	13205.3	1.5765	1.5765
411.244	13211.6	1.57739	1.57739
411.344	13217.2	1.57817	1.57817
411.454	13223.2	1.57906	1.57906
411.564	13228.6	1.57993	1.57993
411.674	13234.7	1.58082	1.58082
411.774	13239.6	1.58162	1.58162
411.884	13246.3	1.58249	1.58249
411.994	13252.4	1.58336	1.58336
412.094	13258.9	1.58419	1.58419
412.204	13265.1	1.58508	1.58508
412.314	13271.3	1.58594	1.58594
412.414	13277.2	1.58673	1.58673
412.524	13283.6	1.5876	1.5876
412.634	13290.1	1.58849	1.58849
412.744	13296	1.58935	1.58935
412.844	13301.4	1.59014	1.59014
412.954	13308.5	1.59105	1.59105
413.064	13314.7	1.59194	1.59194
413.164	13319.2	1.59272	1.59272
413.274	13324.8	1.59359	1.59359
413.384	13332.1	1.59448	1.59448
413.494	13339	1.59539	1.59539
413.594	13344.7	1.59616	1.59616
413.704	13350.9	1.59704	1.59704
413.814	13358	1.59793	1.59793
413.914	13363.6	1.59874	1.59874
414.024	13370	1.59961	1.59961
414.134	13376.5	1.60048	1.60048
414.244	13382.8	1.60136	1.60136
414.344	13387.8	1.60217	1.60217
414.454	13394.2	1.60304	1.60304
414.564	13400.2	1.60395	1.60395
414.664	13404.4	1.60469	1.60469
414.774	13410.5	1.6056	1.6056
414.884	13417.6	1.60647	1.60647
414.994	13423.4	1.60734	1.60734
415.094	13430.5	1.60814	1.60814
415.204	13437.1	1.60903	1.60903
415.314	13442.8	1.6099	1.6099
415.414	13448.9	1.61069	1.61069
415.524	13455.9	1.6116	1.6116
415.634	13461.8	1.61246	1.61246
415.744	13468.6	1.61335	1.61335
415.844	13473.2	1.61412	1.61412
415.954	13479.1	1.61503	1.61503
416.064	13485.2	1.6159	1.6159
416.164	13491.5	1.61668	1.61668
416.274	13498.8	1.61757	1.61757
416.384	13505.2	1.61846	1.61846
416.494	13512.3	1.61933	1.61933
416.594	13518.5	1.62015	1.62015
416.704	13524.9	1.62102	1.62102
416.814	13531.6	1.62189	1.62189
416.914	13536.4	1.62268	1.62268
417.024	13541.6	1.62354	1.62354
417.134	13547.6	1.62443	1.62443
417.244	13553.5	1.62528	1.62528
417.344	13559.8	1.62611	1.62611
417.454	13566.1	1.62696	1.62696
417.554	13572.3	1.62776	1.62776
417.664	13579.7	1.62863	1.62863
417.774	13586.5	1.62954	1.62954
417.884	13593.5	1.63043	1.63043
417.984	13599.7	1.63125	1.63125
418.094	13605.8	1.6321	1.6321
418.204	13611.2	1.63297	1.63297
418.304	13617.3	1.63376	1.63376
418.414	13624.6	1.63464	1.63464
418.524	13630.6	1.63553	1.63553
418.634	13636.5	1.6364	1.6364
418.734	13641.8	1.63719	1.63719
418.844	13649.1	1.6381	1.6381
418.954	13655.9	1.63899	1.63899
419.054	13661.8	1.63979	1.63979
419.164	13668.2	1.64066	1.64066
419.274	13673.8	1.64153	1.64153
419.384	13680.4	1.64242	1.64242
419.484	13686.8	1.64322	1.64322
419.594	13692.3	1.64409	1.64409
419.704	13699.1	1.64498	1.64498
419.804	13704.7	1.64574	1.64574
419.914	13711.1	1.64665	1.64665
420.024	13717.4	1.64754	1.64754
420.134	13723.8	1.64841	1.64841
420.234	13729.6	1.64922	1.64922
420.344	13736.6	1.65009	1.65009
420.454	13743.5	1.65097	1.65097
420.554	13749.5	1.65178	1.65178
420.664	13756.3	1.65267	1.65267
420.774	13762.8	1.65352	1.65352
420.884	13769.1	1.65443	1.65443
420.984	13774.4	1.65521	1.65521
421.094	13781	1.65608	1.65608
421.204	13787	1.65699	1.65699
421.304	13791.9	1.65777	1.65777
421.414	13798.6	1.65864	1.65864
421.524	13806.2	1.65955	1.65955
421.634	13812.6	1.66042	1.66042
421.734	13818.7	1.66121	1.66121
421.844	13824.9	1.66207	1.66207
421.954	13831.5	1.66296	1.66296
422.054	13838	1.66375	1.66375
422.164	13844.1	1.66464	1.66464
422.274	13849.9	1.66551	1.66551
422.374	13856	1.66633	1.66633
422.484	13862.9	1.6672	1.6672
422.594	13868.5	1.66807	1.66807
422.704	13875.1	1.669	1.669
422.804	13880.6	1.66976	1.66976
422.914	13887.1	1.67065	1.67065
423.024	13893.8	1.67154	1.67154
423.124	13900	1.67235	1.67235
423.234	13906	1.6732	1.6732
423.344	13912.8	1.67408	1.67408
423.454	13920.2	1.67497	1.67497
423.554	13926.1	1.67578	1.67578
423.664	13932.1	1.67667	1.67667
423.774	13939.3	1.67754	1.67754
423.874	13944.9	1.67832	1.67832
423.984	13951.8	1.67923	1.67923
424.094	13957.7	1.6801	1.6801
424.204	13963.4	1.68097	1.68097
424.304	13969.8	1.68179	1.68179
424.414	13976.2	1.68268	1.68268
424.524	13983.1	1.68355	1.68355
424.624	13988.7	1.68434	1.68434
424.734	13995.2	1.68523	1.68523
424.844	14002.3	1.68611	1.68611
424.954	14008.1	1.68698	1.68698
425.054	14013.6	1.68781	1.68781
425.164	14020.1	1.68864	1.68864
425.274	14027.9	1.68957	1.68957
425.374	14032.5	1.69035	1.69035
425.484	14039	1.69122	1.69122
425.594	14045.5	1.69213	1.69213
425.704	14051.9	1.69298	1.69298
425.804	14059.2	1.69378	1.69378
425.914	14066.5	1.69469	1.69469
426.024	14072	1.69556	1.69556
426.124	14078.5	1.69637	1.69637
426.234	14084.6	1.69721	1.69721
426.344	14091.2	1.6981	1.6981
426.454	14098.4	1.69901	1.69901
426.554	14103.9	1.6998	1.6998
426.664	14110	1.70067	1.70067
426.774	14116.5	1.70156	1.70156
[truncated: 1,271 more rows]
