# Supplementary material for: Benchmark dataset of the effect of grain size on strength in the single-phase FCC CrCoNi medium entropy alloy
Source: Data Brief. 2019 Oct 1;27:104592. doi: 10.1016/j.dib.2019.104592 (PMC6812030; doi:10.1016/j.dib.2019.104592)
Supplement: Multimedia component 1 [file mmc1.zip › Compression_Tests/873K/CrCoNi_1073K_120min_873K.xlsx]

## Sheet: CrCoNi_1073K_120min_873K
Name	CrCoNi-800C-2h-5,3µm-893K
Diameter	4.04	mm
Sample height	8.08	mm
Gage length	8.08	mm
Speed ​​during measurement	0.48	mm/min
Time	Force	Crosshead Displacement	Crosshead Displacement	Temperature
s	N	mm	mm	°C
538.717	63.8576	0	0	594
538.797	63.8024	2.07e-05	2.07e-05	594
538.827	63.7787	2.07e-05	2.07e-05	594
538.827	63.7787	2.07e-05	2.07e-05	594
538.927	63.6761	0	0	594
539.037	63.9128	0	0	594
539.147	64.1179	0	0	594
539.247	65.9968	0.000578523	0.000578523	594
539.357	68.57	0.00148785	0.00148785	594
539.467	71.1198	0.00239766	0.00239766	594
539.567	73.1648	0.00320351	0.00320351	594
539.677	75.8874	0.00409281	0.00409281	594
539.787	78.2165	0.00496066	0.00496066	594
539.897	80.6091	0.00587046	0.00587046	594
539.997	82.1482	0.00661433	0.00661433	594
540.107	83.2773	0.00752413	0.00752413	594
540.217	83.9246	0.00843346	0.00843346	594
540.317	84.5088	0.00919831	0.00919831	594
540.427	85.6138	0.0100871	0.0100871	594
540.537	86.616	0.010976	0.010976	594
540.647	87.5478	0.0118443	0.0118443	593
540.747	88.4872	0.0126711	0.0126711	593
540.857	89.8847	0.0135185	0.0135185	593
540.967	90.8793	0.0144073	0.0144073	593
541.067	91.9606	0.0152136	0.0152136	593
541.177	93.0104	0.0161024	0.0161024	593
541.287	94.5578	0.01695	0.01695	593
541.397	95.9313	0.0178179	0.0178179	593
541.497	97.2966	0.0186242	0.0186242	593
541.607	99.0178	0.0195335	0.0195335	593
541.717	100.471	0.0204018	0.0204018	593
541.817	102.049	0.0211872	0.0211872	593
541.927	103.967	0.022076	0.022076	593
542.037	105.365	0.0229442	0.0229442	593
542.137	106.793	0.02373	0.02373	593
542.247	108.238	0.0245773	0.0245773	593
542.357	109.573	0.0254662	0.0254662	593
542.467	110.622	0.0263345	0.0263345	593
542.567	111.609	0.0271613	0.0271613	593
542.677	111.965	0.0279882	0.0279882	593
542.787	111.949	0.028877	0.028877	593
542.887	111.578	0.0297038	0.0297038	593
542.997	112.549	0.0305512	0.0305512	593
543.107	113.457	0.0314605	0.0314605	593
543.217	114.625	0.0323288	0.0323288	593
543.317	116.125	0.0331142	0.0331142	593
543.427	119.344	0.034003	0.034003	593
543.537	124.493	0.0348713	0.0348713	593
543.637	129.995	0.0356567	0.0356567	593
543.747	137.155	0.0365665	0.0365665	593
543.857	145.038	0.0374138	0.0374138	593
543.967	153.038	0.0383026	0.0383026	593
544.067	160.639	0.039109	0.039109	593
544.177	169.487	0.0399768	0.0399768	593
544.287	178.62	0.0408661	0.0408661	593
544.387	187.03	0.0416515	0.0416515	593
544.497	196.28	0.0425198	0.0425198	593
544.607	205.565	0.0434291	0.0434291	593
544.717	215.053	0.0443179	0.0443179	593
544.817	223.651	0.0451033	0.0451033	593
544.927	233.557	0.0459509	0.0459509	593
545.037	243.198	0.0468397	0.0468397	593
545.137	252.409	0.047625	0.047625	593
545.247	261.975	0.0485348	0.0485348	593
545.357	271.19	0.0494237	0.0494237	593
545.467	281.569	0.050292	0.050292	593
545.567	290.221	0.0510773	0.0510773	593
545.677	300.042	0.0519662	0.0519662	593
545.787	309.307	0.0528135	0.0528135	593
545.887	318.217	0.0536198	0.0536198	593
545.997	327.354	0.0545087	0.0545087	593
546.107	336.596	0.0553975	0.0553975	593
546.217	345.53	0.0562658	0.0562658	593
546.317	353.901	0.0570926	0.0570926	593
546.427	362.85	0.0579605	0.0579605	593
546.537	371.549	0.0588495	0.0588495	593
546.637	378.924	0.0596349	0.0596349	593
546.747	387.448	0.0605032	0.0605032	593
546.857	395.741	0.061392	0.061392	593
546.967	403.171	0.0622604	0.0622604	593
547.067	409.977	0.0630456	0.0630456	593
547.177	417.845	0.0639344	0.0639344	593
547.277	424.391	0.0647407	0.0647407	593
547.387	431.868	0.0656086	0.0656086	593
547.497	439.45	0.0664979	0.0664979	593
547.607	446.513	0.0673867	0.0673867	593
547.707	452.575	0.0681721	0.0681721	593
547.817	459.763	0.0690814	0.0690814	593
547.927	466.598	0.0699292	0.0699292	593
548.027	473.013	0.070756	0.070756	593
548.137	479.747	0.0716031	0.0716031	593
548.247	486.388	0.0725129	0.0725129	593
548.357	493.067	0.0733808	0.0733808	593
548.457	498.825	0.0741871	0.0741871	593
548.567	505.622	0.0750969	0.0750969	593
548.677	512.294	0.0759648	0.0759648	593
548.777	518.052	0.0767501	0.0767501	593
548.887	524.374	0.0776394	0.0776394	593
548.997	530.889	0.0785073	0.0785073	593
549.107	537.702	0.0793961	0.0793961	593
549.207	543.671	0.0801819	0.0801819	593
549.317	550.362	0.0810707	0.0810707	593
549.427	556.829	0.0819596	0.0819596	593
549.527	562.782	0.0827654	0.0827654	593
549.637	568.663	0.0836335	0.0836335	593
549.747	575.186	0.0845433	0.0845433	594
549.857	581.337	0.0853906	0.0853906	594
549.957	586.911	0.0862175	0.0862175	594
550.067	593.36	0.0870858	0.0870858	594
550.177	599.77	0.0879746	0.0879746	594
550.277	605.489	0.08876	0.08876	594
550.387	611.669	0.0896698	0.0896698	594
550.497	617.87	0.0905376	0.0905376	594
550.607	624.374	0.0914059	0.0914059	594
550.707	629.917	0.0922328	0.0922328	594
550.817	636.28	0.0931009	0.0931009	594
550.927	642.345	0.0939897	0.0939897	594
551.027	647.729	0.0947753	0.0947753	594
551.137	653.688	0.0957056	0.0957056	594
551.247	659.462	0.0965734	0.0965734	594
551.357	665.096	0.0974417	0.0974417	594
551.457	670.261	0.0982481	0.0982481	594
551.567	676.116	0.0991159	0.0991159	594
551.677	682.014	0.0999842	0.0999842	594
551.777	687.184	0.100791	0.100791	594
551.887	693.147	0.1017	0.1017	594
551.997	698.751	0.102547	0.102547	594
552.097	704.24	0.103375	0.103375	594
552.207	711.013	0.104263	0.104263	594
552.317	717.173	0.105131	0.105131	594
552.427	723.838	0.106041	0.106041	594
552.527	729.775	0.106806	0.106806	594
552.637	735.99	0.107695	0.107695	594
552.747	742.533	0.108583	0.108583	594
552.847	748.07	0.109369	0.109369	594
552.957	754.545	0.110258	0.110258	594
553.067	761.201	0.111209	0.111209	594
553.177	767.707	0.112077	0.112077	594
553.277	773.468	0.112862	0.112862	594
553.387	779.818	0.113772	0.113772	594
553.497	786.302	0.114681	0.114681	594
553.597	792.318	0.115446	0.115446	594
553.707	799.298	0.116314	0.116314	594
553.817	806.224	0.117203	0.117203	594
553.927	813.213	0.118071	0.118071	594
554.027	819.963	0.118877	0.118877	594
554.137	827.576	0.119787	0.119787	594
554.247	834.677	0.120655	0.120655	594
554.347	841.611	0.121461	0.121461	594
554.457	848.795	0.122371	0.122371	594
554.567	855.689	0.123239	0.123239	594
554.677	862.748	0.124128	0.124128	594
554.777	868.752	0.124893	0.124893	594
554.887	875.935	0.125782	0.125782	594
554.997	882.744	0.12667	0.12667	594
555.097	888.277	0.127476	0.127476	594
555.207	894.595	0.128345	0.128345	594
555.317	901.4	0.129233	0.129233	594
555.427	908.271	0.130122	0.130122	594
555.527	914.998	0.130929	0.130929	594
555.637	922.091	0.131817	0.131817	594
555.747	928.67	0.132706	0.132706	594
555.847	934.148	0.133512	0.133512	594
555.957	940.218	0.13436	0.13436	594
556.067	946.875	0.135248	0.135248	594
556.177	952.947	0.136117	0.136117	594
556.277	958.718	0.136944	0.136944	594
556.387	964.957	0.137812	0.137812	594
556.497	970.703	0.13868	0.13868	594
556.597	976.254	0.139486	0.139486	594
556.707	983.004	0.140395	0.140395	594
556.817	989.511	0.141243	0.141243	594
556.927	996.461	0.142132	0.142132	594
557.027	1002.86	0.142959	0.142959	594
557.137	1009.48	0.143827	0.143827	594
557.247	1015.92	0.144695	0.144695	594
557.347	1021.55	0.145481	0.145481	594
557.457	1028.03	0.14639	0.14639	594
557.567	1034.26	0.147258	0.147258	594
557.667	1040.21	0.148065	0.148065	594
557.777	1046.79	0.148953	0.148953	594
557.887	1052.86	0.149822	0.149822	594
557.997	1059.72	0.150711	0.150711	594
558.097	1065.86	0.151496	0.151496	594
558.207	1072.1	0.152405	0.152405	594
558.317	1078.99	0.153274	0.153274	594
558.417	1085.02	0.154059	0.154059	594
558.527	1091.33	0.154969	0.154969	594
558.637	1097.71	0.155816	0.155816	594
558.747	1104.11	0.156705	0.156705	594
558.847	1109.81	0.15749	0.15749	594
558.957	1116.48	0.158379	0.158379	594
559.067	1122.99	0.159289	0.159289	594
559.167	1129.18	0.160074	0.160074	594
559.277	1135.7	0.160942	0.160942	594
559.387	1142.82	0.161811	0.161811	594
559.497	1149.95	0.162679	0.162679	594
559.597	1157.09	0.163485	0.163485	594
559.707	1164.48	0.164374	0.164374	594
559.817	1171.6	0.165263	0.165263	594
559.917	1178.43	0.166048	0.166048	594
560.027	1185.2	0.166937	0.166937	594
560.137	1192.78	0.167805	0.167805	594
560.247	1200.79	0.168694	0.168694	594
560.347	1206.99	0.169479	0.169479	594
560.457	1214.48	0.170368	0.170368	594
560.567	1222.45	0.171257	0.171257	594
560.667	1229.28	0.172043	0.172043	594
560.777	1237.3	0.17289	0.17289	594
560.887	1245.53	0.173799	0.173799	594
560.997	1253.24	0.174668	0.174668	594
561.097	1260.34	0.175453	0.175453	594
561.207	1267.91	0.176342	0.176342	594
561.317	1276.29	0.17721	0.17721	594
561.417	1283.2	0.178016	0.178016	594
561.527	1291.4	0.178885	0.178885	594
561.637	1299.78	0.179773	0.179773	594
561.747	1307.4	0.180621	0.180621	594
561.847	1315.24	0.181448	0.181448	594
561.957	1324.04	0.182336	0.182336	595
562.057	1331.5	0.183122	0.183122	595
562.167	1340.04	0.184011	0.184011	595
562.277	1348.88	0.184879	0.184879	595
562.387	1357.61	0.185747	0.185747	595
562.487	1365.7	0.186533	0.186533	595
562.597	1375.35	0.187443	0.187443	595
562.707	1384.47	0.18831	0.18831	595
562.807	1392.82	0.189117	0.189117	595
562.917	1402.35	0.189985	0.189985	595
563.027	1411.44	0.190874	0.190874	595
563.137	1421.09	0.191763	0.191763	595
563.237	1429.72	0.192569	0.192569	595
563.347	1439.28	0.193437	0.193437	595
563.457	1448.26	0.194264	0.194264	595
563.557	1456.5	0.195049	0.195049	595
563.667	1466.39	0.195938	0.195938	595
563.777	1476.56	0.196806	0.196806	595
563.887	1486.85	0.197674	0.197674	595
563.987	1496.38	0.198501	0.198501	595
564.097	1506.32	0.19939	0.19939	595
564.207	1515.67	0.200217	0.200217	595
564.307	1525.08	0.201044	0.201044	595
564.417	1535.22	0.201912	0.201912	595
564.527	1545.24	0.202821	0.202821	595
564.637	1555.5	0.20369	0.20369	595
564.737	1565.48	0.204475	0.204475	595
564.847	1576.18	0.205343	0.205343	595
564.957	1587.38	0.206232	0.206232	595
565.057	1597.28	0.207038	0.207038	595
565.167	1608.47	0.207906	0.207906	595
565.277	1619.24	0.208775	0.208775	595
565.387	1630.5	0.209664	0.209664	595
565.487	1640.45	0.210449	0.210449	595
565.597	1651.88	0.211358	0.211358	595
565.707	1662.73	0.212206	0.212206	595
565.807	1673.22	0.213033	0.213033	595
565.917	1684.04	0.213901	0.213901	595
566.027	1695.41	0.214769	0.214769	595
566.137	1706.93	0.215637	0.215637	595
566.237	1717.5	0.216464	0.216464	595
566.347	1729.53	0.217332	0.217332	595
566.457	1741.35	0.218221	0.218221	595
566.557	1752.11	0.219028	0.219028	595
566.667	1763.4	0.219895	0.219895	595
566.777	1774.56	0.220743	0.220743	595
566.887	1785.6	0.221632	0.221632	595
566.987	1796.2	0.222417	0.222417	594
567.097	1808.05	0.223306	0.223306	594
567.207	1819.87	0.224216	0.224216	594
567.307	1830.91	0.225001	0.225001	594
567.417	1843.42	0.22589	0.22589	594
567.527	1855.83	0.226779	0.226779	594
567.627	1866.72	0.227564	0.227564	594
567.737	1879.55	0.228432	0.228432	594
567.847	1892.37	0.229321	0.229321	594
567.957	1904.94	0.23019	0.23019	594
568.057	1916.59	0.230975	0.230975	594
568.167	1929.11	0.231843	0.231843	594
568.277	1941.92	0.232711	0.232711	594
568.377	1953.37	0.233517	0.233517	594
568.487	1966.56	0.234406	0.234406	594
568.597	1979.59	0.235295	0.235295	594
568.707	1992.95	0.236205	0.236205	594
568.807	2004.37	0.23699	0.23699	594
568.917	2016.9	0.237859	0.237859	594
569.027	2029.89	0.238747	0.238747	594
569.127	2041.44	0.239574	0.239574	594
569.237	2054.37	0.240422	0.240422	594
569.347	2066.87	0.24129	0.24129	594
569.457	2079.93	0.242179	0.242179	594
569.557	2091.74	0.242985	0.242985	594
569.667	2104.88	0.243873	0.243873	594
569.777	2117.99	0.244783	0.244783	594
569.877	2129.8	0.245548	0.245548	594
569.987	2143.72	0.246437	0.246437	594
570.097	2157.31	0.247305	0.247305	594
570.207	2171.06	0.248173	0.248173	594
570.307	2183.4	0.249	0.249	594
570.417	2196.97	0.249868	0.249868	594
570.527	2211.82	0.250778	0.250778	594
570.627	2224.62	0.251563	0.251563	594
570.737	2238.39	0.252431	0.252431	594
570.847	2252.27	0.2533	0.2533	594
570.957	2266.32	0.254188	0.254188	594
571.057	2278.8	0.254995	0.254995	594
571.167	2293.22	0.255904	0.255904	594
571.277	2307.22	0.256772	0.256772	594
571.377	2320.12	0.257558	0.257558	594
571.487	2334.29	0.258467	0.258467	594
571.597	2347.26	0.259315	0.259315	594
571.707	2361.15	0.260204	0.260204	594
571.807	2374.18	0.26103	0.26103	594
571.917	2388.41	0.261878	0.261878	594
572.027	2402.3	0.262787	0.262787	594
572.127	2414.62	0.263593	0.263593	594
572.237	2428.31	0.264462	0.264462	594
572.347	2441.75	0.265351	0.265351	594
572.447	2454.55	0.266157	0.266157	594
572.557	2468.8	0.267025	0.267025	594
572.667	2482.44	0.267914	0.267914	594
572.777	2496.67	0.268782	0.268782	594
572.877	2509.41	0.269608	0.269608	594
572.987	2523.56	0.270497	0.270497	594
573.097	2537.91	0.271345	0.271345	593
573.197	2550.6	0.272172	0.272172	593
573.307	2564.75	0.273061	0.273061	593
573.417	2578.66	0.273949	0.273949	593
573.527	2592.57	0.274818	0.274818	593
573.627	2605.14	0.275624	0.275624	593
573.737	2619.08	0.276492	0.276492	593
573.847	2632.57	0.277381	0.277381	593
573.947	2645.25	0.278187	0.278187	593
574.057	2658.08	0.279034	0.279034	593
574.167	2671.32	0.279965	0.279965	594
574.277	2685.82	0.280874	0.280874	594
574.377	2698.68	0.28168	0.28168	594
574.487	2712.85	0.282549	0.282549	594
574.597	2725.79	0.283437	0.283437	594
574.697	2737.94	0.284264	0.284264	594
574.807	2751.32	0.285112	0.285112	594
574.917	2764.66	0.286	0.286	594
575.027	2777.9	0.286869	0.286869	594
575.127	2790.48	0.287675	0.287675	594
575.237	2804.57	0.288584	0.288584	594
575.347	2818.05	0.289453	0.289453	594
575.447	2830.49	0.290238	0.290238	594
575.557	2844.25	0.291147	0.291147	594
575.667	2856.84	0.292016	0.292016	594
575.777	2870.17	0.292925	0.292925	594
575.877	2882.33	0.293711	0.293711	594
575.987	2896	0.2946	0.2946	594
576.097	2908.9	0.295447	0.295447	594
576.197	2920.45	0.296274	0.296274	594
576.307	2933.48	0.297163	0.297163	594
576.417	2946.32	0.298031	0.298031	594
576.527	2959.12	0.29892	0.29892	594
576.627	2970.39	0.299705	0.299705	594
576.737	2983.18	0.300615	0.300615	594
576.847	2995.61	0.301483	0.301483	594
576.947	3007.01	0.30231	0.30231	594
577.057	3019.05	0.303178	0.303178	594
577.167	3031	0.304067	0.304067	593
577.267	3041.76	0.304832	0.304832	593
577.377	3053.53	0.305741	0.305741	593
577.487	3065.05	0.306609	0.306609	593
577.587	3075.8	0.307415	0.307415	593
577.697	3087.39	0.308284	0.308284	593
577.807	3099.07	0.309172	0.309172	593
577.917	3111.27	0.310061	0.310061	593
578.017	3121.47	0.310847	0.310847	593
578.127	3132.84	0.311756	0.311756	593
578.237	3144.02	0.312624	0.312624	593
578.337	3153.23	0.31341	0.31341	593
578.447	3164.02	0.314299	0.314299	593
578.557	3174.47	0.315167	0.315167	593
578.667	3185.34	0.316035	0.316035	593
578.767	3195.27	0.316862	0.316862	593
578.877	3205.71	0.317751	0.317751	593
578.987	3216.08	0.318619	0.318619	593
579.087	3225.21	0.319404	0.319404	593
579.197	3234.85	0.320314	0.320314	593
579.307	3244.63	0.321203	0.321203	593
579.417	3253.41	0.32205	0.32205	593
579.517	3262.08	0.322857	0.322857	593
579.627	3271.7	0.323746	0.323746	593
579.737	3281.07	0.324634	0.324634	593
579.837	3288.96	0.32542	0.32542	593
579.947	3298.03	0.326309	0.326309	593
580.057	3306.59	0.327156	0.327156	593
580.167	3315.26	0.328045	0.328045	594
580.267	3323.2	0.328851	0.328851	594
580.377	3332.5	0.32974	0.32974	594
580.487	3341.78	0.330629	0.330629	594
580.587	3350.4	0.331414	0.331414	594
580.697	3358.86	0.332303	0.332303	594
580.807	3367.27	0.333171	0.333171	594
580.917	3375.41	0.334039	0.334039	594
581.017	3382.55	0.334825	0.334825	594
581.127	3390.7	0.335714	0.335714	594
581.237	3399.06	0.336603	0.336603	594
581.337	3405.89	0.337388	0.337388	594
581.447	3414.23	0.338256	0.338256	594
581.557	3421.93	0.339166	0.339166	594
581.667	3429.79	0.340034	0.340034	594
581.767	3437.21	0.34084	0.34084	594
581.877	3444.55	0.341708	0.341708	594
581.987	3451.46	0.342577	0.342577	594
582.087	3458.07	0.343382	0.343382	594
582.197	3466.03	0.344271	0.344271	594
582.307	3473.4	0.345161	0.345161	594
582.407	3479.58	0.345946	0.345946	594
582.517	3486.54	0.346814	0.346814	594
582.627	3493.46	0.347682	0.347682	594
582.737	3501.33	0.348571	0.348571	594
582.837	3508.49	0.349398	0.349398	594
582.947	3515.92	0.350246	0.350246	594
583.057	3523.04	0.351134	0.351134	594
583.157	3529.53	0.35194	0.35194	594
583.267	3536.26	0.352809	0.352809	594
583.377	3543.5	0.353677	0.353677	594
583.487	3550.27	0.354545	0.354545	594
583.587	3556.18	0.355351	0.355351	594
583.697	3562.73	0.356219	0.356219	594
583.807	3569.99	0.357129	0.357129	594
583.907	3575.93	0.357894	0.357894	594
584.017	3582.5	0.358803	0.358803	594
584.127	3589.07	0.359671	0.359671	594
584.237	3595.13	0.36054	0.36054	594
584.337	3601.31	0.361366	0.361366	594
584.447	3607.66	0.362193	0.362193	594
584.557	3614.1	0.363061	0.363061	594
584.657	3619.15	0.363867	0.363867	594
584.767	3624.72	0.364736	0.364736	594
584.877	3631.52	0.365604	0.365604	594
584.987	3638.4	0.366492	0.366492	594
585.087	3643.8	0.367278	0.367278	594
585.197	3649.95	0.368188	0.368188	594
585.307	3656.07	0.369056	0.369056	594
585.407	3661.36	0.369841	0.369841	594
585.517	3667.83	0.370709	0.370709	594
585.627	3674.06	0.371619	0.371619	594
585.737	3680.03	0.372466	0.372466	594
585.837	3685.62	0.373273	0.373273	594
585.947	3691.49	0.374141	0.374141	594
586.057	3697.62	0.375029	0.375029	594
586.157	3703.34	0.375815	0.375815	594
586.267	3709.19	0.376704	0.376704	594
586.377	3714.05	0.377572	0.377572	594
586.487	3719.94	0.378461	0.378461	594
586.587	3724.95	0.379247	0.379247	594
586.697	3730.52	0.380135	0.380135	594
586.807	3736.06	0.381003	0.381003	594
586.907	3741.51	0.381789	0.381789	594
587.017	3747.61	0.382678	0.382678	594
587.127	3753.08	0.383566	0.383566	594
587.227	3758.28	0.384373	0.384373	594
587.337	3763.26	0.385241	0.385241	594
587.447	3768.71	0.38613	0.38613	594
587.557	3774.27	0.386998	0.386998	594
587.657	3779.03	0.387804	0.387804	594
587.767	3784.06	0.388693	0.388693	594
587.877	3789.55	0.389561	0.389561	594
587.977	3794.3	0.390347	0.390347	594
588.087	3799.68	0.391236	0.391236	594
588.197	3804.91	0.392104	0.392104	594
588.307	3810.46	0.392992	0.392992	595
588.407	3815.47	0.393799	0.393799	595
588.517	3821.29	0.394688	0.394688	595
588.627	3826.32	0.395556	0.395556	595
588.727	3831.57	0.396341	0.396341	595
588.837	3836.42	0.397251	0.397251	595
588.947	3841.3	0.398098	0.398098	595
589.057	3845.78	0.398966	0.398966	595
589.157	3851.16	0.399793	0.399793	595
589.267	3856.22	0.400641	0.400641	595
589.377	3860.98	0.401509	0.401509	595
589.477	3865.38	0.402315	0.402315	595
589.587	3870.81	0.403204	0.403204	595
589.697	3875.65	0.404113	0.404113	595
589.807	3880.77	0.404981	0.404981	595
589.907	3885.16	0.405788	0.405788	595
590.017	3889.08	0.406677	0.406677	595
590.127	3893.89	0.407545	0.407545	595
590.227	3898.5	0.408351	0.408351	595
590.337	3903.19	0.409219	0.409219	595
590.447	3907.92	0.410108	0.410108	595
590.557	3912.54	0.410976	0.410976	595
590.657	3916.81	0.411782	0.411782	595
590.767	3921.98	0.412671	0.412671	595
590.877	3926.5	0.413539	0.413539	595
590.977	3931.33	0.414366	0.414366	595
591.087	3935.59	0.415234	0.415234	595
591.197	3940.05	0.416102	0.416102	595
591.307	3944.43	0.416971	0.416971	595
591.407	3948.75	0.417777	0.417777	595
591.517	3953.51	0.418666	0.418666	595
591.627	3958.02	0.419555	0.419555	595
591.727	3962.43	0.42036	0.42036	595
591.837	3966.33	0.421229	0.421229	595
591.947	3971.06	0.422118	0.422118	595
592.057	3975.82	0.422986	0.422986	595
592.157	3980.08	0.423792	0.423792	595
592.267	3985.12	0.424681	0.424681	595
592.367	3989.4	0.425487	0.425487	595
592.477	3993.88	0.426376	0.426376	595
592.587	3998.43	0.427265	0.427265	595
592.697	4002.82	0.428154	0.428154	595
592.797	4006.17	0.428918	0.428918	595
592.907	4010.9	0.429828	0.429828	595
593.017	4015.36	0.430696	0.430696	595
593.117	4019.26	0.431502	0.431502	595
593.227	4023.52	0.432391	0.432391	595
593.337	4028.06	0.433259	0.433259	595
593.447	4033.53	0.434127	0.434127	595
593.547	4037.6	0.434954	0.434954	595
593.657	4042.08	0.435823	0.435823	595
593.767	4046.61	0.436691	0.436691	595
593.867	4050.67	0.437517	0.437517	595
593.977	4055.3	0.438386	0.438386	595
594.087	4059.05	0.439254	0.439254	595
594.197	4063.48	0.440163	0.440163	595
594.297	4067.44	0.440949	0.440949	595
594.407	4071.58	0.441838	0.441838	595
594.517	4076.09	0.442726	0.442726	595
594.617	4079.84	0.443533	0.443533	595
594.727	4084.49	0.444422	0.444422	595
594.837	4088.05	0.445289	0.445289	595
594.947	4092.5	0.446158	0.446158	595
595.047	4096.19	0.446964	0.446964	595
595.157	4100.52	0.447853	0.447853	595
595.267	4104.73	0.448742	0.448742	595
595.367	4108.42	0.449569	0.449569	595
595.477	4113.89	0.450457	0.450457	595
595.587	4117.78	0.451367	0.451367	595
595.697	4121.48	0.452215	0.452215	595
595.797	4125.18	0.45302	0.45302	595
595.907	4128.74	0.453909	0.453909	595
596.017	4133.05	0.454798	0.454798	595
596.117	4136.73	0.455584	0.455584	595
596.227	4141.46	0.456493	0.456493	595
596.337	4145.74	0.457361	0.457361	595
596.447	4150.26	0.45825	0.45825	595
596.547	4154.11	0.459056	0.459056	595
596.657	4158.29	0.459924	0.459924	595
596.767	4161.95	0.460834	0.460834	595
596.867	4165.55	0.46162	0.46162	595
596.977	4169.81	0.462529	0.462529	595
597.087	4173.73	0.463397	0.463397	595
597.187	4177.23	0.464183	0.464183	595
597.297	4181.29	0.465071	0.465071	595
597.407	4185.4	0.46594	0.46594	595
597.517	4189.21	0.466787	0.466787	595
597.617	4193.48	0.467614	0.467614	595
597.727	4197.65	0.468524	0.468524	595
597.837	4201.88	0.469392	0.469392	595
597.937	4205.43	0.470219	0.470219	595
598.047	4209.3	0.471087	0.471087	595
598.157	4212.98	0.471996	0.471996	595
598.267	4216.73	0.472844	0.472844	595
598.367	4219.74	0.47365	0.47365	595
598.477	4223.43	0.474518	0.474518	594
598.587	4227.51	0.475407	0.475407	594
598.687	4231.11	0.476213	0.476213	594
598.797	4235.8	0.477081	0.477081	594
598.907	4239.71	0.477949	0.477949	594
599.017	4244.19	0.478859	0.478859	594
599.117	4247.46	0.479665	0.479665	594
599.227	4251.05	0.480554	0.480554	594
599.337	4254.46	0.481401	0.481401	594
599.437	4257.84	0.482208	0.482208	594
599.547	4261.67	0.483117	0.483117	594
599.657	4265.39	0.483964	0.483964	594
599.767	4268.99	0.484853	0.484853	594
599.867	4272.54	0.485639	0.485639	594
599.977	4277.14	0.486548	0.486548	594
600.087	4280.82	0.487417	0.487417	594
600.187	4285	0.488223	0.488223	594
600.297	4288.8	0.489111	0.489111	594
600.407	4292.03	0.48998	0.48998	594
600.517	4295.1	0.490869	0.490869	594
600.617	4298.2	0.491675	0.491675	594
600.727	4302.51	0.492543	0.492543	594
600.837	4306.26	0.493411	0.493411	594
600.937	4309.7	0.494217	0.494217	594
601.047	4313.95	0.495085	0.495085	594
601.157	4317.73	0.495974	0.495974	594
601.267	4321.48	0.496843	0.496843	594
601.367	4325.29	0.497649	0.497649	594
601.477	4329.09	0.498496	0.498496	594
601.587	4333.57	0.499406	0.499406	594
601.687	4336.89	0.500191	0.500191	594
601.797	4340.43	0.50108	0.50108	594
601.907	4343.81	0.501969	0.501969	594
602.017	4347.29	0.502837	0.502837	594
602.117	4350.22	0.503643	0.503643	594
602.227	4354.04	0.504511	0.504511	594
602.337	4357.65	0.5054	0.5054	594
602.437	4361.19	0.506186	0.506186	594
602.547	4364.8	0.507054	0.507054	593
602.657	4368.94	0.507963	0.507963	593
602.757	4372.11	0.508769	0.508769	593
602.867	4375.98	0.509658	0.509658	593
602.977	4379.48	0.510526	0.510526	593
603.087	4383.09	0.511395	0.511395	593
603.187	4386.45	0.51218	0.51218	593
603.297	4390.23	0.513048	0.513048	593
603.407	4393.81	0.513937	0.513937	593
603.507	4397.47	0.514744	0.514744	593
603.617	4401.67	0.515611	0.515611	593
603.727	4405.45	0.51648	0.51648	593
603.837	4409.1	0.517369	0.517369	593
603.937	4412.93	0.518195	0.518195	593
604.047	4416.58	0.519043	0.519043	593
604.157	4419.81	0.519932	0.519932	593
604.257	4423.05	0.520738	0.520738	593
604.367	4426.78	0.521606	0.521606	593
604.477	4430.74	0.522495	0.522495	593
604.587	4434.16	0.523343	0.523343	593
604.687	4437.68	0.524149	0.524149	593
604.797	4440.95	0.525017	0.525017	593
604.907	4444.92	0.525926	0.525926	593
605.007	4448.26	0.526691	0.526691	593
605.117	4451.87	0.527601	0.527601	593
605.227	4455.16	0.52849	0.52849	593
605.337	4458.53	0.529337	0.529337	593
605.437	4461.66	0.530122	0.530122	593
605.547	4465.66	0.531011	0.531011	593
605.657	4468.97	0.5319	0.5319	593
605.757	4472.04	0.532644	0.532644	593
605.867	4475.19	0.533513	0.533513	593
605.977	4479.65	0.534401	0.534401	593
606.087	4484.41	0.535269	0.535269	593
606.187	4488.17	0.536076	0.536076	593
606.297	4492.05	0.536985	0.536985	593
606.407	4495.49	0.537833	0.537833	593
606.507	4498.83	0.53866	0.53866	593
606.617	4502.39	0.539527	0.539527	593
606.727	4505.48	0.540416	0.540416	593
606.837	4509.2	0.541285	0.541285	593
606.937	4512.17	0.54207	0.54207	593
607.047	4515.9	0.542938	0.542938	593
607.147	4519.42	0.543745	0.543745	593
607.257	4523.19	0.544634	0.544634	593
607.367	4527.15	0.545501	0.545501	593
607.477	4530.48	0.54639	0.54639	593
607.577	4533.02	0.547176	0.547176	593
607.687	4536.22	0.548044	0.548044	593
607.797	4539.99	0.548933	0.548933	593
607.897	4543.2	0.549718	0.549718	593
608.007	4546.9	0.550586	0.550586	593
608.117	4550.68	0.551475	0.551475	593
608.227	4554.38	0.552364	0.552364	593
608.327	4557.72	0.55317	0.55317	593
608.437	4561.17	0.554018	0.554018	593
608.547	4565.09	0.554927	0.554927	593
608.647	4568.65	0.555713	0.555713	593
608.757	4572.29	0.556602	0.556602	593
608.867	4575.67	0.55749	0.55749	593
608.977	4579.07	0.558359	0.558359	593
609.077	4582.01	0.559144	0.559144	593
609.187	4585.37	0.560033	0.560033	593
609.297	4588.53	0.56088	0.56088	593
609.397	4592.09	0.561707	0.561707	593
609.507	4596.08	0.562575	0.562575	593
609.617	4600.3	0.563464	0.563464	593
609.727	4603.87	0.564353	0.564353	593
609.827	4606.81	0.565159	0.565159	593
609.937	4609.98	0.566048	0.566048	593
610.047	4612.96	0.566896	0.566896	593
610.147	4615.68	0.567681	0.567681	593
610.257	4619.12	0.56857	0.56857	593
610.367	4622.71	0.569459	0.569459	593
610.477	4626.55	0.570348	0.570348	593
610.577	4629.44	0.571133	0.571133	593
610.687	4633.08	0.572022	0.572022	593
610.797	4636.67	0.572911	0.572911	593
610.897	4639.86	0.573676	0.573676	593
611.007	4643.78	0.574565	0.574565	593
611.117	4646.91	0.575474	0.575474	593
611.227	4650.12	0.576342	0.576342	593
611.327	4653.06	0.577128	0.577128	593
611.437	4656.64	0.578037	0.578037	593
611.547	4660.65	0.578926	0.578926	593
611.647	4663.77	0.57967	0.57967	593
611.757	4667.48	0.58058	0.58058	593
611.867	4670.79	0.581469	0.581469	593
611.977	4674.31	0.582337	0.582337	593
612.077	4677.74	0.583163	0.583163	593
612.187	4681.4	0.584032	0.584032	593
612.297	4684.34	0.5849	0.5849	593
612.397	4687.23	0.585706	0.585706	593
612.507	4690.55	0.586574	0.586574	593
612.617	4694.04	0.587463	0.587463	593
612.717	4697.52	0.588269	0.588269	593
612.827	4700.73	0.589158	0.589158	593
612.937	4703.87	0.590005	0.590005	593
613.047	4707.52	0.590894	0.590894	593
613.147	4710.25	0.591701	0.591701	593
613.257	4713.52	0.592589	0.592589	593
613.367	4717	0.593478	0.593478	593
613.467	4720.44	0.594285	0.594285	593
613.577	4723.77	0.595153	0.595153	593
613.687	4727.6	0.596042	0.596042	593
613.797	4730.7	0.596931	0.596931	593
613.897	4733.6	0.597716	0.597716	593
614.007	4737.28	0.598584	0.598584	593
614.117	4741.09	0.599494	0.599494	593
614.217	4744.36	0.6003	0.6003	593
614.327	4748.01	0.601168	0.601168	593
614.437	4751.83	0.602098	0.602098	593
614.547	4754.5	0.602925	0.602925	593
614.647	4757.32	0.603752	0.603752	593
614.757	4761.06	0.60462	0.60462	593
614.867	4764.69	0.605509	0.605509	593
614.967	4767.59	0.606294	0.606294	593
615.077	4771.25	0.607183	0.607183	593
615.187	4774.71	0.608072	0.608072	593
615.297	4777.61	0.60894	0.60894	593
615.397	4780.95	0.609767	0.609767	593
615.507	4784.11	0.610656	0.610656	593
615.617	4787.29	0.611524	0.611524	593
615.717	4790.81	0.61233	0.61233	593
615.827	4793.75	0.613198	0.613198	593
615.937	4797.92	0.614108	0.614108	593
616.047	4802.23	0.614976	0.614976	593
616.147	4805.29	0.615782	0.615782	593
616.257	4808.5	0.61665	0.61665	593
616.367	4811.94	0.617518	0.617518	593
616.467	4814.93	0.618345	0.618345	593
616.577	4819.19	0.619255	0.619255	593
616.687	4823.04	0.620143	0.620143	593
616.797	4826.13	0.621032	0.621032	593
616.897	4829.07	0.621818	0.621818	593
617.007	4832.32	0.622727	0.622727	593
617.117	4835.21	0.623596	0.623596	593
617.217	4838.05	0.624381	0.624381	593
617.327	4841.45	0.62527	0.62527	593
617.437	4845.14	0.626138	0.626138	593
617.537	4848.62	0.626965	0.626965	593
617.647	4852.85	0.627833	0.627833	593
617.757	4855.9	0.628722	0.628722	594
617.867	4858.78	0.629632	0.629632	594
617.967	4861.61	0.630417	0.630417	594
618.077	4865.08	0.631306	0.631306	594
618.187	4868.41	0.632195	0.632195	594
618.287	4871.02	0.63298	0.63298	594
618.397	4874.16	0.633869	0.633869	594
618.507	4877.24	0.634737	0.634737	594
618.617	4881.13	0.635626	0.635626	594
618.717	4884.53	0.636432	0.636432	594
618.827	4887.62	0.6373	0.6373	594
618.937	4891.48	0.638189	0.638189	594
619.037	4894.77	0.639016	0.639016	594
619.147	4897.92	0.639884	0.639884	594
619.257	4901.12	0.640773	0.640773	594
619.367	4904.05	0.641662	0.641662	594
619.467	4906.84	0.642447	0.642447	594
619.577	4910.47	0.643336	0.643336	594
619.687	4913.82	0.644225	0.644225	594
619.787	4916.77	0.64499	0.64499	594
619.897	4920.84	0.645879	0.645879	594
620.007	4924.91	0.646767	0.646767	594
620.117	4928.41	0.647656	0.647656	594
620.217	4931.4	0.648442	0.648442	594
620.327	4934.63	0.649351	0.649351	594
620.437	4937.39	0.65022	0.65022	594
620.537	4939.92	0.651026	0.651026	594
620.647	4942.9	0.651915	0.651915	594
620.757	4945.66	0.652783	0.652783	594
620.867	4948.96	0.653651	0.653651	594
620.967	4952.37	0.654457	0.654457	594
621.077	4956	0.655305	0.655305	594
621.187	4960.54	0.656214	0.656214	594
621.287	4963.97	0.657	0.657	594
621.397	4967.24	0.657889	0.657889	594
621.507	4970.64	0.658798	0.658798	594
621.617	4973.74	0.659666	0.659666	594
621.717	4975.98	0.660451	0.660451	594
621.827	4978.7	0.661341	0.661341	594
621.937	4982.38	0.662209	0.662209	594
622.037	4985.78	0.662994	0.662994	594
622.147	4990.02	0.663903	0.663903	594
622.257	4993.37	0.664772	0.664772	594
622.357	4996.42	0.665578	0.665578	594
622.467	4999.43	0.666446	0.666446	594
622.577	5003.6	0.667335	0.667335	594
622.677	5006.66	0.668121	0.668121	594
622.787	5009.68	0.669009	0.669009	594
622.897	5012.89	0.669878	0.669878	594
623.007	5015.45	0.670787	0.670787	594
623.107	5017.8	0.671572	0.671572	594
623.217	5020.55	0.672441	0.672441	594
623.327	5023.73	0.673309	0.673309	594
623.427	5026.29	0.674115	0.674115	594
623.537	5029.76	0.674983	0.674983	594
623.647	5033.67	0.675872	0.675872	594
623.757	5037.13	0.676761	0.676761	594
623.857	5040.3	0.677546	0.677546	594
623.967	5044.3	0.678414	0.678414	594
624.077	5047.8	0.679324	0.679324	594
624.177	5050.15	0.68011	0.68011	594
624.287	5053.73	0.680998	0.680998	594
624.397	5057	0.681867	0.681867	594
624.507	5059.95	0.682735	0.682735	594
624.607	5063.05	0.68352	0.68352	594
624.717	5066.72	0.684409	0.684409	594
624.827	5069.93	0.685277	0.685277	595
624.927	5073	0.686083	0.686083	595
625.037	5076.62	0.686972	0.686972	595
625.147	5079.96	0.687841	0.687841	595
625.257	5083.52	0.68875	0.68875	595
625.357	5086.62	0.689535	0.689535	595
625.467	5089.31	0.690404	0.690404	595
625.577	5092.21	0.691272	0.691272	595
625.677	5095.47	0.692078	0.692078	595
625.787	5098.71	0.692946	0.692946	595
625.897	5101.44	0.693835	0.693835	595
626.007	5104.58	0.694703	0.694703	595
626.107	5107.38	0.695489	0.695489	595
626.217	5111.02	0.696357	0.696357	595
626.327	5114.51	0.697266	0.697266	595
626.427	5117.59	0.698072	0.698072	595
626.537	5120.41	0.698941	0.698941	595
626.647	5124.22	0.699829	0.699829	595
626.757	5127.77	0.700698	0.700698	595
626.857	5130.74	0.701504	0.701504	595
626.967	5133.59	0.702351	0.702351	595
627.077	5136.41	0.703199	0.703199	595
627.177	5140.04	0.704005	0.704005	595
627.287	5144.61	0.704894	0.704894	595
627.397	5148.62	0.705762	0.705762	595
627.497	5151.35	0.706568	0.706568	595
627.607	5154.22	0.707436	0.707436	595
627.717	5157.11	0.708325	0.708325	595
627.827	5160	0.709193	0.709193	595
627.927	5163.33	0.71	0.71	595
628.037	5166.8	0.710868	0.710868	595
628.147	5169.58	0.711736	0.711736	595
628.247	5172.33	0.712542	0.712542	595
628.357	5175.78	0.71341	0.71341	595
628.467	5178.86	0.714299	0.714299	595
628.577	5181.87	0.715188	0.715188	595
628.677	5184.11	0.715974	0.715974	595
628.787	5187.41	0.716862	0.716862	595
628.897	5190.54	0.71773	0.71773	595
628.997	5193.55	0.718516	0.718516	595
629.107	5197.08	0.719425	0.719425	595
629.217	5200.54	0.720294	0.720294	595
629.327	5204.24	0.721162	0.721162	595
629.427	5207.19	0.721947	0.721947	595
629.537	5210.74	0.722836	0.722836	595
629.647	5214.11	0.723704	0.723704	595
629.747	5217.91	0.724531	0.724531	595
629.857	5221.26	0.725399	0.725399	595
629.967	5224.69	0.726288	0.726288	595
630.077	5228.02	0.727177	0.727177	595
630.177	5230.41	0.727983	0.727983	595
630.287	5233.01	0.728831	0.728831	595
630.397	5235.92	0.729699	0.729699	595
630.497	5239.16	0.730484	0.730484	595
630.607	5242.91	0.731373	0.731373	595
630.717	5247.09	0.732283	0.732283	595
630.827	5249.76	0.733151	0.733151	595
630.927	5252.45	0.733977	0.733977	594
631.037	5255.58	0.734825	0.734825	594
631.147	5258.63	0.735693	0.735693	594
631.247	5261.08	0.736479	0.736479	594
631.357	5264.76	0.737388	0.737388	594
631.467	5268.04	0.738257	0.738257	594
631.577	5271.21	0.739124	0.739124	594
631.677	5273.52	0.73991	0.73991	594
631.787	5276.73	0.74082	0.74082	594
631.897	5280.03	0.741688	0.741688	594
631.997	5283.22	0.742473	0.742473	594
632.107	5286.92	0.743362	0.743362	594
632.217	5290.47	0.744251	0.744251	594
632.317	5292.97	0.745078	0.745078	594
632.427	5296.43	0.745946	0.745946	594
632.537	5299.45	0.746835	0.746835	594
632.647	5302.32	0.747703	0.747703	594
632.747	5305.39	0.748488	0.748488	594
632.857	5308.85	0.749377	0.749377	594
632.967	5312.44	0.750266	0.750266	594
633.067	5315.58	0.751052	0.751052	593
633.177	5319.32	0.751941	0.751941	593
633.287	5322.41	0.75283	0.75283	593
633.397	5325.87	0.753718	0.753718	593
633.497	5328.17	0.754504	0.754504	593
633.607	5330.43	0.755393	0.755393	593
633.717	5333.26	0.756261	0.756261	593
633.817	5336.45	0.757067	0.757067	593
633.927	5339.47	0.757935	0.757935	593
634.037	5342.93	0.758824	0.758824	593
634.147	5346.04	0.759692	0.759692	593
634.247	5349.04	0.760498	0.760498	593
634.357	5352.53	0.761367	0.761367	593
634.467	5356.01	0.762296	0.762296	593
634.567	5358.6	0.763082	0.763082	593
634.677	5361.79	0.76395	0.76395	593
634.787	5365.04	0.764839	0.764839	593
634.897	5368.89	0.765749	0.765749	593
634.997	5371.52	0.766534	0.766534	593
635.107	5374.44	0.767402	0.767402	593
635.217	5377.8	0.768291	0.768291	593
635.317	5381.16	0.769097	0.769097	593
635.427	5384.49	0.769965	0.769965	593
635.537	5387.49	0.770834	0.770834	593
635.647	5391.15	0.771743	0.771743	593
635.747	5394.24	0.772549	0.772549	593
635.857	5397.34	0.773417	0.773417	593
635.967	5400.64	0.774286	0.774286	593
636.067	5403.19	0.775092	0.775092	592
636.177	5405.84	0.775981	0.775981	592
636.287	5408.94	0.77687	0.77687	592
636.397	5412.17	0.777738	0.777738	592
636.497	5415.3	0.778544	0.778544	592
636.607	5418.16	0.779433	0.779433	592
636.717	5420.96	0.780321	0.780321	592
636.817	5423.46	0.781107	0.781107	592
636.927	5427.35	0.782016	0.782016	592
637.037	5430.59	0.782885	0.782885	592
637.147	5433.84	0.783794	0.783794	592
637.247	5436.41	0.784559	0.784559	592
637.357	5439.61	0.785448	0.785448	592
637.457	5442.5	0.786254	0.786254	592
637.567	5444.89	0.787143	0.787143	592
637.677	5448.2	0.788011	0.788011	592
637.787	5452.3	0.788941	0.788941	592
637.887	5455.44	0.789747	0.789747	592
637.997	5458.58	0.790616	0.790616	592
638.107	5461.45	0.791525	0.791525	592
638.207	5463.86	0.792331	0.792331	592
638.317	5466.7	0.793199	0.793199	592
638.427	5469.55	0.794088	0.794088	592
638.537	5473.32	0.794956	0.794956	592
638.637	5476.61	0.795763	0.795763	592
638.747	5480.03	0.796652	0.796652	592
638.857	5483.23	0.79754	0.79754	592
638.957	5485.76	0.798326	0.798326	592
639.067	5488.69	0.799215	0.799215	592
639.177	5491.3	0.800103	0.800103	593
639.287	5494.55	0.800992	0.800992	593
639.387	5497.53	0.801799	0.801799	593
639.497	5500.63	0.802666	0.802666	593
639.607	5503.87	0.803555	0.803555	593
639.707	5506.63	0.804341	0.804341	593
639.817	5509.79	0.80523	0.80523	593
639.927	5513.01	0.806118	0.806118	593
640.037	5516.37	0.806987	0.806987	593
640.137	5519.34	0.807793	0.807793	593
640.247	5522.55	0.808682	0.808682	593
640.357	5525.69	0.80957	0.80957	593
640.457	5528.58	0.810356	0.810356	593
640.567	5532.42	0.811266	0.811266	593
640.677	5535.34	0.812134	0.812134	593
640.787	5538.01	0.813023	0.813023	593
640.887	5541.57	0.813808	0.813808	593
640.997	5544.68	0.814676	0.814676	593
641.107	5548.25	0.815565	0.815565	593
641.207	5550.97	0.816351	0.816351	593
641.317	5553.98	0.817239	0.817239	593
641.427	5556.7	0.818149	0.818149	593
641.537	5559.6	0.819017	0.819017	593
641.637	5561.76	0.819823	0.819823	593
641.747	5564.12	0.820712	0.820712	593
641.857	5567.25	0.82158	0.82158	593
641.957	5569.88	0.822386	0.822386	593
642.067	5573.26	0.823255	0.823255	593
642.177	5576.52	0.824144	0.824144	593
642.277	5579.44	0.824929	0.824929	593
642.387	5582.67	0.825818	0.825818	593
642.497	5585.9	0.826707	0.826707	593
642.607	5589.33	0.827575	0.827575	593
642.707	5592.29	0.828381	0.828381	593
642.817	5594.96	0.82927	0.82927	593
642.927	5597.12	0.830138	0.830138	593
643.027	5600.29	0.830965	0.830965	593
643.137	5603.03	0.831833	0.831833	593
643.247	5606.48	0.832701	0.832701	593
643.357	5609.87	0.833569	0.833569	593
643.457	5612.96	0.834396	0.834396	593
643.567	5615.77	0.835244	0.835244	593
643.677	5619.24	0.836133	0.836133	593
643.777	5622.17	0.836939	0.836939	593
643.887	5625.49	0.837827	0.837827	593
643.997	5627.74	0.838675	0.838675	593
644.107	5630.45	0.839584	0.839584	593
644.207	5632.73	0.84037	0.84037	593
644.317	5635	0.841259	0.841259	593
644.427	5638.14	0.842106	0.842106	593
644.527	5640.87	0.842933	0.842933	593
644.637	5644.21	0.843781	0.843781	593
644.747	5647.38	0.844669	0.844669	593
644.857	5651.24	0.845558	0.845558	593
644.957	5654.22	0.846344	0.846344	593
645.067	5656.94	0.847253	0.847253	593
645.177	5659.54	0.848101	0.848101	593
645.277	5662.21	0.848907	0.848907	593
645.387	5665.19	0.849796	0.849796	593
645.497	5667.61	0.850664	0.850664	593
645.607	5670.95	0.851532	0.851532	593
645.707	5673.84	0.852338	0.852338	593
645.817	5676.77	0.853207	0.853207	593
645.927	5680.42	0.854116	0.854116	593
646.027	5683.03	0.854881	0.854881	593
646.137	5686.45	0.85577	0.85577	593
646.247	5690.06	0.856659	0.856659	593
646.357	5693.42	0.857547	0.857547	593
646.457	5696.3	0.858333	0.858333	593
646.567	5699.94	0.859201	0.859201	593
646.677	5702.83	0.860069	0.860069	593
646.777	5705.26	0.860896	0.860896	593
646.887	5708.13	0.861744	0.861744	593
646.997	5711.31	0.862632	0.862632	593
647.107	5714.47	0.863501	0.863501	593
647.207	5717.28	0.864307	0.864307	593
647.317	5720.73	0.865196	0.865196	593
647.427	5724	0.866084	0.866084	593
647.527	5726.86	0.86687	0.86687	593
647.637	5729.76	0.867759	0.867759	593
647.747	5733.33	0.868627	0.868627	593
647.847	5736.24	0.869413	0.869413	593
647.957	5739.31	0.870281	0.870281	593
648.067	5742.27	0.871128	0.871128	593
648.177	5744.73	0.871996	0.871996	593
648.277	5747.83	0.872803	0.872803	593
648.387	5751.94	0.873712	0.873712	593
648.497	5755.16	0.874559	0.874559	593
648.597	5758.82	0.875366	0.875366	593
648.707	5761.86	0.876234	0.876234	593
648.817	5765.45	0.877143	0.877143	593
648.927	5767.86	0.878012	0.878012	593
649.027	5770.66	0.878797	0.878797	593
649.137	5774.15	0.879686	0.879686	593
649.247	5776.42	0.880533	0.880533	593
649.347	5779.19	0.88134	0.88134	593
649.457	5782.03	0.882228	0.882228	593
649.567	5785.04	0.883097	0.883097	593
649.677	5788.23	0.883965	0.883965	593
649.777	5790.69	0.884791	0.884791	593
649.887	5793.14	0.88566	0.88566	593
649.997	5795.9	0.886549	0.886549	593
650.097	5798.93	0.887313	0.887313	593
650.207	5802.36	0.888223	0.888223	593
650.317	5805.71	0.889091	0.889091	594
650.427	5809.26	0.88998	0.88998	594
650.527	5812.24	0.890765	0.890765	594
650.637	5815.34	0.891613	0.891613	594
650.747	5819.46	0.892522	0.892522	594
650.847	5822.03	0.893329	0.893329	594
650.957	5825.21	0.894197	0.894197	594
651.067	5828.3	0.895044	0.895044	594
651.177	5831.81	0.895954	0.895954	594
651.277	5834.71	0.89676	0.89676	594
651.387	5837.32	0.897649	0.897649	594
651.497	5840.04	0.898517	0.898517	594
651.597	5843.44	0.899282	0.899282	594
651.707	5846.81	0.900191	0.900191	594
651.817	5850.31	0.90106	0.90106	594
651.927	5853.51	0.901949	0.901949	594
652.027	5856.6	0.902754	0.902754	594
652.137	5859.5	0.903623	0.903623	594
652.237	5862.2	0.904429	0.904429	594
652.347	5864.76	0.905297	0.905297	594
652.457	5867.63	0.906186	0.906186	594
652.567	5870.64	0.907054	0.907054	594
652.667	5873.64	0.907839	0.907839	594
652.777	5876.63	0.908749	0.908749	594
652.887	5879.41	0.909617	0.909617	594
652.987	5882.39	0.910423	0.910423	594
653.097	5884.84	0.911271	0.911271	594
653.207	5888.47	0.91218	0.91218	594
653.317	5891.22	0.913048	0.913048	594
653.417	5894.08	0.913855	0.913855	594
653.527	5896.58	0.914743	0.914743	594
653.637	5899.4	0.915632	0.915632	594
653.737	5901.84	0.916418	0.916418	594
653.847	5904.59	0.917306	0.917306	594
653.957	5907.8	0.918175	0.918175	594
654.067	5910.71	0.919022	0.919022	594
654.167	5913.95	0.91987	0.91987	594
654.277	5917.22	0.920738	0.920738	594
654.387	5920.53	0.921627	0.921627	594
654.487	5923.35	0.922433	0.922433	594
654.597	5925.19	0.923301	0.923301	594
654.707	5927.62	0.92419	0.92419	594
654.817	5930.17	0.925058	0.925058	594
654.917	5933.05	0.925865	0.925865	594
655.027	5936.18	0.926753	0.926753	594
655.137	5939.58	0.927621	0.927621	594
655.237	5942.51	0.928407	0.928407	594
655.347	5945.77	0.929296	0.929296	594
655.457	5948.83	0.930164	0.930164	594
655.567	5951.73	0.931073	0.931073	594
655.667	5954.74	0.93188	0.93188	594
655.777	5957.48	0.932748	0.932748	594
655.887	5960.88	0.933637	0.933637	594
655.987	5963.77	0.934443	0.934443	594
656.097	5966.76	0.935331	0.935331	594
656.207	5969.93	0.9362	0.9362	594
656.317	5972.6	0.937068	0.937068	594
656.417	5975.73	0.937895	0.937895	594
656.527	5978.71	0.938742	0.938742	594
656.637	5982.28	0.939652	0.939652	594
656.737	5985.43	0.940458	0.940458	594
656.847	5988.75	0.941326	0.941326	594
656.957	5992.34	0.942236	0.942236	594
657.067	5995.52	0.943083	0.943083	594
657.167	5998.68	0.94391	0.94391	594
657.277	6001.41	0.944778	0.944778	594
657.387	6004.4	0.945667	0.945667	594
657.487	6007.05	0.946473	0.946473	594
657.597	6010.03	0.947341	0.947341	594
657.707	6013.48	0.948251	0.948251	594
657.807	6016.51	0.949057	0.949057	594
657.917	6020.08	0.949925	0.949925	594
658.027	6023.17	0.950793	0.950793	594
658.137	6026.24	0.951682	0.951682	594
658.237	6029	0.952509	0.952509	594
658.347	6031.51	0.953398	0.953398	594
658.457	6034.58	0.954245	0.954245	594
658.557	6036.87	0.955052	0.955052	594
658.667	6039.84	0.955941	0.955941	594
658.777	6041.97	0.956809	0.956809	594
658.887	6046.29	0.957759	0.957759	594
658.987	6049.18	0.958545	0.958545	594
659.097	6051.98	0.959434	0.959434	594
659.207	6054.32	0.960302	0.960302	594
659.307	6056.89	0.961129	0.961129	594
659.417	6059.48	0.961976	0.961976	595
659.527	6062.33	0.962886	0.962886	595
659.637	6065.66	0.963754	0.963754	595
659.737	6068.42	0.96454	0.96454	595
659.847	6072.02	0.965449	0.965449	595
659.957	6074.57	0.966338	0.966338	595
660.057	6077.01	0.967144	0.967144	595
660.167	6080.24	0.968012	0.968012	595
660.277	6083.17	0.968922	0.968922	595
660.387	6085.18	0.969769	0.969769	595
660.487	6087.75	0.970575	0.970575	595
660.597	6091.06	0.971464	0.971464	595
660.707	6094.4	0.972353	0.972353	595
660.807	6097.11	0.973159	0.973159	595
660.917	6100.28	0.974027	0.974027	595
661.027	6103.3	0.974916	0.974916	595
661.137	6107.11	0.975805	0.975805	595
661.237	6109.53	0.97659	0.97659	595
661.347	6112.4	0.977479	0.977479	595
661.457	6115.85	0.978389	0.978389	595
661.557	6118.55	0.979174	0.979174	595
661.667	6121.2	0.980063	0.980063	595
661.777	6123.51	0.980931	0.980931	595
661.887	6126.68	0.98182	0.98182	595
661.987	6129.35	0.982606	0.982606	595
662.097	6132.58	0.983474	0.983474	595
662.207	6136.11	0.984362	0.984362	595
662.307	6139	0.985169	0.985169	595
662.417	6141.68	0.986037	0.986037	595
662.527	6144.74	0.986946	0.986946	595
662.627	6147.24	0.987732	0.987732	595
662.737	6150	0.988621	0.988621	595
662.847	6152.39	0.98951	0.98951	595
662.957	6154.76	0.990357	0.990357	595
663.057	6157.48	0.991205	0.991205	595
663.167	6159.93	0.992031	0.992031	595
663.277	6162.84	0.992941	0.992941	595
663.377	6166.08	0.993768	0.993768	595
663.487	6168.92	0.994595	0.994595	595
663.597	6171.96	0.995504	0.995504	595
663.707	6175.03	0.996373	0.996373	595
663.807	6178.39	0.997199	0.997199	595
663.917	6180.91	0.998067	0.998067	595
664.027	6183.59	0.998956	0.998956	595
664.127	6185.38	0.999742	0.999742	595
664.237	6189.04	1.00063	1.00063	595
664.347	6191.9	1.0015	1.0015	595
664.457	6194.74	1.00239	1.00239	595
664.557	6197.7	1.00319	1.00319	595
664.667	6200.58	1.00402	1.00402	595
664.777	6203.42	1.00493	1.00493	595
664.877	6206.13	1.00572	1.00572	595
664.987	6209.76	1.0066	1.0066	595
665.097	6212.15	1.00747	1.00747	595
665.207	6215.04	1.00836	1.00836	595
665.307	6217.51	1.00917	1.00917	595
665.417	6220.24	1.01006	1.01006	595
665.527	6222.37	1.01095	1.01095	595
665.627	6224.67	1.01173	1.01173	595
665.737	6226.91	1.01262	1.01262	595
665.847	6230.03	1.01347	1.01347	595
665.957	6232.74	1.01436	1.01436	595
666.057	6235.62	1.01518	1.01518	595
666.167	6238.62	1.01605	1.01605	595
666.277	6241.42	1.01692	1.01692	595
666.377	6243.58	1.0177	1.0177	595
666.487	6246.26	1.01859	1.01859	594
666.597	6249.41	1.01946	1.01946	594
666.707	6251.98	1.02035	1.02035	594
666.807	6254.67	1.02116	1.02116	594
666.917	6257.74	1.02205	1.02205	594
667.027	6260.58	1.02289	1.02289	594
667.127	6263.2	1.02368	1.02368	594
667.237	6266.45	1.02459	1.02459	594
667.347	6269.26	1.02546	1.02546	594
667.447	6272.05	1.02624	1.02624	594
667.557	6275.2	1.02715	1.02715	594
667.667	6278.01	1.028	1.028	594
667.767	6280.32	1.02881	1.02881	594
667.877	6282.63	1.02969	1.02969	594
667.987	6284.47	1.03054	1.03054	594
668.097	6287.38	1.03143	1.03143	594
668.197	6290.07	1.03226	1.03226	594
668.307	6292.25	1.0331	1.0331	594
668.417	6295.18	1.03397	1.03397	594
668.517	6298.41	1.0348	1.0348	594
668.627	6300.73	1.03567	1.03567	594
668.737	6303.42	1.03656	1.03656	594
668.847	6306.06	1.03742	1.03742	594
668.947	6308.56	1.03821	1.03821	594
669.057	6311.73	1.03908	1.03908	594
669.167	6314.47	1.03997	1.03997	594
669.267	6316.71	1.04073	1.04073	594
669.377	6319.15	1.0416	1.0416	594
669.487	6322.67	1.04249	1.04249	594
669.597	6326.57	1.04338	1.04338	593
669.697	6329.13	1.04414	1.04414	593
669.807	6332.85	1.04505	1.04505	593
669.917	6335.75	1.04594	1.04594	593
670.017	6337.85	1.04671	1.04671	593
670.127	6340.92	1.04759	1.04759	593
670.237	6343.42	1.04846	1.04846	593
670.347	6345.48	1.04933	1.04933	593
670.447	6348.14	1.05016	1.05016	593
670.557	6351	1.05103	1.05103	593
670.667	6353.59	1.05189	1.05189	593
670.767	6356.46	1.0527	1.0527	593
670.877	6359.17	1.05359	1.05359	593
670.987	6361.9	1.05446	1.05446	593
671.097	6364.45	1.05535	1.05535	593
671.197	6366.13	1.05611	1.05611	593
671.307	6369.21	1.057	1.057	593
671.417	6372.2	1.05787	1.05787	593
671.517	6374.85	1.05867	1.05867	593
671.627	6378.16	1.05956	1.05956	593
671.737	6381.35	1.06043	1.06043	593
671.847	6383.84	1.06132	1.06132	593
671.947	6386.43	1.06211	1.06211	593
672.057	6389.38	1.06302	1.06302	593
672.167	6391.95	1.06388	1.06388	593
672.267	6394.89	1.06469	1.06469	593
672.377	6397.69	1.06556	1.06556	593
672.487	6400.79	1.06645	1.06645	593
672.587	6402.96	1.06721	1.06721	593
672.697	6405.68	1.0681	1.0681	593
672.807	6408.7	1.06897	1.06897	593
672.917	6412.16	1.06986	1.06986	593
673.017	6414.9	1.07066	1.07066	593
673.127	6417.67	1.07153	1.07153	593
673.237	6420.48	1.07242	1.07242	593
673.337	6423.12	1.07323	1.07323	593
673.447	6425.8	1.07409	1.07409	593
673.557	6427.64	1.07496	1.07496	593
673.667	6430.16	1.07585	1.07585	593
673.767	6432.81	1.07664	1.07664	593
673.877	6435.67	1.07753	1.07753	593
673.987	6438.76	1.07841	1.07841	593
674.087	6441.06	1.0792	1.0792	593
674.197	6443.89	1.08009	1.08009	593
674.307	6446.46	1.08096	1.08096	593
674.417	6449.59	1.08185	1.08185	593
674.517	6452.12	1.08265	1.08265	593
674.627	6454.4	1.08356	1.08356	593
674.737	6456.46	1.08441	1.08441	593
674.837	6459.71	1.08524	1.08524	593
674.947	6462.43	1.0861	1.0861	593
675.057	6464.82	1.08697	1.08697	593
675.167	6467.83	1.08782	1.08782	593
675.267	6470.9	1.08865	1.08865	593
675.377	6474.39	1.08954	1.08954	593
675.487	6477.26	1.09038	1.09038	593
675.587	6480.32	1.09123	1.09123	593
675.697	6482.83	1.09212	1.09212	593
675.807	6485.08	1.09299	1.09299	593
675.917	6486.84	1.09386	1.09386	593
676.017	6489.28	1.09466	1.09466	593
676.127	6491.61	1.09555	1.09555	593
676.237	6494.33	1.09642	1.09642	593
676.337	6496.6	1.0972	1.0972	593
676.447	6499.74	1.09809	1.09809	593
676.557	6502.66	1.09898	1.09898	593
676.667	6505.5	1.09985	1.09985	593
676.767	6508.39	1.10068	1.10068	593
676.877	6510.94	1.10155	1.10155	593
676.987	6514.21	1.10243	1.10243	593
677.087	6516.09	1.10324	1.10324	593
677.197	6518.67	1.10413	1.10413	593
677.307	6521.6	1.10502	1.10502	593
677.407	6523.72	1.1058	1.1058	593
677.517	6526.23	1.10669	1.10669	593
677.627	6529.13	1.10758	1.10758	593
677.737	6532.23	1.10845	1.10845	593
677.837	6534.87	1.10926	1.10926	593
677.947	6537.63	1.11012	1.11012	593
678.057	6540.82	1.11101	1.11101	593
678.157	6543.57	1.11184	1.11184	593
678.267	6546.42	1.11269	1.11269	593
678.377	6548.79	1.11358	1.11358	593
678.487	6551.31	1.11444	1.11444	593
678.587	6553.73	1.11525	1.11525	593
678.697	6556.46	1.11614	1.11614	593
678.807	6559.07	1.11701	1.11701	593
678.907	6561.71	1.11781	1.11781	593
679.017	6565.05	1.11872	1.11872	593
679.127	6567.79	1.11961	1.11961	593
679.237	6570.22	1.12052	1.12052	593
679.337	6572.28	1.12129	1.12129	593
679.447	6575.04	1.12217	1.12217	593
679.557	6577.87	1.12306	1.12306	593
679.657	6580.49	1.12385	1.12385	593
679.767	6583.98	1.12472	1.12472	593
679.877	6586.97	1.12563	1.12563	593
679.987	6589.35	1.12652	1.12652	593
680.087	6592.47	1.12734	1.12734	593
680.197	6595.7	1.12823	1.12823	593
680.307	6598	1.12912	1.12912	593
680.407	6599.69	1.12991	1.12991	593
680.517	6602.88	1.13081	1.13081	593
680.627	6605.8	1.13168	1.13168	593
680.737	6608.44	1.13255	1.13255	594
680.837	6611.4	1.13336	1.13336	594
680.947	6614.22	1.13425	1.13425	594
681.057	6616.73	1.13514	1.13514	594
681.157	6619.49	1.13594	1.13594	594
681.267	6622.07	1.13681	1.13681	594
681.377	6624.9	1.1377	1.1377	594
681.487	6627.81	1.13859	1.13859	594
681.587	6629.7	1.13937	1.13937	594
681.697	6632.13	1.14026	1.14026	594
681.807	6634.96	1.14115	1.14115	594
681.907	6637.1	1.14194	1.14194	594
682.017	6639.7	1.14285	1.14285	594
682.127	6642.33	1.14369	1.14369	594
682.237	6645.66	1.1446	1.1446	594
682.337	6648.02	1.14541	1.14541	594
682.447	6651.07	1.14628	1.14628	594
682.547	6653.74	1.14706	1.14706	594
682.657	6656.85	1.14799	1.14799	594
682.767	6659.65	1.14884	1.14884	594
682.877	6662.2	1.14973	1.14973	594
682.977	6665.1	1.15054	1.15054	594
683.087	6667.42	1.1514	1.1514	594
683.197	6670.67	1.15229	1.15229	594
683.297	6673.63	1.1531	1.1531	594
683.407	6676.34	1.15399	1.15399	594
683.517	6679.31	1.15483	1.15483	594
683.627	6682.47	1.15574	1.15574	594
683.727	6685.23	1.15653	1.15653	594
683.837	6687.53	1.15742	1.15742	594
683.947	6690.41	1.15831	1.15831	594
684.047	6692.87	1.15911	1.15911	594
684.157	6695.44	1.16	1.16	594
684.267	6698.03	1.16087	1.16087	594
684.377	6700.36	1.16174	1.16174	594
684.477	6703.08	1.16252	1.16252	594
684.587	6706.29	1.16343	1.16343	594
684.697	6708.86	1.1643	1.1643	594
684.797	6711.18	1.16513	1.16513	594
684.907	6713.79	1.16598	1.16598	594
685.017	6716.44	1.16686	1.16686	594
685.127	6719.59	1.16775	1.16775	594
685.227	6720.88	1.16856	1.16856	594
685.337	6723.88	1.16943	1.16943	594
685.447	6726.35	1.1703	1.1703	594
685.547	6729.17	1.17108	1.17108	594
685.657	6732.75	1.17199	1.17199	594
685.767	6735.75	1.17286	1.17286	594
685.877	6738.29	1.17373	1.17373	594
685.977	6741.06	1.17453	1.17453	594
686.087	6744.08	1.1754	1.1754	594
686.197	6747.53	1.17629	1.17629	594
686.297	6749.65	1.1771	1.1771	594
686.407	6752.12	1.17797	1.17797	594
686.517	6754.61	1.17885	1.17885	594
686.627	6757.38	1.17972	1.17972	594
686.727	6759.52	1.18053	1.18053	594
686.837	6761.97	1.1814	1.1814	595
686.947	6764.65	1.18229	1.18229	595
687.047	6766.88	1.18307	1.18307	595
687.157	6769.69	1.18396	1.18396	595
687.267	6773.36	1.18485	1.18485	595
687.367	6775.64	1.18563	1.18563	595
687.477	6778.32	1.18654	1.18654	595
687.587	6781.15	1.18739	1.18739	595
687.697	6784.16	1.18828	1.18828	595
687.797	6787.28	1.18909	1.18909	595
687.907	6789.54	1.18993	1.18993	595
688.017	6792.43	1.19084	1.19084	595
688.117	6794.73	1.19161	1.19161	595
688.227	6798	1.1925	1.1925	595
688.337	6801.19	1.19336	1.19336	595
688.447	6804.36	1.19427	1.19427	595
688.547	6807.33	1.19506	1.19506	595
688.657	6810.92	1.19593	1.19593	595
688.767	6813.66	1.1968	1.1968	595
688.867	6816.34	1.1976	1.1976	595
688.977	6819.14	1.19849	1.19849	595
689.087	6821.88	1.19936	1.19936	595
689.197	6824.79	1.20025	1.20025	595
689.297	6827.36	1.20105	1.20105	595
689.407	6830.12	1.20192	1.20192	595
689.517	6833.21	1.20279	1.20279	595
689.617	6836.39	1.20358	1.20358	595
689.727	6838.88	1.20444	1.20444	595
689.837	6841.72	1.20535	1.20535	595
689.947	6844.6	1.2062	1.2062	595
690.047	6847.4	1.20703	1.20703	595
690.157	6850.39	1.20792	1.20792	595
690.267	6853.32	1.20876	1.20876	595
690.367	6855.86	1.20957	1.20957	595
690.477	6857.67	1.21042	1.21042	595
690.587	6860.01	1.21129	1.21129	595
690.697	6863.61	1.21218	1.21218	595
690.797	6866.84	1.21296	1.21296	595
690.907	6870.02	1.21387	1.21387	595
691.017	6872.7	1.21474	1.21474	595
691.117	6874.81	1.2155	1.2155	595
691.227	6877.75	1.21641	1.21641	595
691.337	6880.26	1.21728	1.21728	595
691.447	6882.81	1.21815	1.21815	595
691.547	6885.39	1.21893	1.21893	595
691.657	6887.44	1.21982	1.21982	595
691.767	6890.23	1.22069	1.22069	595
691.867	6892.63	1.2215	1.2215	595
691.977	6895.37	1.22239	1.22239	595
692.087	6897.88	1.22328	1.22328	595
692.197	6900.33	1.22414	1.22414	595
692.297	6902.5	1.22495	1.22495	595
692.407	6905.58	1.2258	1.2258	595
692.517	6908.04	1.22669	1.22669	595
692.617	6910.67	1.22749	1.22749	595
692.727	6913.35	1.22838	1.22838	595
692.837	6916	1.22925	1.22925	595
692.937	6918.09	1.23003	1.23003	595
693.047	6920.72	1.2309	1.2309	595
693.157	6924.01	1.23179	1.23179	595
693.267	6926.79	1.23268	1.23268	595
693.367	6929.46	1.23349	1.23349	595
693.477	6932.04	1.23435	1.23435	595
693.587	6935.09	1.23524	1.23524	595
693.687	6937.22	1.23603	1.23603	595
693.797	6940.06	1.23692	1.23692	595
693.907	6942.66	1.23777	1.23777	595
694.017	6945.91	1.23865	1.23865	595
694.117	6949.06	1.23946	1.23946	595
694.227	6951.89	1.24035	1.24035	595
694.337	6953.88	1.24122	1.24122	595
694.437	6956.81	1.24204	1.24204	595
694.547	6959.08	1.24289	1.24289	595
694.657	6961.07	1.24376	1.24376	595
694.767	6963.48	1.24467	1.24467	595
694.867	6965.92	1.24546	1.24546	595
694.977	6968.37	1.24632	1.24632	595
695.087	6971.12	1.24723	1.24723	595
695.187	6973	1.24798	1.24798	595
695.297	6975.98	1.24889	1.24889	595
695.407	6979.07	1.24975	1.24975	595
695.517	6981.61	1.25062	1.25062	595
695.617	6984.47	1.25143	1.25143	595
695.727	6987.77	1.25234	1.25234	595
695.837	6989.72	1.25321	1.25321	595
695.937	6992	1.25401	1.25401	594
696.047	6994.93	1.25492	1.25492	594
696.157	6997.71	1.25579	1.25579	594
696.267	7000.2	1.25664	1.25664	594
696.367	7002.42	1.25744	1.25744	594
696.477	7005.78	1.25833	1.25833	594
696.587	7008.98	1.25922	1.25922	594
696.687	7011.56	1.26005	1.26005	594
696.797	7014.21	1.26092	1.26092	594
696.907	7016.98	1.26181	1.26181	594
697.017	7019.32	1.26267	1.26267	594
697.117	7021.41	1.26346	1.26346	594
697.227	7024.04	1.26433	1.26433	594
697.327	7026.58	1.26513	1.26513	594
697.437	7029.79	1.26604	1.26604	594
697.547	7032.55	1.26691	1.26691	594
697.657	7035.34	1.26778	1.26778	594
697.757	7037.19	1.26859	1.26859	594
697.867	7039.85	1.26947	1.26947	594
697.977	7042.3	1.27034	1.27034	594
698.077	7044.81	1.27115	1.27115	594
698.187	7047.25	1.27204	1.27204	594
698.297	7050.15	1.27291	1.27291	594
698.407	7053.01	1.27379	1.27379	594
698.507	7055.19	1.27462	1.27462	594
698.617	7057.14	1.27547	1.27547	594
698.727	7059.66	1.27638	1.27638	594
698.827	7062.42	1.27716	1.27716	594
698.937	7065.72	1.27805	1.27805	594
699.047	7068.45	1.27894	1.27894	594
699.157	7071.2	1.27981	1.27981	594
699.257	7073.76	1.28062	1.28062	594
699.367	7076.81	1.28151	1.28151	594
699.477	7079.75	1.28239	1.28239	594
699.577	7081.91	1.28318	1.28318	594
699.687	7084.58	1.28407	1.28407	594
699.797	7087.32	1.28496	1.28496	594
699.907	7089.82	1.2858	1.2858	594
700.007	7092.21	1.28665	1.28665	594
700.117	7094.91	1.28752	1.28752	594
700.227	7097.23	1.28841	1.28841	594
700.327	7099.46	1.28919	1.28919	594
700.437	7102.22	1.29012	1.29012	594
700.547	7104.73	1.29099	1.29099	594
700.657	7107.35	1.29186	1.29186	594
700.757	7109.52	1.29267	1.29267	594
700.867	7112.25	1.29354	1.29354	594
700.977	7115.13	1.2944	1.2944	594
701.077	7117.41	1.29521	1.29521	593
701.187	7120.32	1.29612	1.29612	593
701.297	7123.95	1.29703	1.29703	593
701.407	7126.42	1.29792	1.29792	593
701.507	7128.79	1.2987	1.2987	593
701.617	7131.41	1.29959	1.29959	593
701.727	7133.65	1.30048	1.30048	593
701.827	7136.32	1.30129	1.30129	593
701.937	7138.87	1.30218	1.30218	593
702.047	7141.7	1.30304	1.30304	593
702.157	7144.29	1.30391	1.30391	593
702.257	7147.17	1.30472	1.30472	593
702.367	7150.29	1.30563	1.30563	593
702.477	7152.47	1.30648	1.30648	593
702.577	7155.37	1.3073	1.3073	593
702.687	7157.75	1.30819	1.30819	593
702.797	7160.08	1.30906	1.30906	593
702.897	7162.4	1.30987	1.30987	593
703.007	7165.23	1.31077	1.31077	593
703.117	7167.52	1.31164	1.31164	594
703.227	7169.76	1.31249	1.31249	594
703.327	7172.66	1.3133	1.3133	594
703.437	7175.47	1.31419	1.31419	594
703.547	7178.66	1.31507	1.31507	594
703.647	7180.81	1.31586	1.31586	594
703.757	7183.26	1.31677	1.31677	594
703.867	7185.94	1.31768	1.31768	594
703.977	7188.34	1.31853	1.31853	594
704.077	7190.78	1.31933	1.31933	594
704.187	7193.11	1.3202	1.3202	594
704.297	7195.9	1.32111	1.32111	594
704.397	7198.22	1.3219	1.3219	594
704.507	7200.75	1.32276	1.32276	594
704.617	7203.43	1.32367	1.32367	594
704.727	7206.1	1.32454	1.32454	594
704.827	7208.66	1.32533	1.32533	594
704.937	7211.61	1.32622	1.32622	594
705.047	7214.08	1.3271	1.3271	594
705.147	7216.64	1.32793	1.32793	594
705.257	7218.92	1.3288	1.3288	594
705.367	7220.62	1.32965	1.32965	594
705.477	7223.2	1.33054	1.33054	594
705.577	7225.61	1.33134	1.33134	594
705.687	7227.96	1.33223	1.33223	594
705.797	7231.33	1.33312	1.33312	594
705.897	7233.3	1.33391	1.33391	594
706.007	7236.12	1.33479	1.33479	594
706.117	7238.5	1.33566	1.33566	594
706.227	7241.45	1.33655	1.33655	594
706.327	7242.92	1.33734	1.33734	594
706.437	7245.1	1.33823	1.33823	594
706.547	7248	1.33909	1.33909	594
706.647	7250.46	1.33992	1.33992	594
706.757	7253.16	1.34079	1.34079	594
706.867	7255.86	1.34166	1.34166	594
706.977	7258.35	1.34255	1.34255	594
707.077	7260.39	1.34333	1.34333	594
707.187	7263.56	1.3442	1.3442	594
707.297	7266.79	1.34509	1.34509	594
707.397	7269.38	1.34591	1.34591	594
707.507	7272.09	1.34678	1.34678	594
707.617	7274.27	1.34767	1.34767	594
707.717	7276.28	1.34844	1.34844	594
707.827	7279.16	1.34935	1.34935	594
707.937	7280.7	1.35021	1.35021	594
708.047	7283.13	1.35108	1.35108	594
708.147	7285.6	1.35189	1.35189	594
708.257	7288.36	1.35276	1.35276	594
708.367	7291.21	1.35365	1.35365	594
708.467	7293.82	1.35445	1.35445	594
708.577	7296.37	1.35532	1.35532	594
708.687	7299.1	1.35621	1.35621	594
708.797	7301.48	1.35708	1.35708	594
708.897	7303.78	1.35786	1.35786	594
709.007	7306.42	1.35877	1.35877	594
709.117	7309.14	1.35964	1.35964	594
709.217	7311.44	1.36043	1.36043	594
709.327	7313.72	1.36127	1.36127	594
709.437	7316.65	1.36216	1.36216	594
709.547	7319.5	1.36305	1.36305	594
709.647	7321.66	1.36384	1.36384	594
709.757	7324.53	1.36473	1.36473	594
709.867	7327.73	1.36561	1.36561	594
709.967	7330.42	1.3664	1.3664	594
710.077	7333.29	1.36729	1.36729	594
710.187	7335.36	1.36816	1.36816	594
710.297	7337.74	1.36903	1.36903	594
710.397	7340.37	1.36983	1.36983	594
710.507	7343.22	1.37072	1.37072	594
710.617	7344.83	1.37157	1.37157	594
710.717	7347.63	1.37239	1.37239	594
710.827	7350.49	1.37328	1.37328	594
710.937	7353.01	1.37417	1.37417	594
711.047	7355.27	1.37502	1.37502	594
711.147	7357.41	1.37581	1.37581	594
711.257	7359.6	1.37667	1.37667	594
711.367	7362.88	1.37758	1.37758	594
711.467	7365.1	1.37839	1.37839	594
711.577	7366.92	1.37924	1.37924	594
711.687	7368.18	1.38008	1.38008	594
711.797	7371.19	1.38097	1.38097	594
711.897	7374.15	1.38178	1.38178	594
712.007	7377.68	1.38263	1.38263	594
712.117	7380.89	1.38354	1.38354	594
712.217	7383.2	1.38432	1.38432	594
712.327	7386.36	1.38521	1.38521	594
712.437	7389.73	1.38606	1.38606	594
712.537	7393.12	1.38688	1.38688	594
712.647	7396.4	1.38775	1.38775	594
712.757	7398.67	1.38862	1.38862	594
712.857	7401.05	1.38943	1.38943	594
712.967	7403.91	1.3903	1.3903	594
713.077	7406.09	1.39118	1.39118	594
713.187	7408.96	1.39205	1.39205	594
713.287	7411.93	1.39286	1.39286	594
713.397	7414.32	1.39375	1.39375	594
713.507	7416.68	1.39462	1.39462	594
713.607	7418.99	1.3954	1.3954	594
713.717	7421.89	1.39629	1.39629	594
713.827	7424.61	1.39716	1.39716	594
713.937	7427.24	1.39803	1.39803	594
714.037	7429.66	1.39885	1.39885	594
714.147	7432.19	1.3997	1.3997	594
714.257	7435.07	1.40061	1.40061	594
714.357	7437.14	1.4014	1.4014	594
714.467	7440.03	1.40228	1.40228	594
714.577	7442.79	1.40317	1.40317	594
714.687	7445.17	1.40404	1.40404	594
714.787	7447.36	1.40483	1.40483	594
714.897	7450.32	1.40572	1.40572	594
715.007	7452.77	1.40658	1.40658	594
715.107	7455.38	1.40735	1.40735	594
715.217	7458.65	1.40824	1.40824	594
715.327	7461.5	1.40913	1.40913	595
715.437	7464.26	1.41002	1.41002	595
715.537	7466.13	1.41082	1.41082	595
715.647	7468.86	1.41169	1.41169	595
715.757	7471.3	1.41256	1.41256	595
715.857	7473.51	1.41336	1.41336	595
715.967	7475.38	1.41425	1.41425	595
716.077	7478.06	1.41516	1.41516	595
716.187	7480.43	1.41601	1.41601	595
716.287	7483.08	1.41682	1.41682	595
716.397	7485.36	1.41768	1.41768	595
716.507	7487.64	1.41857	1.41857	595
716.607	7490.17	1.41936	1.41936	595
716.717	7493.11	1.42027	1.42027	595
716.827	7495.97	1.42116	1.42116	595
716.937	7498.46	1.42205	1.42205	595
717.037	7500.56	1.42283	1.42283	595
717.147	7503.26	1.4237	1.4237	595
717.257	7505.53	1.42459	1.42459	595
717.357	7507.83	1.42539	1.42539	595
717.467	7510.74	1.42624	1.42624	595
717.577	7513.66	1.42715	1.42715	595
717.677	7516.21	1.42794	1.42794	595
717.787	7518.54	1.4288	1.4288	595
717.897	7521.38	1.42969	1.42969	595
718.007	7524.15	1.4306	1.4306	595
718.107	7526.47	1.43139	1.43139	595
718.217	7528.51	1.43228	1.43228	595
718.327	7530.68	1.43315	1.43315	595
718.427	7533.08	1.43393	1.43393	595
718.537	7536.04	1.43482	1.43482	595
718.647	7538.79	1.43571	1.43571	595
718.757	7541.74	1.43658	1.43658	595
718.857	7544.1	1.43736	1.43736	595
718.967	7546.77	1.43827	1.43827	595
719.077	7549.39	1.43914	1.43914	595
719.177	7552	1.43997	1.43997	595
719.287	7554.77	1.44081	1.44081	595
719.397	7557.24	1.44172	1.44172	595
719.507	7559.75	1.44259	1.44259	595
719.607	7562.02	1.44342	1.44342	595
719.717	7563.72	1.44427	1.44427	595
719.827	7565.81	1.44516	1.44516	595
719.927	7568.41	1.44596	1.44596	595
720.037	7571.14	1.44685	1.44685	595
720.147	7573.95	1.44774	1.44774	595
720.257	7577.21	1.44861	1.44861	595
720.357	7580.17	1.44943	1.44943	595
720.467	7583.08	1.4503	1.4503	595
720.577	7585.99	1.45121	1.45121	595
720.677	7587.75	1.45198	1.45198	595
720.787	7589.87	1.45285	1.45285	595
720.897	7592.75	1.45375	1.45375	595
721.007	7595.57	1.45462	1.45462	595
721.107	7597.18	1.45541	1.45541	595
721.217	7599.38	1.45632	1.45632	595
721.327	7601.64	1.45721	1.45721	595
721.427	7604.17	1.45801	1.45801	595
721.537	7606.59	1.45888	1.45888	595
721.647	7608.98	1.45977	1.45977	595
721.757	7612.25	1.46068	1.46068	595
721.857	7614.01	1.46146	1.46146	595
721.967	7616.61	1.46233	1.46233	595
722.077	7618.91	1.46322	1.46322	595
722.177	7620.98	1.46403	1.46403	595
722.287	7622.57	1.46492	1.46492	595
722.397	7625.95	1.46583	1.46583	595
722.497	7628.68	1.46663	1.46663	595
722.607	7631.49	1.4675	1.4675	595
722.717	7634.42	1.46841	1.46841	595
722.827	7636.74	1.46928	1.46928	595
722.927	7639.26	1.47008	1.47008	595
723.037	7641.69	1.47095	1.47095	595
723.147	7644.76	1.47184	1.47184	595
723.247	7647	1.47265	1.47265	595
723.357	7649.29	1.47354	1.47354	595
723.467	7651.86	1.4744	1.4744	595
723.577	7654.47	1.47529	1.47529	595
723.677	7656.84	1.4761	1.4761	595
723.787	7658.77	1.47697	1.47697	595
723.897	7661.63	1.47788	1.47788	595
723.997	7663.3	1.47866	1.47866	595
724.107	7665.7	1.47953	1.47953	595
724.217	7668.28	1.48042	1.48042	595
724.327	7670.5	1.48131	1.48131	595
724.427	7673	1.48211	1.48211	595
724.537	7675.43	1.48298	1.48298	595
724.647	7678.08	1.48387	1.48387	595
724.747	7680.35	1.48466	1.48466	595
724.857	7682.87	1.48557	1.48557	595
724.967	7685.79	1.48646	1.48646	595
725.077	7687.99	1.48734	1.48734	595
725.177	7689.8	1.48813	1.48813	595
725.247	7691.65	1.48869	1.48869	595
725.357	7686.5	1.48925	1.48925	595
725.467	7668.18	1.48925	1.48925	595
725.577	7647.69	1.48875	1.48875	595
725.677	7621.45	1.48786	1.48786	595
725.787	7590.28	1.48697	1.48697	595
725.897	7560.72	1.48604	1.48604	595
725.997	7534.95	1.48524	1.48524	595
726.107	7507.48	1.48437	1.48437	595
726.217	7480.69	1.48348	1.48348	595
726.327	7452.76	1.48257	1.48257	595
726.427	7428.44	1.48178	1.48178	595
726.537	7401.01	1.48088	1.48088	595
726.647	7372.36	1.48001	1.48001	595
726.747	7347.25	1.47922	1.47922	595
726.857	7319.53	1.47835	1.47835	595
726.967	7290.76	1.47746	1.47746	595
727.077	7262.47	1.47656	1.47656	595
727.177	7235.75	1.47575	1.47575	595
727.287	7206.45	1.47488	1.47488	595
727.387	7179.72	1.47407	1.47407	595
727.497	7150.21	1.47319	1.47319	595
727.607	7120.19	1.47232	1.47232	595
727.717	7090.3	1.47143	1.47143	595
727.817	7062.51	1.47062	1.47062	595
727.927	7032.26	1.46973	1.46973	595
728.037	7002.32	1.46887	1.46887	595
728.137	6973.9	1.46804	1.46804	595
728.247	6943.63	1.46717	1.46717	595
728.357	6912.69	1.46628	1.46628	595
728.467	6882.21	1.46539	1.46539	595
728.567	6854.43	1.46459	1.46459	595
728.677	6824.44	1.46372	1.46372	595
728.787	6793.3	1.46281	1.46281	595
728.887	6765.04	1.462	1.462	595
728.997	6734.52	1.46111	1.46111	595
729.107	6704.02	1.46025	1.46025	595
729.217	6674.01	1.45936	1.45936	595
729.317	6646.08	1.45855	1.45855	595
729.427	6616.27	1.45766	1.45766	595
729.537	6585.91	1.45679	1.45679	595
729.637	6558.52	1.45599	1.45599	595
729.747	6528.8	1.45512	1.45512	595
729.857	6498.74	1.45423	1.45423	595
729.967	6468.83	1.45334	1.45334	595
730.067	6441.76	1.45256	1.45256	595
730.177	6412.21	1.45165	1.45165	595
730.287	6383.01	1.45078	1.45078	595
730.387	6356.4	1.44995	1.44995	595
730.497	6326.77	1.44908	1.44908	595
730.607	6297.72	1.44822	1.44822	595
730.717	6268.8	1.44733	1.44733	595
730.817	6241.88	1.44654	1.44654	595
730.927	6212.58	1.44565	1.44565	595
731.037	6183.18	1.44478	1.44478	595
731.137	6155.93	1.44396	1.44396	595
731.247	6126.99	1.44309	1.44309	595
731.357	6097.62	1.44218	1.44218	595
731.467	6067.54	1.44131	1.44131	595
731.567	6041.21	1.44053	1.44053	595
731.677	6012.19	1.43964	1.43964	595
731.787	5983.8	1.43875	1.43875	595
731.887	5957.55	1.43796	1.43796	595
731.997	5928.88	1.43705	1.43705	595
732.107	5900.33	1.43618	1.43618	595
732.217	5871.37	1.43532	1.43532	595
732.317	5844.99	1.43451	1.43451	595
732.427	5815.83	1.43362	1.43362	595
732.537	5787.25	1.43273	1.43273	595
732.637	5761.41	1.43193	1.43193	595
732.747	5733.02	1.43102	1.43102	595
732.857	5705.31	1.43015	1.43015	595
732.957	5680.03	1.42936	1.42936	595
733.067	5652.44	1.4285	1.4285	595
733.177	5624.87	1.42761	1.42761	595
733.287	5596.5	1.42672	1.42672	595
733.387	5571.53	1.42591	1.42591	595
733.497	5544.41	1.42502	1.42502	595
733.607	5516.14	1.42415	1.42415	595
733.707	5490.77	1.42335	1.42335	595
733.817	5462.52	1.42246	1.42246	595
733.927	5436.05	1.42159	1.42159	595
734.037	5408.59	1.42072	1.42072	595
734.137	5383.62	1.41994	1.41994	595
734.247	5356.2	1.41905	1.41905	595
734.357	5328.39	1.41814	1.41814	595
734.457	5303.31	1.41733	1.41733	595
734.567	5275.98	1.41651	1.41651	594
734.677	5247.86	1.4156	1.4156	594
734.787	5220.25	1.41475	1.41475	594
734.887	5194.61	1.41392	1.41392	594
734.997	5166.64	1.41303	1.41303	594
735.107	5139.61	1.41217	1.41217	594
735.207	5114.52	1.41136	1.41136	594
735.317	5087.67	1.41049	1.41049	594
735.427	5061	1.4096	1.4096	594
735.537	5034.11	1.40873	1.40873	594
735.637	5009.89	1.40795	1.40795	594
735.747	4983.16	1.40706	1.40706	594
735.857	4956.2	1.40617	1.40617	594
735.957	4931.39	1.40539	1.40539	594
736.067	4904.45	1.40452	1.40452	594
736.177	4877.25	1.40361	1.40361	594
736.287	4849.84	1.40272	1.40272	594
736.387	4825.08	1.40191	1.40191	594
736.497	4797.75	1.40109	1.40109	594
736.607	4769.92	1.40018	1.40018	594
736.707	4745.44	1.39939	1.39939	594
736.817	4718.94	1.39852	1.39852	594
736.927	4692.08	1.39763	1.39763	594
737.037	4665.3	1.39677	1.39677	594
737.137	4640.05	1.39596	1.39596	594
737.247	4612.62	1.39509	1.39509	594
737.357	4585.37	1.39418	1.39418	594
737.457	4561.28	1.39342	1.39342	594
737.567	4534.28	1.39251	1.39251	594
737.677	4508.32	1.39166	1.39166	594
737.777	4484.93	1.39085	1.39085	594
737.887	4458.29	1.38997	1.38997	594
737.997	4432.26	1.3891	1.3891	594
738.107	4407.09	1.38825	1.38825	594
738.207	4383.14	1.38744	1.38744	594
738.317	4357.22	1.38655	1.38655	594
738.427	4331.25	1.38569	1.38569	594
738.527	4306.65	1.38486	1.38486	594
738.637	4281.29	1.38397	1.38397	594
738.747	4255.01	1.3831	1.3831	594
738.857	4228.98	1.38223	1.38223	594
738.957	4205.17	1.38145	1.38145	594
739.067	4178.68	1.38058	1.38058	594
739.177	4152.95	1.37971	1.37971	594
739.277	4130.22	1.37891	1.37891	594
739.387	4105.31	1.37806	1.37806	594
739.497	4079.5	1.37715	1.37715	594
739.607	4053.39	1.3763	1.3763	593
739.707	4029.47	1.3755	1.3755	593
739.817	4004.56	1.37463	1.37463	593
739.927	3978.06	1.37374	1.37374	593
740.027	3954.07	1.37293	1.37293	593
740.137	3928.75	1.37206	1.37206	593
740.247	3903.76	1.3712	1.3712	593
740.357	3878.92	1.37033	1.37033	593
740.457	3856.39	1.3695	1.3695	593
740.567	3831.25	1.36865	1.36865	593
740.677	3805.64	1.36776	1.36776	594
740.777	3783.15	1.36696	1.36696	594
740.887	3758.32	1.36605	1.36605	594
740.997	3733.82	1.3652	1.3652	594
741.107	3708.84	1.36431	1.36431	594
741.207	3686.37	1.36355	1.36355	594
741.317	3661.25	1.36266	1.36266	594
741.427	3636.51	1.36179	1.36179	594
741.527	3613.67	1.36096	1.36096	594
741.637	3589.5	1.36014	1.36014	593
741.747	3564.25	1.35923	1.35923	593
741.857	3539.64	1.35834	1.35834	593
741.957	3517.78	1.35755	1.35755	593
742.067	3491.65	1.35666	1.35666	593
742.177	3467.06	1.3558	1.3558	593
742.277	3444.95	1.35499	1.35499	593
742.387	3420.31	1.35408	1.35408	593
742.497	3396.32	1.35325	1.35325	593
742.597	3374.16	1.35245	1.35245	593
742.707	3349.89	1.35156	1.35156	593
742.817	3325.71	1.35069	1.35069	593
742.917	3304.11	1.34986	1.34986	593
743.027	3280.74	1.349	1.349	593
743.137	3256.89	1.34813	1.34813	593
743.247	3233.03	1.34722	1.34722	593
743.347	3211.97	1.34643	1.34643	593
743.457	3188.97	1.34554	1.34554	593
743.567	3165.91	1.34465	1.34465	593
743.667	3145.03	1.34387	1.34387	593
743.777	3121.49	1.34298	1.34298	593
743.887	3098.71	1.34213	1.34213	593
743.997	3075.64	1.34124	1.34124	593
744.097	3054.28	1.34046	1.34046	593
744.207	3031.02	1.33957	1.33957	593
744.317	3007.35	1.33868	1.33868	593
744.417	2986.61	1.33787	1.33787	593
744.527	2964.11	1.33701	1.33701	593
744.637	2940.95	1.33612	1.33612	593
744.747	2918.17	1.33527	1.33527	593
744.847	2897.09	1.33444	1.33444	593
744.957	2874.36	1.33358	1.33358	593
745.067	2851.81	1.33269	1.33269	593
745.167	2831.25	1.33186	1.33186	593
745.277	2808.65	1.33099	1.33099	593
745.387	2786.14	1.33012	1.33012	593
745.497	2763.05	1.32923	1.32923	593
745.597	2742.95	1.32845	1.32845	593
745.707	2720.9	1.32756	1.32756	593
745.817	2698.68	1.32667	1.32667	593
745.917	2678.62	1.32589	1.32589	593
746.027	2656.77	1.325	1.325	593
746.137	2634.98	1.32413	1.32413	593
746.247	2612.78	1.32324	1.32324	593
746.347	2591.98	1.32245	1.32245	593
746.457	2569.53	1.32154	1.32154	593
746.567	2547.32	1.32068	1.32068	593
746.667	2526.46	1.31985	1.31985	593
746.777	2504.42	1.31898	1.31898	593
746.887	2482.53	1.31809	1.31809	593
746.997	2461.06	1.3172	1.3172	593
747.097	2440.83	1.31642	1.31642	593
747.207	2418.97	1.31555	1.31555	593
747.317	2397.45	1.31468	1.31468	593
747.417	2378.15	1.31386	1.31386	593
747.527	2356.38	1.31297	1.31297	593
747.637	2336.07	1.3121	1.3121	593
747.737	2317.4	1.31129	1.31129	593
747.847	2297.62	1.31038	1.31038	593
747.957	2277.88	1.30949	1.30949	593
748.067	2258.97	1.30863	1.30863	593
748.167	2241.98	1.30786	1.30786	593
748.277	2223.51	1.30695	1.30695	593
748.387	2203.87	1.30608	1.30608	593
748.487	2187.04	1.30528	1.30528	593
748.597	2168.56	1.30439	1.30439	593
748.707	2149.45	1.30352	1.30352	593
748.817	2130.42	1.30263	1.30263	593
748.917	2113.1	1.30185	1.30185	593
749.027	2093.93	1.30096	1.30096	593
749.137	2074.79	1.30009	1.30009	593
749.237	2057.58	1.29926	1.29926	593
749.347	2037.78	1.29837	1.29837	593
749.457	2018.65	1.29753	1.29753	593
749.567	1999.47	1.29662	1.29662	593
749.667	1982.38	1.29581	1.29581	593
749.777	1963.22	1.2949	1.2949	593
749.887	1944.08	1.29401	1.29401	593
749.987	1927.11	1.29321	1.29321	593
750.097	1907.94	1.29232	1.29232	593
750.207	1889.25	1.29143	1.29143	593
750.317	1870.31	1.29052	1.29052	593
750.417	1854.29	1.28975	1.28975	593
750.527	1836.29	1.28888	1.28888	593
750.637	1818.75	1.28798	1.28798	593
750.737	1802.91	1.28719	1.28719	593
750.847	1786.82	1.28632	1.28632	593
750.957	1771.52	1.28541	1.28541	593
751.067	1756.93	1.28454	1.28454	593
751.167	1744.53	1.28374	1.28374	593
751.277	1731.37	1.28285	1.28285	593
751.387	1717.94	1.28198	1.28198	593
751.487	1706.56	1.28115	1.28115	593
751.597	1694.44	1.28029	1.28029	593
751.707	1682.49	1.27942	1.27942	593
751.817	1670.85	1.27851	1.27851	594
[truncated: 163 more rows]
