# Supplementary material for: Benchmark dataset of the effect of grain size on strength in the single-phase FCC CrCoNi medium entropy alloy
Source: Data Brief. 2019 Oct 1;27:104592. doi: 10.1016/j.dib.2019.104592 (PMC6812030; doi:10.1016/j.dib.2019.104592)
Supplement: Multimedia component 1 [file mmc1.zip › Compression_Tests/873K/CrCoNi_1073K_15min_873K.xlsx]

## Sheet: CrCoNi_1073K_15min_873K
Name	CrCoNi-800C-15min-3,5µm-893K
Diameter	4.05	mm
Sample height	8.07	mm
Gage length	8.07	mm
Speed ​​during measurement	0.48	mm/min
Time	Force	Crosshead Displacement	Crosshead Displacement	Temperature
s	N	mm	mm	°C
673.893	72.912	0	0	595
673.973	73.0227	2.06708e-05	2.06708e-05	595
674.003	73.0541	2.06708e-05	2.06708e-05	595
674.003	73.0541	2.06708e-05	2.06708e-05	595
674.113	72.9437	4.13415e-05	4.13415e-05	595
674.223	73.3382	0.000103259	0.000103259	595
674.323	74.9788	0.000702762	0.000702762	595
674.433	77.4749	0.00163259	0.00163259	595
674.543	80.6311	0.00260439	0.00260439	595
674.643	83.095	0.00341024	0.00341024	595
674.753	85.7796	0.00427856	0.00427856	594
674.863	88.0843	0.00520887	0.00520887	594
674.973	89.9553	0.00605621	0.00605621	594
675.073	91.51	0.00686254	0.00686254	594
675.183	92.4973	0.00777187	0.00777187	594
675.293	93.6658	0.00864019	0.00864019	594
675.393	94.4789	0.00944629	0.00944629	594
675.503	95.371	0.0103146	0.0103146	594
675.613	95.6158	0.0112034	0.0112034	594
675.723	95.584	0.0121128	0.0121128	594
675.823	95.9394	0.0129191	0.0129191	594
675.933	95.7263	0.0137869	0.0137869	594
676.043	96.1288	0.0146555	0.0146555	594
676.143	96.1526	0.0155028	0.0155028	594
676.253	96.3894	0.0163502	0.0163502	594
676.363	96.7288	0.01726	0.01726	594
676.473	97.1073	0.0181278	0.0181278	594
676.573	97.7077	0.0189134	0.0189134	594
676.683	97.9289	0.0197815	0.0197815	594
676.793	98.0551	0.0206913	0.0206913	594
676.893	98.2287	0.0214972	0.0214972	594
677.003	98.5998	0.0223655	0.0223655	594
677.113	98.6394	0.0232748	0.0232748	594
677.213	99.1757	0.0240607	0.0240607	594
677.323	99.3495	0.0249495	0.0249495	594
677.433	99.839	0.0258173	0.0258173	594
677.543	100.242	0.0266651	0.0266651	594
677.643	101.244	0.0275125	0.0275125	594
677.753	102.254	0.0283808	0.0283808	593
677.863	103.738	0.0292491	0.0292491	593
677.963	105.049	0.030055	0.030055	593
678.073	106.446	0.0309438	0.0309438	593
678.183	108.025	0.0318121	0.0318121	593
678.293	109.682	0.0327215	0.0327215	593
678.393	111.254	0.0335073	0.0335073	593
678.503	112.667	0.0343751	0.0343751	593
678.613	114.206	0.0352849	0.0352849	593
678.713	115.027	0.0360703	0.0360703	593
678.823	116.211	0.0369386	0.0369386	593
678.933	116.891	0.0378274	0.0378274	593
679.043	117.751	0.0386953	0.0386953	593
679.143	118.146	0.0395221	0.0395221	593
679.253	119.046	0.0403699	0.0403699	593
679.363	120.134	0.0412587	0.0412587	593
679.463	121.634	0.0421061	0.0421061	593
679.573	123.324	0.0429744	0.0429744	593
679.683	125.219	0.0438423	0.0438423	593
679.793	127.508	0.0447106	0.0447106	593
679.893	129.805	0.0455169	0.0455169	593
680.003	132.78	0.0463642	0.0463642	593
680.113	136.183	0.047274	0.047274	593
680.213	139.901	0.0480594	0.0480594	593
680.323	144.749	0.0489277	0.0489277	593
680.433	149.683	0.049837	0.049837	593
680.543	154.638	0.0507054	0.0507054	593
680.643	159.7	0.0514905	0.0514905	593
680.753	165.755	0.0523793	0.0523793	593
680.863	172.368	0.0532681	0.0532681	593
680.963	178.36	0.054054	0.054054	593
681.073	186.2	0.0549633	0.0549633	593
681.183	194.22	0.0558316	0.0558316	593
681.293	202.255	0.0566999	0.0566999	593
681.393	210.204	0.0574853	0.0574853	593
681.503	218.962	0.0583531	0.0583531	593
681.613	228.685	0.0592629	0.0592629	593
681.713	237.425	0.0600483	0.0600483	593
681.823	247.112	0.0609166	0.0609166	593
681.933	257.745	0.0618054	0.0618054	593
682.033	266.097	0.0626118	0.0626118	593
682.143	277.902	0.0635006	0.0635006	593
682.253	288.769	0.0643479	0.0643479	593
682.363	300.05	0.0652368	0.0652368	593
682.463	310.687	0.0660431	0.0660431	593
682.573	322.187	0.0669109	0.0669109	593
682.683	333.991	0.0677793	0.0677793	593
682.783	345.39	0.0685856	0.0685856	593
682.893	358.14	0.0694534	0.0694534	593
683.003	370.702	0.0703423	0.0703423	593
683.113	383.546	0.0712521	0.0712521	593
683.213	395.671	0.0720374	0.0720374	593
683.323	408.679	0.0729057	0.0729057	593
683.433	422.14	0.0737736	0.0737736	593
683.533	434.694	0.0745594	0.0745594	593
683.643	448.476	0.0754687	0.0754687	593
683.753	462.827	0.076337	0.076337	593
683.863	477.179	0.0772049	0.0772049	593
683.963	490.093	0.0779907	0.0779907	593
684.073	504.609	0.0788586	0.0788586	593
684.183	519.695	0.0797684	0.0797684	593
684.283	532.765	0.0805537	0.0805537	593
684.393	547.195	0.081463	0.081463	593
684.503	561.085	0.0823109	0.0823109	593
684.613	575.015	0.0831997	0.0831997	593
684.713	587.351	0.083985	0.083985	593
684.823	601.116	0.0848739	0.0848739	593
684.933	613.429	0.0857217	0.0857217	593
685.033	624.101	0.0864655	0.0864655	593
685.143	635.765	0.0873544	0.0873544	593
685.253	647.437	0.0882432	0.0882432	593
685.363	658.777	0.089132	0.089132	593
685.463	668.57	0.0899178	0.0899178	593
685.573	679.827	0.0908272	0.0908272	593
685.683	690.515	0.0916953	0.0916953	593
685.783	700.347	0.0924806	0.0924806	593
685.893	711.456	0.0933492	0.0933492	593
686.003	722.851	0.0942378	0.0942378	593
686.113	733.816	0.0950851	0.0950851	593
686.213	744.003	0.0958914	0.0958914	593
686.323	756.03	0.0968012	0.0968012	593
686.433	768.187	0.0976691	0.0976691	593
686.533	780.085	0.0984754	0.0984754	593
686.643	794.452	0.0993437	0.0993437	593
686.753	809.408	0.100232	0.100232	593
686.853	823.908	0.101039	0.101039	593
686.963	839.666	0.101886	0.101886	593
687.073	855.525	0.102775	0.102775	593
687.173	870.228	0.103581	0.103581	593
687.283	886.502	0.10447	0.10447	593
687.393	902.15	0.105317	0.105317	593
687.503	919.189	0.106206	0.106206	593
687.603	933.588	0.106992	0.106992	593
687.713	949.877	0.107881	0.107881	593
687.823	966.205	0.10879	0.10879	593
687.923	980.486	0.109575	0.109575	593
688.033	996.408	0.110444	0.110444	593
688.143	1012.54	0.111353	0.111353	593
688.253	1028.09	0.112201	0.112201	593
688.353	1041.86	0.113007	0.113007	593
688.463	1056.94	0.113875	0.113875	593
688.573	1072.02	0.114764	0.114764	593
688.673	1085.79	0.11555	0.11555	593
688.783	1100.77	0.116417	0.116417	593
688.893	1115.95	0.117306	0.117306	593
689.003	1130.81	0.118195	0.118195	593
689.103	1144.33	0.119001	0.119001	593
689.213	1159.53	0.11987	0.11987	593
689.323	1174.59	0.120738	0.120738	593
689.423	1187.53	0.121544	0.121544	593
689.533	1202.27	0.122412	0.122412	593
689.643	1216.57	0.123301	0.123301	593
689.753	1231.26	0.124169	0.124169	593
689.853	1244.82	0.124975	0.124975	593
689.963	1259.64	0.125844	0.125844	593
690.073	1274.42	0.126732	0.126732	593
690.173	1287.99	0.127538	0.127538	593
690.283	1302.44	0.128427	0.128427	593
690.393	1316.84	0.129316	0.129316	593
690.503	1331.85	0.130205	0.130205	593
690.603	1345.56	0.130991	0.130991	593
690.713	1359.95	0.131858	0.131858	593
690.823	1374.68	0.132727	0.132727	593
690.923	1387.98	0.133554	0.133554	593
691.033	1403.39	0.134442	0.134442	593
691.143	1418.47	0.135331	0.135331	593
691.253	1432.82	0.136179	0.136179	593
691.353	1446.37	0.136985	0.136985	593
691.463	1461.17	0.137853	0.137853	593
691.573	1476.27	0.138742	0.138742	593
691.673	1490.17	0.139548	0.139548	593
691.783	1505.34	0.140437	0.140437	593
691.893	1520.65	0.141326	0.141326	593
691.993	1534.35	0.142132	0.142132	593
692.103	1550.2	0.14298	0.14298	593
692.213	1566.24	0.143868	0.143868	593
692.323	1582.23	0.144757	0.144757	593
692.423	1596.77	0.145543	0.145543	593
692.533	1613.24	0.146431	0.146431	593
692.643	1629.66	0.147341	0.147341	593
692.743	1644.56	0.148147	0.148147	593
692.853	1661.29	0.149015	0.149015	593
692.963	1677.39	0.149904	0.149904	594
693.073	1694.08	0.150773	0.150773	594
693.173	1709.25	0.151578	0.151578	594
693.283	1725.99	0.152446	0.152446	594
693.393	1742.37	0.153336	0.153336	594
693.493	1757.17	0.154142	0.154142	594
693.603	1773.82	0.15503	0.15503	594
693.713	1789.92	0.155919	0.155919	594
693.823	1806.17	0.156788	0.156788	594
693.923	1820.48	0.157594	0.157594	594
694.033	1837.22	0.158462	0.158462	594
694.143	1853.72	0.159351	0.159351	594
694.243	1869.09	0.160136	0.160136	594
694.353	1886.15	0.161025	0.161025	594
694.463	1903.69	0.161914	0.161914	594
694.573	1920.32	0.162803	0.162803	594
694.673	1936.25	0.163588	0.163588	594
694.783	1953.8	0.164518	0.164518	594
694.893	1971.41	0.165387	0.165387	594
694.993	1986.74	0.166193	0.166193	594
695.103	2004.12	0.167082	0.167082	594
695.213	2021	0.167929	0.167929	594
695.323	2038.16	0.168818	0.168818	594
695.423	2053.12	0.169624	0.169624	594
695.533	2069.98	0.170492	0.170492	594
695.643	2086.89	0.171402	0.171402	594
695.743	2102.9	0.172229	0.172229	594
695.853	2120.34	0.173118	0.173118	594
695.963	2137.99	0.174006	0.174006	594
696.073	2154.55	0.174874	0.174874	594
696.173	2169.73	0.175681	0.175681	594
696.283	2186.25	0.176569	0.176569	594
696.393	2202.97	0.177458	0.177458	594
696.493	2219.68	0.178265	0.178265	594
696.603	2236.62	0.179112	0.179112	594
696.713	2254.12	0.180001	0.180001	594
696.813	2270.16	0.180828	0.180828	594
696.923	2287.64	0.181696	0.181696	594
697.033	2305.04	0.182585	0.182585	594
697.143	2322.54	0.183494	0.183494	594
697.243	2338.14	0.184259	0.184259	594
697.353	2356.02	0.185169	0.185169	594
697.463	2373.76	0.186057	0.186057	594
697.563	2389.68	0.186843	0.186843	594
697.673	2407.04	0.187732	0.187732	594
697.783	2424.36	0.1886	0.1886	594
697.893	2441.49	0.189468	0.189468	594
697.993	2457.59	0.190295	0.190295	594
698.103	2474.81	0.191163	0.191163	594
698.213	2492.29	0.192052	0.192052	594
698.313	2508.32	0.192858	0.192858	594
698.423	2525.42	0.193767	0.193767	594
698.533	2542.93	0.194615	0.194615	594
698.643	2559.93	0.195504	0.195504	594
698.743	2575.31	0.19631	0.19631	594
698.853	2592.23	0.197199	0.197199	594
698.963	2609.04	0.198047	0.198047	594
699.063	2624.8	0.198873	0.198873	594
699.173	2641.82	0.199741	0.199741	594
699.283	2659.33	0.200631	0.200631	594
699.393	2677.18	0.201519	0.201519	594
699.493	2693.47	0.202305	0.202305	594
699.603	2711.63	0.203194	0.203194	594
699.713	2728.85	0.204082	0.204082	594
699.813	2744.81	0.204868	0.204868	594
699.923	2762.4	0.205757	0.205757	594
700.033	2779.36	0.206625	0.206625	594
700.143	2796.82	0.207493	0.207493	594
700.243	2812.27	0.208279	0.208279	594
700.353	2829.56	0.209188	0.209188	594
700.463	2847.14	0.210077	0.210077	594
700.563	2862.9	0.210883	0.210883	594
700.673	2880.26	0.211772	0.211772	594
700.783	2897.61	0.21264	0.21264	594
700.893	2913.89	0.213508	0.213508	594
700.993	2929.57	0.214335	0.214335	594
701.103	2946.98	0.215203	0.215203	594
701.213	2963.8	0.216071	0.216071	594
701.313	2979.7	0.216857	0.216857	594
701.423	2996.63	0.217766	0.217766	594
701.533	3013.21	0.218635	0.218635	594
701.643	3030.57	0.219503	0.219503	594
701.743	3046.14	0.220309	0.220309	594
701.853	3063.61	0.221198	0.221198	594
701.953	3079.56	0.221983	0.221983	594
702.063	3097.3	0.222872	0.222872	594
702.173	3114.9	0.22374	0.22374	594
702.283	3132.9	0.224629	0.224629	594
702.383	3148.84	0.225414	0.225414	594
702.493	3165.73	0.226304	0.226304	594
702.603	3183.39	0.227171	0.227171	594
702.703	3199.67	0.227978	0.227978	594
702.813	3217.14	0.228846	0.228846	594
702.923	3234.63	0.229714	0.229714	594
703.033	3251.68	0.230603	0.230603	594
703.133	3268.25	0.231409	0.231409	594
703.243	3285.38	0.232298	0.232298	594
703.353	3302.81	0.233166	0.233166	594
703.453	3318.25	0.233972	0.233972	594
703.563	3335.5	0.23484	0.23484	594
703.673	3352.87	0.235709	0.235709	594
703.783	3370.2	0.236598	0.236598	594
703.883	3385.89	0.237383	0.237383	594
703.993	3402.89	0.238272	0.238272	594
704.103	3419.96	0.23914	0.23914	594
704.203	3435.84	0.239925	0.239925	594
704.313	3453.1	0.240814	0.240814	594
704.423	3470.51	0.241703	0.241703	594
704.533	3487.53	0.242592	0.242592	594
704.633	3503.72	0.243377	0.243377	594
704.743	3522.03	0.244266	0.244266	594
704.853	3539.33	0.245134	0.245134	594
704.953	3555.45	0.24592	0.24592	594
705.063	3572.86	0.246788	0.246788	594
705.173	3590.09	0.247677	0.247677	594
705.283	3607.64	0.248566	0.248566	594
705.383	3622.97	0.249352	0.249352	594
705.493	3640.75	0.250261	0.250261	594
705.603	3657.03	0.251088	0.251088	594
705.703	3672.67	0.251915	0.251915	594
705.813	3689.03	0.252783	0.252783	594
705.923	3705.5	0.253651	0.253651	594
706.033	3721.52	0.254561	0.254561	594
706.133	3735.01	0.255304	0.255304	594
706.243	3750.44	0.256173	0.256173	594
706.353	3766.6	0.257062	0.257062	594
706.453	3780.97	0.257868	0.257868	594
706.563	3796.83	0.258736	0.258736	594
706.673	3812.1	0.259604	0.259604	594
706.773	3826	0.26041	0.26041	594
706.883	3841.57	0.261299	0.261299	594
706.993	3856.48	0.262188	0.262188	594
707.103	3871.51	0.263035	0.263035	594
707.203	3885.37	0.263842	0.263842	594
707.313	3899.72	0.26471	0.26471	594
707.423	3914.79	0.265598	0.265598	594
707.523	3927.84	0.266405	0.266405	594
707.633	3942.26	0.267252	0.267252	594
707.743	3956.16	0.26812	0.26812	594
707.853	3969.98	0.26903	0.26903	594
707.953	3982.22	0.269816	0.269816	594
708.063	3996.02	0.270683	0.270683	594
708.173	4009.55	0.271572	0.271572	594
708.273	4021.31	0.272379	0.272379	594
708.383	4034.2	0.273267	0.273267	594
708.493	4047.2	0.274156	0.274156	594
708.603	4059.45	0.275025	0.275025	594
708.703	4071.12	0.27581	0.27581	594
708.813	4083.71	0.276699	0.276699	594
708.923	4096.16	0.277567	0.277567	594
709.023	4107.25	0.278373	0.278373	594
709.133	4119.24	0.279262	0.279262	594
709.243	4131.07	0.280151	0.280151	594
709.353	4142.45	0.28104	0.28104	594
709.453	4152.38	0.281805	0.281805	594
709.563	4164.22	0.282672	0.282672	594
709.673	4175.02	0.283541	0.283541	594
709.773	4185.31	0.284326	0.284326	594
709.883	4197.27	0.285236	0.285236	594
709.993	4208.23	0.286125	0.286125	594
710.103	4219.31	0.287014	0.287014	594
710.203	4229.03	0.287819	0.287819	594
710.313	4239.77	0.288688	0.288688	594
710.423	4249.47	0.289535	0.289535	594
710.523	4258.68	0.290341	0.290341	594
710.633	4268.71	0.29123	0.29123	594
710.743	4279.11	0.292098	0.292098	594
710.853	4288.23	0.292967	0.292967	594
710.953	4297.02	0.293773	0.293773	594
711.063	4307.02	0.294641	0.294641	594
711.173	4316.91	0.295551	0.295551	594
711.273	4325.6	0.296357	0.296357	595
711.383	4335.16	0.297225	0.297225	595
711.493	4343.98	0.298134	0.298134	595
711.603	4352.65	0.299002	0.299002	595
711.703	4361.13	0.299788	0.299788	595
711.813	4369.77	0.300656	0.300656	595
711.923	4378.5	0.301545	0.301545	595
712.023	4386.29	0.302331	0.302331	595
712.133	4395.2	0.30324	0.30324	595
712.243	4404.88	0.304129	0.304129	595
712.343	4412.3	0.304914	0.304914	595
712.453	4421.46	0.305824	0.305824	595
712.563	4429.61	0.306692	0.306692	595
712.673	4437.99	0.307581	0.307581	595
712.773	4445.02	0.308346	0.308346	595
712.883	4453.16	0.309235	0.309235	595
712.993	4461.21	0.310124	0.310124	595
713.093	4469.18	0.310929	0.310929	595
713.203	4477.24	0.311818	0.311818	595
713.313	4485.56	0.312687	0.312687	595
713.423	4492.97	0.313555	0.313555	595
713.523	4500.27	0.314361	0.314361	595
713.633	4508.23	0.31525	0.31525	595
713.743	4516.16	0.316138	0.316138	595
713.843	4523.51	0.316945	0.316945	595
713.953	4531.03	0.317813	0.317813	595
714.063	4538.42	0.318702	0.318702	595
714.173	4545.95	0.319591	0.319591	595
714.273	4552.25	0.320376	0.320376	595
714.383	4560.27	0.321285	0.321285	595
714.493	4567.83	0.322154	0.322154	595
714.593	4574.51	0.322939	0.322939	595
714.703	4581.69	0.323849	0.323849	595
714.813	4588.97	0.324738	0.324738	595
714.923	4596.09	0.325585	0.325585	595
715.023	4602.55	0.326391	0.326391	595
715.133	4609.73	0.32728	0.32728	595
715.243	4617.28	0.328128	0.328128	595
715.343	4624.1	0.328975	0.328975	595
715.453	4630.99	0.329822	0.329822	595
715.563	4637.82	0.330711	0.330711	595
715.673	4645.47	0.331621	0.331621	595
715.773	4651.78	0.332406	0.332406	595
715.883	4658.25	0.333275	0.333275	595
715.993	4665.6	0.334184	0.334184	595
716.093	4671.34	0.33499	0.33499	595
716.203	4677.91	0.335879	0.335879	595
716.313	4684.57	0.336748	0.336748	594
716.423	4690.95	0.337615	0.337615	594
716.523	4696.74	0.338422	0.338422	594
716.633	4702.92	0.339311	0.339311	594
716.733	4708.33	0.340117	0.340117	594
716.843	4715.11	0.341026	0.341026	594
716.953	4722.26	0.341915	0.341915	594
717.063	4729.13	0.342824	0.342824	594
717.163	4734.7	0.34361	0.34361	594
717.273	4740.61	0.344478	0.344478	594
717.383	4746.38	0.345367	0.345367	594
717.483	4752.15	0.346173	0.346173	594
717.593	4758.59	0.347062	0.347062	594
717.703	4764.72	0.347909	0.347909	594
717.813	4771.61	0.348798	0.348798	594
717.913	4777.57	0.349625	0.349625	594
718.023	4783.38	0.350493	0.350493	594
718.133	4789.92	0.351382	0.351382	594
718.233	4795.47	0.352209	0.352209	594
718.343	4802.56	0.353077	0.353077	594
718.453	4808.7	0.353945	0.353945	594
718.563	4814.23	0.354814	0.354814	594
718.663	4819.93	0.35564	0.35564	594
718.773	4825.48	0.356529	0.356529	594
718.883	4831.07	0.357418	0.357418	594
718.983	4835.74	0.358204	0.358204	594
719.093	4841.88	0.359072	0.359072	594
719.203	4847.48	0.35996	0.35996	594
719.313	4853.72	0.360849	0.360849	594
719.413	4858.53	0.361656	0.361656	594
719.523	4864.18	0.362544	0.362544	594
719.633	4869.5	0.363433	0.363433	594
719.733	4874.35	0.364219	0.364219	594
719.843	4879.58	0.365107	0.365107	594
719.953	4884.93	0.365976	0.365976	594
720.063	4891	0.366844	0.366844	594
720.163	4895.76	0.36765	0.36765	594
720.273	4901.8	0.36856	0.36856	594
720.383	4907.3	0.369449	0.369449	594
720.483	4912.45	0.370213	0.370213	594
720.593	4918.12	0.371102	0.371102	594
720.703	4923.65	0.371991	0.371991	594
720.813	4928.73	0.37288	0.37288	594
720.913	4933.57	0.373707	0.373707	594
721.023	4938.02	0.374534	0.374534	594
721.133	4943.12	0.375422	0.375422	594
721.233	4947.78	0.376229	0.376229	594
721.343	4953.12	0.377118	0.377118	594
721.453	4958.76	0.377985	0.377985	594
721.563	4964.33	0.378854	0.378854	594
721.663	4968.79	0.379681	0.379681	594
721.773	4974.45	0.380569	0.380569	594
721.883	4979.12	0.381438	0.381438	594
721.983	4983.74	0.382244	0.382244	594
722.093	4987.98	0.383133	0.383133	594
722.203	4993.19	0.384001	0.384001	594
722.303	4997.52	0.384786	0.384786	594
722.413	5002.64	0.385654	0.385654	595
722.523	5007.48	0.386543	0.386543	595
722.633	5012.2	0.387411	0.387411	595
722.733	5017.44	0.388259	0.388259	595
722.843	5021.89	0.389086	0.389086	595
722.953	5027.4	0.389975	0.389975	595
723.053	5032.05	0.390781	0.390781	595
723.163	5036.79	0.391649	0.391649	595
723.273	5041.93	0.392559	0.392559	595
723.383	5047.18	0.393426	0.393426	595
723.483	5051.04	0.394212	0.394212	595
723.593	5055.1	0.39508	0.39508	595
723.703	5059.69	0.395969	0.395969	595
723.803	5063.95	0.396775	0.396775	595
723.913	5068.5	0.397644	0.397644	595
724.023	5073.36	0.398532	0.398532	595
724.133	5077.66	0.39938	0.39938	595
724.233	5082.26	0.400207	0.400207	595
724.343	5087.27	0.401095	0.401095	595
724.453	5091.77	0.401984	0.401984	595
724.553	5095.96	0.40277	0.40277	595
724.663	5100.35	0.403638	0.403638	595
724.773	5104.89	0.404506	0.404506	595
724.883	5109.6	0.405395	0.405395	595
724.983	5114.04	0.406201	0.406201	595
725.093	5118.34	0.407069	0.407069	595
725.203	5123.34	0.407937	0.407937	595
725.303	5128.02	0.408744	0.408744	595
725.413	5133.05	0.409632	0.409632	595
725.523	5137.4	0.410501	0.410501	595
725.633	5142.33	0.41139	0.41139	595
725.733	5146.09	0.412175	0.412175	595
725.843	5150.28	0.413064	0.413064	595
725.953	5154.74	0.413932	0.413932	595
726.053	5158.5	0.414738	0.414738	595
726.163	5163	0.415586	0.415586	595
726.273	5167.7	0.416475	0.416475	595
726.383	5172.18	0.417343	0.417343	595
726.483	5177.17	0.41819	0.41819	595
726.593	5181.17	0.419059	0.419059	595
726.703	5185.46	0.419926	0.419926	595
726.803	5188.98	0.420712	0.420712	595
726.913	5193.4	0.42156	0.42156	595
727.023	5197.68	0.422469	0.422469	595
727.123	5201.63	0.423255	0.423255	595
727.233	5205.58	0.424102	0.424102	595
727.343	5209.47	0.42497	0.42497	595
727.453	5214.08	0.425859	0.425859	595
727.553	5218.71	0.426665	0.426665	595
727.663	5223.4	0.427533	0.427533	595
727.773	5228.04	0.428443	0.428443	595
727.873	5231.64	0.429208	0.429208	595
727.983	5236.05	0.430117	0.430117	595
728.093	5239.56	0.430965	0.430965	595
728.203	5243.8	0.431854	0.431854	595
728.303	5248.26	0.432639	0.432639	595
728.413	5252.17	0.433507	0.433507	595
728.523	5256.48	0.434396	0.434396	595
728.623	5260.37	0.435181	0.435181	595
728.733	5264.49	0.43607	0.43607	595
728.843	5268.85	0.436959	0.436959	595
728.953	5272.95	0.437828	0.437828	595
729.053	5276.6	0.438633	0.438633	595
729.163	5280.03	0.439502	0.439502	595
729.273	5284.32	0.440391	0.440391	595
729.373	5288.41	0.441176	0.441176	595
729.483	5292.61	0.442044	0.442044	595
729.593	5297	0.442933	0.442933	595
729.703	5300.91	0.443822	0.443822	595
729.803	5304.44	0.444587	0.444587	595
729.913	5308.96	0.445496	0.445496	595
730.023	5313.2	0.446365	0.446365	595
730.123	5316.93	0.44717	0.44717	595
730.233	5320.97	0.448059	0.448059	595
730.343	5324.62	0.448928	0.448928	595
730.453	5328.43	0.449816	0.449816	595
730.553	5331.8	0.450602	0.450602	595
730.663	5335.79	0.45147	0.45147	595
730.773	5340.02	0.45238	0.45238	595
730.873	5343.53	0.453145	0.453145	595
730.983	5348.24	0.454033	0.454033	595
731.093	5352.48	0.454902	0.454902	595
731.203	5356.63	0.45579	0.45579	595
731.303	5360.48	0.456596	0.456596	595
731.413	5364.41	0.457485	0.457485	595
731.523	5367.78	0.458333	0.458333	595
731.623	5371.71	0.459139	0.459139	595
731.733	5375.26	0.460028	0.460028	595
731.843	5379.26	0.460917	0.460917	595
731.943	5382.61	0.461702	0.461702	595
732.053	5386.1	0.462591	0.462591	595
732.163	5389.76	0.463439	0.463439	595
732.263	5393.64	0.464265	0.464265	595
732.373	5397.65	0.465154	0.465154	595
732.483	5401.59	0.466022	0.466022	595
732.593	5405.69	0.466911	0.466911	594
732.693	5408.74	0.467717	0.467717	594
732.803	5412.7	0.468606	0.468606	594
732.913	5416.31	0.469495	0.469495	594
733.013	5419.77	0.47026	0.47026	594
733.123	5423.69	0.471148	0.471148	594
733.233	5427.53	0.472017	0.472017	594
733.343	5431.65	0.472906	0.472906	594
733.443	5435.39	0.473733	0.473733	594
733.553	5439.19	0.47458	0.47458	594
733.663	5443.32	0.475489	0.475489	594
733.763	5446.22	0.476296	0.476296	594
733.873	5449.55	0.477164	0.477164	594
733.983	5453.02	0.478053	0.478053	594
734.093	5456.81	0.478921	0.478921	594
734.193	5460.44	0.479727	0.479727	594
734.303	5464.1	0.480595	0.480595	594
734.413	5468.12	0.481484	0.481484	594
734.513	5471.56	0.48227	0.48227	594
734.623	5475.05	0.483138	0.483138	594
734.733	5479.15	0.484047	0.484047	594
734.843	5482.83	0.484936	0.484936	594
734.943	5486.05	0.485742	0.485742	594
735.053	5489.77	0.486611	0.486611	594
735.163	5493.56	0.487478	0.487478	594
735.263	5496.88	0.488305	0.488305	594
735.373	5500.72	0.489174	0.489174	594
735.483	5503.76	0.490042	0.490042	594
735.593	5507.67	0.490931	0.490931	594
735.693	5511.37	0.491737	0.491737	594
735.803	5515.23	0.492646	0.492646	594
735.913	5518.84	0.493514	0.493514	594
736.013	5522.24	0.494321	0.494321	594
736.123	5525.84	0.495209	0.495209	594
736.233	5530.3	0.496078	0.496078	594
736.343	5534.06	0.496967	0.496967	594
736.443	5537.35	0.497731	0.497731	594
736.553	5540.85	0.498641	0.498641	594
736.663	5544.51	0.49953	0.49953	593
736.763	5547.8	0.500315	0.500315	593
736.873	5551.72	0.501204	0.501204	593
736.983	5554.91	0.502093	0.502093	593
737.083	5558.2	0.502899	0.502899	593
737.193	5562.16	0.503788	0.503788	593
737.303	5565.66	0.504677	0.504677	593
737.413	5569.01	0.505545	0.505545	593
737.513	5572.5	0.506351	0.506351	593
737.623	5576.23	0.507219	0.507219	593
737.733	5580.21	0.508108	0.508108	593
737.833	5583.56	0.508935	0.508935	593
737.943	5586.34	0.509803	0.509803	593
738.053	5590.32	0.510692	0.510692	593
738.163	5594.75	0.511581	0.511581	593
738.263	5598.5	0.512407	0.512407	593
738.373	5601.94	0.513276	0.513276	593
738.483	5605.33	0.514165	0.514165	593
738.583	5608.07	0.514971	0.514971	593
738.693	5611.56	0.515818	0.515818	593
738.803	5615.63	0.516707	0.516707	593
738.913	5620.15	0.517616	0.517616	593
739.013	5623.68	0.518402	0.518402	593
739.123	5627.91	0.519312	0.519312	593
739.233	5631.32	0.52018	0.52018	593
739.333	5634.44	0.520966	0.520966	593
739.443	5637.68	0.521875	0.521875	593
739.553	5641.38	0.522743	0.522743	593
739.663	5644.86	0.523652	0.523652	593
739.763	5647.88	0.524438	0.524438	593
739.873	5651.58	0.525286	0.525286	593
739.983	5654.93	0.526195	0.526195	593
740.083	5658.06	0.52698	0.52698	593
740.193	5661.44	0.527869	0.527869	593
740.303	5665.61	0.528779	0.528779	593
740.413	5669.4	0.529647	0.529647	593
740.513	5672.3	0.530453	0.530453	593
740.623	5675.77	0.531342	0.531342	593
740.733	5679.47	0.53221	0.53221	593
740.833	5682.71	0.533037	0.533037	593
740.943	5686.37	0.533926	0.533926	593
741.053	5689.86	0.534773	0.534773	593
741.163	5693.51	0.535662	0.535662	593
741.263	5696.8	0.536468	0.536468	593
741.373	5700.64	0.537337	0.537337	593
741.483	5704.74	0.538226	0.538226	593
741.583	5707.63	0.53899	0.53899	593
741.693	5711.19	0.5399	0.5399	593
741.803	5714.87	0.540768	0.540768	593
741.903	5718.13	0.541574	0.541574	593
742.013	5721.49	0.542483	0.542483	593
742.123	5724.54	0.543352	0.543352	593
742.233	5727.72	0.544241	0.544241	593
742.333	5731.33	0.545026	0.545026	593
742.443	5734.45	0.545894	0.545894	593
742.553	5738.01	0.546783	0.546783	593
742.653	5741.76	0.54761	0.54761	593
742.763	5744.92	0.548457	0.548457	593
742.873	5748.33	0.549346	0.549346	593
742.983	5751.76	0.550235	0.550235	593
743.083	5754.81	0.551041	0.551041	593
743.193	5757.65	0.55193	0.55193	593
743.303	5760.02	0.552778	0.552778	593
743.403	5763.44	0.553584	0.553584	593
743.513	5766.97	0.554452	0.554452	593
743.623	5770.93	0.555341	0.555341	593
743.733	5775.05	0.556229	0.556229	593
743.833	5777.79	0.557015	0.557015	593
743.943	5781.24	0.557904	0.557904	593
744.053	5785.21	0.558793	0.558793	593
744.153	5788.63	0.559578	0.559578	593
744.263	5792.32	0.560467	0.560467	593
744.373	5795.54	0.561356	0.561356	593
744.483	5798.11	0.562224	0.562224	593
744.583	5801.21	0.56301	0.56301	593
744.693	5804.39	0.563919	0.563919	593
744.803	5806.98	0.564746	0.564746	594
744.903	5810.3	0.565573	0.565573	594
745.013	5813.85	0.56642	0.56642	594
745.123	5817.77	0.567309	0.567309	594
745.233	5820.87	0.568219	0.568219	594
745.333	5823.49	0.569004	0.569004	594
745.443	5827	0.569893	0.569893	594
745.553	5830.32	0.570761	0.570761	594
745.653	5833.42	0.571567	0.571567	594
745.763	5836.34	0.572415	0.572415	594
745.873	5839.95	0.573325	0.573325	594
745.983	5843.09	0.574193	0.574193	594
746.083	5845.75	0.574978	0.574978	594
746.193	5848.63	0.575846	0.575846	594
746.303	5852.9	0.576735	0.576735	594
746.403	5856.44	0.577541	0.577541	594
746.513	5859.93	0.578409	0.578409	594
746.623	5863.58	0.579298	0.579298	594
746.733	5867.16	0.580187	0.580187	594
746.833	5870.39	0.580973	0.580973	594
746.943	5873.17	0.581861	0.581861	594
747.043	5876.16	0.582668	0.582668	594
747.153	5879.05	0.583515	0.583515	594
747.263	5882.68	0.584404	0.584404	594
747.373	5885.83	0.585272	0.585272	594
747.473	5888.54	0.586057	0.586057	594
747.583	5892.58	0.586967	0.586967	594
747.693	5896.42	0.587856	0.587856	594
747.793	5899.71	0.588641	0.588641	594
747.903	5903.06	0.58953	0.58953	594
748.013	5905.86	0.590378	0.590378	594
748.123	5909.18	0.591267	0.591267	594
748.223	5912.25	0.592073	0.592073	594
748.333	5916.24	0.592941	0.592941	594
748.443	5918.39	0.593788	0.593788	594
748.543	5920.67	0.594574	0.594574	594
748.653	5924.65	0.595463	0.595463	594
748.763	5928.78	0.596331	0.596331	594
748.873	5932.45	0.597241	0.597241	594
748.973	5936.1	0.598026	0.598026	594
749.083	5938.89	0.598873	0.598873	594
749.193	5942.44	0.599762	0.599762	594
749.293	5945.62	0.600548	0.600548	594
749.403	5948.92	0.601416	0.601416	594
749.513	5951.89	0.602325	0.602325	594
749.623	5955.16	0.603194	0.603194	594
749.723	5958.18	0.604	0.604	594
749.833	5960.98	0.604847	0.604847	594
749.943	5964.44	0.605757	0.605757	594
750.043	5967.42	0.606563	0.606563	594
750.153	5970.65	0.607431	0.607431	594
750.263	5973.62	0.60832	0.60832	594
750.373	5976.5	0.609188	0.609188	594
750.473	5979.7	0.609973	0.609973	594
750.583	5983.34	0.610842	0.610842	594
750.693	5986.69	0.611752	0.611752	594
750.793	5990.2	0.612557	0.612557	594
750.903	5993.15	0.613405	0.613405	594
751.013	5996.51	0.614294	0.614294	594
751.123	5999.78	0.615162	0.615162	594
751.223	6003.52	0.615968	0.615968	594
751.333	6007.18	0.616837	0.616837	594
751.443	6010.91	0.617746	0.617746	594
751.543	6014.07	0.618531	0.618531	594
751.653	6017.37	0.6194	0.6194	594
751.763	6020.54	0.620288	0.620288	594
751.863	6023.68	0.621074	0.621074	594
751.973	6027.72	0.621963	0.621963	594
752.083	6032.14	0.62281	0.62281	594
752.193	6035.75	0.623699	0.623699	594
752.293	6038.65	0.624505	0.624505	594
752.403	6042.12	0.625394	0.625394	594
752.513	6045.8	0.626283	0.626283	594
752.613	6048.33	0.627068	0.627068	594
752.723	6051.61	0.627957	0.627957	594
752.833	6055.13	0.628825	0.628825	594
752.943	6058.81	0.629693	0.629693	594
753.043	6062.08	0.63052	0.63052	594
753.153	6065.39	0.631388	0.631388	594
753.263	6068.29	0.632236	0.632236	594
753.363	6071.51	0.633063	0.633063	594
753.473	6075.1	0.633952	0.633952	594
753.583	6078.8	0.634841	0.634841	594
753.693	6082.06	0.635709	0.635709	594
753.793	6085.36	0.636536	0.636536	594
753.903	6087.7	0.637383	0.637383	594
754.013	6091.23	0.638272	0.638272	594
754.113	6095.05	0.639057	0.639057	594
754.223	6098.2	0.639926	0.639926	594
754.333	6101.81	0.640835	0.640835	594
754.443	6105.26	0.641703	0.641703	594
754.543	6108.88	0.64251	0.64251	594
754.653	6112.47	0.643398	0.643398	594
754.763	6116.26	0.644287	0.644287	594
754.863	6119.23	0.645073	0.645073	594
754.973	6122.2	0.645961	0.645961	594
755.083	6124.73	0.646809	0.646809	594
755.193	6128.21	0.647718	0.647718	594
755.293	6131.23	0.648525	0.648525	594
755.403	6134.49	0.649372	0.649372	594
755.513	6138.01	0.650261	0.650261	594
755.613	6140.79	0.651067	0.651067	594
755.723	6143.86	0.651956	0.651956	594
755.833	6147.4	0.652824	0.652824	594
755.943	6150.41	0.653713	0.653713	594
756.043	6153.08	0.65454	0.65454	594
756.153	6156.21	0.655408	0.655408	594
756.263	6159.31	0.656276	0.656276	594
756.363	6162.01	0.657082	0.657082	594
756.473	6164.95	0.657971	0.657971	594
756.583	6168.48	0.658839	0.658839	594
756.693	6170.66	0.659708	0.659708	594
756.793	6173.85	0.660555	0.660555	594
756.903	6177.34	0.661423	0.661423	594
757.013	6180.11	0.662312	0.662312	595
757.113	6182.96	0.663098	0.663098	595
757.223	6186.34	0.663966	0.663966	595
757.333	6189.52	0.664875	0.664875	595
757.433	6192.37	0.665661	0.665661	595
757.543	6195.27	0.66655	0.66655	595
757.653	6198.45	0.667418	0.667418	595
757.763	6201.44	0.668307	0.668307	595
757.863	6204.69	0.669134	0.669134	595
757.973	6207.29	0.670001	0.670001	595
758.083	6210.36	0.67089	0.67089	595
758.183	6212.69	0.671697	0.671697	595
758.293	6215.72	0.672565	0.672565	595
758.403	6219.3	0.673474	0.673474	595
758.513	6221.69	0.674322	0.674322	595
758.613	6224.2	0.675148	0.675148	595
758.723	6227.16	0.676038	0.676038	595
758.833	6230.32	0.676906	0.676906	595
758.933	6232.54	0.677691	0.677691	595
759.043	6235.32	0.678559	0.678559	595
759.153	6238.46	0.679489	0.679489	595
759.263	6242.95	0.680378	0.680378	595
759.363	6246.48	0.681205	0.681205	595
759.473	6250.03	0.682073	0.682073	595
759.583	6252.94	0.682962	0.682962	595
759.683	6255.62	0.683768	0.683768	595
759.793	6259.68	0.684637	0.684637	595
759.903	6263.45	0.685526	0.685526	595
760.013	6266.97	0.686393	0.686393	595
760.113	6269.85	0.687199	0.687199	595
760.223	6273.24	0.688088	0.688088	595
760.333	6276.96	0.688977	0.688977	595
760.433	6279.94	0.689763	0.689763	595
760.543	6283.1	0.690652	0.690652	595
760.653	6286.29	0.691561	0.691561	595
760.763	6289.62	0.692429	0.692429	595
760.863	6292.5	0.693236	0.693236	595
760.973	6296.13	0.694125	0.694125	595
761.083	6299.28	0.694992	0.694992	595
761.183	6301.86	0.695778	0.695778	595
761.293	6304.44	0.696667	0.696667	595
761.403	6308.19	0.697576	0.697576	595
761.513	6311.95	0.698445	0.698445	595
761.613	6314.28	0.69923	0.69923	595
761.723	6318.09	0.700139	0.700139	595
761.823	6321.19	0.700925	0.700925	595
761.933	6324.02	0.701814	0.701814	595
762.043	6327.15	0.702703	0.702703	595
762.153	6329.95	0.703571	0.703571	595
762.253	6332.23	0.704357	0.704357	595
762.363	6335.8	0.705245	0.705245	595
762.473	6339.52	0.706134	0.706134	595
762.573	6342.95	0.70692	0.70692	595
762.683	6346.28	0.707808	0.707808	595
762.793	6349.52	0.708697	0.708697	595
762.903	6352.9	0.709586	0.709586	595
763.003	6355.67	0.710392	0.710392	595
763.113	6358.58	0.71126	0.71126	595
763.223	6361.42	0.712149	0.712149	595
763.323	6363.87	0.712955	0.712955	595
763.433	6366.34	0.713824	0.713824	595
763.543	6369.96	0.714692	0.714692	595
763.653	6372.64	0.71556	0.71556	595
763.753	6374.96	0.716387	0.716387	595
763.863	6378.32	0.717255	0.717255	595
763.973	6381.94	0.718164	0.718164	595
764.073	6384.36	0.71895	0.71895	595
764.183	6387.34	0.719818	0.719818	595
764.293	6390.39	0.720707	0.720707	595
764.403	6392.68	0.721575	0.721575	595
764.503	6395.15	0.722382	0.722382	595
764.613	6398.14	0.723249	0.723249	595
764.723	6401.56	0.724138	0.724138	595
764.823	6404.42	0.724945	0.724945	595
764.933	6407.59	0.725833	0.725833	595
765.043	6410.89	0.726681	0.726681	595
765.153	6414.59	0.727591	0.727591	595
765.253	6417.87	0.728376	0.728376	595
765.363	6421.52	0.729244	0.729244	595
765.473	6424.21	0.730133	0.730133	595
765.573	6426.09	0.730939	0.730939	595
765.683	6429.1	0.731807	0.731807	595
765.793	6432.03	0.732717	0.732717	595
765.903	6434.12	0.733564	0.733564	595
766.003	6436.44	0.73435	0.73435	595
766.113	6439.74	0.735238	0.735238	595
766.223	6442.71	0.736107	0.736107	595
766.323	6445.28	0.736934	0.736934	595
766.433	6447.85	0.737801	0.737801	595
766.543	6451.35	0.73867	0.73867	595
766.653	6454.23	0.739559	0.739559	595
766.753	6456.98	0.740344	0.740344	595
766.863	6460.1	0.741233	0.741233	595
766.973	6462.82	0.742101	0.742101	595
767.073	6465.38	0.742907	0.742907	595
767.183	6469.06	0.743776	0.743776	595
767.293	6472.18	0.744664	0.744664	595
767.393	6475.03	0.74547	0.74547	595
767.503	6478.3	0.746359	0.746359	595
767.613	6481.19	0.747207	0.747207	595
767.723	6484.39	0.748096	0.748096	595
767.823	6487.79	0.748881	0.748881	595
767.933	6491.72	0.74979	0.74979	595
768.043	6494.58	0.750659	0.750659	595
768.143	6497.67	0.751465	0.751465	595
768.253	6500.23	0.752312	0.752312	595
768.363	6503.56	0.753201	0.753201	595
768.473	6506.55	0.75409	0.75409	595
768.573	6509.11	0.754876	0.754876	595
768.683	6512.27	0.755744	0.755744	595
768.793	6515.3	0.756633	0.756633	595
768.893	6517.96	0.757418	0.757418	595
769.003	6521.27	0.758307	0.758307	595
769.113	6523.83	0.759217	0.759217	595
769.223	6526.33	0.760043	0.760043	595
769.323	6529.15	0.76085	0.76085	595
769.433	6532.36	0.761739	0.761739	595
769.543	6535.5	0.762606	0.762606	595
769.643	6536.83	0.763392	0.763392	595
769.753	6539.43	0.76426	0.76426	595
769.863	6543.08	0.765128	0.765128	595
769.973	6546.8	0.766017	0.766017	595
770.073	6549.6	0.766803	0.766803	595
770.183	6552.91	0.767692	0.767692	595
770.293	6556.1	0.76856	0.76856	594
770.393	6558.84	0.769345	0.769345	594
770.503	6562.45	0.770255	0.770255	594
770.613	6565.6	0.771123	0.771123	594
770.723	6568.17	0.771991	0.771991	594
770.823	6569.48	0.772777	0.772777	594
770.933	6572.63	0.773686	0.773686	594
771.043	6575.05	0.774554	0.774554	594
771.143	6577.27	0.77534	0.77534	594
771.253	6580.38	0.776228	0.776228	594
771.363	6582.95	0.777097	0.777097	594
771.473	6585.55	0.777986	0.777986	594
771.573	6588.48	0.778771	0.778771	594
771.683	6590.5	0.77964	0.77964	594
771.793	6593.4	0.780528	0.780528	594
771.893	6595.61	0.781314	0.781314	594
772.003	6598.1	0.782223	0.782223	594
772.113	6600.58	0.783091	0.783091	594
772.213	6602.71	0.783877	0.783877	594
772.323	6605.22	0.784766	0.784766	594
772.433	6607.9	0.785634	0.785634	594
772.543	6610.94	0.786543	0.786543	594
772.643	6613.24	0.787329	0.787329	594
772.753	6616.23	0.788218	0.788218	594
772.863	6618.53	0.789107	0.789107	594
772.963	6620.62	0.789872	0.789872	594
773.073	6623.99	0.790739	0.790739	594
773.183	6626.85	0.791608	0.791608	594
773.293	6630.06	0.792497	0.792497	594
773.393	6632.58	0.793303	0.793303	594
773.503	6635.32	0.794192	0.794192	594
773.613	6638.04	0.79506	0.79506	594
773.713	6640.43	0.795866	0.795866	594
773.823	6642.75	0.796755	0.796755	594
773.933	6645.37	0.797623	0.797623	594
774.043	6647.39	0.798491	0.798491	594
774.143	6650.55	0.799297	0.799297	594
774.253	6653.2	0.800186	0.800186	594
774.363	6655.53	0.801054	0.801054	594
774.463	6657.82	0.80186	0.80186	594
774.573	6660.32	0.802729	0.802729	594
774.683	6663.55	0.803638	0.803638	594
774.793	6666.37	0.804486	0.804486	594
774.893	6668.99	0.805313	0.805313	594
775.003	6671.32	0.806181	0.806181	594
775.113	6673.81	0.80709	0.80709	594
775.213	6676.11	0.807876	0.807876	594
775.323	6678.35	0.808723	0.808723	594
775.433	6680.88	0.809612	0.809612	594
775.543	6683.81	0.810501	0.810501	594
775.643	6687.11	0.811307	0.811307	594
775.753	6689.71	0.812175	0.812175	594
775.863	6693.01	0.813064	0.813064	594
775.963	6695.47	0.813891	0.813891	594
776.073	6697.28	0.814738	0.814738	594
776.183	6699.64	0.815648	0.815648	594
776.293	6702.04	0.816516	0.816516	594
776.393	6704.81	0.817301	0.817301	594
776.503	6707.01	0.818211	0.818211	594
776.613	6709.56	0.819059	0.819059	594
776.713	6711.86	0.819865	0.819865	594
776.823	6715.11	0.820774	0.820774	594
776.933	6717.26	0.821643	0.821643	594
777.033	6719.46	0.822428	0.822428	594
777.143	6721.95	0.823296	0.823296	594
777.253	6724.85	0.824206	0.824206	594
777.353	6727.31	0.824991	0.824991	595
777.463	6729.6	0.825901	0.825901	595
777.573	6732.32	0.826789	0.826789	595
777.683	6734.8	0.827657	0.827657	595
777.783	6736.81	0.828464	0.828464	595
777.893	6739.19	0.829332	0.829332	595
778.003	6742.63	0.830221	0.830221	595
778.103	6744.79	0.831027	0.831027	595
778.213	6747.5	0.831895	0.831895	595
778.323	6750.79	0.832763	0.832763	595
778.433	6753.79	0.833673	0.833673	595
778.533	6756.01	0.834458	0.834458	595
778.643	6758.62	0.835326	0.835326	595
778.753	6761.21	0.836236	0.836236	595
778.853	6763.32	0.837021	0.837021	595
778.963	6765.79	0.83789	0.83789	595
779.073	6768.3	0.838799	0.838799	595
779.183	6770.58	0.839667	0.839667	595
779.283	6772.88	0.840494	0.840494	595
779.393	6775.58	0.841383	0.841383	595
779.503	6777.99	0.842272	0.842272	595
779.603	6779.92	0.843057	0.843057	595
779.713	6781.95	0.843946	0.843946	595
779.823	6784.4	0.844814	0.844814	595
779.933	6786.93	0.845703	0.845703	595
780.033	6788.98	0.846489	0.846489	595
780.143	6791.18	0.847377	0.847377	595
780.253	6793.51	0.848266	0.848266	595
780.353	6796.24	0.849093	0.849093	595
780.463	6799.17	0.850003	0.850003	595
780.573	6801.98	0.850892	0.850892	595
780.683	6804.74	0.851781	0.851781	595
780.783	6806.81	0.852566	0.852566	595
780.893	6809.6	0.853455	0.853455	595
781.003	6811.87	0.854302	0.854302	595
781.103	6814.95	0.855108	0.855108	595
781.213	6817.71	0.855997	0.855997	595
781.323	6820.17	0.856886	0.856886	595
781.433	6822.33	0.857775	0.857775	595
781.533	6825.16	0.85856	0.85856	595
781.643	6828.1	0.85947	0.85947	595
781.753	6830.63	0.860338	0.860338	595
781.853	6833	0.861144	0.861144	595
781.963	6835.24	0.862033	0.862033	595
782.073	6837.49	0.862901	0.862901	595
782.173	6839.46	0.863687	0.863687	595
782.283	6841.92	0.864596	0.864596	595
782.393	6844.57	0.865464	0.865464	595
782.503	6847.05	0.866333	0.866333	595
782.603	6849.52	0.867159	0.867159	595
782.713	6852.1	0.868048	0.868048	595
782.823	6853.96	0.868937	0.868937	595
782.923	6856.33	0.869743	0.869743	595
783.033	6858.81	0.870632	0.870632	595
783.143	6860.68	0.87148	0.87148	595
783.253	6863.4	0.872389	0.872389	595
783.353	6865.36	0.873195	0.873195	595
783.463	6867.98	0.874064	0.874064	595
783.573	6870.62	0.874931	0.874931	595
783.673	6872.99	0.875717	0.875717	595
783.783	6876.14	0.876606	0.876606	595
783.893	6878.8	0.877495	0.877495	595
784.003	6880.72	0.878363	0.878363	595
784.103	6882.61	0.879149	0.879149	595
784.213	6885.45	0.880058	0.880058	595
784.323	6887.86	0.880947	0.880947	595
784.423	6889.75	0.881753	0.881753	595
784.533	6892.04	0.882621	0.882621	595
784.643	6894.29	0.883489	0.883489	595
784.753	6897.01	0.884378	0.884378	595
784.853	6898.96	0.885184	0.885184	595
784.963	6901.41	0.886053	0.886053	595
785.073	6904.07	0.886941	0.886941	595
785.173	6906.88	0.887747	0.887747	595
785.283	6909.72	0.888657	0.888657	595
785.393	6911.7	0.889504	0.889504	595
785.503	6913.64	0.890393	0.890393	595
785.603	6915.42	0.8912	0.8912	595
785.713	6917.84	0.892088	0.892088	595
785.823	6920.16	0.892956	0.892956	595
785.923	6922.52	0.893742	0.893742	595
786.033	6925.39	0.89461	0.89461	595
786.143	6928.21	0.895499	0.895499	595
786.253	6931.31	0.896388	0.896388	595
786.353	6934.43	0.897194	0.897194	595
786.463	6937.06	0.898062	0.898062	595
786.573	6939.53	0.898951	0.898951	595
786.673	6941.58	0.899736	0.899736	595
786.783	6944.16	0.900625	0.900625	595
786.893	6947.01	0.901473	0.901473	595
786.993	6949.23	0.9023	0.9023	595
787.103	6950.57	0.903168	0.903168	595
787.213	6953.08	0.904057	0.904057	595
787.323	6955.41	0.904945	0.904945	595
787.423	6957.93	0.905731	0.905731	595
787.533	6959.93	0.906599	0.906599	596
787.643	6962.31	0.907467	0.907467	596
787.743	6964.48	0.908294	0.908294	596
787.853	6967.14	0.909142	0.909142	596
787.963	6969.78	0.910031	0.910031	596
788.073	6971.64	0.910919	0.910919	596
788.173	6973.82	0.911726	0.911726	596
788.283	6976.25	0.912594	0.912594	596
788.393	6978.12	0.913462	0.913462	596
788.493	6980.27	0.914268	0.914268	596
788.603	6982.88	0.915157	0.915157	596
788.713	6985.65	0.916025	0.916025	596
788.823	6988.39	0.916893	0.916893	596
788.923	6991.13	0.9177	0.9177	596
789.033	6993.86	0.918588	0.918588	596
789.143	6996.3	0.919456	0.919456	596
789.243	6998.39	0.920242	0.920242	596
789.353	7000.85	0.921131	0.921131	596
789.463	7002.59	0.921999	0.921999	595
789.573	7005.22	0.922867	0.922867	595
789.673	7007.35	0.923673	0.923673	595
789.783	7009.34	0.924541	0.924541	595
789.893	7012.18	0.925451	0.925451	595
789.993	7014.38	0.926237	0.926237	595
790.103	7016.85	0.927104	0.927104	595
790.213	7019.15	0.927973	0.927973	595
790.323	7021.15	0.928841	0.928841	595
790.423	7023.46	0.929647	0.929647	595
790.533	7026.1	0.930557	0.930557	595
790.643	7028.27	0.931404	0.931404	595
790.743	7030.32	0.932189	0.932189	595
790.853	7031.53	0.933058	0.933058	595
790.963	7033.84	0.933926	0.933926	595
791.073	7037.01	0.934815	0.934815	595
791.173	7039.88	0.935621	0.935621	595
791.283	7042.32	0.936489	0.936489	595
791.393	7045.13	0.937357	0.937357	595
791.493	7047.13	0.938163	0.938163	595
791.603	7049.91	0.939032	0.939032	595
791.713	7052.97	0.93992	0.93992	595
791.823	7055.62	0.940789	0.940789	595
791.923	7057.56	0.941595	0.941595	595
792.033	7059.44	0.942442	0.942442	595
792.133	7061.84	0.943269	0.943269	595
792.243	7064.23	0.944137	0.944137	595
792.353	7066.6	0.945026	0.945026	595
792.463	7069.48	0.945915	0.945915	595
792.563	7071.3	0.9467	0.9467	595
792.673	7073.53	0.94761	0.94761	595
792.783	7076.1	0.948457	0.948457	595
792.883	7078.12	0.949264	0.949264	595
792.993	7080.5	0.950132	0.950132	595
793.103	7082.77	0.951	0.951	595
793.213	7085.38	0.95191	0.95191	595
793.313	7086.95	0.952675	0.952675	595
793.423	7089.49	0.953563	0.953563	595
793.533	7092.01	0.954431	0.954431	595
793.633	7094.38	0.955217	0.955217	595
793.743	7096.64	0.956127	0.956127	595
793.853	7099.62	0.956994	0.956994	595
793.963	7101.68	0.957883	0.957883	595
794.063	7103.84	0.95869	0.95869	595
794.173	7106.03	0.959558	0.959558	595
794.283	7108.88	0.960405	0.960405	595
794.383	7111.2	0.961212	0.961212	595
794.493	7114.27	0.9621	0.9621	595
794.603	7116.77	0.962989	0.962989	595
794.713	7119.43	0.963878	0.963878	594
794.813	7121.24	0.964643	0.964643	594
794.923	7123.19	0.965552	0.965552	594
795.033	7124.8	0.966421	0.966421	594
795.133	7126.37	0.967226	0.967226	594
795.243	7129.07	0.968115	0.968115	594
795.353	7131.21	0.968984	0.968984	594
795.463	7133.73	0.969852	0.969852	594
795.563	7135.39	0.970637	0.970637	594
795.673	7138.26	0.971526	0.971526	594
795.783	7140.48	0.972415	0.972415	594
795.883	7142.72	0.973221	0.973221	594
795.993	7144.85	0.974089	0.974089	594
796.103	7147.15	0.974978	0.974978	594
796.213	7148.95	0.975867	0.975867	594
796.313	7151.16	0.976673	0.976673	594
796.423	7153.66	0.977541	0.977541	594
796.533	7156.39	0.97841	0.97841	594
796.633	7158.65	0.979195	0.979195	594
796.743	7161.56	0.980084	0.980084	594
796.853	7164.88	0.981014	0.981014	594
796.953	7166.3	0.981779	0.981779	594
797.063	7169.78	0.982668	0.982668	594
797.173	7172.35	0.983556	0.983556	594
797.283	7174.63	0.984445	0.984445	594
797.383	7177.31	0.985231	0.985231	594
797.493	7179.68	0.98612	0.98612	594
797.603	7181.86	0.986988	0.986988	594
797.703	7183.79	0.987794	0.987794	594
797.813	7185.93	0.988662	0.988662	594
797.923	7188.42	0.98953	0.98953	594
798.033	7191.04	0.990419	0.990419	594
798.133	7192.87	0.991226	0.991226	594
798.243	7195.42	0.992135	0.992135	594
798.353	7197.64	0.993003	0.993003	594
798.453	7199.31	0.993809	0.993809	594
798.563	7201.48	0.994698	0.994698	594
798.673	7203.68	0.995566	0.995566	594
798.783	7205.68	0.996455	0.996455	594
798.883	7207.57	0.99724	0.99724	594
798.993	7209.44	0.998129	0.998129	594
799.103	7212.61	0.999018	0.999018	594
799.203	7214.56	0.999824	0.999824	594
799.313	7216.64	1.00069	1.00069	594
799.423	7220.07	1.0016	1.0016	594
799.533	7222.77	1.00247	1.00247	594
799.633	7224.98	1.00326	1.00326	594
799.743	7227.58	1.00417	1.00417	594
799.853	7229.92	1.00503	1.00503	594
799.953	7232.04	1.00582	1.00582	594
800.063	7234.33	1.00671	1.00671	594
800.173	7236.62	1.0076	1.0076	594
800.283	7239.42	1.00846	1.00846	594
800.383	7242.01	1.00927	1.00927	594
800.493	7244.15	1.01018	1.01018	594
800.603	7246.71	1.01107	1.01107	594
800.703	7248.88	1.01185	1.01185	594
800.813	7251.21	1.01272	1.01272	594
800.923	7253.93	1.01365	1.01365	594
801.033	7255.97	1.0145	1.0145	594
801.133	7258.14	1.01531	1.01531	594
801.243	7259.76	1.01615	1.01615	594
801.353	7262.21	1.01706	1.01706	594
801.453	7263.6	1.01787	1.01787	594
801.563	7267.32	1.0188	1.0188	594
801.673	7270.12	1.01967	1.01967	594
801.783	7272.59	1.02054	1.02054	594
801.883	7274.48	1.02136	1.02136	594
801.993	7276.81	1.02223	1.02223	594
802.103	7279.48	1.02312	1.02312	594
802.203	7281.52	1.02393	1.02393	594
802.313	7284.67	1.02482	1.02482	594
802.423	7286.85	1.02566	1.02566	594
802.523	7289.38	1.02649	1.02649	594
802.633	7292.39	1.02738	1.02738	594
802.743	7295.12	1.02827	1.02827	594
802.853	7297.63	1.02914	1.02914	594
802.953	7300.02	1.02992	1.02992	594
803.063	7302.36	1.03083	1.03083	594
803.173	7304.17	1.03172	1.03172	594
803.273	7306.48	1.03253	1.03253	594
803.383	7308.44	1.03339	1.03339	594
803.493	7310.68	1.03426	1.03426	594
803.603	7313.02	1.03517	1.03517	594
803.703	7314.98	1.03596	1.03596	594
803.813	7317.29	1.03683	1.03683	594
803.923	7319.52	1.03771	1.03771	594
804.023	7321.72	1.03852	1.03852	594
804.133	7324.12	1.03941	1.03941	594
804.243	7326.37	1.04032	1.04032	594
804.353	7328.4	1.04121	1.04121	594
804.453	7330.45	1.04195	1.04195	594
804.563	7332.9	1.04286	1.04286	594
804.673	7335.66	1.04373	1.04373	594
804.773	7337.78	1.04454	1.04454	593
804.883	7340.98	1.04542	1.04542	593
804.993	7343.55	1.04631	1.04631	593
805.103	7345.72	1.04716	1.04716	593
805.203	7347.81	1.04799	1.04799	593
805.313	7350.28	1.04886	1.04886	593
805.423	7352.53	1.04974	1.04974	593
805.523	7354.8	1.05055	1.05055	593
805.633	7356.99	1.05142	1.05142	593
805.743	7358.5	1.05229	1.05229	593
805.853	7361.08	1.05318	1.05318	594
805.953	7363.15	1.05398	1.05398	594
806.063	7365.03	1.05485	1.05485	594
806.173	7367.22	1.05576	1.05576	594
806.273	7369.33	1.05654	1.05654	594
806.383	7371.73	1.05743	1.05743	594
806.493	7374.18	1.05832	1.05832	594
806.603	7376.36	1.05919	1.05919	594
806.703	7377.92	1.06	1.06	594
806.813	7379.85	1.06087	1.06087	594
806.913	7382.34	1.06165	1.06165	594
807.023	7385.04	1.06254	1.06254	594
807.133	7386.96	1.06341	1.06341	594
807.243	7389.88	1.06428	1.06428	594
807.343	7392.41	1.06508	1.06508	594
807.453	7395.34	1.06597	1.06597	594
807.563	7398.44	1.06686	1.06686	594
807.663	7400.8	1.06767	1.06767	594
807.773	7402.93	1.06853	1.06853	594
807.883	7404.9	1.0694	1.0694	594
807.993	7407.04	1.07031	1.07031	594
808.093	7408.99	1.0711	1.0711	594
808.203	7411.38	1.07197	1.07197	594
808.313	7413.62	1.07285	1.07285	594
808.413	7415.53	1.07364	1.07364	594
808.523	7417.33	1.07453	1.07453	594
808.633	7419.78	1.07542	1.07542	594
808.743	7421.68	1.07629	1.07629	594
808.843	7423.53	1.07707	1.07707	594
808.953	7425.72	1.07796	1.07796	594
809.063	7428.07	1.07885	1.07885	594
809.163	7430.03	1.07963	1.07963	594
809.273	7432.6	1.08054	1.08054	594
809.383	7434.6	1.08139	1.08139	594
809.493	7436.66	1.0823	1.0823	594
809.593	7437.74	1.08307	1.08307	594
809.703	7440.34	1.08393	1.08393	594
809.813	7442.72	1.08478	1.08478	594
809.913	7445.33	1.08563	1.08563	594
810.023	7447.17	1.08648	1.08648	594
810.133	7450.27	1.08739	1.08739	594
810.243	7452.9	1.08825	1.08825	594
810.343	7455.1	1.08906	1.08906	594
810.453	7457.24	1.08995	1.08995	594
810.563	7459.79	1.09082	1.09082	594
810.663	7461.53	1.0916	1.0916	594
810.773	7463.82	1.09247	1.09247	594
810.883	7465.79	1.09334	1.09334	594
810.993	7467.62	1.09423	1.09423	594
811.093	7469.55	1.09503	1.09503	594
811.203	7472.45	1.09592	1.09592	594
811.313	7474.9	1.09681	1.09681	594
811.413	7476.81	1.0976	1.0976	594
811.523	7478.8	1.09847	1.09847	594
811.633	7480.85	1.09935	1.09935	594
811.743	7482.96	1.10022	1.10022	594
811.843	7484.95	1.10103	1.10103	594
811.953	7486.21	1.10186	1.10186	594
812.063	7487.55	1.10272	1.10272	594
812.163	7489.98	1.10351	1.10351	594
812.273	7493.13	1.1044	1.1044	594
812.383	7496.22	1.10529	1.10529	594
812.483	7498.46	1.10609	1.10609	594
812.593	7500.61	1.10696	1.10696	594
812.703	7502.94	1.10785	1.10785	594
812.813	7505.74	1.10874	1.10874	594
812.913	7508.41	1.10952	1.10952	594
813.023	7512.03	1.11041	1.11041	594
813.133	7513.99	1.11128	1.11128	594
813.233	7515.23	1.11207	1.11207	594
813.343	7517.43	1.11296	1.11296	594
813.453	7519.69	1.11382	1.11382	594
813.563	7521.76	1.11471	1.11471	594
813.663	7523.55	1.1155	1.1155	594
813.773	7525.29	1.11639	1.11639	594
813.883	7527.53	1.11726	1.11726	594
813.983	7529.31	1.11804	1.11804	594
814.093	7531.74	1.11893	1.11893	594
814.203	7534	1.11982	1.11982	594
814.313	7536.67	1.12069	1.12069	594
814.413	7538.24	1.12149	1.12149	594
814.523	7540.37	1.12236	1.12236	594
814.633	7542.68	1.12323	1.12323	594
814.733	7544.68	1.12404	1.12404	594
814.843	7546.9	1.12492	1.12492	594
814.953	7548.78	1.12579	1.12579	594
815.063	7551.08	1.12668	1.12668	594
815.163	7553.35	1.12749	1.12749	594
815.273	7555.24	1.12836	1.12836	594
815.383	7557.22	1.1292	1.1292	594
815.483	7559.78	1.13001	1.13001	594
815.593	7562.8	1.1309	1.1309	594
815.703	7565.49	1.13179	1.13179	594
815.813	7567.32	1.13265	1.13265	594
815.913	7569.36	1.13346	1.13346	594
816.023	7572	1.13435	1.13435	594
816.133	7574.03	1.13522	1.13522	594
816.233	7575.55	1.136	1.136	594
816.343	7577.91	1.13691	1.13691	594
816.453	7579.54	1.13778	1.13778	594
816.563	7581.62	1.13865	1.13865	594
816.663	7583.42	1.13943	1.13943	594
816.773	7586.17	1.14034	1.14034	594
816.883	7587.86	1.14121	1.14121	594
816.983	7590.17	1.14202	1.14202	594
817.093	7592.67	1.14291	1.14291	594
817.203	7595.11	1.14382	1.14382	594
817.303	7596.17	1.14458	1.14458	594
817.413	7597.66	1.14547	1.14547	594
817.523	7599.71	1.14634	1.14634	594
817.633	7601.5	1.14721	1.14721	594
817.733	7604.02	1.14801	1.14801	594
817.843	7606.13	1.1489	1.1489	594
817.953	7608.44	1.14977	1.14977	594
818.053	7610.77	1.1506	1.1506	595
818.163	7613.69	1.15149	1.15149	595
818.273	7615.92	1.15237	1.15237	595
818.383	7617.76	1.15324	1.15324	595
818.483	7619.54	1.15405	1.15405	595
818.593	7621.95	1.15492	1.15492	595
818.703	7624	1.15579	1.15579	595
818.803	7626.32	1.15659	1.15659	595
818.913	7628.26	1.15746	1.15746	595
819.023	7630.64	1.15835	1.15835	595
819.133	7632.91	1.15924	1.15924	595
819.233	7635.1	1.16002	1.16002	595
819.343	7637.28	1.16091	1.16091	595
819.453	7639.23	1.1618	1.1618	595
819.553	7640.99	1.16261	1.16261	595
819.663	7643.15	1.16347	1.16347	595
819.773	7644.84	1.16436	1.16436	595
819.883	7647.21	1.16527	1.16527	595
819.983	7648.92	1.16606	1.16606	595
820.093	7650.45	1.16693	1.16693	595
820.203	7652.98	1.16782	1.16782	595
820.303	7655.28	1.16862	1.16862	595
820.413	7657.66	1.16949	1.16949	595
820.523	7660.04	1.17038	1.17038	595
820.633	7662.84	1.17127	1.17127	595
820.733	7665.31	1.17209	1.17209	595
820.843	7667.44	1.17292	1.17292	595
820.953	7669.41	1.17383	1.17383	595
821.053	7671.51	1.17462	1.17462	595
821.163	7673.71	1.17551	1.17551	595
821.273	7676.3	1.17637	1.17637	595
821.383	7678.79	1.17726	1.17726	595
821.483	7680.58	1.17809	1.17809	595
821.593	7682.98	1.17896	1.17896	595
821.703	7684.86	1.17985	1.17985	595
821.803	7686.7	1.18065	1.18065	595
821.913	7688.59	1.18154	1.18154	595
822.023	7690.61	1.18243	1.18243	595
822.123	7692.4	1.18324	1.18324	595
822.233	7694.14	1.18412	1.18412	595
822.343	7696.71	1.18499	1.18499	595
822.443	7698.28	1.18578	1.18578	595
822.553	7700	1.18667	1.18667	595
822.663	7701.94	1.18758	1.18758	595
822.773	7705.31	1.18847	1.18847	595
822.873	7707.52	1.18927	1.18927	595
822.983	7709.38	1.19016	1.19016	595
823.093	7711.8	1.19105	1.19105	595
823.193	7714.47	1.19186	1.19186	595
823.303	7716.92	1.19272	1.19272	595
823.413	7719.72	1.19361	1.19361	595
823.523	7721.86	1.19446	1.19446	595
823.623	7724.38	1.19529	1.19529	595
823.733	7727.28	1.1962	1.1962	595
823.843	7729.47	1.19706	1.19706	595
823.853	7729.7	1.19715	1.19715	595
823.963	7723.37	1.19769	1.19769	595
824.063	7704.38	1.19771	1.19771	595
824.173	7680.78	1.19729	1.19729	595
824.283	7648.22	1.19634	1.19634	595
824.393	7613.83	1.19543	1.19543	595
824.493	7584.55	1.19461	1.19461	595
824.603	7553.86	1.19372	1.19372	595
824.713	7523.7	1.19283	1.19283	595
824.813	7497.2	1.19202	1.19202	595
824.923	7467.97	1.19111	1.19111	595
825.033	7439.55	1.19022	1.19022	595
825.143	7411.01	1.18936	1.18936	595
825.243	7384.3	1.18857	1.18857	595
825.353	7355.64	1.18766	1.18766	595
825.463	7326.44	1.18677	1.18677	595
825.563	7299.72	1.18597	1.18597	595
825.673	7270.53	1.18508	1.18508	595
825.783	7240.47	1.18419	1.18419	595
825.893	7210.14	1.1833	1.1833	595
825.993	7182.97	1.18249	1.18249	595
826.103	7152.34	1.18162	1.18162	595
826.213	7121.45	1.18071	1.18071	595
826.313	7093.78	1.17997	1.17997	595
826.423	7062.67	1.17906	1.17906	595
826.533	7031.3	1.17817	1.17817	595
826.643	6999.61	1.17728	1.17728	595
826.743	6970.22	1.17648	1.17648	595
826.853	6938.81	1.17561	1.17561	595
826.953	6909.68	1.17478	1.17478	595
827.063	6878.07	1.17389	1.17389	595
827.173	6846.38	1.17303	1.17303	595
827.283	6814.54	1.17214	1.17214	595
827.383	6786.25	1.17135	1.17135	595
827.493	6754.88	1.17048	1.17048	595
827.603	6723.24	1.16959	1.16959	595
827.703	6694.72	1.16879	1.16879	595
827.813	6663.85	1.1679	1.1679	595
827.923	6632.63	1.16701	1.16701	595
828.033	6601.8	1.16614	1.16614	595
828.133	6573.16	1.16534	1.16534	595
828.243	6541.83	1.16443	1.16443	595
828.353	6510.77	1.16356	1.16356	595
828.453	6482.3	1.16277	1.16277	595
828.563	6451.58	1.1619	1.1619	595
828.673	6420.58	1.16102	1.16102	595
828.783	6389.19	1.16013	1.16013	595
828.883	6360.91	1.15932	1.15932	595
828.993	6330.04	1.15845	1.15845	595
829.103	6299.05	1.15758	1.15758	595
829.203	6271.24	1.15678	1.15678	595
829.313	6240.58	1.15591	1.15591	595
829.423	6209.58	1.15498	1.15498	595
829.533	6179.3	1.15411	1.15411	595
829.633	6151.75	1.15331	1.15331	595
829.743	6121.9	1.15244	1.15244	595
829.853	6091.75	1.15155	1.15155	595
829.953	6064.29	1.15076	1.15076	595
830.063	6035.04	1.14987	1.14987	595
830.173	6004.94	1.14901	1.14901	594
830.283	5975.16	1.1481	1.1481	594
830.383	5947.72	1.14731	1.14731	594
830.493	5917.61	1.14642	1.14642	594
830.603	5888.11	1.14555	1.14555	594
830.703	5860.57	1.14473	1.14473	594
830.813	5831.65	1.14384	1.14384	594
830.923	5802.19	1.14297	1.14297	594
831.033	5772.27	1.1421	1.1421	594
831.133	5745.55	1.14132	1.14132	594
831.243	5715.74	1.14043	1.14043	594
831.353	5686.3	1.13956	1.13956	594
831.453	5659.18	1.13875	1.13875	594
831.563	5630	1.13788	1.13788	594
831.673	5600.11	1.13702	1.13702	594
831.783	5570.54	1.13613	1.13613	594
831.883	5543.66	1.13532	1.13532	594
831.993	5513.8	1.13445	1.13445	594
832.103	5484.96	1.13354	1.13354	594
832.203	5458.71	1.13276	1.13276	593
832.313	5430.16	1.13187	1.13187	593
832.423	5402.08	1.131	1.131	593
832.523	5376.46	1.1302	1.1302	593
832.633	5347.74	1.12933	1.12933	593
832.743	5319.11	1.12846	1.12846	593
832.853	5289.88	1.12755	1.12755	593
832.953	5263.41	1.12676	1.12676	593
833.063	5234.54	1.12585	1.12585	593
833.173	5205.5	1.12499	1.12499	593
833.273	5179.32	1.1242	1.1242	593
833.383	5150.43	1.12331	1.12331	593
833.493	5121.54	1.12244	1.12244	593
833.603	5092.22	1.12158	1.12158	593
833.703	5066.5	1.12077	1.12077	593
833.813	5037.83	1.1199	1.1199	593
833.923	5009.07	1.11903	1.11903	593
834.023	4982.85	1.11825	1.11825	593
834.133	4953.66	1.11734	1.11734	593
834.243	4924.5	1.11647	1.11647	593
834.353	4895.85	1.11558	1.11558	593
834.453	4869.8	1.11477	1.11477	593
834.563	4841.83	1.11391	1.11391	593
834.673	4814.04	1.11304	1.11304	593
834.773	4787.15	1.11225	1.11225	593
834.883	4759.46	1.11134	1.11134	593
834.993	4731.88	1.11048	1.11048	593
835.103	4703.85	1.10961	1.10961	593
835.203	4678.94	1.1088	1.1088	593
835.313	4651.16	1.10791	1.10791	593
835.423	4622.83	1.10704	1.10704	593
835.523	4597.33	1.10626	1.10626	593
835.633	4569.86	1.10539	1.10539	593
835.743	4542.18	1.1045	1.1045	593
835.853	4514.66	1.10361	1.10361	593
835.953	4489.07	1.10283	1.10283	593
836.063	4461.77	1.10194	1.10194	593
836.173	4434.65	1.10109	1.10109	593
836.273	4410.58	1.10031	1.10031	592
836.383	4382.44	1.09944	1.09944	592
836.493	4355.05	1.09855	1.09855	592
836.603	4327.55	1.09768	1.09768	592
836.703	4302.24	1.09689	1.09689	592
836.813	4274.66	1.09601	1.09601	592
836.923	4246.6	1.09512	1.09512	592
837.023	4221.88	1.09431	1.09431	592
837.133	4194.71	1.09344	1.09344	592
837.243	4168.26	1.09257	1.09257	592
837.343	4143.91	1.09179	1.09179	592
837.453	4117.38	1.09088	1.09088	592
837.563	4090.82	1.09001	1.09001	592
837.673	4064.02	1.08914	1.08914	592
837.773	4039.93	1.08834	1.08834	592
837.883	4013.54	1.08747	1.08747	592
837.993	3986.46	1.08658	1.08658	592
838.093	3962.16	1.08577	1.08577	592
838.203	3935.46	1.08491	1.08491	592
838.313	3908.82	1.08404	1.08404	592
838.423	3881.93	1.08317	1.08317	592
838.523	3858.24	1.08236	1.08236	592
838.633	3831.31	1.0815	1.0815	592
838.743	3804.7	1.08059	1.08059	592
838.843	3780.95	1.0798	1.0798	592
838.953	3754.85	1.07893	1.07893	592
839.063	3727.68	1.07804	1.07804	592
839.173	3701.13	1.07718	1.07718	592
839.273	3677.18	1.07635	1.07635	592
839.383	3651.09	1.0755	1.0755	592
839.493	3624.16	1.07461	1.07461	592
839.593	3600.57	1.07383	1.07383	592
839.703	3574.31	1.07294	1.07294	592
839.813	3548.91	1.07207	1.07207	592
839.923	3523.23	1.07116	1.07116	592
840.023	3499.04	1.07037	1.07037	592
840.133	3472.81	1.06949	1.06949	592
840.243	3448.18	1.06862	1.06862	592
840.343	3425.31	1.06781	1.06781	592
840.453	3400.74	1.06694	1.06694	592
840.563	3375.63	1.06605	1.06605	592
840.673	3349.68	1.06519	1.06519	592
840.773	3326.74	1.06438	1.06438	592
840.883	3302.35	1.06351	1.06351	592
840.993	3277.21	1.06262	1.06262	592
841.093	3253.81	1.0618	1.0618	592
841.203	3228.88	1.06095	1.06095	592
841.313	3204.38	1.06006	1.06006	592
841.423	3180.31	1.05917	1.05917	592
841.523	3157.79	1.05839	1.05839	592
841.633	3133.37	1.0575	1.0575	592
841.743	3108.91	1.05661	1.05661	592
841.843	3086.49	1.05582	1.05582	592
841.953	3062.04	1.05495	1.05495	592
842.063	3037.55	1.05406	1.05406	592
842.163	3014.92	1.05324	1.05324	592
842.273	2990.69	1.05239	1.05239	592
842.383	2966.74	1.0515	1.0515	592
842.483	2945.03	1.05068	1.05068	592
842.593	2921.82	1.04981	1.04981	592
842.703	2898.47	1.04894	1.04894	592
842.813	2875.19	1.04807	1.04807	592
842.913	2854.15	1.04726	1.04726	592
843.023	2831.03	1.04638	1.04638	592
843.133	2807.07	1.04549	1.04549	592
843.233	2785.59	1.04472	1.04472	592
843.343	2761.09	1.04379	1.04379	593
843.453	2737.21	1.04292	1.04292	593
843.563	2713.73	1.04203	1.04203	593
843.663	2692.14	1.04125	1.04125	593
843.773	2668.17	1.04034	1.04034	593
843.883	2645.03	1.03947	1.03947	593
843.983	2623.96	1.03867	1.03867	593
844.093	2600.71	1.0378	1.0378	593
844.203	2577.98	1.03693	1.03693	593
844.313	2554.53	1.03604	1.03604	593
844.413	2533.46	1.03523	1.03523	593
844.523	2510.43	1.03432	1.03432	593
844.633	2487.73	1.03346	1.03346	593
844.733	2467.57	1.03267	1.03267	593
844.843	2445.15	1.03178	1.03178	593
844.953	2423.67	1.03089	1.03089	593
845.063	2402.23	1.03	1.03	593
845.163	2384.03	1.0292	1.0292	593
845.273	2363.17	1.02833	1.02833	593
845.383	2343.24	1.02746	1.02746	593
845.483	2325.07	1.02666	1.02666	593
845.593	2304.68	1.02577	1.02577	593
845.703	2284.81	1.02488	1.02488	593
845.813	2264.37	1.02399	1.02399	593
845.913	2246.57	1.02322	1.02322	593
846.023	2226.24	1.02234	1.02234	593
846.133	2204.83	1.02141	1.02141	593
846.233	2186.1	1.02064	1.02064	593
846.343	2166.25	1.01977	1.01977	593
846.453	2145.52	1.01886	1.01886	593
846.563	2124.59	1.01797	1.01797	593
846.663	2106.54	1.01715	1.01715	593
846.773	2086.74	1.01628	1.01628	593
846.883	2066.76	1.01539	1.01539	593
846.983	2048.24	1.01458	1.01458	593
847.093	2028.46	1.01369	1.01369	593
847.203	2009.11	1.01283	1.01283	593
847.303	1990.76	1.012	1.012	593
847.413	1970.33	1.01113	1.01113	593
847.523	1950.15	1.01022	1.01022	593
847.633	1930.51	1.00937	1.00937	593
847.733	1912.53	1.00857	1.00857	593
847.843	1892.7	1.00768	1.00768	593
847.953	1873.38	1.00679	1.00679	593
848.053	1856.26	1.00601	1.00601	593
848.163	1837.42	1.00512	1.00512	593
848.273	1818.85	1.00423	1.00423	593
848.383	1800.68	1.00334	1.00334	594
848.483	1785.08	1.00253	1.00253	594
848.593	1769.54	1.00166	1.00166	594
848.703	1754.35	1.0008	1.0008	594
848.803	1741.65	0.999969	0.999969	594
848.913	1728.01	0.999102	0.999102	594
849.023	1714.61	0.998233	0.998233	594
849.133	1701.92	0.997344	0.997344	594
849.233	1690.26	0.996518	0.996518	594
849.343	1678.05	0.995649	0.995649	594
849.453	1665.66	0.99476	0.99476	593
849.553	1654.08	0.993975	0.993975	593
849.663	1639.93	0.993086	0.993086	593
849.773	1624.04	0.992197	0.992197	593
849.883	1606.07	0.991329	0.991329	593
849.983	1588.98	0.990523	0.990523	593
850.093	1570.01	0.989655	0.989655	593
850.203	1549.57	0.988766	0.988766	593
850.303	1531.47	0.987981	0.987981	593
850.413	1511.73	0.987071	0.987071	593
850.523	1491.76	0.986203	0.986203	593
850.633	1471.44	0.985293	0.985293	593
850.733	1453.31	0.984487	0.984487	593
850.843	1433.59	0.98364	0.98364	593
850.953	1414.15	0.98273	0.98273	593
851.053	1395.93	0.981944	0.981944	593
851.163	1376	0.981077	0.981077	593
851.273	1356.55	0.980208	0.980208	593
851.383	1337.22	0.979299	0.979299	593
851.483	1319.39	0.978513	0.978513	593
851.593	1299.51	0.977624	0.977624	593
851.703	1279.67	0.976735	0.976735	593
851.803	1262.14	0.97595	0.97595	593
851.913	1243.1	0.975041	0.975041	593
852.023	1224.01	0.974173	0.974173	593
852.123	1206.66	0.973346	0.973346	593
852.233	1187.87	0.972498	0.972498	593
852.343	1169.11	0.971609	0.971609	593
852.453	1150.19	0.970741	0.970741	593
852.553	1133.15	0.969956	0.969956	593
852.663	1114.69	0.969067	0.969067	593
852.773	1095.53	0.968199	0.968199	593
852.873	1078.51	0.967413	0.967413	593
852.983	1059.22	0.966483	0.966483	593
853.093	1041.04	0.965636	0.965636	593
853.203	1023.25	0.964746	0.964746	593
853.303	1006.9	0.963961	0.963961	593
853.413	988.624	0.963072	0.963072	593
853.523	970.702	0.962204	0.962204	594
853.623	954.03	0.961398	0.961398	594
853.733	935.334	0.960509	0.960509	594
853.843	916.913	0.959641	0.959641	594
853.953	898.264	0.958773	0.958773	594
854.053	882.327	0.957966	0.957966	594
854.163	864.413	0.957098	0.957098	594
854.273	847.1	0.956189	0.956189	594
854.373	830.936	0.955383	0.955383	594
854.483	813.795	0.954535	0.954535	594
854.593	796.467	0.953646	0.953646	594
854.703	779.327	0.952757	0.952757	594
854.803	763.866	0.951952	0.951952	594
854.913	746.959	0.951104	0.951104	594
855.023	730.163	0.950236	0.950236	594
855.123	715.303	0.94943	0.94943	594
855.233	698.803	0.948541	0.948541	594
855.343	682.374	0.947672	0.947672	594
855.453	665.717	0.946784	0.946784	594
855.553	651.061	0.945998	0.945998	594
855.663	635.288	0.945089	0.945089	594
855.773	619.764	0.944241	0.944241	594
855.873	605.631	0.943435	0.943435	594
855.983	589.608	0.942567	0.942567	594
856.093	574.194	0.941678	0.941678	594
856.203	558.905	0.940851	0.940851	594
856.303	544.647	0.940004	0.940004	594
856.413	529.139	0.939115	0.939115	594
856.523	513.795	0.938267	0.938267	594
856.623	499.866	0.937441	0.937441	594
856.733	485.436	0.936593	0.936593	594
856.843	470.764	0.935725	0.935725	594
856.953	456.155	0.934815	0.934815	594
857.053	443.512	0.93403	0.93403	594
857.163	429.153	0.933141	0.933141	594
857.263	416.895	0.932376	0.932376	594
857.373	403.262	0.931508	0.931508	594
857.483	389.755	0.93064	0.93064	594
857.593	376.184	0.929751	0.929751	594
857.693	364.309	0.928966	0.928966	594
857.803	350.989	0.928077	0.928077	594
857.913	337.817	0.927209	0.927209	594
858.013	326.559	0.926402	0.926402	594
858.123	314.38	0.925513	0.925513	594
858.233	302.255	0.924645	0.924645	594
858.343	290.341	0.923756	0.923756	594
858.443	280.098	0.922991	0.922991	594
858.553	268.618	0.922103	0.922103	594
858.663	257.903	0.921214	0.921214	594
858.763	247.337	0.920428	0.920428	594
858.873	236.02	0.91954	0.91954	594
858.983	225.403	0.918671	0.918671	594
859.093	214.981	0.917782	0.917782	594
859.193	206.106	0.916977	0.916977	594
859.303	196.024	0.916108	0.916108	594
859.413	186.669	0.915219	0.915219	594
859.513	178.063	0.914434	0.914434	594
859.623	169.571	0.913545	0.913545	594
859.733	161.376	0.912697	0.912697	594
859.843	153.878	0.91183	0.91183	594
859.943	147.686	0.911023	0.911023	594
860.053	144.071	0.910134	0.910134	594
860.163	142.066	0.909246	0.909246	594
860.263	141.355	0.90846	0.90846	594
860.373	140.029	0.90755	0.90755	594
860.483	139.027	0.906703	0.906703	594
860.593	137.977	0.905835	0.905835	595
860.693	137.061	0.905029	0.905029	595
860.803	136.003	0.90414	0.90414	595
860.913	134.969	0.903272	0.903272	595
861.013	133.706	0.902445	0.902445	595
861.123	132.434	0.901577	0.901577	595
861.233	131.392	0.900688	0.900688	595
861.343	130.445	0.899819	0.899819	595
861.443	129.324	0.899014	0.899014	595
861.553	128.874	0.898145	0.898145	595
861.663	128.085	0.897277	0.897277	595
861.763	127.824	0.89645	0.89645	595
861.873	127.051	0.895582	0.895582	595
861.983	125.93	0.894714	0.894714	595
862.083	124.801	0.893908	0.893908	595
862.193	123.594	0.892998	0.892998	595
862.303	122.354	0.892151	0.892151	595
862.413	120.917	0.891262	0.891262	595
862.513	119.93	0.890456	0.890456	595
862.623	118.833	0.889567	0.889567	595
862.733	117.957	0.888699	0.888699	595
862.833	117.42	0.887892	0.887892	595
862.943	116.599	0.887004	0.887004	595
863.053	115.549	0.886156	0.886156	595
863.163	114.61	0.885267	0.885267	595
863.263	113.646	0.884461	0.884461	595
863.373	112.604	0.883572	0.883572	595
863.483	111.467	0.882684	0.882684	595
863.583	110.157	0.881898	0.881898	595
863.693	108.633	0.881009	0.881009	595
863.803	106.582	0.880141	0.880141	595
863.913	104.142	0.879232	0.879232	595
864.013	101.34	0.878467	0.878467	595
864.123	98.6793	0.877578	0.877578	595
864.233	96.1851	0.876689	0.876689	595
864.333	93.6041	0.875903	0.875903	595
864.443	90.5484	0.875015	0.875015	595
864.553	87.4927	0.874147	0.874147	595
864.663	84.8482	0.873258	0.873258	595
864.763	82.0074	0.872431	0.872431	594
864.873	79.5513	0.871563	0.871563	594
864.983	77.9486	0.870694	0.870694	594
865.083	76.3699	0.869889	0.869889	594
865.193	74.2469	0.868979	0.868979	594
865.303	72.3919	0.868131	0.868131	594
865.413	70.9393	0.867242	0.867242	594
865.513	69.9675	0.866416	0.866416	594
865.623	68.8784	0.865568	0.865568	594
865.733	67.8284	0.864659	0.864659	594
865.833	67.1494	0.863853	0.863853	594
865.943	66.6835	0.862964	0.862964	594
866.053	65.8783	0.862075	0.862075	594
866.163	65.0497	0.861186	0.861186	594
866.263	64.3786	0.860401	0.860401	594
866.373	63.6206	0.859532	0.859532	594
866.483	62.8313	0.858664	0.858664	594
866.583	62.1681	0.857837	0.857837	594
866.693	61.7181	0.856969	0.856969	594
866.803	60.7551	0.856081	0.856081	594
866.913	59.966	0.855192	0.855192	594
867.013	59.263	0.854406	0.854406	594
867.123	58.8289	0.853538	0.853538	594
867.233	58.4814	0.852628	0.852628	594
867.333	57.9605	0.851822	0.851822	594
867.443	57.1711	0.850954	0.850954	594
867.553	56.9185	0.850065	0.850065	594
867.653	56.8868	0.84928	0.84928	594
867.763	56.9421	0.848349	0.848349	594
867.873	57.0447	0.847461	0.847461	594
867.983	57.0289	0.846593	0.846593	594
868.083	56.9106	0.845766	0.845766	594
868.193	56.8239	0.844898	0.844898	594
868.303	56.7289	0.843988	0.843988	594
868.403	56.5238	0.843182	0.843182	594
868.513	56.5709	0.842314	0.842314	594
868.623	56.4528	0.841466	0.841466	594
868.733	56.4134	0.840556	0.840556	594
868.833	56.3579	0.839751	0.839751	594
868.943	56.1841	0.838862	0.838862	594
869.053	56.1211	0.837993	0.837993	594
869.153	56.0658	0.837208	0.837208	594
869.263	56.0658	0.836298	0.836298	594
869.373	56.1763	0.83543	0.83543	594
869.483	56.0816	0.834562	0.834562	594
869.583	56.121	0.833735	0.833735	594
869.693	56.2869	0.832867	0.832867	594
869.803	56.358	0.831978	0.831978	594
869.903	56.2868	0.831172	0.831172	594
870.013	56.358	0.830304	0.830304	594
870.123	56.0422	0.829436	0.829436	594
870.233	56.1448	0.828526	0.828526	594
870.333	55.6318	0.82772	0.82772	594
870.443	55.6553	0.826831	0.826831	594
870.553	55.4895	0.825984	0.825984	594
870.653	55.4976	0.825157	0.825157	594
870.763	55.6868	0.824268	0.824268	594
870.873	55.9158	0.8234	0.8234	594
870.983	55.6474	0.822532	0.822532	594
871.083	55.7897	0.821725	0.821725	594
871.193	55.7343	0.820837	0.820837	594
871.303	55.6158	0.819969	0.819969	594
871.403	55.5293	0.819162	0.819162	594
871.513	55.5448	0.818274	0.818274	594
871.623	55.2838	0.817385	0.817385	594
871.733	55.6553	0.816496	0.816496	594
871.833	55.5369	0.815711	0.815711	594
871.943	55.458	0.814822	0.814822	594
872.043	55.5922	0.813994	0.813994	594
872.153	55.5843	0.813127	0.813127	594
872.263	55.6317	0.812258	0.812258	594
872.373	55.9391	0.811369	0.811369	594
872.473	56.1606	0.810563	0.810563	594
872.583	56.129	0.809695	0.809695	594
872.693	56.1053	0.808827	0.808827	594
872.793	55.9236	0.80798	0.80798	594
872.903	55.75	0.807132	0.807132	594
873.013	55.8606	0.806243	0.806243	594
873.123	56.1289	0.805375	0.805375	594
873.223	55.9159	0.804589	0.804589	594
873.333	55.8683	0.80368	0.80368	594
873.443	55.75	0.802833	0.802833	594
873.543	55.6949	0.802026	0.802026	594
873.653	55.2373	0.801137	0.801137	594
873.763	54.4477	0.80029	0.80029	594
873.873	52.4506	0.799401	0.799401	594
873.973	50.1215	0.798595	0.798595	594
873.983	49.9878	0.798512	0.798512	594
873.993	49.7827	0.798429	0.798429	594
874.023	49.2768	0.798223	0.798223	594
874.223	48.3373	0.797975	0.797975	594
874.233	48.3295	0.797975	0.797975	594
