# Supplementary material for: Benchmark dataset of the effect of grain size on strength in the single-phase FCC CrCoNi medium entropy alloy
Source: Data Brief. 2019 Oct 1;27:104592. doi: 10.1016/j.dib.2019.104592 (PMC6812030; doi:10.1016/j.dib.2019.104592)
Supplement: Multimedia component 1 [file mmc1.zip › Compression_Tests/873K/CrCoNi_1073K_180min_873K.xlsx]

## Sheet: CrCoNi_1073K_180min_873K
Name	CrCoNi-800C-3h-6µm-893K
Diameter	4.05	mm
Sample height	8.05	mm
Gage length	8.05	mm
Speed ​​during measurement	0.48	mm/min
Time	Force	Crosshead Displacement	Crosshead Displacement	Temperature
s	N	mm	mm	°C
645.284	54.4619	0	0	594
645.364	54.1936	-8.27305e-05	-8.27305e-05	594
645.394	54.0359	-0.000124072	-0.000124072	594
645.394	54.0359	-0.000124072	-0.000124072	594
645.504	54.4146	-0.000103401	-0.000103401	594
645.614	54.4461	-0.000165366	-0.000165366	594
645.714	56.931	0.00035124	0.00035124	594
645.824	61.7787	0.00128107	0.00128107	594
645.934	66.515	0.00219088	0.00219088	594
646.034	69.6185	0.00303846	0.00303846	594
646.144	72.4051	0.00394802	0.00394802	594
646.254	73.6288	0.00479536	0.00479536	595
646.364	74.1105	0.00570469	0.00570469	595
646.464	74.5291	0.00649052	0.00649052	595
646.574	74.7423	0.0073586	0.0073586	595
646.684	75.058	0.00826793	0.00826793	595
646.784	75.4133	0.00905328	0.00905328	595
646.894	75.9027	0.00996308	0.00996308	595
647.004	75.9818	0.0108314	0.0108314	595
647.114	76.0135	0.0117202	0.0117202	595
647.214	76.2735	0.0125056	0.0125056	595
647.324	76.5344	0.0134359	0.0134359	595
647.434	76.5658	0.0143037	0.0143037	595
647.534	76.5264	0.0151101	0.0151101	595
647.644	76.5975	0.0159989	0.0159989	595
647.754	76.7554	0.0168672	0.0168672	595
647.864	76.7553	0.0177351	0.0177351	595
647.964	76.7866	0.0185414	0.0185414	595
648.074	76.8659	0.0194717	0.0194717	595
648.184	76.858	0.0203395	0.0203395	595
648.284	76.716	0.0211664	0.0211664	595
648.394	76.5581	0.0220142	0.0220142	595
648.504	76.2421	0.0229235	0.0229235	595
648.614	76.1161	0.0238123	0.0238123	595
648.714	76.1631	0.0245982	0.0245982	595
648.824	76.3292	0.025487	0.025487	595
648.934	76.3291	0.0263758	0.0263758	595
649.034	76.3133	0.0271612	0.0271612	595
649.144	76.1474	0.0280705	0.0280705	595
649.254	75.9581	0.0289388	0.0289388	595
649.364	76.2263	0.0298276	0.0298276	595
649.464	76.1157	0.030613	0.030613	595
649.574	76.0133	0.0315021	0.0315021	595
649.684	75.9422	0.0324114	0.0324114	595
649.784	75.8712	0.0331968	0.0331968	595
649.894	75.9499	0.0341066	0.0341066	595
650.004	75.9975	0.0349744	0.0349744	595
650.104	76.1474	0.0357808	0.0357808	595
650.214	76.1	0.0366281	0.0366281	595
650.324	76.1474	0.0375379	0.0375379	595
650.434	76.1395	0.0384062	0.0384062	595
650.534	75.9423	0.0392121	0.0392121	595
650.644	75.9344	0.0401009	0.0401009	595
650.754	76.0528	0.0409897	0.0409897	595
650.854	75.9422	0.0417756	0.0417756	595
650.964	76.0211	0.0426644	0.0426644	595
651.074	76.116	0.0435322	0.0435322	595
651.184	76.479	0.0444006	0.0444006	595
651.284	76.5424	0.0452274	0.0452274	595
651.394	76.8263	0.0460957	0.0460957	595
651.504	76.7867	0.0469845	0.0469845	595
651.604	76.8974	0.0477904	0.0477904	595
651.714	77.1341	0.0486587	0.0486587	595
651.824	77.4656	0.0495475	0.0495475	595
651.934	77.9473	0.0504364	0.0504364	595
652.034	78.4131	0.0512217	0.0512217	595
652.144	78.7684	0.0521315	0.0521315	595
652.254	78.7446	0.0529994	0.0529994	595
652.354	79.0052	0.0537852	0.0537852	595
652.464	78.9813	0.054653	0.054653	595
652.574	79.2656	0.0555419	0.0555419	595
652.684	79.5027	0.0564312	0.0564312	595
652.784	79.9128	0.0572163	0.0572163	595
652.894	80.0001	0.0580846	0.0580846	595
653.004	80.2286	0.0589939	0.0589939	595
653.104	80.749	0.0598208	0.0598208	595
653.214	81.5155	0.0606478	0.0606478	595
653.324	82.2811	0.0615572	0.0615572	595
653.434	83.6703	0.0624255	0.0624255	595
653.534	86.2113	0.0632523	0.0632523	595
653.644	90.4828	0.0641206	0.0641206	595
653.754	95.7406	0.0649885	0.0649885	595
653.854	100.555	0.0657743	0.0657743	595
653.964	105.94	0.0666422	0.0666422	595
654.074	111.024	0.067552	0.067552	595
654.184	115.483	0.0684198	0.0684198	595
654.284	119.336	0.0692466	0.0692466	595
654.394	122.43	0.0700945	0.0700945	594
654.504	125.391	0.0709833	0.0709833	594
654.604	127.317	0.0717687	0.0717687	594
654.714	128.423	0.0726576	0.0726576	594
654.824	129.173	0.0735259	0.0735259	594
654.924	129.702	0.0743317	0.0743317	594
655.034	130.547	0.0752001	0.0752001	594
655.144	131.367	0.0761094	0.0761094	594
655.254	131.889	0.0769982	0.0769982	594
655.354	132.055	0.0777631	0.0777631	594
655.464	132.07	0.0786729	0.0786729	594
655.574	132.11	0.0795407	0.0795407	594
655.674	131.739	0.0803265	0.0803265	594
655.784	131.975	0.0811944	0.0811944	594
655.894	132.741	0.0820832	0.0820832	594
656.004	133.081	0.0829515	0.0829515	594
656.104	133.246	0.0837579	0.0837579	594
656.214	133.389	0.0846052	0.0846052	594
656.324	133.389	0.085494	0.085494	594
656.424	133.499	0.0863004	0.0863004	594
656.534	133.325	0.0871892	0.0871892	594
656.644	133.546	0.088057	0.088057	594
656.754	133.633	0.0889458	0.0889458	594
656.854	133.712	0.0897522	0.0897522	594
656.964	133.483	0.0906205	0.0906205	594
657.074	133.428	0.0915093	0.0915093	594
657.174	133.405	0.0922947	0.0922947	594
657.284	133.286	0.0931835	0.0931835	594
657.394	133.444	0.0940518	0.0940518	594
657.504	133.16	0.0949201	0.0949201	594
657.604	133.175	0.0957055	0.0957055	594
657.714	133.27	0.0965736	0.0965736	594
657.824	133.507	0.0974829	0.0974829	594
657.924	133.389	0.0982687	0.0982687	594
658.034	133.247	0.0991575	0.0991575	594
658.144	133.468	0.100005	0.100005	594
658.254	133.373	0.100894	0.100894	594
658.354	133.176	0.1017	0.1017	594
658.464	133.333	0.102547	0.102547	594
658.574	133.12	0.103436	0.103436	594
658.674	133.12	0.104222	0.104222	594
658.784	133.104	0.105111	0.105111	594
658.894	132.915	0.105979	0.105979	594
659.004	132.615	0.106847	0.106847	594
659.104	132.623	0.107653	0.107653	594
659.214	132.544	0.108562	0.108562	594
659.324	132.433	0.109431	0.109431	594
659.424	132.702	0.110195	0.110195	594
659.534	132.654	0.111085	0.111085	594
659.644	132.702	0.111932	0.111932	594
659.744	132.765	0.112738	0.112738	594
659.854	132.647	0.113627	0.113627	594
659.964	132.662	0.114537	0.114537	594
660.064	132.741	0.115301	0.115301	594
660.174	132.725	0.11619	0.11619	594
660.284	132.883	0.117079	0.117079	594
660.394	132.907	0.117968	0.117968	594
660.494	132.883	0.118753	0.118753	594
660.604	133.136	0.119622	0.119622	594
660.714	133.183	0.12051	0.12051	594
660.814	133.617	0.121275	0.121275	594
660.924	134.044	0.122164	0.122164	594
661.034	134.652	0.123032	0.123032	594
661.144	135.323	0.123942	0.123942	594
661.244	135.686	0.124748	0.124748	594
661.354	136.783	0.125616	0.125616	594
661.464	137.675	0.126505	0.126505	594
661.564	138.622	0.127291	0.127291	594
661.674	139.68	0.128179	0.128179	594
661.784	141.172	0.129047	0.129047	594
661.894	143.011	0.129916	0.129916	594
661.994	145.08	0.130722	0.130722	594
662.104	147.203	0.13159	0.13159	594
662.214	149.855	0.132458	0.132458	594
662.314	152.839	0.133264	0.133264	594
662.424	155.437	0.134174	0.134174	594
662.534	157.773	0.135042	0.135042	594
662.644	160.347	0.135931	0.135931	594
662.744	163.031	0.136716	0.136716	594
662.854	165.857	0.137585	0.137585	594
662.964	168.888	0.138473	0.138473	594
663.064	172.015	0.139279	0.139279	594
663.174	175.582	0.140189	0.140189	594
663.284	178.63	0.140995	0.140995	594
663.394	181.03	0.141904	0.141904	594
663.494	182.806	0.14269	0.14269	595
663.604	184.133	0.143579	0.143579	595
663.714	185.009	0.144488	0.144488	595
663.814	185.735	0.145253	0.145253	595
663.924	186.351	0.146142	0.146142	595
664.034	187.393	0.147031	0.147031	595
664.144	188.182	0.147899	0.147899	595
664.244	189.437	0.148685	0.148685	595
664.354	190.282	0.149574	0.149574	595
664.464	191.703	0.150441	0.150441	595
664.564	193.045	0.151268	0.151268	595
664.674	194.435	0.152157	0.152157	595
664.784	196.511	0.153046	0.153046	595
664.884	198.602	0.153873	0.153873	595
664.994	201.807	0.154741	0.154741	595
665.104	205.264	0.155609	0.155609	595
665.214	209.037	0.156457	0.156457	595
665.314	212.654	0.157263	0.157263	595
665.424	214.959	0.158131	0.158131	595
665.534	216.649	0.159041	0.159041	594
665.634	218.093	0.159847	0.159847	594
665.744	219.791	0.160715	0.160715	594
665.854	220.983	0.161583	0.161583	594
665.964	222.712	0.162493	0.162493	594
666.064	224.069	0.163299	0.163299	594
666.174	225.396	0.164167	0.164167	594
666.284	227.132	0.165077	0.165077	594
666.384	228.735	0.165862	0.165862	594
666.494	230.543	0.16673	0.16673	594
666.604	232.493	0.167598	0.167598	595
666.714	233.945	0.168487	0.168487	595
666.814	235.374	0.169293	0.169293	595
666.924	236.826	0.170162	0.170162	595
667.034	237.932	0.17105	0.17105	595
667.134	239.061	0.171856	0.171856	595
667.244	240.26	0.172725	0.172725	595
667.354	241.508	0.173613	0.173613	595
667.464	242.905	0.174523	0.174523	595
667.564	244.089	0.175329	0.175329	595
667.674	245.707	0.176177	0.176177	595
667.784	247.593	0.177066	0.177066	595
667.884	249.497	0.177851	0.177851	595
667.994	252.631	0.17876	0.17876	595
668.104	257.193	0.179649	0.179649	595
668.214	262.937	0.180518	0.180518	595
668.314	268.322	0.181324	0.181324	595
668.424	277.228	0.182233	0.182233	595
668.534	285.752	0.183102	0.183102	595
668.634	294.01	0.183907	0.183907	595
668.744	303.396	0.184796	0.184796	595
668.854	313.252	0.185685	0.185685	595
668.964	323.135	0.186533	0.186533	595
669.064	332.377	0.187318	0.187318	595
669.174	342.346	0.188228	0.188228	595
669.284	353.85	0.189158	0.189158	595
669.384	363.939	0.189964	0.189964	595
669.494	375.068	0.190833	0.190833	595
669.604	386.238	0.191721	0.191721	595
669.704	396.332	0.192507	0.192507	595
669.814	407.398	0.193395	0.193395	595
669.924	418.887	0.194284	0.194284	595
670.034	430.184	0.195152	0.195152	595
670.134	440.617	0.195959	0.195959	595
670.244	452.043	0.196848	0.196848	595
670.354	463.285	0.197757	0.197757	595
670.454	473.848	0.198522	0.198522	595
670.564	485.762	0.199431	0.199431	595
670.674	497.559	0.20032	0.20032	595
670.784	509.504	0.201188	0.201188	595
670.884	520.348	0.201953	0.201953	595
670.994	532.043	0.202863	0.202863	595
671.104	543.402	0.203752	0.203752	595
671.204	554.113	0.204558	0.204558	595
671.314	565.57	0.205467	0.205467	595
671.424	576.945	0.206315	0.206315	595
671.534	588.449	0.207203	0.207203	595
671.634	599.121	0.20801	0.20801	595
671.744	610.461	0.208899	0.208899	595
671.854	621.535	0.209787	0.209787	595
671.954	631.5	0.210594	0.210594	595
672.064	642.234	0.211441	0.211441	595
672.174	652.711	0.21233	0.21233	595
672.284	663.184	0.21324	0.21324	595
672.384	672.762	0.214025	0.214025	595
672.494	682.699	0.214893	0.214893	595
672.604	692.438	0.215782	0.215782	595
672.704	701.156	0.216588	0.216588	595
672.814	710.859	0.217456	0.217456	595
672.924	720.32	0.218345	0.218345	595
673.034	729.32	0.219255	0.219255	595
673.134	737.699	0.22004	0.22004	595
673.244	746.441	0.220929	0.220929	595
673.354	755.77	0.221797	0.221797	595
673.454	764.469	0.222603	0.222603	595
673.564	773.297	0.223471	0.223471	595
673.674	781.996	0.22436	0.22436	595
673.784	791.031	0.225229	0.225229	595
673.884	798.992	0.226055	0.226055	595
673.994	807.77	0.226924	0.226924	595
674.104	816.598	0.227812	0.227812	595
674.204	824.996	0.228618	0.228618	595
674.314	834.078	0.229487	0.229487	595
674.424	842.918	0.230355	0.230355	595
674.534	851.465	0.231223	0.231223	595
674.634	859.755	0.23205	0.23205	595
674.744	868.657	0.232897	0.232897	595
674.844	877.087	0.233703	0.233703	595
674.954	885.997	0.234592	0.234592	595
675.064	895.294	0.23544	0.23544	595
675.174	905.387	0.23637	0.23637	595
675.274	915.208	0.237135	0.237135	595
675.384	926.54	0.238045	0.238045	595
675.494	937.259	0.238913	0.238913	595
675.594	946.966	0.239719	0.239719	595
675.704	958.544	0.240587	0.240587	595
675.814	970.266	0.241476	0.241476	595
675.924	981.509	0.242344	0.242344	595
676.024	991.798	0.243129	0.243129	595
676.134	1003.42	0.244018	0.244018	595
676.244	1014.61	0.244907	0.244907	595
676.344	1025.17	0.245692	0.245692	595
676.454	1036.81	0.246561	0.246561	595
676.564	1047.74	0.24747	0.24747	595
676.674	1059.7	0.248318	0.248318	595
676.774	1069.81	0.249124	0.249124	595
676.884	1081.75	0.250013	0.250013	595
676.994	1093.38	0.250902	0.250902	595
677.094	1103.76	0.251687	0.251687	595
677.204	1114.67	0.252555	0.252555	595
677.314	1126.02	0.253424	0.253424	595
677.424	1137.63	0.254312	0.254312	595
677.524	1148.17	0.255098	0.255098	595
677.634	1159.9	0.255987	0.255987	595
677.744	1171.23	0.256855	0.256855	595
677.844	1181.93	0.257661	0.257661	595
677.954	1193.26	0.258529	0.258529	595
678.064	1204.85	0.259418	0.259418	595
678.174	1216.22	0.260307	0.260307	595
678.274	1226.61	0.261072	0.261072	595
678.384	1238.94	0.261981	0.261981	595
678.494	1251.25	0.262849	0.262849	595
678.594	1262.02	0.263635	0.263635	595
678.704	1273.45	0.264503	0.264503	595
678.814	1285.79	0.265392	0.265392	595
678.924	1297.63	0.266281	0.266281	595
679.024	1308.51	0.267066	0.267066	595
679.134	1320.59	0.267955	0.267955	595
679.244	1332.47	0.268844	0.268844	595
679.344	1343.27	0.269629	0.269629	595
679.454	1354.29	0.270477	0.270477	595
679.564	1366.04	0.271366	0.271366	595
679.664	1375.58	0.272172	0.272172	595
679.774	1386.88	0.27304	0.27304	595
679.884	1398.75	0.273888	0.273888	595
679.994	1411.36	0.274797	0.274797	595
680.094	1421.91	0.275582	0.275582	595
680.204	1433.14	0.276451	0.276451	595
680.314	1445.02	0.27736	0.27736	595
680.414	1455.64	0.278145	0.278145	595
680.524	1467.71	0.279035	0.279035	595
680.634	1479.22	0.279862	0.279862	595
680.744	1491.21	0.28075	0.28075	595
680.844	1502.18	0.281556	0.281556	595
680.954	1514.08	0.282425	0.282425	595
681.064	1526.4	0.283293	0.283293	595
681.164	1538.07	0.28412	0.28412	595
681.274	1550.36	0.285008	0.285008	595
681.384	1563	0.285877	0.285877	595
681.494	1575.73	0.286744	0.286744	595
681.594	1587.14	0.287551	0.287551	595
681.704	1599.72	0.288398	0.288398	595
681.814	1612.54	0.289308	0.289308	595
681.914	1624.42	0.290094	0.290094	595
682.024	1637.01	0.290982	0.290982	595
682.134	1649.56	0.29183	0.29183	595
682.244	1662.43	0.292739	0.292739	595
682.344	1673.81	0.293525	0.293525	595
682.454	1686.53	0.294393	0.294393	595
682.564	1699.04	0.295261	0.295261	595
682.664	1710.83	0.296109	0.296109	595
682.774	1723.84	0.296977	0.296977	594
682.884	1736.54	0.297845	0.297845	594
682.994	1748.58	0.298713	0.298713	594
683.094	1759.83	0.299498	0.299498	594
683.204	1772.38	0.300367	0.300367	594
683.314	1784.93	0.301256	0.301256	594
683.414	1796.55	0.302082	0.302082	594
683.524	1809.63	0.302971	0.302971	594
683.634	1823.18	0.30384	0.30384	594
683.744	1836.4	0.304707	0.304707	594
683.844	1848.32	0.305514	0.305514	594
683.954	1861.43	0.306382	0.306382	594
684.064	1874.34	0.307271	0.307271	594
684.164	1886.32	0.308036	0.308036	594
684.274	1899.78	0.308925	0.308925	594
684.384	1912.82	0.309792	0.309792	594
684.494	1925.61	0.310681	0.310681	594
684.594	1937.57	0.311508	0.311508	594
684.704	1950.42	0.312356	0.312356	594
684.814	1963.62	0.313244	0.313244	594
684.914	1975.95	0.314071	0.314071	594
685.024	1988.63	0.31496	0.31496	594
685.134	2001.45	0.315808	0.315808	594
685.234	2013.44	0.316635	0.316635	594
685.344	2026.27	0.317503	0.317503	594
685.454	2039.14	0.318371	0.318371	594
685.564	2052.48	0.319239	0.319239	594
685.664	2064.81	0.320066	0.320066	594
685.774	2078.16	0.320955	0.320955	594
685.884	2091.17	0.321823	0.321823	594
685.984	2103.34	0.322629	0.322629	594
686.094	2116.92	0.323497	0.323497	594
686.204	2130.66	0.324407	0.324407	594
686.314	2144.67	0.325254	0.325254	594
686.414	2157.49	0.326081	0.326081	594
686.524	2171.86	0.32697	0.32697	594
686.634	2185.99	0.327838	0.327838	594
686.734	2199.09	0.328644	0.328644	594
686.844	2215.22	0.329492	0.329492	594
686.954	2229.95	0.330401	0.330401	594
687.064	2244.36	0.33127	0.33127	594
687.164	2258.09	0.332076	0.332076	594
687.274	2272.98	0.332965	0.332965	594
687.384	2288.1	0.333854	0.333854	594
687.484	2301.81	0.334659	0.334659	594
687.594	2316.27	0.335528	0.335528	594
687.704	2331.14	0.336417	0.336417	594
687.814	2345.88	0.337285	0.337285	593
687.914	2359.4	0.338091	0.338091	593
688.024	2374.93	0.339001	0.339001	593
688.134	2389.53	0.339868	0.339868	593
688.234	2403.13	0.340654	0.340654	593
688.344	2417.85	0.341543	0.341543	593
688.454	2432.44	0.342411	0.342411	593
688.564	2446.99	0.3433	0.3433	593
688.664	2460.52	0.344106	0.344106	593
688.774	2475.4	0.344995	0.344995	593
688.884	2490.5	0.345884	0.345884	593
688.984	2504.71	0.346669	0.346669	593
689.094	2520.32	0.347558	0.347558	593
689.204	2536.23	0.348468	0.348468	593
689.314	2551.73	0.349336	0.349336	593
689.414	2565.51	0.350121	0.350121	593
689.524	2581.04	0.351031	0.351031	593
689.624	2595.26	0.351837	0.351837	593
689.734	2610.31	0.352726	0.352726	593
689.844	2626.14	0.353615	0.353615	593
689.954	2641.39	0.354462	0.354462	593
690.054	2655.08	0.355269	0.355269	593
690.164	2670.41	0.356157	0.356157	593
690.274	2685.58	0.357025	0.357025	593
690.374	2700.16	0.357873	0.357873	593
690.484	2715.9	0.358741	0.358741	593
690.594	2731.16	0.35963	0.35963	593
690.704	2746.81	0.360539	0.360539	593
690.804	2760.36	0.361325	0.361325	593
690.914	2775.65	0.362234	0.362234	594
691.024	2790.81	0.363102	0.363102	594
691.124	2804.28	0.363888	0.363888	594
691.234	2819	0.364756	0.364756	594
691.344	2834.17	0.365624	0.365624	594
691.454	2849.96	0.366534	0.366534	594
691.554	2863.98	0.367319	0.367319	594
691.664	2879.23	0.368229	0.368229	594
691.774	2895.09	0.369097	0.369097	594
691.874	2908.99	0.369924	0.369924	594
691.984	2924.51	0.370792	0.370792	594
692.094	2940.04	0.371702	0.371702	594
692.204	2955.28	0.37257	0.37257	594
692.304	2968.92	0.373355	0.373355	594
692.414	2984.37	0.374244	0.374244	594
692.524	2998.98	0.375133	0.375133	594
692.624	3012.49	0.375918	0.375918	594
692.734	3027.63	0.376807	0.376807	594
692.844	3042.3	0.377696	0.377696	594
692.954	3057.04	0.378564	0.378564	594
693.054	3070.26	0.379412	0.379412	594
693.164	3084.95	0.380259	0.380259	594
693.274	3099.33	0.381169	0.381169	594
693.374	3112.54	0.381934	0.381934	594
693.484	3126.77	0.382823	0.382823	594
693.594	3140.99	0.383711	0.383711	594
693.704	3154.87	0.38458	0.38458	594
693.804	3167.74	0.385386	0.385386	594
693.914	3182.15	0.386274	0.386274	593
694.024	3196.56	0.387143	0.387143	593
694.124	3209.45	0.387949	0.387949	593
694.234	3223.78	0.388817	0.388817	593
694.344	3237.82	0.389706	0.389706	593
694.454	3251.74	0.390615	0.390615	593
694.554	3264.39	0.391401	0.391401	593
694.664	3277.96	0.392269	0.392269	593
694.774	3291.36	0.393137	0.393137	593
694.874	3303.87	0.393943	0.393943	593
694.984	3317.48	0.394832	0.394832	593
695.094	3331.02	0.395721	0.395721	593
695.194	3343.25	0.396506	0.396506	593
695.304	3356.78	0.397416	0.397416	593
695.414	3369.64	0.398284	0.398284	593
695.524	3382.09	0.399173	0.399173	593
695.624	3393.12	0.399959	0.399959	593
695.734	3405.63	0.400847	0.400847	593
695.844	3418.19	0.401716	0.401716	593
695.944	3429.59	0.402522	0.402522	593
696.054	3442.53	0.40339	0.40339	593
696.164	3454.11	0.404258	0.404258	593
696.274	3465.86	0.405168	0.405168	593
696.374	3477.12	0.405953	0.405953	593
696.484	3488.93	0.406842	0.406842	593
696.594	3502.21	0.40771	0.40771	593
696.694	3514.11	0.408495	0.408495	593
696.804	3526.39	0.409405	0.409405	593
696.914	3538.04	0.410273	0.410273	593
697.024	3550.05	0.411141	0.411141	593
697.124	3560.44	0.411927	0.411927	593
697.234	3571.93	0.412816	0.412816	593
697.344	3583.67	0.413684	0.413684	593
697.444	3594.27	0.41449	0.41449	593
697.554	3605.56	0.415358	0.415358	593
697.664	3617.18	0.416247	0.416247	593
697.774	3628.48	0.417136	0.417136	593
697.874	3638.27	0.417922	0.417922	593
697.984	3648.8	0.41881	0.41881	593
698.094	3659.66	0.419678	0.419678	593
698.194	3669.55	0.420485	0.420485	593
698.304	3679.87	0.421353	0.421353	593
698.414	3690.6	0.422242	0.422242	593
698.524	3700.49	0.42311	0.42311	593
698.624	3709.86	0.423916	0.423916	593
698.734	3719.48	0.424784	0.424784	593
698.844	3729.34	0.425673	0.425673	593
698.944	3738.2	0.426479	0.426479	593
699.054	3748.23	0.427347	0.427347	593
699.164	3758.03	0.428216	0.428216	593
699.274	3767.64	0.429104	0.429104	593
699.374	3776.62	0.429911	0.429911	593
699.484	3785.57	0.430779	0.430779	593
699.594	3794.53	0.431647	0.431647	593
699.694	3802.78	0.432432	0.432432	593
699.804	3811.87	0.433301	0.433301	593
699.914	3821.15	0.43421	0.43421	593
700.014	3829.49	0.434996	0.434996	594
700.124	3838.37	0.435885	0.435885	594
700.234	3847.14	0.436752	0.436752	594
700.344	3855.14	0.437621	0.437621	594
700.444	3862.8	0.438427	0.438427	594
700.554	3871.21	0.439316	0.439316	594
700.664	3879.08	0.440163	0.440163	594
700.764	3886.31	0.44099	0.44099	594
700.874	3893.4	0.441837	0.441837	594
700.984	3900.94	0.442685	0.442685	594
701.094	3910.04	0.443595	0.443595	594
701.194	3917.12	0.44438	0.44438	594
701.304	3924.65	0.445248	0.445248	594
701.414	3932.38	0.446137	0.446137	594
701.514	3938.1	0.446943	0.446943	594
701.624	3945.3	0.447811	0.447811	594
701.734	3952.71	0.4487	0.4487	594
701.844	3959.66	0.449568	0.449568	594
701.944	3966.31	0.450333	0.450333	594
702.054	3973.26	0.451243	0.451243	594
702.164	3980.8	0.452111	0.452111	594
702.264	3986.94	0.452896	0.452896	594
702.374	3994.21	0.453785	0.453785	594
702.484	4000.84	0.454674	0.454674	594
702.594	4007.47	0.455542	0.455542	594
702.694	4013.51	0.456348	0.456348	594
702.804	4019.84	0.457217	0.457217	594
702.914	4026.03	0.458105	0.458105	594
703.014	4031.67	0.458891	0.458891	594
703.124	4038.17	0.45978	0.45978	594
703.234	4044.93	0.460668	0.460668	594
703.344	4051.22	0.461516	0.461516	594
703.444	4057	0.462322	0.462322	594
703.554	4062.6	0.463211	0.463211	594
703.664	4068.98	0.464079	0.464079	594
703.764	4074.54	0.464906	0.464906	594
703.874	4080.96	0.465774	0.465774	594
703.984	4086.5	0.466663	0.466663	594
704.094	4092.06	0.467532	0.467532	594
704.194	4096.84	0.468338	0.468338	594
704.304	4102.79	0.469185	0.469185	594
704.414	4108.54	0.470074	0.470074	594
704.514	4113.74	0.470859	0.470859	594
704.624	4119.31	0.471748	0.471748	594
704.734	4125.17	0.472637	0.472637	594
704.834	4130.24	0.473443	0.473443	594
704.944	4135.49	0.474311	0.474311	594
705.054	4140.13	0.4752	0.4752	594
705.154	4144.72	0.475986	0.475986	594
705.264	4150.1	0.476875	0.476875	594
705.374	4155.46	0.477743	0.477743	594
705.484	4161	0.478611	0.478611	594
705.584	4165.52	0.479396	0.479396	594
705.694	4170.95	0.480306	0.480306	594
705.804	4176.34	0.481174	0.481174	594
705.904	4181.02	0.48196	0.48196	594
706.014	4186.08	0.482848	0.482848	594
706.124	4191.23	0.483758	0.483758	595
706.234	4195.5	0.484647	0.484647	595
706.334	4200.09	0.485453	0.485453	595
706.444	4204.81	0.4863	0.4863	595
706.554	4209.59	0.487169	0.487169	595
706.654	4214.25	0.487974	0.487974	595
706.764	4218.73	0.488863	0.488863	595
706.874	4224.08	0.489752	0.489752	595
706.984	4229.25	0.49062	0.49062	595
707.084	4234.25	0.491468	0.491468	595
707.194	4239.18	0.492336	0.492336	595
707.304	4243.42	0.493204	0.493204	595
707.404	4247.42	0.49399	0.49399	595
707.514	4251.62	0.494879	0.494879	595
707.624	4256.55	0.495747	0.495747	595
707.734	4261.52	0.496636	0.496636	595
707.834	4266	0.497462	0.497462	595
707.944	4270.22	0.49831	0.49831	595
708.054	4274.85	0.499199	0.499199	595
708.154	4279.06	0.499984	0.499984	595
708.264	4284.03	0.500894	0.500894	595
708.374	4288.34	0.501762	0.501762	595
708.484	4292.74	0.502651	0.502651	595
708.584	4296.95	0.503457	0.503457	595
708.694	4301.1	0.504325	0.504325	595
708.804	4305.5	0.505214	0.505214	595
708.904	4309.41	0.505999	0.505999	595
709.014	4314.13	0.506868	0.506868	595
709.124	4319.2	0.507777	0.507777	595
709.234	4323.76	0.508666	0.508666	595
709.334	4327.69	0.509452	0.509452	595
709.444	4332.03	0.510361	0.510361	595
709.554	4336.29	0.511229	0.511229	595
709.654	4340.12	0.512035	0.512035	595
709.764	4344.37	0.512924	0.512924	595
709.874	4348.78	0.513793	0.513793	595
709.974	4352.63	0.514578	0.514578	595
710.084	4357.08	0.515488	0.515488	595
710.194	4361.3	0.516356	0.516356	595
710.304	4365.43	0.517224	0.517224	595
710.404	4370.1	0.51803	0.51803	595
710.514	4374.08	0.51896	0.51896	595
710.624	4378.63	0.519828	0.519828	595
710.724	4382.34	0.520635	0.520635	595
710.834	4386.25	0.521524	0.521524	595
710.944	4390.51	0.522392	0.522392	595
711.054	4394.69	0.52326	0.52326	595
711.154	4398.77	0.524066	0.524066	595
711.264	4402.7	0.524934	0.524934	595
711.374	4407.32	0.525843	0.525843	595
711.474	4410.69	0.52665	0.52665	595
711.584	4415.2	0.527539	0.527539	595
711.694	4419.86	0.528427	0.528427	595
711.804	4423.46	0.529337	0.529337	595
711.904	4426.91	0.530123	0.530123	595
712.014	4430.86	0.531011	0.531011	595
712.124	4434.68	0.5319	0.5319	595
712.224	4438.44	0.532686	0.532686	595
712.334	4442.78	0.533595	0.533595	595
712.444	4446.99	0.534443	0.534443	595
712.554	4451.56	0.535332	0.535332	595
712.654	4455.01	0.536137	0.536137	595
712.764	4459.19	0.537026	0.537026	595
712.874	4462.95	0.537895	0.537895	595
712.974	4466.34	0.538721	0.538721	595
713.084	4469.95	0.53961	0.53961	595
713.194	4474.11	0.540479	0.540479	595
713.304	4478.63	0.541388	0.541388	595
713.404	4482.27	0.542174	0.542174	595
713.514	4486.25	0.543063	0.543063	595
713.624	4490.38	0.54391	0.54391	595
713.724	4494.13	0.544716	0.544716	595
713.834	4498.29	0.545605	0.545605	595
713.944	4501.96	0.546494	0.546494	595
714.054	4505.92	0.547362	0.547362	595
714.154	4509.57	0.548189	0.548189	595
714.264	4513.7	0.549057	0.549057	595
714.374	4517.25	0.549966	0.549966	595
714.474	4520.35	0.550752	0.550752	595
714.584	4524.1	0.55162	0.55162	595
714.694	4528.68	0.552509	0.552509	595
714.794	4531.67	0.553315	0.553315	595
714.904	4535.58	0.554162	0.554162	595
715.014	4540.15	0.555072	0.555072	595
715.124	4544.14	0.55594	0.55594	595
715.224	4547.83	0.556746	0.556746	595
715.334	4551.68	0.557635	0.557635	595
715.444	4555.25	0.558524	0.558524	595
715.544	4558.74	0.559309	0.559309	595
715.654	4562.35	0.560219	0.560219	595
715.764	4565.88	0.561087	0.561087	595
715.874	4569.22	0.561935	0.561935	595
715.974	4573.04	0.562741	0.562741	595
716.084	4577.19	0.56363	0.56363	595
716.194	4581.18	0.564498	0.564498	595
716.294	4584.94	0.565325	0.565325	595
716.404	4589.06	0.566213	0.566213	595
716.514	4592.72	0.567082	0.567082	595
716.624	4596.54	0.56795	0.56795	595
716.724	4599.21	0.568756	0.568756	595
716.834	4603.02	0.569645	0.569645	595
716.944	4606.97	0.570534	0.570534	595
717.044	4610.79	0.57134	0.57134	595
717.154	4614.17	0.572208	0.572208	595
717.264	4618.01	0.573076	0.573076	594
717.374	4621.46	0.573924	0.573924	594
717.474	4624.87	0.574751	0.574751	594
717.584	4629.1	0.575598	0.575598	594
717.694	4633.02	0.576508	0.576508	594
717.794	4636.83	0.577314	0.577314	594
717.904	4640.2	0.578182	0.578182	594
718.014	4644.12	0.579071	0.579071	594
718.124	4647.45	0.579939	0.579939	594
718.224	4650.08	0.580745	0.580745	594
718.334	4653.52	0.581634	0.581634	594
718.444	4657.31	0.582502	0.582502	594
718.544	4661.1	0.583288	0.583288	594
718.654	4664.88	0.584177	0.584177	594
718.764	4668.94	0.585065	0.585065	594
718.874	4672.83	0.585933	0.585933	594
718.974	4676.08	0.58676	0.58676	594
719.084	4679.86	0.587608	0.587608	594
719.194	4683.68	0.588497	0.588497	594
719.294	4687.11	0.589282	0.589282	594
719.404	4690.69	0.59015	0.59015	594
719.514	4694.56	0.591018	0.591018	594
719.624	4698.21	0.591907	0.591907	594
719.724	4701.43	0.592714	0.592714	594
719.834	4705.19	0.593582	0.593582	594
719.934	4708.65	0.594388	0.594388	594
720.044	4712.33	0.595277	0.595277	594
720.154	4716.01	0.596165	0.596165	594
720.264	4720.18	0.597034	0.597034	594
720.364	4723.55	0.59784	0.59784	594
720.474	4727.32	0.598708	0.598708	594
720.584	4731.48	0.599576	0.599576	594
720.684	4734.45	0.600362	0.600362	594
720.794	4737.61	0.60125	0.60125	594
720.904	4740.97	0.602119	0.602119	594
721.014	4744.71	0.603007	0.603007	594
721.114	4747.97	0.603814	0.603814	594
721.224	4751.79	0.604682	0.604682	594
721.334	4755.47	0.605571	0.605571	594
721.434	4758.96	0.606356	0.606356	594
721.544	4762.39	0.607224	0.607224	594
721.654	4766.4	0.608134	0.608134	594
721.764	4770.17	0.608961	0.608961	594
721.864	4773.86	0.609788	0.609788	594
721.974	4776.83	0.610635	0.610635	594
722.084	4780.14	0.611503	0.611503	594
722.184	4784.03	0.612289	0.612289	594
722.294	4787.95	0.613157	0.613157	594
722.404	4792.06	0.614066	0.614066	594
722.514	4795.52	0.614935	0.614935	594
722.614	4798.94	0.61572	0.61572	594
722.724	4803.09	0.616609	0.616609	594
722.834	4806.69	0.617498	0.617498	594
722.934	4810.47	0.618304	0.618304	594
723.044	4814.19	0.619172	0.619172	594
723.154	4817.02	0.620019	0.620019	594
723.264	4820.32	0.620908	0.620908	594
723.364	4823.93	0.621715	0.621715	594
723.474	4827.31	0.622583	0.622583	594
723.584	4830.84	0.623472	0.623472	594
723.684	4834.01	0.624278	0.624278	594
723.794	4837.36	0.625146	0.625146	594
723.904	4841.57	0.626035	0.626035	594
724.014	4844.72	0.626903	0.626903	594
724.114	4847.77	0.627688	0.627688	594
724.224	4851.19	0.628557	0.628557	594
724.334	4855.08	0.629445	0.629445	594
724.434	4858.34	0.630252	0.630252	594
724.544	4862.14	0.63112	0.63112	594
724.654	4865.46	0.632008	0.632008	594
724.754	4868.85	0.632815	0.632815	594
724.864	4872.59	0.633683	0.633683	594
724.974	4875.95	0.634551	0.634551	594
725.084	4879.28	0.63546	0.63546	594
725.184	4882.88	0.636246	0.636246	594
725.294	4886.16	0.637114	0.637114	594
725.404	4889.43	0.637982	0.637982	594
725.504	4892.81	0.638768	0.638768	594
725.614	4896.3	0.639678	0.639678	594
725.724	4899.88	0.640566	0.640566	594
725.834	4903.14	0.641434	0.641434	594
725.934	4906.59	0.642261	0.642261	594
726.044	4910.03	0.643129	0.643129	594
726.154	4912.93	0.643977	0.643977	594
726.254	4915.74	0.644804	0.644804	594
726.364	4919.13	0.645672	0.645672	594
726.474	4923.02	0.64654	0.64654	594
726.584	4926.53	0.647408	0.647408	594
726.684	4930.16	0.648215	0.648215	594
726.794	4933.78	0.649104	0.649104	594
726.904	4937.11	0.649951	0.649951	594
727.004	4940.41	0.650778	0.650778	594
727.114	4944.22	0.651667	0.651667	594
727.224	4946.96	0.652535	0.652535	594
727.334	4950.15	0.653424	0.653424	594
727.434	4952.66	0.65423	0.65423	594
727.544	4956.2	0.655098	0.655098	594
727.654	4959.8	0.655966	0.655966	594
727.754	4963.73	0.656793	0.656793	594
727.864	4966.82	0.65764	0.65764	594
727.974	4970.81	0.658529	0.658529	594
728.084	4974.71	0.659439	0.659439	594
728.184	4977.95	0.660245	0.660245	594
728.294	4981.28	0.661113	0.661113	594
728.404	4984.86	0.661981	0.661981	594
728.504	4987.48	0.662787	0.662787	594
728.614	4989.83	0.663676	0.663676	594
728.724	4993.13	0.664565	0.664565	594
728.834	4995.92	0.665413	0.665413	594
728.934	4999.04	0.666219	0.666219	594
729.044	5002.9	0.667128	0.667128	594
729.154	5006.71	0.667976	0.667976	594
729.254	5009.74	0.668782	0.668782	594
729.364	5013.54	0.669671	0.669671	594
729.474	5016.99	0.67056	0.67056	594
729.584	5020.26	0.671469	0.671469	594
729.684	5022.86	0.672254	0.672254	594
729.794	5026.37	0.673123	0.673123	594
729.904	5029.85	0.674032	0.674032	594
730.004	5032.82	0.674818	0.674818	594
730.114	5036.45	0.675686	0.675686	594
730.224	5040.32	0.676575	0.676575	594
730.324	5043.53	0.677381	0.677381	594
730.434	5047.42	0.67827	0.67827	594
730.544	5050.29	0.679117	0.679117	594
730.654	5053.45	0.680006	0.680006	594
730.754	5056.26	0.680813	0.680813	594
730.864	5059.32	0.681701	0.681701	594
730.974	5063.41	0.68259	0.68259	594
731.074	5066.77	0.683396	0.683396	594
731.184	5070.1	0.684264	0.684264	594
731.294	5073.01	0.685153	0.685153	594
731.404	5076.11	0.686022	0.686022	594
731.504	5078.93	0.686848	0.686848	594
731.614	5081.85	0.687716	0.687716	594
731.724	5085.31	0.688626	0.688626	594
731.824	5088.14	0.689411	0.689411	594
731.934	5090.99	0.6903	0.6903	594
732.044	5094.17	0.691168	0.691168	594
732.154	5097.79	0.692057	0.692057	594
732.254	5100.66	0.692863	0.692863	594
732.364	5104.35	0.693752	0.693752	594
732.474	5107.93	0.69462	0.69462	594
732.574	5110.39	0.695427	0.695427	594
732.684	5113.81	0.696336	0.696336	594
732.794	5117.85	0.697246	0.697246	594
732.904	5120.69	0.698114	0.698114	594
733.004	5123.63	0.69894	0.69894	594
733.114	5126.47	0.699809	0.699809	594
733.224	5129.35	0.700677	0.700677	594
733.324	5132.09	0.701483	0.701483	594
733.434	5135.53	0.702351	0.702351	594
733.544	5138.88	0.70324	0.70324	595
733.654	5142.51	0.704129	0.704129	595
733.754	5146	0.704935	0.704935	595
733.864	5148.98	0.705824	0.705824	595
733.974	5151.72	0.706692	0.706692	595
734.074	5154.1	0.707519	0.707519	595
734.184	5156.77	0.708408	0.708408	595
734.294	5159.38	0.709255	0.709255	595
734.404	5162.54	0.710165	0.710165	595
734.504	5165.77	0.710971	0.710971	595
734.614	5168.82	0.711839	0.711839	595
734.714	5171.44	0.712646	0.712646	595
734.824	5174.67	0.713534	0.713534	595
734.934	5177.81	0.714402	0.714402	595
735.044	5181.69	0.715291	0.715291	595
735.144	5184.71	0.716097	0.716097	595
735.254	5188.23	0.717007	0.717007	595
735.364	5191.1	0.717854	0.717854	595
735.464	5193.25	0.718681	0.718681	595
735.574	5196.45	0.719528	0.719528	595
735.684	5199.55	0.720438	0.720438	595
735.794	5202.65	0.721307	0.721307	595
735.894	5206.05	0.722112	0.722112	595
736.004	5209.26	0.722981	0.722981	595
736.114	5212.82	0.72387	0.72387	595
736.214	5215.58	0.724676	0.724676	595
736.324	5218.84	0.725565	0.725565	595
736.434	5221.87	0.726433	0.726433	595
736.544	5224.95	0.727321	0.727321	595
736.644	5227.32	0.728107	0.728107	595
736.754	5230.66	0.729017	0.729017	595
736.864	5233.22	0.729885	0.729885	595
736.964	5236.21	0.73067	0.73067	595
737.074	5239.21	0.731539	0.731539	595
737.184	5242.4	0.732427	0.732427	595
737.294	5246.26	0.733316	0.733316	595
737.394	5248.88	0.734122	0.734122	595
737.504	5252.6	0.735011	0.735011	595
737.614	5255.06	0.735859	0.735859	595
737.714	5258.56	0.736686	0.736686	595
737.824	5261.25	0.737574	0.737574	595
737.934	5263.57	0.738422	0.738422	595
738.044	5267.28	0.739311	0.739311	595
738.144	5270.38	0.740117	0.740117	595
738.254	5273.81	0.741005	0.741005	595
738.364	5277.14	0.741874	0.741874	595
738.464	5280.13	0.74268	0.74268	595
738.574	5283.48	0.743569	0.743569	595
738.684	5286.39	0.744437	0.744437	595
738.794	5289.84	0.745285	0.745285	595
738.894	5293.13	0.746111	0.746111	595
739.004	5296.38	0.747	0.747	595
739.114	5298.65	0.747868	0.747868	595
739.214	5301.45	0.748674	0.748674	595
739.324	5304.56	0.749543	0.749543	595
739.434	5307.6	0.750411	0.750411	595
739.544	5310.71	0.751279	0.751279	595
739.644	5313.31	0.752106	0.752106	595
739.754	5316.79	0.752974	0.752974	595
739.864	5319.95	0.753842	0.753842	595
739.964	5322.51	0.754648	0.754648	595
740.074	5325.53	0.755537	0.755537	595
740.184	5329.04	0.756405	0.756405	595
740.284	5331.39	0.757211	0.757211	595
740.394	5334.48	0.7581	0.7581	595
740.504	5337.4	0.758969	0.758969	595
740.614	5340.3	0.759816	0.759816	595
740.714	5343.39	0.760643	0.760643	594
740.824	5346.4	0.761511	0.761511	594
740.934	5350.07	0.762379	0.762379	594
741.034	5353.08	0.763206	0.763206	594
741.144	5356.1	0.764074	0.764074	594
741.254	5359.65	0.764942	0.764942	594
741.364	5363.23	0.765852	0.765852	594
741.464	5366.21	0.766638	0.766638	594
741.574	5369.34	0.767505	0.767505	594
741.684	5372.62	0.768374	0.768374	594
741.784	5374.97	0.76918	0.76918	594
741.894	5377.62	0.770069	0.770069	594
742.004	5380.55	0.770957	0.770957	594
742.114	5382.9	0.771805	0.771805	594
742.214	5386.28	0.772611	0.772611	594
742.324	5388.97	0.773479	0.773479	594
742.434	5392.22	0.774368	0.774368	594
742.534	5394.71	0.775174	0.775174	594
742.644	5397.63	0.776043	0.776043	594
742.754	5400.39	0.776932	0.776932	594
742.864	5403.64	0.777799	0.777799	594
742.964	5406.93	0.778606	0.778606	594
743.074	5409.79	0.779453	0.779453	594
743.184	5412.36	0.78028	0.78028	594
743.284	5415.43	0.781086	0.781086	594
743.394	5420.09	0.781996	0.781996	594
743.504	5423.8	0.782885	0.782885	594
743.614	5427.02	0.783753	0.783753	594
743.714	5429.48	0.784517	0.784517	594
743.824	5432.18	0.785406	0.785406	594
743.934	5435.25	0.786316	0.786316	594
744.034	5438.04	0.787101	0.787101	594
744.144	5440.84	0.78797	0.78797	594
744.254	5443.26	0.788817	0.788817	594
744.364	5445.43	0.789726	0.789726	594
744.464	5447.44	0.790512	0.790512	594
744.574	5450.38	0.791401	0.791401	594
744.684	5453.51	0.792269	0.792269	594
744.784	5456.09	0.793075	0.793075	594
744.894	5459.1	0.793964	0.793964	594
745.004	5462.23	0.794812	0.794812	594
745.104	5465.51	0.795618	0.795618	594
745.214	5469.5	0.796528	0.796528	594
745.324	5472.96	0.797375	0.797375	594
745.434	5476.82	0.798264	0.798264	594
745.534	5479.99	0.799091	0.799091	594
745.644	5483.13	0.799938	0.799938	594
745.754	5486.24	0.800786	0.800786	594
745.854	5489.64	0.801612	0.801612	594
745.964	5492.36	0.802501	0.802501	594
746.074	5495.02	0.803369	0.803369	594
746.184	5497.46	0.804258	0.804258	594
746.284	5499.12	0.805044	0.805044	594
746.394	5501	0.805953	0.805953	594
746.504	5502.71	0.8068	0.8068	594
746.604	5504.69	0.807586	0.807586	594
746.714	5508.44	0.808454	0.808454	594
746.824	5512.37	0.809364	0.809364	595
746.934	5515.63	0.810232	0.810232	595
747.034	5518.64	0.811038	0.811038	595
747.144	5522.73	0.811927	0.811927	595
747.254	5526.44	0.812795	0.812795	595
747.354	5529.33	0.813601	0.813601	595
747.464	5532.96	0.814469	0.814469	595
747.574	5536.29	0.815338	0.815338	595
747.684	5539.96	0.816227	0.816227	595
747.784	5542.77	0.817033	0.817033	595
747.894	5545.68	0.817901	0.817901	595
748.004	5547.97	0.818769	0.818769	595
748.104	5550.46	0.819575	0.819575	595
748.214	5552.57	0.820464	0.820464	595
748.324	5554.41	0.821353	0.821353	595
748.434	5555.86	0.822242	0.822242	595
748.534	5556.05	0.823027	0.823027	595
748.644	5558.05	0.823916	0.823916	595
748.754	5560.73	0.824784	0.824784	595
748.854	5563.42	0.82557	0.82557	595
748.964	5567.36	0.826479	0.826479	595
749.074	5571.06	0.827327	0.827327	595
749.184	5575.63	0.828236	0.828236	595
749.284	5580.06	0.829043	0.829043	595
749.394	5583.9	0.829931	0.829931	595
749.504	5587.05	0.830799	0.830799	595
749.604	5590.08	0.831606	0.831606	595
749.714	5592.7	0.832474	0.832474	595
749.824	5595.44	0.833362	0.833362	595
749.924	5598.26	0.834148	0.834148	595
750.034	5601.5	0.835058	0.835058	595
750.144	5604.24	0.835926	0.835926	595
750.244	5605.96	0.836712	0.836712	595
750.354	5608.58	0.8376	0.8376	595
750.464	5610.71	0.838468	0.838468	595
750.574	5612.52	0.839357	0.839357	595
750.674	5614.25	0.840163	0.840163	595
750.784	5615.79	0.841052	0.841052	595
750.894	5618.06	0.841941	0.841941	595
750.994	5620.57	0.842726	0.842726	595
751.104	5624.54	0.843636	0.843636	595
751.214	5628.33	0.844525	0.844525	595
751.324	5631.88	0.845372	0.845372	595
751.424	5636.09	0.846179	0.846179	595
751.534	5640.91	0.847067	0.847067	595
751.644	5644.49	0.847915	0.847915	595
751.744	5648.51	0.848762	0.848762	595
751.854	5652.4	0.849631	0.849631	595
751.964	5656.04	0.85052	0.85052	595
752.074	5658.95	0.851408	0.851408	595
752.174	5661.67	0.852194	0.852194	595
752.284	5663.82	0.853083	0.853083	595
752.394	5665.85	0.853951	0.853951	595
752.494	5667.61	0.854736	0.854736	595
752.604	5669.55	0.855646	0.855646	595
752.714	5671.19	0.856514	0.856514	595
752.824	5673.11	0.857423	0.857423	595
752.924	5674.81	0.858209	0.858209	595
753.034	5677.44	0.859098	0.859098	595
753.144	5680.33	0.859987	0.859987	595
753.244	5683.42	0.860793	0.860793	595
753.354	5686.88	0.861682	0.861682	595
753.464	5691.34	0.86255	0.86255	595
753.574	5695.59	0.863439	0.863439	595
753.674	5699.38	0.864224	0.864224	595
753.784	5702.63	0.865113	0.865113	595
753.894	5707.07	0.866022	0.866022	595
753.994	5710.4	0.866849	0.866849	595
754.104	5713.76	0.867738	0.867738	595
754.214	5715.58	0.868606	0.868606	595
754.324	5718.25	0.869495	0.869495	595
754.424	5720.18	0.870281	0.870281	595
754.534	5722.6	0.87119	0.87119	595
754.644	5724.79	0.872038	0.872038	595
754.744	5727.53	0.872844	0.872844	595
754.854	5729.36	0.873733	0.873733	595
754.964	5731.14	0.874621	0.874621	595
755.064	5732.42	0.875448	0.875448	595
755.174	5734.16	0.876317	0.876317	595
755.284	5736.65	0.877185	0.877185	595
755.394	5739.04	0.878074	0.878074	595
755.494	5741.95	0.87888	0.87888	595
755.604	5746.51	0.879789	0.879789	595
755.714	5750.47	0.880637	0.880637	595
755.814	5753.99	0.881443	0.881443	595
755.924	5758.24	0.882311	0.882311	595
756.034	5762.08	0.883179	0.883179	595
756.144	5766.59	0.884089	0.884089	595
756.244	5769.26	0.884895	0.884895	595
756.354	5772.84	0.885784	0.885784	595
756.464	5775.57	0.886652	0.886652	595
756.564	5778.04	0.887479	0.887479	595
756.674	5779.98	0.888347	0.888347	595
756.784	5782.25	0.889256	0.889256	595
756.894	5784	0.890104	0.890104	595
756.994	5785.44	0.89091	0.89091	595
757.104	5787.96	0.891778	0.891778	595
757.214	5790.8	0.892667	0.892667	595
757.314	5793.3	0.893473	0.893473	595
757.424	5796	0.894362	0.894362	595
757.534	5798.65	0.89521	0.89521	595
757.644	5802	0.896119	0.896119	595
757.744	5805.28	0.896904	0.896904	595
757.854	5808.94	0.897814	0.897814	595
757.964	5812.53	0.898682	0.898682	595
758.064	5815.43	0.899468	0.899468	595
758.174	5819.32	0.900357	0.900357	595
758.284	5823.39	0.901225	0.901225	595
758.394	5827.17	0.902113	0.902113	595
758.494	5830.59	0.90294	0.90294	595
758.604	5833.79	0.903809	0.903809	595
758.714	5836.34	0.904677	0.904677	595
758.814	5838.39	0.905483	0.905483	595
758.924	5840.69	0.906372	0.906372	594
759.034	5842.22	0.90724	0.90724	594
759.144	5843.66	0.908108	0.908108	594
759.244	5846.38	0.908935	0.908935	594
759.354	5848.92	0.909782	0.909782	594
759.464	5851.59	0.910671	0.910671	594
759.564	5854.25	0.911457	0.911457	594
759.674	5857.44	0.912345	0.912345	594
759.784	5860.35	0.913214	0.913214	594
759.884	5863.52	0.91402	0.91402	594
759.994	5867.48	0.914888	0.914888	594
760.104	5871.65	0.915818	0.915818	594
760.214	5874.71	0.916666	0.916666	594
760.314	5877.78	0.917452	0.917452	594
760.424	5881.75	0.918361	0.918361	594
760.534	5884.58	0.919229	0.919229	594
760.634	5887.47	0.920015	0.920015	594
760.744	5890.47	0.920903	0.920903	594
760.854	5893.54	0.921792	0.921792	594
760.964	5896.47	0.92266	0.92266	594
761.064	5898.96	0.923466	0.923466	594
761.174	5901.06	0.924314	0.924314	594
761.284	5903.57	0.925223	0.925223	594
761.384	5905.47	0.926009	0.926009	594
761.494	5907.78	0.926877	0.926877	594
761.604	5910.19	0.927787	0.927787	594
761.714	5912.71	0.928634	0.928634	594
761.814	5915.22	0.929482	0.929482	594
761.924	5917.84	0.930329	0.930329	594
762.034	5920.72	0.931177	0.931177	594
762.134	5924.11	0.931983	0.931983	594
762.244	5927.73	0.932872	0.932872	594
762.354	5931.51	0.933761	0.933761	594
762.464	5935.65	0.934608	0.934608	594
762.564	5939.52	0.935435	0.935435	594
762.674	5943.72	0.936303	0.936303	594
762.784	5946.99	0.937192	0.937192	594
762.884	5949.11	0.937998	0.937998	594
762.994	5951.98	0.938866	0.938866	594
763.104	5955.12	0.939735	0.939735	594
763.214	5957.55	0.940602	0.940602	594
763.314	5959.48	0.941409	0.941409	594
763.424	5961.69	0.942277	0.942277	594
763.534	5965.3	0.943186	0.943186	594
763.634	5967.17	0.943972	0.943972	594
763.744	5969.37	0.944861	0.944861	594
763.854	5971.41	0.945708	0.945708	594
763.964	5974.53	0.946597	0.946597	594
764.064	5976.9	0.947383	0.947383	594
764.174	5979.93	0.948271	0.948271	594
764.284	5983.12	0.949119	0.949119	594
764.384	5985.46	0.949904	0.949904	594
764.494	5989.54	0.950773	0.950773	594
764.604	5994.24	0.951661	0.951661	594
764.714	5998.04	0.95253	0.95253	594
764.814	6001.7	0.953336	0.953336	594
764.924	6005.27	0.954224	0.954224	594
765.024	6007.63	0.955031	0.955031	594
765.134	6010.38	0.955899	0.955899	594
765.244	6013.89	0.956767	0.956767	594
765.354	6016.77	0.957635	0.957635	594
765.454	6019.01	0.958442	0.958442	594
765.564	6021.25	0.959309	0.959309	594
765.674	6023.86	0.960178	0.960178	594
765.774	6026.42	0.960984	0.960984	594
765.884	6028.72	0.961873	0.961873	594
765.994	6030.96	0.962782	0.962782	594
766.104	6032.97	0.96363	0.96363	594
766.204	6034.77	0.964415	0.964415	594
766.314	6037.79	0.965304	0.965304	594
766.424	6040.14	0.966193	0.966193	594
766.524	6043.32	0.966999	0.966999	594
766.634	6046.06	0.967847	0.967847	594
766.744	6049.41	0.968736	0.968736	594
766.854	6052.65	0.969625	0.969625	594
766.954	6055.82	0.97041	0.97041	594
767.064	6059.51	0.971278	0.971278	594
767.174	6063	0.972167	0.972167	594
767.274	6065.95	0.972973	0.972973	594
767.384	6068.43	0.973862	0.973862	594
767.494	6070.67	0.97473	0.97473	594
767.604	6073.24	0.975619	0.975619	594
767.704	6075.67	0.976384	0.976384	594
767.814	6078.45	0.977273	0.977273	594
767.924	6081.43	0.978161	0.978161	594
768.024	6084	0.978947	0.978947	594
768.134	6086.39	0.979857	0.979857	594
768.244	6088.32	0.980704	0.980704	594
768.354	6090.94	0.981613	0.981613	594
768.454	6093.46	0.98242	0.98242	594
768.564	6095.78	0.983267	0.983267	594
768.674	6099.52	0.984156	0.984156	594
768.774	6102.64	0.984942	0.984942	594
768.884	6105.9	0.98583	0.98583	594
768.994	6109.13	0.986719	0.986719	594
769.104	6112.5	0.987587	0.987587	595
769.204	6115.54	0.988393	0.988393	595
769.314	6119.24	0.989282	0.989282	595
769.424	6122.08	0.99013	0.99013	595
769.524	6125.5	0.990956	0.990956	595
769.634	6128.2	0.991866	0.991866	595
769.744	6130.68	0.992734	0.992734	595
769.844	6132.88	0.993541	0.993541	595
769.954	6135.37	0.994388	0.994388	595
770.064	6138.85	0.995277	0.995277	595
770.174	6141.19	0.996145	0.996145	595
770.274	6143.39	0.996951	0.996951	595
770.384	6146.91	0.99784	0.99784	595
770.494	6149.6	0.998729	0.998729	595
770.594	6151.39	0.999535	0.999535	595
770.704	6153.61	1.0004	1.0004	595
770.814	6155.88	1.00129	1.00129	595
770.924	6158.25	1.00216	1.00216	595
771.024	6160.51	1.00297	1.00297	595
771.134	6163.53	1.00385	1.00385	595
771.244	6166.69	1.00472	1.00472	595
771.344	6169.73	1.00553	1.00553	595
771.454	6172.44	1.0064	1.0064	595
771.564	6176.11	1.00729	1.00729	595
771.674	6179.58	1.0082	1.0082	595
771.774	6181.82	1.00894	1.00894	595
771.884	6184.64	1.00987	1.00987	595
771.994	6187.78	1.01076	1.01076	595
772.094	6189.84	1.01154	1.01154	595
772.204	6192.16	1.01245	1.01245	595
772.314	6194.59	1.01332	1.01332	595
772.424	6196.89	1.01417	1.01417	595
772.524	6199.32	1.01498	1.01498	595
772.634	6201.77	1.01587	1.01587	595
772.744	6204.35	1.01675	1.01675	595
772.844	6206.83	1.01756	1.01756	595
772.954	6209.63	1.01845	1.01845	595
773.064	6212.57	1.01932	1.01932	595
773.174	6214.71	1.02019	1.02019	595
773.274	6217.95	1.02101	1.02101	595
773.384	6220.4	1.02188	1.02188	595
773.494	6222.22	1.02275	1.02275	595
773.594	6224.8	1.02355	1.02355	595
773.704	6227.56	1.02444	1.02444	595
773.814	6230.89	1.02533	1.02533	595
773.924	6233.56	1.02622	1.02622	595
774.024	6236.39	1.02701	1.02701	595
774.134	6239.15	1.02787	1.02787	595
774.244	6242.06	1.02878	1.02878	595
774.344	6244.55	1.02959	1.02959	595
774.454	6247.05	1.03048	1.03048	595
774.564	6249.35	1.03137	1.03137	595
774.674	6251.31	1.03224	1.03224	595
774.774	6253.43	1.03302	1.03302	595
774.884	6255.88	1.03391	1.03391	595
774.994	6258.95	1.03482	1.03482	595
775.094	6262.17	1.03563	1.03563	595
775.204	6265.64	1.03654	1.03654	595
775.314	6267.43	1.03742	1.03742	595
775.414	6269.43	1.03821	1.03821	595
775.524	6272.15	1.03908	1.03908	595
775.634	6274.92	1.03997	1.03997	595
775.744	6277.56	1.04086	1.04086	595
775.844	6280.58	1.04164	1.04164	595
775.954	6283.11	1.04251	1.04251	595
776.064	6286.13	1.04342	1.04342	595
776.164	6288.6	1.04423	1.04423	595
776.274	6291.18	1.04511	1.04511	595
776.384	6294.11	1.046	1.046	595
776.494	6296.19	1.04685	1.04685	595
776.594	6299.03	1.0477	1.0477	595
776.704	6301.32	1.04855	1.04855	595
776.814	6303.73	1.04945	1.04945	595
776.914	6306	1.05024	1.05024	595
777.024	6309.13	1.05111	1.05111	595
777.134	6311.2	1.052	1.052	595
777.244	6314.09	1.05289	1.05289	595
777.344	6316.45	1.05369	1.05369	595
777.454	6319.43	1.05456	1.05456	595
777.564	6321.69	1.05547	1.05547	595
777.664	6323.67	1.05626	1.05626	595
777.774	6326.61	1.05717	1.05717	595
777.884	6328.67	1.05801	1.05801	595
777.994	6331.26	1.05892	1.05892	595
778.094	6333.59	1.05969	1.05969	595
778.204	6336.63	1.06058	1.06058	595
778.314	6340.15	1.06149	1.06149	595
778.414	6342.83	1.06227	1.06227	595
778.524	6345.81	1.06316	1.06316	595
778.634	6348.17	1.06403	1.06403	595
778.744	6350.65	1.0649	1.0649	595
778.844	6353.14	1.0657	1.0657	595
778.954	6355.46	1.06661	1.06661	595
779.064	6358.03	1.06748	1.06748	595
779.164	6360.52	1.06829	1.06829	595
779.274	6362.6	1.06915	1.06915	595
779.384	6364.59	1.07002	1.07002	595
779.494	6367.32	1.07089	1.07089	595
779.594	6369.52	1.0717	1.0717	595
779.704	6372.77	1.07261	1.07261	595
779.804	6374.64	1.07339	1.07339	595
779.914	6377.63	1.0743	1.0743	595
780.024	6380.75	1.07517	1.07517	595
780.134	6383.05	1.07604	1.07604	595
780.234	6384.69	1.07684	1.07684	595
780.344	6386.98	1.07773	1.07773	595
780.454	6389.72	1.0786	1.0786	595
780.554	6392.71	1.07941	1.07941	595
780.664	6395.16	1.08025	1.08025	595
780.774	6398.53	1.08116	1.08116	595
780.884	6401.17	1.08203	1.08203	595
780.984	6403.93	1.08284	1.08284	595
781.094	6406.65	1.08373	1.08373	595
781.204	6409.7	1.08457	1.08457	595
781.304	6412.23	1.0854	1.0854	595
781.414	6414.58	1.08627	1.08627	595
781.524	6417.33	1.08718	1.08718	595
781.634	6419.94	1.08803	1.08803	595
781.734	6421.93	1.08881	1.08881	595
781.844	6424.32	1.0897	1.0897	595
781.954	6426.72	1.09059	1.09059	595
782.054	6429.1	1.09138	1.09138	595
782.164	6431.89	1.09226	1.09226	595
782.274	6434.24	1.09313	1.09313	595
782.384	6436.37	1.09402	1.09402	595
782.484	6439.08	1.09483	1.09483	595
782.584	6441.75	1.09563	1.09563	595
782.694	6435.04	1.09613	1.09613	595
782.794	6419.03	1.09613	1.09613	595
782.904	6394.8	1.09545	1.09545	595
783.014	6365.3	1.09452	1.09452	595
783.114	6338.9	1.09369	1.09369	595
783.224	6311.33	1.09282	1.09282	595
783.334	6284.85	1.09193	1.09193	595
783.444	6258.24	1.09105	1.09105	595
783.544	6234.55	1.09024	1.09024	595
783.654	6208.07	1.08935	1.08935	595
783.764	6181.94	1.08846	1.08846	595
783.864	6157.93	1.08765	1.08765	595
783.974	6131.18	1.08677	1.08677	595
784.084	6104.33	1.08588	1.08588	595
784.194	6076.83	1.08503	1.08503	595
784.294	6052.3	1.08422	1.08422	595
784.404	6024.24	1.08333	1.08333	595
784.514	5996.01	1.08247	1.08247	595
784.614	5970.05	1.08166	1.08166	595
784.724	5941.37	1.08079	1.08079	595
784.834	5911.59	1.0799	1.0799	595
784.934	5885.01	1.07912	1.07912	595
785.044	5855.17	1.07823	1.07823	595
785.154	5824.77	1.07734	1.07734	595
785.264	5794.7	1.07647	1.07647	595
785.364	5767.04	1.07567	1.07567	595
785.474	5736.88	1.07478	1.07478	595
785.584	5706.37	1.07389	1.07389	595
785.684	5678.82	1.07312	1.07312	595
785.794	5648.7	1.07223	1.07223	595
785.904	5618.21	1.07133	1.07133	595
786.014	5587.52	1.07048	1.07048	595
786.114	5559.74	1.06965	1.06965	595
786.224	5529.24	1.06876	1.06876	595
786.334	5498.95	1.06789	1.06789	595
786.434	5471.06	1.06709	1.06709	595
786.544	5441.77	1.06622	1.06622	595
786.654	5412.4	1.06535	1.06535	595
786.764	5383.38	1.06446	1.06446	595
786.864	5356.07	1.06364	1.06364	595
786.974	5326.93	1.06279	1.06279	595
787.084	5298.15	1.06188	1.06188	595
787.184	5271.45	1.06111	1.06111	595
787.294	5242.02	1.06022	1.06022	595
787.404	5212.88	1.05934	1.05934	595
787.514	5182.51	1.05843	1.05843	595
787.614	5156.13	1.05766	1.05766	595
787.724	5126.79	1.05675	1.05675	595
787.834	5097.21	1.05588	1.05588	595
787.934	5070.74	1.05508	1.05508	595
788.044	5041.42	1.05419	1.05419	595
788.154	5011.82	1.05332	1.05332	595
788.264	4982.49	1.05241	1.05241	595
788.364	4955.59	1.05163	1.05163	594
788.474	4925.6	1.05074	1.05074	594
788.584	4895.9	1.04985	1.04985	594
788.684	4869.06	1.04904	1.04904	594
788.794	4840.34	1.04817	1.04817	594
788.904	4810.74	1.04728	1.04728	594
789.014	4780.48	1.04642	1.04642	594
789.114	4754.4	1.04561	1.04561	594
789.224	4725.7	1.04472	1.04472	594
789.334	4697.24	1.04385	1.04385	594
789.434	4672.15	1.04307	1.04307	594
789.544	4643.99	1.04216	1.04216	594
789.654	4615.6	1.04129	1.04129	594
789.764	4588.15	1.0404	1.0404	594
789.864	4563.04	1.0396	1.0396	594
789.974	4535.01	1.03873	1.03873	594
790.074	4509.27	1.0379	1.0379	594
790.184	4480.85	1.03703	1.03703	594
790.294	4452.85	1.03616	1.03616	594
790.404	4424.93	1.0353	1.0353	595
790.504	4398.68	1.03447	1.03447	595
790.614	4370.68	1.03356	1.03356	595
790.724	4342.85	1.03267	1.03267	595
790.824	4316.85	1.03186	1.03186	595
790.934	4288.46	1.031	1.031	595
791.044	4260.57	1.03009	1.03009	595
791.154	4232.35	1.02922	1.02922	595
791.254	4207.44	1.02843	1.02843	595
791.364	4179.35	1.02754	1.02754	595
791.474	4151.48	1.02666	1.02666	595
791.574	4126.32	1.02585	1.02585	595
791.684	4099.12	1.02496	1.02496	595
791.794	4071.55	1.02407	1.02407	595
791.904	4044.74	1.02322	1.02322	595
792.004	4020.3	1.0224	1.0224	595
792.114	3993.24	1.02151	1.02151	595
792.224	3966.01	1.02064	1.02064	595
792.324	3941.82	1.01983	1.01983	595
792.434	3914.82	1.01895	1.01895	594
792.544	3887.88	1.01808	1.01808	594
792.654	3860.87	1.01721	1.01721	594
792.754	3836.73	1.0164	1.0164	594
792.864	3809.23	1.01551	1.01551	594
792.974	3781.9	1.01463	1.01463	594
793.074	3757.73	1.01382	1.01382	594
793.184	3730.59	1.01297	1.01297	594
793.294	3703.45	1.01206	1.01206	594
793.404	3676.82	1.01117	1.01117	594
793.504	3652.3	1.01039	1.01039	594
793.614	3625.34	1.00948	1.00948	594
793.724	3599.71	1.00863	1.00863	594
793.824	3575.23	1.0078	1.0078	594
793.934	3548.71	1.00694	1.00694	594
794.044	3522.29	1.00603	1.00603	594
794.154	3495.34	1.00516	1.00516	594
794.254	3471.49	1.00437	1.00437	594
794.364	3445.71	1.00348	1.00348	594
794.474	3419.77	1.00259	1.00259	594
794.574	3396.95	1.00179	1.00179	594
794.684	3371.84	1.00092	1.00092	594
794.794	3346.6	1.00001	1.00001	594
794.894	3324.11	0.999246	0.999246	594
795.004	3299.34	0.998357	0.998357	594
795.114	3274.84	0.99751	0.99751	594
795.224	3248.81	0.99658	0.99658	594
795.324	3225.59	0.995773	0.995773	594
795.434	3200.45	0.994905	0.994905	594
795.544	3174.9	0.994037	0.994037	594
795.644	3151.89	0.99321	0.99321	594
795.754	3126.64	0.992342	0.992342	594
795.864	3102.11	0.991453	0.991453	594
795.974	3077.03	0.990585	0.990585	594
796.074	3054.65	0.9898	0.9898	594
796.184	3029.53	0.988911	0.988911	594
796.294	3003.94	0.988022	0.988022	594
796.394	2981.08	0.987216	0.987216	594
796.504	2956.78	0.986348	0.986348	595
796.614	2931.58	0.985459	0.985459	595
796.724	2907.4	0.984611	0.984611	595
796.824	2884.94	0.983805	0.983805	595
796.934	2861	0.982916	0.982916	595
797.044	2837.3	0.982048	0.982048	595
797.144	2815.87	0.981242	0.981242	595
797.254	2792.48	0.980332	0.980332	595
797.364	2769.05	0.979485	0.979485	595
797.474	2745.82	0.978596	0.978596	595
797.574	2725.3	0.97781	0.97781	595
797.684	2702.18	0.976942	0.976942	595
797.794	2678.75	0.976053	0.976053	595
797.894	2657.5	0.975268	0.975268	595
798.004	2634.44	0.974359	0.974359	595
798.114	2611.54	0.97347	0.97347	595
798.224	2588.68	0.972601	0.972601	595
798.324	2568.07	0.971775	0.971775	595
798.434	2546.04	0.970927	0.970927	595
798.544	2523.58	0.970038	0.970038	595
798.644	2503.4	0.969232	0.969232	595
798.754	2482.51	0.968385	0.968385	595
798.864	2461.69	0.967516	0.967516	595
798.974	2440.61	0.966648	0.966648	595
799.074	2421.35	0.965821	0.965821	595
799.184	2400.69	0.964953	0.964953	595
799.294	2380.26	0.964085	0.964085	595
799.394	2360.94	0.963258	0.963258	595
799.504	2340.47	0.96237	0.96237	595
799.614	2320.33	0.961522	0.961522	595
799.724	2300.3	0.960633	0.960633	595
799.824	2281.44	0.959848	0.959848	595
799.934	2261.08	0.95898	0.95898	595
800.044	2240.61	0.958091	0.958091	595
800.144	2222.19	0.957305	0.957305	595
800.254	2199.86	0.956416	0.956416	595
800.364	2178.91	0.955548	0.955548	595
800.464	2160.03	0.954762	0.954762	595
800.574	2139.54	0.953853	0.953853	595
800.684	2118.61	0.952985	0.952985	595
800.794	2097.94	0.952116	0.952116	595
800.894	2079.23	0.951331	0.951331	595
801.004	2058.96	0.950463	0.950463	595
801.114	2038.19	0.949553	0.949553	595
801.214	2020.48	0.948768	0.948768	595
801.324	2000.96	0.94792	0.94792	595
801.434	1980.77	0.947031	0.947031	595
801.544	1960.3	0.946164	0.946164	595
801.644	1942.08	0.945337	0.945337	595
801.754	1921.86	0.944468	0.944468	595
801.864	1902.03	0.9436	0.9436	595
801.964	1884.08	0.942794	0.942794	595
802.074	1864.46	0.941905	0.941905	595
802.184	1845.9	0.941037	0.941037	595
802.294	1828.21	0.94019	0.94019	595
802.394	1812.47	0.939384	0.939384	595
802.504	1795.33	0.938495	0.938495	595
802.614	1779.47	0.937606	0.937606	595
802.714	1765.15	0.936821	0.936821	595
802.824	1749.98	0.935932	0.935932	595
802.934	1735.56	0.935063	0.935063	595
803.044	1720.93	0.934195	0.934195	595
803.144	1707.89	0.933389	0.933389	595
803.254	1694.29	0.932521	0.932521	595
803.364	1681.33	0.931632	0.931632	595
803.464	1669.69	0.930847	0.930847	595
803.574	1657.18	0.929978	0.929978	595
803.684	1643.53	0.92909	0.92909	595
803.794	1626.69	0.928221	0.928221	595
803.894	1609.59	0.927394	0.927394	595
804.004	1590.58	0.926526	0.926526	595
804.114	1569.47	0.925617	0.925617	595
804.214	1550.26	0.924852	0.924852	595
804.324	1529.47	0.923963	0.923963	595
804.434	1509.29	0.923095	0.923095	595
804.544	1488.2	0.922227	0.922227	595
804.644	1468.71	0.921421	0.921421	595
804.754	1447.93	0.920532	0.920532	595
804.854	1429.25	0.919725	0.919725	595
804.964	1409.23	0.918837	0.918837	595
805.074	1388.98	0.917969	0.917969	595
805.184	1368.68	0.91708	0.91708	595
805.284	1350.64	0.916294	0.916294	595
805.394	1330.93	0.915405	0.915405	595
805.504	1310.69	0.914537	0.914537	595
805.604	1292.42	0.913731	0.913731	595
805.714	1272.05	0.912842	0.912842	595
805.824	1252.44	0.911974	0.911974	595
805.934	1232.25	0.911106	0.911106	595
806.034	1214.39	0.9103	0.9103	595
806.144	1194.2	0.909411	0.909411	595
806.254	1174.86	0.908543	0.908543	595
806.354	1157.07	0.907736	0.907736	595
806.464	1137.86	0.906848	0.906848	595
806.574	1118.33	0.90598	0.90598	595
806.684	1099.58	0.905111	0.905111	595
806.784	1082.16	0.904284	0.904284	595
806.894	1062.96	0.903416	0.903416	595
807.004	1044.34	0.902548	0.902548	595
807.104	1027.32	0.901742	0.901742	595
807.214	1008.27	0.900853	0.900853	595
807.324	989.66	0.899944	0.899944	595
807.434	971.168	0.899096	0.899096	595
807.534	955.098	0.89829	0.89829	595
807.644	937.239	0.897401	0.897401	595
807.754	919.801	0.896533	0.896533	595
807.854	902.574	0.895727	0.895727	595
807.964	885.114	0.894859	0.894859	595
808.074	867.371	0.89397	0.89397	595
808.184	849.918	0.893102	0.893102	595
808.284	833.426	0.892295	0.892295	595
808.394	815.692	0.891406	0.891406	595
808.504	798.035	0.890539	0.890539	595
808.604	781.723	0.889691	0.889691	595
808.714	764.668	0.888843	0.888843	594
808.824	746.934	0.887934	0.887934	594
808.934	730.106	0.887066	0.887066	594
809.034	715.129	0.88628	0.88628	594
809.144	698.512	0.885392	0.885392	594
809.254	682.582	0.884503	0.884503	594
809.354	667.645	0.883717	0.883717	594
809.464	650.793	0.882808	0.882808	594
809.574	634.692	0.88196	0.88196	594
809.684	618.551	0.881051	0.881051	594
809.784	604.309	0.880265	0.880265	594
809.894	588.207	0.879355	0.879355	594
810.004	572.23	0.878467	0.878467	594
810.104	558.98	0.877681	0.877681	594
810.214	543.957	0.876772	0.876772	594
810.324	529.589	0.875924	0.875924	594
810.424	516.519	0.875097	0.875097	594
810.534	501.808	0.87427	0.87427	594
810.644	487.644	0.873361	0.873361	594
810.754	473.332	0.872472	0.872472	594
810.854	460.644	0.871687	0.871687	594
810.964	446.23	0.870777	0.870777	594
811.074	431.941	0.869909	0.869909	594
811.174	419.472	0.869103	0.869103	594
811.284	406.386	0.868235	0.868235	594
811.394	393.183	0.867346	0.867346	594
811.504	380.191	0.866457	0.866457	594
811.604	368.699	0.865672	0.865672	594
811.714	356.48	0.864762	0.864762	594
811.824	343.816	0.863873	0.863873	594
811.924	332.464	0.863067	0.863067	594
812.034	320.793	0.862178	0.862178	594
812.144	309.148	0.861289	0.861289	594
812.254	297.48	0.8604	0.8604	594
812.354	287.41	0.859615	0.859615	594
812.464	276.703	0.858726	0.858726	594
812.574	265.597	0.857858	0.857858	594
812.674	257.472	0.857031	0.857031	594
812.784	247.414	0.856163	0.856163	594
812.894	237.925	0.855295	0.855295	594
813.004	228.722	0.854385	0.854385	594
813.104	221.039	0.8536	0.8536	594
813.214	212.933	0.852711	0.852711	594
813.324	206.474	0.851822	0.851822	594
813.424	201.865	0.851037	0.851037	594
813.534	197.853	0.850127	0.850127	594
813.644	193.709	0.849259	0.849259	594
813.754	189.265	0.848391	0.848391	594
813.854	186.352	0.847584	0.847584	594
813.964	184.954	0.846717	0.846717	594
814.074	183.667	0.845828	0.845828	594
814.174	182.752	0.845021	0.845021	594
814.284	181.725	0.844133	0.844133	594
814.394	180.241	0.843244	0.843244	594
814.504	179.034	0.842355	0.842355	594
814.604	178.244	0.841549	0.841549	594
814.714	177.384	0.840681	0.840681	594
814.824	176.76	0.839812	0.839812	594
814.924	175.836	0.839006	0.839006	594
815.034	174.984	0.838117	0.838117	594
815.144	174.131	0.837249	0.837249	594
815.244	173.728	0.836443	0.836443	594
815.354	173.065	0.835575	0.835575	594
815.464	172.528	0.834665	0.834665	594
815.574	171.936	0.833797	0.833797	594
815.674	171.036	0.83297	0.83297	594
815.784	170.239	0.832102	0.832102	594
815.894	169.521	0.831214	0.831214	594
815.994	168.794	0.830428	0.830428	594
816.104	168.013	0.829539	0.829539	594
816.214	167.389	0.828671	0.828671	594
816.324	166.671	0.827803	0.827803	594
816.424	166.284	0.826976	0.826976	594
816.534	165.495	0.826087	0.826087	594
816.644	164.485	0.825198	0.825198	594
816.744	162.03	0.824413	0.824413	594
816.854	157.704	0.823544	0.823544	594
816.964	153.266	0.822655	0.822655	594
817.074	149.43	0.821788	0.821788	594
817.174	145.901	0.820961	0.820961	594
817.284	141.923	0.820092	0.820092	594
817.394	138.284	0.819224	0.819224	594
817.494	135.433	0.818418	0.818418	594
817.604	132.023	0.817509	0.817509	594
817.714	129.299	0.816682	0.816682	594
817.824	126.805	0.815793	0.815793	594
817.924	124.982	0.814987	0.814987	594
818.034	122.669	0.814098	0.814098	594
818.144	120.23	0.81323	0.81323	594
818.244	118.201	0.812424	0.812424	594
818.354	116.591	0.811556	0.811556	594
818.464	115.161	0.810666	0.810666	594
818.574	113.724	0.809819	0.809819	594
818.674	112.516	0.808992	0.808992	594
818.784	110.803	0.808124	0.808124	594
818.894	109.674	0.807256	0.807256	594
818.994	108.388	0.806429	0.806429	594
819.104	107.235	0.805561	0.805561	594
819.214	105.83	0.804672	0.804672	594
819.324	104.914	0.803804	0.803804	594
819.424	104.259	0.803018	0.803018	594
819.534	103.336	0.80213	0.80213	594
819.644	102.412	0.801241	0.801241	594
819.744	101.622	0.800434	0.800434	594
819.854	100.739	0.799567	0.799567	594
819.964	99.9414	0.798657	0.798657	595
820.064	98.9941	0.797913	0.797913	595
820.174	98.2124	0.797003	0.797003	595
820.284	97.3437	0.796115	0.796115	595
820.384	96.7832	0.79535	0.79535	595
820.494	95.994	0.79444	0.79444	595
820.604	95.2522	0.793572	0.793572	595
820.714	94.7465	0.792704	0.792704	595
820.814	93.9735	0.791897	0.791897	595
820.924	94.0043	0.79103	0.79103	595
821.034	94.2021	0.790141	0.790141	595
821.134	94.2961	0.789376	0.789376	595
821.244	94.3122	0.788487	0.788487	595
821.354	93.9964	0.787598	0.787598	595
821.464	94.1938	0.786709	0.786709	595
821.564	94.2488	0.785924	0.785924	595
821.674	94.4549	0.785014	0.785014	595
821.784	94.5569	0.784166	0.784166	595
821.884	94.6752	0.783381	0.783381	595
821.994	94.47	0.782492	0.782492	595
822.104	94.4544	0.781603	0.781603	595
822.214	94.5174	0.780735	0.780735	595
822.314	94.5252	0.77997	0.77997	595
822.424	94.4464	0.779081	0.779081	595
822.534	94.5886	0.778234	0.778234	595
822.634	94.3594	0.777428	0.777428	595
822.744	94.2803	0.776539	0.776539	595
822.854	94.0913	0.77565	0.77565	595
822.964	94.162	0.774803	0.774803	595
823.064	94.2412	0.773976	0.773976	595
823.174	94.304	0.773108	0.773108	595
823.284	94.4778	0.77224	0.77224	595
823.384	94.4625	0.771433	0.771433	595
823.494	94.2726	0.770586	0.770586	595
823.604	94.2972	0.769676	0.769676	595
823.714	94.0677	0.768829	0.768829	595
823.814	94.162	0.768023	0.768023	595
823.924	94.3993	0.767113	0.767113	595
824.034	94.1943	0.766245	0.766245	595
824.134	94.4856	0.765459	0.765459	595
824.244	94.2962	0.764571	0.764571	595
824.354	94.4784	0.763703	0.763703	595
824.464	94.4463	0.762834	0.762834	595
824.564	94.5254	0.762028	0.762028	595
824.674	94.5649	0.761139	0.761139	595
824.784	94.5729	0.760292	0.760292	595
824.884	94.5964	0.759486	0.759486	595
824.994	94.3441	0.758576	0.758576	595
825.104	94.273	0.757708	0.757708	595
825.204	94.5487	0.756922	0.756922	595
825.314	94.5653	0.756054	0.756054	595
825.424	94.6367	0.755165	0.755165	595
825.534	94.8416	0.754297	0.754297	595
825.634	94.6829	0.753491	0.753491	595
825.744	94.8331	0.752623	0.752623	595
825.854	94.7388	0.751734	0.751734	595
825.954	94.8724	0.750949	0.750949	595
826.064	94.691	0.750039	0.750039	595
826.174	94.7706	0.749171	0.749171	595
826.284	94.7312	0.748261	0.748261	595
826.384	94.4231	0.747476	0.747476	595
826.494	94.155	0.746587	0.746587	595
826.604	93.9255	0.745739	0.745739	595
826.704	93.6175	0.744934	0.744934	595
826.814	93.4281	0.744045	0.744045	595
826.924	93.0017	0.743156	0.743156	595
827.034	92.8596	0.742288	0.742288	595
827.134	92.5523	0.741481	0.741481	595
827.244	92.3074	0.740613	0.740613	595
827.354	91.9283	0.739745	0.739745	595
827.454	91.6128	0.738939	0.738939	595
827.564	91.0921	0.73805	0.73805	595
827.674	90.6651	0.737161	0.737161	595
827.784	89.8685	0.736273	0.736273	595
827.884	89.2837	0.735487	0.735487	595
827.994	87.6968	0.734619	0.734619	595
828.104	86.0391	0.733751	0.733751	595
828.204	84.1761	0.732965	0.732965	595
828.314	81.8235	0.732035	0.732035	595
828.424	79.1395	0.731167	0.731167	595
828.534	76.3939	0.730278	0.730278	595
828.634	73.764	0.729492	0.729492	595
828.744	70.3538	0.728583	0.728583	595
828.854	67.4495	0.727715	0.727715	595
828.954	64.3948	0.726929	0.726929	595
829.064	60.7776	0.726041	0.726041	595
829.174	56.9808	0.725152	0.725152	595
829.284	53.4202	0.724304	0.724304	595
829.384	49.8694	0.723498	0.723498	595
829.394	49.5687	0.723415	0.723415	595
829.404	49.1898	0.723333	0.723333	595
829.434	48.3128	0.723105	0.723105	595
829.584	48.0594	0.722878	0.722878	595
829.594	48.0911	0.722878	0.722878	595
