# Supplementary material for: Benchmark dataset of the effect of grain size on strength in the single-phase FCC CrCoNi medium entropy alloy
Source: Data Brief. 2019 Oct 1;27:104592. doi: 10.1016/j.dib.2019.104592 (PMC6812030; doi:10.1016/j.dib.2019.104592)
Supplement: Multimedia component 1 [file mmc1.zip › Compression_Tests/873K/CrCoNi_1173K_10min_873K.xlsx]

## Sheet: CrCoNi_1173K_10min_873K
Name	CrCoNi-900C-10min-4µm-893K
Diameter	4.09	mm
Sample height	8.05	mm
Gage length	8.05	mm
Speed ​​during measurement	0.48	mm/min
Time	Force	Crosshead Displacement	Crosshead Displacement	Temperature
s	N	mm	mm	°C
812.853	61.9781	0	0	594
812.933	61.8677	-4.13414e-05	-4.13414e-05	594
812.963	61.8281	-6.20123e-05	-6.20123e-05	594
812.963	61.8281	-6.20123e-05	-6.20123e-05	594
813.063	61.6149	-0.000103354	-0.000103354	594
813.173	62.2543	-6.20124e-05	-6.20124e-05	594
813.283	63.1456	0.00057838	0.00057838	594
813.393	64.693	0.0014672	0.0014672	594
813.493	65.8069	0.00229417	0.00229417	594
813.603	66.8962	0.00316249	0.00316249	595
813.703	67.8586	0.00398933	0.00398933	595
813.813	69.0827	0.00487815	0.00487815	595
813.923	70.3146	0.00576698	0.00576698	595
814.033	71.3171	0.0066558	0.0066558	595
814.133	72.248	0.00746213	0.00746213	595
814.243	73.188	0.00832998	0.00832998	595
814.353	74.0877	0.00923978	0.00923978	595
814.453	75.2242	0.0100046	0.0100046	595
814.563	76.337	0.010852	0.010852	595
814.673	77.2376	0.0117613	0.0117613	595
814.783	78.3184	0.0126501	0.0126501	595
814.883	79.164	0.0134359	0.0134359	595
814.993	80.0007	0.0143248	0.0143248	595
815.103	79.9931	0.0152136	0.0152136	595
815.203	80.4187	0.0160195	0.0160195	595
815.313	80.4906	0.0168673	0.0168673	595
815.423	80.7428	0.0177351	0.0177351	595
815.533	81.2082	0.0186239	0.0186239	595
815.633	81.7135	0.0194508	0.0194508	595
815.743	81.9189	0.0202573	0.0202573	595
815.853	82.1164	0.0211462	0.0211462	595
815.953	82.511	0.0219315	0.0219315	595
816.063	83.1577	0.0227998	0.0227998	595
816.173	83.561	0.0236887	0.0236887	595
816.283	84.3816	0.0245775	0.0245775	595
816.383	84.7841	0.0253833	0.0253833	595
816.493	85.5499	0.0262312	0.0262312	595
816.603	86.2369	0.0271405	0.0271405	595
816.703	87.1448	0.0279258	0.0279258	595
816.813	88.2493	0.0288147	0.0288147	595
816.923	89.2759	0.029683	0.029683	595
817.033	90.6026	0.0305513	0.0305513	595
817.133	91.9517	0.0313367	0.0313367	595
817.243	93.3101	0.0322255	0.0322255	595
817.353	95.0464	0.0331143	0.0331143	595
817.453	96.3882	0.0339206	0.0339206	595
817.563	98.0303	0.0347885	0.0347885	595
817.673	100.044	0.0356568	0.0356568	595
817.783	102.609	0.0365251	0.0365251	595
817.883	104.882	0.037331	0.037331	595
817.993	107.952	0.0382198	0.0382198	595
818.103	110.921	0.0391091	0.0391091	595
818.203	113.993	0.0398945	0.0398945	595
818.313	117.616	0.0407623	0.0407623	595
818.423	121.54	0.0416516	0.0416516	595
818.523	124.902	0.0424161	0.0424161	595
818.633	128.896	0.0433259	0.0433259	595
818.743	132.986	0.0442147	0.0442147	595
818.853	136.721	0.0451241	0.0451241	595
818.953	140.32	0.0458889	0.0458889	595
819.063	144.18	0.0467362	0.0467362	595
819.173	148.041	0.0476251	0.0476251	595
819.273	151.932	0.0484314	0.0484314	595
819.383	156.006	0.0492997	0.0492997	595
819.493	159.628	0.0501885	0.0501885	595
819.603	162.975	0.0510774	0.0510774	595
819.703	162.499	0.0518627	0.0518627	595
819.813	161.404	0.0527515	0.0527515	595
819.923	166.464	0.0536404	0.0536404	595
820.023	170.586	0.054426	0.054426	595
820.133	174.644	0.0552943	0.0552943	595
820.243	178.67	0.0561831	0.0561831	595
820.353	182.671	0.0570719	0.0570719	595
820.453	185.671	0.0578573	0.0578573	595
820.563	188.878	0.0587256	0.0587256	595
820.673	191.948	0.0596144	0.0596144	595
820.773	194.664	0.0604203	0.0604203	594
820.883	197.639	0.0613091	0.0613091	594
820.993	200.442	0.0621774	0.0621774	594
821.103	203.694	0.0630867	0.0630867	594
821.203	206.56	0.0638726	0.0638726	594
821.313	209.829	0.0647819	0.0647819	594
821.423	213.104	0.0656087	0.0656087	594
821.523	216.024	0.0664356	0.0664356	594
821.633	219.403	0.0673039	0.0673039	594
821.743	222.373	0.0681717	0.0681717	594
821.853	226.058	0.0690815	0.0690815	594
821.953	228.996	0.0698669	0.0698669	594
822.063	232.728	0.0707557	0.0707557	594
822.173	236.377	0.0716655	0.0716655	594
822.273	239.629	0.0724304	0.0724304	594
822.383	243.449	0.0732982	0.0732982	594
822.493	247.23	0.074208	0.074208	594
822.603	251.548	0.0750554	0.0750554	594
822.703	255.527	0.0758822	0.0758822	594
822.813	259.672	0.0767505	0.0767505	594
822.923	263.43	0.0776393	0.0776393	594
823.023	266.288	0.0784452	0.0784452	594
823.133	271.047	0.0793135	0.0793135	594
823.243	276.202	0.0802023	0.0802023	594
823.353	280.733	0.0810707	0.0810707	594
823.453	284.854	0.0818765	0.0818765	594
823.563	289.826	0.0827657	0.0827657	594
823.673	294.801	0.0836545	0.0836545	594
823.773	299.15	0.0844398	0.0844398	594
823.883	303.935	0.0853287	0.0853287	594
823.993	309.027	0.086197	0.086197	594
824.093	314.136	0.0870238	0.0870238	594
824.203	319.267	0.0879126	0.0879126	594
824.313	324.359	0.088781	0.088781	594
824.423	329.752	0.0896488	0.0896488	594
824.523	334.748	0.0904756	0.0904756	594
824.633	340.097	0.091344	0.091344	594
824.743	345.562	0.0922123	0.0922123	594
824.843	350.914	0.0930391	0.0930391	594
824.953	356.804	0.093907	0.093907	594
825.063	362.566	0.0947958	0.0947958	594
825.173	369.207	0.0956846	0.0956846	594
825.273	374.638	0.0964909	0.0964909	594
825.383	381.068	0.0973593	0.0973593	594
825.493	387.029	0.0982481	0.0982481	594
825.593	393.115	0.0990539	0.0990539	594
825.703	399.818	0.0999428	0.0999428	594
825.813	406.111	0.100811	0.100811	594
825.923	412.943	0.10172	0.10172	594
826.023	418.959	0.102506	0.102506	594
826.133	425.488	0.103374	0.103374	594
826.243	432.707	0.104263	0.104263	594
826.343	439.054	0.105069	0.105069	594
826.453	445.957	0.105958	0.105958	594
826.563	453.285	0.106847	0.106847	594
826.673	460.371	0.107756	0.107756	594
826.773	466.957	0.108542	0.108542	594
826.883	474.625	0.109472	0.109472	594
826.993	481.883	0.110319	0.110319	594
827.093	488.386	0.111105	0.111105	594
827.203	496.285	0.112015	0.112015	594
827.313	503.898	0.112883	0.112883	594
827.423	511.672	0.113751	0.113751	594
827.523	519.433	0.114578	0.114578	594
827.633	527.508	0.115467	0.115467	594
827.743	535.824	0.116314	0.116314	594
827.843	543.5	0.117141	0.117141	594
827.953	552.297	0.11803	0.11803	594
828.063	560.496	0.118919	0.118919	594
828.173	569.019	0.119787	0.119787	594
828.273	576.941	0.120593	0.120593	594
828.383	584.926	0.121461	0.121461	594
828.483	592.912	0.122268	0.122268	594
828.593	601.53	0.123135	0.123135	594
828.703	609.725	0.124024	0.124024	594
828.813	618.186	0.124934	0.124934	594
828.913	625.67	0.12574	0.12574	594
829.023	634.115	0.126629	0.126629	594
829.133	641.975	0.127477	0.127477	594
829.233	649.381	0.128303	0.128303	594
829.343	657.225	0.129171	0.129171	594
829.453	665.026	0.13004	0.13004	594
829.563	673.295	0.130949	0.130949	594
829.663	680.143	0.131735	0.131735	594
829.773	687.268	0.132603	0.132603	594
829.883	694.596	0.133512	0.133512	594
829.983	701.166	0.134277	0.134277	594
830.093	708.303	0.135187	0.135187	594
830.203	716.139	0.136034	0.136034	594
830.313	723.506	0.136943	0.136943	594
830.413	730.549	0.13775	0.13775	594
830.523	738.194	0.138639	0.138639	594
830.633	746.155	0.139507	0.139507	594
830.733	753.858	0.140292	0.140292	594
830.843	762.19	0.141181	0.141181	594
830.953	770.752	0.142049	0.142049	594
831.063	779.323	0.142917	0.142917	594
831.163	787.33	0.143744	0.143744	594
831.273	796.436	0.144633	0.144633	594
831.383	805.701	0.145501	0.145501	594
831.483	813.713	0.146287	0.146287	594
831.593	823.135	0.147196	0.147196	594
831.703	832.291	0.148085	0.148085	594
831.813	842.448	0.148954	0.148954	594
831.913	851.819	0.149759	0.149759	594
832.023	861.85	0.150628	0.150628	594
832.133	871.803	0.151496	0.151496	594
832.233	881.346	0.152302	0.152302	594
832.343	891.221	0.15317	0.15317	594
832.453	901.338	0.154059	0.154059	594
832.563	912.194	0.154927	0.154927	594
832.663	922.323	0.155733	0.155733	594
832.773	932.709	0.156602	0.156602	594
832.883	943.178	0.157511	0.157511	594
832.983	953.205	0.158317	0.158317	594
833.093	964.033	0.159165	0.159165	594
833.203	974.705	0.160053	0.160053	594
833.313	985.569	0.160922	0.160922	594
833.413	995.326	0.161707	0.161707	594
833.523	1006.94	0.162596	0.162596	594
833.633	1018.41	0.163485	0.163485	594
833.733	1028.8	0.164312	0.164312	594
833.843	1040.1	0.165159	0.165159	594
833.953	1051.63	0.166048	0.166048	595
834.053	1061.87	0.166834	0.166834	595
834.163	1073.51	0.167702	0.167702	595
834.273	1085.41	0.168611	0.168611	595
834.383	1097.07	0.169438	0.169438	595
834.483	1107.58	0.170286	0.170286	595
834.593	1118.67	0.171133	0.171133	595
834.703	1130.67	0.172022	0.172022	595
834.803	1141.23	0.172828	0.172828	595
834.913	1152.65	0.173696	0.173696	595
835.023	1164.45	0.174565	0.174565	595
835.133	1176.17	0.175474	0.175474	595
835.233	1186.27	0.17626	0.17626	595
835.343	1197.82	0.177148	0.177148	595
835.453	1209.38	0.177996	0.177996	595
835.553	1220.44	0.178823	0.178823	595
835.663	1232.52	0.179691	0.179691	595
835.773	1245.22	0.18058	0.18058	595
835.883	1257.24	0.181427	0.181427	595
835.983	1268.23	0.182233	0.182233	595
836.093	1280.64	0.183143	0.183143	595
836.203	1293.17	0.18399	0.18399	595
836.303	1304.69	0.184817	0.184817	595
836.413	1317.08	0.185665	0.185665	595
836.523	1329.38	0.186533	0.186533	595
836.633	1342.09	0.187421	0.187421	595
836.733	1352.93	0.188207	0.188207	595
836.843	1365.49	0.189075	0.189075	595
836.953	1377.73	0.189943	0.189943	595
837.053	1388.85	0.190729	0.190729	595
837.163	1401.89	0.191597	0.191597	595
837.273	1415.44	0.192506	0.192506	595
837.383	1428.38	0.193354	0.193354	595
837.483	1440.18	0.19416	0.19416	595
837.593	1453.13	0.195049	0.195049	595
837.703	1466.21	0.195938	0.195938	595
837.803	1477.81	0.196703	0.196703	595
837.913	1491.11	0.197612	0.197612	595
838.023	1504.2	0.198481	0.198481	595
838.133	1517.31	0.199349	0.199349	595
838.233	1529.62	0.200155	0.200155	595
838.343	1543.45	0.201023	0.201023	595
838.453	1557.07	0.201912	0.201912	595
838.553	1570.22	0.202718	0.202718	595
838.663	1584.42	0.203607	0.203607	595
838.773	1598.05	0.204475	0.204475	595
838.873	1610.86	0.205281	0.205281	595
838.983	1624.47	0.20615	0.20615	595
839.093	1638.4	0.206997	0.206997	595
839.203	1652.58	0.207906	0.207906	595
839.303	1665.01	0.208713	0.208713	595
839.413	1678.83	0.209581	0.209581	595
839.523	1692.9	0.210428	0.210428	595
839.623	1705.53	0.211255	0.211255	595
839.733	1719.4	0.212144	0.212144	595
839.843	1733.65	0.213012	0.213012	595
839.953	1748.12	0.213901	0.213901	595
840.053	1760.69	0.214686	0.214686	595
840.163	1775.24	0.215575	0.215575	595
840.273	1789.37	0.216444	0.216444	595
840.373	1801.98	0.217229	0.217229	595
840.483	1816.47	0.218097	0.218097	595
840.593	1830.86	0.218986	0.218986	595
840.703	1845.6	0.219875	0.219875	595
840.803	1858.65	0.22066	0.22066	595
840.913	1874.26	0.221549	0.221549	595
841.023	1889.77	0.222438	0.222438	595
841.123	1903.42	0.223223	0.223223	595
841.233	1918	0.224092	0.224092	595
841.343	1933.22	0.22498	0.22498	595
841.453	1948.33	0.225849	0.225849	595
841.553	1961.89	0.226655	0.226655	595
841.663	1977.15	0.227523	0.227523	595
841.773	1992.36	0.228433	0.228433	595
841.873	2005.9	0.229218	0.229218	595
841.983	2021.48	0.230107	0.230107	595
842.093	2036.53	0.230975	0.230975	595
842.203	2051.94	0.231864	0.231864	595
842.303	2065.57	0.232691	0.232691	595
842.413	2081.06	0.233559	0.233559	595
842.523	2096.38	0.234427	0.234427	595
842.623	2109.9	0.235212	0.235212	595
842.733	2125.18	0.236101	0.236101	595
842.843	2140.5	0.23699	0.23699	595
842.953	2155.76	0.237879	0.237879	595
843.053	2169.09	0.238665	0.238665	595
843.163	2184.19	0.239553	0.239553	595
843.273	2199.79	0.240463	0.240463	595
843.373	2215.1	0.241228	0.241228	595
843.483	2230.59	0.242137	0.242137	595
843.593	2245.86	0.242985	0.242985	595
843.693	2259.75	0.243791	0.243791	595
843.803	2275.04	0.24468	0.24468	595
843.913	2290.16	0.245548	0.245548	595
844.013	2303.71	0.246354	0.246354	595
844.123	2319.19	0.247243	0.247243	595
844.233	2334.75	0.248111	0.248111	595
844.343	2349.84	0.249	0.249	595
844.443	2363.55	0.249786	0.249786	595
844.553	2379.48	0.250695	0.250695	595
844.663	2394.26	0.251584	0.251584	595
844.763	2407.65	0.252369	0.252369	595
844.873	2422.39	0.253258	0.253258	595
844.983	2437.15	0.254126	0.254126	595
845.093	2452.2	0.255015	0.255015	595
845.193	2465.65	0.255821	0.255821	595
845.303	2480.51	0.25671	0.25671	595
845.413	2494.77	0.257558	0.257558	595
845.513	2508.27	0.258385	0.258385	595
845.623	2522.77	0.259273	0.259273	595
845.733	2537.4	0.260141	0.260141	595
845.843	2552.04	0.26103	0.26103	595
845.943	2565.02	0.261816	0.261816	595
846.053	2579.58	0.262705	0.262705	595
846.163	2594.51	0.263594	0.263594	595
846.263	2607.7	0.264399	0.264399	595
846.373	2622.46	0.265268	0.265268	595
846.483	2636.97	0.266177	0.266177	595
846.593	2650.93	0.267025	0.267025	595
846.693	2664.05	0.267872	0.267872	595
846.803	2678.3	0.268741	0.268741	595
846.913	2692.91	0.26965	0.26965	595
847.013	2705.84	0.270415	0.270415	595
847.123	2719.75	0.271304	0.271304	595
847.233	2733.55	0.272193	0.272193	595
847.343	2747.47	0.273081	0.273081	595
847.443	2759.94	0.273867	0.273867	595
847.553	2773.09	0.274756	0.274756	595
847.663	2787.23	0.275644	0.275644	595
847.763	2799.71	0.276471	0.276471	595
847.873	2813.55	0.27736	0.27736	595
847.983	2827.03	0.278249	0.278249	595
848.093	2840.07	0.279117	0.279117	595
848.193	2851.74	0.279944	0.279944	595
848.303	2864.22	0.280812	0.280812	595
848.413	2877.58	0.281701	0.281701	595
848.513	2889.23	0.282445	0.282445	595
848.623	2902.72	0.283375	0.283375	595
848.733	2916.27	0.284244	0.284244	595
848.833	2928.39	0.285029	0.285029	595
848.943	2941.91	0.285938	0.285938	595
849.053	2954.73	0.286807	0.286807	595
849.163	2968.2	0.287696	0.287696	595
849.263	2980.24	0.288522	0.288522	595
849.373	2992.81	0.289391	0.289391	595
849.483	3006.12	0.29028	0.29028	595
849.583	3018.29	0.291085	0.291085	595
849.693	3030.74	0.291912	0.291912	595
849.803	3043.89	0.292822	0.292822	595
849.913	3056.3	0.29369	0.29369	595
850.013	3068.48	0.294558	0.294558	595
850.123	3080.74	0.295427	0.295427	595
850.233	3092.91	0.296294	0.296294	595
850.333	3104.58	0.297101	0.297101	595
850.443	3117.25	0.29801	0.29801	595
850.553	3129.18	0.298858	0.298858	595
850.663	3140.98	0.299726	0.299726	595
850.763	3152.16	0.300532	0.300532	595
850.873	3164.26	0.301421	0.301421	595
850.983	3176.14	0.302289	0.302289	595
851.083	3187.5	0.303096	0.303096	595
851.193	3199.5	0.303963	0.303963	595
851.303	3211.31	0.304852	0.304852	595
851.413	3223.68	0.305762	0.305762	595
851.513	3234.32	0.306568	0.306568	595
851.623	3245.97	0.307436	0.307436	595
851.733	3257.13	0.308305	0.308305	595
851.833	3267.82	0.30911	0.30911	595
851.943	3279.06	0.309999	0.309999	595
852.053	3290.16	0.310847	0.310847	595
852.163	3301.22	0.311736	0.311736	595
852.263	3311.52	0.312542	0.312542	595
852.373	3322.82	0.313451	0.313451	595
852.483	3333.4	0.314319	0.314319	595
852.583	3343.39	0.315126	0.315126	595
852.693	3353.98	0.316015	0.316015	595
852.803	3363.95	0.316883	0.316883	595
852.913	3373.81	0.31773	0.31773	595
853.013	3383.46	0.318578	0.318578	595
853.123	3393.56	0.319425	0.319425	595
853.233	3403.18	0.320293	0.320293	595
853.333	3412.94	0.32112	0.32112	595
853.443	3421.75	0.321968	0.321968	595
853.553	3431.96	0.322836	0.322836	595
853.653	3440.95	0.323663	0.323663	595
853.763	3450.47	0.324552	0.324552	595
853.873	3460.39	0.32542	0.32542	595
853.983	3469.53	0.326288	0.326288	595
854.083	3478.2	0.327074	0.327074	595
854.193	3487.81	0.327962	0.327962	595
854.303	3497.43	0.328851	0.328851	595
854.403	3506.7	0.329657	0.329657	595
854.513	3515.79	0.330505	0.330505	595
854.623	3525.2	0.331414	0.331414	595
854.733	3533.9	0.332283	0.332283	595
854.833	3541.8	0.333068	0.333068	595
854.943	3550.53	0.333957	0.333957	595
855.053	3559.37	0.334846	0.334846	595
855.153	3567.03	0.335631	0.335631	595
855.263	3575.8	0.33652	0.33652	595
855.373	3583.85	0.337409	0.337409	595
855.483	3592.41	0.338277	0.338277	595
855.583	3599.74	0.339063	0.339063	595
855.693	3607.93	0.339952	0.339952	595
855.803	3615.59	0.340819	0.340819	595
855.903	3623.11	0.341626	0.341626	595
856.013	3631.23	0.342515	0.342515	595
856.123	3638.62	0.343362	0.343362	595
856.233	3646.6	0.344272	0.344272	595
856.333	3653.88	0.345078	0.345078	595
856.443	3661.12	0.345946	0.345946	595
856.553	3669.35	0.346793	0.346793	595
856.653	3676.46	0.34762	0.34762	595
856.763	3683.67	0.348488	0.348488	595
856.873	3691.34	0.349377	0.349377	595
856.983	3698.11	0.350224	0.350224	595
857.083	3704.7	0.351031	0.351031	595
857.193	3712.02	0.35192	0.35192	595
857.303	3719.21	0.352788	0.352788	595
857.403	3725.45	0.353615	0.353615	595
857.513	3732.26	0.354462	0.354462	595
857.623	3738.59	0.355351	0.355351	595
857.733	3745.58	0.356219	0.356219	595
857.833	3752.28	0.357046	0.357046	595
857.943	3758.63	0.357873	0.357873	595
858.053	3764.9	0.358741	0.358741	595
858.153	3770.08	0.359526	0.359526	595
858.263	3776.35	0.360436	0.360436	595
858.373	3782.8	0.361284	0.361284	595
858.483	3789.68	0.362193	0.362193	595
858.583	3794.96	0.362999	0.362999	595
858.693	3800.73	0.363847	0.363847	595
858.793	3805.4	0.364632	0.364632	595
858.903	3811.31	0.365521	0.365521	595
859.013	3817.36	0.36641	0.36641	595
859.123	3822.89	0.367278	0.367278	595
859.223	3828.33	0.368084	0.368084	595
859.333	3834.33	0.368952	0.368952	595
859.443	3839.87	0.369821	0.369821	595
859.543	3844.93	0.370606	0.370606	595
859.653	3850.55	0.371516	0.371516	595
859.763	3855.87	0.372384	0.372384	595
859.873	3860.96	0.373252	0.373252	595
859.973	3865.39	0.374079	0.374079	595
860.083	3870.66	0.374947	0.374947	595
860.193	3875.21	0.375794	0.375794	595
860.293	3880.14	0.376601	0.376601	595
860.403	3885.59	0.377469	0.377469	595
860.513	3891.16	0.378378	0.378378	595
860.623	3896.16	0.379247	0.379247	595
860.723	3899.79	0.380032	0.380032	595
860.833	3904.95	0.380942	0.380942	595
860.943	3910.27	0.38183	0.38183	595
861.043	3914.69	0.382616	0.382616	595
861.153	3919.36	0.383484	0.383484	595
861.263	3924.12	0.384373	0.384373	595
861.373	3928.52	0.385241	0.385241	595
861.473	3932.41	0.386027	0.386027	595
861.583	3937.09	0.386894	0.386894	595
861.693	3941.66	0.387763	0.387763	595
861.793	3945.5	0.388569	0.388569	595
861.903	3950.37	0.389458	0.389458	595
862.013	3955.28	0.390347	0.390347	595
862.123	3959.46	0.391236	0.391236	595
862.223	3963.32	0.392021	0.392021	595
862.333	3966.79	0.392889	0.392889	595
862.443	3971.76	0.393799	0.393799	595
862.543	3975.81	0.394584	0.394584	595
862.653	3979.84	0.395452	0.395452	595
862.763	3984.7	0.396341	0.396341	595
862.873	3988.44	0.397188	0.397188	595
862.973	3992.94	0.398015	0.398015	595
863.083	3997.26	0.398904	0.398904	595
863.193	4001.53	0.399772	0.399772	595
863.293	4005.42	0.400579	0.400579	595
863.403	4009.21	0.401468	0.401468	595
863.513	4012.95	0.402356	0.402356	595
863.613	4016.97	0.403163	0.403163	595
863.723	4020.63	0.404031	0.404031	595
863.833	4024.82	0.404878	0.404878	595
863.943	4029.1	0.405767	0.405767	595
864.043	4033.21	0.406573	0.406573	595
864.153	4037.46	0.407483	0.407483	595
864.263	4041.43	0.408351	0.408351	595
864.363	4045.15	0.409157	0.409157	595
864.473	4049.07	0.410046	0.410046	595
864.583	4052.79	0.410914	0.410914	595
864.693	4056.57	0.411803	0.411803	595
864.793	4060.1	0.412609	0.412609	595
864.903	4064.01	0.413457	0.413457	595
865.013	4068.71	0.414366	0.414366	595
865.113	4072.46	0.415151	0.415151	595
865.223	4076.58	0.41602	0.41602	595
865.333	4080.65	0.416909	0.416909	595
865.443	4084.57	0.417777	0.417777	595
865.543	4089.08	0.418604	0.418604	595
865.653	4092.9	0.419472	0.419472	595
865.763	4096.3	0.420361	0.420361	595
865.863	4099.79	0.421167	0.421167	595
865.973	4103.6	0.422056	0.422056	595
866.083	4107.45	0.422924	0.422924	595
866.193	4111.46	0.423813	0.423813	595
866.293	4115.24	0.424619	0.424619	595
866.403	4118.78	0.425487	0.425487	595
866.513	4123.24	0.426376	0.426376	595
866.613	4126.82	0.427202	0.427202	595
866.723	4130.52	0.428071	0.428071	595
866.833	4134.39	0.428939	0.428939	595
866.943	4138.54	0.429848	0.429848	595
867.043	4141.85	0.430634	0.430634	595
867.153	4145.93	0.431523	0.431523	595
867.263	4149.48	0.432411	0.432411	595
867.363	4153.44	0.433197	0.433197	595
867.473	4157.31	0.434065	0.434065	594
867.583	4161	0.434954	0.434954	594
867.693	4165.56	0.435843	0.435843	594
867.793	4168.81	0.436629	0.436629	594
867.903	4172.79	0.437538	0.437538	594
868.013	4176.67	0.438406	0.438406	594
868.113	4180.11	0.439213	0.439213	594
868.223	4184.48	0.440122	0.440122	594
868.333	4187.97	0.44099	0.44099	594
868.443	4191.66	0.441858	0.441858	594
868.543	4195.27	0.442664	0.442664	594
868.653	4198.75	0.443532	0.443532	594
868.763	4202.63	0.444442	0.444442	594
868.863	4206.67	0.44529	0.44529	594
868.973	4210.68	0.446158	0.446158	594
869.083	4214.43	0.447047	0.447047	594
869.183	4217.5	0.447853	0.447853	594
869.293	4221.01	0.448742	0.448742	594
869.403	4224.63	0.449589	0.449589	594
869.513	4228.6	0.450478	0.450478	594
869.613	4232.63	0.451305	0.451305	594
869.723	4236.45	0.452173	0.452173	594
869.833	4240.7	0.453062	0.453062	594
869.933	4243.81	0.453868	0.453868	594
870.043	4247.17	0.454736	0.454736	594
870.153	4250.23	0.455625	0.455625	594
870.263	4253.74	0.456514	0.456514	594
870.363	4257.38	0.45732	0.45732	594
870.473	4261.21	0.458209	0.458209	594
870.583	4264.99	0.459077	0.459077	594
870.683	4268.35	0.459863	0.459863	594
870.793	4271.99	0.460751	0.460751	594
870.903	4276.16	0.46164	0.46164	594
871.013	4279.96	0.462508	0.462508	594
871.113	4283.4	0.463314	0.463314	594
871.223	4287.3	0.464203	0.464203	594
871.333	4290.69	0.465092	0.465092	594
871.433	4293.98	0.465898	0.465898	594
871.543	4297.95	0.466787	0.466787	594
871.653	4301.61	0.467676	0.467676	594
871.763	4304.88	0.468544	0.468544	594
871.863	4308.27	0.46933	0.46933	594
871.973	4312.47	0.470239	0.470239	594
872.083	4316.27	0.471107	0.471107	594
872.183	4319.87	0.471893	0.471893	594
872.293	4323.77	0.472782	0.472782	594
872.403	4327.27	0.47367	0.47367	594
872.513	4329.79	0.474559	0.474559	594
872.613	4332.89	0.475345	0.475345	594
872.723	4336.56	0.476234	0.476234	594
872.833	4339.7	0.477123	0.477123	594
872.933	4342.8	0.477929	0.477929	594
873.043	4346.8	0.478797	0.478797	594
873.153	4350.66	0.479665	0.479665	594
873.263	4354.34	0.480533	0.480533	594
873.363	4358.65	0.48136	0.48136	594
873.473	4361.59	0.482228	0.482228	594
873.573	4364.87	0.483014	0.483014	594
873.683	4368.26	0.483923	0.483923	594
873.793	4371.11	0.484812	0.484812	594
873.903	4374.39	0.485659	0.485659	594
874.003	4377.3	0.486486	0.486486	594
874.113	4380.78	0.487355	0.487355	594
874.223	4385.18	0.488223	0.488223	594
874.323	4389.02	0.489029	0.489029	594
874.433	4392.74	0.489918	0.489918	594
874.543	4396.53	0.490786	0.490786	594
874.653	4399.85	0.491675	0.491675	594
874.753	4402.78	0.49246	0.49246	594
874.863	4406.27	0.493349	0.493349	594
874.973	4410.21	0.494217	0.494217	594
875.073	4413.25	0.495044	0.495044	594
875.183	4416.36	0.495912	0.495912	594
875.293	4420	0.49678	0.49678	594
875.403	4423.17	0.497649	0.497649	594
875.503	4426.03	0.498455	0.498455	594
875.613	4429.59	0.499344	0.499344	594
875.723	4433.18	0.500212	0.500212	594
875.823	4436.71	0.501018	0.501018	594
875.933	4439.97	0.501886	0.501886	594
876.043	4444.04	0.502775	0.502775	594
876.153	4447.19	0.503643	0.503643	594
876.253	4450.15	0.504408	0.504408	594
876.363	4453.52	0.505317	0.505317	594
876.473	4457.1	0.506206	0.506206	594
876.573	4459.76	0.506992	0.506992	594
876.683	4463.4	0.507881	0.507881	595
876.793	4467.11	0.50877	0.50877	595
876.903	4470.34	0.509638	0.509638	595
877.003	4473.1	0.510402	0.510402	595
877.113	4477.19	0.511291	0.511291	595
877.223	4480.62	0.512201	0.512201	595
877.323	4483.79	0.512986	0.512986	595
877.433	4487.85	0.513875	0.513875	595
877.543	4491.25	0.514743	0.514743	595
877.653	4494.52	0.515632	0.515632	595
877.753	4496.96	0.516397	0.516397	595
877.863	4500.07	0.517286	0.517286	595
877.973	4503.5	0.518175	0.518175	595
878.073	4506.44	0.51896	0.51896	595
878.183	4509.52	0.519849	0.519849	595
878.293	4512.64	0.520717	0.520717	595
878.403	4516.52	0.521585	0.521585	595
878.503	4519.92	0.522412	0.522412	595
878.613	4523.37	0.523281	0.523281	595
878.723	4526.91	0.524169	0.524169	595
878.823	4529.8	0.524934	0.524934	595
878.933	4532.98	0.525823	0.525823	595
879.043	4536.27	0.526712	0.526712	595
879.143	4539.4	0.527497	0.527497	595
879.253	4541.89	0.528345	0.528345	595
879.363	4544.94	0.529213	0.529213	595
879.473	4549.78	0.530081	0.530081	595
879.573	4554.36	0.530887	0.530887	595
879.683	4557.74	0.531756	0.531756	595
879.793	4560.17	0.532644	0.532644	595
879.893	4562.55	0.53345	0.53345	595
880.003	4565.7	0.534339	0.534339	595
880.113	4568.51	0.535207	0.535207	595
880.223	4571.84	0.536076	0.536076	595
880.323	4575.33	0.536882	0.536882	595
880.433	4578.11	0.53775	0.53775	595
880.543	4581.34	0.538618	0.538618	595
880.643	4584.32	0.539424	0.539424	595
880.753	4588.22	0.540313	0.540313	595
880.863	4591.9	0.541181	0.541181	595
880.973	4594.93	0.542091	0.542091	595
881.073	4597.51	0.542855	0.542855	595
881.183	4600.96	0.543724	0.543724	595
881.293	4604.63	0.544633	0.544633	595
881.393	4607.39	0.545419	0.545419	595
881.503	4610.82	0.546287	0.546287	595
881.613	4613.51	0.547176	0.547176	595
881.723	4616.37	0.548044	0.548044	595
881.823	4619.39	0.54885	0.54885	595
881.933	4622.33	0.549719	0.549719	595
882.043	4625.46	0.550628	0.550628	595
882.143	4628.44	0.551413	0.551413	595
882.253	4631.81	0.552282	0.552282	595
882.363	4635.76	0.55317	0.55317	595
882.473	4639.78	0.554059	0.554059	595
882.573	4642.86	0.554824	0.554824	595
882.683	4646.87	0.555692	0.555692	595
882.793	4650.92	0.556602	0.556602	595
882.893	4653.25	0.557387	0.557387	595
883.003	4656.09	0.558276	0.558276	595
883.113	4658.09	0.559144	0.559144	595
883.223	4660	0.560033	0.560033	595
883.323	4661.2	0.560839	0.560839	595
883.433	4662.65	0.561707	0.561707	595
883.543	4665.75	0.562596	0.562596	595
883.643	4669.87	0.563382	0.563382	595
883.753	4674.13	0.56425	0.56425	595
883.863	4679.19	0.565139	0.565139	595
883.963	4683.84	0.565945	0.565945	595
884.073	4688.14	0.566813	0.566813	595
884.183	4692.08	0.567702	0.567702	595
884.293	4695.23	0.568549	0.568549	595
884.393	4698.22	0.569397	0.569397	595
884.503	4700.29	0.570265	0.570265	595
884.613	4701.19	0.571175	0.571175	595
884.713	4702.52	0.57196	0.57196	595
884.823	4704.11	0.572828	0.572828	595
884.933	4705.62	0.573717	0.573717	595
885.043	4707.79	0.574585	0.574585	595
885.143	4710.23	0.575391	0.575391	595
885.253	4714.03	0.57626	0.57626	595
885.363	4718.68	0.577149	0.577149	595
885.463	4723.53	0.577934	0.577934	595
885.573	4728.61	0.578864	0.578864	595
885.683	4732.79	0.579712	0.579712	595
885.793	4736.5	0.5806	0.5806	595
885.893	4739.74	0.581386	0.581386	595
886.003	4743.31	0.582275	0.582275	595
886.113	4746.4	0.583143	0.583143	595
886.213	4749.11	0.58397	0.58397	595
886.323	4751.19	0.584838	0.584838	595
886.433	4752.76	0.585706	0.585706	595
886.543	4753.57	0.586616	0.586616	595
886.643	4753.47	0.58736	0.58736	595
886.753	4754.37	0.58829	0.58829	595
886.863	4755.8	0.589179	0.589179	595
886.963	4758.76	0.589964	0.589964	595
887.073	4763.24	0.590832	0.590832	595
887.183	4769.53	0.591742	0.591742	595
887.293	4774.62	0.59261	0.59261	595
887.393	4780.34	0.593416	0.593416	595
887.503	4785.41	0.594305	0.594305	595
887.613	4790.39	0.595174	0.595174	595
887.713	4793.05	0.596	0.596	595
887.823	4795.82	0.596868	0.596868	595
887.933	4798.32	0.597757	0.597757	595
888.043	4800.91	0.598625	0.598625	595
888.143	4802.73	0.599411	0.599411	595
888.253	4804.9	0.600321	0.600321	595
888.363	4806.35	0.601188	0.601188	595
888.463	4807.17	0.601995	0.601995	595
888.573	4808.02	0.602884	0.602884	595
888.683	4809.99	0.603752	0.603752	595
888.783	4813.66	0.604558	0.604558	595
888.893	4817.56	0.605468	0.605468	594
889.003	4822.74	0.606335	0.606335	594
889.103	4827.59	0.607162	0.607162	594
889.213	4832.7	0.60801	0.60801	594
889.323	4837.25	0.608899	0.608899	594
889.433	4841.59	0.609788	0.609788	594
889.533	4844.51	0.610573	0.610573	594
889.643	4847.38	0.611462	0.611462	594
889.753	4850.07	0.612351	0.612351	594
889.853	4851.9	0.613157	0.613157	594
889.963	4854.2	0.614046	0.614046	594
890.073	4856.4	0.614955	0.614955	594
890.183	4856.7	0.615844	0.615844	594
890.283	4856.41	0.61663	0.61663	594
890.393	4856.57	0.617519	0.617519	594
890.503	4858.44	0.618407	0.618407	594
890.603	4862.38	0.619193	0.619193	594
890.713	4867.56	0.620102	0.620102	594
890.823	4873.69	0.62097	0.62097	594
890.933	4879.49	0.621839	0.621839	594
891.033	4885.07	0.622645	0.622645	594
891.143	4889.06	0.623533	0.623533	594
891.253	4892.45	0.624402	0.624402	594
891.353	4895.36	0.625208	0.625208	594
891.463	4897.7	0.626097	0.626097	594
891.573	4900.08	0.627006	0.627006	594
891.683	4902.6	0.627916	0.627916	594
891.783	4903.72	0.62868	0.62868	594
891.893	4905.32	0.62957	0.62957	593
892.003	4906.04	0.630459	0.630459	593
892.103	4907.13	0.631244	0.631244	593
892.213	4908.72	0.632091	0.632091	593
892.323	4912.08	0.633001	0.633001	593
892.433	4915.52	0.63389	0.63389	593
892.533	4919.19	0.634717	0.634717	593
892.643	4924.13	0.635585	0.635585	593
892.753	4928.35	0.636453	0.636453	593
892.853	4933.27	0.637259	0.637259	593
892.963	4938.08	0.638148	0.638148	593
893.073	4942.62	0.639037	0.639037	593
893.183	4946.46	0.639905	0.639905	593
893.283	4949.15	0.64069	0.64069	593
893.393	4952.1	0.641579	0.641579	593
893.503	4953.92	0.642468	0.642468	593
893.603	4955	0.643274	0.643274	593
893.713	4955.94	0.644142	0.644142	593
893.823	4956.66	0.645031	0.645031	593
893.923	4957.03	0.645837	0.645837	593
894.033	4957.76	0.646706	0.646706	593
894.143	4959.83	0.647594	0.647594	593
894.253	4963.22	0.648483	0.648483	593
894.353	4966.36	0.649248	0.649248	593
894.463	4971.15	0.650137	0.650137	593
894.573	4976.95	0.651026	0.651026	593
894.673	4981.18	0.651811	0.651811	593
894.783	4986.29	0.652721	0.652721	593
894.893	4990.32	0.653589	0.653589	593
895.003	4994.05	0.654478	0.654478	593
895.103	4996.41	0.655284	0.655284	593
895.213	4998.88	0.656152	0.656152	593
895.323	5002.06	0.657041	0.657041	593
895.423	5004.39	0.657806	0.657806	593
895.533	5006.63	0.658715	0.658715	593
895.643	5008.11	0.659604	0.659604	593
895.753	5008.61	0.660472	0.660472	593
895.853	5008.96	0.661258	0.661258	593
895.963	5010.35	0.662147	0.662147	593
896.073	5012.5	0.663036	0.663036	593
896.173	5015.14	0.663821	0.663821	593
896.283	5018.3	0.664689	0.664689	593
896.393	5022.79	0.665578	0.665578	593
896.503	5027.36	0.666446	0.666446	593
896.603	5032.11	0.667273	0.667273	593
896.713	5036.31	0.668141	0.668141	593
896.823	5040.41	0.668989	0.668989	593
896.923	5044.43	0.669816	0.669816	593
897.033	5047.79	0.670684	0.670684	593
897.143	5050.99	0.671572	0.671572	593
897.253	5052.55	0.672441	0.672441	593
897.353	5053.79	0.673247	0.673247	593
897.463	5055.47	0.674115	0.674115	593
897.573	5056.04	0.674983	0.674983	593
897.673	5056.89	0.67579	0.67579	593
897.783	5057.91	0.676699	0.676699	593
897.893	5059.13	0.677546	0.677546	593
898.003	5061.43	0.678415	0.678415	593
898.103	5064.5	0.679221	0.679221	593
898.213	5068.89	0.68011	0.68011	593
898.323	5073.42	0.680978	0.680978	593
898.423	5077.97	0.681784	0.681784	593
898.533	5083.08	0.682673	0.682673	593
898.643	5087.72	0.683541	0.683541	593
898.743	5090.94	0.684306	0.684306	593
898.853	5094.32	0.685215	0.685215	593
898.963	5096.9	0.686083	0.686083	593
899.073	5098.66	0.686972	0.686972	593
899.173	5100.56	0.687758	0.687758	593
899.283	5102.31	0.688646	0.688646	593
899.393	5103.29	0.689515	0.689515	593
899.493	5105.01	0.6903	0.6903	593
899.603	5106.84	0.691189	0.691189	593
899.713	5108.28	0.692078	0.692078	593
899.823	5109.66	0.692967	0.692967	593
899.923	5111.23	0.693711	0.693711	593
900.033	5115.03	0.694641	0.694641	593
900.143	5119.63	0.695509	0.695509	593
900.243	5124.81	0.696295	0.696295	593
900.353	5129.82	0.697142	0.697142	593
900.463	5133.57	0.69801	0.69801	593
900.573	5138.47	0.698879	0.698879	593
900.673	5142.54	0.699685	0.699685	593
900.783	5146.57	0.700574	0.700574	593
900.893	5149.15	0.701442	0.701442	593
900.993	5150.81	0.702248	0.702248	593
901.103	5151.82	0.703137	0.703137	593
901.213	5153.61	0.704025	0.704025	593
901.323	5155.11	0.704894	0.704894	593
901.423	5156.44	0.705679	0.705679	593
901.533	5157.45	0.706568	0.706568	593
901.643	5158.1	0.707436	0.707436	593
901.743	5159.34	0.708222	0.708222	593
901.853	5162.09	0.70911	0.70911	593
901.963	5165.47	0.709979	0.709979	593
902.073	5169.4	0.710868	0.710868	593
902.173	5173.5	0.711653	0.711653	593
902.283	5178.43	0.712542	0.712542	593
902.393	5183.34	0.713431	0.713431	593
902.493	5187.27	0.714237	0.714237	593
902.603	5190.83	0.715105	0.715105	593
902.713	5194.34	0.715974	0.715974	593
902.823	5197.17	0.716862	0.716862	593
902.923	5198.94	0.717627	0.717627	593
903.033	5201.81	0.718537	0.718537	593
903.143	5203.72	0.719405	0.719405	593
903.243	5205.17	0.720211	0.720211	593
903.353	5206.13	0.7211	0.7211	593
903.463	5207.51	0.721988	0.721988	593
903.573	5208.5	0.722857	0.722857	593
903.673	5210.08	0.723663	0.723663	593
903.783	5212.86	0.724531	0.724531	593
903.883	5216.1	0.725275	0.725275	593
903.993	5220.88	0.726184	0.726184	593
904.103	5226.05	0.727073	0.727073	593
904.213	5230.18	0.727942	0.727942	593
904.313	5233.43	0.728748	0.728748	593
904.423	5237.14	0.729637	0.729637	593
904.533	5240.39	0.730505	0.730505	593
904.633	5242.9	0.731311	0.731311	593
904.743	5246.18	0.732179	0.732179	593
904.853	5249.47	0.733048	0.733048	593
904.963	5251.91	0.733916	0.733916	593
905.063	5253.66	0.734722	0.734722	593
905.173	5254.66	0.735569	0.735569	593
905.283	5256.18	0.736499	0.736499	593
905.383	5256.81	0.737306	0.737306	593
905.493	5257.85	0.738174	0.738174	593
905.603	5259.38	0.739042	0.739042	593
905.713	5261.52	0.739951	0.739951	593
905.813	5264	0.740737	0.740737	593
905.923	5268.37	0.741626	0.741626	593
906.033	5272.97	0.742514	0.742514	593
906.133	5277.68	0.743321	0.743321	594
906.243	5281.77	0.744168	0.744168	594
906.353	5286.97	0.745057	0.745057	594
906.463	5290.98	0.745946	0.745946	594
906.563	5294.69	0.746752	0.746752	594
906.673	5297.03	0.747641	0.747641	594
906.783	5298.92	0.74853	0.74853	594
906.883	5299.53	0.749315	0.749315	594
906.993	5301.12	0.750204	0.750204	594
907.103	5303.17	0.751073	0.751073	594
907.213	5305.44	0.751961	0.751961	594
907.313	5306.62	0.752767	0.752767	594
907.423	5307.66	0.753615	0.753615	594
907.533	5308.98	0.754504	0.754504	594
907.633	5311.02	0.75531	0.75531	594
907.743	5313.8	0.756199	0.756199	594
907.853	5317.05	0.757087	0.757087	594
907.963	5320.7	0.757976	0.757976	594
908.063	5324.54	0.758762	0.758762	594
908.173	5329.14	0.759651	0.759651	594
908.283	5333.57	0.76054	0.76054	594
908.383	5337.21	0.761346	0.761346	594
908.493	5340.95	0.762193	0.762193	594
908.603	5343.57	0.763082	0.763082	594
908.703	5346.62	0.763888	0.763888	594
908.813	5349.08	0.764756	0.764756	594
908.923	5351.42	0.765645	0.765645	594
909.033	5353.2	0.766534	0.766534	594
909.133	5354.76	0.767361	0.767361	594
909.243	5355.82	0.768229	0.768229	594
909.353	5356.93	0.769118	0.769118	594
909.453	5357.7	0.769924	0.769924	594
909.563	5358.93	0.770813	0.770813	594
909.673	5361.49	0.77166	0.77166	594
909.783	5365.03	0.772529	0.772529	594
909.883	5369.6	0.773356	0.773356	594
909.993	5374.61	0.774244	0.774244	594
910.103	5378.84	0.775133	0.775133	594
910.203	5382.73	0.775919	0.775919	594
910.313	5386.53	0.776807	0.776807	594
910.423	5389.72	0.777717	0.777717	594
910.533	5392.45	0.778565	0.778565	594
910.633	5395.33	0.779391	0.779391	594
910.743	5397.22	0.780239	0.780239	594
910.853	5399.58	0.781148	0.781148	594
910.953	5401.17	0.781934	0.781934	594
911.063	5402.44	0.782823	0.782823	594
911.173	5405.13	0.783732	0.783732	595
911.283	5406.86	0.784621	0.784621	595
911.383	5408.42	0.785448	0.785448	595
911.493	5409.44	0.786316	0.786316	595
911.603	5411.56	0.787205	0.787205	595
911.703	5413.64	0.78799	0.78799	595
911.813	5418.2	0.788879	0.788879	595
911.923	5422.75	0.789768	0.789768	595
912.033	5427.71	0.790657	0.790657	595
912.133	5431.35	0.791463	0.791463	595
912.243	5435.04	0.792352	0.792352	595
912.353	5438.15	0.793199	0.793199	595
912.453	5441.11	0.794047	0.794047	595
912.563	5443.69	0.794915	0.794915	595
912.673	5446.13	0.795804	0.795804	595
912.783	5448.2	0.796672	0.796672	595
912.883	5450.68	0.797458	0.797458	595
912.993	5452.77	0.798367	0.798367	595
913.103	5454.36	0.799256	0.799256	595
913.203	5455.68	0.800041	0.800041	595
913.313	5457.32	0.80093	0.80093	595
913.423	5458.62	0.801798	0.801798	595
913.533	5461.11	0.802708	0.802708	595
913.633	5463.48	0.803514	0.803514	595
913.743	5466.57	0.804382	0.804382	595
913.853	5470.1	0.805271	0.805271	595
913.953	5473.49	0.806057	0.806057	595
914.063	5477.88	0.806946	0.806946	595
914.173	5482.25	0.807813	0.807813	595
914.273	5485.96	0.80864	0.80864	595
914.383	5489.92	0.809488	0.809488	595
914.493	5493.87	0.810398	0.810398	595
914.603	5496.81	0.811266	0.811266	595
914.703	5498.8	0.812051	0.812051	595
914.813	5500.12	0.812919	0.812919	595
914.923	5502.14	0.813829	0.813829	595
915.023	5503.54	0.814614	0.814614	595
915.133	5505.06	0.815503	0.815503	595
915.243	5507.02	0.816392	0.816392	595
915.353	5508.6	0.81726	0.81726	595
915.453	5510.68	0.818066	0.818066	595
915.563	5513.44	0.818955	0.818955	595
915.673	5516.3	0.819803	0.819803	595
915.773	5519.89	0.82063	0.82063	595
915.883	5523.48	0.821518	0.821518	595
915.993	5526.98	0.822386	0.822386	595
916.103	5531.18	0.823275	0.823275	595
916.203	5534.62	0.824081	0.824081	595
916.313	5537.79	0.824991	0.824991	595
916.423	5541.15	0.825818	0.825818	595
916.523	5544.34	0.826624	0.826624	595
916.633	5548.21	0.827492	0.827492	595
916.743	5551.53	0.828381	0.828381	595
916.853	5553.64	0.829249	0.829249	595
916.953	5555.41	0.830076	0.830076	595
917.063	5557.05	0.830944	0.830944	595
917.173	5558.63	0.831812	0.831812	595
917.273	5560.22	0.832619	0.832619	594
917.383	5561.48	0.833487	0.833487	594
917.493	5562.82	0.834396	0.834396	594
917.603	5565.03	0.835265	0.835265	594
917.703	5566.89	0.83607	0.83607	594
917.813	5569.79	0.836918	0.836918	594
917.923	5573.47	0.837828	0.837828	594
918.023	5576.6	0.838592	0.838592	594
918.133	5580.94	0.839502	0.839502	594
918.243	5584.82	0.84037	0.84037	594
918.353	5588.72	0.841238	0.841238	594
918.453	5591.93	0.842044	0.842044	594
918.563	5595.48	0.842912	0.842912	594
918.663	5598.06	0.843719	0.843719	594
918.773	5601.05	0.844608	0.844608	594
918.883	5602.97	0.845455	0.845455	594
918.993	5604.96	0.846344	0.846344	594
919.093	5606.58	0.84715	0.84715	594
919.203	5608.48	0.848039	0.848039	594
919.313	5610.68	0.848907	0.848907	594
919.413	5612.99	0.849734	0.849734	594
919.523	5614.91	0.850582	0.850582	594
919.633	5616.89	0.851449	0.851449	594
919.743	5619.64	0.852338	0.852338	594
919.843	5622.8	0.853145	0.853145	594
919.953	5625.7	0.854013	0.854013	594
920.063	5629.19	0.854902	0.854902	594
920.163	5632.04	0.855667	0.855667	594
920.273	5635.69	0.856576	0.856576	594
920.383	5639.42	0.857423	0.857423	594
920.493	5642.86	0.858312	0.858312	594
920.593	5645.74	0.859118	0.859118	594
920.703	5648.73	0.859987	0.859987	594
920.813	5651.84	0.860855	0.860855	594
920.913	5654.1	0.861681	0.861681	594
921.023	5656.29	0.86257	0.86257	594
921.133	5657.81	0.863439	0.863439	594
921.243	5659.24	0.864307	0.864307	594
921.343	5660.52	0.865092	0.865092	594
921.453	5662.56	0.865981	0.865981	594
921.563	5663.9	0.866829	0.866829	594
921.663	5664.68	0.867614	0.867614	594
921.773	5668.08	0.868503	0.868503	594
921.883	5671.47	0.869392	0.869392	594
921.993	5675.44	0.870239	0.870239	594
922.093	5678.95	0.871046	0.871046	594
922.203	5681.69	0.871934	0.871934	594
922.313	5684.51	0.872803	0.872803	594
922.413	5687.61	0.873609	0.873609	594
922.523	5690.72	0.874456	0.874456	594
922.633	5694.43	0.875366	0.875366	594
922.743	5697.26	0.876234	0.876234	594
922.843	5699.75	0.87704	0.87704	594
922.953	5702.23	0.877887	0.877887	594
923.063	5704.62	0.878776	0.878776	594
923.163	5706.83	0.879603	0.879603	594
923.273	5707.59	0.880471	0.880471	594
923.383	5709.2	0.88136	0.88136	594
923.493	5710.91	0.882208	0.882208	594
923.593	5712.64	0.882993	0.882993	594
923.703	5715.41	0.883882	0.883882	594
923.813	5717.75	0.884771	0.884771	594
923.913	5720.61	0.885577	0.885577	594
924.023	5723.26	0.886445	0.886445	594
924.133	5726.86	0.887334	0.887334	594
924.233	5730.2	0.88812	0.88812	594
924.343	5733.79	0.889009	0.889009	594
924.453	5737.12	0.889876	0.889876	594
924.563	5740.23	0.890765	0.890765	594
924.663	5743.24	0.891551	0.891551	594
924.773	5746.68	0.89246	0.89246	594
924.883	5749.07	0.893329	0.893329	594
924.983	5751.4	0.894094	0.894094	594
925.093	5754.33	0.894982	0.894982	594
925.203	5757.1	0.895871	0.895871	594
925.313	5758.88	0.896739	0.896739	594
925.413	5760.83	0.897545	0.897545	594
925.523	5762.31	0.898434	0.898434	594
925.633	5763.75	0.899302	0.899302	594
925.733	5765.83	0.900129	0.900129	594
925.843	5767.34	0.900977	0.900977	594
925.953	5770.28	0.901845	0.901845	594
926.063	5773.69	0.902754	0.902754	594
926.163	5776.57	0.90354	0.90354	594
926.273	5779.37	0.904408	0.904408	594
926.383	5783.06	0.905297	0.905297	594
926.483	5786.23	0.906103	0.906103	594
926.593	5789.51	0.906971	0.906971	594
926.703	5792.52	0.90786	0.90786	594
926.813	5795.42	0.908728	0.908728	594
926.913	5798.01	0.909555	0.909555	594
927.023	5800.46	0.910423	0.910423	594
927.133	5803.29	0.911312	0.911312	594
927.233	5805.59	0.912098	0.912098	594
927.343	5807.49	0.912987	0.912987	594
927.453	5809.3	0.913855	0.913855	594
927.563	5812.13	0.914744	0.914744	594
927.663	5814.45	0.91555	0.91555	594
927.773	5816.28	0.916438	0.916438	594
927.883	5817.89	0.917327	0.917327	594
927.983	5819.49	0.918113	0.918113	594
928.093	5821.52	0.919002	0.919002	594
928.203	5823.1	0.91987	0.91987	594
928.313	5826.2	0.920738	0.920738	594
928.413	5829.25	0.921544	0.921544	594
928.523	5832.94	0.922433	0.922433	594
928.633	5836.46	0.923301	0.923301	594
928.733	5839.59	0.924107	0.924107	594
928.843	5842.94	0.924976	0.924976	594
928.953	5845.9	0.925885	0.925885	594
929.053	5848.18	0.926691	0.926691	594
929.163	5850.91	0.92756	0.92756	594
929.273	5853.19	0.928448	0.928448	594
929.383	5855.72	0.929337	0.929337	594
929.483	5857.88	0.930122	0.930122	594
929.593	5859.77	0.931032	0.931032	594
929.703	5861.32	0.93188	0.93188	594
929.803	5863.35	0.932686	0.932686	594
929.913	5865.55	0.933575	0.933575	594
930.023	5867.55	0.934464	0.934464	594
930.133	5869.88	0.935332	0.935332	594
930.233	5872.43	0.936138	0.936138	594
930.343	5875.35	0.937027	0.937027	594
930.453	5877.83	0.937895	0.937895	594
930.553	5880.72	0.938701	0.938701	594
930.663	5883.95	0.93959	0.93959	594
930.773	5887.32	0.940479	0.940479	594
930.883	5890.17	0.941347	0.941347	594
930.983	5893.12	0.942153	0.942153	594
931.093	5896.08	0.943062	0.943062	594
931.203	5898.63	0.943931	0.943931	594
931.303	5899.97	0.944716	0.944716	594
931.413	5902.73	0.945626	0.945626	595
931.523	5904.7	0.946494	0.946494	595
931.633	5906.93	0.947362	0.947362	595
931.733	5908.85	0.948189	0.948189	595
931.843	5910.63	0.949078	0.949078	595
931.953	5912.4	0.949925	0.949925	595
932.053	5914.47	0.950752	0.950752	595
932.163	5916.43	0.95162	0.95162	595
932.273	5918.66	0.952509	0.952509	595
932.383	5922.58	0.953439	0.953439	595
932.483	5924.59	0.954225	0.954225	595
932.593	5927.92	0.955134	0.955134	595
932.703	5930.03	0.956002	0.956002	595
932.803	5933.66	0.956829	0.956829	595
932.913	5936.84	0.957697	0.957697	595
933.023	5940.37	0.958545	0.958545	595
933.133	5943.33	0.959434	0.959434	595
933.233	5946.2	0.960219	0.960219	595
933.343	5949.12	0.961129	0.961129	595
933.453	5951.48	0.962038	0.962038	595
933.553	5953.54	0.962824	0.962824	595
933.663	5955.74	0.963713	0.963713	595
933.773	5957.67	0.964581	0.964581	595
933.873	5959.28	0.965387	0.965387	595
933.983	5961.48	0.966276	0.966276	595
934.093	5963.84	0.967165	0.967165	595
934.193	5965.35	0.96795	0.96795	595
934.303	5967.95	0.968839	0.968839	595
934.413	5970.76	0.969728	0.969728	595
934.523	5973.36	0.970596	0.970596	595
934.623	5975.87	0.971402	0.971402	595
934.733	5978.88	0.972291	0.972291	595
934.843	5981.84	0.973159	0.973159	595
934.943	5984.69	0.973986	0.973986	595
935.053	5987.18	0.974854	0.974854	595
935.163	5990.44	0.975743	0.975743	595
935.273	5993.24	0.976632	0.976632	595
935.373	5995.61	0.977418	0.977418	595
935.483	5998.46	0.978285	0.978285	595
935.593	6001.46	0.979174	0.979174	595
935.693	6004	0.979981	0.979981	595
935.803	6006.25	0.980869	0.980869	595
935.913	6008.55	0.981758	0.981758	595
936.023	6010.51	0.982647	0.982647	595
936.123	6012.3	0.983433	0.983433	595
936.233	6014.03	0.984321	0.984321	595
936.343	6016.34	0.985189	0.985189	595
936.443	6018.13	0.985975	0.985975	595
936.553	6020.92	0.986885	0.986885	595
936.663	6023.61	0.987732	0.987732	595
936.773	6026.86	0.988641	0.988641	595
936.873	6029.72	0.989427	0.989427	595
936.983	6033.07	0.990316	0.990316	595
937.093	6035.75	0.991205	0.991205	595
937.193	6037.76	0.99199	0.99199	595
937.303	6040.91	0.992879	0.992879	595
937.413	6043.61	0.993747	0.993747	595
937.523	6045.52	0.994636	0.994636	595
937.623	6047.84	0.995442	0.995442	595
937.733	6050.91	0.99631	0.99631	595
937.843	6054.08	0.997199	0.997199	595
937.943	6056.68	0.997964	0.997964	595
938.053	6059.4	0.998874	0.998874	595
938.163	6061	0.999742	0.999742	595
938.273	6064.01	1.00063	1.00063	595
938.373	6065.96	1.00144	1.00144	595
938.483	6067.93	1.00231	1.00231	595
938.593	6070.14	1.00317	1.00317	595
938.693	6072.29	1.00396	1.00396	595
938.803	6074.74	1.00487	1.00487	595
938.913	6077.46	1.00574	1.00574	595
939.013	6079.54	1.00654	1.00654	595
939.123	6081.76	1.00743	1.00743	595
939.233	6084.67	1.0083	1.0083	595
939.343	6087.78	1.00917	1.00917	595
939.443	6090.12	1.00997	1.00997	595
939.553	6094.11	1.01086	1.01086	595
939.663	6097.07	1.01173	1.01173	595
939.763	6100.01	1.01254	1.01254	595
939.873	6102.58	1.01343	1.01343	595
939.983	6105.19	1.01429	1.01429	595
940.093	6107.49	1.01516	1.01516	595
940.193	6109.49	1.01595	1.01595	595
940.303	6111.94	1.01686	1.01686	595
940.413	6113.75	1.0177	1.0177	595
940.513	6116.61	1.01851	1.01851	595
940.623	6119.19	1.0194	1.0194	595
940.733	6121.04	1.02027	1.02027	595
940.843	6123.52	1.02116	1.02116	595
940.943	6125.61	1.02196	1.02196	595
941.053	6128.14	1.02283	1.02283	595
941.163	6130.08	1.02372	1.02372	595
941.263	6132.27	1.02448	1.02448	595
941.373	6134.72	1.02535	1.02535	595
941.483	6137.77	1.02624	1.02624	595
941.593	6140.74	1.02713	1.02713	595
941.693	6143.09	1.02792	1.02792	595
941.803	6145.4	1.02876	1.02876	595
941.913	6149.02	1.02967	1.02967	595
942.013	6151.13	1.03046	1.03046	595
942.123	6153.6	1.03137	1.03137	595
942.233	6156.03	1.03224	1.03224	595
942.343	6158.14	1.0331	1.0331	595
942.443	6160.09	1.03391	1.03391	595
942.553	6162.34	1.03476	1.03476	595
942.663	6165.17	1.03565	1.03565	595
942.763	6167.07	1.03641	1.03641	595
942.873	6168.73	1.03728	1.03728	595
942.983	6171.96	1.03819	1.03819	595
943.093	6175.81	1.03906	1.03906	595
943.193	6178.12	1.03986	1.03986	595
943.303	6180.44	1.04071	1.04071	595
943.413	6182.65	1.04162	1.04162	595
943.513	6184.65	1.04241	1.04241	595
943.623	6187.48	1.04329	1.04329	595
943.733	6190.12	1.04414	1.04414	595
943.833	6192.72	1.04497	1.04497	595
943.943	6195.13	1.04584	1.04584	595
944.053	6198.21	1.04671	1.04671	595
944.163	6200.36	1.04757	1.04757	595
944.263	6202.77	1.04836	1.04836	595
944.373	6205.07	1.04925	1.04925	595
944.483	6207.31	1.05016	1.05016	595
944.583	6209.74	1.05096	1.05096	595
944.693	6211.46	1.05179	1.05179	595
944.803	6214.33	1.05272	1.05272	595
944.913	6216.65	1.05357	1.05357	595
945.013	6218.78	1.05437	1.05437	595
945.123	6221.59	1.05526	1.05526	595
945.233	6223.39	1.05613	1.05613	595
945.333	6225.8	1.05692	1.05692	595
945.443	6228.59	1.05781	1.05781	595
945.553	6231.15	1.05869	1.05869	595
945.663	6233.41	1.0596	1.0596	595
945.763	6235.6	1.06037	1.06037	595
945.873	6239.03	1.06126	1.06126	595
945.983	6241.38	1.06213	1.06213	595
946.083	6243.54	1.06291	1.06291	595
946.193	6246.42	1.06378	1.06378	595
946.303	6249.51	1.06467	1.06467	595
946.413	6252.46	1.06556	1.06556	595
946.513	6254.4	1.06636	1.06636	595
946.623	6256.79	1.06723	1.06723	595
946.733	6259.18	1.0681	1.0681	596
946.833	6261.6	1.06891	1.06891	596
946.943	6263.46	1.06977	1.06977	596
947.053	6265.51	1.07068	1.07068	596
947.163	6268.22	1.07153	1.07153	596
947.263	6270.6	1.07234	1.07234	596
947.373	6272.84	1.07323	1.07323	596
947.483	6274.87	1.07412	1.07412	596
947.583	6277.13	1.0749	1.0749	596
947.693	6280.06	1.07577	1.07577	596
947.803	6282.33	1.07666	1.07666	596
947.913	6284.96	1.07755	1.07755	596
948.013	6286.89	1.07833	1.07833	596
948.123	6288.82	1.07924	1.07924	596
948.233	6291.17	1.08013	1.08013	596
948.333	6293.31	1.08092	1.08092	596
948.443	6295.93	1.08176	1.08176	596
948.553	6298.42	1.08265	1.08265	596
948.663	6300.99	1.08354	1.08354	596
948.763	6302.99	1.08433	1.08433	596
948.873	6306.34	1.08524	1.08524	596
948.973	6308.86	1.08602	1.08602	596
949.083	6310.89	1.08689	1.08689	596
949.193	6313.12	1.0878	1.0878	596
949.303	6314.83	1.08869	1.08869	596
949.403	6315.99	1.08945	1.08945	596
949.513	6318.89	1.09036	1.09036	596
949.623	6320.69	1.09121	1.09121	596
949.723	6323.2	1.09202	1.09202	595
949.833	6325.76	1.09293	1.09293	595
949.943	6328.42	1.09379	1.09379	595
950.053	6331.22	1.09468	1.09468	595
950.153	6333.13	1.09547	1.09547	595
950.263	6335.38	1.09636	1.09636	595
950.373	6338.26	1.09725	1.09725	595
950.473	6340.79	1.09805	1.09805	595
950.583	6343	1.09892	1.09892	595
950.693	6345.56	1.09983	1.09983	595
950.803	6347.81	1.10068	1.10068	595
950.903	6350.6	1.10148	1.10148	595
951.013	6352.72	1.10237	1.10237	595
951.123	6355.8	1.10328	1.10328	595
951.223	6357.87	1.10407	1.10407	595
951.333	6360.21	1.10494	1.10494	595
951.443	6362.78	1.10584	1.10584	595
951.553	6365.51	1.10673	1.10673	595
951.653	6367.19	1.10748	1.10748	595
951.763	6369.93	1.10839	1.10839	595
951.873	6372.12	1.10928	1.10928	595
951.973	6373.73	1.11008	1.11008	595
952.083	6375.97	1.11095	1.11095	595
952.193	6378.54	1.11182	1.11182	595
952.303	6381.19	1.11273	1.11273	595
952.403	6382.8	1.11353	1.11353	595
952.513	6385.58	1.1144	1.1144	595
952.623	6387.92	1.11529	1.11529	595
952.723	6390.25	1.1161	1.1161	595
952.833	6392.2	1.11701	1.11701	595
952.943	6394.81	1.11788	1.11788	595
953.053	6396.92	1.11874	1.11874	595
953.153	6399.19	1.11955	1.11955	595
953.263	6401.8	1.12044	1.12044	595
953.373	6403.89	1.12129	1.12129	595
953.473	6406.8	1.12215	1.12215	595
953.583	6409.56	1.12304	1.12304	595
953.693	6411.96	1.12393	1.12393	595
953.793	6413.55	1.12472	1.12472	594
953.903	6416.11	1.12563	1.12563	594
954.013	6418.24	1.12649	1.12649	594
954.123	6420.56	1.12736	1.12736	594
954.223	6423	1.12817	1.12817	594
954.333	6425.76	1.12904	1.12904	594
954.443	6427.98	1.12993	1.12993	594
954.543	6430.37	1.13073	1.13073	594
954.653	6433.15	1.13164	1.13164	594
954.763	6434.89	1.13249	1.13249	594
954.873	6437.32	1.13338	1.13338	594
954.973	6439.42	1.13421	1.13421	594
955.083	6441.25	1.13505	1.13505	594
955.193	6444.68	1.13598	1.13598	594
955.293	6446.57	1.13675	1.13675	594
955.403	6447.92	1.13764	1.13764	594
955.513	6450.25	1.13853	1.13853	594
955.623	6452.79	1.13939	1.13939	594
955.723	6455.2	1.14018	1.14018	594
955.833	6457.92	1.14109	1.14109	594
955.943	6460.53	1.14196	1.14196	594
956.043	6462.92	1.1428	1.1428	594
956.153	6464.96	1.14367	1.14367	594
956.263	6467.08	1.14454	1.14454	594
956.373	6469.29	1.14543	1.14543	594
956.473	6471.83	1.14624	1.14624	594
956.583	6473.96	1.1471	1.1471	594
956.693	6476.48	1.14797	1.14797	594
956.793	6478.86	1.14878	1.14878	594
956.903	6482.19	1.14967	1.14967	594
957.013	6484.58	1.15056	1.15056	594
957.123	6486.26	1.15142	1.15142	594
957.223	6488.62	1.15223	1.15223	594
957.333	6491.32	1.15312	1.15312	594
957.443	6493.69	1.15399	1.15399	594
957.543	6495.3	1.15479	1.15479	594
957.653	6497.14	1.15566	1.15566	594
957.763	6499.66	1.15655	1.15655	594
957.873	6502.49	1.15742	1.15742	594
957.973	6505.05	1.1582	1.1582	594
958.083	6507.44	1.15911	1.15911	594
958.193	6510.04	1.15998	1.15998	594
958.293	6512.13	1.16081	1.16081	594
958.403	6514.29	1.16168	1.16168	594
958.513	6516.48	1.16254	1.16254	594
958.623	6518.28	1.16343	1.16343	594
958.723	6519.84	1.16424	1.16424	594
958.833	6522.4	1.16511	1.16511	594
958.943	6525.32	1.166	1.166	593
959.043	6527.78	1.1668	1.1668	593
959.153	6530.49	1.16767	1.16767	593
959.263	6532.7	1.16854	1.16854	593
959.363	6535.05	1.16932	1.16932	593
959.473	6538.28	1.17025	1.17025	593
959.583	6540.34	1.1711	1.1711	593
959.693	6542.87	1.17199	1.17199	593
959.793	6544.49	1.1728	1.1728	593
959.903	6546.75	1.17367	1.17367	593
960.013	6549.02	1.17455	1.17455	593
960.113	6550.79	1.17536	1.17536	593
960.223	6552.49	1.17623	1.17623	593
960.333	6554.58	1.1771	1.1771	593
960.443	6556.71	1.17799	1.17799	593
960.543	6559.47	1.17877	1.17877	593
960.653	6561.95	1.17966	1.17966	593
960.763	6564.18	1.18053	1.18053	593
960.863	6566.28	1.18133	1.18133	593
960.973	6568.62	1.18222	1.18222	593
961.083	6570.83	1.18309	1.18309	593
961.193	6573.09	1.18396	1.18396	593
961.293	6575.16	1.18475	1.18475	593
961.403	6577.87	1.18565	1.18565	593
961.513	6580.17	1.18652	1.18652	593
961.613	6582.02	1.18729	1.18729	593
961.723	6585.19	1.1882	1.1882	593
961.833	6587.69	1.18909	1.18909	593
961.943	6590.13	1.18995	1.18995	593
962.043	6592.02	1.19074	1.19074	593
962.153	6594.84	1.19163	1.19163	593
962.263	6597.22	1.1925	1.1925	593
962.363	6599.37	1.19328	1.19328	593
962.473	6601.36	1.19417	1.19417	593
962.583	6603.21	1.19504	1.19504	593
962.693	6605.95	1.19593	1.19593	593
962.793	6607.63	1.19673	1.19673	593
962.903	6609.86	1.1976	1.1976	594
963.013	6612.09	1.19849	1.19849	594
963.113	6614.44	1.1993	1.1993	594
963.223	6616.65	1.20017	1.20017	594
963.333	6619.04	1.20105	1.20105	594
963.443	6621.47	1.20192	1.20192	594
963.543	6623.34	1.20271	1.20271	594
963.653	6625.66	1.2036	1.2036	594
963.753	6627.54	1.20436	1.20436	594
963.863	6629.78	1.20521	1.20521	594
963.973	6631.19	1.2061	1.2061	594
964.083	6633.89	1.20697	1.20697	594
964.183	6637.11	1.20777	1.20777	594
964.293	6640.05	1.20866	1.20866	594
964.403	6642.77	1.20953	1.20953	594
964.503	6644.72	1.21031	1.21031	594
964.613	6647.21	1.21122	1.21122	594
964.723	6649.16	1.21209	1.21209	594
964.833	6651.86	1.21296	1.21296	594
964.933	6653.96	1.21375	1.21375	594
965.043	6656.24	1.21463	1.21463	594
965.153	6658.16	1.21552	1.21552	594
965.253	6660.34	1.21629	1.21629	594
965.363	6662.43	1.21718	1.21718	594
965.473	6665.11	1.21807	1.21807	594
965.583	6667.06	1.21896	1.21896	594
965.683	6668.58	1.21974	1.21974	594
965.793	6670.79	1.22063	1.22063	594
965.903	6673.39	1.22152	1.22152	594
966.003	6675.3	1.22232	1.22232	594
966.113	6677.23	1.22317	1.22317	594
966.223	6679.82	1.22404	1.22404	594
966.333	6682.49	1.22495	1.22495	594
966.433	6684.12	1.22571	1.22571	594
966.543	6686.36	1.2266	1.2266	594
966.653	6689.03	1.22749	1.22749	594
966.753	6691.09	1.22828	1.22828	594
966.863	6693.77	1.22915	1.22915	594
966.973	6696.22	1.23006	1.23006	594
967.083	6698.37	1.23094	1.23094	594
967.183	6700.42	1.23171	1.23171	594
967.293	6702.49	1.2326	1.2326	594
967.403	6705.28	1.23347	1.23347	594
967.503	6707.5	1.23427	1.23427	594
967.613	6710.39	1.23514	1.23514	594
967.723	6712.93	1.23603	1.23603	594
967.833	6715.04	1.23692	1.23692	594
967.933	6717.08	1.2377	1.2377	594
968.043	6718.91	1.23857	1.23857	594
968.153	6720.9	1.23946	1.23946	594
968.253	6723.12	1.24025	1.24025	594
968.363	6725.41	1.24116	1.24116	594
968.473	6727.97	1.242	1.242	594
968.583	6730.2	1.24289	1.24289	594
968.683	6732	1.2437	1.2437	594
968.793	6734.29	1.24457	1.24457	594
968.903	6736.8	1.24548	1.24548	594
969.003	6739.15	1.24626	1.24626	594
969.113	6741.59	1.24715	1.24715	594
969.223	6743.93	1.24804	1.24804	594
969.323	6745.55	1.24885	1.24885	594
969.433	6748.04	1.24971	1.24971	594
969.543	6750.15	1.25058	1.25058	594
969.653	6752.65	1.25147	1.25147	594
969.753	6754.4	1.25224	1.25224	594
969.863	6757.2	1.25312	1.25312	594
969.973	6760.48	1.25405	1.25405	594
970.073	6763.4	1.25482	1.25482	594
970.183	6765.62	1.25571	1.25571	594
970.293	6767.75	1.2566	1.2566	594
970.403	6768.82	1.25747	1.25747	594
970.503	6771.07	1.25829	1.25829	594
970.613	6773.22	1.25914	1.25914	594
970.723	6775.26	1.26001	1.26001	594
970.823	6777.3	1.26081	1.26081	594
970.933	6779.73	1.2617	1.2617	594
971.043	6782.36	1.26259	1.26259	594
971.153	6784.74	1.26348	1.26348	594
971.253	6786.89	1.26429	1.26429	594
971.363	6789.18	1.26515	1.26515	594
971.473	6791.08	1.26602	1.26602	594
971.573	6793.33	1.26685	1.26685	594
971.683	6795.58	1.26772	1.26772	594
971.793	6797.66	1.26863	1.26863	594
971.903	6799.81	1.2695	1.2695	594
972.003	6801.48	1.27028	1.27028	594
972.113	6803.51	1.27115	1.27115	594
972.223	6805.97	1.27206	1.27206	594
972.323	6808.18	1.27289	1.27289	594
972.433	6809.99	1.27375	1.27375	594
972.543	6812.9	1.27464	1.27464	594
972.653	6815.34	1.27549	1.27549	594
972.753	6817.36	1.27632	1.27632	594
972.863	6819.51	1.27718	1.27718	594
972.973	6821.98	1.27807	1.27807	594
973.073	6823.68	1.27888	1.27888	594
973.183	6825.69	1.27975	1.27975	594
973.293	6828.21	1.28064	1.28064	594
973.403	6830.64	1.2815	1.2815	594
973.503	6832.94	1.28233	1.28233	594
973.613	6834.95	1.28322	1.28322	594
973.723	6836.79	1.28409	1.28409	594
973.823	6839.09	1.28492	1.28492	594
973.933	6841.17	1.28578	1.28578	594
974.043	6843.24	1.28667	1.28667	594
974.143	6845.28	1.28748	1.28748	594
974.253	6847.37	1.28837	1.28837	594
974.363	6848.88	1.28922	1.28922	594
974.473	6851.5	1.29008	1.29008	594
974.573	6852.92	1.29093	1.29093	594
974.683	6856.1	1.29184	1.29184	594
974.793	6858.62	1.29273	1.29273	594
974.893	6860.43	1.29349	1.29349	594
975.003	6862.62	1.29442	1.29442	594
975.113	6864.18	1.29529	1.29529	594
975.223	6866.6	1.29618	1.29618	594
975.323	6868.74	1.29697	1.29697	594
975.433	6871.66	1.29786	1.29786	594
975.543	6873.79	1.29876	1.29876	594
975.643	6875.52	1.29953	1.29953	594
975.753	6877.83	1.30042	1.30042	594
975.863	6879.59	1.30131	1.30131	594
975.973	6881.86	1.30218	1.30218	594
976.073	6884.14	1.30298	1.30298	594
976.183	6885.93	1.30387	1.30387	594
976.293	6888.1	1.30474	1.30474	594
976.393	6890.61	1.30555	1.30555	594
976.503	6892.35	1.30645	1.30645	594
976.613	6894.24	1.30732	1.30732	594
976.723	6896.52	1.30819	1.30819	594
976.823	6898.65	1.309	1.309	594
976.933	6900.89	1.30991	1.30991	594
977.043	6903.01	1.3108	1.3108	594
977.143	6905.01	1.31158	1.31158	594
977.253	6907.23	1.31245	1.31245	594
977.363	6909.77	1.31332	1.31332	594
977.473	6912.44	1.31423	1.31423	594
977.573	6914.46	1.31503	1.31503	594
977.683	6916.29	1.3159	1.3159	594
977.793	6918.45	1.31679	1.31679	594
977.893	6920.69	1.31758	1.31758	594
978.003	6923.44	1.31848	1.31848	594
978.113	6925.91	1.31935	1.31935	594
978.223	6928.49	1.3202	1.3202	594
978.323	6930.12	1.32105	1.32105	594
978.433	6932.35	1.32192	1.32192	594
978.543	6934.6	1.32278	1.32278	594
978.643	6936.31	1.32359	1.32359	594
978.753	6938.27	1.3245	1.3245	594
978.863	6939.97	1.32537	1.32537	594
978.963	6941.95	1.32617	1.32617	594
979.073	6943.9	1.32704	1.32704	594
979.183	6945.98	1.32791	1.32791	594
979.283	6948.25	1.32872	1.32872	594
979.393	6950.48	1.32961	1.32961	594
979.503	6952.82	1.33047	1.33047	594
979.613	6955.03	1.33138	1.33138	594
979.713	6956.77	1.33217	1.33217	594
979.823	6958.43	1.33304	1.33304	594
979.933	6960.53	1.33393	1.33393	594
980.033	6962.41	1.33471	1.33471	594
980.143	6965.03	1.3356	1.3356	594
980.253	6967.49	1.33649	1.33649	594
980.363	6969.77	1.33736	1.33736	594
980.463	6971.88	1.33814	1.33814	594
980.573	6974.48	1.33903	1.33903	594
980.683	6977.24	1.33992	1.33992	594
980.783	6978.85	1.34071	1.34071	594
980.893	6980.76	1.34157	1.34157	594
981.003	6982.63	1.34246	1.34246	594
981.113	6984.63	1.34335	1.34335	594
981.213	6986.84	1.34416	1.34416	595
981.323	6988.64	1.34501	1.34501	595
981.433	6990.56	1.34591	1.34591	595
981.533	6991.79	1.34668	1.34668	595
981.643	6994.24	1.34757	1.34757	595
981.753	6996.6	1.34846	1.34846	595
981.863	6998.78	1.34933	1.34933	595
981.963	7000.96	1.35015	1.35015	595
982.073	7003	1.35102	1.35102	595
982.183	7004.87	1.35189	1.35189	595
982.283	7006.57	1.3527	1.3527	595
982.393	7008.65	1.35356	1.35356	595
982.503	7011.44	1.35445	1.35445	595
982.613	7013.36	1.35532	1.35532	595
982.713	7015.1	1.35611	1.35611	595
982.823	7017.62	1.35699	1.35699	595
982.933	7019.4	1.35786	1.35786	595
983.033	7021.89	1.35867	1.35867	595
983.143	7024.15	1.35954	1.35954	595
983.253	7026.52	1.36045	1.36045	595
983.363	7029.21	1.36132	1.36132	595
983.463	7031.61	1.36212	1.36212	595
983.573	7033.76	1.36297	1.36297	595
983.683	7035.25	1.36386	1.36386	595
983.783	7037.18	1.36464	1.36464	595
983.893	7039.77	1.36553	1.36553	595
984.003	7041.05	1.3664	1.3664	595
984.103	7042.88	1.36721	1.36721	595
984.213	7045.55	1.36809	1.36809	595
984.323	7047.6	1.36896	1.36896	595
984.433	7050.05	1.36983	1.36983	595
984.533	7052.05	1.37066	1.37066	595
984.643	7053.56	1.37151	1.37151	595
984.753	7055.81	1.37239	1.37239	595
984.853	7057.94	1.37318	1.37318	595
984.963	7060.44	1.37405	1.37405	595
985.073	7061.62	1.37492	1.37492	595
985.183	7062.99	1.37578	1.37578	595
985.283	7065.33	1.37657	1.37657	595
985.393	7068.5	1.37746	1.37746	595
985.503	7071.52	1.37833	1.37833	595
985.603	7074	1.37913	1.37913	595
985.713	7075.52	1.37998	1.37998	595
985.823	7078.4	1.38089	1.38089	595
985.933	7080.44	1.38176	1.38176	595
986.033	7082.13	1.38254	1.38254	595
986.143	7084.69	1.38343	1.38343	595
986.253	7086.15	1.3843	1.3843	595
986.353	7088.08	1.38511	1.38511	595
986.463	7090.48	1.38598	1.38598	595
986.573	7092.52	1.38686	1.38686	595
986.683	7094.41	1.38775	1.38775	595
986.783	7096.43	1.38856	1.38856	595
986.893	7097.83	1.38943	1.38943	595
987.003	7099.85	1.39032	1.39032	595
987.103	7101.92	1.39108	1.39108	595
987.213	7103.54	1.39199	1.39199	595
987.323	7105.81	1.39286	1.39286	596
987.433	7108.05	1.39373	1.39373	596
987.533	7109.97	1.39451	1.39451	596
987.643	7112.24	1.3954	1.3954	596
987.753	7114.32	1.39629	1.39629	596
987.853	7116.42	1.39708	1.39708	596
987.963	7118.66	1.39796	1.39796	596
988.073	7120.88	1.39887	1.39887	596
988.183	7123.08	1.39974	1.39974	596
988.283	7124.63	1.40055	1.40055	595
988.393	7125.97	1.4014	1.4014	595
988.503	7128.31	1.40226	1.40226	595
988.603	7130.95	1.40305	1.40305	595
988.713	7133.73	1.40394	1.40394	595
988.823	7135.84	1.40483	1.40483	595
988.923	7137.71	1.40561	1.40561	595
989.033	7139.75	1.4065	1.4065	595
989.143	7142.08	1.40739	1.40739	595
989.253	7143.3	1.40828	1.40828	595
989.353	7145.15	1.40904	1.40904	595
989.463	7147.15	1.40995	1.40995	595
989.573	7149.19	1.4108	1.4108	595
989.673	7151.49	1.41163	1.41163	595
989.783	7153.79	1.4125	1.4125	595
989.893	7155.49	1.41338	1.41338	595
990.003	7157.49	1.41425	1.41425	595
990.103	7159.83	1.41504	1.41504	595
990.213	7162.16	1.41593	1.41593	595
990.323	7164.36	1.41686	1.41686	595
990.423	7165.61	1.41762	1.41762	595
990.533	7167.43	1.41851	1.41851	595
990.643	7169.62	1.41938	1.41938	595
990.753	7171.61	1.42025	1.42025	595
990.853	7173.62	1.42107	1.42107	595
990.963	7175.41	1.42192	1.42192	595
991.073	7178.15	1.42279	1.42279	595
991.173	7180.81	1.42362	1.42362	595
991.283	7183.08	1.42453	1.42453	595
991.393	7185.73	1.42539	1.42539	595
991.503	7187.47	1.42626	1.42626	595
991.603	7189.46	1.42707	1.42707	595
991.713	7191.47	1.42798	1.42798	595
991.823	7193.32	1.42883	1.42883	595
991.923	7194.76	1.42963	1.42963	595
992.033	7196.64	1.4305	1.4305	595
992.143	7198.78	1.43139	1.43139	595
992.253	7201.03	1.43228	1.43228	595
992.353	7202.93	1.43308	1.43308	594
992.463	7204.97	1.43395	1.43395	594
992.573	7207.18	1.43482	1.43482	594
992.673	7209.06	1.43565	1.43565	594
992.783	7211.17	1.43652	1.43652	594
992.893	7213.16	1.43742	1.43742	594
993.003	7215.21	1.43829	1.43829	594
993.103	7216.87	1.4391	1.4391	594
993.213	7218.5	1.43997	1.43997	594
993.323	7220.69	1.44086	1.44086	594
993.423	7222.82	1.44164	1.44164	594
993.533	7224.6	1.44253	1.44253	594
993.643	7226.77	1.44342	1.44342	594
993.753	7229.22	1.44433	1.44433	594
993.853	7231.61	1.44511	1.44511	594
993.963	7234.45	1.446	1.446	594
994.063	7236.26	1.44681	1.44681	594
994.173	7238.53	1.44768	1.44768	594
994.283	7240.54	1.44855	1.44855	594
994.393	7242.51	1.44941	1.44941	594
994.493	7244.96	1.45024	1.45024	594
994.603	7247.05	1.45113	1.45113	594
994.713	7249.31	1.45202	1.45202	594
994.813	7251.49	1.4528	1.4528	594
994.923	7253.89	1.45371	1.45371	594
995.033	7256.16	1.4546	1.4546	594
995.143	7258.35	1.45547	1.45547	594
995.243	7260.41	1.45628	1.45628	594
995.353	7263.14	1.45714	1.45714	594
995.463	7265.36	1.45803	1.45803	593
995.563	7267.57	1.45882	1.45882	593
995.673	7269.66	1.45971	1.45971	593
995.783	7272.08	1.46062	1.46062	593
995.893	7275.27	1.46151	1.46151	593
995.993	7277.36	1.46233	1.46233	593
996.103	7279.29	1.4632	1.4632	593
996.213	7281.35	1.46409	1.46409	593
996.313	7283.2	1.46488	1.46488	593
996.423	7285.71	1.46578	1.46578	593
996.533	7288.35	1.46665	1.46665	593
996.643	7291.65	1.46754	1.46754	593
996.743	7293.89	1.46835	1.46835	593
996.853	7295.72	1.46922	1.46922	593
996.963	7298.21	1.4701	1.4701	593
997.063	7300.4	1.47089	1.47089	593
997.173	7302.75	1.47178	1.47178	593
997.283	7304.72	1.47269	1.47269	593
997.393	7306.79	1.47356	1.47356	593
997.493	7308.91	1.47436	1.47436	593
997.603	7311.25	1.47525	1.47525	593
997.713	7312.83	1.47612	1.47612	593
997.813	7314.36	1.47693	1.47693	593
997.923	7316.27	1.47779	1.47779	593
998.033	7318.83	1.47868	1.47868	593
998.143	7320.84	1.47959	1.47959	593
998.243	7323.1	1.48038	1.48038	593
998.353	7324.88	1.48125	1.48125	593
998.463	7327.23	1.48214	1.48214	593
998.563	7329.1	1.48294	1.48294	593
998.673	7331.47	1.48383	1.48383	593
998.783	7333.14	1.4847	1.4847	593
998.883	7335.37	1.48551	1.48551	593
998.993	7337.48	1.48637	1.48637	593
999.103	7339.83	1.48726	1.48726	593
999.213	7343.29	1.48813	1.48813	593
999.313	7345.4	1.48896	1.48896	593
999.423	7347.67	1.48985	1.48985	593
999.533	7349.68	1.49069	1.49069	593
999.633	7352.04	1.4915	1.4915	593
999.743	7353.92	1.49239	1.49239	593
999.853	7356.18	1.49328	1.49328	593
999.963	7357.61	1.49415	1.49415	593
1000.06	7359.39	1.49495	1.49495	593
1000.17	7361.59	1.49584	1.49584	593
1000.28	7363.73	1.49673	1.49673	593
1000.38	7365.7	1.49754	1.49754	593
1000.49	7367.85	1.49838	1.49838	593
1000.6	7370.55	1.49931	1.49931	593
1000.71	7372.9	1.50016	1.50016	593
1000.81	7375.16	1.50097	1.50097	593
1000.92	7377.27	1.50183	1.50183	593
1001.03	7378.53	1.50272	1.50272	593
1001.13	7380.34	1.50351	1.50351	593
1001.24	7382.47	1.5044	1.5044	593
1001.35	7384.97	1.50527	1.50527	593
1001.46	7387.33	1.50613	1.50613	593
1001.56	7390.81	1.50696	1.50696	593
1001.67	7393.11	1.50783	1.50783	593
1001.78	7396	1.5087	1.5087	593
1001.88	7399.03	1.50952	1.50952	593
1001.99	7401.06	1.51039	1.51039	593
1002.1	7403.25	1.51128	1.51128	593
1002.21	7405.22	1.51215	1.51215	593
1002.31	7407.14	1.51296	1.51296	593
1002.42	7408.61	1.51382	1.51382	593
1002.53	7410.71	1.51469	1.51469	593
1002.63	7412.7	1.5155	1.5155	593
1002.74	7414.65	1.51639	1.51639	593
1002.85	7416.6	1.51726	1.51726	593
1002.96	7418.85	1.51812	1.51812	593
1003.06	7421.05	1.51895	1.51895	593
1003.17	7422.77	1.51982	1.51982	593
1003.28	7425.2	1.52069	1.52069	593
1003.38	7427.12	1.52147	1.52147	593
1003.49	7429.38	1.52238	1.52238	593
1003.6	7431.71	1.52325	1.52325	593
1003.71	7433.97	1.52412	1.52412	593
1003.81	7435.79	1.5249	1.5249	593
1003.92	7437.6	1.52579	1.52579	593
1004.03	7439.68	1.52666	1.52666	593
1004.13	7441.75	1.52747	1.52747	593
1004.24	7443.75	1.52836	1.52836	593
1004.35	7445.86	1.52922	1.52922	593
1004.45	7448.27	1.53003	1.53003	593
1004.56	7450.75	1.5309	1.5309	593
1004.67	7452.9	1.53177	1.53177	593
1004.78	7455.2	1.53268	1.53268	593
1004.88	7456.4	1.53344	1.53344	593
1004.99	7458.92	1.53433	1.53433	593
1005.1	7461.18	1.53518	1.53518	593
1005.2	7463.06	1.53598	1.53598	593
1005.31	7465.04	1.53687	1.53687	593
1005.42	7467.18	1.53778	1.53778	593
1005.53	7469.67	1.53865	1.53865	593
1005.63	7471.56	1.53944	1.53944	593
1005.74	7473.81	1.54032	1.54032	593
1005.85	7475.96	1.54119	1.54119	593
1005.95	7477.65	1.54198	1.54198	593
1006.06	7479.73	1.54285	1.54285	593
1006.17	7481.79	1.54373	1.54373	593
1006.28	7482.93	1.54458	1.54458	593
1006.38	7484.41	1.54539	1.54539	593
1006.49	7486.64	1.54624	1.54624	593
1006.6	7488.54	1.5471	1.5471	594
1006.7	7490.87	1.54793	1.54793	594
1006.81	7493.33	1.54882	1.54882	594
1006.92	7494.95	1.54969	1.54969	594
1007.03	7497.06	1.55058	1.55058	594
1007.13	7499.29	1.55136	1.55136	594
1007.24	7501.54	1.55223	1.55223	594
1007.35	7503.39	1.55314	1.55314	594
1007.45	7504.63	1.5539	1.5539	594
1007.56	7506.72	1.55481	1.55481	594
1007.67	7508.57	1.55568	1.55568	594
1007.78	7510.57	1.55655	1.55655	594
1007.88	7512.63	1.55736	1.55736	594
1007.99	7514.12	1.55822	1.55822	594
1008.1	7515.82	1.55909	1.55909	594
1008.2	7517.48	1.5599	1.5599	594
1008.31	7519.51	1.56079	1.56079	594
1008.42	7521.48	1.56166	1.56166	594
1008.53	7522.7	1.56252	1.56252	594
1008.63	7524.42	1.56331	1.56331	594
1008.74	7526.48	1.5642	1.5642	594
1008.84	7527.77	1.56498	1.56498	594
1008.95	7530.09	1.56589	1.56589	594
1009.06	7531.88	1.56678	1.56678	594
1009.17	7533.73	1.56765	1.56765	594
1009.27	7535.33	1.56846	1.56846	594
1009.38	7536.99	1.56932	1.56932	594
1009.49	7538.89	1.57021	1.57021	594
1009.59	7540.47	1.571	1.571	594
1009.7	7542.51	1.57187	1.57187	594
1009.81	7544.84	1.57274	1.57274	594
1009.92	7546.97	1.57365	1.57365	594
1010.02	7548.97	1.57443	1.57443	594
1010.13	7550.3	1.5753	1.5753	594
1010.24	7552.6	1.57617	1.57617	594
1010.34	7554.29	1.57695	1.57695	594
1010.45	7555.96	1.57786	1.57786	594
1010.56	7558.07	1.57875	1.57875	594
1010.67	7559.23	1.57964	1.57964	594
1010.77	7560.78	1.58043	1.58043	594
1010.88	7562.89	1.58131	1.58131	594
1010.99	7564.44	1.58218	1.58218	594
1011.09	7565.44	1.58297	1.58297	594
1011.2	7567.24	1.58386	1.58386	594
1011.31	7569.61	1.58472	1.58472	594
1011.42	7571.71	1.58563	1.58563	594
1011.52	7573.58	1.58646	1.58646	594
1011.63	7574.37	1.58733	1.58733	594
1011.74	7575.96	1.5882	1.5882	594
1011.84	7577.73	1.589	1.589	594
1011.95	7579.93	1.58985	1.58985	594
1012.06	7581.31	1.59074	1.59074	594
1012.17	7583.27	1.59161	1.59161	594
1012.27	7585.58	1.59243	1.59243	594
1012.38	7587.62	1.5933	1.5933	594
1012.49	7589.78	1.59419	1.59419	594
1012.59	7591.95	1.595	1.595	594
1012.7	7593.41	1.59589	1.59589	595
1012.81	7594.74	1.59676	1.59676	595
1012.92	7596.45	1.59762	1.59762	595
1013.02	7597.81	1.59843	1.59843	595
1013.13	7599.07	1.5993	1.5993	595
1013.24	7600.55	1.60019	1.60019	595
1013.34	7602.42	1.60099	1.60099	595
1013.45	7604.88	1.60188	1.60188	595
1013.56	7606.75	1.60275	1.60275	595
1013.67	7608.94	1.60364	1.60364	595
1013.77	7610.28	1.60444	1.60444	595
1013.88	7612.27	1.60533	1.60533	595
1013.99	7613.82	1.6062	1.6062	595
1014.09	7615.74	1.60705	1.60705	595
1014.2	7617.26	1.6079	1.6079	595
1014.31	7619.03	1.60879	1.60879	595
1014.41	7620.35	1.60957	1.60957	595
1014.52	7622.42	1.61048	1.61048	595
1014.63	7624.57	1.61133	1.61133	595
1014.74	7626.73	1.61226	1.61226	595
1014.84	7628.54	1.61302	1.61302	595
1014.95	7631.36	1.61391	1.61391	595
1015.06	7633.53	1.6148	1.6148	595
1015.16	7635.86	1.61559	1.61559	595
1015.27	7637.72	1.61647	1.61647	595
1015.38	7639.37	1.61734	1.61734	595
1015.49	7640.89	1.61823	1.61823	595
1015.59	7643.01	1.61904	1.61904	595
1015.7	7645.38	1.61993	1.61993	595
1015.81	7646.9	1.62082	1.62082	595
1015.91	7648.73	1.6216	1.6216	595
1016.02	7650.13	1.62251	1.62251	595
1016.13	7651.78	1.62338	1.62338	595
1016.24	7653.61	1.62427	1.62427	595
1016.34	7655.3	1.62507	1.62507	595
1016.45	7657.27	1.62596	1.62596	595
1016.56	7659.12	1.62683	1.62683	595
1016.66	7660.48	1.62764	1.62764	595
1016.77	7662.44	1.62853	1.62853	595
1016.88	7663.56	1.62939	1.62939	595
1016.99	7665.64	1.63028	1.63028	595
1017.09	7667.53	1.63111	1.63111	595
1017.2	7669.59	1.63202	1.63202	595
1017.31	7671.17	1.63291	1.63291	595
1017.41	7672.81	1.63369	1.63369	595
1017.52	7674.88	1.63458	1.63458	595
1017.63	7676.49	1.63545	1.63545	595
1017.74	7678.34	1.63632	1.63632	595
1017.84	7680.22	1.63712	1.63712	595
1017.95	7682	1.63799	1.63799	595
1018.06	7684.39	1.6389	1.6389	595
1018.16	7686.2	1.63971	1.63971	595
1018.27	7688.21	1.64058	1.64058	595
1018.38	7690	1.64149	1.64149	595
1018.49	7691.52	1.64238	1.64238	595
1018.59	7692.93	1.64318	1.64318	595
1018.7	7694.63	1.64405	1.64405	595
1018.81	7696.67	1.64494	1.64494	595
1018.91	7697.9	1.64572	1.64572	595
1019.02	7699.34	1.64661	1.64661	595
1019.13	7700.52	1.64748	1.64748	595
1019.23	7702.52	1.64827	1.64827	595
1019.34	7704.65	1.64918	1.64918	595
1019.45	7706.09	1.65007	1.65007	595
1019.56	7707.9	1.65093	1.65093	595
1019.66	7709.05	1.65174	1.65174	595
1019.77	7710.6	1.65263	1.65263	595
1019.88	7712.18	1.6535	1.6535	595
1019.98	7713.9	1.6543	1.6543	595
1020.09	7716.08	1.65519	1.65519	595
1020.2	7718.49	1.65608	1.65608	595
1020.31	7720.62	1.65695	1.65695	595
1020.41	7722.36	1.65775	1.65775	595
1020.52	7724.41	1.65862	1.65862	595
1020.63	7726.69	1.65951	1.65951	595
1020.73	7727.71	1.6603	1.6603	595
1020.84	7729.82	1.66121	1.66121	595
1020.95	7730.78	1.66207	1.66207	595
1021.06	7732.61	1.66298	1.66298	595
1021.16	7733.47	1.66377	1.66377	595
1021.27	7735.65	1.66464	1.66464	595
1021.38	7737.41	1.66553	1.66553	595
1021.48	7738.82	1.66631	1.66631	595
1021.59	7740.68	1.6672	1.6672	595
1021.7	7741.99	1.66807	1.66807	595
1021.81	7743.53	1.66894	1.66894	595
1021.91	7745.31	1.66976	1.66976	595
1022.02	7747.26	1.67065	1.67065	595
1022.13	7747.97	1.67152	1.67152	595
1022.23	7749.42	1.67233	1.67233	595
1022.34	7750.97	1.67322	1.67322	595
1022.45	7752.56	1.67408	1.67408	595
1022.56	7754.91	1.67497	1.67497	595
1022.66	7756.67	1.67578	1.67578	595
1022.77	7758.31	1.67665	1.67665	595
1022.88	7760.02	1.6775	1.6775	595
1022.98	7762.23	1.6783	1.6783	595
1023.09	7764.52	1.67919	1.67919	595
1023.2	7766.64	1.68008	1.68008	595
1023.31	7767.83	1.68095	1.68095	595
1023.41	7769.36	1.68175	1.68175	595
1023.52	7771.43	1.68262	1.68262	595
1023.63	7772.75	1.68353	1.68353	595
1023.73	7773.39	1.6843	1.6843	595
1023.84	7775.44	1.68516	1.68516	595
1023.95	7777.15	1.68605	1.68605	595
1024.05	7778.41	1.68686	1.68686	595
1024.16	7780.41	1.68775	1.68775	595
1024.27	7781.82	1.68864	1.68864	595
1024.37	7783.19	1.6894	1.6894	595
1024.48	7784.58	1.69031	1.69031	595
1024.59	7786.01	1.69118	1.69118	595
1024.7	7787.36	1.69205	1.69205	595
1024.8	7788.57	1.69285	1.69285	595
1024.91	7790.06	1.69372	1.69372	595
1025.02	7792.04	1.69461	1.69461	595
1025.12	7793.13	1.6954	1.6954	595
1025.23	7795.25	1.69626	1.69626	595
1025.34	7797.65	1.69717	1.69717	595
1025.45	7799.4	1.69804	1.69804	595
1025.55	7800.95	1.69883	1.69883	595
1025.66	7802.82	1.6997	1.6997	595
1025.77	7805.06	1.70056	1.70056	595
1025.87	7806.49	1.70139	1.70139	595
1025.98	7807.85	1.70226	1.70226	595
[truncated: 444 more rows]
