# Supplementary material for: Benchmark dataset of the effect of grain size on strength in the single-phase FCC CrCoNi medium entropy alloy
Source: Data Brief. 2019 Oct 1;27:104592. doi: 10.1016/j.dib.2019.104592 (PMC6812030; doi:10.1016/j.dib.2019.104592)
Supplement: Multimedia component 1 [file mmc1.zip › Compression_Tests/873K/CrCoNi_1173K_120min_873K.xlsx]

## Sheet: CrCoNi_1173K_120min_873K
Name	CrCoNi-900C-2h-18µm-893K
Diameter	4.06	mm
Sample height	8.06	mm
Gage length	8.06	mm
Speed ​​during measurement	0.48	mm/min
Time	Force	Crosshead Displacement	Crosshead Displacement	Temperature
s	N	mm	mm	°C
829.172	102.468	0	0	595
829.252	102.278	0	0	595
829.282	102.27	0	0	595
829.282	102.27	0	0	595
829.392	103.163	6.20123e-05	6.20123e-05	595
829.502	102.791	-6.20123e-05	-6.20123e-05	595
829.602	106.651	0.000495649	0.000495649	595
829.712	112.075	0.00142596	0.00142596	595
829.822	114.844	0.00231478	0.00231478	595
829.932	117.538	0.00322459	0.00322459	595
830.032	120.118	0.00403044	0.00403044	595
830.142	122.889	0.00491927	0.00491927	595
830.252	125.96	0.00580809	0.00580809	595
830.352	128.794	0.00659392	0.00659392	595
830.462	132.252	0.00746176	0.00746176	595
830.572	135.56	0.00837126	0.00837126	595
830.672	138.598	0.00915709	0.00915709	595
830.782	142.253	0.0100249	0.0100249	595
830.892	145.6	0.0109138	0.0109138	595
830.992	149.257	0.0117201	0.0117201	595
831.102	153.227	0.0126089	0.0126089	595
831.212	157.813	0.0134977	0.0134977	595
831.322	162.613	0.0143866	0.0143866	595
831.422	167.744	0.0151929	0.0151929	595
831.532	173.254	0.0160607	0.0160607	595
831.642	179.539	0.0169291	0.0169291	595
831.742	185.814	0.0177354	0.0177354	595
831.852	192.564	0.0185827	0.0185827	595
831.962	199.279	0.0194925	0.0194925	595
832.072	205.904	0.0203814	0.0203814	595
832.172	212.392	0.0211872	0.0211872	595
832.282	219.83	0.0220555	0.0220555	595
832.392	227.146	0.0229444	0.0229444	595
832.492	234.283	0.0237507	0.0237507	595
832.602	241.681	0.0246185	0.0246185	595
832.712	249.771	0.0255074	0.0255074	595
832.822	258.275	0.0263962	0.0263962	595
832.922	264.502	0.027182	0.027182	595
833.032	272.926	0.0280499	0.0280499	595
833.142	281.765	0.0289597	0.0289597	595
833.242	289.156	0.029745	0.029745	595
833.352	297.801	0.0306338	0.0306338	595
833.462	306.468	0.0315022	0.0315022	595
833.572	315.218	0.0324115	0.0324115	595
833.672	322.953	0.0331763	0.0331763	595
833.782	331.804	0.0340859	0.0340859	595
833.892	340.543	0.0349542	0.0349542	595
833.992	348.883	0.0357601	0.0357601	595
834.102	357.902	0.0366079	0.0366079	595
834.212	366.988	0.0375172	0.0375172	595
834.322	375.414	0.038406	0.038406	595
834.422	383.273	0.0391914	0.0391914	595
834.532	392.664	0.0400802	0.0400802	595
834.642	401.59	0.04099	0.04099	595
834.742	409.711	0.0417959	0.0417959	595
834.852	418.894	0.0426642	0.0426642	595
834.962	427.726	0.043553	0.043553	595
835.072	437.008	0.0444213	0.0444213	595
835.172	444.976	0.0452067	0.0452067	595
835.282	454.297	0.046116	0.046116	595
835.392	463.508	0.0469843	0.0469843	595
835.492	472.172	0.0478112	0.0478112	595
835.602	481.233	0.0486589	0.0486589	595
835.712	490.436	0.0495892	0.0495892	595
835.812	499.046	0.0503745	0.0503745	595
835.922	508.389	0.0512428	0.0512428	595
836.032	518.089	0.0521317	0.0521317	595
836.142	527.198	0.053041	0.053041	595
836.242	535.436	0.0538263	0.0538263	595
836.352	544.378	0.0546947	0.0546947	595
836.462	553.538	0.0555835	0.0555835	595
836.562	561.159	0.0563898	0.0563898	595
836.672	570.362	0.0572992	0.0572992	595
836.782	579.327	0.0581675	0.0581675	595
836.892	588.089	0.0590563	0.0590563	595
836.992	596.174	0.0598622	0.0598622	595
837.102	604.721	0.060751	0.060751	595
837.212	612.792	0.0616398	0.0616398	595
837.312	619.823	0.0624256	0.0624256	595
837.422	627.862	0.0633145	0.0633145	595
837.532	636.085	0.0641823	0.0641823	595
837.642	643.776	0.0650921	0.0650921	595
837.742	650.971	0.0658775	0.0658775	595
837.852	659.151	0.0667663	0.0667663	595
837.962	667.651	0.0676761	0.0676761	595
838.062	675.296	0.0684409	0.0684409	595
838.172	683.51	0.0693503	0.0693503	595
838.282	691.108	0.0702391	0.0702391	595
838.392	699.268	0.0711279	0.0711279	595
838.492	706.257	0.0719135	0.0719135	595
838.602	714.471	0.0727813	0.0727813	595
838.712	723.229	0.0736702	0.0736702	595
838.812	731.049	0.074456	0.074456	595
838.922	740.51	0.0753238	0.0753238	595
839.032	750.194	0.0762336	0.0762336	595
839.142	760.671	0.0771225	0.0771225	595
839.242	770.046	0.0779078	0.0779078	595
839.352	780.421	0.0788176	0.0788176	595
839.462	790.874	0.0796855	0.0796855	595
839.562	800.21	0.0804713	0.0804713	595
839.672	810.073	0.0813601	0.0813601	595
839.782	820.464	0.0822489	0.0822489	595
839.892	830.28	0.0831168	0.0831168	595
839.992	839.405	0.0839436	0.0839436	595
840.102	849.721	0.0848122	0.0848122	595
840.212	859.819	0.085701	0.085701	595
840.312	868.846	0.0864864	0.0864864	595
840.422	879.124	0.0873752	0.0873752	595
840.532	889.921	0.0882638	0.0882638	595
840.632	899.402	0.0890702	0.0890702	595
840.742	910.164	0.0899385	0.0899385	595
840.852	921.98	0.0908063	0.0908063	595
840.962	932.093	0.0916951	0.0916951	595
841.062	941.484	0.09246	0.09246	595
841.172	952.203	0.0933698	0.0933698	595
841.282	963.211	0.0942791	0.0942791	595
841.382	972.41	0.095044	0.095044	595
841.492	983.082	0.0959328	0.0959328	595
841.602	994.043	0.0968216	0.0968216	595
841.712	1005.16	0.0977104	0.0977104	595
841.812	1014.37	0.0984958	0.0984958	595
841.922	1024.6	0.0993641	0.0993641	595
842.032	1035.6	0.100274	0.100274	595
842.132	1045.43	0.101059	0.101059	595
842.242	1056	0.101927	0.101927	595
842.352	1066.47	0.102796	0.102796	595
842.462	1076.61	0.103705	0.103705	595
842.562	1086.75	0.10447	0.10447	595
842.672	1097.34	0.105359	0.105359	595
842.782	1108.05	0.106268	0.106268	595
842.882	1117.12	0.107033	0.107033	595
842.992	1127.71	0.107922	0.107922	595
843.102	1139	0.108811	0.108811	595
843.212	1150	0.1097	0.1097	595
843.312	1160.25	0.110485	0.110485	595
843.422	1170.87	0.111353	0.111353	595
843.532	1181.73	0.112242	0.112242	595
843.632	1191.64	0.113028	0.113028	595
843.742	1203.04	0.113895	0.113895	595
843.852	1214.06	0.114785	0.114785	595
843.962	1225.21	0.115653	0.115653	595
844.062	1235.29	0.116479	0.116479	595
844.172	1247.14	0.117348	0.117348	595
844.282	1258.68	0.118237	0.118237	595
844.382	1268.85	0.119001	0.119001	595
844.492	1279.88	0.11989	0.11989	595
844.602	1291.12	0.120779	0.120779	595
844.712	1302.86	0.121647	0.121647	595
844.812	1313.43	0.122453	0.122453	595
844.922	1325.52	0.123322	0.123322	595
845.032	1336.59	0.12421	0.12421	595
845.132	1347.06	0.124996	0.124996	595
845.242	1358.47	0.125885	0.125885	595
845.352	1370.86	0.126773	0.126773	595
845.462	1383.16	0.127642	0.127642	595
845.562	1393.43	0.128427	0.128427	595
845.672	1405.1	0.129337	0.129337	595
845.772	1416.31	0.130122	0.130122	595
845.882	1428.22	0.13099	0.13099	595
845.992	1441.19	0.131859	0.131859	595
846.102	1453.56	0.132748	0.132748	595
846.202	1464.19	0.133553	0.133553	595
846.312	1475.43	0.134443	0.134443	595
846.422	1488.65	0.135311	0.135311	595
846.522	1499.95	0.136096	0.136096	595
846.632	1511.87	0.136985	0.136985	595
846.742	1524.3	0.137853	0.137853	595
846.852	1535.66	0.138742	0.138742	595
846.952	1546.24	0.139528	0.139528	595
847.062	1557.3	0.140375	0.140375	595
847.172	1569.45	0.141243	0.141243	595
847.272	1579.67	0.142029	0.142029	595
847.382	1591.39	0.142897	0.142897	595
847.492	1603.31	0.143806	0.143806	595
847.602	1614.65	0.144675	0.144675	595
847.702	1624.15	0.145481	0.145481	595
847.812	1635.66	0.146369	0.146369	595
847.922	1647.45	0.147238	0.147238	595
848.022	1657.84	0.148023	0.148023	595
848.132	1670.39	0.148892	0.148892	595
848.242	1682.54	0.149801	0.149801	595
848.352	1694.29	0.150648	0.150648	595
848.452	1705.49	0.151455	0.151455	595
848.562	1717.4	0.152323	0.152323	595
848.672	1728.87	0.153212	0.153212	595
848.772	1741.09	0.154018	0.154018	595
848.882	1753.25	0.154906	0.154906	595
848.992	1765.78	0.155795	0.155795	595
849.102	1778.54	0.156643	0.156643	595
849.202	1790.59	0.157449	0.157449	595
849.312	1803.84	0.158338	0.158338	595
849.422	1816.71	0.159206	0.159206	595
849.522	1828.26	0.159991	0.159991	595
849.632	1840.14	0.16086	0.16086	595
849.742	1852.8	0.161749	0.161749	595
849.852	1865.83	0.162617	0.162617	595
849.952	1877.95	0.163444	0.163444	595
850.062	1890.07	0.164312	0.164312	595
850.172	1902.96	0.16518	0.16518	595
850.272	1914.61	0.165986	0.165986	595
850.382	1928.43	0.166875	0.166875	594
850.492	1941.83	0.167764	0.167764	594
850.592	1953.35	0.168549	0.168549	594
850.702	1966.66	0.169397	0.169397	594
850.812	1980.3	0.170306	0.170306	594
850.922	1992.55	0.171174	0.171174	594
851.022	2004.25	0.17196	0.17196	594
851.132	2018.01	0.172849	0.172849	594
851.242	2031.2	0.173758	0.173758	594
851.342	2042.81	0.174544	0.174544	594
851.452	2056.31	0.175412	0.175412	594
851.562	2068.7	0.17628	0.17628	594
851.672	2080.39	0.177169	0.177169	594
851.772	2092.23	0.177975	0.177975	594
851.882	2105.12	0.178843	0.178843	594
851.992	2118.8	0.179732	0.179732	594
852.092	2130.53	0.180517	0.180517	594
852.202	2143.08	0.181386	0.181386	594
852.312	2155.53	0.182295	0.182295	594
852.422	2167.45	0.183184	0.183184	594
852.522	2178.83	0.18399	0.18399	594
852.632	2190.85	0.184859	0.184859	594
852.742	2202.67	0.185727	0.185727	594
852.842	2214.22	0.186512	0.186512	594
852.952	2226.27	0.187401	0.187401	594
853.062	2238.07	0.18829	0.18829	594
853.172	2249.34	0.189199	0.189199	594
853.272	2258.94	0.189985	0.189985	594
853.382	2270.19	0.190874	0.190874	594
853.492	2281.14	0.191742	0.191742	594
853.592	2291.06	0.192548	0.192548	594
853.702	2301.66	0.193437	0.193437	594
853.812	2311.49	0.194305	0.194305	594
853.922	2321.39	0.195153	0.195153	594
854.022	2330.52	0.195979	0.195979	594
854.132	2339.65	0.196848	0.196848	594
854.242	2349.01	0.197757	0.197757	594
854.342	2356.59	0.198522	0.198522	594
854.452	2365.4	0.199431	0.199431	594
854.562	2374.75	0.2003	0.2003	594
854.672	2382.97	0.201188	0.201188	594
854.772	2389.44	0.201995	0.201995	594
854.882	2396.67	0.202883	0.202883	594
854.992	2403.5	0.203772	0.203772	594
855.092	2409.81	0.204558	0.204558	594
855.202	2416.51	0.205405	0.205405	594
855.312	2422.13	0.206315	0.206315	594
855.422	2426.52	0.207183	0.207183	594
855.522	2429.69	0.20801	0.20801	594
855.632	2427.17	0.208899	0.208899	594
855.742	2422.23	0.209788	0.209788	594
855.842	2425.03	0.210573	0.210573	594
855.952	2425.36	0.211462	0.211462	594
856.062	2423.05	0.212351	0.212351	594
856.162	2426.86	0.213157	0.213157	594
856.272	2431.51	0.214004	0.214004	594
856.382	2426.3	0.214914	0.214914	594
856.492	2429.91	0.215782	0.215782	594
856.592	2441.43	0.216588	0.216588	594
856.702	2442.82	0.217457	0.217457	594
856.812	2418.23	0.218345	0.218345	594
856.912	2434.76	0.219172	0.219172	594
857.022	2454.13	0.22004	0.22004	594
857.132	2469.16	0.22095	0.22095	594
857.242	2437.06	0.221859	0.221859	594
857.342	2440.05	0.222603	0.222603	594
857.452	2459.28	0.223492	0.223492	594
857.562	2475.69	0.22436	0.22436	594
857.662	2481.56	0.225166	0.225166	594
857.772	2446.91	0.226076	0.226076	594
857.882	2462.7	0.226986	0.226986	594
857.992	2478.99	0.227874	0.227874	594
858.092	2483.38	0.22868	0.22868	594
858.202	2471.58	0.229549	0.229549	594
858.312	2486.01	0.230417	0.230417	594
858.412	2499.53	0.231223	0.231223	594
858.522	2472.45	0.232112	0.232112	594
858.632	2460.13	0.23298	0.23298	594
858.742	2482.01	0.233869	0.233869	594
858.842	2500.27	0.234675	0.234675	594
858.952	2471.58	0.235564	0.235564	594
859.062	2483.39	0.236453	0.236453	594
859.162	2503.46	0.237259	0.237259	594
859.272	2523.9	0.238148	0.238148	594
859.382	2542	0.239016	0.239016	594
859.492	2540.03	0.239884	0.239884	594
859.592	2503.77	0.240711	0.240711	594
859.702	2525.52	0.241579	0.241579	594
859.812	2546.41	0.242489	0.242489	594
859.912	2562.94	0.243253	0.243253	594
860.022	2532.45	0.244142	0.244142	594
860.132	2522.56	0.245052	0.245052	594
860.242	2541.89	0.24592	0.24592	594
860.342	2525.3	0.246726	0.246726	594
860.452	2529.89	0.247615	0.247615	594
860.552	2549.44	0.248401	0.248401	594
860.662	2569.71	0.24929	0.24929	594
860.772	2587.73	0.250157	0.250157	594
860.882	2574.6	0.251026	0.251026	594
860.982	2543.79	0.251832	0.251832	594
861.092	2565.85	0.2527	0.2527	594
861.202	2587.24	0.25361	0.25361	594
861.302	2605.2	0.254416	0.254416	594
861.412	2601.21	0.255284	0.255284	594
861.522	2560.09	0.256173	0.256173	594
861.632	2582.84	0.257061	0.257061	594
861.732	2601.14	0.257868	0.257868	594
861.842	2576.26	0.258736	0.258736	594
861.952	2591.82	0.259624	0.259624	594
862.052	2611.78	0.260389	0.260389	594
862.162	2632.49	0.26132	0.26132	594
862.272	2649.68	0.262167	0.262167	594
862.382	2631.02	0.263056	0.263056	594
862.482	2608.47	0.263842	0.263842	594
862.592	2631.14	0.26473	0.26473	594
862.702	2652.25	0.26564	0.26564	594
862.802	2669.32	0.266425	0.266425	594
862.912	2646.29	0.267314	0.267314	594
863.022	2620.36	0.268182	0.268182	594
863.132	2641.63	0.269051	0.269051	594
863.232	2655.42	0.269857	0.269857	594
863.342	2613.45	0.270746	0.270746	594
863.452	2636.2	0.271635	0.271635	594
863.552	2655.1	0.27242	0.27242	594
863.662	2673.81	0.273288	0.273288	594
863.772	2687	0.274198	0.274198	594
863.882	2662.72	0.275066	0.275066	594
863.982	2666.47	0.275851	0.275851	594
864.092	2688.04	0.276761	0.276761	594
864.202	2709.18	0.277629	0.277629	594
864.302	2724.93	0.278394	0.278394	594
864.412	2679	0.279303	0.279303	594
864.522	2677.52	0.280151	0.280151	595
864.632	2700.17	0.28106	0.28106	595
864.732	2718.68	0.281825	0.281825	595
864.842	2695.29	0.282714	0.282714	595
864.952	2697.07	0.283623	0.283623	595
865.052	2716.19	0.284388	0.284388	595
865.162	2725.84	0.285277	0.285277	595
865.272	2723.42	0.286145	0.286145	595
865.382	2741.88	0.287013	0.287013	595
865.482	2756.36	0.28784	0.28784	595
865.592	2711.46	0.288709	0.288709	595
865.702	2726.12	0.289576	0.289576	595
865.802	2746.8	0.290403	0.290403	595
865.912	2768.08	0.29123	0.29123	595
866.022	2787.23	0.29214	0.29214	595
866.122	2767.67	0.292925	0.292925	595
866.232	2737.64	0.293794	0.293794	595
866.342	2759.28	0.294682	0.294682	595
866.452	2777.59	0.295571	0.295571	595
866.552	2720.86	0.296377	0.296377	595
866.662	2738.33	0.297245	0.297245	595
866.772	2761.51	0.298134	0.298134	595
866.872	2781.94	0.29892	0.29892	595
866.982	2802.1	0.299788	0.299788	595
867.092	2790.76	0.300698	0.300698	595
867.202	2758.15	0.301545	0.301545	595
867.302	2780.6	0.302351	0.302351	595
867.412	2803.22	0.303219	0.303219	595
867.522	2824.92	0.304108	0.304108	595
867.622	2842.32	0.304914	0.304914	595
867.732	2801.3	0.305783	0.305783	595
867.842	2801.14	0.306672	0.306672	595
867.952	2822.86	0.307519	0.307519	595
868.052	2840.25	0.308346	0.308346	595
868.162	2797.34	0.309193	0.309193	595
868.272	2801.12	0.310041	0.310041	595
868.372	2819.89	0.310847	0.310847	595
868.482	2840.1	0.311715	0.311715	595
868.592	2847.71	0.312604	0.312604	595
868.702	2820.25	0.313472	0.313472	595
868.802	2840.84	0.314299	0.314299	595
868.912	2861.63	0.315146	0.315146	595
869.022	2881.08	0.316035	0.316035	595
869.122	2894.7	0.316842	0.316842	595
869.232	2826.03	0.317689	0.317689	595
869.342	2849.32	0.318598	0.318598	595
869.452	2871.82	0.319467	0.319467	595
869.552	2891.26	0.320252	0.320252	595
869.662	2893.5	0.321162	0.321162	595
869.772	2837.74	0.322009	0.322009	595
869.872	2859.27	0.322815	0.322815	595
869.982	2879.6	0.323725	0.323725	595
870.092	2854.56	0.324572	0.324572	595
870.202	2866.47	0.32544	0.32544	595
870.302	2886.89	0.326247	0.326247	595
870.412	2908.97	0.327135	0.327135	595
870.522	2928.34	0.328024	0.328024	595
870.622	2897.52	0.328789	0.328789	595
870.732	2882.26	0.329678	0.329678	594
870.842	2905.99	0.330546	0.330546	594
870.942	2926.3	0.331332	0.331332	594
871.052	2947.56	0.33222	0.33222	594
871.162	2965.38	0.33313	0.33313	594
871.272	2920.43	0.334019	0.334019	594
871.372	2914.7	0.334783	0.334783	594
871.482	2936.58	0.335672	0.335672	594
871.592	2956.4	0.336541	0.336541	594
871.692	2942.63	0.337326	0.337326	594
871.802	2905.34	0.338215	0.338215	594
871.912	2928.59	0.339083	0.339083	594
872.022	2950.39	0.339972	0.339972	594
872.122	2968.52	0.340799	0.340799	594
872.232	2979.07	0.341667	0.341667	594
872.342	2923.65	0.342535	0.342535	594
872.442	2945.92	0.343362	0.343362	594
872.552	2969.11	0.34423	0.34423	594
872.662	2990.99	0.345098	0.345098	594
872.772	3010.98	0.345967	0.345967	594
872.872	2997.85	0.346773	0.346773	594
872.982	2962.22	0.347641	0.347641	594
873.092	2984.21	0.34853	0.34853	594
873.192	3002.37	0.349356	0.349356	594
873.302	2978.68	0.350183	0.350183	594
873.412	2957.92	0.351093	0.351093	594
873.522	2981.04	0.351982	0.351982	594
873.622	3000.21	0.352788	0.352788	594
873.732	3019.27	0.353656	0.353656	594
873.842	2987.4	0.354545	0.354545	594
873.942	2989.77	0.35533	0.35533	594
874.052	3012.46	0.356219	0.356219	594
874.162	3034.34	0.357088	0.357088	594
874.272	3054.78	0.357997	0.357997	594
874.372	3069.83	0.358762	0.358762	594
874.482	3012.24	0.359671	0.359671	594
874.592	3012.56	0.36056	0.36056	594
874.692	3033.39	0.361346	0.361346	594
874.802	3054.79	0.362214	0.362214	594
874.912	3073	0.363123	0.363123	594
875.022	3012.36	0.363971	0.363971	594
875.122	3026.72	0.364756	0.364756	594
875.232	3048.89	0.365666	0.365666	594
875.342	3046.47	0.366534	0.366534	594
875.442	3029.15	0.36734	0.36734	594
875.552	3052.85	0.368208	0.368208	594
875.662	3074.63	0.369097	0.369097	594
875.762	3093.56	0.369945	0.369945	594
875.872	3088.49	0.370792	0.370792	594
875.982	3045.17	0.371681	0.371681	594
876.082	3067.07	0.372487	0.372487	594
876.192	3089.83	0.373376	0.373376	594
876.302	3111.35	0.374244	0.374244	594
876.412	3129.17	0.375112	0.375112	594
876.512	3087.3	0.375918	0.375918	594
876.622	3081.62	0.376807	0.376807	594
876.732	3103.71	0.377675	0.377675	594
876.832	3120.85	0.378502	0.378502	594
876.942	3060.19	0.379412	0.379412	594
877.052	3083.27	0.380239	0.380239	594
877.162	3106.38	0.381148	0.381148	594
877.262	3125.86	0.381934	0.381934	594
877.372	3141.61	0.382802	0.382802	594
877.482	3079.62	0.383712	0.383712	594
877.582	3102.54	0.384497	0.384497	594
877.692	3126.74	0.385385	0.385385	594
877.802	3149.99	0.386274	0.386274	594
877.912	3171.01	0.387143	0.387143	594
878.012	3186.92	0.387949	0.387949	594
878.122	3115.42	0.388838	0.388838	594
878.232	3139.08	0.389747	0.389747	594
878.332	3158.62	0.390533	0.390533	594
878.442	3177.85	0.391401	0.391401	594
878.552	3131.21	0.39229	0.39229	594
878.662	3131.79	0.393178	0.393178	594
878.762	3151.56	0.393964	0.393964	594
878.872	3150.92	0.394874	0.394874	594
878.982	3140.05	0.395783	0.395783	594
879.082	3161.91	0.396589	0.396589	594
879.192	3184.7	0.397478	0.397478	594
879.302	3204.99	0.398346	0.398346	594
879.412	3195.99	0.399256	0.399256	594
879.512	3149.02	0.400041	0.400041	594
879.622	3173.6	0.400909	0.400909	594
879.732	3197.31	0.401798	0.401798	595
879.832	3216.9	0.402563	0.402563	595
879.942	3237.7	0.403473	0.403473	595
880.052	3237.45	0.404361	0.404361	595
880.162	3183.58	0.40525	0.40525	595
880.262	3204.64	0.406036	0.406036	595
880.372	3224.88	0.406945	0.406945	595
880.482	3190.02	0.407855	0.407855	595
880.582	3183.24	0.40862	0.40862	595
880.692	3206.98	0.409508	0.409508	595
880.802	3228.87	0.410398	0.410398	595
880.902	3222.91	0.411203	0.411203	595
881.012	3185.82	0.412072	0.412072	595
881.122	3210.73	0.41294	0.41294	595
881.232	3234.85	0.413829	0.413829	595
881.332	3256.02	0.414635	0.414635	595
881.442	3277.59	0.415524	0.415524	595
881.552	3295.59	0.416392	0.416392	595
881.652	3237.72	0.417239	0.417239	595
881.762	3232.36	0.418087	0.418087	595
881.872	3255.83	0.418976	0.418976	595
881.982	3276.91	0.419844	0.419844	595
882.082	3293.59	0.42065	0.42065	595
882.192	3263.46	0.421539	0.421539	595
882.302	3234.54	0.422407	0.422407	595
882.402	3255.4	0.423213	0.423213	595
882.512	3276.43	0.424081	0.424081	595
882.622	3254.05	0.424991	0.424991	595
882.732	3258.96	0.425859	0.425859	595
882.832	3280.49	0.426665	0.426665	595
882.942	3302.27	0.427533	0.427533	595
883.052	3322.21	0.428422	0.428422	595
883.152	3295.69	0.429228	0.429228	595
883.262	3267.3	0.430097	0.430097	595
883.372	3292.18	0.430965	0.430965	595
883.482	3314.53	0.431833	0.431833	595
883.582	3334.11	0.43266	0.43266	595
883.692	3352.47	0.433548	0.433548	595
883.802	3289.13	0.434437	0.434437	595
883.902	3308.69	0.435223	0.435223	595
884.012	3329.21	0.436112	0.436112	595
884.122	3303.69	0.437001	0.437001	595
884.232	3296.1	0.437869	0.437869	595
884.332	3316.45	0.438654	0.438654	595
884.442	3337.58	0.439522	0.439522	595
884.552	3339.33	0.440432	0.440432	595
884.652	3295.36	0.441238	0.441238	595
884.762	3318.86	0.442065	0.442065	595
884.872	3342.19	0.442975	0.442975	595
884.982	3364.84	0.443842	0.443842	595
885.082	3384.26	0.444669	0.444669	595
885.192	3402.47	0.445538	0.445538	595
885.302	3338.63	0.446426	0.446426	595
885.402	3339.74	0.447212	0.447212	595
885.512	3363.31	0.44808	0.44808	595
885.622	3384.52	0.448969	0.448969	595
885.722	3401.18	0.449775	0.449775	595
885.832	3358.35	0.450643	0.450643	595
885.942	3355.5	0.451512	0.451512	595
886.052	3358.71	0.4524	0.4524	595
886.152	3346.4	0.453227	0.453227	595
886.262	3368.49	0.454075	0.454075	595
886.372	3390.49	0.454943	0.454943	595
886.472	3408.49	0.455749	0.455749	595
886.582	3400.73	0.456617	0.456617	595
886.692	3354.59	0.457506	0.457506	595
886.802	3379.59	0.458395	0.458395	595
886.902	3401.07	0.459159	0.459159	595
887.012	3423.7	0.460069	0.460069	595
887.122	3443.83	0.460958	0.460958	595
887.222	3444.01	0.461723	0.461723	595
887.332	3389.91	0.462612	0.462612	595
887.442	3412.53	0.46348	0.46348	595
887.552	3435.05	0.464369	0.464369	595
887.652	3452.67	0.465175	0.465175	595
887.762	3444.01	0.466043	0.466043	595
887.872	3398.19	0.466911	0.466911	595
887.972	3418.31	0.467718	0.467718	595
888.082	3425.61	0.468585	0.468585	595
888.192	3401.22	0.469495	0.469495	595
888.302	3424.64	0.470343	0.470343	595
888.402	3445.3	0.471149	0.471149	595
888.512	3466.31	0.472038	0.472038	595
888.622	3428.71	0.472926	0.472926	595
888.722	3421.53	0.473712	0.473712	595
888.832	3446.56	0.474559	0.474559	595
888.942	3469.85	0.475469	0.475469	594
889.052	3491.71	0.476316	0.476316	594
889.152	3510.71	0.477123	0.477123	594
889.262	3478.87	0.477991	0.477991	594
889.372	3455.32	0.478838	0.478838	594
889.472	3475.05	0.479644	0.479644	594
889.582	3496.39	0.480513	0.480513	594
889.692	3516.4	0.481402	0.481402	594
889.802	3463.49	0.482311	0.482311	594
889.902	3464.06	0.483055	0.483055	594
890.012	3485.54	0.483965	0.483965	594
890.122	3491.55	0.484853	0.484853	594
890.222	3453.32	0.485618	0.485618	594
890.332	3477.87	0.486507	0.486507	594
890.442	3501.56	0.487396	0.487396	594
890.552	3523.67	0.488264	0.488264	594
890.652	3528.16	0.48905	0.48905	594
890.762	3474.55	0.489918	0.489918	594
890.862	3497.49	0.490744	0.490744	594
890.972	3522.85	0.491633	0.491633	594
891.082	3545.35	0.492502	0.492502	594
891.192	3564.42	0.493349	0.493349	594
891.292	3526.07	0.494176	0.494176	594
891.402	3517.24	0.495044	0.495044	594
891.512	3539.39	0.495912	0.495912	594
891.612	3557.98	0.496719	0.496719	594
891.722	3530.31	0.497587	0.497587	594
891.832	3508.9	0.498475	0.498475	594
891.942	3531.54	0.499323	0.499323	594
892.042	3550.09	0.500129	0.500129	594
892.152	3541.21	0.501039	0.501039	594
892.262	3518.13	0.501907	0.501907	594
892.362	3540.35	0.502734	0.502734	594
892.472	3563.82	0.503602	0.503602	594
892.582	3586.1	0.50447	0.50447	594
892.692	3604.93	0.505338	0.505338	594
892.792	3552.82	0.506144	0.506144	594
892.902	3547.23	0.507013	0.507013	594
893.012	3571.31	0.507901	0.507901	594
893.112	3592.75	0.508687	0.508687	594
893.222	3614.95	0.509596	0.509596	594
893.332	3631.85	0.510465	0.510465	594
893.442	3565.78	0.511333	0.511333	594
893.542	3585.9	0.512159	0.512159	594
893.652	3606.76	0.513027	0.513027	594
893.762	3600.31	0.513896	0.513896	594
893.862	3551.91	0.514681	0.514681	594
893.972	3576.05	0.515591	0.515591	594
894.082	3597.28	0.516438	0.516438	594
894.192	3612.48	0.517286	0.517286	594
894.292	3569.55	0.518113	0.518113	594
894.402	3590.74	0.519002	0.519002	594
894.512	3614.01	0.519849	0.519849	594
894.612	3634.72	0.520696	0.520696	594
894.722	3653.62	0.521585	0.521585	594
894.832	3617.61	0.522474	0.522474	594
894.942	3598.27	0.523363	0.523363	594
895.042	3620.3	0.524149	0.524149	594
895.152	3642.92	0.525017	0.525017	594
895.262	3664.43	0.525864	0.525864	594
895.362	3681.45	0.526691	0.526691	594
895.472	3653.61	0.52758	0.52758	594
895.582	3628.84	0.528489	0.528489	594
895.682	3649.58	0.529275	0.529275	594
895.792	3669.91	0.530164	0.530164	594
895.902	3643.37	0.531011	0.531011	594
896.012	3620.47	0.5319	0.5319	594
896.112	3641.69	0.532706	0.532706	594
896.222	3664.26	0.533574	0.533574	594
896.332	3683.57	0.534463	0.534463	594
896.432	3644.92	0.53527	0.53527	594
896.542	3650.55	0.536138	0.536138	594
896.652	3674.27	0.537027	0.537027	594
896.762	3696.4	0.537874	0.537874	594
896.862	3714.82	0.538701	0.538701	594
896.972	3696.94	0.53959	0.53959	594
897.082	3651.23	0.540479	0.540479	594
897.182	3674.17	0.541285	0.541285	594
897.292	3697.83	0.542174	0.542174	594
897.402	3719.53	0.543021	0.543021	594
897.512	3738.15	0.54391	0.54391	594
897.612	3688.02	0.544716	0.544716	594
897.722	3692.21	0.545605	0.545605	594
897.832	3713.82	0.546494	0.546494	594
897.932	3697.68	0.547279	0.547279	594
898.042	3670.51	0.548189	0.548189	594
898.152	3693.77	0.549036	0.549036	594
898.262	3715.36	0.549925	0.549925	594
898.362	3731.65	0.550752	0.550752	594
898.472	3688.12	0.55162	0.55162	594
898.582	3710.08	0.552488	0.552488	594
898.682	3731.63	0.553294	0.553294	594
898.792	3753.76	0.554183	0.554183	594
898.902	3771.11	0.555072	0.555072	594
899.012	3698.04	0.55594	0.55594	594
899.112	3720.03	0.556746	0.556746	595
899.222	3744.19	0.557656	0.557656	595
899.332	3766.94	0.558545	0.558545	595
899.432	3784.98	0.55933	0.55933	595
899.542	3750.95	0.560219	0.560219	595
899.652	3751.61	0.561108	0.561108	595
899.762	3770.92	0.561976	0.561976	595
899.862	3728.82	0.562782	0.562782	595
899.972	3738.53	0.563671	0.563671	595
900.082	3761.06	0.564539	0.564539	595
900.182	3781.08	0.565387	0.565387	595
900.292	3758.81	0.566255	0.566255	595
900.402	3751.71	0.567144	0.567144	595
900.512	3775.19	0.568033	0.568033	595
900.612	3795.43	0.568839	0.568839	595
900.722	3816.03	0.569728	0.569728	595
900.832	3814.04	0.570575	0.570575	595
900.932	3756.23	0.571402	0.571402	595
901.042	3781.13	0.57227	0.57227	595
901.152	3805.19	0.57318	0.57318	595
901.252	3826.08	0.573965	0.573965	595
901.362	3846.27	0.574833	0.574833	595
901.472	3804.96	0.575743	0.575743	595
901.582	3798.89	0.576611	0.576611	595
901.682	3818.94	0.577417	0.577417	595
901.792	3839.04	0.578327	0.578327	595
901.902	3766.83	0.579215	0.579215	595
902.002	3786.43	0.580001	0.580001	595
902.112	3808.62	0.580869	0.580869	595
902.222	3824.3	0.581758	0.581758	595
902.332	3781.25	0.582626	0.582626	595
902.432	3801.89	0.583432	0.583432	595
902.542	3825.56	0.584301	0.584301	595
902.652	3848.83	0.58521	0.58521	595
902.752	3866.93	0.585995	0.585995	595
902.862	3821.66	0.586905	0.586905	595
902.972	3815.27	0.587773	0.587773	595
903.082	3839.93	0.588662	0.588662	595
903.182	3860.4	0.589448	0.589448	595
903.292	3881.8	0.590316	0.590316	595
903.402	3900.34	0.591205	0.591205	595
903.502	3848.96	0.592032	0.592032	595
903.612	3853.42	0.592899	0.592899	595
903.722	3875.8	0.593768	0.593768	595
903.832	3895.62	0.594636	0.594636	595
903.932	3863.45	0.595463	0.595463	595
904.042	3852.91	0.596352	0.596352	595
904.152	3873.18	0.59722	0.59722	595
904.252	3863.15	0.598026	0.598026	595
904.362	3847.23	0.598894	0.598894	595
904.472	3870.56	0.599762	0.599762	595
904.582	3893.48	0.600651	0.600651	595
904.682	3913.28	0.601457	0.601457	595
904.792	3919.25	0.602346	0.602346	595
904.902	3858.79	0.603235	0.603235	595
905.002	3881.02	0.604041	0.604041	595
905.112	3904.97	0.60493	0.60493	595
905.222	3927.18	0.605777	0.605777	595
905.332	3945.86	0.606666	0.606666	595
905.432	3920.16	0.607473	0.607473	595
905.542	3902.07	0.608361	0.608361	595
905.642	3921.37	0.609126	0.609126	595
905.752	3941.01	0.610015	0.610015	595
905.862	3904.29	0.610883	0.610883	595
905.972	3899.67	0.611772	0.611772	595
906.072	3917.69	0.612578	0.612578	595
906.182	3894.08	0.613446	0.613446	595
906.292	3900.08	0.614335	0.614335	595
906.392	3922.39	0.615141	0.615141	595
906.502	3945.58	0.616009	0.616009	595
906.612	3966.99	0.616899	0.616899	595
906.722	3980.99	0.617766	0.617766	595
906.822	3901.08	0.618573	0.618573	595
906.932	3925.06	0.61942	0.61942	595
907.042	3948.78	0.62033	0.62033	595
907.142	3969.81	0.621115	0.621115	595
907.252	3991.35	0.622004	0.622004	595
907.362	3988.02	0.622893	0.622893	595
907.472	3948.69	0.623782	0.623782	595
907.572	3968.36	0.624546	0.624546	595
907.682	3988.71	0.625435	0.625435	595
907.792	3972.27	0.626303	0.626303	595
907.892	3935.79	0.62713	0.62713	595
908.002	3957.61	0.627978	0.627978	595
908.112	3978.31	0.628846	0.628846	595
908.222	3971.61	0.629735	0.629735	594
908.322	3944.7	0.630541	0.630541	594
908.432	3968.04	0.631409	0.631409	594
908.542	3991.67	0.632277	0.632277	594
908.642	4011.41	0.633084	0.633084	594
908.752	4030.77	0.633993	0.633993	594
908.862	3961.75	0.634861	0.634861	594
908.972	3981.69	0.63573	0.63573	594
909.072	4004.61	0.636535	0.636535	594
909.182	4027.34	0.637404	0.637404	594
909.292	4048.6	0.638272	0.638272	594
909.392	4063.75	0.639078	0.639078	594
909.502	3991.68	0.639946	0.639946	594
909.612	4013.13	0.640815	0.640815	594
909.722	4035.27	0.641703	0.641703	594
909.822	4052.74	0.642509	0.642509	594
909.932	4011.52	0.643419	0.643419	594
910.042	4006.26	0.644287	0.644287	594
910.142	4006.24	0.645073	0.645073	594
910.252	3987.13	0.645941	0.645941	594
910.362	4010.71	0.646809	0.646809	594
910.472	4033.29	0.647657	0.647657	594
910.572	4052.79	0.648463	0.648463	594
910.682	4071.6	0.64931	0.64931	594
910.792	4010.28	0.65022	0.65022	594
910.892	4010.29	0.650985	0.650985	594
911.002	4035.46	0.651873	0.651873	594
911.112	4060.09	0.652741	0.652741	594
911.212	4080.91	0.653548	0.653548	594
911.322	4102.03	0.654436	0.654436	594
911.432	4065.73	0.655325	0.655325	594
911.542	4052.3	0.656194	0.656194	594
911.642	4073.1	0.656979	0.656979	594
911.752	4093.93	0.657847	0.657847	594
911.862	4111.79	0.658715	0.658715	594
911.962	4098.17	0.659542	0.659542	594
912.072	4063.14	0.660431	0.660431	594
912.182	4083.75	0.661299	0.661299	594
912.292	4071.67	0.662188	0.662188	594
912.392	4051.11	0.662973	0.662973	594
912.502	4074.56	0.663842	0.663842	594
912.612	4098.09	0.66471	0.66471	594
912.712	4117.42	0.665536	0.665536	594
912.822	4103.58	0.666384	0.666384	594
912.932	4066.43	0.667294	0.667294	594
913.042	4090.77	0.668141	0.668141	594
913.142	4112.3	0.668947	0.668947	594
913.252	4135.39	0.669836	0.669836	594
913.362	4155.78	0.670704	0.670704	594
913.462	4123.25	0.67151	0.67151	594
913.572	4096.69	0.6724	0.6724	594
913.682	4119.86	0.673288	0.673288	594
913.792	4141.68	0.674156	0.674156	594
913.892	4159.83	0.674963	0.674963	594
914.002	4151.42	0.675831	0.675831	594
914.112	4117.76	0.67672	0.67672	594
914.212	4137.12	0.677526	0.677526	594
914.322	4128.54	0.678373	0.678373	594
914.432	4099.87	0.679241	0.679241	594
914.542	4124.5	0.680151	0.680151	594
914.642	4145.56	0.680957	0.680957	594
914.752	4167.35	0.681825	0.681825	594
914.862	4139.86	0.682693	0.682693	594
914.962	4121.58	0.683479	0.683479	594
915.072	4146.35	0.684368	0.684368	594
915.182	4170.65	0.685236	0.685236	594
915.292	4193.22	0.686146	0.686146	594
915.392	4210.61	0.68691	0.68691	594
915.502	4153.94	0.68782	0.68782	594
915.612	4154.48	0.688688	0.688688	594
915.712	4175.79	0.689494	0.689494	594
915.822	4197.87	0.690383	0.690383	594
915.932	4217.79	0.691292	0.691292	594
916.032	4224.38	0.692037	0.692037	594
916.142	4169.64	0.692946	0.692946	594
916.252	4189.49	0.693814	0.693814	594
916.362	4197.07	0.694682	0.694682	594
916.462	4152.81	0.695489	0.695489	594
916.572	4175.35	0.696377	0.696377	594
916.682	4198.46	0.697246	0.697246	594
916.782	4218.3	0.698052	0.698052	594
916.892	4201.04	0.69894	0.69894	594
917.002	4165.26	0.699809	0.699809	594
917.112	4190.42	0.700718	0.700718	594
917.212	4212.68	0.701504	0.701504	594
917.322	4236.37	0.702352	0.702352	594
917.432	4258.43	0.70324	0.70324	594
917.532	4275.51	0.704067	0.704067	594
917.642	4193.55	0.704935	0.704935	594
917.752	4211.5	0.705824	0.705824	594
917.862	4235.29	0.706672	0.706672	594
917.962	4255.76	0.707498	0.707498	594
918.072	4276.01	0.708408	0.708408	594
918.182	4244.05	0.709276	0.709276	594
918.282	4240.17	0.710103	0.710103	594
918.392	4260.04	0.710971	0.710971	594
918.502	4226.5	0.711819	0.711819	594
918.612	4216.46	0.712728	0.712728	594
918.712	4237.56	0.713513	0.713513	594
918.822	4259.37	0.714402	0.714402	594
918.932	4258.11	0.715291	0.715291	594
919.032	4219.12	0.716097	0.716097	594
919.142	4243.5	0.716966	0.716966	594
919.252	4267.04	0.717854	0.717854	594
919.362	4290.28	0.718723	0.718723	594
919.462	4309.3	0.719529	0.719529	595
919.572	4255.93	0.720438	0.720438	595
919.682	4255.71	0.721306	0.721306	595
919.782	4277.85	0.722092	0.722092	595
919.892	4301.75	0.723001	0.723001	595
920.002	4323.61	0.72387	0.72387	595
920.112	4317.69	0.724738	0.724738	595
920.212	4278.68	0.725544	0.725544	595
920.322	4300.71	0.726433	0.726433	595
920.432	4322.58	0.727342	0.727342	594
920.532	4337.86	0.728128	0.728128	594
920.642	4269.75	0.729017	0.729017	594
920.752	4288.55	0.729885	0.729885	594
920.852	4307.23	0.730691	0.730691	594
920.962	4298.25	0.73158	0.73158	594
921.072	4275.23	0.732469	0.732469	594
921.172	4296.92	0.733296	0.733296	594
921.282	4321.03	0.734163	0.734163	594
921.392	4344.15	0.735073	0.735073	594
921.502	4352.32	0.735941	0.735941	594
921.602	4287.36	0.736768	0.736768	594
921.712	4311.38	0.737636	0.737636	594
921.822	4335.93	0.738505	0.738505	594
921.922	4357.02	0.73931	0.73931	594
922.032	4378.85	0.7402	0.7402	594
922.142	4396.24	0.741068	0.741068	594
922.252	4325.55	0.741956	0.741956	594
922.352	4344.08	0.742763	0.742763	594
922.462	4366.7	0.743672	0.743672	594
922.572	4386.78	0.74454	0.74454	594
922.672	4372.84	0.745326	0.745326	594
922.782	4335.42	0.746215	0.746215	594
922.892	4355.44	0.747103	0.747103	594
923.002	4326.8	0.747992	0.747992	594
923.102	4330.04	0.748778	0.748778	594
923.212	4354.29	0.749667	0.749667	594
923.322	4376.78	0.750535	0.750535	594
923.422	4396.53	0.751341	0.751341	594
923.532	4414.57	0.75223	0.75223	594
923.642	4333.19	0.753139	0.753139	594
923.752	4354.12	0.753987	0.753987	594
923.852	4376.32	0.754814	0.754814	594
923.962	4400.71	0.755682	0.755682	594
924.072	4422.43	0.75655	0.75655	594
924.172	4434.46	0.757356	0.757356	594
924.282	4380.2	0.758266	0.758266	594
924.392	4400.68	0.759134	0.759134	594
924.502	4422.28	0.760002	0.760002	594
924.602	4440.08	0.760829	0.760829	594
924.712	4414.42	0.761676	0.761676	594
924.822	4397.34	0.762565	0.762565	594
924.922	4415.59	0.763351	0.763351	594
925.032	4391.36	0.76426	0.76426	594
925.142	4381.53	0.765149	0.765149	594
925.252	4406.28	0.766017	0.766017	594
925.352	4427.4	0.766823	0.766823	594
925.462	4450.01	0.767712	0.767712	594
925.572	4468.14	0.768581	0.768581	594
925.672	4390.59	0.769386	0.769386	594
925.782	4409.48	0.770255	0.770255	594
925.892	4434.43	0.771123	0.771123	594
925.992	4455.79	0.771929	0.771929	594
926.102	4478.48	0.772818	0.772818	594
926.212	4498.05	0.773707	0.773707	594
926.322	4434.33	0.774616	0.774616	594
926.422	4433.31	0.775402	0.775402	594
926.532	4455.38	0.77627	0.77627	595
926.642	4477.16	0.777159	0.777159	595
926.742	4495.14	0.777944	0.777944	595
926.852	4487.05	0.778833	0.778833	595
926.962	4446.25	0.77968	0.77968	595
927.072	4464.83	0.78057	0.78057	595
927.172	4441.1	0.781376	0.781376	595
927.282	4433.64	0.782244	0.782244	595
927.392	4457.79	0.783132	0.783132	595
927.492	4479.75	0.78396	0.78396	595
927.602	4501.36	0.784828	0.784828	595
927.712	4479.62	0.785696	0.785696	595
927.822	4442.71	0.786564	0.786564	595
927.922	4466.3	0.787391	0.787391	595
928.032	4490.94	0.788238	0.788238	595
928.142	4514.37	0.789148	0.789148	595
928.242	4534.46	0.789913	0.789913	595
928.352	4539.04	0.790781	0.790781	595
928.462	4471.89	0.791691	0.791691	595
928.572	4494.58	0.792558	0.792558	595
928.672	4516.29	0.793385	0.793385	595
928.782	4537.12	0.794233	0.794233	595
928.892	4555.72	0.795122	0.795122	595
928.992	4545.84	0.795928	0.795928	595
929.102	4505.47	0.796817	0.796817	595
929.212	4525.67	0.797664	0.797664	595
929.322	4543.24	0.798532	0.798532	595
929.422	4494.36	0.799359	0.799359	595
929.532	4505.43	0.800228	0.800228	595
929.642	4528.58	0.801095	0.801095	595
929.742	4548.47	0.801881	0.801881	595
929.852	4568.38	0.80277	0.80277	595
929.962	4504.2	0.803659	0.803659	595
930.072	4513.45	0.804527	0.804527	595
930.172	4536.43	0.805333	0.805333	595
930.282	4560.77	0.806201	0.806201	595
930.392	4583.95	0.80709	0.80709	595
930.492	4602.23	0.807896	0.807896	595
930.602	4553.87	0.808744	0.808744	595
930.712	4542.14	0.809633	0.809633	595
930.812	4563.56	0.810418	0.810418	595
930.922	4585.66	0.811328	0.811328	595
931.032	4606.32	0.812196	0.812196	595
931.142	4611.59	0.813064	0.813064	595
931.242	4552.3	0.81387	0.81387	595
931.352	4570.54	0.814718	0.814718	595
931.462	4576.99	0.815606	0.815606	595
931.562	4534.01	0.816413	0.816413	595
931.672	4556.56	0.81726	0.81726	595
931.782	4578.95	0.818128	0.818128	595
931.892	4600.97	0.818996	0.818996	595
931.992	4619.49	0.819823	0.819823	595
932.102	4571.68	0.820691	0.820691	595
932.212	4564.2	0.82156	0.82156	595
932.312	4586.85	0.822387	0.822387	595
932.422	4611.03	0.823254	0.823254	595
932.532	4634.11	0.824123	0.824123	595
932.642	4655.46	0.824991	0.824991	595
932.742	4620.31	0.825797	0.825797	595
932.852	4593.74	0.826665	0.826665	595
932.962	4616.81	0.827513	0.827513	595
933.062	4637.33	0.828319	0.828319	595
933.172	4658.36	0.829208	0.829208	595
933.282	4670.73	0.830118	0.830118	595
933.392	4607.95	0.830985	0.830985	595
933.492	4624.43	0.831771	0.831771	595
933.602	4642	0.832639	0.832639	595
933.712	4592.9	0.833549	0.833549	595
933.812	4606.69	0.834334	0.834334	595
933.922	4630.58	0.835203	0.835203	595
934.032	4653.91	0.83607	0.83607	595
934.142	4675.42	0.836959	0.836959	595
934.242	4657.63	0.837745	0.837745	595
934.352	4607.92	0.838634	0.838634	595
934.462	4633.35	0.839502	0.839502	595
934.562	4655.82	0.840329	0.840329	595
934.672	4679.31	0.841197	0.841197	595
934.782	4701.96	0.842065	0.842065	595
934.892	4721	0.842933	0.842933	595
934.992	4669.81	0.84376	0.84376	595
935.102	4649.09	0.844608	0.844608	595
935.212	4672.29	0.845476	0.845476	595
935.312	4692.71	0.846282	0.846282	595
935.422	4713.36	0.847171	0.847171	595
935.532	4729.67	0.84806	0.84806	595
935.642	4672.34	0.848928	0.848928	595
935.742	4676.59	0.849755	0.849755	595
935.852	4696.24	0.850664	0.850664	595
935.952	4668.51	0.851429	0.851429	595
936.062	4656.75	0.852318	0.852318	595
936.172	4680.94	0.853186	0.853186	595
936.282	4704.34	0.854033	0.854033	595
936.382	4725.04	0.85484	0.85484	595
936.492	4741.89	0.855708	0.855708	595
936.602	4660.92	0.856617	0.856617	595
936.702	4682.99	0.857403	0.857403	594
936.812	4707.68	0.858312	0.858312	594
936.922	4731.81	0.859181	0.859181	594
937.032	4754.28	0.86007	0.86007	594
937.132	4772.04	0.860875	0.860875	594
937.242	4720.15	0.861744	0.861744	594
937.352	4714.85	0.862612	0.862612	594
937.452	4734.83	0.863397	0.863397	594
937.562	4756.41	0.864307	0.864307	594
937.672	4775.4	0.865175	0.865175	594
937.782	4774.06	0.866064	0.866064	594
937.882	4721.59	0.86687	0.86687	594
937.992	4740.52	0.867738	0.867738	594
938.102	4759.2	0.868627	0.868627	594
938.202	4718.05	0.869433	0.869433	594
938.312	4722.95	0.870301	0.870301	594
938.422	4747.45	0.87119	0.87119	594
938.532	4770.4	0.872058	0.872058	594
938.632	4790.22	0.872864	0.872864	594
938.742	4797.05	0.873733	0.873733	594
938.852	4721.07	0.874622	0.874622	594
938.952	4743.84	0.875427	0.875427	594
939.062	4768.51	0.876296	0.876296	594
939.172	4792.65	0.877206	0.877206	594
939.282	4816.12	0.878053	0.878053	594
939.382	4833.64	0.87888	0.87888	594
939.492	4773.79	0.879748	0.879748	594
939.602	4784.04	0.880657	0.880657	594
939.702	4804.19	0.881443	0.881443	594
939.812	4824.07	0.882311	0.882311	594
939.922	4832.36	0.8832	0.8832	594
940.032	4770.22	0.884068	0.884068	594
940.132	4787.3	0.884916	0.884916	594
940.242	4806.16	0.885763	0.885763	594
940.352	4767.31	0.886652	0.886652	594
940.452	4776.17	0.887479	0.887479	594
940.562	4801.49	0.888347	0.888347	594
940.672	4825.44	0.889215	0.889215	594
940.772	4846	0.890021	0.890021	594
940.882	4854.45	0.890889	0.890889	594
940.992	4774.65	0.891778	0.891778	594
941.102	4800.32	0.892667	0.892667	594
941.202	4823.99	0.893473	0.893473	594
941.312	4848.18	0.894362	0.894362	594
941.422	4870.83	0.895251	0.895251	594
941.522	4879.63	0.896057	0.896057	594
941.632	4826.12	0.896925	0.896925	594
941.742	4846.39	0.897814	0.897814	593
941.852	4867.25	0.898703	0.898703	593
941.952	4884.09	0.899509	0.899509	593
942.062	4842.6	0.900357	0.900357	593
942.172	4834.91	0.901266	0.901266	593
942.272	4852.91	0.902052	0.902052	593
942.382	4856.26	0.902961	0.902961	593
942.492	4818.17	0.90385	0.90385	593
942.602	4842.29	0.904759	0.904759	593
942.702	4863.82	0.905566	0.905566	593
942.812	4886.71	0.906434	0.906434	593
942.922	4907.61	0.907322	0.907322	593
943.022	4896.4	0.908108	0.908108	593
943.132	4833.17	0.908997	0.908997	593
943.242	4857.92	0.909886	0.909886	593
943.352	4882.88	0.910754	0.910754	593
943.452	4904.39	0.911581	0.911581	593
943.562	4927.38	0.91247	0.91247	593
943.672	4944.44	0.913338	0.913338	593
943.772	4883.98	0.914144	0.914144	593
943.882	4896.79	0.914991	0.914991	593
943.992	4917.96	0.915901	0.915901	593
944.102	4936.93	0.91679	0.91679	593
944.202	4907.18	0.917596	0.917596	593
944.312	4884.67	0.918464	0.918464	593
944.422	4903.6	0.919374	0.919374	593
944.522	4902.28	0.920159	0.920159	593
944.632	4872.73	0.921027	0.921027	593
944.742	4896.48	0.921916	0.921916	594
944.852	4920.68	0.922805	0.922805	594
944.952	4941.21	0.923611	0.923611	594
945.062	4962.89	0.92448	0.92448	594
945.172	4961.42	0.925389	0.925389	594
945.272	4886.41	0.926195	0.926195	594
945.382	4909.61	0.927063	0.927063	594
945.492	4933.28	0.927931	0.927931	594
945.602	4956.85	0.92882	0.92882	594
945.702	4976.65	0.929606	0.929606	594
945.812	4994.99	0.930474	0.930474	594
945.922	4938.41	0.931383	0.931383	594
946.022	4948.87	0.93219	0.93219	594
946.132	4970.42	0.933079	0.933079	594
946.242	4988.97	0.933947	0.933947	594
946.342	4956.45	0.934753	0.934753	594
946.452	4932.21	0.935642	0.935642	594
946.562	4952.64	0.936489	0.936489	594
946.672	4973.7	0.937378	0.937378	594
946.772	4948.84	0.938184	0.938184	594
946.882	4936.9	0.939052	0.939052	594
946.992	4961.24	0.93992	0.93992	594
947.092	4983.18	0.940747	0.940747	594
947.202	5005.74	0.941616	0.941616	594
947.312	5026.14	0.942504	0.942504	594
947.422	5006.34	0.943393	0.943393	594
947.522	4950.22	0.944199	0.944199	594
947.632	4973.71	0.945088	0.945088	594
947.742	4996.91	0.945956	0.945956	594
947.842	5017.13	0.946742	0.946742	594
947.952	5038.52	0.94761	0.94761	594
948.062	5055.28	0.948499	0.948499	594
948.172	4989.1	0.949388	0.949388	594
948.272	5001.62	0.950173	0.950173	594
948.382	5022.15	0.951041	0.951041	594
948.492	5041.68	0.95193	0.95193	594
948.592	5003.28	0.952716	0.952716	594
948.702	4978.07	0.953605	0.953605	594
948.812	5001.3	0.954514	0.954514	594
948.922	5023.44	0.955382	0.955382	594
949.022	5042.52	0.956168	0.956168	594
949.132	5010.07	0.957036	0.957036	594
949.242	4999.75	0.957925	0.957925	594
949.342	5021.83	0.95871	0.95871	594
949.452	5045.42	0.95962	0.95962	594
949.562	5067.75	0.960467	0.960467	594
949.672	5087.24	0.961377	0.961377	594
949.772	5047.79	0.962162	0.962162	594
949.882	5015.33	0.96303	0.96303	594
949.992	5039.16	0.963919	0.963919	594
950.092	5060.52	0.964726	0.964726	594
950.202	5082.69	0.965593	0.965593	594
950.312	5101.58	0.966462	0.966462	594
950.422	5072.75	0.967372	0.967372	594
950.522	5055.98	0.968136	0.968136	594
950.632	5076.38	0.969004	0.969004	594
950.732	5093.39	0.969831	0.969831	594
950.842	5041.51	0.970699	0.970699	594
950.952	5040.05	0.971568	0.971568	594
951.062	5064.1	0.972456	0.972456	594
951.162	5085.28	0.973242	0.973242	594
951.272	5106.1	0.974131	0.974131	594
951.382	5071.35	0.975019	0.975019	594
951.482	5060.06	0.975805	0.975805	594
951.592	5084.11	0.976673	0.976673	594
951.702	5108.06	0.977562	0.977562	594
951.812	5131.33	0.97843	0.97843	594
951.912	5148.01	0.979216	0.979216	594
952.022	5088.33	0.980104	0.980104	594
952.132	5080.87	0.980973	0.980973	594
952.232	5102.71	0.981799	0.981799	594
952.342	5125.7	0.982668	0.982668	594
952.452	5147.56	0.983557	0.983557	594
952.562	5164.85	0.984424	0.984424	594
952.662	5116.57	0.98521	0.98521	594
952.772	5114.52	0.986099	0.986099	594
952.882	5132.66	0.986926	0.986926	594
952.982	5104.66	0.987712	0.987712	594
953.092	5095.52	0.988579	0.988579	594
953.202	5118.77	0.989489	0.989489	594
953.312	5142.16	0.990357	0.990357	594
953.412	5161.51	0.991184	0.991184	594
953.522	5142.48	0.992011	0.992011	594
953.632	5105.52	0.992921	0.992921	594
953.732	5127.8	0.993706	0.993706	594
953.842	5151.85	0.994574	0.994574	594
953.952	5175.13	0.995463	0.995463	594
954.062	5197.03	0.996331	0.996331	594
954.162	5193.23	0.997096	0.997096	594
954.272	5133.83	0.998026	0.998026	594
954.382	5155.74	0.998873	0.998873	594
954.482	5175.84	0.99968	0.99968	594
954.592	5196.49	1.00057	1.00057	594
954.702	5213.55	1.00148	1.00148	594
954.812	5173.32	1.00233	1.00233	594
954.912	5156.27	1.00313	1.00313	594
955.022	5176.49	1.004	1.004	594
955.132	5195.69	1.00487	1.00487	594
955.232	5156.26	1.00569	1.00569	594
955.342	5157.24	1.00656	1.00656	594
955.452	5180.89	1.00745	1.00745	594
955.562	5204.31	1.00832	1.00832	594
955.662	5224.81	1.00911	1.00911	594
955.772	5244.07	1.00999	1.00999	594
955.882	5231.97	1.01086	1.01086	594
955.982	5158.87	1.01167	1.01167	594
956.092	5183.08	1.01256	1.01256	594
956.202	5207.88	1.01343	1.01343	594
956.302	5229.15	1.01421	1.01421	594
956.412	5251.22	1.0151	1.0151	594
956.522	5271.37	1.01595	1.01595	594
956.632	5248.77	1.01688	1.01688	594
956.732	5205.41	1.01766	1.01766	594
956.842	5226.73	1.01855	1.01855	594
956.952	5248.12	1.01942	1.01942	595
957.052	5263.58	1.02021	1.02021	595
957.162	5211.69	1.02109	1.02109	595
957.272	5208.11	1.02196	1.02196	595
957.382	5230.3	1.02285	1.02285	595
957.482	5249.62	1.02366	1.02366	595
957.592	5253.08	1.02451	1.02451	595
957.702	5205.64	1.02539	1.02539	595
957.802	5227.45	1.0262	1.0262	595
957.912	5251.86	1.02707	1.02707	595
958.022	5274.66	1.02796	1.02796	595
958.132	5296.9	1.02885	1.02885	595
958.232	5307.15	1.02965	1.02965	595
958.342	5228.64	1.03056	1.03056	595
958.452	5248.82	1.03141	1.03141	595
958.552	5269.62	1.03219	1.03219	595
958.662	5292.51	1.0331	1.0331	595
958.772	5313.55	1.03397	1.03397	595
958.882	5329.05	1.03484	1.03484	595
958.982	5269.83	1.03567	1.03567	595
959.092	5279.23	1.03654	1.03654	595
959.202	5300.33	1.03745	1.03745	595
959.302	5314.94	1.03823	1.03823	595
959.412	5249.99	1.03912	1.03912	595
959.522	5264.86	1.03997	1.03997	595
959.632	5288.99	1.04086	1.04086	595
959.732	5310.41	1.04166	1.04166	595
959.842	5332.17	1.04253	1.04253	595
959.952	5339.17	1.04342	1.04342	595
960.052	5271.65	1.04423	1.04423	595
960.162	5294.11	1.04509	1.04509	595
960.272	5317.47	1.04596	1.04596	595
960.382	5340.65	1.04687	1.04687	595
960.482	5359.87	1.04766	1.04766	595
960.592	5354.95	1.04857	1.04857	595
960.702	5302.57	1.04943	1.04943	595
960.802	5322.1	1.05026	1.05026	595
960.912	5343.63	1.05111	1.05111	595
961.022	5363.54	1.052	1.052	595
961.122	5376.7	1.05278	1.05278	595
961.232	5312.09	1.05369	1.05369	595
961.342	5323.44	1.0546	1.0546	595
961.452	5342.34	1.05545	1.05545	595
961.552	5346.15	1.05626	1.05626	595
961.662	5305.21	1.05712	1.05712	595
961.772	5329.03	1.05803	1.05803	595
961.872	5351.28	1.05882	1.05882	595
961.982	5374.89	1.05969	1.05969	595
962.092	5396.76	1.06058	1.06058	595
962.202	5413.85	1.06142	1.06142	595
962.302	5368.06	1.06225	1.06225	595
962.412	5335.39	1.06316	1.06316	595
962.522	5359.19	1.06405	1.06405	595
962.622	5380.13	1.06485	1.06485	595
962.732	5402.27	1.06574	1.06574	595
962.842	5421.54	1.06661	1.06661	595
962.952	5396.82	1.0675	1.0675	595
963.052	5377.48	1.06831	1.06831	595
963.162	5396.17	1.0692	1.0692	595
963.272	5413.73	1.07006	1.07006	595
963.372	5385.85	1.07085	1.07085	595
963.482	5358.27	1.07172	1.07172	595
963.592	5381.3	1.07263	1.07263	595
963.702	5404.92	1.07356	1.07356	595
963.802	5425.38	1.07434	1.07434	595
963.912	5443.91	1.07523	1.07523	595
964.022	5401.01	1.0761	1.0761	595
964.122	5373.48	1.07693	1.07693	595
964.232	5397.4	1.07779	1.07779	595
964.342	5420.79	1.07868	1.07868	595
964.452	5443.5	1.07955	1.07955	595
964.552	5462.37	1.08034	1.08034	595
964.662	5447.73	1.08125	1.08125	595
964.772	5416.16	1.08214	1.08214	595
964.872	5434.9	1.08292	1.08292	595
964.982	5455.65	1.08383	1.08383	595
965.092	5473.89	1.0847	1.0847	595
965.202	5427.44	1.08559	1.08559	595
965.302	5409.19	1.08639	1.08639	595
965.412	5431.79	1.08728	1.08728	595
965.522	5452.78	1.08815	1.08815	595
965.622	5469.54	1.08896	1.08896	595
965.732	5422.13	1.08985	1.08985	595
965.842	5430.5	1.09069	1.09069	595
965.942	5452	1.09152	1.09152	595
966.052	5475.24	1.09239	1.09239	595
966.162	5497.05	1.0933	1.0933	595
966.262	5514.26	1.09408	1.09408	595
966.372	5508.7	1.09499	1.09499	595
966.482	5448.6	1.09588	1.09588	595
966.592	5467.13	1.09673	1.09673	595
966.692	5485.41	1.09751	1.09751	595
966.802	5505.17	1.09842	1.09842	595
966.912	5520.25	1.09929	1.09929	595
967.012	5483.39	1.1001	1.1001	595
967.122	5460.15	1.10095	1.10095	595
967.232	5481.16	1.10183	1.10183	595
967.342	5502.79	1.10272	1.10272	595
967.442	5521.43	1.10355	1.10355	595
967.552	5501.63	1.10442	1.10442	595
967.662	5461.12	1.10529	1.10529	595
967.762	5482.79	1.10611	1.10611	595
967.872	5506.27	1.10698	1.10698	595
967.982	5529.12	1.10785	1.10785	595
968.092	5550.56	1.10872	1.10872	595
968.192	5568.03	1.10954	1.10954	595
968.302	5521.52	1.11043	1.11043	595
968.412	5502.46	1.1113	1.1113	595
968.512	5521.87	1.11213	1.11213	595
968.622	5542.47	1.113	1.113	595
968.732	5560.51	1.11389	1.11389	595
968.842	5546.28	1.11475	1.11475	595
968.942	5499.69	1.11556	1.11556	595
969.052	5519.16	1.11641	1.11641	595
969.162	5540.45	1.11732	1.11732	595
969.262	5558.45	1.1181	1.1181	595
969.372	5538.81	1.11899	1.11899	595
969.482	5511.96	1.11986	1.11986	595
969.592	5535.45	1.12073	1.12073	595
969.692	5556.3	1.12151	1.12151	595
969.802	5579.57	1.12242	1.12242	595
969.912	5600.23	1.12331	1.12331	595
970.012	5613.41	1.1241	1.1241	595
970.122	5560.38	1.12501	1.12501	595
970.232	5551.87	1.12587	1.12587	595
970.342	5572.49	1.12672	1.12672	595
970.442	5590.41	1.12753	1.12753	595
970.552	5608.05	1.12838	1.12838	595
970.662	5608.17	1.12929	1.12929	595
970.762	5533.72	1.13009	1.13009	595
970.872	5553.28	1.13096	1.13096	595
970.982	5575.97	1.13183	1.13183	595
971.082	5596.77	1.13265	1.13265	595
971.192	5618.32	1.1335	1.1335	595
971.302	5637.13	1.13439	1.13439	595
971.412	5606.97	1.13526	1.13526	595
971.512	5557.93	1.13607	1.13607	595
971.622	5580.73	1.13693	1.13693	595
971.732	5604.16	1.13782	1.13782	595
971.832	5625.53	1.13861	1.13861	595
971.942	5646.41	1.13952	1.13952	595
972.052	5660.43	1.14036	1.14036	595
972.162	5592.56	1.14125	1.14125	595
972.262	5608.72	1.14206	1.14206	594
972.372	5630.26	1.14293	1.14293	594
972.482	5650.4	1.14382	1.14382	594
972.582	5655.49	1.1446	1.1446	594
972.692	5589.41	1.14549	1.14549	594
972.802	5608.37	1.14634	1.14634	594
972.912	5630.72	1.14721	1.14721	594
973.012	5650.01	1.14803	1.14803	594
973.122	5637.05	1.1489	1.1489	594
973.232	5606.11	1.14979	1.14979	594
973.332	5628.06	1.1506	1.1506	594
973.442	5651.62	1.15147	1.15147	594
973.552	5674.01	1.15233	1.15233	594
973.662	5694.71	1.15324	1.15324	594
973.762	5706.97	1.15403	1.15403	594
973.872	5643.32	1.1549	1.1549	594
973.982	5647.7	1.15576	1.15576	594
974.082	5665.43	1.15653	1.15653	594
974.192	5685.16	1.1574	1.1574	594
974.302	5703.63	1.15829	1.15829	594
974.412	5712.34	1.15915	1.15915	594
974.512	5643.85	1.15996	1.15996	594
974.622	5655.07	1.16085	1.16085	594
974.732	5676.61	1.16172	1.16172	594
974.832	5696.47	1.16252	1.16252	594
974.942	5716.08	1.16339	1.16339	594
975.052	5721.39	1.16428	1.16428	594
975.162	5648.23	1.16515	1.16515	594
975.262	5668.81	1.16593	1.16593	594
975.372	5692.92	1.1668	1.1668	594
975.482	5716.53	1.16769	1.16769	594
975.582	5736.52	1.1685	1.1685	594
975.692	5753.63	1.16937	1.16937	594
975.802	5687.27	1.17028	1.17028	594
975.902	5698.29	1.17106	1.17106	594
976.012	5719.45	1.17193	1.17193	594
976.122	5740.05	1.1728	1.1728	594
976.232	5755.03	1.17369	1.17369	595
976.332	5693.69	1.17449	1.17449	595
976.442	5698.71	1.17536	1.17536	595
976.552	5720.41	1.17623	1.17623	595
976.652	5739.59	1.17704	1.17704	595
976.762	5758.48	1.1779	1.1779	595
976.872	5714.18	1.17881	1.17881	595
976.982	5707.79	1.17966	1.17966	595
977.082	5729.76	1.18049	1.18049	595
977.192	5752.78	1.18138	1.18138	595
977.302	5775.01	1.18222	1.18222	595
977.402	5792.63	1.18301	1.18301	595
977.512	5805.13	1.18388	1.18388	595
977.622	5744.02	1.18477	1.18477	595
977.732	5751.12	1.18565	1.18565	595
977.832	5769.55	1.18646	1.18646	595
977.942	5788.47	1.18733	1.18733	595
978.052	5798.19	1.18822	1.18822	595
978.152	5723.01	1.18904	1.18904	595
978.262	5736.12	1.18987	1.18987	595
978.372	5759.79	1.19078	1.19078	595
978.482	5782.83	1.19165	1.19165	595
978.582	5803.43	1.19248	1.19248	595
978.692	5822.97	1.19332	1.19332	595
978.802	5814.71	1.19421	1.19421	595
978.902	5745.74	1.19502	1.19502	595
979.012	5767.96	1.19587	1.19587	595
979.122	5791.78	1.19675	1.19675	595
979.232	5814.45	1.19764	1.19764	595
979.332	5834.12	1.19845	1.19845	595
979.442	5852.67	1.19934	1.19934	595
979.552	5807.19	1.20025	1.20025	595
979.652	5789.09	1.20101	1.20101	595
979.762	5809.63	1.2019	1.2019	595
979.872	5829.78	1.20277	1.20277	595
979.982	5847.72	1.20364	1.20364	595
980.082	5806.96	1.20446	1.20446	595
980.192	5788.18	1.20533	1.20533	595
980.302	5808.93	1.2062	1.2062	595
980.402	5829.42	1.20703	1.20703	595
980.512	5849.14	1.20792	1.20792	595
980.622	5811.71	1.20881	1.20881	595
980.732	5802.99	1.20965	1.20965	595
980.832	5824.26	1.21046	1.21046	595
980.942	5847.87	1.21133	1.21133	595
981.042	5868.35	1.21213	1.21213	595
981.152	5887.87	1.21302	1.21302	595
981.262	5899.36	1.21389	1.21389	595
981.372	5833.69	1.21478	1.21478	595
981.472	5844.07	1.21559	1.21559	595
981.582	5864.66	1.21648	1.21648	595
981.692	5883.39	1.21736	1.21736	595
981.792	5897.56	1.21815	1.21815	595
981.902	5869.02	1.21906	1.21906	595
982.012	5841.01	1.21993	1.21993	595
982.122	5861.83	1.2208	1.2208	595
982.222	5880.91	1.22158	1.22158	595
982.332	5900.98	1.22249	1.22249	595
982.442	5918.02	1.22338	1.22338	595
982.542	5880.91	1.22416	1.22416	595
982.652	5849.78	1.22505	1.22505	595
982.762	5873.45	1.22596	1.22596	595
982.872	5896.68	1.22683	1.22683	595
982.972	5916.94	1.22762	1.22762	595
983.082	5937.85	1.22851	1.22851	595
983.192	5935.3	1.22939	1.22939	595
983.292	5881.24	1.23018	1.23018	595
983.402	5899.5	1.23107	1.23107	595
983.512	5920.18	1.23196	1.23196	595
983.622	5938.88	1.23285	1.23285	595
983.722	5907.31	1.23365	1.23365	595
983.832	5878.2	1.23452	1.23452	595
983.942	5900.11	1.23541	1.23541	595
984.042	5920.81	1.23622	1.23622	595
984.152	5942.11	1.23712	1.23712	595
984.262	5955.85	1.23799	1.23799	595
984.372	5888.2	1.23888	1.23888	595
984.472	5906.86	1.23967	1.23967	595
984.582	5929.88	1.24054	1.24054	595
984.692	5952.55	1.24142	1.24142	595
984.792	5972.03	1.24223	1.24223	595
984.902	5991.93	1.24316	1.24316	595
985.012	5978.16	1.24403	1.24403	595
985.122	5935.46	1.2449	1.2449	595
985.222	5951.35	1.2457	1.2457	595
985.332	5970.44	1.24659	1.24659	595
985.442	5987.78	1.24748	1.24748	594
985.542	5972.02	1.24829	1.24829	594
985.652	5920.23	1.24916	1.24916	594
985.762	5942.64	1.25002	1.25002	594
985.862	5963.79	1.25085	1.25085	594
985.972	5986.29	1.25172	1.25172	594
986.082	6006.66	1.25261	1.25261	594
986.192	6008.55	1.25352	1.25352	594
986.292	5937.6	1.25432	1.25432	594
986.402	5958.52	1.25517	1.25517	594
986.512	5982.51	1.25608	1.25608	594
986.612	6003.23	1.25689	1.25689	594
986.722	6024.72	1.25775	1.25775	594
986.832	6042.72	1.25862	1.25862	594
986.942	5995.94	1.25953	1.25953	594
987.042	5986.59	1.2603	1.2603	594
987.152	6006.99	1.26119	1.26119	594
987.262	6026.73	1.2621	1.2621	594
987.362	6040.27	1.26288	1.26288	594
987.472	5977.1	1.26379	1.26379	594
987.582	5981.72	1.26466	1.26466	594
987.692	6003.17	1.26553	1.26553	594
987.792	6023.14	1.26633	1.26633	594
987.902	6043.51	1.2672	1.2672	594
988.012	6059.62	1.26809	1.26809	594
988.112	6001.18	1.26892	1.26892	594
988.222	6002.43	1.26978	1.26978	594
988.332	6025.48	1.27065	1.27065	594
988.442	6047.99	1.27154	1.27154	594
988.542	6068.07	1.27235	1.27235	594
988.652	6086.86	1.27322	1.27322	594
988.762	6066.88	1.2741	1.2741	594
988.862	6031.29	1.27491	1.27491	594
988.972	6049.4	1.27578	1.27578	594
989.082	6068.22	1.27667	1.27667	594
989.192	6084.68	1.27756	1.27756	594
989.292	6061.5	1.27832	1.27832	594
989.402	6026.49	1.27923	1.27923	594
989.512	6046.58	1.28012	1.28012	594
989.612	6066.27	1.28093	1.28093	594
989.722	6087.59	1.28182	1.28182	594
989.832	6107.64	1.28268	1.28268	594
989.942	6103.59	1.28355	1.28355	594
990.042	6036.38	1.28438	1.28438	594
990.152	6055.5	1.28523	1.28523	594
990.262	6077.96	1.28611	1.28611	594
990.362	6098.8	1.2869	1.2869	594
990.472	6120.07	1.28779	1.28779	594
990.582	6138.41	1.28866	1.28866	594
990.692	6127.19	1.28955	1.28955	594
990.792	6077.52	1.29035	1.29035	594
990.902	6096.99	1.29124	1.29124	594
991.012	6117.15	1.29209	1.29209	594
991.112	6133.01	1.29289	1.29289	594
991.222	6104.42	1.29374	1.29374	594
991.332	6070.17	1.29467	1.29467	594
991.432	6090.38	1.29546	1.29546	594
991.542	6113.51	1.29633	1.29633	594
991.652	6134.76	1.29719	1.29719	594
991.762	6154.17	1.2981	1.2981	594
991.862	6166.39	1.29889	1.29889	594
991.972	6098.78	1.29976	1.29976	594
992.082	6102.39	1.30065	1.30065	594
992.182	6122.9	1.30143	1.30143	594
992.292	6145.43	1.30232	1.30232	594
992.402	6166.99	1.30319	1.30319	594
992.512	6186.42	1.3041	1.3041	594
992.612	6182.67	1.30488	1.30488	594
992.722	6129.01	1.30575	1.30575	594
992.832	6146.68	1.30664	1.30664	594
992.932	6164.07	1.30741	1.30741	594
993.042	6182.26	1.30831	1.30831	594
993.152	6165.29	1.3092	1.3092	594
993.262	6119.47	1.31005	1.31005	594
993.362	6138.33	1.31086	1.31086	594
993.472	6160.97	1.31173	1.31173	594
993.582	6182.98	1.31261	1.31261	595
993.682	6201.64	1.31344	1.31344	595
993.792	6214.73	1.31429	1.31429	595
993.902	6146.4	1.31516	1.31516	595
994.012	6155.02	1.31603	1.31603	595
994.112	6175.67	1.31683	1.31683	595
994.222	6198.57	1.31774	1.31774	595
994.332	6220.02	1.31857	1.31857	595
994.432	6236.93	1.31939	1.31939	595
994.542	6208.88	1.32028	1.32028	595
994.652	6183.85	1.32117	1.32117	595
994.762	6202.96	1.32202	1.32202	595
994.862	6220.46	1.32283	1.32283	595
994.972	6236.27	1.32369	1.32369	595
995.082	6185.07	1.32456	1.32456	595
995.182	6173.63	1.32535	1.32535	595
995.292	6194.35	1.32622	1.32622	595
995.402	6216.48	1.32708	1.32708	595
995.512	6238.14	1.32795	1.32795	595
995.612	6255.85	1.32878	1.32878	595
995.722	6261.7	1.32965	1.32965	595
995.822	6188.58	1.33045	1.33045	595
995.932	6205.79	1.33132	1.33132	595
996.042	6228.49	1.33221	1.33221	595
996.152	6251.28	1.33308	1.33308	595
996.252	6270.77	1.33386	1.33386	595
996.362	6288.18	1.33473	1.33473	595
996.472	6250.05	1.3356	1.3356	595
996.572	6235.19	1.33643	1.33643	595
996.682	6255.44	1.3373	1.3373	595
996.792	6274.59	1.33816	1.33816	595
996.902	6283.22	1.33907	1.33907	595
997.002	6225.44	1.33988	1.33988	595
997.112	6234.17	1.34073	1.34073	595
997.222	6256.27	1.34162	1.34162	595
997.322	6275.64	1.34238	1.34238	595
997.432	6295.65	1.34329	1.34329	595
997.542	6311.46	1.34416	1.34416	595
997.652	6267.02	1.34505	1.34505	595
997.752	6244.46	1.34585	1.34585	595
997.862	6266.71	1.34672	1.34672	595
997.972	6288.93	1.34759	1.34759	595
998.072	6308.31	1.3484	1.3484	595
998.182	6328.26	1.34931	1.34931	595
998.292	6341.11	1.35015	1.35015	595
998.402	6281.16	1.35104	1.35104	595
998.502	6288.26	1.35183	1.35183	595
998.612	6307.37	1.35272	1.35272	595
998.722	6325.18	1.35358	1.35358	595
998.822	6320.65	1.35437	1.35437	595
998.932	6263.96	1.35526	1.35526	595
999.042	6284.11	1.35613	1.35613	595
999.152	6306.81	1.35702	1.35702	595
999.252	6327.29	1.35784	1.35784	595
999.362	6347.94	1.35873	1.35873	595
999.472	6363.51	1.3596	1.3596	595
999.572	6336.3	1.36038	1.36038	595
999.682	6292.9	1.36123	1.36123	595
999.792	6314.43	1.36214	1.36214	595
999.902	6337.16	1.36301	1.36301	595
1000	6356.28	1.3638	1.3638	595
1000.11	6375.92	1.3647	1.3647	595
1000.22	6390.82	1.36557	1.36557	595
1000.32	6341.96	1.36638	1.36638	595
1000.43	6336.33	1.36725	1.36725	595
1000.54	6355.69	1.36816	1.36816	595
1000.65	6373.13	1.36905	1.36905	595
1000.75	6376.8	1.36983	1.36983	595
1000.86	6314.71	1.37072	1.37072	595
1000.97	6331.97	1.37157	1.37157	595
1001.07	6352.28	1.37237	1.37237	595
1001.18	6373.62	1.37326	1.37326	595
1001.29	6394.31	1.37415	1.37415	595
1001.39	6410.22	1.37496	1.37496	595
1001.5	6411.93	1.37581	1.37581	595
1001.61	6340.07	1.37669	1.37669	595
1001.72	6359.04	1.37758	1.37758	595
1001.82	6379.32	1.37839	1.37839	595
1001.93	6401.18	1.37926	1.37926	595
1002.04	6422.22	1.38015	1.38015	595
1002.14	6438.04	1.38093	1.38093	595
1002.25	6408.79	1.38182	1.38182	595
1002.36	6384.88	1.38271	1.38271	595
1002.47	6403.72	1.3836	1.3836	595
1002.57	6420.59	1.38436	1.38436	595
1002.68	6430.79	1.38527	1.38527	595
1002.79	6367.15	1.3862	1.3862	595
1002.89	6380.68	1.38697	1.38697	595
1003	6402.76	1.38786	1.38786	595
1003.11	6424.68	1.38872	1.38872	595
1003.22	6444.9	1.38963	1.38963	595
1003.32	6459.84	1.3904	1.3904	595
1003.43	6449.82	1.39127	1.39127	595
1003.54	6393.04	1.39218	1.39218	595
1003.64	6411.15	1.39298	1.39298	595
1003.75	6433.33	1.39383	1.39383	595
1003.86	6454.81	1.39476	1.39476	595
1003.97	6474.62	1.39565	1.39565	595
1003.97	6474.62	1.39565	1.39565	595
1004.07	6482.2	1.39612	1.39612	595
1004.18	6475.25	1.39612	1.39612	595
1004.29	6461.27	1.39546	1.39546	595
1004.39	6440.89	1.3946	1.3946	595
1004.5	6417.36	1.39371	1.39371	595
1004.61	6394.22	1.3928	1.3928	595
1004.72	6371.59	1.39193	1.39193	595
1004.82	6350.81	1.39112	1.39112	595
1004.93	6327.25	1.39023	1.39023	595
1005.04	6303.53	1.38935	1.38935	595
1005.14	6282.11	1.38852	1.38852	595
1005.25	6257.92	1.38765	1.38765	595
1005.36	6233.17	1.38678	1.38678	595
1005.47	6208.46	1.38589	1.38589	595
1005.57	6186.34	1.38509	1.38509	595
1005.68	6160.15	1.3842	1.3842	595
1005.79	6134.31	1.38331	1.38331	595
1005.89	6110.09	1.38252	1.38252	595
1006	6081.3	1.38163	1.38163	595
1006.11	6054.4	1.38077	1.38077	595
1006.21	6029.73	1.37994	1.37994	595
1006.32	6001.83	1.37907	1.37907	595
1006.43	5973.45	1.37818	1.37818	595
1006.54	5945.53	1.37729	1.37729	595
1006.64	5919.11	1.37649	1.37649	595
1006.75	5891.17	1.37562	1.37562	594
1006.86	5862.4	1.37475	1.37475	594
1006.96	5836.62	1.37395	1.37395	594
1007.07	5807.81	1.37308	1.37308	594
1007.18	5778.44	1.37221	1.37221	594
1007.29	5749.08	1.37128	1.37128	594
1007.39	5722.19	1.37051	1.37051	594
1007.5	5692.69	1.3696	1.3696	594
1007.61	5663.56	1.36874	1.36874	594
1007.71	5637.44	1.36793	1.36793	594
1007.82	5608.76	1.36706	1.36706	594
1007.93	5579.39	1.36617	1.36617	594
1008.04	5550.7	1.36528	1.36528	594
1008.14	5524.4	1.3645	1.3645	594
1008.25	5495.25	1.36361	1.36361	594
1008.36	5466.48	1.36276	1.36276	594
1008.46	5439.78	1.36194	1.36194	594
1008.57	5411.14	1.36105	1.36105	594
1008.68	5382.7	1.36018	1.36018	594
1008.79	5353.55	1.35931	1.35931	594
1008.89	5327.83	1.3585	1.3585	594
1009	5299.05	1.35762	1.35762	594
1009.11	5270.44	1.35675	1.35675	594
1009.21	5244.9	1.35596	1.35596	594
1009.32	5217.9	1.35507	1.35507	594
1009.43	5189.55	1.35418	1.35418	594
1009.54	5161.51	1.35329	1.35329	594
1009.64	5135.95	1.35251	1.35251	594
1009.75	5107.05	1.35162	1.35162	594
1009.86	5078.69	1.35073	1.35073	594
1009.96	5052.9	1.34993	1.34993	594
1010.07	5024.33	1.34906	1.34906	594
1010.18	4996.23	1.34819	1.34819	594
1010.29	4968.31	1.34732	1.34732	594
1010.39	4942.56	1.34652	1.34652	594
1010.5	4914	1.34565	1.34565	594
1010.61	4886.51	1.34478	1.34478	594
1010.71	4860.89	1.34397	1.34397	594
1010.82	4832.7	1.34308	1.34308	594
1010.93	4804.73	1.34222	1.34222	594
1011.03	4778.05	1.34141	1.34141	594
1011.14	4749.75	1.34052	1.34052	594
1011.25	4721.66	1.33963	1.33963	594
1011.35	4696.41	1.33887	1.33887	594
1011.46	4668.53	1.33798	1.33798	594
1011.57	4641.14	1.33709	1.33709	594
1011.68	4614.37	1.33624	1.33624	594
1011.78	4589.45	1.33544	1.33544	594
1011.89	4562.28	1.33455	1.33455	594
1012	4535.17	1.33368	1.33368	594
1012.1	4510.36	1.33289	1.33289	594
1012.21	4483.11	1.33202	1.33202	594
1012.32	4455.39	1.33109	1.33109	594
1012.43	4428.12	1.33025	1.33025	594
1012.53	4402.97	1.32946	1.32946	594
1012.64	4375.33	1.32857	1.32857	594
1012.75	4347.86	1.32768	1.32768	594
1012.85	4322.76	1.3269	1.3269	594
1012.96	4295.7	1.32603	1.32603	594
1013.07	4269.3	1.32516	1.32516	594
1013.18	4243.08	1.32431	1.32431	594
1013.28	4218.06	1.32351	1.32351	594
1013.39	4190.23	1.32264	1.32264	594
1013.5	4162.78	1.32173	1.32173	594
1013.6	4138.09	1.32095	1.32095	594
1013.71	4110.48	1.32008	1.32008	594
1013.82	4083.5	1.31917	1.31917	594
1013.93	4056.37	1.3183	1.3183	594
1014.03	4032.14	1.31753	1.31753	594
1014.14	4005.56	1.31665	1.31665	594
1014.25	3979.19	1.31578	1.31578	594
1014.35	3955.28	1.31497	1.31497	594
1014.46	3928.89	1.31408	1.31408	594
1014.57	3902.84	1.31324	1.31324	594
1014.68	3876.37	1.31233	1.31233	594
1014.78	3853.01	1.31152	1.31152	594
1014.89	3826.47	1.31065	1.31065	594
1015	3799.95	1.30976	1.30976	594
1015.1	3776.26	1.309	1.309	594
1015.21	3750.37	1.30811	1.30811	594
1015.32	3723.8	1.30726	1.30726	594
1015.43	3698.26	1.30637	1.30637	594
1015.53	3674.45	1.30557	1.30557	594
1015.64	3648.25	1.30468	1.30468	594
1015.75	3622.42	1.30381	1.30381	594
1015.85	3598.55	1.303	1.303	594
1015.96	3572.09	1.30211	1.30211	595
1016.07	3546.81	1.30125	1.30125	595
1016.17	3523.09	1.30044	1.30044	595
1016.28	3496.64	1.29957	1.29957	595
1016.39	3470.87	1.29868	1.29868	595
1016.5	3445.34	1.29784	1.29784	595
1016.6	3421.7	1.29701	1.29701	595
1016.71	3396.45	1.29612	1.29612	595
1016.82	3371.65	1.29527	1.29527	595
1016.92	3348.83	1.29445	1.29445	595
1017.03	3323.64	1.29358	1.29358	595
1017.14	3299.33	1.29269	1.29269	595
1017.25	3275.62	1.29182	1.29182	595
1017.35	3253	1.29101	1.29101	595
1017.46	3228.86	1.29015	1.29015	595
1017.57	3204.19	1.28926	1.28926	595
1017.67	3181.69	1.28843	1.28843	595
1017.78	3157.62	1.28758	1.28758	595
1017.89	3133.3	1.28669	1.28669	595
1018	3108.67	1.28585	1.28585	595
1018.1	3085.89	1.285	1.285	595
1018.21	3061.73	1.28413	1.28413	595
1018.32	3037.73	1.28326	1.28326	595
1018.42	3015.2	1.28246	1.28246	595
1018.53	2990.75	1.28159	1.28159	595
1018.64	2967.03	1.28072	1.28072	595
1018.75	2943	1.27981	1.27981	595
1018.85	2920.97	1.27903	1.27903	595
1018.96	2896.22	1.27812	1.27812	595
1019.07	2871.9	1.27725	1.27725	595
1019.17	2850.08	1.27646	1.27646	595
1019.28	2826.26	1.27557	1.27557	595
1019.39	2802.92	1.27468	1.27468	595
1019.5	2779.83	1.27382	1.27382	595
1019.6	2758.8	1.27299	1.27299	595
1019.71	2735.86	1.27212	1.27212	595
1019.82	2712.58	1.27125	1.27125	595
1019.92	2691.55	1.27043	1.27043	595
1020.03	2668.65	1.26958	1.26958	595
1020.14	2645.25	1.26869	1.26869	595
1020.25	2621.94	1.26782	1.26782	595
1020.35	2600.42	1.26699	1.26699	595
1020.46	2576.39	1.26609	1.26609	595
1020.57	2553.15	1.26524	1.26524	595
1020.67	2531.72	1.26445	1.26445	595
1020.78	2508.31	1.26354	1.26354	595
1020.89	2485.05	1.26263	1.26263	595
1020.99	2464.65	1.26187	1.26187	595
1021.1	2442.38	1.261	1.261	595
1021.21	2419.63	1.26009	1.26009	595
1021.32	2397.35	1.25922	1.25922	595
1021.42	2376.57	1.25842	1.25842	595
1021.53	2353.83	1.25751	1.25751	595
1021.64	2331.87	1.25666	1.25666	595
1021.74	2311.93	1.25585	1.25585	595
1021.85	2290.36	1.25496	1.25496	595
1021.96	2269.21	1.25408	1.25408	595
1022.07	2248.8	1.25321	1.25321	595
1022.17	2230.69	1.2524	1.2524	595
1022.28	2210.51	1.25153	1.25153	595
1022.39	2190.33	1.25066	1.25066	595
1022.49	2173.17	1.24986	1.24986	595
1022.6	2153.8	1.24897	1.24897	595
1022.71	2134.94	1.2481	1.2481	595
1022.82	2115.43	1.24719	1.24719	595
1022.92	2098.37	1.24641	1.24641	595
1023.03	2079.21	1.24552	1.24552	595
1023.14	2059.58	1.24463	1.24463	595
1023.24	2041.77	1.24382	1.24382	595
1023.35	2022.39	1.24295	1.24295	595
1023.46	2002.97	1.24205	1.24205	595
1023.57	1984.15	1.24114	1.24114	595
1023.67	1966.8	1.24035	1.24035	595
1023.78	1947.8	1.23946	1.23946	595
1023.89	1928.94	1.23855	1.23855	595
1023.99	1911.73	1.23777	1.23777	595
1024.1	1893.4	1.23688	1.23688	595
1024.21	1875.24	1.23599	1.23599	595
1024.32	1858.48	1.23514	1.23514	595
1024.42	1843.83	1.23434	1.23434	595
1024.53	1829.19	1.23347	1.23347	595
1024.64	1814.91	1.23256	1.23256	595
1024.74	1801.84	1.23175	1.23175	595
1024.85	1788.24	1.23086	1.23086	595
1024.96	1774.55	1.22999	1.22999	595
1025.07	1761.26	1.22911	1.22911	595
1025.17	1749.5	1.22832	1.22832	595
1025.28	1736.35	1.22743	1.22743	595
1025.39	1723.05	1.22652	1.22652	595
1025.49	1710.59	1.22574	1.22574	595
1025.6	1696.02	1.22487	1.22487	595
1025.71	1679.59	1.22396	1.22396	595
1025.82	1661.7	1.22311	1.22311	595
1025.92	1644.37	1.2223	1.2223	595
1026.03	1624.59	1.22139	1.22139	595
1026.13	1606.33	1.22061	1.22061	595
1026.24	1585.86	1.21972	1.21972	595
1026.35	1565.87	1.21883	1.21883	595
1026.46	1545.28	1.21796	1.21796	595
1026.56	1527.14	1.21718	1.21718	595
1026.67	1507.29	1.21631	1.21631	595
1026.78	1487.26	1.21542	1.21542	595
1026.88	1468.74	1.21459	1.21459	595
1026.99	1449.21	1.21373	1.21373	595
1027.1	1429.46	1.21284	1.21284	596
1027.21	1410.28	1.21195	1.21195	596
1027.31	1392.55	1.21114	1.21114	596
1027.42	1373.09	1.21027	1.21027	596
1027.53	1353.7	1.20936	1.20936	596
1027.63	1337.13	1.20858	1.20858	596
1027.74	1317.59	1.20771	1.20771	596
1027.85	1298.62	1.20682	1.20682	596
1027.96	1279.4	1.20593	1.20593	596
1028.06	1261.74	1.20515	1.20515	596
1028.17	1242.52	1.20428	1.20428	596
1028.28	1222.73	1.20335	1.20335	596
1028.38	1205.56	1.20258	1.20258	596
1028.49	1186.26	1.20168	1.20168	596
1028.6	1167.52	1.20081	1.20081	596
1028.71	1148.27	1.19992	1.19992	596
1028.81	1131.04	1.19911	1.19911	596
1028.92	1112.68	1.19824	1.19824	596
1029.03	1094.23	1.19738	1.19738	596
1029.13	1077.34	1.19657	1.19657	596
1029.24	1058.21	1.19568	1.19568	596
1029.35	1039.97	1.19481	1.19481	596
1029.46	1021.57	1.19394	1.19394	596
1029.56	1004.86	1.19316	1.19316	596
1029.67	986.582	1.19229	1.19229	596
1029.78	968.472	1.1914	1.1914	596
1029.88	952.09	1.19057	1.19057	596
1029.99	934.652	1.18973	1.18973	596
1030.1	917.136	1.18882	1.18882	596
1030.21	898.722	1.18795	1.18795	596
1030.31	883.074	1.18716	1.18716	596
1030.42	865.59	1.18625	1.18625	596
1030.53	848.699	1.18541	1.18541	596
1030.63	831.98	1.1846	1.1846	596
1030.74	814.519	1.18371	1.18371	596
1030.85	797.621	1.18282	1.18282	596
1030.95	782.017	1.18206	1.18206	596
1031.06	765.04	1.18113	1.18113	596
1031.17	747.806	1.18026	1.18026	596
1031.28	730.626	1.17939	1.17939	596
1031.38	715.369	1.17859	1.17859	596
1031.49	699.033	1.1777	1.1777	596
1031.6	682.806	1.17683	1.17683	596
1031.7	667.712	1.17602	1.17602	596
1031.81	651.689	1.17518	1.17518	596
1031.92	635.736	1.17429	1.17429	596
1032.03	619.603	1.17344	1.17344	596
1032.13	605.353	1.17261	1.17261	595
1032.24	589.494	1.17174	1.17174	595
1032.35	573.697	1.17083	1.17083	595
1032.45	559.744	1.17005	1.17005	595
1032.56	544.798	1.16918	1.16918	595
1032.67	529.431	1.16829	1.16829	595
1032.78	514.9	1.16742	1.16742	595
1032.88	500.775	1.16664	1.16664	595
1032.99	486.134	1.16577	1.16577	595
1033.1	471.658	1.1649	1.1649	595
1033.2	457.915	1.1641	1.1641	595
1033.31	443.173	1.16321	1.16321	595
1033.42	428.064	1.16234	1.16234	595
1033.53	413.83	1.16145	1.16145	595
1033.63	401.126	1.16064	1.16064	595
1033.74	386.994	1.15975	1.15975	595
1033.85	373.572	1.15891	1.15891	595
1033.95	361.533	1.1581	1.1581	595
1034.06	348.4	1.15723	1.15723	595
1034.17	335.947	1.15636	1.15636	595
1034.28	323.29	1.15548	1.15548	595
1034.38	312.283	1.15471	1.15471	595
1034.49	299.837	1.15384	1.15384	595
1034.6	287.63	1.15295	1.15295	595
1034.7	276.716	1.15215	1.15215	595
1034.81	264.435	1.15124	1.15124	595
1034.92	253.775	1.15037	1.15037	595
1035.03	242.267	1.1495	1.1495	595
1035.13	232.623	1.14872	1.14872	595
1035.24	221.353	1.14783	1.14783	594
1035.35	211.552	1.14698	1.14698	594
1035.45	202.322	1.14617	1.14617	594
1035.56	192.392	1.14529	1.14529	594
1035.67	182.494	1.14442	1.14442	594
1035.78	172.912	1.14353	1.14353	594
1035.88	164.462	1.14274	1.14274	594
1035.99	155.306	1.14185	1.14185	594
1036.1	147.041	1.14096	1.14096	594
1036.2	139.256	1.1402	1.1402	594
1036.31	131.244	1.13929	1.13929	594
1036.42	123.271	1.13842	1.13842	594
1036.52	116.9	1.13764	1.13764	594
1036.63	110.64	1.13677	1.13677	594
1036.74	104.941	1.13588	1.13588	594
1036.85	98.4353	1.13501	1.13501	594
1036.95	93.3435	1.13421	1.13421	594
1037.06	88.4021	1.13334	1.13334	594
1037.17	85.069	1.13243	1.13243	594
1037.27	83.3879	1.13164	1.13164	594
1037.38	81.6516	1.13077	1.13077	594
1037.49	80.2934	1.12986	1.12986	594
1037.6	78.6044	1.12902	1.12902	594
1037.7	77.2856	1.12821	1.12821	594
1037.81	76.2673	1.12732	1.12732	594
1037.92	75.367	1.12643	1.12643	594
1038.02	74.5623	1.12563	1.12563	594
1038.13	73.6226	1.12476	1.12476	594
1038.24	72.7305	1.12387	1.12387	593
1038.35	71.8461	1.123	1.123	593
1038.45	70.8127	1.12222	1.12222	593
1038.56	69.9047	1.12135	1.12135	593
1038.67	69.0994	1.12044	1.12044	593
1038.77	68.3017	1.11963	1.11963	593
1038.88	67.3547	1.11879	1.11879	593
1038.99	66.6519	1.1179	1.1179	593
1039.1	65.9334	1.11701	1.11701	593
1039.2	65.1204	1.11622	1.11622	593
1039.31	64.4811	1.11533	1.11533	593
1039.42	63.5654	1.11442	1.11442	593
1039.52	62.8549	1.11364	1.11364	593
1039.63	61.8688	1.11275	1.11275	593
1039.74	60.8576	1.11188	1.11188	593
1039.85	60.0838	1.11101	1.11101	593
1039.95	58.4027	1.11023	1.11023	593
1040.06	57.8499	1.10934	1.10934	593
1040.17	56.5631	1.10845	1.10845	593
1040.27	55.6163	1.10766	1.10766	593
1040.38	54.5189	1.10678	1.10678	593
1040.49	53.1371	1.10587	1.10587	593
1040.6	52.1503	1.105	1.105	593
1040.7	51.0765	1.10419	1.10419	593
1040.78	50.0897	1.10357	1.10357	593
1040.79	49.9403	1.10349	1.10349	593
1040.82	49.4589	1.10324	1.10324	593
1041.03	49.4974	1.10303	1.10303	593
1041.04	49.5448	1.10303	1.10303	593
