# Supplementary material for: Benchmark dataset of the effect of grain size on strength in the single-phase FCC CrCoNi medium entropy alloy
Source: Data Brief. 2019 Oct 1;27:104592. doi: 10.1016/j.dib.2019.104592 (PMC6812030; doi:10.1016/j.dib.2019.104592)
Supplement: Multimedia component 1 [file mmc1.zip › Compression_Tests/873K/CrCoNi_1173K_15min_873K.xlsx]

## Sheet: CrCoNi_1173K_15min_873K
Name	CrCoNi-900C-15min-4,6µm-893K
Diameter	4.05	mm
Sample height	8.05	mm
Gage length	8.05	mm
Speed ​​during measurement	0.48	mm/min
Time	Force	Crosshead Displacement	Crosshead Displacement	Temperature
s	N	mm	mm	°C
1294.51	52.5746	0	0	594
1294.59	52.3695	-0.000123977	-0.000123977	594
1294.62	52.3928	-0.000144695	-0.000144695	594
1294.62	52.3928	-0.000144695	-0.000144695	594
1294.72	52.4167	-0.000165414	-0.000165414	594
1294.83	52.606	-0.000268768	-0.000268768	594
1294.94	54.7291	0.000392486	0.000392486	594
1295.04	56.3082	0.00123983	0.00123983	594
1295.15	57.9507	0.00212865	0.00212865	594
1295.26	58.0533	0.00301747	0.00301747	594
1295.36	57.9505	0.00382381	0.00382381	594
1295.47	58.2346	0.00475412	0.00475412	594
1295.58	58.2584	0.00566344	0.00566344	594
1295.69	58.29	0.00657325	0.00657325	594
1295.79	58.7871	0.0073586	0.0073586	594
1295.9	59.3319	0.00824742	0.00824742	594
1296.01	60.216	0.00911575	0.00911575	594
1296.11	62.1647	0.0099216	0.0099216	594
1296.22	66.9421	0.0107899	0.0107899	594
1296.33	72.3717	0.0116787	0.0116787	594
1296.43	77.9836	0.0124849	0.0124849	594
1296.54	84.0168	0.0133737	0.0133737	594
1296.65	89.6848	0.0142831	0.0142831	594
1296.76	94.9973	0.0151309	0.0151309	594
1296.86	99.2356	0.0159367	0.0159367	594
1296.97	103.831	0.0168256	0.0168256	594
1297.08	107.588	0.0177144	0.0177144	594
1297.18	110.801	0.0185002	0.0185002	594
1297.29	113.384	0.019389	0.019389	594
1297.4	114.458	0.0202779	0.0202779	594
1297.51	115.2	0.0211664	0.0211664	594
1297.61	115.373	0.0219523	0.0219523	594
1297.72	115.445	0.0228411	0.0228411	594
1297.83	115.46	0.0237299	0.0237299	594
1297.93	115.444	0.0245358	0.0245358	594
1298.04	115.547	0.0254246	0.0254246	595
1298.15	115.46	0.0263134	0.0263134	595
1298.26	115.381	0.0272023	0.0272023	595
1298.36	115.484	0.0279671	0.0279671	595
1298.47	115.46	0.0288559	0.0288559	595
1298.58	115.515	0.0297242	0.0297242	595
1298.68	115.508	0.0305306	0.0305306	595
1298.79	115.603	0.0314194	0.0314194	595
1298.9	115.713	0.0322872	0.0322872	595
1299.01	115.5	0.033197	0.033197	595
1299.11	115.334	0.0339824	0.0339824	595
1299.22	115.216	0.0348507	0.0348507	595
1299.33	115.279	0.0357395	0.0357395	595
1299.43	114.845	0.0365664	0.0365664	595
1299.54	114.616	0.0374137	0.0374137	595
1299.65	114.41	0.0383025	0.0383025	595
1299.76	114.466	0.0391709	0.0391709	595
1299.86	114.087	0.0399975	0.0399975	595
1299.97	114.094	0.0408658	0.0408658	595
1300.08	113.921	0.0417546	0.0417546	595
1300.18	113.652	0.04254	0.04254	595
1300.29	113.715	0.0434083	0.0434083	595
1300.4	113.676	0.0443181	0.0443181	595
1300.51	113.566	0.0451859	0.0451859	595
1300.61	113.502	0.0459923	0.0459923	595
1300.72	113.55	0.0468811	0.0468811	595
1300.83	113.218	0.0477699	0.0477699	595
1300.93	113.407	0.0485348	0.0485348	595
1301.04	113.423	0.0494031	0.0494031	595
1301.15	113.187	0.0502919	0.0502919	595
1301.26	113.061	0.0511807	0.0511807	595
1301.36	113.076	0.0519661	0.0519661	595
1301.47	113.044	0.0528755	0.0528755	595
1301.58	112.981	0.0537438	0.0537438	595
1301.68	113.21	0.0545292	0.0545292	595
1301.79	113.154	0.055418	0.055418	595
1301.9	113.708	0.0563068	0.0563068	595
1302	114.323	0.0570922	0.0570922	595
1302.11	115.594	0.057981	0.057981	595
1302.22	117.347	0.0588493	0.0588493	595
1302.33	119.597	0.0596971	0.0596971	595
1302.43	122.131	0.060524	0.060524	595
1302.54	124.175	0.0614128	0.0614128	595
1302.65	126.473	0.0623016	0.0623016	595
1302.75	128.121	0.063087	0.063087	595
1302.86	129.874	0.0639553	0.0639553	595
1302.97	132.101	0.0648441	0.0648441	595
1303.08	134.248	0.0657329	0.0657329	595
1303.18	136.475	0.0665183	0.0665183	595
1303.29	139.198	0.0673866	0.0673866	595
1303.4	141.833	0.0682754	0.0682754	595
1303.5	143.894	0.0690813	0.0690813	595
1303.61	145.537	0.0699496	0.0699496	595
1303.72	147.163	0.0708179	0.0708179	595
1303.83	148.718	0.0717273	0.0717273	595
1303.93	150.139	0.0725126	0.0725126	595
1304.04	151.434	0.0733809	0.0733809	595
1304.15	152.689	0.0742493	0.0742493	595
1304.25	153.858	0.0750761	0.0750761	595
1304.36	154.592	0.0759234	0.0759234	595
1304.47	155.31	0.0768123	0.0768123	595
1304.58	156.076	0.0776806	0.0776806	595
1304.68	156.944	0.0784662	0.0784662	595
1304.79	158.16	0.079355	0.079355	595
1304.9	159.802	0.0802228	0.0802228	595
1305	161.452	0.0810292	0.0810292	595
1305.11	162.826	0.0818975	0.0818975	595
1305.22	164.641	0.0828068	0.0828068	595
1305.33	166.48	0.0836956	0.0836956	595
1305.43	167.94	0.084481	0.084481	595
1305.54	169.97	0.0853078	0.0853078	595
1305.65	171.706	0.0862176	0.0862176	595
1305.75	173.814	0.0870235	0.0870235	595
1305.86	175.63	0.0878503	0.0878503	595
1305.97	177.721	0.0887189	0.0887189	595
1306.08	179.687	0.0896077	0.0896077	595
1306.18	181.969	0.0904136	0.0904136	595
1306.29	184.226	0.0912819	0.0912819	595
1306.39	186.651	0.0920676	0.0920676	595
1306.5	188.876	0.0929769	0.0929769	595
1306.61	191.299	0.0938657	0.0938657	595
1306.72	193.534	0.0947131	0.0947131	595
1306.82	195.279	0.0954989	0.0954989	595
1306.93	197.181	0.0963877	0.0963877	595
1307.04	198.595	0.0972765	0.0972765	595
1307.14	199.313	0.0980619	0.0980619	595
1307.25	200.513	0.0989507	0.0989507	595
1307.36	201.239	0.0998188	0.0998188	595
1307.47	201.997	0.100708	0.100708	595
1307.57	202.897	0.101534	0.101534	595
1307.68	203.781	0.102361	0.102361	595
1307.79	204.633	0.10325	0.10325	595
1307.89	205.636	0.104056	0.104056	595
1308	206.654	0.104925	0.104925	595
1308.11	207.941	0.105814	0.105814	594
1308.22	209.812	0.106681	0.106681	594
1308.32	211.509	0.107467	0.107467	594
1308.43	213.657	0.108356	0.108356	594
1308.54	215.78	0.109245	0.109245	594
1308.64	218.07	0.110051	0.110051	594
1308.75	220.405	0.11094	0.11094	594
1308.86	222.964	0.111808	0.111808	594
1308.97	225.514	0.112676	0.112676	594
1309.07	227.534	0.113482	0.113482	594
1309.18	229.745	0.114351	0.114351	594
1309.29	232.404	0.115218	0.115218	594
1309.39	235.389	0.116004	0.116004	594
1309.5	238.019	0.116893	0.116893	594
1309.61	240.576	0.117782	0.117782	594
1309.72	243.473	0.11865	0.11865	594
1309.82	246.134	0.119456	0.119456	594
1309.93	249.212	0.120345	0.120345	594
1310.04	252.283	0.121213	0.121213	594
1310.14	255.4	0.121999	0.121999	594
1310.25	258.574	0.122908	0.122908	594
1310.36	261.566	0.123776	0.123776	594
1310.47	263.713	0.124645	0.124645	594
1310.57	265.562	0.12545	0.12545	594
1310.68	268.284	0.126319	0.126319	594
1310.79	271.632	0.127208	0.127208	594
1310.89	274.427	0.128014	0.128014	594
1311	277.363	0.128903	0.128903	594
1311.11	280.055	0.129771	0.129771	594
1311.22	282.699	0.130659	0.130659	594
1311.32	285.272	0.131486	0.131486	594
1311.43	287.863	0.132355	0.132355	594
1311.54	291.036	0.133223	0.133223	594
1311.64	293.956	0.134008	0.134008	594
1311.75	296.98	0.134897	0.134897	594
1311.86	300.714	0.135765	0.135765	594
1311.96	303.927	0.136571	0.136571	594
1312.07	307.755	0.13746	0.13746	594
1312.18	311.876	0.138349	0.138349	594
1312.29	316.058	0.139238	0.139238	594
1312.39	319.663	0.140023	0.140023	594
1312.5	323.956	0.140912	0.140912	594
1312.61	328.415	0.14176	0.14176	594
1312.71	332.628	0.142587	0.142587	594
1312.82	337.183	0.143455	0.143455	594
1312.93	341.761	0.144344	0.144344	594
1313.04	346.386	0.145212	0.145212	594
1313.14	351.247	0.146039	0.146039	594
1313.25	356.173	0.146886	0.146886	594
1313.36	361.335	0.147796	0.147796	594
1313.46	365.905	0.148581	0.148581	594
1313.57	371.044	0.149491	0.149491	594
1313.68	376.396	0.150359	0.150359	594
1313.79	381.939	0.151227	0.151227	594
1313.89	386.814	0.152033	0.152033	594
1314	392.587	0.152943	0.152943	594
1314.11	398.222	0.153811	0.153811	594
1314.21	403.702	0.154638	0.154638	594
1314.32	409.448	0.155506	0.155506	594
1314.43	415.316	0.156374	0.156374	594
1314.54	421.087	0.157242	0.157242	594
1314.64	426.558	0.15809	0.15809	594
1314.75	432.62	0.158937	0.158937	594
1314.86	438.708	0.159826	0.159826	594
1314.96	444.513	0.160632	0.160632	594
1315.07	450.542	0.1615	0.1615	594
1315.18	456.87	0.162389	0.162389	594
1315.29	463.636	0.163278	0.163278	594
1315.39	469.706	0.164084	0.164084	594
1315.5	476.159	0.164973	0.164973	594
1315.61	482.546	0.165841	0.165841	594
1315.71	488.366	0.166647	0.166647	594
1315.82	494.673	0.167516	0.167516	594
1315.93	501.087	0.168404	0.168404	594
1316.04	507.364	0.169293	0.169293	594
1316.14	513.364	0.17012	0.17012	594
1316.25	520.353	0.170988	0.170988	594
1316.36	526.652	0.171857	0.171857	594
1316.46	532.549	0.172663	0.172663	594
1316.57	539.667	0.173572	0.173572	594
1316.68	546.448	0.174461	0.174461	594
1316.78	553.241	0.175267	0.175267	594
1316.89	560.663	0.176156	0.176156	594
1317	567.573	0.177024	0.177024	594
1317.11	574.909	0.177892	0.177892	594
1317.21	581.811	0.17874	0.17874	594
1317.32	589.456	0.179608	0.179608	594
1317.43	597.182	0.180497	0.180497	594
1317.53	604.303	0.181282	0.181282	594
1317.64	612.354	0.182171	0.182171	594
1317.75	620.534	0.18306	0.18306	594
1317.86	629.135	0.183949	0.183949	594
1317.96	636.956	0.184755	0.184755	594
1318.07	645.573	0.185623	0.185623	594
1318.18	654.096	0.186512	0.186512	594
1318.28	661.94	0.187318	0.187318	594
1318.39	670.823	0.188166	0.188166	594
1318.5	679.647	0.189096	0.189096	594
1318.61	687.885	0.189943	0.189943	594
1318.71	695.647	0.19077	0.19077	594
1318.82	704.147	0.191659	0.191659	594
1318.93	712.463	0.192527	0.192527	594
1319.03	720.268	0.193333	0.193333	594
1319.14	728.26	0.194222	0.194222	594
1319.25	736.292	0.195111	0.195111	594
1319.36	744.577	0.196	0.196	594
1319.46	751.346	0.196786	0.196786	594
1319.57	759.545	0.197653	0.197653	594
1319.68	767.44	0.198543	0.198543	594
1319.78	774.581	0.199349	0.199349	594
1319.89	782.37	0.200237	0.200237	594
1320	790.295	0.201126	0.201126	594
1320.11	798.084	0.201974	0.201974	594
1320.21	805.596	0.202801	0.202801	594
1320.32	813.682	0.203669	0.203669	594
1320.43	822.19	0.204537	0.204537	594
1320.53	829.741	0.205364	0.205364	594
1320.64	838.635	0.206232	0.206232	594
1320.75	847.276	0.2071	0.2071	594
1320.86	855.94	0.20801	0.20801	594
1320.96	864.049	0.208775	0.208775	594
1321.07	873.245	0.209643	0.209643	594
1321.18	883.151	0.210552	0.210552	594
1321.28	892.448	0.211358	0.211358	595
1321.39	902.815	0.212247	0.212247	595
1321.5	914.355	0.213136	0.213136	595
1321.6	925.062	0.213921	0.213921	595
1321.71	935.234	0.21479	0.21479	595
1321.82	945.578	0.215679	0.215679	595
1321.92	955.671	0.216485	0.216485	595
1322.03	966.304	0.217332	0.217332	595
1322.14	977.121	0.218242	0.218242	595
1322.25	987.949	0.21911	0.21911	595
1322.35	998.441	0.219916	0.219916	595
1322.46	1009.02	0.220764	0.220764	595
1322.57	1020.37	0.221653	0.221653	595
1322.67	1030.28	0.222458	0.222458	595
1322.78	1041.53	0.223347	0.223347	595
1322.89	1052.59	0.224236	0.224236	595
1323	1063.97	0.225084	0.225084	595
1323.1	1074.71	0.225931	0.225931	595
1323.21	1086.93	0.2268	0.2268	595
1323.32	1098.6	0.227647	0.227647	595
1323.42	1108.97	0.228453	0.228453	595
1323.53	1120.61	0.229321	0.229321	595
1323.64	1132.86	0.23021	0.23021	595
1323.75	1145.01	0.231078	0.231078	595
1323.85	1156.06	0.231885	0.231885	595
1323.96	1168.28	0.232773	0.232773	595
1324.07	1180.32	0.233662	0.233662	595
1324.17	1191.08	0.234448	0.234448	595
1324.28	1203.23	0.235316	0.235316	595
1324.39	1215.45	0.236184	0.236184	595
1324.5	1227.42	0.237094	0.237094	595
1324.6	1239.12	0.2379	0.2379	595
1324.71	1251.32	0.238747	0.238747	595
1324.82	1263.62	0.239636	0.239636	595
1324.92	1274.21	0.240421	0.240421	595
1325.03	1286.52	0.24131	0.24131	595
1325.14	1298.91	0.242199	0.242199	595
1325.25	1311.03	0.243088	0.243088	595
1325.35	1322.16	0.243853	0.243853	595
1325.46	1334.12	0.244742	0.244742	595
1325.57	1346.05	0.24561	0.24561	595
1325.67	1356.91	0.246416	0.246416	595
1325.78	1369.37	0.247284	0.247284	595
1325.89	1382.41	0.248173	0.248173	595
1326	1394.62	0.249041	0.249041	595
1326.1	1406.84	0.249868	0.249868	595
1326.21	1419.83	0.250736	0.250736	595
1326.32	1432.08	0.251604	0.251604	595
1326.42	1443.82	0.252411	0.252411	595
1326.53	1456.16	0.253279	0.253279	595
1326.64	1468.69	0.254147	0.254147	595
1326.74	1480.46	0.254953	0.254953	595
1326.85	1493.38	0.255821	0.255821	595
1326.96	1505.97	0.25669	0.25669	595
1327.07	1518.25	0.257537	0.257537	595
1327.17	1529.45	0.258343	0.258343	595
1327.28	1542.71	0.25919	0.25919	595
1327.39	1555.42	0.260079	0.260079	595
1327.49	1567.56	0.260865	0.260865	595
1327.6	1580.1	0.261774	0.261774	595
1327.71	1593.17	0.262643	0.262643	595
1327.82	1606.38	0.263552	0.263552	595
1327.92	1617.77	0.264317	0.264317	595
1328.03	1630.74	0.265206	0.265206	595
1328.14	1643.61	0.266095	0.266095	595
1328.24	1655.32	0.266859	0.266859	595
1328.35	1668.53	0.267728	0.267728	595
1328.46	1682	0.268616	0.268616	595
1328.57	1695.71	0.269505	0.269505	595
1328.67	1707.78	0.270311	0.270311	595
1328.78	1721.31	0.2712	0.2712	595
1328.89	1734.34	0.272068	0.272068	595
1328.99	1746.43	0.272875	0.272875	595
1329.1	1759.51	0.273722	0.273722	595
1329.21	1772.95	0.27459	0.27459	595
1329.32	1786.19	0.2755	0.2755	595
1329.42	1798.66	0.276306	0.276306	595
1329.53	1811.99	0.277174	0.277174	595
1329.64	1825.28	0.278063	0.278063	595
1329.74	1837.38	0.278828	0.278828	595
1329.85	1851.22	0.279737	0.279737	595
1329.96	1865.11	0.280605	0.280605	595
1330.07	1878.81	0.281494	0.281494	595
1330.17	1891.6	0.282301	0.282301	595
1330.28	1905.1	0.283169	0.283169	595
1330.39	1918.4	0.284058	0.284058	595
1330.49	1930.81	0.284823	0.284823	595
1330.6	1944.3	0.285711	0.285711	595
1330.71	1957.81	0.286579	0.286579	595
1330.82	1971.82	0.287468	0.287468	595
1330.92	1984.38	0.288254	0.288254	595
1331.03	1998.71	0.289143	0.289143	595
1331.14	2012.92	0.290052	0.290052	595
1331.24	2025.21	0.290817	0.290817	595
1331.35	2039.08	0.291685	0.291685	595
1331.46	2053.34	0.292594	0.292594	595
1331.56	2066.38	0.293401	0.293401	595
1331.67	2080.51	0.294248	0.294248	595
1331.78	2094.85	0.295137	0.295137	595
1331.89	2108.62	0.296026	0.296026	595
1331.99	2121.38	0.296812	0.296812	595
1332.1	2135.83	0.297721	0.297721	595
1332.21	2149.89	0.29861	0.29861	595
1332.31	2162.87	0.299395	0.299395	595
1332.42	2176.36	0.300264	0.300264	595
1332.53	2190.08	0.301152	0.301152	595
1332.64	2204.49	0.30202	0.30202	595
1332.74	2218.62	0.302827	0.302827	595
1332.85	2232.23	0.303695	0.303695	595
1332.96	2245.82	0.304563	0.304563	595
1333.06	2258.6	0.30539	0.30539	595
1333.17	2272.56	0.306278	0.306278	595
1333.28	2286.31	0.307167	0.307167	595
1333.39	2300.28	0.308056	0.308056	595
1333.49	2312.6	0.308821	0.308821	595
1333.6	2327.07	0.30973	0.30973	595
1333.71	2340.74	0.310599	0.310599	595
1333.81	2353.88	0.311405	0.311405	595
1333.92	2367.68	0.312252	0.312252	595
1334.03	2382.45	0.313141	0.313141	595
1334.14	2396.46	0.31401	0.31401	595
1334.24	2409.44	0.314836	0.314836	595
1334.35	2423.31	0.315725	0.315725	595
1334.46	2437.56	0.316593	0.316593	595
1334.56	2450.94	0.317399	0.317399	595
1334.67	2465.44	0.318288	0.318288	595
1334.78	2479.17	0.319157	0.319157	595
1334.89	2493.51	0.320025	0.320025	595
1334.99	2506.5	0.320852	0.320852	595
1335.1	2520.23	0.321699	0.321699	595
1335.21	2534.7	0.322588	0.322588	595
1335.31	2548.1	0.323435	0.323435	595
1335.42	2561.92	0.324303	0.324303	595
1335.53	2575.79	0.325192	0.325192	595
1335.64	2589.74	0.32606	0.32606	595
1335.74	2602.39	0.326867	0.326867	595
1335.85	2617.01	0.327776	0.327776	595
1335.96	2630.49	0.328644	0.328644	595
1336.06	2643.17	0.32943	0.32943	595
1336.17	2656.65	0.330298	0.330298	595
1336.28	2671.07	0.331207	0.331207	595
1336.39	2685.12	0.332076	0.332076	595
1336.49	2698.1	0.332861	0.332861	595
1336.6	2711.87	0.333771	0.333771	595
1336.7	2724.68	0.334556	0.334556	595
1336.81	2738.5	0.335445	0.335445	595
1336.92	2752.79	0.336334	0.336334	595
1337.03	2766.39	0.337223	0.337223	595
1337.13	2779.24	0.33805	0.33805	595
1337.24	2792.55	0.338897	0.338897	595
1337.35	2806.44	0.339786	0.339786	595
1337.45	2818.65	0.340592	0.340592	595
1337.56	2832.08	0.34144	0.34144	594
1337.67	2845.08	0.342349	0.342349	594
1337.78	2858.76	0.343279	0.343279	594
1337.88	2871.6	0.344086	0.344086	594
1337.99	2884.87	0.344974	0.344974	594
1338.1	2898.04	0.345863	0.345863	594
1338.2	2909.51	0.346607	0.346607	594
1338.31	2922.76	0.347517	0.347517	594
1338.42	2936.09	0.348406	0.348406	594
1338.53	2949.17	0.349295	0.349295	594
1338.63	2960.8	0.35008	0.35008	594
1338.74	2973.65	0.350948	0.350948	594
1338.85	2987.34	0.351858	0.351858	594
1338.95	2999.31	0.352643	0.352643	594
1339.06	3012.65	0.353553	0.353553	594
1339.17	3025.76	0.354442	0.354442	594
1339.28	3038.83	0.35531	0.35531	594
1339.38	3050.51	0.356137	0.356137	594
1339.49	3064.04	0.357005	0.357005	594
1339.6	3076.78	0.357873	0.357873	594
1339.7	3088.56	0.3587	0.3587	594
1339.81	3100.9	0.359568	0.359568	594
1339.92	3113.88	0.360436	0.360436	594
1340.03	3126.52	0.361325	0.361325	594
1340.13	3137.69	0.36211	0.36211	594
1340.24	3150.57	0.36302	0.36302	594
1340.35	3162.8	0.363888	0.363888	594
1340.45	3174.31	0.364715	0.364715	594
1340.56	3186.88	0.365604	0.365604	594
1340.67	3198.88	0.366451	0.366451	595
1340.78	3211.28	0.36734	0.36734	595
1340.88	3222.28	0.368146	0.368146	595
1340.99	3234.79	0.369014	0.369014	595
1341.1	3246.97	0.369883	0.369883	595
1341.2	3258.08	0.370689	0.370689	595
1341.31	3270.43	0.371577	0.371577	595
1341.42	3282.78	0.372466	0.372466	595
1341.52	3293.52	0.373252	0.373252	595
1341.63	3305.33	0.374141	0.374141	595
1341.74	3317.33	0.375029	0.375029	595
1341.85	3328.6	0.375918	0.375918	595
1341.95	3338.69	0.376704	0.376704	595
1342.06	3350.69	0.377613	0.377613	595
1342.17	3361.8	0.37844	0.37844	595
1342.27	3371.72	0.379247	0.379247	595
1342.38	3383.48	0.380135	0.380135	595
1342.49	3394.8	0.381024	0.381024	595
1342.6	3405.29	0.381913	0.381913	595
1342.7	3415.1	0.382719	0.382719	595
1342.81	3425.95	0.383608	0.383608	595
1342.92	3435.88	0.384476	0.384476	595
1343.02	3444.91	0.385282	0.385282	595
1343.13	3455.3	0.386171	0.386171	595
1343.24	3465.31	0.387039	0.387039	595
1343.35	3474.82	0.387907	0.387907	595
1343.45	3483.76	0.388714	0.388714	595
1343.56	3492.37	0.389582	0.389582	595
1343.67	3501.59	0.390471	0.390471	595
1343.77	3511.14	0.391277	0.391277	595
1343.88	3519.38	0.392145	0.392145	595
1343.99	3527.97	0.393034	0.393034	595
1344.1	3535.99	0.393902	0.393902	595
1344.2	3543.19	0.394729	0.394729	595
1344.31	3550.49	0.395597	0.395597	595
1344.42	3557.22	0.396445	0.396445	595
1344.52	3563.89	0.397272	0.397272	595
1344.63	3570.5	0.398139	0.398139	595
1344.74	3576.65	0.399028	0.399028	595
1344.85	3583.46	0.399917	0.399917	595
1344.95	3589.11	0.400703	0.400703	595
1345.06	3594.33	0.40155	0.40155	595
1345.17	3599.86	0.40246	0.40246	595
1345.27	3604.51	0.403245	0.403245	595
1345.38	3609.61	0.404134	0.404134	595
1345.49	3613.67	0.404981	0.404981	595
1345.6	3618.57	0.40587	0.40587	595
1345.7	3622.84	0.406677	0.406677	595
1345.81	3626.85	0.407565	0.407565	595
1345.92	3630.75	0.408433	0.408433	595
1346.02	3634.23	0.40924	0.40924	595
1346.13	3638.12	0.410108	0.410108	595
1346.24	3641.68	0.410997	0.410997	595
1346.35	3644.72	0.411865	0.411865	595
1346.45	3648.14	0.412671	0.412671	595
1346.56	3650.92	0.413539	0.413539	595
1346.67	3655.04	0.414408	0.414408	595
1346.77	3657.97	0.415213	0.415213	595
1346.88	3661.3	0.416102	0.416102	595
1346.99	3664.36	0.416971	0.416971	595
1347.09	3667.27	0.417777	0.417777	595
1347.2	3670.48	0.418624	0.418624	595
1347.31	3674.45	0.419534	0.419534	595
1347.42	3677.92	0.420402	0.420402	595
1347.52	3680.87	0.421208	0.421208	595
1347.63	3684.18	0.422097	0.422097	595
1347.74	3687.84	0.422965	0.422965	595
1347.84	3691.17	0.42375	0.42375	595
1347.95	3694.54	0.424619	0.424619	595
1348.06	3698.81	0.425508	0.425508	595
1348.17	3701.77	0.426355	0.426355	595
1348.27	3703.71	0.427141	0.427141	595
1348.38	3708.38	0.428009	0.428009	595
1348.49	3712.9	0.428898	0.428898	595
1348.59	3716.83	0.429683	0.429683	595
1348.7	3720.46	0.430572	0.430572	595
1348.81	3723.58	0.431461	0.431461	595
1348.92	3726.95	0.432329	0.432329	595
1349.02	3730.52	0.433156	0.433156	595
1349.13	3734.2	0.434003	0.434003	595
1349.24	3738.11	0.434871	0.434871	595
1349.34	3741.5	0.435678	0.435678	595
1349.45	3745.61	0.436546	0.436546	595
1349.56	3749.53	0.437435	0.437435	595
1349.67	3752.35	0.438282	0.438282	595
1349.77	3756	0.439129	0.439129	595
1349.88	3759.12	0.439998	0.439998	595
1349.99	3763.27	0.440866	0.440866	595
1350.09	3766.85	0.441672	0.441672	595
1350.2	3770.93	0.44254	0.44254	595
1350.31	3774.19	0.443429	0.443429	595
1350.42	3778.3	0.444276	0.444276	595
1350.52	3781.68	0.445083	0.445083	595
1350.63	3785.55	0.445951	0.445951	595
1350.74	3788.84	0.446819	0.446819	595
1350.84	3792.61	0.447646	0.447646	595
1350.95	3796.98	0.448535	0.448535	595
1351.06	3800.56	0.449424	0.449424	595
1351.17	3804.54	0.450292	0.450292	595
1351.27	3808.07	0.451098	0.451098	595
1351.38	3811.85	0.451966	0.451966	595
1351.48	3815.34	0.452773	0.452773	595
1351.59	3819.26	0.45364	0.45364	595
1351.7	3822.83	0.454509	0.454509	595
1351.81	3827.19	0.455377	0.455377	595
1351.91	3831.29	0.456204	0.456204	595
1352.02	3835.47	0.457072	0.457072	595
1352.13	3839.15	0.457982	0.457982	595
1352.23	3842.06	0.458746	0.458746	595
1352.34	3845.54	0.459635	0.459635	595
1352.45	3849.01	0.460503	0.460503	595
1352.56	3852.97	0.461413	0.461413	595
1352.66	3856.57	0.462177	0.462177	595
1352.77	3861.18	0.463066	0.463066	595
1352.88	3865.12	0.463935	0.463935	595
1352.98	3868.81	0.464741	0.464741	595
1353.09	3872.99	0.46563	0.46563	595
1353.2	3876.46	0.466498	0.466498	595
1353.31	3880	0.467407	0.467407	595
1353.41	3883.3	0.468213	0.468213	595
1353.52	3886.18	0.469061	0.469061	595
1353.63	3890.25	0.46995	0.46995	595
1353.73	3893.94	0.470777	0.470777	595
1353.84	3897.62	0.471624	0.471624	595
1353.95	3901.89	0.472513	0.472513	595
1354.06	3905.47	0.473381	0.473381	595
1354.16	3909.51	0.474187	0.474187	595
1354.27	3914.36	0.475076	0.475076	595
1354.38	3917.65	0.475924	0.475924	595
1354.48	3920.9	0.476771	0.476771	595
1354.59	3923.66	0.477639	0.477639	595
1354.7	3926.48	0.478528	0.478528	595
1354.81	3929.71	0.479417	0.479417	595
1354.91	3932.64	0.480203	0.480203	595
1355.02	3935.63	0.48107	0.48107	595
1355.13	3939.42	0.481959	0.481959	595
1355.23	3942.67	0.482766	0.482766	595
1355.34	3947.01	0.483613	0.483613	595
1355.45	3951.7	0.484523	0.484523	595
1355.56	3956.23	0.485391	0.485391	595
1355.66	3961.06	0.486217	0.486217	595
1355.77	3965.68	0.487065	0.487065	595
1355.88	3970.19	0.487954	0.487954	595
1355.98	3973.39	0.48876	0.48876	595
1356.09	3975.56	0.489649	0.489649	595
1356.2	3976.31	0.490538	0.490538	595
1356.31	3976.87	0.491406	0.491406	595
1356.41	3977.37	0.492212	0.492212	595
1356.52	3979.75	0.49308	0.49308	595
1356.63	3985.02	0.493969	0.493969	595
1356.73	3991.26	0.494775	0.494775	595
1356.84	3998.36	0.495664	0.495664	595
1356.95	4005.8	0.496553	0.496553	595
1357.05	4011.88	0.49738	0.49738	595
1357.16	4016.19	0.498248	0.498248	595
1357.27	4019.61	0.499095	0.499095	595
1357.38	4021.84	0.500005	0.500005	595
1357.48	4022.76	0.500791	0.500791	595
1357.59	4023.65	0.501679	0.501679	595
1357.7	4024.64	0.502548	0.502548	595
1357.8	4025.62	0.503374	0.503374	595
1357.91	4025.82	0.504263	0.504263	595
1358.02	4026.82	0.505132	0.505132	595
1358.13	4031.53	0.50602	0.50602	595
1358.23	4037.61	0.506826	0.506826	595
1358.34	4046.04	0.507715	0.507715	595
1358.45	4054.08	0.508583	0.508583	595
1358.55	4060.38	0.509369	0.509369	595
1358.66	4065.32	0.510258	0.510258	595
1358.77	4069.32	0.511126	0.511126	595
1358.88	4072.01	0.512015	0.512015	595
1358.98	4075.14	0.512863	0.512863	594
1359.09	4076.92	0.513751	0.513751	594
1359.2	4077.21	0.514661	0.514661	594
1359.3	4077.27	0.515446	0.515446	594
1359.41	4077.15	0.516335	0.516335	594
1359.52	4074.92	0.517224	0.517224	594
1359.63	4073.43	0.518071	0.518071	594
1359.73	4077.61	0.518877	0.518877	594
1359.84	4086.39	0.519746	0.519746	594
1359.95	4097.58	0.520655	0.520655	594
1360.05	4106.06	0.521461	0.521461	594
1360.16	4113.7	0.52235	0.52235	594
1360.27	4117.79	0.523218	0.523218	594
1360.38	4118.65	0.524086	0.524086	594
1360.48	4119.62	0.524913	0.524913	594
1360.59	4123.19	0.525823	0.525823	594
1360.7	4128.12	0.526691	0.526691	594
1360.8	4132.59	0.527477	0.527477	594
1360.91	4136.07	0.528365	0.528365	594
1361.02	4136.91	0.529213	0.529213	594
1361.13	4133.61	0.530102	0.530102	594
1361.23	4128.75	0.530929	0.530929	594
1361.34	4126.96	0.531817	0.531817	594
1361.45	4132.51	0.532685	0.532685	594
1361.55	4140.87	0.533492	0.533492	594
1361.66	4150.56	0.53438	0.53438	594
1361.77	4159.37	0.535249	0.535249	594
1361.87	4165.98	0.536055	0.536055	594
1361.98	4169.75	0.536944	0.536944	595
1362.09	4172.14	0.537812	0.537812	595
1362.2	4174.92	0.538701	0.538701	595
1362.3	4178.69	0.539507	0.539507	595
1362.41	4184	0.540375	0.540375	595
1362.52	4188.5	0.541243	0.541243	595
1362.62	4191.75	0.54207	0.54207	595
1362.73	4193.2	0.542938	0.542938	595
1362.84	4190.74	0.543827	0.543827	595
1362.95	4187.13	0.544695	0.544695	595
1363.05	4184.63	0.545522	0.545522	595
1363.16	4183.1	0.54639	0.54639	595
1363.27	4187.28	0.547279	0.547279	595
1363.37	4194.61	0.548044	0.548044	595
1363.48	4205.06	0.548954	0.548954	595
1363.59	4214.69	0.549821	0.549821	595
1363.7	4223.22	0.55071	0.55071	595
1363.8	4227.56	0.551517	0.551517	595
1363.91	4229.58	0.552405	0.552405	595
1364.02	4230.36	0.553274	0.553274	595
1364.12	4232	0.554059	0.554059	595
1364.23	4237.47	0.554948	0.554948	595
1364.34	4244.1	0.555837	0.555837	595
1364.45	4250.38	0.556705	0.556705	595
1364.55	4253.33	0.557511	0.557511	595
1364.66	4252.66	0.5584	0.5584	595
1364.77	4247.46	0.559248	0.559248	595
1364.87	4243.58	0.560074	0.560074	595
1364.98	4241.51	0.560943	0.560943	595
1365.09	4243.69	0.561811	0.561811	595
1365.2	4250.55	0.562699	0.562699	595
1365.3	4258.19	0.563506	0.563506	595
1365.41	4267.21	0.564374	0.564374	595
1365.52	4274.52	0.565263	0.565263	595
1365.62	4278.6	0.566048	0.566048	595
1365.73	4281.49	0.566937	0.566937	595
1365.84	4284.61	0.567805	0.567805	595
1365.95	4289.27	0.568694	0.568694	595
1366.05	4294.27	0.56948	0.56948	595
1366.16	4299.86	0.570368	0.570368	595
1366.27	4304.52	0.571216	0.571216	595
1366.37	4308.07	0.572043	0.572043	595
1366.48	4309.65	0.572911	0.572911	595
1366.59	4309	0.5738	0.5738	595
1366.69	4305.59	0.574606	0.574606	595
1366.8	4301.19	0.575474	0.575474	595
1366.91	4297.6	0.576342	0.576342	595
1367.01	4297.68	0.577169	0.577169	595
1367.12	4303.74	0.578017	0.578017	595
1367.23	4313.22	0.578906	0.578906	595
1367.34	4323.45	0.579773	0.579773	595
1367.44	4331.63	0.5806	0.5806	595
1367.55	4338.63	0.581469	0.581469	595
1367.66	4343.17	0.582357	0.582357	595
1367.76	4343.47	0.583143	0.583143	595
1367.87	4343.75	0.583991	0.583991	595
1367.98	4347.21	0.5849	0.5849	595
1368.09	4352.82	0.585748	0.585748	595
1368.19	4359.3	0.586554	0.586554	595
1368.3	4365.76	0.587422	0.587422	595
1368.41	4369.19	0.58829	0.58829	595
1368.51	4369.27	0.589117	0.589117	595
1368.62	4363.58	0.589985	0.589985	595
1368.73	4357.9	0.590874	0.590874	595
1368.84	4355.09	0.591762	0.591762	595
1368.94	4357	0.592527	0.592527	595
1369.05	4362.74	0.593416	0.593416	595
1369.16	4371.34	0.594284	0.594284	595
1369.26	4379.02	0.59507	0.59507	595
1369.37	4385.81	0.595938	0.595938	595
1369.48	4391.02	0.596827	0.596827	595
1369.59	4395.59	0.597695	0.597695	595
1369.69	4398.49	0.598501	0.598501	595
1369.8	4401.5	0.59939	0.59939	595
1369.91	4405.52	0.600258	0.600258	595
1370.01	4410.19	0.601044	0.601044	595
1370.12	4417.01	0.601932	0.601932	595
1370.23	4422.96	0.602801	0.602801	595
1370.34	4427.11	0.603669	0.603669	595
1370.44	4428.62	0.604475	0.604475	595
1370.55	4426.61	0.605364	0.605364	595
1370.66	4422.35	0.606212	0.606212	595
1370.76	4418.83	0.607017	0.607017	595
1370.87	4414.8	0.607886	0.607886	595
1370.98	4412.56	0.608775	0.608775	595
1371.09	4417.39	0.609684	0.609684	595
1371.19	4425.19	0.610449	0.610449	595
1371.3	4435.66	0.611317	0.611317	595
1371.41	4445.63	0.612227	0.612227	595
1371.51	4452.47	0.613012	0.613012	595
1371.62	4457.16	0.61388	0.61388	595
1371.73	4458.43	0.614769	0.614769	595
1371.83	4458.7	0.615555	0.615555	595
1371.94	4461.79	0.616443	0.616443	595
1372.05	4467.65	0.617332	0.617332	595
1372.16	4474.54	0.618221	0.618221	595
1372.26	4480.74	0.619007	0.619007	595
1372.37	4485.95	0.619896	0.619896	595
1372.48	4487.34	0.620764	0.620764	595
1372.58	4485.24	0.62157	0.62157	595
1372.69	4480.11	0.622438	0.622438	595
1372.8	4475.42	0.623306	0.623306	595
1372.91	4472.66	0.624174	0.624174	595
1373.01	4473.84	0.625001	0.625001	595
1373.12	4478.32	0.62587	0.62587	594
1373.23	4486.21	0.626758	0.626758	594
1373.33	4494.67	0.627544	0.627544	594
1373.44	4503.19	0.628433	0.628433	594
1373.55	4508.74	0.629321	0.629321	594
1373.66	4511.14	0.630169	0.630169	594
1373.76	4512.92	0.630996	0.630996	594
1373.87	4516.38	0.631864	0.631864	594
1373.98	4521.56	0.632732	0.632732	594
1374.08	4527.61	0.633538	0.633538	594
1374.19	4534.27	0.634427	0.634427	594
1374.3	4539.78	0.635295	0.635295	594
1374.41	4543.94	0.636164	0.636164	594
1374.51	4545.56	0.63699	0.63699	594
1374.62	4543.61	0.637879	0.637879	594
1374.73	4539.53	0.638768	0.638768	594
1374.83	4537.34	0.639553	0.639553	594
1374.94	4534.89	0.640422	0.640422	594
1375.05	4530.29	0.641311	0.641311	594
1375.16	4530.42	0.642199	0.642199	594
1375.26	4536.08	0.642985	0.642985	594
1375.37	4546.33	0.643874	0.643874	594
1375.48	4557.19	0.644762	0.644762	594
1375.58	4565.93	0.645548	0.645548	594
1375.69	4572.45	0.646437	0.646437	594
1375.8	4573.46	0.647326	0.647326	594
1375.91	4571.76	0.648194	0.648194	594
1376.01	4572.95	0.648979	0.648979	594
1376.12	4578.62	0.649868	0.649868	594
1376.23	4586.73	0.650736	0.650736	594
1376.33	4594.06	0.651542	0.651542	594
1376.44	4600.66	0.652411	0.652411	594
1376.55	4604.57	0.65332	0.65332	594
1376.65	4604.35	0.654106	0.654106	594
1376.76	4599.73	0.655015	0.655015	594
1376.87	4595.11	0.655884	0.655884	594
1376.98	4593.52	0.656751	0.656751	594
1377.08	4592.68	0.657578	0.657578	594
1377.19	4593.01	0.658447	0.658447	594
1377.3	4597.94	0.659335	0.659335	594
1377.4	4604.54	0.660121	0.660121	594
1377.51	4613.44	0.66101	0.66101	594
1377.62	4622.06	0.661898	0.661898	594
1377.73	4629.41	0.662767	0.662767	594
1377.83	4632.96	0.663573	0.663573	594
1377.94	4633.4	0.664482	0.664482	594
1378.05	4634.18	0.665351	0.665351	594
1378.15	4638.48	0.666157	0.666157	594
1378.26	4646.2	0.667025	0.667025	594
1378.37	4654.66	0.667914	0.667914	594
1378.48	4662.13	0.668782	0.668782	594
1378.58	4666.8	0.669609	0.669609	594
1378.69	4669.1	0.670477	0.670477	594
1378.8	4667.36	0.671366	0.671366	594
1378.9	4664.27	0.672172	0.672172	594
1379.01	4661.48	0.67304	0.67304	594
1379.12	4659.77	0.673949	0.673949	594
1379.23	4653.89	0.674838	0.674838	594
1379.33	4651.16	0.675603	0.675603	594
1379.44	4656.49	0.676492	0.676492	594
1379.55	4666.48	0.677381	0.677381	594
1379.65	4675.92	0.678187	0.678187	594
1379.76	4686.44	0.679076	0.679076	594
1379.87	4693.92	0.679944	0.679944	594
1379.98	4697.13	0.680812	0.680812	594
1380.08	4697.78	0.681639	0.681639	594
1380.19	4698.81	0.682549	0.682549	594
1380.3	4702.11	0.683438	0.683438	594
1380.4	4707.37	0.684223	0.684223	594
1380.51	4715.23	0.685112	0.685112	594
1380.62	4722.89	0.686022	0.686022	594
1380.73	4729.99	0.686889	0.686889	594
1380.83	4733.7	0.687675	0.687675	594
1380.94	4734.1	0.688564	0.688564	594
1381.05	4731.01	0.689453	0.689453	594
1381.15	4726.94	0.69028	0.69028	594
1381.26	4722.9	0.691148	0.691148	594
1381.37	4720.67	0.692016	0.692016	594
1381.48	4718.83	0.692905	0.692905	594
1381.58	4722.43	0.693711	0.693711	594
1381.69	4729.97	0.6946	0.6946	594
1381.79	4738.61	0.695385	0.695385	594
1381.9	4747.36	0.696274	0.696274	594
1382.01	4754.35	0.697163	0.697163	594
1382.12	4758.12	0.698031	0.698031	594
1382.22	4758.85	0.698837	0.698837	594
1382.33	4760.11	0.699726	0.699726	594
1382.44	4764.21	0.700594	0.700594	594
1382.54	4769.49	0.7014	0.7014	594
1382.65	4777.42	0.70231	0.70231	594
1382.76	4785.14	0.703178	0.703178	594
1382.87	4790.8	0.704067	0.704067	594
1382.97	4793.93	0.704873	0.704873	594
1383.08	4794.39	0.705741	0.705741	594
1383.19	4792.32	0.70663	0.70663	594
1383.29	4789.54	0.707416	0.707416	594
1383.4	4787.19	0.708304	0.708304	594
1383.51	4783.56	0.709173	0.709173	594
1383.62	4776.58	0.710041	0.710041	594
1383.72	4775.58	0.710868	0.710868	594
1383.83	4782.56	0.711757	0.711757	594
1383.94	4793.41	0.712645	0.712645	594
1384.04	4804.29	0.713431	0.713431	594
1384.15	4814.03	0.714299	0.714299	594
1384.26	4820.07	0.715188	0.715188	594
1384.37	4822.85	0.716077	0.716077	594
1384.47	4822.17	0.716842	0.716842	594
1384.58	4823.57	0.71773	0.71773	594
1384.69	4827.59	0.718619	0.718619	594
1384.79	4833.07	0.719425	0.719425	594
1384.9	4840.52	0.720293	0.720293	594
1385.01	4847.43	0.721203	0.721203	594
1385.12	4852.13	0.722071	0.722071	594
1385.22	4853.95	0.722877	0.722877	594
1385.33	4853.36	0.723746	0.723746	594
1385.44	4851.97	0.724634	0.724634	594
1385.54	4849.48	0.72542	0.72542	594
1385.65	4846.34	0.726309	0.726309	594
1385.76	4842.04	0.727156	0.727156	594
1385.87	4841.31	0.728045	0.728045	594
1385.97	4844.41	0.728851	0.728851	594
1386.08	4851.98	0.72974	0.72974	594
1386.19	4861.59	0.730629	0.730629	594
1386.29	4869.27	0.731415	0.731415	594
1386.4	4875.53	0.732324	0.732324	594
1386.51	4878.77	0.733171	0.733171	594
1386.61	4879.18	0.733998	0.733998	594
1386.72	4880.37	0.734887	0.734887	594
1386.83	4884.23	0.735734	0.735734	594
1386.94	4890.69	0.736603	0.736603	594
1387.04	4897.2	0.737409	0.737409	594
1387.15	4904.59	0.738277	0.738277	594
1387.26	4909.91	0.739166	0.739166	594
1387.36	4912.97	0.739952	0.739952	594
1387.47	4912.48	0.74084	0.74084	594
1387.58	4909.72	0.741709	0.741709	594
1387.69	4907.23	0.742597	0.742597	594
1387.79	4905.92	0.743404	0.743404	594
1387.9	4902.49	0.744272	0.744272	594
1388.01	4897.69	0.74514	0.74514	594
1388.11	4898.59	0.745925	0.745925	594
1388.22	4904.32	0.746814	0.746814	594
1388.33	4913.48	0.747703	0.747703	594
1388.44	4923.55	0.748571	0.748571	594
1388.54	4931.02	0.749377	0.749377	594
1388.65	4937.06	0.750266	0.750266	594
1388.76	4939.75	0.751134	0.751134	594
1388.86	4939.44	0.751961	0.751961	594
1388.97	4940	0.752829	0.752829	594
1389.08	4944.01	0.753677	0.753677	594
1389.19	4950.98	0.754565	0.754565	594
1389.29	4958	0.755351	0.755351	594
1389.4	4965.7	0.75624	0.75624	595
1389.51	4969.79	0.757087	0.757087	595
1389.61	4971.71	0.757914	0.757914	595
1389.72	4969.74	0.758783	0.758783	595
1389.83	4966.39	0.759671	0.759671	595
1389.94	4962.77	0.76056	0.76056	595
1390.04	4959.21	0.761346	0.761346	595
1390.15	4957.01	0.762214	0.762214	595
1390.26	4959.92	0.763103	0.763103	595
1390.36	4965.13	0.763888	0.763888	595
1390.47	4971.97	0.764756	0.764756	595
1390.58	4979.18	0.765604	0.765604	595
1390.69	4987.49	0.766513	0.766513	595
1390.79	4993.98	0.767299	0.767299	595
1390.9	4997.94	0.768167	0.768167	595
1391.01	4999.12	0.769035	0.769035	595
1391.11	4999.51	0.769862	0.769862	595
1391.22	5002.01	0.77073	0.77073	595
1391.33	5007.46	0.771599	0.771599	595
1391.44	5014.45	0.772487	0.772487	595
1391.54	5020.12	0.773273	0.773273	595
1391.65	5026.63	0.774162	0.774162	595
1391.76	5029.5	0.775009	0.775009	595
1391.86	5030.43	0.775815	0.775815	595
1391.97	5029.16	0.776704	0.776704	595
1392.08	5026.08	0.777614	0.777614	595
1392.18	5021.87	0.778378	0.778378	595
1392.29	5017.17	0.779247	0.779247	595
1392.4	5014.55	0.780135	0.780135	595
1392.51	5017	0.781024	0.781024	595
1392.61	5023.03	0.78181	0.78181	595
1392.72	5032.18	0.782678	0.782678	595
1392.83	5041.35	0.783546	0.783546	595
1392.93	5048.25	0.784373	0.784373	595
1393.04	5053.24	0.785241	0.785241	595
1393.15	5056.04	0.786109	0.786109	595
1393.26	5057.71	0.786998	0.786998	595
1393.36	5060.35	0.787804	0.787804	595
1393.47	5064.9	0.788673	0.788673	595
1393.58	5070.94	0.789561	0.789561	595
1393.68	5076.46	0.790367	0.790367	595
1393.79	5081.69	0.791236	0.791236	595
1393.9	5085.91	0.792104	0.792104	595
1394.01	5088.29	0.792972	0.792972	595
1394.11	5089.58	0.793799	0.793799	595
1394.22	5087.69	0.794667	0.794667	595
1394.33	5084.6	0.795556	0.795556	595
1394.43	5080.35	0.796341	0.796341	595
1394.54	5077.19	0.79723	0.79723	595
1394.65	5077.15	0.798119	0.798119	595
1394.76	5080.66	0.798966	0.798966	595
1394.86	5087.76	0.799793	0.799793	595
1394.97	5096.11	0.800662	0.800662	595
1395.08	5104.34	0.80153	0.80153	595
1395.18	5110.28	0.802336	0.802336	595
1395.29	5113.8	0.803204	0.803204	595
1395.4	5115.88	0.804072	0.804072	595
1395.51	5118.28	0.804982	0.804982	595
1395.61	5121.17	0.805767	0.805767	595
1395.72	5126.45	0.806677	0.806677	595
1395.83	5131.97	0.807566	0.807566	595
1395.93	5136.73	0.808351	0.808351	595
1396.04	5142.52	0.80924	0.80924	595
1396.15	5146.94	0.810129	0.810129	595
1396.26	5149.07	0.810976	0.810976	595
1396.36	5149.85	0.811782	0.811782	595
1396.47	5148.35	0.812651	0.812651	595
1396.57	5145.92	0.813457	0.813457	595
1396.68	5141.39	0.814366	0.814366	595
1396.79	5135.98	0.815235	0.815235	595
1396.9	5134.31	0.816102	0.816102	595
1397	5138.71	0.81695	0.81695	595
1397.11	5146.76	0.817797	0.817797	595
1397.22	5155.4	0.818666	0.818666	595
1397.32	5163.27	0.819451	0.819451	595
1397.43	5170.58	0.82034	0.82034	595
1397.54	5174.88	0.821208	0.821208	595
1397.65	5175.87	0.822097	0.822097	595
1397.75	5176.06	0.822903	0.822903	595
1397.86	5179.21	0.823792	0.823792	595
1397.97	5184.67	0.824681	0.824681	595
1398.07	5190.68	0.825487	0.825487	595
1398.18	5196.86	0.826376	0.826376	595
1398.29	5202.18	0.827244	0.827244	595
1398.4	5205.32	0.828133	0.828133	595
1398.5	5205.86	0.828939	0.828939	595
1398.61	5204.25	0.829828	0.829828	595
1398.72	5201.79	0.830675	0.830675	595
1398.82	5200.16	0.831502	0.831502	595
1398.93	5197.1	0.83237	0.83237	595
1399.04	5196.12	0.833239	0.833239	595
1399.15	5198.31	0.834128	0.834128	595
1399.25	5203.39	0.834933	0.834933	595
1399.36	5210.83	0.835822	0.835822	595
1399.47	5218.08	0.836711	0.836711	595
1399.57	5224.22	0.837497	0.837497	595
1399.68	5228.79	0.838385	0.838385	595
1399.79	5231.84	0.839274	0.839274	595
1399.9	5233.89	0.840143	0.840143	595
1400	5236.95	0.840949	0.840949	595
1400.11	5241.04	0.841838	0.841838	595
1400.22	5246.18	0.842706	0.842706	595
1400.32	5251.16	0.843532	0.843532	595
1400.43	5256.22	0.844401	0.844401	595
1400.54	5260.47	0.84529	0.84529	595
1400.65	5263.22	0.846179	0.846179	595
1400.75	5264.14	0.846964	0.846964	595
1400.86	5263.26	0.847832	0.847832	595
1400.97	5260.76	0.848742	0.848742	595
1401.07	5256.71	0.849548	0.849548	595
1401.18	5251.72	0.850437	0.850437	595
1401.29	5251.48	0.851346	0.851346	595
1401.4	5255.09	0.852235	0.852235	595
1401.5	5260.96	0.853041	0.853041	595
1401.61	5268.64	0.853909	0.853909	595
1401.72	5276.44	0.854798	0.854798	595
1401.82	5282.94	0.855584	0.855584	595
1401.93	5287.92	0.856473	0.856473	595
1402.04	5291.91	0.857341	0.857341	595
1402.14	5293.89	0.858167	0.858167	595
1402.25	5295.75	0.859036	0.859036	595
1402.36	5299.1	0.859945	0.859945	595
1402.47	5304.13	0.860813	0.860813	595
1402.57	5310.25	0.86162	0.86162	595
1402.68	5315.3	0.862508	0.862508	595
1402.79	5319.07	0.863377	0.863377	595
1402.89	5321.37	0.864183	0.864183	595
1403	5321.14	0.865071	0.865071	595
1403.11	5319.13	0.86596	0.86596	595
1403.22	5317.36	0.866829	0.866829	595
1403.32	5315.24	0.867614	0.867614	595
1403.43	5313.18	0.868482	0.868482	595
1403.54	5314.73	0.869392	0.869392	595
1403.64	5318.86	0.870198	0.870198	594
1403.75	5325.27	0.871087	0.871087	594
1403.86	5332.19	0.871976	0.871976	594
1403.97	5338.56	0.872844	0.872844	594
1404.07	5344.12	0.87365	0.87365	594
1404.18	5348.39	0.874518	0.874518	594
1404.29	5352.02	0.875407	0.875407	594
1404.39	5354.66	0.876213	0.876213	594
1404.5	5357.42	0.877102	0.877102	594
1404.61	5361.02	0.877949	0.877949	594
1404.72	5366.14	0.87888	0.87888	594
1404.82	5370.54	0.879665	0.879665	594
1404.93	5375.08	0.880533	0.880533	594
1405.04	5378.35	0.881422	0.881422	594
1405.14	5380.15	0.882229	0.882229	594
1405.25	5380.89	0.883096	0.883096	594
1405.36	5379.7	0.883985	0.883985	594
1405.47	5377.32	0.884874	0.884874	594
1405.57	5373.99	0.88566	0.88566	594
1405.68	5370.86	0.886528	0.886528	594
1405.79	5370.89	0.887376	0.887376	594
1405.89	5375.68	0.888223	0.888223	594
1406	5382.34	0.889091	0.889091	594
1406.11	5390.07	0.88998	0.88998	594
1406.22	5397.43	0.890869	0.890869	594
1406.32	5402.72	0.891696	0.891696	594
1406.43	5406.08	0.892564	0.892564	594
1406.54	5408.59	0.893432	0.893432	594
1406.64	5411.8	0.894238	0.894238	594
1406.75	5415.98	0.895086	0.895086	594
1406.86	5420.8	0.895974	0.895974	594
1406.96	5424.8	0.896781	0.896781	594
1407.07	5428.73	0.897649	0.897649	594
1407.18	5433.12	0.898537	0.898537	594
1407.29	5436.07	0.899406	0.899406	594
1407.39	5437.96	0.900212	0.900212	594
1407.5	5438.47	0.90108	0.90108	594
1407.61	5436.98	0.901969	0.901969	594
1407.71	5435.61	0.902755	0.902755	594
1407.82	5433.9	0.903664	0.903664	594
1407.93	5431.69	0.904532	0.904532	594
1408.04	5432.78	0.9054	0.9054	594
1408.14	5436.96	0.906186	0.906186	594
1408.25	5443.41	0.907075	0.907075	594
1408.36	5449.98	0.907964	0.907964	594
1408.46	5456.16	0.908769	0.908769	594
1408.57	5461.96	0.909638	0.909638	594
1408.68	5465.36	0.910506	0.910506	594
1408.79	5468.28	0.911415	0.911415	594
1408.89	5470.61	0.912201	0.912201	594
1409	5473.97	0.913069	0.913069	594
1409.11	5478.34	0.913958	0.913958	594
1409.21	5482.28	0.914743	0.914743	594
1409.32	5486.95	0.915612	0.915612	594
1409.43	5491.93	0.91648	0.91648	594
1409.54	5495.14	0.917368	0.917368	594
1409.64	5496.85	0.918175	0.918175	594
1409.75	5497.03	0.919043	0.919043	594
1409.86	5495.49	0.919932	0.919932	594
1409.96	5492.43	0.920717	0.920717	594
1410.07	5488.69	0.921606	0.921606	594
1410.18	5486.09	0.922474	0.922474	594
1410.29	5488.84	0.923363	0.923363	594
1410.39	5493.77	0.924149	0.924149	594
1410.5	5501.03	0.925017	0.925017	594
1410.61	5509.51	0.925927	0.925927	594
1410.71	5515.18	0.926712	0.926712	594
1410.82	5520.15	0.927601	0.927601	594
1410.93	5523.6	0.928469	0.928469	594
1411.04	5525.81	0.929358	0.929358	594
1411.14	5527.74	0.930122	0.930122	594
1411.25	5531.38	0.931011	0.931011	594
1411.36	5536.13	0.9319	0.9319	594
1411.46	5541.39	0.932686	0.932686	594
1411.57	5546.23	0.933575	0.933575	594
1411.68	5549.35	0.934443	0.934443	594
1411.78	5550.56	0.935187	0.935187	594
1411.89	5551.92	0.936096	0.936096	594
1412	5552.11	0.936944	0.936944	594
1412.1	5550.65	0.937771	0.937771	594
1412.21	5546.68	0.938639	0.938639	594
1412.32	5544.71	0.939507	0.939507	594
1412.43	5546.7	0.940396	0.940396	594
1412.53	5550.91	0.941202	0.941202	594
1412.64	5556.66	0.94205	0.94205	594
1412.75	5563.29	0.942938	0.942938	595
1412.85	5568.84	0.943745	0.943745	595
1412.96	5574.26	0.944613	0.944613	595
1413.07	5578.1	0.945501	0.945501	595
1413.18	5581.17	0.94637	0.94637	595
1413.28	5584.39	0.947196	0.947196	595
1413.39	5587.08	0.948065	0.948065	595
1413.5	5590.81	0.948954	0.948954	595
1413.6	5595.07	0.949718	0.949718	595
1413.71	5599.42	0.950628	0.950628	595
1413.82	5603.1	0.951496	0.951496	595
1413.93	5605.7	0.952364	0.952364	595
1414.03	5607.35	0.95317	0.95317	595
1414.14	5606.63	0.954038	0.954038	595
1414.25	5604.59	0.954907	0.954907	595
1414.35	5602.36	0.955734	0.955734	595
1414.46	5600.57	0.956581	0.956581	595
1414.57	5601.04	0.95747	0.95747	595
1414.68	5605.65	0.958359	0.958359	595
1414.78	5611.93	0.959165	0.959165	595
1414.89	5618.48	0.960054	0.960054	595
1415	5624.72	0.960922	0.960922	595
1415.1	5630.29	0.961708	0.961708	595
1415.21	5634.35	0.962596	0.962596	595
1415.32	5638.15	0.963485	0.963485	595
1415.43	5640.68	0.964333	0.964333	595
1415.53	5643.32	0.965139	0.965139	595
1415.64	5646.49	0.966027	0.966027	595
1415.75	5650.04	0.966896	0.966896	595
1415.85	5653.79	0.967723	0.967723	595
1415.96	5657.54	0.968591	0.968591	595
1416.07	5660.75	0.969459	0.969459	595
1416.18	5662.48	0.970327	0.970327	595
1416.28	5663.38	0.971133	0.971133	595
1416.39	5662.02	0.972001	0.972001	595
1416.5	5659.26	0.97289	0.97289	595
1416.6	5657.4	0.973676	0.973676	595
1416.71	5658.38	0.974585	0.974585	595
1416.82	5661.35	0.975453	0.975453	595
1416.92	5665.93	0.976239	0.976239	595
1417.03	5671.85	0.977149	0.977149	595
1417.14	5677.67	0.978037	0.978037	595
1417.25	5683.93	0.978906	0.978906	595
1417.35	5688.12	0.979691	0.979691	595
1417.46	5692.13	0.98058	0.98058	595
1417.57	5695.78	0.981448	0.981448	595
1417.67	5698.83	0.982254	0.982254	595
1417.78	5703.5	0.983143	0.983143	595
1417.89	5706.35	0.984032	0.984032	595
1418	5709.34	0.984921	0.984921	595
1418.1	5711.76	0.985706	0.985706	595
1418.21	5714.26	0.986616	0.986616	595
1418.32	5716.44	0.987463	0.987463	595
1418.42	5717.63	0.988269	0.988269	595
1418.53	5718.08	0.989138	0.989138	595
1418.64	5718.09	0.990006	0.990006	595
1418.75	5716.05	0.990915	0.990915	595
1418.85	5714.75	0.991701	0.991701	595
1418.96	5715.82	0.99259	0.99259	595
1419.07	5719.87	0.993479	0.993479	595
1419.17	5725.22	0.994264	0.994264	595
1419.28	5731.78	0.995153	0.995153	595
1419.39	5738.04	0.996062	0.996062	595
1419.5	5743.29	0.99693	0.99693	595
1419.6	5746.8	0.997737	0.997737	595
1419.71	5750.27	0.998626	0.998626	595
1419.82	5753.28	0.999473	0.999473	595
1419.92	5756.27	1.00028	1.00028	595
1420.03	5760.39	1.00117	1.00117	595
1420.14	5764.56	1.00206	1.00206	595
1420.25	5767.82	1.00295	1.00295	595
1420.35	5771.01	1.00375	1.00375	595
1420.46	5773.3	1.00464	1.00464	595
1420.57	5774.55	1.00551	1.00551	595
1420.67	5774.63	1.00629	1.00629	595
1420.78	5773.32	1.0072	1.0072	595
1420.89	5771.44	1.00803	1.00803	595
1421	5771.71	1.00894	1.00894	595
1421.1	5773.79	1.00977	1.00977	595
1421.21	5777.96	1.01064	1.01064	595
1421.32	5782.7	1.01152	1.01152	595
1421.42	5787.45	1.01233	1.01233	595
1421.53	5793.31	1.0132	1.0132	595
1421.64	5798.96	1.01411	1.01411	595
1421.74	5803.18	1.01489	1.01489	595
1421.85	5807.36	1.01578	1.01578	595
1421.96	5810.57	1.01665	1.01665	595
1422.07	5813.97	1.01752	1.01752	595
1422.17	5816.98	1.01832	1.01832	595
1422.28	5820.33	1.01921	1.01921	595
1422.39	5823.89	1.0201	1.0201	595
1422.49	5827.56	1.02093	1.02093	595
1422.6	5830.58	1.02184	1.02184	595
1422.71	5831.28	1.02271	1.02271	595
1422.82	5830.19	1.02357	1.02357	595
1422.92	5828.92	1.0244	1.0244	595
1423.03	5827.81	1.02527	1.02527	595
1423.14	5828.03	1.02616	1.02616	595
1423.24	5830.03	1.02694	1.02694	595
1423.35	5833.77	1.02783	1.02783	595
1423.46	5838.32	1.02872	1.02872	595
1423.57	5843.75	1.02961	1.02961	595
1423.67	5848.17	1.03042	1.03042	595
1423.78	5853.18	1.03131	1.03131	595
1423.89	5858.07	1.03217	1.03217	595
1423.99	5861.78	1.03296	1.03296	595
1424.1	5866.19	1.03385	1.03385	595
1424.21	5870.34	1.03476	1.03476	595
1424.32	5874.09	1.03563	1.03563	595
1424.42	5876.73	1.03645	1.03645	595
1424.53	5879.11	1.0373	1.0373	595
1424.64	5882.32	1.03821	1.03821	595
1424.74	5883.95	1.039	1.039	595
1424.85	5885.23	1.03988	1.03988	595
1424.96	5885.12	1.04073	1.04073	594
1425.07	5885.14	1.04164	1.04164	594
1425.17	5884.5	1.04245	1.04245	594
1425.28	5884.35	1.04334	1.04334	594
1425.39	5885.57	1.04418	1.04418	594
1425.49	5888.85	1.04501	1.04501	594
1425.6	5894.07	1.0459	1.0459	594
1425.71	5899.78	1.04677	1.04677	594
1425.82	5905.62	1.04766	1.04766	594
1425.92	5910.23	1.04842	1.04842	594
1426.03	5914.75	1.04933	1.04933	594
1426.14	5918	1.0502	1.0502	594
1426.24	5920.7	1.05101	1.05101	594
1426.35	5923.83	1.05189	1.05189	594
1426.46	5926.85	1.05276	1.05276	594
1426.57	5930.42	1.05367	1.05367	594
1426.67	5933.94	1.05446	1.05446	594
1426.78	5936.44	1.05533	1.05533	594
1426.88	5939.17	1.05613	1.05613	594
1426.99	5941.5	1.05702	1.05702	594
1427.1	5942.07	1.05789	1.05789	594
1427.21	5941.05	1.0588	1.0588	594
1427.31	5939.64	1.05958	1.05958	594
1427.42	5938.54	1.06047	1.06047	594
1427.53	5939.51	1.06134	1.06134	594
1427.63	5942.13	1.06215	1.06215	594
1427.74	5947.54	1.06304	1.06304	594
1427.85	5953.79	1.0639	1.0639	594
1427.96	5959.9	1.06477	1.06477	594
1428.06	5964.29	1.06558	1.06558	594
1428.17	5968.51	1.06645	1.06645	594
1428.28	5971.87	1.06731	1.06731	594
1428.38	5974.48	1.06814	1.06814	594
1428.49	5978.35	1.06901	1.06901	594
1428.6	5981.74	1.06988	1.06988	594
1428.71	5984.81	1.07079	1.07079	594
1428.81	5987.58	1.07157	1.07157	594
1428.92	5990.38	1.07246	1.07246	593
1429.03	5992.8	1.07335	1.07335	593
1429.13	5994.04	1.07409	1.07409	593
1429.24	5995.77	1.07498	1.07498	593
1429.35	5996.55	1.07587	1.07587	593
1429.46	5996.48	1.07676	1.07676	593
1429.56	5996.24	1.07757	1.07757	593
1429.67	5996.3	1.07844	1.07844	593
1429.78	5997.5	1.07932	1.07932	593
1429.88	6000.45	1.08011	1.08011	593
1429.99	6005.18	1.081	1.081	593
1430.1	6010.92	1.08189	1.08189	593
1430.21	6016.56	1.08276	1.08276	593
1430.31	6022.08	1.08356	1.08356	593
1430.42	6026.52	1.08441	1.08441	593
1430.53	6030.41	1.08528	1.08528	593
1430.63	6033.95	1.0861	1.0861	593
1430.74	6037.26	1.08699	1.08699	593
1430.85	6040.18	1.08786	1.08786	593
1430.96	6042.58	1.08875	1.08875	593
1431.06	6045.2	1.08954	1.08954	593
1431.17	6047.34	1.0904	1.0904	593
1431.28	6049.71	1.09127	1.09127	593
1431.38	6051.38	1.09208	1.09208	593
1431.49	6052.25	1.09297	1.09297	593
1431.6	6052.3	1.09383	1.09383	593
1431.7	6052.18	1.09464	1.09464	593
1431.81	6051.83	1.09551	1.09551	593
1431.92	6053.12	1.09638	1.09638	593
1432.03	6056.7	1.09727	1.09727	593
1432.13	6060.46	1.09807	1.09807	593
1432.24	6065.33	1.09894	1.09894	593
1432.35	6070.5	1.09981	1.09981	593
1432.45	6074.81	1.10062	1.10062	593
1432.56	6080.07	1.1015	1.1015	593
1432.67	6084.12	1.10237	1.10237	593
1432.78	6087.84	1.10326	1.10326	593
1432.88	6090.7	1.10405	1.10405	593
1432.99	6094.34	1.10489	1.10489	593
1433.1	6099.5	1.10576	1.10576	593
1433.2	6103.18	1.10657	1.10657	593
1433.31	6106.12	1.10744	1.10744	593
1433.42	6107.64	1.10833	1.10833	593
1433.53	6107.87	1.10923	1.10923	593
1433.63	6107.83	1.11	1.11	593
1433.74	6107.61	1.11087	1.11087	593
1433.85	6107.85	1.11176	1.11176	593
1433.95	6109.05	1.11254	1.11254	593
1434.06	6110.72	1.11341	1.11341	593
1434.17	6113.8	1.1143	1.1143	593
1434.28	6118.24	1.11519	1.11519	593
1434.38	6122.39	1.11597	1.11597	593
1434.49	6127.21	1.11686	1.11686	593
1434.6	6131.27	1.11775	1.11775	593
1434.7	6135.45	1.11854	1.11854	593
1434.81	6139.96	1.1194	1.1194	593
1434.92	6143.91	1.12027	1.12027	593
1435.03	6147.94	1.12118	1.12118	593
1435.13	6151.27	1.12199	1.12199	593
1435.24	6154.29	1.12284	1.12284	593
1435.35	6156.57	1.12372	1.12372	593
1435.45	6158.21	1.12451	1.12451	593
1435.56	6160.32	1.1254	1.1254	593
1435.67	6161.42	1.12627	1.12627	593
1435.78	6161.8	1.12716	1.12716	593
1435.88	6162.94	1.12796	1.12796	593
1435.99	6163.11	1.12883	1.12883	593
1436.1	6163.96	1.1297	1.1297	593
1436.2	6165.95	1.13051	1.13051	593
1436.31	6169.17	1.13137	1.13137	593
1436.42	6173.99	1.13226	1.13226	593
1436.53	6179.32	1.13315	1.13315	593
1436.63	6183.81	1.13394	1.13394	593
1436.74	6188.61	1.13483	1.13483	593
1436.85	6192.9	1.13569	1.13569	593
1436.95	6196.69	1.1365	1.1365	593
1437.06	6200.01	1.13739	1.13739	593
1437.17	6203.28	1.13826	1.13826	594
1437.27	6206.18	1.13904	1.13904	594
1437.38	6209.52	1.13993	1.13993	594
1437.49	6212.35	1.14082	1.14082	594
1437.6	6214.6	1.14167	1.14167	594
1437.7	6216.52	1.14249	1.14249	594
1437.81	6218.04	1.14336	1.14336	594
1437.92	6218.58	1.14425	1.14425	594
1438.02	6218.7	1.14508	1.14508	594
1438.13	6218.48	1.1459	1.1459	594
1438.24	6219.39	1.14684	1.14684	594
1438.35	6222.18	1.1477	1.1477	594
1438.45	6225.66	1.14851	1.14851	594
1438.56	6230.81	1.14938	1.14938	594
1438.67	6235.91	1.15025	1.15025	594
1438.77	6240.94	1.15105	1.15105	594
1438.88	6245.98	1.15192	1.15192	594
1438.99	6250.4	1.15283	1.15283	594
1439.1	6253.67	1.15368	1.15368	594
1439.2	6256.65	1.1545	1.1545	594
1439.31	6259.95	1.15539	1.15539	594
1439.42	6262.41	1.15628	1.15628	594
1439.52	6264.21	1.15705	1.15705	594
1439.63	6268.25	1.15794	1.15794	594
1439.74	6270.55	1.1588	1.1588	594
1439.85	6272.69	1.15969	1.15969	594
1439.95	6274.3	1.1605	1.1605	594
1440.06	6275.39	1.16139	1.16139	594
1440.17	6276.07	1.16228	1.16228	594
1440.27	6275.89	1.16306	1.16306	594
1440.38	6276.77	1.16395	1.16395	594
1440.49	6279.33	1.16484	1.16484	594
1440.6	6282.32	1.16573	1.16573	594
1440.7	6286.16	1.16653	1.16653	594
1440.81	6291.05	1.1674	1.1674	594
1440.92	6295.51	1.16827	1.16827	594
1441.02	6299.86	1.16908	1.16908	594
1441.13	6304.5	1.16997	1.16997	594
1441.24	6309.43	1.17088	1.17088	594
1441.35	6312.58	1.17174	1.17174	594
1441.45	6315.75	1.17255	1.17255	594
1441.56	6318.83	1.1734	1.1734	594
1441.66	6321.24	1.17422	1.17422	594
1441.77	6323.65	1.17509	1.17509	594
1441.88	6325.56	1.17598	1.17598	594
1441.99	6327.22	1.17687	1.17687	594
1442.09	6328.35	1.17766	1.17766	594
1442.2	6329.52	1.17854	1.17854	595
1442.31	6330.81	1.17943	1.17943	595
1442.41	6331.39	1.18024	1.18024	595
1442.52	6332.97	1.18113	1.18113	595
1442.63	6334.92	1.182	1.182	595
1442.74	6338.63	1.18288	1.18288	595
1442.84	6342.61	1.18367	1.18367	595
1442.95	6347.04	1.1846	1.1846	595
1443.06	6351.42	1.18547	1.18547	595
1443.16	6354.63	1.18625	1.18625	595
1443.27	6359.61	1.18716	1.18716	595
1443.38	6363.33	1.18801	1.18801	595
1443.49	6366.36	1.18892	1.18892	595
1443.59	6369.4	1.18971	1.18971	595
1443.7	6373.05	1.19064	1.19064	595
1443.81	6375.7	1.1915	1.1915	595
1443.91	6377.4	1.19231	1.19231	595
1444.02	6379.14	1.1932	1.1932	595
1444.13	6381.2	1.19411	1.19411	595
1444.24	6382.42	1.19496	1.19496	595
1444.34	6383.33	1.19574	1.19574	595
1444.45	6384.19	1.19665	1.19665	595
1444.56	6385.43	1.1975	1.1975	595
1444.66	6387.17	1.19833	1.19833	595
1444.77	6389.89	1.19921	1.19921	595
1444.88	6392.82	1.20008	1.20008	595
1444.99	6396.93	1.20097	1.20097	595
1445.09	6401.1	1.20178	1.20178	595
1445.2	6405.19	1.20267	1.20267	595
1445.31	6409.59	1.20356	1.20356	595
1445.41	6413.3	1.20436	1.20436	595
1445.52	6417.16	1.20525	1.20525	595
1445.63	6421.05	1.20612	1.20612	595
1445.74	6424.49	1.20701	1.20701	595
1445.84	6427.02	1.20777	1.20777	595
1445.95	6429.33	1.20868	1.20868	595
1446.06	6431.58	1.20957	1.20957	595
1446.16	6433.73	1.21038	1.21038	595
1446.27	6435.11	1.21127	1.21127	595
1446.38	6436.14	1.21213	1.21213	595
1446.49	6437.2	1.213	1.213	595
1446.59	6438.05	1.21381	1.21381	595
1446.7	6440.1	1.2147	1.2147	595
1446.81	6443.06	1.21557	1.21557	595
1446.91	6445.56	1.21637	1.21637	595
1447.02	6449.37	1.21726	1.21726	595
1447.13	6453.13	1.21815	1.21815	595
1447.23	6456.2	1.21893	1.21893	595
1447.34	6460.21	1.21982	1.21982	595
1447.45	6464.04	1.22069	1.22069	595
1447.56	6467.63	1.22158	1.22158	595
1447.66	6471.2	1.22239	1.22239	595
1447.77	6474.65	1.22325	1.22325	595
1447.88	6477.77	1.22412	1.22412	595
1447.98	6480.72	1.22491	1.22491	595
1448.09	6483.84	1.22582	1.22582	595
1448.2	6485.99	1.22671	1.22671	595
1448.31	6487.33	1.2276	1.2276	595
1448.41	6488.16	1.22838	1.22838	595
1448.52	6488.86	1.22925	1.22925	595
1448.63	6490.31	1.23016	1.23016	595
1448.73	6490.99	1.23094	1.23094	595
1448.84	6492.89	1.23181	1.23181	595
1448.95	6496.05	1.2327	1.2327	595
1449.06	6499.49	1.23359	1.23359	595
1449.16	6503.42	1.23438	1.23438	595
1449.27	6506.85	1.23524	1.23524	595
1449.38	6511.16	1.23613	1.23613	595
1449.48	6514.14	1.23692	1.23692	595
1449.59	6519.08	1.23781	1.23781	595
1449.7	6522.52	1.23868	1.23868	595
1449.81	6525.71	1.23956	1.23956	595
1449.91	6528.35	1.24037	1.24037	595
1450.02	6531.06	1.24126	1.24126	595
1450.13	6533.73	1.24213	1.24213	595
1450.23	6535.8	1.24293	1.24293	595
1450.34	6537.52	1.2438	1.2438	595
1450.45	6539.69	1.24469	1.24469	595
1450.56	6541.97	1.24556	1.24556	595
1450.66	6544.18	1.24636	1.24636	595
1450.77	6545.44	1.24723	1.24723	595
1450.88	6546.88	1.24812	1.24812	595
1450.98	6548.32	1.24893	1.24893	595
1451.09	6550.13	1.2498	1.2498	595
1451.2	6552.38	1.25066	1.25066	595
1451.31	6555.33	1.25153	1.25153	595
1451.41	6558.24	1.25236	1.25236	595
1451.52	6562.66	1.25323	1.25323	595
1451.63	6566.38	1.25412	1.25412	595
1451.73	6569.96	1.25488	1.25488	595
1451.84	6574.01	1.25577	1.25577	595
1451.95	6578.13	1.25666	1.25666	595
1452.05	6581.65	1.25744	1.25744	595
1452.16	6584.91	1.25833	1.25833	595
1452.27	6587.98	1.25922	1.25922	595
1452.38	6590.64	1.26009	1.26009	595
1452.48	6592.63	1.2609	1.2609	595
1452.59	6593.78	1.26176	1.26176	595
1452.7	6595.18	1.26261	1.26261	595
1452.8	6596.82	1.26344	1.26344	595
1452.91	6598.78	1.26433	1.26433	595
1453.02	6599.54	1.26518	1.26518	595
1453.13	6601.89	1.26608	1.26608	595
1453.23	6604.05	1.26689	1.26689	595
1453.34	6606.11	1.26778	1.26778	595
1453.45	6608.36	1.26863	1.26863	595
1453.55	6611.04	1.26943	1.26943	595
1453.66	6614.45	1.27028	1.27028	595
1453.77	6618.7	1.27119	1.27119	595
1453.88	6622.7	1.27206	1.27206	595
1453.98	6625.62	1.27282	1.27282	595
1454.09	6628.35	1.27367	1.27367	595
1454.2	6632.32	1.27456	1.27456	595
1454.3	6636.85	1.27537	1.27537	595
1454.41	6640.41	1.27625	1.27625	595
1454.52	6642.99	1.27712	1.27712	595
1454.63	6645.36	1.27799	1.27799	595
1454.73	6646.73	1.2788	1.2788	595
1454.84	6648.82	1.27969	1.27969	595
1454.95	6649.72	1.28055	1.28055	595
1455.05	6651.2	1.28134	1.28134	595
1455.16	6653.21	1.28225	1.28225	595
1455.27	6654.55	1.28312	1.28312	595
1455.38	6656.77	1.28396	1.28396	595
1455.48	6658.92	1.28477	1.28477	595
1455.59	6661.58	1.28564	1.28564	595
1455.7	6664.77	1.28657	1.28657	595
1455.8	6667.27	1.28735	1.28735	595
1455.91	6670.91	1.28822	1.28822	595
1456.02	6674.81	1.28909	1.28909	595
1456.13	6678.62	1.28998	1.28998	595
1456.23	6682.44	1.29077	1.29077	595
1456.34	6686.22	1.29165	1.29165	595
1456.45	6689.43	1.29252	1.29252	595
1456.55	6692.4	1.29335	1.29335	595
1456.66	6694.55	1.2942	1.2942	595
1456.77	6696.98	1.29511	1.29511	595
1456.87	6698.57	1.29587	1.29587	595
1456.98	6700.86	1.29678	1.29678	595
1457.09	6702.49	1.29765	1.29765	595
1457.19	6704.33	1.29843	1.29843	595
1457.3	6705.94	1.29932	1.29932	595
1457.41	6707.57	1.30017	1.30017	594
1457.52	6710.46	1.30106	1.30106	594
1457.62	6712.64	1.30187	1.30187	594
1457.73	6715.81	1.30275	1.30275	594
1457.84	6718.19	1.30362	1.30362	594
1457.94	6721.02	1.30441	1.30441	594
1458.05	6724.69	1.30534	1.30534	594
1458.16	6727.68	1.30619	1.30619	594
1458.27	6730.76	1.30705	1.30705	594
1458.37	6734.43	1.30786	1.30786	594
1458.48	6738.14	1.30875	1.30875	594
1458.59	6741.74	1.30962	1.30962	594
1458.69	6744.89	1.31042	1.31042	594
1458.8	6747.4	1.31129	1.31129	594
1458.91	6749.85	1.31218	1.31218	594
1459.02	6751.96	1.31305	1.31305	594
1459.12	6754.56	1.31385	1.31385	594
1459.23	6756.78	1.31474	1.31474	594
1459.34	6758.51	1.31561	1.31561	594
1459.44	6759.61	1.31644	1.31644	594
1459.55	6761.53	1.31731	1.31731	594
1459.66	6763.19	1.31818	1.31818	594
1459.77	6765.58	1.31904	1.31904	594
1459.87	6768.25	1.31987	1.31987	594
1459.98	6771.7	1.32072	1.32072	594
1460.09	6775.4	1.32163	1.32163	594
1460.19	6778.47	1.32243	1.32243	594
1460.3	6782.09	1.3233	1.3233	594
1460.41	6785.23	1.32419	1.32419	594
1460.52	6787.76	1.32506	1.32506	594
1460.62	6791.18	1.32586	1.32586	594
1460.73	6793.79	1.32673	1.32673	594
1460.84	6796.91	1.32762	1.32762	594
1460.94	6800.03	1.32843	1.32843	594
1461.05	6802.42	1.3293	1.3293	594
1461.16	6804.76	1.33021	1.33021	594
1461.27	6807.41	1.33107	1.33107	594
1461.37	6809.2	1.33188	1.33188	594
1461.48	6811.02	1.33275	1.33275	594
1461.59	6813.33	1.33366	1.33366	594
1461.69	6814.97	1.33444	1.33444	594
1461.8	6816.42	1.33533	1.33533	594
1461.91	6818.36	1.33622	1.33622	594
1462.01	6820.22	1.33701	1.33701	594
1462.12	6822.73	1.3379	1.3379	594
1462.23	6826.04	1.33878	1.33878	594
1462.34	6829.74	1.33965	1.33965	594
1462.44	6832.97	1.34046	1.34046	594
1462.55	6836.27	1.34135	1.34135	594
1462.66	6839.85	1.34222	1.34222	594
1462.76	6843.11	1.34302	1.34302	594
1462.87	6846.2	1.34391	1.34391	594
1462.98	6849.01	1.34478	1.34478	594
1463.09	6851.32	1.34565	1.34565	594
1463.19	6853.95	1.34645	1.34645	594
1463.3	6856.5	1.34736	1.34736	594
1463.41	6858.62	1.34823	1.34823	594
1463.51	6860.45	1.34904	1.34904	594
1463.62	6862.82	1.34993	1.34993	594
1463.73	6864.39	1.35081	1.35081	594
1463.84	6866.67	1.3517	1.3517	594
1463.94	6868.24	1.35249	1.35249	594
1464.05	6870.4	1.35338	1.35338	594
1464.16	6872.46	1.35427	1.35427	594
1464.26	6875.36	1.35507	1.35507	594
1464.37	6878.2	1.35596	1.35596	594
1464.48	6881.03	1.35683	1.35683	594
1464.59	6884.07	1.3577	1.3577	594
1464.69	6886.72	1.3585	1.3585	594
1464.8	6891.09	1.35943	1.35943	594
1464.91	6894.9	1.3603	1.3603	594
1465.01	6897.79	1.36111	1.36111	594
1465.12	6899.92	1.362	1.362	594
1465.23	6902.52	1.36289	1.36289	594
1465.34	6905.26	1.36377	1.36377	594
1465.44	6907.51	1.36456	1.36456	594
1465.55	6910.33	1.36543	1.36543	594
1465.66	6912.65	1.36632	1.36632	594
1465.76	6914.53	1.36712	1.36712	594
1465.87	6916.68	1.36799	1.36799	594
1465.98	6919.24	1.36888	1.36888	594
1466.09	6920.96	1.36977	1.36977	594
1466.19	6923.52	1.3706	1.3706	594
1466.3	6925.7	1.37144	1.37144	594
1466.41	6928.54	1.37235	1.37235	594
1466.51	6931.05	1.37314	1.37314	594
1466.62	6934.01	1.37403	1.37403	594
1466.73	6937.23	1.37492	1.37492	594
1466.83	6940.04	1.37572	1.37572	594
1466.94	6942.98	1.37657	1.37657	594
1467.05	6947.05	1.37748	1.37748	594
1467.16	6950.1	1.37837	1.37837	594
1467.26	6953.11	1.37917	1.37917	594
1467.37	6956.15	1.38006	1.38006	594
1467.48	6958.45	1.38093	1.38093	594
1467.58	6960.45	1.38176	1.38176	594
1467.69	6962.94	1.38263	1.38263	594
1467.8	6964.96	1.38349	1.38349	594
1467.91	6967.39	1.38438	1.38438	594
1468.01	6969.86	1.38517	1.38517	594
1468.12	6972.07	1.38606	1.38606	594
1468.23	6974.6	1.38695	1.38695	594
1468.33	6976.77	1.38773	1.38773	594
1468.44	6978.49	1.38862	1.38862	594
1468.55	6980.1	1.38949	1.38949	594
1468.66	6982.49	1.39038	1.39038	594
1468.76	6985.21	1.39118	1.39118	594
1468.87	6988.38	1.39207	1.39207	594
1468.98	6991.23	1.39294	1.39294	594
1469.08	6994.08	1.39375	1.39375	594
1469.19	6997.21	1.39462	1.39462	594
1469.3	7000.38	1.39548	1.39548	594
1469.41	7003.99	1.39639	1.39639	594
1469.51	7006.54	1.39718	1.39718	594
1469.62	7009.94	1.39809	1.39809	594
1469.73	7012.17	1.39896	1.39896	594
1469.83	7013.71	1.39976	1.39976	594
1469.94	7015.79	1.40063	1.40063	594
1470.05	7017.96	1.40152	1.40152	594
1470.16	7020.56	1.40239	1.40239	594
1470.26	7023.03	1.40319	1.40319	594
1470.37	7025.57	1.40404	1.40404	594
1470.48	7028.14	1.40495	1.40495	594
1470.58	7030.6	1.40574	1.40574	594
1470.69	7033.41	1.4066	1.4066	594
1470.8	7036.03	1.40749	1.40749	594
1470.91	7038.06	1.40838	1.40838	594
1471.01	7039.92	1.40919	1.40919	594
1471.12	7042.1	1.41008	1.41008	594
1471.23	7044.81	1.41092	1.41092	594
1471.33	7047.69	1.41173	1.41173	594
1471.44	7050.52	1.41262	1.41262	594
1471.55	7053.51	1.41349	1.41349	594
1471.66	7056.45	1.41436	1.41436	594
1471.76	7059.09	1.41516	1.41516	594
1471.87	7062.1	1.41603	1.41603	594
1471.97	7064.94	1.41686	1.41686	594
1472.08	7067.54	1.41773	1.41773	594
1472.19	7070.56	1.41859	1.41859	594
1472.3	7072.58	1.4195	1.4195	594
1472.4	7074.97	1.42027	1.42027	594
1472.51	7077.3	1.42116	1.42116	594
1472.62	7079.49	1.42202	1.42202	594
1472.72	7081.6	1.42283	1.42283	594
1472.83	7083.67	1.4237	1.4237	594
1472.91	7085.55	1.42432	1.42432	594
1473.01	7081.53	1.4249	1.4249	594
1473.12	7064.82	1.42492	1.42492	594
1473.22	7045.53	1.4244	1.4244	594
1473.33	7016.75	1.42345	1.42345	594
1473.44	6988.21	1.42258	1.42258	594
1473.55	6959.79	1.42167	1.42167	594
1473.65	6935.48	1.42087	1.42087	595
1473.76	6909.29	1.42	1.42	595
1473.87	6882.45	1.41911	1.41911	595
1473.97	6857.98	1.41828	1.41828	595
1474.08	6831.56	1.41742	1.41742	595
1474.19	6804.48	1.41653	1.41653	595
1474.3	6778.01	1.41568	1.41568	595
1474.4	6752.81	1.41487	1.41487	595
1474.51	6724.78	1.41398	1.41398	595
1474.62	6696.2	1.41312	1.41312	595
1474.72	6670.1	1.41229	1.41229	595
1474.83	6640.21	1.4114	1.4114	595
1474.94	6611.23	1.41053	1.41053	595
1475.05	6581.71	1.40964	1.40964	595
1475.15	6554.95	1.40886	1.40886	595
1475.26	6525.51	1.40797	1.40797	595
1475.37	6496.04	1.40708	1.40708	595
1475.47	6467.96	1.4063	1.4063	595
1475.58	6438.1	1.40541	1.40541	595
1475.69	6407.39	1.40454	1.40454	595
1475.8	6377.21	1.40367	1.40367	595
1475.9	6349.35	1.40284	1.40284	595
1476.01	6317.92	1.40197	1.40197	595
1476.12	6286.96	1.40111	1.40111	595
1476.22	6258.85	1.40028	1.40028	595
1476.33	6228.18	1.39939	1.39939	595
1476.44	6197.4	1.39854	1.39854	595
1476.55	6166.82	1.39765	1.39765	595
1476.65	6138.92	1.39687	1.39687	595
1476.76	6108.86	1.396	1.396	595
1476.87	6076.54	1.39509	1.39509	595
1476.97	6048.34	1.39431	1.39431	595
1477.08	6017.86	1.3934	1.3934	595
1477.19	5987.03	1.39253	1.39253	595
1477.29	5959.58	1.39172	1.39172	595
1477.4	5929.31	1.39085	1.39085	595
1477.51	5899.03	1.38997	1.38997	595
1477.62	5869.17	1.3891	1.3891	595
1477.72	5841.68	1.38829	1.38829	595
1477.83	5812.11	1.3874	1.3874	595
1477.94	5782.87	1.38653	1.38653	595
1478.04	5755.5	1.38573	1.38573	595
1478.15	5726.29	1.38486	1.38486	595
1478.26	5696.93	1.38397	1.38397	595
1478.37	5666.68	1.3831	1.3831	595
1478.47	5639.31	1.38228	1.38228	595
1478.58	5608.73	1.38139	1.38139	595
1478.69	5579	1.38054	1.38054	595
1478.79	5551.31	1.37969	1.37969	595
1478.9	5521.84	1.37882	1.37882	595
1479.01	5492.03	1.37796	1.37796	595
1479.12	5461.76	1.37707	1.37707	595
1479.22	5435.15	1.37626	1.37626	595
1479.33	5404.39	1.37539	1.37539	595
1479.44	5374.31	1.37448	1.37448	595
1479.54	5346.09	1.3737	1.3737	595
1479.65	5316.03	1.37281	1.37281	595
1479.76	5285.95	1.37194	1.37194	595
1479.87	5255.73	1.37105	1.37105	595
1479.97	5228.26	1.37022	1.37022	595
1480.08	5199.06	1.36938	1.36938	595
1480.19	5169.01	1.36849	1.36849	595
1480.29	5143	1.36768	1.36768	595
1480.4	5113.61	1.36681	1.36681	595
1480.51	5084.47	1.3659	1.3659	595
1480.62	5055.68	1.36506	1.36506	595
1480.72	5028.87	1.36423	1.36423	595
1480.83	4999.84	1.36334	1.36334	595
1480.94	4970.75	1.36247	1.36247	595
1481.04	4943.92	1.36165	1.36165	595
1481.15	4914.92	1.3608	1.3608	595
1481.26	4885.54	1.35991	1.35991	595
1481.37	4855.67	1.35902	1.35902	595
1481.47	4829.28	1.35821	1.35821	595
1481.58	4799.03	1.35731	1.35731	595
1481.69	4768.9	1.35642	1.35642	595
1481.79	4742.05	1.35561	1.35561	595
1481.9	4712.44	1.35474	1.35474	595
1482.01	4683.16	1.35383	1.35383	595
1482.11	4656.69	1.35305	1.35305	595
1482.22	4627.78	1.35218	1.35218	595
1482.33	4598.41	1.35127	1.35127	595
1482.44	4569.53	1.3504	1.3504	595
1482.54	4543.03	1.34959	1.34959	595
1482.65	4514.76	1.34871	1.34871	595
1482.76	4486.53	1.34786	1.34786	595
1482.86	4460.55	1.34705	1.34705	595
1482.97	4432.59	1.34614	1.34614	595
1483.08	4404.23	1.34527	1.34527	595
1483.19	4376.26	1.34441	1.34441	595
1483.29	4350.87	1.34358	1.34358	595
1483.4	4322.91	1.34267	1.34267	595
1483.51	4295	1.34184	1.34184	595
1483.61	4269.76	1.34104	1.34104	595
1483.72	4241.89	1.34015	1.34015	595
1483.83	4213.42	1.33928	1.33928	595
1483.94	4185.05	1.33837	1.33837	595
1484.04	4159.41	1.33759	1.33759	595
1484.15	4131.03	1.33668	1.33668	595
1484.26	4103.33	1.33581	1.33581	595
1484.36	4077.94	1.33502	1.33502	595
1484.47	4049.75	1.33411	1.33411	595
1484.58	4022.09	1.33324	1.33324	595
1484.69	3994.34	1.33236	1.33236	595
1484.79	3969	1.33157	1.33157	595
1484.9	3941.48	1.33068	1.33068	594
1485.01	3913.97	1.32977	1.32977	594
1485.11	3888.84	1.32899	1.32899	594
1485.22	3861.75	1.3281	1.3281	594
1485.33	3835.11	1.32723	1.32723	594
1485.44	3807.84	1.32634	1.32634	594
1485.54	3783.5	1.32553	1.32553	594
1485.65	3757.03	1.32465	1.32465	594
1485.76	3730.61	1.32378	1.32378	594
1485.86	3706.22	1.32297	1.32297	594
1485.97	3680.51	1.3221	1.3221	594
1486.08	3654.05	1.32123	1.32123	594
1486.19	3627.37	1.32035	1.32035	594
1486.29	3602.91	1.31952	1.31952	594
1486.4	3575.81	1.31863	1.31863	594
1486.51	3548.58	1.31774	1.31774	594
1486.61	3524.73	1.31696	1.31696	594
1486.72	3497.3	1.31611	1.31611	594
1486.83	3471.19	1.3152	1.3152	594
1486.93	3447.27	1.31441	1.31441	594
1487.04	3421.16	1.31355	1.31355	594
1487.15	3394.81	1.31266	1.31266	594
1487.25	3370.96	1.31187	1.31187	594
1487.36	3344.85	1.31098	1.31098	594
1487.47	3318.91	1.31011	1.31011	594
1487.58	3293.19	1.30925	1.30925	594
1487.68	3269.28	1.30844	1.30844	594
1487.79	3243.49	1.30755	1.30755	594
1487.9	3218.31	1.30668	1.30668	594
1488	3195.58	1.30588	1.30588	594
1488.11	3169.89	1.30499	1.30499	594
1488.22	3145.05	1.3041	1.3041	594
1488.33	3120.13	1.30323	1.30323	594
1488.43	3097.39	1.30242	1.30242	594
1488.54	3072.22	1.30156	1.30156	594
1488.65	3046.6	1.30067	1.30067	594
1488.75	3023.31	1.29986	1.29986	594
1488.86	2997.8	1.29901	1.29901	594
1488.97	2972.27	1.2981	1.2981	594
1489.08	2947.17	1.29722	1.29722	594
1489.18	2923.63	1.29641	1.29641	594
1489.29	2898.71	1.29554	1.29554	594
1489.4	2873.67	1.29467	1.29467	594
1489.5	2850.81	1.29387	1.29387	594
1489.61	2826.14	1.293	1.293	594
1489.72	2801.67	1.29213	1.29213	594
1489.83	2776.38	1.29124	1.29124	594
1489.93	2753.77	1.29048	1.29048	594
1490.04	2728.8	1.28959	1.28959	594
1490.15	2704.33	1.28872	1.28872	594
1490.25	2681.66	1.28789	1.28789	594
1490.36	2657.5	1.28702	1.28702	594
1490.47	2633.89	1.28614	1.28614	594
1490.58	2610.03	1.28529	1.28529	594
1490.68	2588.38	1.2845	1.2845	594
1490.79	2565.08	1.28361	1.28361	594
1490.9	2542.11	1.28272	1.28272	594
1491	2521.1	1.28194	1.28194	594
1491.11	2498.39	1.28105	1.28105	594
1491.22	2475.35	1.28016	1.28016	594
1491.33	2451.71	1.27927	1.27927	594
1491.43	2430.14	1.27849	1.27849	594
1491.54	2407.57	1.2776	1.2776	594
1491.65	2385.48	1.27673	1.27673	594
1491.75	2365.11	1.27595	1.27595	594
1491.86	2343.52	1.27508	1.27508	594
1491.97	2322.23	1.27419	1.27419	594
1492.07	2303.51	1.27338	1.27338	594
1492.18	2283.41	1.27251	1.27251	594
1492.29	2263.36	1.27167	1.27167	594
1492.4	2242.97	1.27078	1.27078	594
1492.5	2224.53	1.26999	1.26999	594
1492.61	2203.18	1.26912	1.26912	594
1492.72	2182.61	1.26826	1.26826	594
1492.82	2163.69	1.26743	1.26743	594
1492.93	2143.55	1.26656	1.26656	594
1493.04	2123.17	1.26569	1.26569	594
1493.15	2102.73	1.2648	1.2648	594
1493.25	2085.12	1.26402	1.26402	594
1493.36	2065.02	1.26313	1.26313	594
1493.47	2044.52	1.26224	1.26224	594
1493.57	2026.65	1.26145	1.26145	594
1493.68	2006.15	1.26057	1.26057	594
1493.79	1985.9	1.2597	1.2597	594
1493.9	1965	1.25881	1.25881	594
1494	1946.43	1.25802	1.25802	594
1494.11	1925.59	1.25713	1.25713	594
1494.22	1905.41	1.25627	1.25627	594
1494.32	1886.85	1.25548	1.25548	594
1494.43	1865.74	1.25459	1.25459	594
1494.54	1845.67	1.25374	1.25374	594
1494.65	1825.47	1.25286	1.25286	594
1494.75	1806.86	1.25207	1.25207	594
1494.86	1786.77	1.25116	1.25116	594
1494.97	1767.39	1.25029	1.25029	594
1495.07	1750.93	1.24947	1.24947	594
1495.18	1734.24	1.2486	1.2486	594
1495.29	1717.77	1.24771	1.24771	594
1495.4	1703.07	1.24684	1.24684	594
1495.5	1690.26	1.24606	1.24606	594
1495.61	1676.65	1.24517	1.24517	594
1495.72	1663.77	1.2443	1.2443	594
1495.82	1652.1	1.24349	1.24349	594
1495.93	1639.85	1.2426	1.2426	594
1496.04	1628.15	1.24173	1.24173	594
1496.15	1616.06	1.24085	1.24085	594
1496.25	1605.75	1.24004	1.24004	594
1496.36	1592.58	1.23919	1.23919	594
1496.47	1576.68	1.2383	1.2383	594
1496.57	1560.25	1.23748	1.23748	594
1496.68	1541.78	1.23661	1.23661	594
1496.79	1522.58	1.23574	1.23574	594
1496.89	1504.75	1.23493	1.23493	594
1497	1484.39	1.23409	1.23409	594
1497.11	1463.57	1.23318	1.23318	594
1497.22	1442.78	1.23229	1.23229	594
1497.32	1424.47	1.23148	1.23148	594
1497.43	1404.51	1.23061	1.23061	594
1497.54	1384.17	1.22973	1.22973	594
1497.64	1365.62	1.22894	1.22894	594
1497.75	1345.85	1.22807	1.22807	594
1497.86	1325.99	1.2272	1.2272	594
1497.97	1305.78	1.22633	1.22633	594
1498.07	1287.22	1.22549	1.22549	594
1498.18	1266.96	1.2246	1.2246	594
1498.29	1246.98	1.22373	1.22373	594
1498.39	1228.67	1.22292	1.22292	594
1498.5	1209.22	1.22204	1.22204	594
1498.61	1190.22	1.22115	1.22115	594
1498.72	1171.78	1.2203	1.2203	594
1498.82	1153.78	1.21949	1.21949	594
1498.93	1134.06	1.2186	1.2186	594
1499.04	1114.46	1.21774	1.21774	594
1499.14	1096.72	1.21693	1.21693	594
1499.25	1077.21	1.21606	1.21606	594
1499.36	1057.36	1.21515	1.21515	594
1499.47	1037.6	1.21428	1.21428	594
1499.57	1020.26	1.21348	1.21348	594
1499.68	1000.96	1.21259	1.21259	594
1499.79	981.776	1.21172	1.21172	594
1499.89	964.315	1.21089	1.21089	594
1500	945.604	1.21003	1.21003	594
1500.11	927.604	1.20916	1.20916	594
1500.22	907.94	1.20827	1.20827	594
1500.32	890.792	1.20746	1.20746	594
1500.43	872.292	1.20657	1.20657	594
1500.54	854.565	1.20569	1.20569	594
1500.64	838.346	1.20488	1.20488	594
1500.75	819.799	1.20401	1.20401	594
1500.86	801.87	1.20312	1.20312	594
1500.97	784.37	1.20225	1.20225	594
1501.07	768.565	1.20145	1.20145	594
1501.18	751.135	1.20058	1.20058	594
1501.29	734.049	1.19967	1.19967	594
1501.39	718.878	1.19888	1.19888	594
1501.5	701.846	1.19802	1.19802	594
1501.61	685.096	1.19713	1.19713	594
1501.72	668.128	1.19624	1.19624	594
1501.82	653.151	1.19545	1.19545	594
1501.93	636.635	1.19456	1.19456	594
1502.03	621.424	1.19378	1.19378	594
1502.14	605.205	1.19287	1.19287	594
1502.25	588.948	1.19198	1.19198	594
1502.36	572.729	1.19109	1.19109	594
1502.46	558.37	1.19031	1.19031	594
1502.57	543.01	1.18942	1.18942	594
1502.68	528.049	1.18851	1.18851	594
1502.78	514.229	1.1877	1.1877	594
1502.89	498.541	1.18681	1.18681	594
1503	483.534	1.18594	1.18594	594
1503.11	468.518	1.18506	1.18506	594
1503.21	455.69	1.18425	1.18425	594
1503.32	441.26	1.18336	1.18336	594
1503.43	426.502	1.18247	1.18247	594
1503.53	413.268	1.18167	1.18167	594
1503.64	399.752	1.1808	1.1808	594
1503.75	386.002	1.17993	1.17993	594
1503.86	372.909	1.179	1.179	594
1503.96	360.846	1.17823	1.17823	594
1504.07	347.526	1.17739	1.17739	594
1504.18	334.377	1.17648	1.17648	594
1504.28	322.424	1.17565	1.17565	594
1504.39	309.502	1.17478	1.17478	594
1504.5	296.565	1.17389	1.17389	594
1504.61	283.971	1.17303	1.17303	594
1504.71	272.346	1.1722	1.1722	594
1504.82	261.373	1.17133	1.17133	594
1504.93	249.588	1.17046	1.17046	594
1505.03	239.291	1.16966	1.16966	594
1505.14	227.893	1.16877	1.16877	595
1505.25	216.955	1.16788	1.16788	595
1505.36	205.901	1.16699	1.16699	595
1505.46	196.537	1.16618	1.16618	595
1505.57	186.233	1.16531	1.16531	595
1505.68	176.248	1.16445	1.16445	595
1505.78	167.666	1.16364	1.16364	595
1505.89	158.51	1.16275	1.16275	595
1506	150.037	1.16188	1.16188	595
1506.11	142.893	1.16099	1.16099	595
1506.21	136.541	1.16019	1.16019	595
1506.32	130.887	1.15932	1.15932	595
1506.43	126.221	1.15843	1.15843	595
1506.53	122.424	1.15763	1.15763	595
1506.64	118.951	1.15674	1.15674	595
1506.75	115.974	1.15589	1.15589	595
1506.85	114.474	1.15506	1.15506	595
1506.96	113.377	1.15419	1.15419	595
1507.07	112.184	1.15331	1.15331	595
1507.18	110.511	1.15242	1.15242	595
1507.28	109.011	1.15163	1.15163	595
1507.39	107.298	1.15072	1.15072	595
1507.5	105.506	1.14985	1.14985	595
1507.6	103.888	1.14903	1.14903	595
[truncated: 42 more rows]
