# Supplementary material for: Benchmark dataset of the effect of grain size on strength in the single-phase FCC CrCoNi medium entropy alloy
Source: Data Brief. 2019 Oct 1;27:104592. doi: 10.1016/j.dib.2019.104592 (PMC6812030; doi:10.1016/j.dib.2019.104592)
Supplement: Multimedia component 1 [file mmc1.zip › Compression_Tests/873K/CrCoNi_1173K_180min_873K.xlsx]

## Sheet: CrCoNi_1173K_180min_873K
Name	CrCoNi-900C-3h-25µm-893K
Diameter	4.07	mm
Sample height	8.07	mm
Gage length	nicht bekannt
Speed ​​during measurement	0.48	mm/min
Time	Force	Crosshead Displacement	Crosshead Displacement	Temperature
s	N	mm	mm	°C
75.334	50.7778	0	0	595
75.4139	50.9041	-8.26353e-05	-8.26353e-05	595
75.444	50.9671	-0.000103306	-0.000103306	595
75.444	50.9671	-0.000103306	-0.000103306	595
75.5539	51.141	-0.000495862	-0.000495862	595
75.6639	50.8328	-0.000764819	-0.000764819	595
75.764	51.1962	-0.000103684	-0.000103684	595
75.874	51.3935	0.000847129	0.000847129	595
75.9839	51.4881	0.00173595	0.00173595	595
76.084	51.6304	0.00254229	0.00254229	595
76.194	51.9457	0.00343111	0.00343111	595
76.3039	51.9778	0.00431993	0.00431993	595
76.4139	51.9382	0.005209	0.005209	595
76.514	52.2776	0.00601485	0.00601485	595
76.6239	52.4039	0.00690394	0.00690394	595
76.7339	52.4277	0.00777179	0.00777179	595
76.834	52.3566	0.00857812	0.00857812	595
76.944	52.4435	0.00944644	0.00944644	595
77.0539	52.7593	0.0103353	0.0103353	595
77.154	52.7751	0.0111411	0.0111411	595
77.264	53.0118	0.0120094	0.0120094	595
77.3739	52.8381	0.0128983	0.0128983	595
77.4839	53.1929	0.0137871	0.0137871	595
77.584	53.1857	0.0145724	0.0145724	595
77.694	53.4302	0.0154822	0.0154822	595
77.8039	53.2802	0.0163506	0.0163506	595
77.904	53.4934	0.0171359	0.0171359	595
78.014	53.5802	0.0180452	0.0180452	595
78.1239	53.4857	0.0189136	0.0189136	595
78.2339	53.4621	0.0198024	0.0198024	595
78.334	53.6355	0.0205877	0.0205877	595
78.444	53.6592	0.0214975	0.0214975	595
78.5539	53.5491	0.0223449	0.0223449	595
78.654	53.9503	0.0231302	0.0231302	595
78.764	53.8643	0.0240191	0.0240191	595
78.8739	53.9907	0.0249079	0.0249079	595
78.9839	53.967	0.0258177	0.0258177	595
79.084	53.9671	0.026603	0.026603	595
79.194	54.0618	0.0274919	0.0274919	595
79.3039	54.1803	0.0283807	0.0283807	595
79.404	54.196	0.029166	0.029166	595
79.514	54.2509	0.0300549	0.0300549	595
79.6239	54.425	0.0309437	0.0309437	595
79.7339	54.4964	0.031812	0.031812	595
79.834	54.7325	0.0326183	0.0326183	595
79.944	54.7012	0.0335072	0.0335072	595
80.0539	54.6933	0.034396	0.034396	595
80.154	54.7406	0.0352023	0.0352023	595
80.264	54.7725	0.0360702	0.0360702	595
80.3739	54.8986	0.03698	0.03698	595
80.4839	54.9062	0.0378686	0.0378686	595
80.584	54.9932	0.0386334	0.0386334	595
80.694	54.9775	0.0395427	0.0395427	595
80.8039	55.1277	0.0404111	0.0404111	595
80.904	55.0957	0.0412174	0.0412174	595
81.014	55.1986	0.0421062	0.0421062	595
81.1239	55.2616	0.042995	0.042995	595
81.2339	55.4195	0.0439044	0.0439044	595
81.334	55.4903	0.0447107	0.0447107	595
81.444	55.1119	0.045579	0.045579	595
81.5539	55.1827	0.0464678	0.0464678	595
81.654	55.0802	0.0472736	0.0472736	595
81.7639	55.2538	0.0481214	0.0481214	595
81.8739	55.2695	0.0490307	0.0490307	595
81.974	55.309	0.0498371	0.0498371	595
82.084	55.4824	0.0507054	0.0507054	595
82.1939	55.6405	0.0516147	0.0516147	595
82.3039	55.6406	0.052483	0.052483	595
82.404	55.8302	0.0532889	0.0532889	595
82.5139	55.909	0.0541572	0.0541572	595
82.6239	55.9088	0.055046	0.055046	595
82.724	55.9247	0.0558729	0.0558729	595
82.834	55.9482	0.0567412	0.0567412	595
82.9439	56.1222	0.057609	0.057609	595
83.0539	55.901	0.0585188	0.0585188	595
83.154	55.87	0.0593042	0.0593042	595
83.2639	56.059	0.0601725	0.0601725	595
83.3739	56.248	0.0610613	0.0610613	595
83.474	56.4694	0.0618882	0.0618882	595
83.584	56.3273	0.062777	0.062777	595
83.6939	56.3748	0.0636658	0.0636658	595
83.8039	56.4457	0.0645341	0.0645341	595
83.904	56.4855	0.06534	0.06534	595
84.0139	56.3905	0.0662081	0.0662081	595
84.1239	56.6195	0.0670764	0.0670764	595
84.224	56.7693	0.0678827	0.0678827	595
84.334	57.03	0.0687715	0.0687715	595
84.4439	56.9669	0.0696394	0.0696394	595
84.5539	57.1167	0.0705077	0.0705077	595
84.654	57.243	0.0713345	0.0713345	595
84.7639	57.3297	0.0722029	0.0722029	595
84.8739	57.6141	0.0730917	0.0730917	595
84.974	57.6456	0.0738975	0.0738975	595
85.084	57.8747	0.0747659	0.0747659	595
85.1939	57.6063	0.0756547	0.0756547	595
85.3039	57.6457	0.076523	0.076523	595
85.404	57.5745	0.0773293	0.0773293	595
85.5139	57.8589	0.0781974	0.0781974	595
85.6239	57.9851	0.0790863	0.0790863	595
85.724	57.9775	0.0798716	0.0798716	595
85.834	58.2534	0.0807809	0.0807809	595
85.9439	58.5298	0.0816698	0.0816698	595
86.0539	58.6641	0.0825381	0.0825381	595
86.154	58.9321	0.0833444	0.0833444	595
86.2639	58.664	0.0842127	0.0842127	595
86.3739	59.0037	0.0851016	0.0851016	595
86.474	59.1851	0.0859074	0.0859074	595
86.584	59.4534	0.0867962	0.0867962	595
86.6939	59.7526	0.0876644	0.0876644	595
86.794	59.7297	0.0884502	0.0884502	595
86.904	60.1007	0.089339	0.089339	595
87.0139	60.1001	0.0902068	0.0902068	595
87.114	60.2586	0.0910132	0.0910132	595
87.224	60.5268	0.0918815	0.0918815	595
87.3339	60.5271	0.0927703	0.0927703	595
87.4439	60.6531	0.0936591	0.0936591	595
87.544	61.0477	0.094424	0.094424	595
87.654	60.8265	0.0953333	0.0953333	595
87.7639	60.9142	0.0961807	0.0961807	595
87.864	61.1186	0.096987	0.096987	595
87.974	61.2375	0.0978758	0.0978758	595
88.0839	61.3556	0.0987646	0.0987646	595
88.1939	61.5215	0.099633	0.099633	595
88.294	61.3795	0.100439	0.100439	595
88.404	61.9	0.101307	0.101307	595
88.5139	61.6244	0.102217	0.102217	595
88.614	61.7972	0.103002	0.103002	595
88.724	61.9083	0.10387	0.10387	595
88.8339	62.011	0.104739	0.104739	595
88.9439	62.082	0.105607	0.105607	595
89.044	62.1217	0.106413	0.106413	595
89.154	62.1059	0.107302	0.107302	595
89.2639	61.9484	0.10817	0.10817	595
89.364	62.1928	0.108956	0.108956	595
89.474	62.2796	0.109823	0.109823	595
89.5839	62.5084	0.110733	0.110733	595
89.6939	62.2954	0.111601	0.111601	595
89.794	62.3664	0.112407	0.112407	595
89.904	62.2482	0.113276	0.113276	595
90.0139	62.0426	0.114165	0.114165	595
90.114	61.9638	0.11497	0.11497	595
90.224	61.8216	0.115818	0.115818	595
90.3339	62.3031	0.116707	0.116707	595
90.4439	62.2717	0.117596	0.117596	595
90.544	62.327	0.118381	0.118381	595
90.654	62.4611	0.11925	0.11925	595
90.7639	62.5009	0.120138	0.120138	595
90.864	62.6504	0.120944	0.120944	595
90.974	62.7926	0.121833	0.121833	595
91.0839	63.0689	0.122701	0.122701	595
91.1939	63.0059	0.12357	0.12357	595
91.294	63.061	0.124376	0.124376	595
91.404	63.3374	0.125265	0.125265	595
91.5139	63.4162	0.126092	0.126092	595
91.614	63.4007	0.126898	0.126898	595
91.724	63.7084	0.127766	0.127766	595
91.8339	63.59	0.128655	0.128655	596
91.934	63.4953	0.129419	0.129419	596
92.044	63.7874	0.130329	0.130329	596
92.1539	63.9295	0.131197	0.131197	596
92.2639	63.7321	0.132086	0.132086	596
92.364	63.9689	0.132872	0.132872	596
92.474	63.629	0.133761	0.133761	596
92.5839	64.0715	0.134628	0.134628	596
92.684	63.9611	0.135435	0.135435	596
92.794	63.8346	0.136303	0.136303	596
92.9039	63.8583	0.137171	0.137171	595
93.0139	63.7317	0.13806	0.13806	595
93.114	63.8189	0.138866	0.138866	595
93.224	63.9295	0.139734	0.139734	595
93.3339	64.1976	0.140623	0.140623	595
93.434	64.0717	0.141409	0.141409	595
93.544	64.0874	0.142318	0.142318	595
93.6539	64.1976	0.143166	0.143166	595
93.7639	64.0874	0.144055	0.144055	595
93.864	64.5291	0.14484	0.14484	595
93.974	64.4187	0.145729	0.145729	595
94.0839	64.5687	0.146597	0.146597	595
94.184	64.506	0.147382	0.147382	595
94.294	64.6478	0.148271	0.148271	595
94.4039	64.6635	0.14916	0.14916	595
94.5139	65.1215	0.150049	0.150049	595
94.614	65.3109	0.150855	0.150855	595
94.724	65.3899	0.151723	0.151723	595
94.8339	65.7373	0.152591	0.152591	595
94.934	65.5795	0.153377	0.153377	595
95.044	65.3978	0.154266	0.154266	595
95.1539	65.5794	0.155134	0.155134	595
95.2639	65.8399	0.156023	0.156023	595
95.364	65.7452	0.156808	0.156808	595
95.474	66.0372	0.157677	0.157677	595
95.5839	65.9504	0.158586	0.158586	595
95.684	66.1714	0.159371	0.159371	595
95.794	66.2109	0.160281	0.160281	595
95.9039	66.1714	0.161128	0.161128	595
96.0139	66.0847	0.161997	0.161997	595
96.114	66.0137	0.162824	0.162824	595
96.224	65.903	0.163692	0.163692	595
96.3339	66.3529	0.16456	0.16456	595
96.434	66.4792	0.165366	0.165366	595
96.544	66.503	0.166255	0.166255	595
96.6539	66.5348	0.167123	0.167123	595
96.754	66.7317	0.167929	0.167929	595
96.864	67.1818	0.168818	0.168818	595
96.9739	67.1583	0.169686	0.169686	595
97.0839	67.1188	0.170596	0.170596	595
97.184	67.095	0.171381	0.171381	595
97.2939	67.2924	0.172249	0.172249	595
97.4039	67.5763	0.173118	0.173118	595
97.504	67.2455	0.173944	0.173944	595
97.614	67.2213	0.174813	0.174813	595
97.7239	67.1899	0.175722	0.175722	595
97.8339	67.3077	0.17659	0.17659	595
97.934	67.3557	0.177376	0.177376	595
98.0439	67.4818	0.178265	0.178265	594
98.1539	67.4661	0.179153	0.179153	594
98.254	67.5686	0.179939	0.179939	594
98.364	67.5687	0.180807	0.180807	594
98.4739	67.6795	0.181696	0.181696	594
98.5839	67.3949	0.182585	0.182585	594
98.684	67.8999	0.18337	0.18337	594
98.7939	67.8765	0.184259	0.184259	594
98.9039	67.9949	0.185148	0.185148	594
99.004	68.2237	0.185934	0.185934	594
99.114	68.3581	0.186843	0.186843	594
99.2239	68.3737	0.187711	0.187711	594
99.3339	68.5629	0.18862	0.18862	594
99.434	68.8316	0.189385	0.189385	594
99.5439	68.8554	0.190295	0.190295	594
99.6539	69.0606	0.191163	0.191163	594
99.754	69.1714	0.191969	0.191969	594
99.864	69.2266	0.192838	0.192838	594
99.9739	69.3604	0.193747	0.193747	594
100.084	69.5344	0.194615	0.194615	594
100.184	69.5896	0.195401	0.195401	594
100.294	69.5971	0.19631	0.19631	594
100.404	69.5896	0.197158	0.197158	594
100.504	69.503	0.197985	0.197985	594
100.614	69.4635	0.198873	0.198873	594
100.724	69.629	0.199741	0.199741	594
100.834	69.6526	0.20063	0.20063	594
100.934	69.6843	0.201416	0.201416	594
101.044	69.7397	0.202284	0.202284	593
101.154	70.0554	0.203214	0.203214	593
101.254	70.0395	0.203999	0.203999	593
101.364	70.0711	0.204868	0.204868	593
101.474	70.2131	0.205777	0.205777	593
101.584	70.6159	0.206645	0.206645	593
101.684	70.6553	0.207431	0.207431	593
101.794	70.8446	0.208341	0.208341	593
101.894	70.7342	0.209126	0.209126	593
102.004	70.6395	0.210015	0.210015	593
102.114	70.8921	0.210883	0.210883	593
102.224	70.9158	0.211793	0.211793	593
102.324	70.8448	0.212619	0.212619	593
102.434	71.1762	0.213487	0.213487	593
102.544	71.1921	0.214418	0.214418	593
102.644	71.1921	0.215203	0.215203	593
102.754	71.0026	0.216071	0.216071	593
102.864	71.2236	0.21696	0.21696	593
102.974	71.1053	0.217808	0.217808	593
103.074	71.3498	0.218635	0.218635	593
103.184	71.2791	0.219503	0.219503	593
103.294	71.7051	0.220392	0.220392	593
103.394	71.8076	0.221198	0.221198	593
103.504	71.8392	0.222107	0.222107	593
103.614	72.0052	0.222955	0.222955	593
103.724	72.1631	0.223844	0.223844	593
103.824	71.8237	0.22465	0.22465	593
103.934	72.2102	0.225538	0.225538	593
104.044	72.2893	0.226427	0.226427	593
104.144	72.2737	0.227234	0.227234	593
104.254	72.2738	0.228102	0.228102	593
104.364	72.5578	0.228991	0.228991	593
104.474	72.4555	0.229859	0.229859	593
104.574	72.5893	0.230665	0.230665	593
104.684	72.8735	0.231554	0.231554	593
104.794	73.1894	0.232443	0.232443	593
104.894	73.2366	0.233249	0.233249	593
105.004	73.2998	0.234138	0.234138	593
105.114	73.4735	0.234985	0.234985	593
105.224	73.6076	0.235895	0.235895	593
105.324	73.6785	0.23668	0.23668	593
105.434	73.4735	0.237569	0.237569	593
105.544	73.8605	0.238437	0.238437	593
105.644	73.7025	0.239243	0.239243	593
105.754	73.7502	0.240111	0.240111	593
105.864	73.876	0.241	0.241	593
105.974	73.8521	0.241889	0.241889	593
106.074	73.9472	0.242695	0.242695	593
106.184	74.184	0.243584	0.243584	593
106.294	74.2393	0.244452	0.244452	593
106.394	74.5155	0.245258	0.245258	593
106.504	74.563	0.246147	0.246147	593
106.614	74.7522	0.246995	0.246995	593
106.714	74.705	0.247822	0.247822	593
106.824	74.918	0.248711	0.248711	593
106.934	74.997	0.249579	0.249579	593
107.044	75.1234	0.250447	0.250447	593
107.144	75.3209	0.251274	0.251274	593
107.254	75.368	0.252142	0.252142	593
107.364	75.5418	0.253031	0.253031	593
107.464	75.6838	0.253816	0.253816	593
107.574	75.7232	0.254685	0.254685	593
107.684	75.826	0.255594	0.255594	593
107.794	76.0313	0.256462	0.256462	593
107.894	76.1497	0.257248	0.257248	593
108.004	76.2128	0.258157	0.258157	593
108.114	76.2125	0.259025	0.259025	593
108.214	76.3628	0.259811	0.259811	593
108.324	76.5047	0.260679	0.260679	593
108.434	76.6945	0.261547	0.261547	593
108.544	76.6469	0.262457	0.262457	593
108.644	76.9075	0.263242	0.263242	593
108.754	77.0496	0.264131	0.264131	593
108.864	76.9231	0.26504	0.26504	593
108.964	77.0732	0.265785	0.265785	593
109.074	76.8602	0.266673	0.266673	593
109.184	77.1206	0.267542	0.267542	593
109.294	77.4599	0.268431	0.268431	593
109.394	77.5312	0.269236	0.269236	593
109.504	77.7206	0.270105	0.270105	593
109.614	77.8074	0.270994	0.270994	593
109.714	77.8628	0.271779	0.271779	593
109.824	77.9889	0.272668	0.272668	593
109.934	78.1709	0.273536	0.273536	593
110.044	78.1153	0.274404	0.274404	593
110.144	78.1707	0.275231	0.275231	593
110.254	78.2574	0.276079	0.276079	593
110.364	78.1943	0.276967	0.276967	593
110.464	78.2098	0.277774	0.277774	593
110.574	78.068	0.278663	0.278663	593
110.684	77.776	0.279531	0.279531	593
110.794	77.8943	0.28042	0.28042	593
110.894	78.0676	0.281185	0.281185	593
111.004	78.352	0.282094	0.282094	593
111.114	78.3285	0.282962	0.282962	593
111.214	78.1862	0.283768	0.283768	594
111.324	78.3049	0.284636	0.284636	594
111.434	78.6207	0.285505	0.285505	594
111.544	78.5651	0.286393	0.286393	594
111.644	78.1706	0.287199	0.287199	594
111.754	78.6358	0.288088	0.288088	594
111.864	78.3601	0.288957	0.288957	594
111.964	78.6599	0.289762	0.289762	594
112.074	78.8023	0.290651	0.290651	594
112.184	78.66	0.291499	0.291499	594
112.284	78.96	0.292284	0.292284	594
112.394	78.9599	0.293173	0.293173	594
112.504	79.1732	0.294042	0.294042	594
112.614	78.968	0.29491	0.29491	594
112.714	78.8101	0.295695	0.295695	594
112.824	78.9522	0.296543	0.296543	594
112.934	79.1811	0.297431	0.297431	594
113.034	78.9915	0.298258	0.298258	594
113.144	79.331	0.299127	0.299127	594
113.254	79.7335	0.300015	0.300015	594
113.364	79.9309	0.300884	0.300884	594
113.464	80.0258	0.30169	0.30169	594
113.574	80.1757	0.302558	0.302558	594
113.684	80.3334	0.303426	0.303426	594
113.784	80.3336	0.304212	0.304212	594
113.894	80.5466	0.30508	0.30508	594
114.004	80.3968	0.305969	0.305969	594
114.114	80.555	0.306878	0.306878	594
114.214	80.4125	0.307643	0.307643	594
114.324	80.8309	0.308532	0.308532	594
114.434	81.0989	0.309421	0.309421	594
114.534	81.1466	0.310227	0.310227	594
114.644	81.5806	0.311095	0.311095	594
114.754	81.6442	0.311984	0.311984	594
114.864	81.6362	0.312852	0.312852	594
114.964	82.0623	0.313658	0.313658	594
115.074	82.236	0.314506	0.314506	594
115.184	82.2597	0.315415	0.315415	594
115.284	82.5749	0.316201	0.316201	594
115.394	82.6861	0.317069	0.317069	594
115.504	82.773	0.317957	0.317957	594
115.614	82.7335	0.318846	0.318846	594
115.714	82.7334	0.319653	0.319653	594
115.824	82.6308	0.320542	0.320542	594
115.934	82.9781	0.321409	0.321409	594
116.034	82.9941	0.322195	0.322195	594
116.144	83.2702	0.323063	0.323063	594
116.254	83.3886	0.323911	0.323911	594
116.364	83.8699	0.32482	0.32482	594
116.464	83.8468	0.325606	0.325606	594
116.574	84.0592	0.326494	0.326494	594
116.674	84.2096	0.327322	0.327322	594
116.784	84.4856	0.32819	0.32819	594
116.894	84.5964	0.329078	0.329078	594
117.004	84.5254	0.329947	0.329947	594
117.104	84.4781	0.330732	0.330732	594
117.214	84.699	0.3316	0.3316	594
117.324	84.7068	0.332489	0.332489	594
117.424	84.9121	0.333275	0.333275	594
117.534	84.9044	0.334163	0.334163	594
117.644	84.9519	0.335052	0.335052	594
117.754	85.2754	0.3359	0.3359	594
117.854	85.4409	0.336747	0.336747	594
117.964	85.6146	0.337595	0.337595	594
118.074	85.6621	0.338484	0.338484	594
118.174	85.7094	0.339311	0.339311	594
118.284	85.9147	0.340199	0.340199	595
118.394	85.9462	0.341047	0.341047	595
118.504	86.2226	0.341915	0.341915	595
118.604	86.3171	0.342742	0.342742	595
118.714	86.2305	0.34361	0.34361	595
118.824	86.6412	0.344499	0.344499	595
118.924	86.6804	0.345305	0.345305	595
119.034	86.7751	0.346194	0.346194	595
119.144	86.9329	0.347083	0.347083	595
119.254	87.0831	0.347951	0.347951	595
119.354	86.9015	0.348736	0.348736	595
119.464	87.0121	0.349625	0.349625	595
119.574	87.375	0.350493	0.350493	595
119.674	87.5094	0.35132	0.35132	595
119.784	87.7698	0.352168	0.352168	595
119.894	87.683	0.353056	0.353056	595
120.004	87.6671	0.353945	0.353945	595
120.104	87.8724	0.354731	0.354731	595
120.214	88.1882	0.35564	0.35564	595
120.324	88.1092	0.356529	0.356529	595
120.424	88.48	0.357294	0.357294	595
120.534	88.622	0.358204	0.358204	595
120.644	88.725	0.359072	0.359072	595
120.754	89.0882	0.35996	0.35996	595
120.854	89.0487	0.360767	0.360767	595
120.964	89.3407	0.361635	0.361635	595
121.074	89.4748	0.362544	0.362544	595
121.174	89.7118	0.36333	0.36333	595
121.284	89.7987	0.364198	0.364198	595
121.394	89.7671	0.365087	0.365087	595
121.504	89.885	0.365976	0.365976	595
121.604	90.0512	0.366761	0.366761	595
121.714	90.0747	0.367671	0.367671	595
121.824	90.2486	0.368539	0.368539	595
121.924	90.5092	0.369345	0.369345	595
122.034	90.4777	0.370213	0.370213	595
122.144	90.6433	0.371102	0.371102	595
122.244	90.6196	0.371929	0.371929	595
122.354	90.9906	0.372818	0.372818	595
122.464	91.3145	0.373665	0.373665	595
122.574	91.1881	0.374534	0.374534	595
122.674	91.2749	0.37536	0.37536	595
122.784	91.2907	0.37627	0.37627	595
122.894	91.3933	0.377138	0.377138	595
122.994	91.4251	0.377944	0.377944	595
123.104	91.2275	0.378812	0.378812	595
123.214	91.5037	0.379681	0.379681	595
123.324	91.63	0.380569	0.380569	595
123.424	91.8039	0.381375	0.381375	595
123.534	91.9379	0.382306	0.382306	595
123.644	91.8591	0.383174	0.383174	595
123.744	92.0009	0.38398	0.38398	595
123.854	92.0327	0.384869	0.384869	595
123.964	92.3167	0.385737	0.385737	595
124.074	92.4194	0.386626	0.386626	595
124.174	92.3802	0.387432	0.387432	595
124.284	92.7353	0.388321	0.388321	595
124.394	92.6407	0.389189	0.389189	595
124.494	92.6326	0.389995	0.389995	595
124.604	92.5457	0.390884	0.390884	595
124.714	92.7589	0.391773	0.391773	595
124.824	92.759	0.392662	0.392662	595
124.924	93.0904	0.393468	0.393468	595
125.034	92.83	0.394315	0.394315	595
125.144	93.1695	0.395204	0.395204	595
125.244	93.0195	0.396031	0.396031	595
125.354	93.2089	0.39692	0.39692	595
125.464	93.2561	0.397788	0.397788	595
125.574	93.1695	0.398656	0.398656	595
125.674	93.2647	0.399462	0.399462	595
125.784	93.2643	0.400351	0.400351	595
125.894	93.7216	0.40124	0.40124	595
125.994	93.88	0.402067	0.402067	595
126.104	93.8245	0.402935	0.402935	595
126.214	93.9036	0.403824	0.403824	595
126.324	93.8799	0.404713	0.404713	595
126.424	93.8878	0.405498	0.405498	594
126.534	93.9035	0.406346	0.406346	594
126.644	93.817	0.407235	0.407235	594
126.744	94.1796	0.408061	0.408061	594
126.854	94.2747	0.40893	0.40893	594
126.964	94.1799	0.409818	0.409818	594
127.064	94.5982	0.410604	0.410604	594
127.174	94.6456	0.411514	0.411514	594
127.284	94.6059	0.412361	0.412361	594
127.394	94.4483	0.413271	0.413271	595
127.494	94.8508	0.414056	0.414056	595
127.604	94.9694	0.414924	0.414924	595
127.714	95.0248	0.415834	0.415834	595
127.814	94.9694	0.41664	0.41664	595
127.924	95.0168	0.417487	0.417487	595
128.034	94.9377	0.418376	0.418376	595
128.144	94.8036	0.419265	0.419265	595
128.244	95.0799	0.420051	0.420051	595
128.354	95.1588	0.420939	0.420939	595
128.464	95.0087	0.421828	0.421828	595
128.564	95.0642	0.422614	0.422614	595
128.674	95.0245	0.423502	0.423502	595
128.784	94.8509	0.424391	0.424391	595
128.894	94.9379	0.42526	0.42526	595
128.994	95.1902	0.426066	0.426066	595
129.104	94.9693	0.426913	0.426913	595
129.214	94.8589	0.427802	0.427802	595
129.314	95.0086	0.428608	0.428608	595
129.424	95.0797	0.429497	0.429497	595
129.534	95.2772	0.430386	0.430386	595
129.644	95.3403	0.431254	0.431254	595
129.744	95.5377	0.43204	0.43204	595
129.854	95.7109	0.432929	0.432929	595
129.964	96.0825	0.433817	0.433817	595
130.064	96.0425	0.434623	0.434623	595
130.174	96.0113	0.435471	0.435471	595
130.284	95.9166	0.436339	0.436339	595
130.394	96.0823	0.437228	0.437228	595
130.494	96.0587	0.438014	0.438014	595
130.604	96.1218	0.438902	0.438902	595
130.714	96.1614	0.43977	0.43977	595
130.814	96.035	0.440597	0.440597	595
130.924	96.2719	0.441466	0.441466	595
131.034	96.4217	0.442354	0.442354	595
131.144	96.3272	0.443222	0.443222	595
131.244	96.4218	0.444029	0.444029	595
131.354	96.6823	0.444876	0.444876	595
131.464	96.785	0.445786	0.445786	595
131.564	96.7377	0.446551	0.446551	595
131.674	97.006	0.447439	0.447439	595
131.784	97.148	0.448328	0.448328	595
131.884	97.3928	0.449134	0.449134	595
131.994	97.4638	0.450023	0.450023	595
132.104	97.7478	0.450891	0.450891	595
132.204	97.8272	0.451677	0.451677	595
132.314	97.8353	0.452566	0.452566	595
132.424	98.1268	0.453455	0.453455	595
132.534	98.2375	0.454322	0.454322	594
132.634	98.3877	0.455129	0.455129	594
132.744	98.7266	0.456018	0.456018	594
132.854	98.285	0.456865	0.456865	594
132.954	98.0481	0.457671	0.457671	594
133.064	97.9932	0.45856	0.45856	594
133.174	98.3086	0.459407	0.459407	594
133.284	98.3793	0.460317	0.460317	594
133.384	98.7663	0.461103	0.461103	594
133.494	98.877	0.461971	0.461971	594
133.604	99.1451	0.46286	0.46286	594
133.704	98.9322	0.463666	0.463666	594
133.814	99.3033	0.464513	0.464513	594
133.924	99.3976	0.465361	0.465361	594
134.034	99.3745	0.46625	0.46625	594
134.134	99.5795	0.467015	0.467015	594
134.244	99.7531	0.467904	0.467904	594
134.354	100.172	0.468792	0.468792	594
134.454	100.132	0.469619	0.469619	594
134.564	100.021	0.470487	0.470487	595
134.674	100.345	0.471397	0.471397	595
134.784	100.456	0.472224	0.472224	595
134.884	100.645	0.473009	0.473009	595
134.994	100.645	0.473898	0.473898	595
135.104	100.511	0.474787	0.474787	595
135.204	100.685	0.475572	0.475572	595
135.314	100.874	0.47644	0.47644	595
135.424	100.669	0.47735	0.47735	595
135.534	100.661	0.478239	0.478239	595
135.634	100.716	0.479024	0.479024	595
135.744	100.906	0.479872	0.479872	595
135.854	101.34	0.48076	0.48076	595
135.954	101.379	0.481567	0.481567	595
136.064	101.269	0.482456	0.482456	595
136.174	101.38	0.483324	0.483324	595
136.284	101.592	0.484192	0.484192	595
136.384	101.932	0.484998	0.484998	595
136.494	102.24	0.485907	0.485907	595
136.604	102.374	0.486776	0.486776	595
136.704	102.493	0.487561	0.487561	595
136.814	102.666	0.48843	0.48843	595
136.924	102.587	0.489318	0.489318	595
137.024	102.697	0.490104	0.490104	595
137.134	102.848	0.490993	0.490993	595
137.244	102.895	0.491861	0.491861	595
137.354	103.022	0.492749	0.492749	595
137.454	103.226	0.493514	0.493514	595
137.564	103.322	0.494403	0.494403	595
137.674	103.14	0.495313	0.495313	595
137.774	103.179	0.496078	0.496078	595
137.884	103.203	0.496987	0.496987	595
137.994	103.455	0.497876	0.497876	595
138.104	103.385	0.498723	0.498723	595
138.204	103.432	0.49955	0.49955	595
138.314	103.345	0.500418	0.500418	595
138.424	103.503	0.501287	0.501287	595
138.524	103.771	0.502093	0.502093	595
138.634	104.119	0.502961	0.502961	595
138.744	104.008	0.50385	0.50385	595
138.854	104.284	0.504718	0.504718	595
138.954	104.569	0.505524	0.505524	595
139.064	104.45	0.506413	0.506413	595
139.174	104.711	0.507302	0.507302	595
139.274	104.845	0.508108	0.508108	595
139.384	105.066	0.508976	0.508976	595
139.494	105.358	0.509865	0.509865	595
139.604	105.611	0.510712	0.510712	595
139.704	105.777	0.511539	0.511539	595
139.814	105.745	0.512408	0.512408	595
139.924	105.737	0.513317	0.513317	595
140.024	106.013	0.514103	0.514103	595
140.134	106.053	0.514991	0.514991	595
140.244	106.069	0.51586	0.51586	595
140.354	106.187	0.516748	0.516748	595
140.454	106.313	0.517534	0.517534	595
140.564	106.392	0.518423	0.518423	594
140.674	106.645	0.519291	0.519291	594
140.774	106.929	0.520097	0.520097	594
140.884	106.945	0.520986	0.520986	594
140.994	106.89	0.521854	0.521854	594
141.104	107.166	0.522743	0.522743	594
141.204	107.182	0.523529	0.523529	594
141.314	107.126	0.524417	0.524417	594
141.424	107.442	0.525347	0.525347	594
141.524	107.497	0.526133	0.526133	594
141.634	107.229	0.527001	0.527001	594
141.744	107.434	0.52789	0.52789	594
141.844	107.482	0.528696	0.528696	594
141.954	107.521	0.529564	0.529564	594
142.064	107.466	0.530412	0.530412	594
142.174	107.695	0.531321	0.531321	594
142.274	107.576	0.532127	0.532127	594
142.384	107.9	0.533017	0.533017	594
142.494	108.066	0.533884	0.533884	594
142.594	108.161	0.534691	0.534691	594
142.704	108.271	0.53558	0.53558	594
142.814	108.603	0.536448	0.536448	594
142.924	108.745	0.537337	0.537337	594
143.024	108.966	0.538122	0.538122	594
143.134	109.155	0.539031	0.539031	594
143.244	109.21	0.5399	0.5399	594
143.344	109.621	0.540706	0.540706	594
143.454	109.81	0.541595	0.541595	594
143.564	109.566	0.542484	0.542484	594
143.674	109.929	0.543352	0.543352	595
143.774	109.542	0.544158	0.544158	595
143.884	109.771	0.545047	0.545047	595
143.994	109.866	0.545936	0.545936	595
144.094	110.016	0.546742	0.546742	595
144.204	110.229	0.547589	0.547589	595
144.314	109.984	0.548499	0.548499	595
144.424	110.418	0.549367	0.549367	595
144.524	110.323	0.550194	0.550194	595
144.634	110.331	0.551082	0.551082	595
144.744	110.252	0.551971	0.551971	595
144.844	110.56	0.552798	0.552798	595
144.954	110.813	0.553666	0.553666	595
145.064	110.789	0.554535	0.554535	595
145.174	111.207	0.555424	0.555424	595
145.274	111.2	0.556229	0.556229	595
145.384	111.255	0.557118	0.557118	595
145.494	111.129	0.557966	0.557966	595
145.594	111.01	0.558793	0.558793	595
145.704	110.813	0.559702	0.559702	595
145.814	110.868	0.560571	0.560571	595
145.924	111.003	0.561459	0.561459	595
146.024	111.2	0.562245	0.562245	595
146.134	111.223	0.563113	0.563113	595
146.244	111.168	0.564022	0.564022	595
146.344	110.995	0.564829	0.564829	595
146.454	110.963	0.565697	0.565697	595
146.564	111.16	0.566586	0.566586	595
146.674	111.129	0.567454	0.567454	595
146.774	111.01	0.56826	0.56826	595
146.884	111.342	0.569149	0.569149	595
146.984	111.492	0.569955	0.569955	595
147.094	111.784	0.570865	0.570865	595
147.204	111.642	0.571733	0.571733	595
147.314	111.815	0.572601	0.572601	595
147.414	111.642	0.573428	0.573428	595
147.524	111.784	0.574296	0.574296	595
147.634	111.808	0.575143	0.575143	595
147.734	111.563	0.57595	0.57595	595
147.844	111.61	0.576838	0.576838	595
147.954	111.918	0.577707	0.577707	595
148.064	112.115	0.578616	0.578616	595
148.164	112.115	0.579381	0.579381	595
148.274	112.36	0.580311	0.580311	595
148.384	112.636	0.581179	0.581179	595
148.484	112.802	0.581985	0.581985	595
148.594	112.763	0.582854	0.582854	595
148.704	112.889	0.583722	0.583722	595
148.814	113.11	0.58461	0.58461	595
148.914	113.157	0.585417	0.585417	595
149.024	113.355	0.586285	0.586285	595
149.134	113.465	0.587153	0.587153	595
149.234	113.789	0.58798	0.58798	595
149.344	113.702	0.588848	0.588848	595
149.454	113.971	0.589716	0.589716	595
149.564	113.947	0.590626	0.590626	595
149.664	114.018	0.591411	0.591411	595
149.774	114.357	0.5923	0.5923	595
149.884	114.223	0.593189	0.593189	595
149.984	114.121	0.593995	0.593995	595
150.094	114.341	0.594863	0.594863	595
150.204	114.626	0.595732	0.595732	595
150.314	114.673	0.596621	0.596621	595
150.414	115.035	0.597406	0.597406	595
150.524	115.202	0.598274	0.598274	595
150.634	115.202	0.599183	0.599183	595
150.734	115.249	0.599948	0.599948	595
150.844	115.415	0.600837	0.600837	595
150.954	115.541	0.601746	0.601746	595
151.064	115.613	0.602615	0.602615	595
151.164	115.889	0.603442	0.603442	595
151.274	115.518	0.604268	0.604268	595
151.384	115.636	0.605157	0.605157	595
151.484	115.786	0.605964	0.605964	595
151.594	116.086	0.606831	0.606831	595
151.704	116.291	0.60772	0.60772	595
151.804	116.576	0.608527	0.608527	595
151.914	116.441	0.609395	0.609395	595
152.024	116.623	0.610263	0.610263	595
152.134	116.749	0.611152	0.611152	595
152.234	116.749	0.611958	0.611958	595
152.344	116.883	0.612826	0.612826	595
152.454	116.883	0.613694	0.613694	595
152.554	117.191	0.6145	0.6145	595
152.664	117.175	0.61541	0.61541	595
152.774	117.026	0.616257	0.616257	595
152.884	117.428	0.617126	0.617126	595
152.984	117.87	0.617932	0.617932	595
153.094	117.689	0.6188	0.6188	595
153.204	117.949	0.619689	0.619689	595
153.304	118.202	0.620516	0.620516	595
153.414	118.162	0.621342	0.621342	595
153.524	118.329	0.622252	0.622252	595
153.634	118.652	0.62312	0.62312	595
153.734	118.518	0.623906	0.623906	595
153.844	118.596	0.624795	0.624795	595
153.954	118.613	0.625684	0.625684	595
154.054	118.983	0.626448	0.626448	595
154.164	119.047	0.627358	0.627358	595
154.274	119.157	0.628247	0.628247	595
154.384	119.354	0.629115	0.629115	595
154.484	119.638	0.6299	0.6299	595
154.594	119.962	0.630789	0.630789	595
154.704	119.654	0.631637	0.631637	595
154.804	119.915	0.632463	0.632463	595
154.914	119.828	0.633332	0.633332	595
155.024	119.694	0.634179	0.634179	595
155.134	120.033	0.635026	0.635026	595
155.234	120.325	0.635833	0.635833	595
155.344	120.104	0.636722	0.636722	595
155.454	120.152	0.63759	0.63759	595
155.554	120.388	0.638417	0.638417	595
155.664	120.373	0.639285	0.639285	595
155.774	120.357	0.640153	0.640153	595
155.884	120.713	0.641042	0.641042	595
155.984	120.862	0.641848	0.641848	595
156.094	121.17	0.642716	0.642716	595
156.204	121.178	0.643564	0.643564	595
156.304	120.562	0.64437	0.64437	595
156.414	120.681	0.645238	0.645238	595
156.524	120.775	0.646147	0.646147	595
156.634	120.744	0.647016	0.647016	595
156.734	120.918	0.647801	0.647801	595
156.844	121.052	0.648711	0.648711	595
156.954	120.989	0.649558	0.649558	595
157.054	121.044	0.650385	0.650385	595
157.164	121.068	0.651233	0.651233	595
157.274	121.399	0.652121	0.652121	595
157.374	121.573	0.652907	0.652907	595
157.484	121.47	0.653796	0.653796	595
157.594	121.517	0.654664	0.654664	595
157.704	121.841	0.655553	0.655553	595
157.804	122.014	0.656318	0.656318	595
157.914	122.141	0.657248	0.657248	595
158.024	122.267	0.658116	0.658116	595
158.124	122.283	0.658901	0.658901	595
158.234	122.338	0.65979	0.65979	595
158.344	122.481	0.660658	0.660658	595
158.454	122.812	0.661547	0.661547	595
158.554	122.923	0.662333	0.662333	595
158.664	123.041	0.663201	0.663201	595
158.774	123.278	0.664131	0.664131	595
158.874	123.238	0.664896	0.664896	595
158.984	123.254	0.665785	0.665785	595
159.094	123.152	0.666674	0.666674	595
159.204	123.325	0.667562	0.667562	595
159.304	123.412	0.668348	0.668348	595
159.414	123.57	0.669216	0.669216	595
159.524	123.444	0.670105	0.670105	595
159.624	123.491	0.670911	0.670911	595
159.734	123.594	0.671759	0.671759	595
159.844	123.546	0.672647	0.672647	595
159.954	123.444	0.673516	0.673516	595
160.054	123.641	0.674322	0.674322	595
160.164	123.838	0.67519	0.67519	595
160.274	123.728	0.6761	0.6761	595
160.374	123.917	0.676906	0.676906	595
160.484	123.744	0.677774	0.677774	595
160.594	123.917	0.678642	0.678642	595
160.704	124.178	0.67951	0.67951	595
160.804	124.209	0.680337	0.680337	595
160.914	124.501	0.681205	0.681205	595
161.024	124.651	0.682115	0.682115	595
161.124	124.612	0.6829	0.6829	595
161.234	124.628	0.683768	0.683768	595
161.344	124.825	0.684678	0.684678	595
161.454	124.77	0.685546	0.685546	595
161.554	124.825	0.686331	0.686331	595
161.664	124.778	0.68722	0.68722	595
161.764	124.801	0.688027	0.688027	595
161.874	124.951	0.688874	0.688874	595
161.984	124.904	0.689763	0.689763	594
162.094	125.133	0.690672	0.690672	594
162.194	125.046	0.691458	0.691458	594
162.304	125.354	0.692347	0.692347	594
162.414	125.212	0.693215	0.693215	594
162.514	125.575	0.694042	0.694042	594
162.624	125.378	0.69491	0.69491	594
162.734	125.559	0.695778	0.695778	594
162.844	125.662	0.696646	0.696646	594
162.944	125.678	0.697452	0.697452	594
163.054	125.686	0.698341	0.698341	594
163.164	125.772	0.69923	0.69923	594
163.264	125.796	0.700015	0.700015	594
163.374	126.08	0.700925	0.700925	594
163.484	125.907	0.701793	0.701793	594
163.594	125.875	0.702682	0.702682	594
163.694	126.151	0.703488	0.703488	594
163.804	125.93	0.704398	0.704398	594
163.914	126.238	0.705266	0.705266	594
164.014	126.159	0.706051	0.706051	594
164.124	126.285	0.70694	0.70694	594
164.234	126.522	0.707808	0.707808	594
164.344	126.783	0.708697	0.708697	594
164.444	126.83	0.709503	0.709503	594
164.554	126.98	0.710392	0.710392	594
164.664	127.122	0.711281	0.711281	594
164.764	126.87	0.712066	0.712066	594
164.874	126.767	0.712955	0.712955	594
164.984	126.886	0.713824	0.713824	594
165.094	126.641	0.714733	0.714733	594
165.194	126.672	0.715539	0.715539	594
165.304	126.759	0.716428	0.716428	594
165.414	126.719	0.717317	0.717317	594
165.514	126.641	0.718082	0.718082	594
165.624	126.649	0.71895	0.71895	594
165.734	126.814	0.71988	0.71988	594
165.844	126.941	0.72081	0.72081	594
165.944	126.98	0.721575	0.721575	594
166.054	127.241	0.722464	0.722464	594
166.164	127.264	0.723332	0.723332	594
166.264	127.548	0.724159	0.724159	594
166.374	127.383	0.725048	0.725048	594
166.484	127.848	0.725916	0.725916	594
166.594	128.054	0.726784	0.726784	594
166.694	128.141	0.72759	0.72759	594
166.804	127.998	0.728459	0.728459	594
166.914	128.007	0.729368	0.729368	594
167.014	128.306	0.730174	0.730174	594
167.124	128.204	0.731063	0.731063	594
167.234	128.385	0.731931	0.731931	594
167.334	128.149	0.732738	0.732738	594
167.444	128.267	0.733626	0.733626	594
167.554	128.29	0.734515	0.734515	594
167.664	128.212	0.735404	0.735404	594
167.764	128.306	0.736189	0.736189	594
167.874	128.157	0.737058	0.737058	594
167.984	128.125	0.737926	0.737926	594
168.084	128.307	0.738732	0.738732	594
168.194	128.243	0.739662	0.739662	594
168.304	128.504	0.74053	0.74053	594
168.414	128.385	0.741399	0.741399	594
168.514	128.37	0.742225	0.742225	594
168.624	128.251	0.743093	0.743093	594
168.734	128.291	0.743962	0.743962	594
168.834	128.496	0.744788	0.744788	594
168.944	128.504	0.745636	0.745636	594
169.054	128.701	0.746525	0.746525	594
169.164	128.82	0.747393	0.747393	594
169.264	128.741	0.74822	0.74822	594
169.374	128.945	0.749088	0.749088	594
169.484	128.685	0.749977	0.749977	594
169.584	128.693	0.750762	0.750762	594
169.694	128.764	0.751651	0.751651	594
169.804	128.662	0.75254	0.75254	594
169.914	128.717	0.753429	0.753429	594
170.014	128.638	0.754194	0.754194	594
170.124	129.017	0.755083	0.755083	594
170.234	128.725	0.755971	0.755971	594
170.334	128.922	0.756777	0.756777	594
170.444	129.127	0.757687	0.757687	594
170.554	129.364	0.758534	0.758534	594
170.664	129.404	0.759423	0.759423	594
170.764	129.254	0.760209	0.760209	594
170.874	129.372	0.761118	0.761118	594
170.984	129.159	0.761986	0.761986	594
171.084	129.167	0.762772	0.762772	593
171.194	129.143	0.763681	0.763681	593
171.304	129.388	0.76455	0.76455	593
171.414	129.135	0.765397	0.765397	593
171.514	129.033	0.766203	0.766203	593
171.624	129.356	0.767092	0.767092	593
171.734	129.435	0.767961	0.767961	593
171.834	129.506	0.768766	0.768766	593
171.944	129.775	0.769655	0.769655	593
172.054	129.846	0.770544	0.770544	593
172.154	129.933	0.771309	0.771309	593
172.264	129.877	0.772198	0.772198	593
172.374	130.146	0.773087	0.773087	593
172.484	130.067	0.773975	0.773975	593
172.584	130.091	0.774761	0.774761	593
172.694	130.161	0.775629	0.775629	593
172.804	130.169	0.776518	0.776518	593
172.904	130.225	0.777324	0.777324	593
173.014	130.288	0.778193	0.778193	593
173.124	130.225	0.779102	0.779102	593
173.234	130.509	0.77997	0.77997	593
173.334	130.414	0.780756	0.780756	593
173.444	130.675	0.781624	0.781624	593
173.554	130.777	0.782492	0.782492	593
173.654	131.069	0.783319	0.783319	593
173.764	131.046	0.784187	0.784187	593
173.874	131.022	0.785076	0.785076	593
173.984	131.164	0.785923	0.785923	593
174.084	131.085	0.786729	0.786729	594
174.194	131.243	0.787577	0.787577	594
174.304	131.03	0.788487	0.788487	594
174.404	131.543	0.789272	0.789272	594
174.514	131.472	0.790161	0.790161	594
174.624	131.614	0.79105	0.79105	594
174.734	131.488	0.791938	0.791938	594
174.834	131.796	0.792703	0.792703	594
174.944	131.717	0.793572	0.793572	594
175.054	131.843	0.794481	0.794481	594
175.154	131.796	0.795267	0.795267	594
175.264	131.567	0.796156	0.796156	594
175.374	131.614	0.797044	0.797044	594
175.484	131.646	0.797912	0.797912	594
175.584	131.638	0.798718	0.798718	594
175.694	131.646	0.799566	0.799566	594
175.804	131.614	0.800455	0.800455	594
175.904	131.748	0.801261	0.801261	594
176.014	131.725	0.802129	0.802129	594
176.124	131.598	0.803018	0.803018	594
176.234	131.511	0.803845	0.803845	594
176.334	131.567	0.80463	0.80463	594
176.444	131.93	0.805519	0.805519	594
176.554	131.969	0.806408	0.806408	594
176.654	132.175	0.807194	0.807194	594
176.764	131.954	0.808103	0.808103	594
176.874	132.206	0.80895	0.80895	594
176.974	132.356	0.809736	0.809736	594
177.084	132.609	0.810646	0.810646	594
177.194	132.135	0.811513	0.811513	594
177.294	132.38	0.812299	0.812299	594
177.404	132.246	0.813167	0.813167	594
177.514	132.221	0.814077	0.814077	594
177.624	132.246	0.814945	0.814945	594
177.724	132.332	0.81571	0.81571	594
177.834	132.506	0.816598	0.816598	594
177.944	132.435	0.817487	0.817487	594
178.044	132.522	0.818294	0.818294	594
178.154	132.727	0.819162	0.819162	594
178.264	132.774	0.82003	0.82003	594
178.374	132.695	0.820898	0.820898	594
178.474	132.703	0.821704	0.821704	594
178.584	132.585	0.822593	0.822593	594
178.694	132.719	0.823482	0.823482	594
178.794	132.838	0.824288	0.824288	594
178.904	133.319	0.825156	0.825156	594
179.014	133.106	0.826025	0.826025	594
179.124	133.13	0.826913	0.826913	594
179.224	133.28	0.827699	0.827699	595
179.334	133.414	0.828609	0.828609	595
179.444	133.572	0.829476	0.829476	595
179.544	133.461	0.830262	0.830262	595
179.654	133.635	0.83113	0.83113	595
179.764	133.643	0.832019	0.832019	595
179.874	133.935	0.832887	0.832887	595
179.974	134.037	0.833694	0.833694	595
180.084	133.919	0.834582	0.834582	595
180.194	134.274	0.835471	0.835471	595
180.294	134.235	0.836277	0.836277	595
180.404	134.148	0.837125	0.837125	595
180.514	134.369	0.838014	0.838014	595
180.624	134.519	0.838903	0.838903	595
180.724	134.567	0.839688	0.839688	595
180.834	134.724	0.840577	0.840577	595
180.944	134.874	0.841445	0.841445	595
181.044	135.009	0.842251	0.842251	595
181.154	135.182	0.843119	0.843119	595
181.264	135.159	0.844008	0.844008	595
181.374	135.253	0.844897	0.844897	595
181.474	135.214	0.845683	0.845683	595
181.584	135.174	0.846572	0.846572	595
181.694	135.182	0.84746	0.84746	595
181.794	135.166	0.848266	0.848266	595
181.904	135.182	0.849134	0.849134	595
182.014	135.119	0.850003	0.850003	595
182.114	135.166	0.850809	0.850809	595
182.224	135.206	0.851698	0.851698	595
182.334	135.474	0.852587	0.852587	595
182.444	135.569	0.853476	0.853476	595
182.544	135.624	0.854261	0.854261	595
182.654	135.466	0.85517	0.85517	595
182.764	135.719	0.856018	0.856018	595
182.864	136.051	0.856824	0.856824	595
182.974	135.845	0.857672	0.857672	595
183.084	135.948	0.858561	0.858561	595
183.194	136.106	0.85947	0.85947	595
183.294	136.421	0.860255	0.860255	595
183.404	136.69	0.861144	0.861144	595
183.514	136.587	0.862012	0.862012	595
183.614	136.619	0.862819	0.862819	595
183.724	136.871	0.863687	0.863687	595
183.834	136.879	0.864596	0.864596	595
183.944	136.935	0.865464	0.865464	595
184.044	136.99	0.866291	0.866291	595
184.154	136.966	0.86718	0.86718	595
184.264	137.377	0.868027	0.868027	595
184.364	137.266	0.868854	0.868854	595
184.474	137.503	0.869723	0.869723	595
184.584	137.393	0.870591	0.870591	595
184.694	137.472	0.8715	0.8715	595
184.794	137.329	0.872307	0.872307	595
184.904	137.527	0.873174	0.873174	595
185.014	137.574	0.874063	0.874063	595
185.114	137.669	0.87487	0.87487	595
185.224	137.685	0.875738	0.875738	595
185.334	137.708	0.876627	0.876627	595
185.444	137.819	0.877495	0.877495	595
185.544	137.89	0.878301	0.878301	595
185.654	137.922	0.87919	0.87919	595
185.764	137.851	0.880078	0.880078	595
185.864	137.858	0.880864	0.880864	595
185.974	137.748	0.881753	0.881753	595
186.084	137.819	0.882642	0.882642	595
186.194	137.929	0.883531	0.883531	595
186.294	137.842	0.884337	0.884337	594
186.404	137.795	0.885225	0.885225	594
186.514	138.056	0.886094	0.886094	594
186.614	138.127	0.8869	0.8869	594
186.724	137.937	0.887768	0.887768	594
186.834	138	0.888657	0.888657	594
186.934	137.724	0.889484	0.889484	594
187.044	137.614	0.890393	0.890393	594
187.154	137.63	0.891261	0.891261	594
187.264	137.827	0.89215	0.89215	594
187.364	137.89	0.892956	0.892956	594
187.474	137.953	0.893845	0.893845	594
187.584	138.285	0.894693	0.894693	594
187.684	138.411	0.89552	0.89552	594
187.794	138.663	0.896367	0.896367	594
187.904	138.522	0.897256	0.897256	594
188.014	138.703	0.898166	0.898166	594
188.114	138.861	0.898972	0.898972	594
188.224	138.94	0.89984	0.89984	594
188.334	139.303	0.900729	0.900729	594
188.434	138.972	0.901535	0.901535	594
188.544	139.113	0.902403	0.902403	594
188.654	139.066	0.903292	0.903292	594
188.764	139.288	0.904201	0.904201	594
188.864	139.414	0.905008	0.905008	594
188.974	138.443	0.905876	0.905876	594
189.084	138.577	0.906744	0.906744	594
189.184	138.308	0.90755	0.90755	594
189.294	138.679	0.908439	0.908439	594
189.404	138.6	0.909328	0.909328	593
189.514	138.671	0.910217	0.910217	593
189.614	138.64	0.911023	0.911023	593
189.724	138.79	0.911891	0.911891	593
189.834	139.066	0.912759	0.912759	593
189.934	139.137	0.913565	0.913565	593
190.044	139.042	0.914454	0.914454	593
190.154	139.39	0.915322	0.915322	593
190.264	139.579	0.91619	0.91619	593
190.364	139.808	0.916997	0.916997	593
190.474	139.974	0.917906	0.917906	593
190.584	140.092	0.918774	0.918774	593
190.684	140.385	0.91958	0.91958	593
190.794	140.669	0.920428	0.920428	593
190.904	140.992	0.921317	0.921317	593
191.014	141.126	0.922226	0.922226	593
191.114	141.047	0.923012	0.923012	593
191.224	141.198	0.923901	0.923901	593
191.334	141.071	0.924789	0.924789	593
191.434	141.245	0.925554	0.925554	593
191.544	141.379	0.926443	0.926443	593
191.654	141.205	0.927332	0.927332	593
191.764	141.837	0.928221	0.928221	593
191.864	141.845	0.929027	0.929027	593
191.974	141.829	0.929916	0.929916	593
192.074	141.971	0.930701	0.930701	593
192.184	141.924	0.931549	0.931549	593
192.294	141.963	0.932459	0.932459	593
192.404	142.224	0.933347	0.933347	593
192.504	142.381	0.934153	0.934153	593
192.614	142.35	0.935001	0.935001	593
192.724	142.453	0.93589	0.93589	593
192.824	142.429	0.936675	0.936675	593
192.934	142.492	0.937564	0.937564	593
193.044	142.271	0.938453	0.938453	593
193.154	142.161	0.939342	0.939342	593
193.254	142.334	0.940127	0.940127	593
193.364	142.485	0.940995	0.940995	593
193.474	142.342	0.941884	0.941884	593
193.574	142.311	0.942711	0.942711	593
193.684	142.737	0.943579	0.943579	593
193.794	142.8	0.944427	0.944427	593
193.904	142.587	0.945315	0.945315	593
194.004	142.248	0.946122	0.946122	593
194.114	142.319	0.947031	0.947031	593
194.224	142.358	0.947879	0.947879	593
194.324	142.39	0.948664	0.948664	593
194.434	142.611	0.949553	0.949553	593
194.544	142.618	0.950442	0.950442	593
194.654	142.863	0.95131	0.95131	593
194.754	143.053	0.952116	0.952116	593
194.864	143.021	0.952984	0.952984	593
194.974	143.392	0.953874	0.953874	593
195.074	143.503	0.954659	0.954659	593
195.184	143.826	0.955548	0.955548	593
195.294	143.676	0.956416	0.956416	593
195.404	143.992	0.957284	0.957284	593
195.504	144.292	0.95809	0.95809	593
195.614	144.505	0.958959	0.958959	593
195.724	144.702	0.959847	0.959847	593
195.824	144.892	0.960653	0.960653	593
195.934	144.9	0.961542	0.961542	593
196.044	144.805	0.96241	0.96241	593
196.154	144.971	0.963258	0.963258	593
196.254	144.995	0.964064	0.964064	593
196.364	145.279	0.964953	0.964953	593
196.474	145.381	0.965821	0.965821	593
196.574	145.421	0.966627	0.966627	593
196.684	145.468	0.967495	0.967495	593
196.794	145.666	0.968384	0.968384	593
196.894	145.539	0.96919	0.96919	593
197.004	145.595	0.970058	0.970058	593
197.114	145.445	0.970947	0.970947	593
197.224	145.579	0.971815	0.971815	593
197.324	145.729	0.97256	0.97256	593
197.434	145.729	0.973449	0.973449	593
197.544	145.91	0.974316	0.974316	593
197.644	145.918	0.975143	0.975143	593
197.754	146.439	0.976012	0.976012	593
197.864	146.676	0.97688	0.97688	593
197.974	146.731	0.977748	0.977748	593
198.074	146.747	0.978554	0.978554	593
198.184	146.834	0.979443	0.979443	593
198.294	146.984	0.980311	0.980311	593
198.394	147.024	0.981118	0.981118	593
198.504	147.063	0.981965	0.981965	592
198.614	147.205	0.982854	0.982854	592
198.724	147.395	0.983743	0.983743	592
198.824	147.355	0.984549	0.984549	592
198.934	147.513	0.985396	0.985396	592
199.044	147.813	0.986285	0.986285	592
199.144	147.971	0.987091	0.987091	592
199.254	148.216	0.98796	0.98796	592
199.364	148.279	0.988848	0.988848	592
199.474	148.271	0.989737	0.989737	592
199.574	148.247	0.990543	0.990543	593
199.684	148.389	0.991411	0.991411	593
199.794	148.484	0.99228	0.99228	593
199.894	148.239	0.993086	0.993086	593
200.004	148.547	0.993954	0.993954	593
200.114	148.713	0.994822	0.994822	593
200.224	149.194	0.995711	0.995711	593
200.324	149.147	0.996517	0.996517	593
200.434	149.4	0.997385	0.997385	593
200.544	149.621	0.998274	0.998274	593
200.644	149.905	0.99908	0.99908	593
200.754	150.047	0.999928	0.999928	593
200.864	150.15	1.00082	1.00082	593
200.974	150.086	1.00173	1.00173	593
201.074	150.52	1.00251	1.00251	593
201.184	150.892	1.00338	1.00338	593
201.294	151.278	1.00425	1.00425	593
201.394	151.318	1.00505	1.00505	593
201.504	151.507	1.00594	1.00594	593
201.614	151.499	1.00681	1.00681	593
201.724	151.926	1.00768	1.00768	593
201.824	151.815	1.00849	1.00849	593
201.934	152.186	1.00937	1.00937	593
202.044	152.052	1.01024	1.01024	593
202.144	152.376	1.01105	1.01105	593
202.254	152.81	1.01194	1.01194	593
202.364	153.015	1.01281	1.01281	593
202.464	153.268	1.01359	1.01359	593
202.574	153.489	1.01446	1.01446	593
202.684	153.591	1.01537	1.01537	593
202.794	153.733	1.01626	1.01626	593
202.894	154.144	1.01706	1.01706	593
203.004	154.373	1.01793	1.01793	593
203.114	154.705	1.01882	1.01882	593
203.214	154.933	1.01961	1.01961	593
203.324	155.273	1.02047	1.02047	593
203.434	155.447	1.02138	1.02138	593
203.544	155.967	1.02227	1.02227	593
203.644	156.015	1.02306	1.02306	593
203.754	156.26	1.02393	1.02393	593
203.864	156.528	1.02482	1.02482	593
203.964	156.709	1.02562	1.02562	593
204.074	156.773	1.02649	1.02649	593
204.184	156.978	1.02736	1.02736	593
204.294	157.412	1.02825	1.02825	593
204.394	157.412	1.02905	1.02905	593
204.504	157.72	1.02994	1.02994	593
204.614	158.13	1.03081	1.03081	594
204.714	158.446	1.0316	1.0316	594
204.824	158.896	1.0325	1.0325	594
204.934	158.928	1.03339	1.03339	594
205.044	159.173	1.03428	1.03428	594
205.144	159.694	1.03509	1.03509	594
205.254	159.923	1.03596	1.03596	594
205.364	160.483	1.03683	1.03683	594
205.464	160.522	1.03763	1.03763	594
205.574	161.185	1.0385	1.0385	594
205.684	161.77	1.03939	1.03939	594
205.794	161.849	1.04028	1.04028	594
205.894	161.817	1.04108	1.04108	594
206.004	162.314	1.04199	1.04199	594
206.114	162.859	1.04284	1.04284	594
206.214	163.191	1.04365	1.04365	594
206.324	163.806	1.04454	1.04454	594
206.434	164.256	1.0454	1.0454	594
206.544	164.888	1.04629	1.04629	594
206.644	165.52	1.0471	1.0471	594
206.754	165.891	1.04797	1.04797	594
206.854	166.522	1.04879	1.04879	594
206.964	166.885	1.04966	1.04966	594
207.074	167.39	1.05055	1.05055	594
207.184	167.896	1.05144	1.05144	594
207.284	168.534	1.05225	1.05225	594
207.394	168.898	1.05313	1.05313	594
207.504	169.506	1.05402	1.05402	594
207.604	169.917	1.05483	1.05483	594
207.714	170.256	1.05568	1.05568	594
207.824	171.14	1.05655	1.05655	594
207.934	171.811	1.05743	1.05743	594
208.034	172.387	1.05826	1.05826	594
208.144	172.956	1.05917	1.05917	594
208.254	173.461	1.06006	1.06006	594
208.354	174.266	1.06089	1.06089	594
208.464	175.032	1.06175	1.06175	594
208.574	175.608	1.06262	1.06262	594
208.684	175.885	1.06349	1.06349	594
208.784	176.485	1.06432	1.06432	594
208.894	177.187	1.06523	1.06523	594
209.004	177.842	1.06607	1.06607	594
209.104	177.913	1.06688	1.06688	594
209.214	178.655	1.06775	1.06775	594
209.324	179.334	1.06864	1.06864	594
209.434	180.305	1.06955	1.06955	594
209.534	180.945	1.07033	1.07033	594
209.644	181.671	1.07122	1.07122	594
209.754	182.413	1.07211	1.07211	594
209.854	182.918	1.07292	1.07292	594
209.964	183.905	1.07378	1.07378	594
210.074	184.402	1.07467	1.07467	594
210.184	185.05	1.07552	1.07552	594
210.284	185.791	1.07635	1.07635	594
210.394	186.336	1.07724	1.07724	594
210.504	186.573	1.07813	1.07813	594
210.604	187.157	1.07891	1.07891	594
210.714	187.623	1.0798	1.0798	594
210.824	188.152	1.08069	1.08069	594
210.934	188.412	1.0816	1.0816	594
211.034	188.768	1.08236	1.08236	594
211.144	189.115	1.08323	1.08323	594
211.254	189.549	1.08412	1.08412	594
211.354	190.062	1.08493	1.08493	594
211.464	190.125	1.08581	1.08581	594
211.574	190.339	1.08668	1.08668	594
211.684	190.441	1.08757	1.08757	594
211.784	190.591	1.08838	1.08838	594
211.894	190.765	1.08925	1.08925	594
212.004	190.828	1.09013	1.09013	594
212.104	190.978	1.09092	1.09092	594
212.214	190.773	1.09181	1.09181	594
212.324	190.931	1.0927	1.0927	594
212.424	190.915	1.0935	1.0935	594
212.534	190.899	1.09437	1.09437	594
212.644	191.081	1.09524	1.09524	594
212.754	191.026	1.09617	1.09617	594
212.854	190.371	1.09692	1.09692	594
212.964	190.355	1.09785	1.09785	594
213.074	190.512	1.09871	1.09871	594
213.174	190.56	1.09954	1.09954	594
213.284	190.686	1.10039	1.10039	594
213.394	190.844	1.10128	1.10128	594
213.504	190.884	1.10214	1.10214	594
213.604	191.136	1.10295	1.10295	594
213.714	191.271	1.10382	1.10382	594
213.824	191.27	1.10467	1.10467	594
213.924	191.499	1.10549	1.10549	594
214.034	191.428	1.10636	1.10636	594
214.144	191.531	1.10723	1.10723	594
214.254	191.847	1.10814	1.10814	594
214.354	191.981	1.10895	1.10895	594
214.464	192.462	1.10983	1.10983	594
214.574	192.502	1.11068	1.11068	594
214.674	192.738	1.11149	1.11149	594
214.784	193.141	1.1124	1.1124	594
214.894	192.928	1.11322	1.11322	594
215.004	193.575	1.11411	1.11411	594
215.104	193.812	1.11492	1.11492	594
215.214	194.341	1.11581	1.11581	594
215.324	194.665	1.11668	1.11668	594
215.424	195.083	1.11748	1.11748	594
215.534	195.202	1.11835	1.11835	594
215.644	195.438	1.11922	1.11922	594
215.754	195.849	1.12011	1.12011	594
215.854	196.046	1.12089	1.12089	594
215.964	196.314	1.12178	1.12178	594
216.074	196.599	1.12267	1.12267	594
216.174	196.828	1.12348	1.12348	594
216.284	197.033	1.12435	1.12435	594
216.394	197.278	1.12521	1.12521	594
216.504	197.341	1.12608	1.12608	594
216.604	197.838	1.12691	1.12691	594
216.714	198.083	1.12776	1.12776	594
216.824	198.596	1.12867	1.12867	594
216.924	198.73	1.12947	1.12947	594
217.034	199.078	1.13032	1.13032	594
217.144	199.259	1.13121	1.13121	594
217.244	199.362	1.13199	1.13199	594
217.354	199.591	1.13286	1.13286	594
217.464	200.041	1.13377	1.13377	594
217.574	200.238	1.13462	1.13462	594
217.674	200.435	1.13542	1.13542	594
217.784	200.893	1.13631	1.13631	594
217.894	201.525	1.1372	1.1372	594
217.994	201.683	1.13801	1.13801	594
218.104	202.116	1.13884	1.13884	594
218.214	202.354	1.13972	1.13972	594
218.324	202.827	1.14061	1.14061	594
218.424	203.293	1.14142	1.14142	594
218.534	203.822	1.14227	1.14227	594
218.644	204.351	1.14311	1.14311	594
218.744	204.951	1.14394	1.14394	594
218.854	205.148	1.14481	1.14481	594
218.964	205.764	1.14568	1.14568	594
219.074	206.056	1.14655	1.14655	594
219.174	206.656	1.14735	1.14735	594
219.284	207.129	1.14824	1.14824	594
219.394	207.666	1.14913	1.14913	594
219.494	208.693	1.14994	1.14994	594
219.604	209.829	1.15078	1.15078	594
219.714	210.926	1.15165	1.15165	594
219.824	211.842	1.15252	1.15252	594
219.924	212.915	1.15335	1.15335	594
220.034	213.831	1.15421	1.15421	594
220.144	215.024	1.1551	1.1551	594
220.244	215.931	1.15591	1.15591	594
220.354	216.871	1.15678	1.15678	594
220.464	217.968	1.15765	1.15765	594
220.574	219.097	1.15853	1.15853	594
220.674	220.375	1.15932	1.15932	594
220.784	221.559	1.16021	1.16021	594
220.894	222.578	1.1611	1.1611	594
220.994	223.755	1.16188	1.16188	594
221.104	225.263	1.16275	1.16275	594
221.214	226.423	1.16364	1.16364	594
221.324	227.535	1.16451	1.16451	594
221.424	228.799	1.16531	1.16531	594
221.534	230.252	1.1662	1.1662	594
221.644	231.436	1.16705	1.16705	594
221.744	232.951	1.16788	1.16788	594
221.854	234.593	1.16877	1.16877	594
221.964	235.761	1.16961	1.16961	594
222.064	236.732	1.1704	1.1704	594
222.174	237.814	1.17131	1.17131	594
222.284	239.18	1.1722	1.1722	594
222.384	240.096	1.173	1.173	594
222.494	241.319	1.17385	1.17385	594
222.604	242.874	1.17474	1.17474	594
222.714	244.145	1.17565	1.17565	594
222.814	245.202	1.17639	1.17639	594
222.924	246.498	1.1773	1.1773	594
223.034	247.642	1.17817	1.17817	594
223.134	248.937	1.17896	1.17896	594
223.244	249.514	1.17983	1.17983	594
223.354	249.032	1.18071	1.18071	594
223.464	250.327	1.1816	1.1816	594
223.564	251.077	1.18239	1.18239	594
223.674	251.1	1.1833	1.1833	594
223.784	251.25	1.18417	1.18417	594
223.884	251.495	1.18499	1.18499	594
223.994	251.795	1.18588	1.18588	594
224.104	251.811	1.18675	1.18675	594
224.214	251.55	1.18762	1.18762	594
224.314	251.795	1.18842	1.18842	594
224.424	250.895	1.18929	1.18929	594
224.534	251.068	1.19018	1.19018	594
224.634	251.006	1.19099	1.19099	594
224.744	251.211	1.19186	1.19186	594
224.854	251.069	1.19274	1.19274	594
224.964	251.211	1.19361	1.19361	594
225.064	251.55	1.19442	1.19442	594
225.174	251.495	1.19529	1.19529	594
225.284	251.652	1.19616	1.19616	594
225.384	251.763	1.19698	1.19698	594
225.494	252.126	1.19785	1.19785	594
225.604	251.921	1.19874	1.19874	594
225.714	252.363	1.19963	1.19963	594
225.814	252.166	1.20041	1.20041	594
225.924	252.655	1.20128	1.20128	594
226.034	252.766	1.20219	1.20219	594
226.134	252.892	1.20298	1.20298	594
226.244	252.971	1.20389	1.20389	594
226.354	252.947	1.20475	1.20475	594
226.464	253.145	1.20562	1.20562	594
226.564	253.389	1.20643	1.20643	594
226.674	253.713	1.2073	1.2073	594
226.784	254.408	1.20823	1.20823	594
226.884	255.063	1.20899	1.20899	594
226.994	256.397	1.2099	1.2099	594
227.104	257.881	1.21077	1.21077	594
227.204	259.231	1.21158	1.21158	594
227.314	260.84	1.21249	1.21249	594
227.424	261.805	1.21333	1.21333	594
227.534	263.02	1.21422	1.21422	594
227.634	264.023	1.21501	1.21501	594
227.744	265.261	1.2159	1.2159	594
227.854	266.832	1.21678	1.21678	594
227.954	268.317	1.21759	1.21759	594
228.064	270.077	1.21848	1.21848	594
228.174	271.83	1.21939	1.21939	594
228.284	273.756	1.22024	1.22024	594
228.384	274.917	1.22104	1.22104	594
228.494	276.858	1.22193	1.22193	594
228.604	278.563	1.2228	1.2228	594
228.704	280.032	1.22361	1.22361	594
228.814	281.635	1.2245	1.2245	594
228.924	283.048	1.22538	1.22538	594
229.034	284.752	1.22627	1.22627	594
229.134	286.103	1.22704	1.22704	594
229.244	287.887	1.22795	1.22795	594
229.354	289.409	1.22886	1.22886	594
229.454	290.98	1.22968	1.22968	594
229.564	292.718	1.23055	1.23055	594
229.674	294.313	1.23142	1.23142	594
229.784	295.954	1.23231	1.23231	594
229.884	297.462	1.23311	1.23311	594
229.994	299.42	1.234	1.234	594
230.104	301.141	1.23489	1.23489	594
230.204	302.381	1.23564	1.23564	594
230.314	303.873	1.23657	1.23657	594
230.424	304.796	1.23746	1.23746	594
230.534	305.719	1.23832	1.23832	594
230.634	306.477	1.23913	1.23913	594
230.744	307.7	1.24002	1.24002	594
230.854	308.42	1.24089	1.24089	594
230.954	309.738	1.24171	1.24171	594
231.064	310.661	1.2426	1.2426	594
231.174	311.688	1.24345	1.24345	594
231.284	312.864	1.24436	1.24436	594
231.384	313.687	1.24514	1.24514	594
231.494	314.644	1.24601	1.24601	594
231.604	315.459	1.2469	1.2469	594
231.704	316.47	1.24773	1.24773	594
231.814	317.687	1.24858	1.24858	594
231.924	319.221	1.24949	1.24949	594
232.024	320.241	1.25029	1.25029	595
232.134	321.538	1.25118	1.25118	595
232.244	322.597	1.25205	1.25205	595
232.354	323.949	1.25294	1.25294	595
232.454	325.103	1.25374	1.25374	595
232.564	326.779	1.25461	1.25461	595
232.674	327.957	1.2555	1.2555	595
232.774	329.586	1.25631	1.25631	595
232.884	331.151	1.25718	1.25718	595
232.994	333.001	1.25806	1.25806	595
233.104	334.739	1.25891	1.25891	595
233.204	336.391	1.25974	1.25974	595
233.314	337.942	1.26063	1.26063	595
233.424	339.468	1.26148	1.26148	595
233.524	341.27	1.2623	1.2623	595
233.634	342.954	1.26317	1.26317	595
233.744	345.143	1.26404	1.26404	595
233.854	346.82	1.26493	1.26493	595
233.954	348.671	1.26573	1.26573	595
234.064	350.845	1.26664	1.26664	595
234.174	352.884	1.26751	1.26751	595
234.274	354.529	1.26834	1.26834	595
234.384	356.726	1.26916	1.26916	595
234.494	358.671	1.27007	1.27007	595
234.604	360.996	1.27096	1.27096	595
234.704	362.798	1.27175	1.27175	595
234.814	364.829	1.27262	1.27262	595
234.924	367.129	1.27348	1.27348	595
235.024	369.067	1.27429	1.27429	595
235.134	371.139	1.2752	1.2752	595
235.244	373.779	1.27605	1.27605	595
235.354	375.975	1.27694	1.27694	595
235.454	378.395	1.27774	1.27774	595
235.564	380.814	1.27861	1.27861	595
235.674	383.25	1.27948	1.27948	595
235.774	385.74	1.28029	1.28029	595
235.884	388.46	1.28117	1.28117	595
235.994	391.361	1.28204	1.28204	595
236.104	394.246	1.28291	1.28291	595
236.204	396.824	1.28372	1.28372	595
236.314	399.82	1.28461	1.28461	595
236.424	402.437	1.28547	1.28547	595
236.524	405.046	1.28626	1.28626	595
236.634	408.254	1.28713	1.28713	595
236.744	411.402	1.28802	1.28802	595
236.854	414.66	1.28893	1.28893	595
236.954	417.703	1.28971	1.28971	595
237.064	421.071	1.2906	1.2906	595
237.164	423.759	1.29137	1.29137	595
237.274	427.702	1.29227	1.29227	595
237.384	430.747	1.29314	1.29314	595
237.494	434.092	1.29401	1.29401	595
237.594	437.064	1.29482	1.29482	595
237.704	440.503	1.29569	1.29569	595
237.814	444.154	1.29657	1.29657	595
237.914	447.213	1.29736	1.29736	595
238.024	451.025	1.29825	1.29825	595
238.134	454.686	1.29914	1.29914	595
238.244	458.487	1.30001	1.30001	595
238.344	462.141	1.30081	1.30081	595
238.454	466.226	1.30168	1.30168	595
238.564	470.577	1.30255	1.30255	595
238.664	474.3	1.30335	1.30335	595
238.774	478.71	1.30422	1.30422	595
238.884	482.939	1.30511	1.30511	595
238.994	487.155	1.30598	1.30598	595
239.094	490.752	1.30681	1.30681	594
239.204	494.887	1.30769	1.30769	594
239.314	498.76	1.30852	1.30852	594
239.414	502.548	1.30935	1.30935	594
239.524	506.973	1.31022	1.31022	594
239.634	511.361	1.31109	1.31109	594
239.744	515.647	1.31195	1.31195	594
239.844	519.18	1.31274	1.31274	594
239.954	523.292	1.31361	1.31361	594
240.064	527.552	1.31447	1.31447	594
240.164	531.361	1.31526	1.31526	594
240.274	535.846	1.31615	1.31615	594
240.384	540.053	1.31704	1.31704	594
240.494	544.305	1.31791	1.31791	594
240.594	547.989	1.31871	1.31871	594
240.704	552.257	1.3196	1.3196	594
240.814	556.661	1.32047	1.32047	594
240.914	560.503	1.32126	1.32126	594
241.024	564.624	1.32212	1.32212	594
241.134	568.719	1.32303	1.32303	594
241.244	573.556	1.3239	1.3239	594
241.344	577.547	1.32471	1.32471	594
241.454	581.697	1.32558	1.32558	594
241.564	586.064	1.32646	1.32646	594
241.664	590.181	1.32725	1.32725	594
241.774	594.578	1.32812	1.32812	594
241.884	599.416	1.32901	1.32901	594
241.984	603.069	1.32981	1.32981	594
242.094	607.733	1.33068	1.33068	594
242.204	611.647	1.33155	1.33155	594
242.314	616.264	1.33242	1.33242	594
242.414	620.422	1.33324	1.33324	594
242.524	625.172	1.33411	1.33411	594
242.634	629.758	1.335	1.335	594
242.734	634.099	1.33579	1.33579	594
242.844	638.534	1.33668	1.33668	594
242.954	643.151	1.33754	1.33754	594
243.064	647.903	1.33841	1.33841	594
243.164	652.1	1.33922	1.33922	594
243.274	656.29	1.34011	1.34011	594
243.384	661.104	1.34097	1.34097	594
243.484	665.405	1.3418	1.3418	594
243.594	670.268	1.34267	1.34267	594
243.704	675.807	1.34356	1.34356	594
243.814	680.821	1.34443	1.34443	594
243.914	685.098	1.34521	1.34521	594
244.024	689.383	1.34608	1.34608	594
244.134	694.229	1.34697	1.34697	594
244.234	698.571	1.34775	1.34775	594
244.344	703.85	1.34866	1.34866	594
244.454	708.501	1.34953	1.34953	594
244.564	713.93	1.3504	1.3504	594
244.664	718.711	1.35121	1.35121	594
244.774	723.901	1.35208	1.35208	594
244.884	729.434	1.35296	1.35296	594
244.984	734.77	1.35377	1.35377	594
245.094	740.555	1.35468	1.35468	594
245.204	746.456	1.35553	1.35553	594
245.314	752.264	1.35644	1.35644	594
245.414	758.03	1.35722	1.35722	594
245.524	763.799	1.35807	1.35807	594
245.634	769.569	1.35896	1.35896	594
245.734	775.467	1.35981	1.35981	594
245.844	781.549	1.36063	1.36063	594
245.954	787.249	1.36152	1.36152	594
246.064	793.747	1.36243	1.36243	594
246.164	799.208	1.36322	1.36322	594
246.274	805.575	1.36411	1.36411	594
246.384	811.604	1.36497	1.36497	594
246.484	817.573	1.36576	1.36576	594
246.594	824.288	1.36667	1.36667	594
246.704	830.838	1.36754	1.36754	594
246.814	837.749	1.3684	1.3684	594
246.914	844.288	1.36921	1.36921	594
247.024	850.461	1.37012	1.37012	594
247.134	857.434	1.37097	1.37097	594
247.234	863.586	1.37177	1.37177	594
247.344	870.668	1.37268	1.37268	594
247.454	877.926	1.37355	1.37355	594
247.554	884.079	1.37434	1.37434	594
247.664	891.215	1.37525	1.37525	594
247.774	898.387	1.37614	1.37614	594
247.884	905.723	1.377	1.377	594
247.984	913.145	1.37781	1.37781	594
248.094	921.258	1.3787	1.3787	594
248.204	928.704	1.37957	1.37957	594
248.304	935.59	1.38039	1.38039	594
248.414	943.325	1.38124	1.38124	594
248.524	950.961	1.38213	1.38213	594
248.634	959.016	1.38302	1.38302	594
248.734	966.297	1.38385	1.38385	594
248.844	974.258	1.38469	1.38469	594
248.954	982.575	1.38558	1.38558	594
249.054	990.333	1.38637	1.38637	594
249.164	998.989	1.38724	1.38724	594
249.274	1007.7	1.38815	1.38815	594
249.384	1016.36	1.38906	1.38906	594
249.484	1024.29	1.38984	1.38984	594
249.594	1033.09	1.39071	1.39071	594
249.704	1041.65	1.3916	1.3916	594
249.804	1049.6	1.3924	1.3924	594
249.914	1058.72	1.39329	1.39329	594
250.024	1067.14	1.39418	1.39418	594
250.134	1076.72	1.39505	1.39505	594
250.234	1084.47	1.39586	1.39586	594
250.344	1093.58	1.39672	1.39672	594
250.454	1102.52	1.39765	1.39765	594
250.554	1110.93	1.39846	1.39846	594
250.664	1120.07	1.39935	1.39935	594
250.774	1129.39	1.40026	1.40026	594
250.884	1138.55	1.40111	1.40111	594
250.984	1147.07	1.40191	1.40191	594
251.094	1156.37	1.40278	1.40278	594
251.204	1165.09	1.40367	1.40367	594
251.304	1173.4	1.40446	1.40446	594
251.414	1182.88	1.40536	1.40536	594
251.524	1192.5	1.40625	1.40625	594
251.634	1202.11	1.40712	1.40712	594
251.734	1210.75	1.40793	1.40793	594
251.844	1220.9	1.40882	1.40882	594
251.944	1229.67	1.4096	1.4096	594
252.054	1239.92	1.41051	1.41051	594
252.164	1249.76	1.4114	1.4114	594
252.274	1259.07	1.41227	1.41227	594
252.374	1267.91	1.41307	1.41307	595
252.484	1277.93	1.41396	1.41396	595
252.594	1287.64	1.41481	1.41481	595
252.694	1297.07	1.41562	1.41562	595
252.804	1306.29	1.41651	1.41651	595
252.914	1316.11	1.41742	1.41742	595
253.024	1326.26	1.4183	1.4183	595
253.124	1335.38	1.41909	1.41909	595
253.234	1345.27	1.41998	1.41998	595
253.344	1353.39	1.42085	1.42085	595
253.444	1362.33	1.42163	1.42163	595
253.554	1372.79	1.42254	1.42254	595
253.664	1382.41	1.42343	1.42343	595
253.774	1391.51	1.42428	1.42428	595
253.874	1400.73	1.42508	1.42508	595
253.984	1410.21	1.42597	1.42597	595
254.094	1420.32	1.42688	1.42688	595
254.194	1429.17	1.42767	1.42767	595
254.304	1439.18	1.42854	1.42854	595
254.414	1448.41	1.4294	1.4294	595
254.524	1458.87	1.43031	1.43031	595
254.624	1467.76	1.4311	1.4311	595
254.734	1476.91	1.43199	1.43199	595
254.844	1486.34	1.43286	1.43286	595
254.944	1494.81	1.43366	1.43366	595
255.054	1504.27	1.43455	1.43455	595
255.164	1513.36	1.43542	1.43542	595
255.274	1522.96	1.43631	1.43631	595
255.374	1531.23	1.43709	1.43709	595
255.484	1540.23	1.438	1.438	595
255.594	1548.75	1.43887	1.43887	595
255.694	1556.91	1.43968	1.43968	595
255.804	1565.96	1.44055	1.44055	595
255.914	1572.47	1.44141	1.44141	595
256.024	1582.96	1.4423	1.4423	595
256.124	1592.23	1.44313	1.44313	595
256.234	1600.25	1.444	1.444	595
256.344	1606.81	1.44487	1.44487	595
256.444	1613.65	1.44565	1.44565	595
256.554	1626.37	1.44656	1.44656	595
256.664	1637.15	1.44743	1.44743	595
256.774	1642.03	1.44828	1.44828	595
256.874	1650.12	1.44908	1.44908	595
256.984	1661.04	1.44997	1.44997	595
257.094	1670.75	1.45086	1.45086	595
257.194	1677.96	1.45165	1.45165	595
257.304	1681.96	1.45251	1.45251	595
257.414	1695.28	1.45342	1.45342	595
257.514	1706.87	1.45419	1.45419	595
257.624	1715.61	1.45508	1.45508	595
257.734	1718.57	1.45595	1.45595	595
257.844	1732.06	1.45683	1.45683	595
257.944	1741.74	1.45764	1.45764	595
258.054	1750.24	1.45851	1.45851	595
258.164	1758.35	1.4594	1.4594	595
258.264	1761	1.4602	1.4602	595
258.374	1774.46	1.46107	1.46107	595
258.484	1787.41	1.46196	1.46196	595
258.594	1793.63	1.46281	1.46281	595
258.694	1800.19	1.46361	1.46361	595
258.804	1812.5	1.46448	1.46448	595
258.914	1821.81	1.46539	1.46539	595
259.014	1830.9	1.46618	1.46618	595
259.124	1841.46	1.46707	1.46707	595
259.234	1842.97	1.46793	1.46793	595
259.344	1850.49	1.4688	1.4688	595
259.444	1864.2	1.46961	1.46961	595
259.554	1878.47	1.4705	1.4705	595
259.664	1883.06	1.47137	1.47137	595
259.764	1890.26	1.47215	1.47215	595
259.874	1900.26	1.47302	1.47302	595
259.984	1911.97	1.47391	1.47391	595
260.094	1920.67	1.4748	1.4748	595
260.194	1931.67	1.4756	1.4756	595
260.304	1939.88	1.47645	1.47645	595
260.414	1938.51	1.47732	1.47732	595
260.514	1952.02	1.47813	1.47813	595
260.624	1966.99	1.47901	1.47901	595
260.734	1977.47	1.4799	1.4799	595
260.844	1977.15	1.48077	1.48077	595
260.944	1988.51	1.48154	1.48154	595
261.054	2003.01	1.4824	1.4824	595
261.164	2011.23	1.48327	1.48327	595
261.264	2019.58	1.48408	1.48408	595
261.374	2030.79	1.48497	1.48497	595
261.484	2023.32	1.48584	1.48584	594
261.594	2034.42	1.48672	1.48672	594
261.694	2049.64	1.48753	1.48753	594
261.804	2064.3	1.48842	1.48842	594
261.914	2070.78	1.48925	1.48925	594
262.014	2070.22	1.49005	1.49005	594
262.124	2084.07	1.49092	1.49092	594
262.234	2098.83	1.49181	1.49181	594
262.334	2104.8	1.49262	1.49262	594
262.444	2109.64	1.4935	1.4935	594
262.554	2120.93	1.49439	1.49439	594
262.664	2126.26	1.49524	1.49524	594
262.764	2119.7	1.49605	1.49605	594
262.874	2136.09	1.49692	1.49692	594
262.984	2152.21	1.49778	1.49778	594
263.084	2164.54	1.49861	1.49861	594
263.194	2159.75	1.49948	1.49948	594
263.304	2166.26	1.50039	1.50039	594
263.414	2181.97	1.50124	1.50124	594
263.514	2194.3	1.50204	1.50204	594
263.624	2193.55	1.50291	1.50291	594
263.734	2205.35	1.5038	1.5038	594
263.834	2218.32	1.5046	1.5046	594
263.944	2218.24	1.50547	1.50547	594
264.054	2203.54	1.50636	1.50636	594
264.164	2221.89	1.50723	1.50723	594
264.264	2236.93	1.50802	1.50802	594
264.374	2251.85	1.50888	1.50888	594
264.484	2255.33	1.50977	1.50977	594
264.584	2246.66	1.51056	1.51056	594
264.694	2261.2	1.51147	1.51147	594
264.804	2277.27	1.51234	1.51234	594
264.914	2282.85	1.5132	1.5132	594
265.014	2284.69	1.51403	1.51403	594
265.124	2298.99	1.5149	1.5149	594
265.234	2309.13	1.51579	1.51579	594
265.334	2296.14	1.51657	1.51657	594
265.444	2292.39	1.51744	1.51744	594
265.554	2310.19	1.51829	1.51829	594
265.664	2326.88	1.5192	1.5192	594
265.764	2339.36	1.52	1.52	594
265.874	2339.12	1.52089	1.52089	594
265.984	2342.54	1.52176	1.52176	594
266.084	2354.75	1.52259	1.52259	594
266.194	2347.25	1.52346	1.52346	594
266.304	2342.03	1.52437	1.52437	594
266.414	2360.46	1.52521	1.52521	594
266.514	2376.39	1.52604	1.52604	594
266.624	2389.85	1.52687	1.52687	594
266.734	2396.11	1.52776	1.52776	594
266.834	2390.73	1.52854	1.52854	594
266.944	2396.81	1.52945	1.52945	594
267.054	2410.55	1.53034	1.53034	594
267.154	2412.35	1.53115	1.53115	594
267.264	2391.66	1.53201	1.53201	594
267.374	2409.34	1.5329	1.5329	594
267.474	2425.66	1.53369	1.53369	594
267.584	2441.15	1.53458	1.53458	594
267.694	2445.25	1.53545	1.53545	594
267.804	2440.17	1.53631	1.53631	594
267.904	2448.55	1.53714	1.53714	594
268.014	2460.98	1.53801	1.53801	594
268.124	2465.93	1.5389	1.5389	594
268.224	2454.71	1.5397	1.5397	594
268.334	2461.69	1.54059	1.54059	594
268.444	2476.98	1.54146	1.54146	594
268.554	2490.1	1.54235	1.54235	595
268.654	2482.45	1.54316	1.54316	595
268.764	2478.79	1.54404	1.54404	595
268.874	2494.41	1.54491	1.54491	595
268.974	2508.23	1.5457	1.5457	595
269.084	2516.62	1.54661	1.54661	595
269.194	2489.38	1.5475	1.5475	595
269.304	2507.02	1.54834	1.54834	595
269.404	2522.74	1.54917	1.54917	595
269.514	2535.49	1.55008	1.55008	595
269.624	2536.14	1.55091	1.55091	595
269.724	2517.64	1.55173	1.55173	595
269.834	2524.42	1.5526	1.5526	595
269.944	2540.2	1.55349	1.55349	595
270.054	2549.41	1.55438	1.55438	595
270.154	2522.08	1.55517	1.55517	595
270.264	2538.41	1.55607	1.55607	595
270.374	2556.91	1.55694	1.55694	595
270.474	2571.44	1.55775	1.55775	595
270.584	2571.99	1.55866	1.55866	594
270.694	2553.35	1.55951	1.55951	594
270.804	2570.38	1.56042	1.56042	594
270.904	2584.61	1.5612	1.5612	594
271.014	2567.83	1.56209	1.56209	594
271.124	2551.75	1.563	1.563	594
271.224	2569.71	1.56379	1.56379	594
271.334	2588.56	1.56465	1.56465	594
271.444	2585.43	1.56554	1.56554	594
271.554	2562.05	1.56641	1.56641	594
271.654	2581.15	1.56726	1.56726	594
271.764	2600.1	1.56813	1.56813	594
271.874	2613.98	1.56904	1.56904	594
271.974	2603.4	1.56982	1.56982	594
272.084	2608.01	1.57071	1.57071	594
272.194	2620.25	1.5716	1.5716	594
272.294	2615.57	1.5724	1.5724	594
272.404	2577.24	1.57329	1.57329	594
272.514	2599.31	1.57416	1.57416	594
272.624	2620.55	1.57505	1.57505	594
272.724	2638.27	1.57586	1.57586	594
272.834	2614	1.57672	1.57672	594
272.944	2599.67	1.57763	1.57763	594
273.044	2619.57	1.5784	1.5784	594
273.154	2639.97	1.57931	1.57931	594
273.264	2656.72	1.5802	1.5802	594
273.374	2642.77	1.58107	1.58107	594
273.474	2637.26	1.58187	1.58187	594
273.584	2658.07	1.58274	1.58274	594
273.694	2677.05	1.58363	1.58363	595
273.794	2689.72	1.58441	1.58441	595
273.904	2633.95	1.58532	1.58532	595
274.014	2655.82	1.58617	1.58617	595
274.124	2676.5	1.5871	1.5871	595
274.224	2686.62	1.58791	1.58791	595
274.334	2633.68	1.5888	1.5888	595
274.444	2655.83	1.58964	1.58964	595
274.544	2675.09	1.59047	1.59047	595
274.654	2691.37	1.59134	1.59134	594
274.764	2698.78	1.59223	1.59223	594
274.874	2705.23	1.5931	1.5931	594
274.974	2663.13	1.59388	1.59388	594
275.084	2682.54	1.59477	1.59477	594
275.194	2704.82	1.59566	1.59566	594
275.294	2724.02	1.59647	1.59647	594
275.404	2742.4	1.59733	1.59733	594
275.514	2710.73	1.59824	1.59824	594
275.624	2719.96	1.59913	1.59913	594
275.724	2737.99	1.59992	1.59992	595
275.834	2714.68	1.60081	1.60081	595
275.944	2713.32	1.60165	1.60165	595
276.044	2732.01	1.60246	1.60246	595
276.154	2749.78	1.60333	1.60333	595
276.264	2732.32	1.60422	1.60422	595
276.374	2728.13	1.60511	1.60511	595
276.474	2747.32	1.60589	1.60589	595
276.584	2768.33	1.6068	1.6068	595
276.694	2786.53	1.60767	1.60767	595
276.794	2769.21	1.6085	1.6085	595
276.904	2760.74	1.60934	1.60934	595
277.014	2780.48	1.61021	1.61021	595
277.114	2796.39	1.61102	1.61102	595
277.224	2763.43	1.61191	1.61191	595
277.334	2757.4	1.6128	1.6128	595
277.444	2778.68	1.61364	1.61364	595
277.544	2794.3	1.61447	1.61447	595
277.654	2786.84	1.61534	1.61534	595
277.764	2801.58	1.61623	1.61623	595
277.864	2816.07	1.61701	1.61701	595
277.974	2827	1.6179	1.6179	595
278.084	2771.55	1.61879	1.61879	595
278.194	2794.77	1.61968	1.61968	595
278.294	2814.28	1.62046	1.62046	595
278.404	2833.88	1.62133	1.62133	595
278.514	2843.66	1.62222	1.62222	595
278.614	2800.9	1.62299	1.62299	595
278.724	2822.43	1.62388	1.62388	595
278.834	2842.65	1.62476	1.62476	595
278.944	2803.16	1.62565	1.62565	595
279.044	2804.27	1.62646	1.62646	595
279.154	2825.9	1.62733	1.62733	595
279.264	2846.45	1.6282	1.6282	595
279.364	2852.24	1.62898	1.62898	595
279.474	2847.48	1.62987	1.62987	595
279.584	2865.31	1.63074	1.63074	595
279.694	2882.93	1.63163	1.63163	595
279.794	2885.95	1.63241	1.63241	595
279.904	2839.9	1.6333	1.6333	595
280.014	2862.38	1.63417	1.63417	595
280.114	2881.53	1.635	1.635	595
280.224	2900.81	1.63586	1.63586	595
280.334	2890.19	1.63673	1.63673	595
280.444	2861.17	1.6376	1.6376	595
280.544	2881.75	1.63841	1.63841	595
280.654	2903.35	1.63932	1.63932	595
280.764	2898.4	1.64014	1.64014	595
280.864	2860.98	1.64097	1.64097	595
280.974	2884.58	1.64182	1.64182	595
281.084	2906.48	1.64273	1.64273	595
281.194	2923.58	1.6436	1.6436	595
281.294	2916.2	1.64442	1.64442	595
281.404	2894.16	1.64527	1.64527	595
281.514	2917.25	1.64614	1.64614	595
281.614	2937.5	1.64694	1.64694	595
281.724	2957.67	1.64781	1.64781	595
281.834	2972.77	1.64868	1.64868	595
281.944	2910.32	1.64957	1.64957	595
282.044	2931.13	1.65033	1.65033	595
282.154	2952.28	1.6512	1.6512	595
282.254	2970.03	1.65199	1.65199	595
282.364	2937.64	1.65288	1.65288	595
282.474	2921.28	1.65376	1.65376	595
282.584	2943.31	1.65465	1.65465	595
282.684	2938.67	1.65546	1.65546	595
282.794	2951.5	1.65631	1.65631	595
282.904	2972.57	1.6572	1.6572	595
283.004	2989.96	1.65798	1.65798	595
283.114	2974.17	1.65887	1.65887	595
283.224	2956.52	1.65972	1.65972	595
283.334	2980.3	1.66063	1.66063	595
283.434	3000.02	1.66141	1.66141	595
283.544	3020.51	1.66228	1.66228	595
283.654	3013.71	1.66319	1.66319	595
283.754	2980.07	1.664	1.664	595
283.864	3002.28	1.66484	1.66484	595
283.974	3023.88	1.66571	1.66571	595
284.084	3028.78	1.66662	1.66662	595
284.184	2977.36	1.66741	1.66741	595
284.294	3000.55	1.66828	1.66828	595
284.404	3019.93	1.66916	1.66916	595
284.504	3023.83	1.66997	1.66997	595
284.614	3034.64	1.67084	1.67084	595
284.724	3008.75	1.67171	1.67171	595
284.834	3001.28	1.6726	1.6726	595
284.934	3023.28	1.6734	1.6734	595
285.044	3045.94	1.67429	1.67429	595
285.154	3066.9	1.67516	1.67516	595
285.254	3083.2	1.67597	1.67597	595
285.364	3029.71	1.67683	1.67683	595
285.474	3043	1.6777	1.6777	595
285.584	3064.84	1.67857	1.67857	595
285.684	3083.23	1.67938	1.67938	595
285.794	3047.48	1.68026	1.68026	595
285.904	3055.62	1.68113	1.68113	595
286.004	3074.57	1.68196	1.68196	595
286.114	3067.6	1.68283	1.68283	595
286.224	3058.12	1.68372	1.68372	595
286.334	3080.12	1.68456	1.68456	595
286.434	3099.84	1.68537	1.68537	595
286.544	3118.15	1.68626	1.68626	595
286.654	3073.14	1.68713	1.68713	595
286.754	3083.48	1.68793	1.68793	595
286.864	3105.95	1.6888	1.6888	595
286.974	3126.86	1.68969	1.68969	595
287.074	3143.32	1.6905	1.6905	595
287.184	3093.67	1.69139	1.69139	595
287.294	3109.75	1.69225	1.69225	595
287.404	3130.45	1.69316	1.69316	595
287.504	3125.65	1.69393	1.69393	595
287.614	3097.15	1.69482	1.69482	595
287.724	3118.16	1.69569	1.69569	595
287.824	3107.34	1.69649	1.69649	595
287.934	3115.85	1.69738	1.69738	595
288.044	3137.19	1.69825	1.69825	595
288.154	3156.92	1.69916	1.69916	595
288.254	3142.99	1.69994	1.69994	595
288.364	3108.31	1.70083	1.70083	595
288.474	3132.84	1.70172	1.70172	595
[truncated: 1,847 more rows]
