# Supplementary material for: Benchmark dataset of the effect of grain size on strength in the single-phase FCC CrCoNi medium entropy alloy
Source: Data Brief. 2019 Oct 1;27:104592. doi: 10.1016/j.dib.2019.104592 (PMC6812030; doi:10.1016/j.dib.2019.104592)
Supplement: Multimedia component 1 [file mmc1.zip › Compression_Tests/873K/CrCoNi_1173K_20min_873K.xlsx]

## Sheet: CrCoNi_1173K_20min_873K
Name	CrCoNi-900C-20min-7,5µm-893K
Diameter	4.03	mm
Sample height	8.04	mm
Gage length	8.04	mm
Speed ​​during measurement	0.48	mm/min
Time	Force	Crosshead Displacement	Crosshead Displacement	Temperature
s	N	mm	mm	°C
2246.28	71.6806	0	0	595
2246.36	71.6727	-2.07e-05	-2.07e-05	595
2246.39	71.6017	-4.13e-05	-4.13e-05	595
2246.39	71.6017	-4.13e-05	-4.13e-05	595
2246.5	71.4438	-6.2e-05	-6.2e-05	595
2246.6	71.4043	-8.27e-05	-8.27e-05	595
2246.71	73.7959	0.000557709	0.000557709	595
2246.82	77.292	0.00146751	0.00146751	595
2246.92	80.4824	0.00229435	0.00229435	595
2247.03	83.749	0.00316219	0.00316219	595
2247.14	86.2451	0.00405102	0.00405102	595
2247.24	88.9606	0.00485744	0.00485744	595
2247.35	91.6752	0.00572576	0.00572576	595
2247.46	93.9249	0.00661435	0.00661435	595
2247.57	96.0733	0.00750317	0.00750317	595
2247.67	98.0138	0.00830951	0.00830951	595
2247.78	100.384	0.00919833	0.00919833	595
2247.89	101.805	0.0100872	0.0100872	595
2247.99	102.838	0.0108935	0.0108935	595
2248.1	103.944	0.0117823	0.0117823	595
2248.21	105.254	0.0126502	0.0126502	595
2248.32	106.273	0.0135185	0.0135185	595
2248.42	107.386	0.0143038	0.0143038	595
2248.53	108.025	0.0152136	0.0152136	595
2248.64	108.42	0.0160817	0.0160817	595
2248.74	108.507	0.0168876	0.0168876	595
2248.85	109.004	0.0177974	0.0177974	595
2248.96	108.981	0.0186657	0.0186657	595
2249.07	108.981	0.0195335	0.0195335	595
2249.17	109.983	0.0203399	0.0203399	595
2249.28	110.425	0.0212082	0.0212082	595
2249.39	110.646	0.022097	0.022097	595
2249.49	110.56	0.0228824	0.0228824	595
2249.6	110.141	0.0237712	0.0237712	595
2249.71	110.196	0.02466	0.02466	595
2249.82	109.991	0.0255488	0.0255488	595
2249.92	110.417	0.0263137	0.0263137	595
2250.03	110.614	0.0272025	0.0272025	595
2250.14	110.274	0.0280913	0.0280913	595
2250.24	109.873	0.0288977	0.0288977	595
2250.35	109.706	0.0297657	0.0297657	595
2250.46	109.581	0.0306751	0.0306751	595
2250.57	109.517	0.0315434	0.0315434	595
2250.67	109.462	0.0323702	0.0323702	595
2250.78	109.407	0.0332591	0.0332591	595
2250.89	109.312	0.0341274	0.0341274	595
2250.99	109.068	0.0349332	0.0349332	595
2251.1	108.791	0.0358016	0.0358016	595
2251.21	108.736	0.0366904	0.0366904	595
2251.32	108.562	0.0375792	0.0375792	595
2251.42	108.578	0.0383853	0.0383853	595
2251.53	108.531	0.0392536	0.0392536	595
2251.64	108.144	0.0401424	0.0401424	595
2251.74	108.112	0.0409278	0.0409278	595
2251.85	107.947	0.0418166	0.0418166	595
2251.96	107.986	0.0426849	0.0426849	594
2252.07	108.128	0.0435943	0.0435943	594
2252.17	108.333	0.0444006	0.0444006	594
2252.28	108.673	0.0452689	0.0452689	594
2252.39	108.775	0.0461577	0.0461577	594
2252.49	109.186	0.0469431	0.0469431	594
2252.6	109.407	0.0478524	0.0478524	594
2252.71	109.478	0.0487417	0.0487417	594
2252.81	109.581	0.049527	0.049527	594
2252.92	109.604	0.0503949	0.0503949	594
2253.03	109.715	0.0512842	0.0512842	594
2253.14	109.636	0.052152	0.052152	594
2253.24	109.936	0.0529791	0.0529791	594
2253.35	109.912	0.0539089	0.0539089	594
2253.46	110.03	0.0547567	0.0547567	594
2253.56	109.968	0.0555626	0.0555626	594
2253.67	110.331	0.0564312	0.0564312	594
2253.78	110.528	0.0573405	0.0573405	594
2253.89	110.741	0.0582293	0.0582293	594
2253.99	111.357	0.0590147	0.0590147	594
2254.1	111.901	0.0599035	0.0599035	594
2254.21	112.785	0.0607923	0.0607923	594
2254.31	114.072	0.0615986	0.0615986	594
2254.42	115.295	0.062467	0.062467	594
2254.53	116.282	0.0633558	0.0633558	594
2254.64	117.49	0.0642446	0.0642446	594
2254.74	118.675	0.0650505	0.0650505	594
2254.85	119.543	0.0659393	0.0659393	594
2254.96	121.153	0.0667871	0.0667871	594
2255.06	123.324	0.0676139	0.0676139	594
2255.17	126.229	0.0684823	0.0684823	594
2255.28	129.465	0.0693711	0.0693711	594
2255.39	132.781	0.0702389	0.0702389	594
2255.49	135.939	0.0710453	0.0710453	594
2255.6	139.151	0.0719341	0.0719341	594
2255.71	142.365	0.0728434	0.0728434	594
2255.81	145.562	0.0736292	0.0736292	594
2255.92	148.639	0.0744971	0.0744971	594
2256.03	151.68	0.0754069	0.0754069	593
2256.14	154.735	0.0762747	0.0762747	593
2256.24	156.984	0.0770811	0.0770811	593
2256.35	159.504	0.0779494	0.0779494	593
2256.46	162.164	0.0788382	0.0788382	593
2256.56	164.161	0.0796236	0.0796236	593
2256.67	166.174	0.0804919	0.0804919	593
2256.78	168.281	0.0814012	0.0814012	593
2256.89	169.845	0.0822695	0.0822695	593
2256.99	171.234	0.0830754	0.0830754	593
2257.1	172.339	0.0839437	0.0839437	593
2257.2	173.137	0.0847502	0.0847502	593
2257.31	174.116	0.085639	0.085639	593
2257.42	174.589	0.0865278	0.0865278	593
2257.53	175.631	0.0874166	0.0874166	593
2257.63	175.813	0.088202	0.088202	593
2257.74	176.128	0.0890703	0.0890703	593
2257.85	176.839	0.0899591	0.0899591	593
2257.95	177.336	0.090765	0.090765	593
2258.06	178.079	0.0916333	0.0916333	593
2258.17	178.797	0.0925221	0.0925221	593
2258.28	179.342	0.093411	0.093411	593
2258.38	179.799	0.0941963	0.0941963	593
2258.49	180.542	0.0950851	0.0950851	593
2258.6	181.118	0.0959535	0.0959535	593
2258.7	181.512	0.0967598	0.0967598	593
2258.81	181.458	0.0976276	0.0976276	593
2258.92	181.576	0.0985165	0.0985165	593
2259.03	182.586	0.0994263	0.0994263	593
2259.13	183.304	0.100191	0.100191	593
2259.24	183.936	0.101059	0.101059	593
2259.35	184.828	0.101948	0.101948	593
2259.45	185.31	0.102754	0.102754	593
2259.56	186.494	0.103622	0.103622	593
2259.67	187.37	0.104511	0.104511	593
2259.78	188.262	0.10538	0.10538	593
2259.88	189.162	0.106206	0.106206	593
2259.99	190.748	0.107074	0.107074	593
2260.1	191.948	0.107922	0.107922	593
2260.2	193.763	0.108749	0.108749	593
2260.31	195.579	0.109638	0.109638	593
2260.42	197.553	0.110506	0.110506	593
2260.53	199.235	0.111374	0.111374	593
2260.63	201.027	0.11218	0.11218	593
2260.74	202.811	0.113048	0.113048	593
2260.85	204.981	0.113937	0.113937	593
2260.95	206.695	0.114743	0.114743	593
2261.06	209.102	0.115611	0.115611	593
2261.17	211.408	0.11648	0.11648	593
2261.28	213.918	0.117348	0.117348	593
2261.38	216.057	0.118154	0.118154	593
2261.49	218.599	0.119022	0.119022	593
2261.6	221.48	0.119911	0.119911	593
2261.7	224.298	0.120717	0.120717	593
2261.81	227.298	0.121606	0.121606	593
2261.92	230.605	0.122453	0.122453	593
2262.03	234.001	0.123342	0.123342	593
2262.13	237.372	0.124149	0.124149	593
2262.24	240.725	0.125016	0.125016	593
2262.35	244.231	0.125905	0.125905	593
2262.45	247.893	0.126691	0.126691	593
2262.56	251.817	0.127559	0.127559	593
2262.67	255.86	0.128448	0.128448	593
2262.77	259.444	0.129233	0.129233	593
2262.88	263.106	0.130143	0.130143	593
2262.99	266.058	0.131032	0.131032	593
2263.1	270.541	0.1319	0.1319	593
2263.2	274.625	0.132686	0.132686	593
2263.31	278.697	0.133553	0.133553	593
2263.42	282.865	0.134442	0.134442	593
2263.52	286.757	0.135228	0.135228	593
2263.63	291.123	0.136075	0.136075	593
2263.74	295.298	0.136964	0.136964	593
2263.85	299.822	0.137833	0.137833	593
2263.95	303.896	0.138618	0.138618	593
2264.06	308.648	0.139507	0.139507	593
2264.17	313.599	0.140396	0.140396	593
2264.27	317.672	0.141202	0.141202	593
2264.38	322.494	0.14207	0.14207	593
2264.49	327.047	0.142959	0.142959	593
2264.6	332.115	0.143827	0.143827	593
2264.7	336.384	0.144592	0.144592	593
2264.81	341.365	0.145481	0.145481	593
2264.92	346.558	0.146349	0.146349	593
2265.02	351.738	0.147155	0.147155	593
2265.13	357.507	0.148044	0.148044	593
2265.24	363.072	0.148933	0.148933	593
2265.35	368.867	0.149822	0.149822	593
2265.45	374.088	0.150607	0.150607	593
2265.56	379.888	0.151475	0.151475	593
2265.67	385.722	0.152364	0.152364	593
2265.77	391.05	0.153149	0.153149	593
2265.88	396.959	0.154038	0.154038	593
2265.99	402.816	0.154906	0.154906	593
2266.1	409.023	0.155816	0.155816	593
2266.2	414.351	0.156581	0.156581	593
2266.31	420.5	0.157449	0.157449	593
2266.42	426.644	0.158338	0.158338	593
2266.52	432.683	0.159144	0.159144	593
2266.63	439.261	0.160033	0.160033	593
2266.74	445.886	0.160942	0.160942	593
2266.85	451.722	0.161769	0.161769	593
2266.95	457.414	0.162596	0.162596	593
2267.06	463.541	0.163444	0.163444	593
2267.17	470.111	0.164333	0.164333	593
2267.27	475.937	0.165118	0.165118	594
2267.38	482.765	0.166007	0.166007	594
2267.49	489.636	0.166875	0.166875	594
2267.59	495.589	0.167681	0.167681	594
2267.7	503.054	0.16857	0.16857	594
2267.81	510.538	0.169459	0.169459	594
2267.92	517.902	0.170327	0.170327	594
2268.02	524.335	0.171112	0.171112	594
2268.13	531.663	0.172001	0.172001	594
2268.24	539.292	0.17289	0.17289	594
2268.34	546.109	0.173675	0.173675	594
2268.45	553.617	0.174544	0.174544	594
2268.56	561.238	0.175412	0.175412	594
2268.67	569.074	0.176301	0.176301	594
2268.77	576.007	0.177107	0.177107	594
2268.88	584.144	0.178017	0.178017	594
2268.99	592.175	0.178885	0.178885	594
2269.09	599.66	0.179712	0.179712	594
2269.2	607.117	0.18058	0.18058	594
2269.31	614.73	0.181448	0.181448	594
2269.42	622.429	0.182316	0.182316	594
2269.52	629.765	0.183101	0.183101	594
2269.63	637.531	0.184011	0.184011	594
2269.74	645.374	0.184879	0.184879	594
2269.84	652.527	0.185706	0.185706	594
2269.95	660.316	0.186554	0.186554	594
2270.06	668.109	0.187442	0.187442	594
2270.17	676.285	0.188331	0.188331	594
2270.27	683.472	0.189137	0.189137	594
2270.38	691.273	0.190005	0.190005	594
2270.49	699.519	0.190874	0.190874	594
2270.59	706.976	0.191701	0.191701	594
2270.7	715.007	0.192568	0.192568	594
2270.81	723.101	0.193458	0.193458	594
2270.92	731.206	0.194347	0.194347	594
2271.02	738.132	0.195132	0.195132	594
2271.13	745.925	0.196041	0.196041	594
2271.24	753.91	0.19691	0.19691	594
2271.34	761.16	0.197716	0.197716	594
2271.45	768.456	0.198584	0.198584	594
2271.56	776.117	0.199473	0.199473	594
2271.67	783.644	0.200341	0.200341	594
2271.77	790.058	0.201168	0.201168	594
2271.88	797.417	0.202036	0.202036	594
2271.99	804.652	0.202904	0.202904	594
2272.09	811.269	0.20371	0.20371	594
2272.2	818.279	0.204599	0.204599	594
2272.31	825.412	0.205467	0.205467	594
2272.41	832.037	0.206294	0.206294	594
2272.52	839.658	0.207162	0.207162	594
2272.63	846.939	0.208051	0.208051	594
2272.73	853.602	0.208857	0.208857	594
2272.84	860.973	0.209725	0.209725	594
2272.95	868.75	0.210614	0.210614	594
2273.06	876.555	0.211483	0.211483	594
2273.16	883.914	0.212288	0.212288	594
2273.27	891.992	0.213177	0.213177	594
2273.38	900.176	0.214066	0.214066	594
2273.48	908.051	0.214872	0.214872	594
2273.59	917.996	0.215761	0.215761	594
2273.7	926.621	0.21663	0.21663	594
2273.81	934.906	0.217498	0.217498	594
2273.91	942.969	0.218325	0.218325	594
2274.02	951.769	0.219193	0.219193	594
2274.13	961.398	0.220081	0.220081	594
2274.23	970.215	0.220888	0.220888	595
2274.34	979.098	0.221776	0.221776	595
2274.45	989.289	0.222665	0.222665	595
2274.56	999.672	0.223575	0.223575	595
2274.66	1008.87	0.22436	0.22436	595
2274.77	1019.18	0.225249	0.225249	595
2274.88	1028.82	0.226159	0.226159	595
2274.98	1037.6	0.226924	0.226924	595
2275.09	1047.22	0.227813	0.227813	595
2275.2	1056.86	0.22868	0.22868	595
2275.31	1066.46	0.229569	0.229569	595
2275.41	1075.68	0.230355	0.230355	595
2275.52	1085.74	0.231264	0.231264	595
2275.63	1095.95	0.232153	0.232153	595
2275.73	1104.93	0.23296	0.23296	595
2275.84	1114.9	0.233827	0.233827	595
2275.95	1124.65	0.234737	0.234737	595
2276.06	1135.01	0.235605	0.235605	595
2276.16	1144.4	0.236391	0.236391	595
2276.27	1154.15	0.237279	0.237279	595
2276.38	1164.55	0.238148	0.238148	595
2276.48	1173.64	0.238954	0.238954	595
2276.59	1183.87	0.239843	0.239843	595
2276.7	1193.39	0.240732	0.240732	595
2276.81	1203.89	0.241621	0.241621	595
2276.91	1213.33	0.242406	0.242406	595
2277.02	1223.69	0.243315	0.243315	595
2277.13	1233.96	0.244204	0.244204	595
2277.23	1244.12	0.24501	0.24501	595
2277.34	1254.35	0.245858	0.245858	595
2277.45	1264.5	0.246747	0.246747	595
2277.55	1273.84	0.247532	0.247532	595
2277.66	1284.18	0.248421	0.248421	595
2277.77	1294.9	0.249289	0.249289	595
2277.88	1305.45	0.250178	0.250178	595
2277.98	1314.63	0.250985	0.250985	595
2278.09	1326.05	0.251852	0.251852	595
2278.2	1336.74	0.252762	0.252762	595
2278.3	1346.81	0.253548	0.253548	595
2278.41	1357.46	0.254436	0.254436	595
2278.52	1367.88	0.255305	0.255305	595
2278.63	1379.08	0.256193	0.256193	595
2278.73	1388.97	0.256999	0.256999	595
2278.84	1399.99	0.257868	0.257868	595
2278.95	1410.88	0.258736	0.258736	595
2279.05	1420.93	0.259563	0.259563	595
2279.16	1431.5	0.260431	0.260431	595
2279.27	1442.2	0.26132	0.26132	595
2279.38	1453.27	0.262209	0.262209	595
2279.48	1463.21	0.263015	0.263015	595
2279.59	1473.54	0.263883	0.263883	595
2279.7	1484.54	0.264751	0.264751	595
2279.8	1494.79	0.265557	0.265557	595
2279.91	1505.79	0.266446	0.266446	595
2280.02	1516.32	0.267314	0.267314	595
2280.13	1527.1	0.268203	0.268203	595
2280.23	1537	0.268989	0.268989	595
2280.34	1547.71	0.269878	0.269878	595
2280.45	1558.64	0.270745	0.270745	595
2280.55	1569.1	0.271552	0.271552	595
2280.66	1579.98	0.272441	0.272441	595
2280.77	1591.07	0.273309	0.273309	595
2280.88	1602.42	0.274177	0.274177	595
2280.98	1613.19	0.275004	0.275004	595
2281.09	1624.51	0.275851	0.275851	595
2281.2	1635.95	0.27674	0.27674	595
2281.3	1646.91	0.277526	0.277526	595
2281.41	1657.93	0.278394	0.278394	595
2281.52	1669.27	0.279303	0.279303	595
2281.63	1680.78	0.280171	0.280171	595
2281.73	1691.08	0.280978	0.280978	595
2281.84	1702.55	0.281846	0.281846	595
2281.95	1714.08	0.282734	0.282734	595
2282.05	1724.65	0.28352	0.28352	595
2282.16	1736.16	0.284388	0.284388	595
2282.27	1747.29	0.285298	0.285298	595
2282.37	1757.33	0.286083	0.286083	595
2282.48	1768.8	0.286951	0.286951	595
2282.59	1779.39	0.28784	0.28784	595
2282.7	1790.97	0.288709	0.288709	595
2282.8	1801.16	0.289494	0.289494	595
2282.91	1812.6	0.290383	0.290383	595
2283.02	1823.67	0.291272	0.291272	595
2283.12	1833.41	0.292078	0.292078	595
2283.23	1844.5	0.292967	0.292967	595
2283.34	1855.86	0.293835	0.293835	595
2283.45	1867.15	0.294703	0.294703	595
2283.55	1877.62	0.295489	0.295489	595
2283.66	1889.35	0.296378	0.296378	595
2283.77	1900.94	0.297225	0.297225	595
2283.87	1911.65	0.298052	0.298052	595
2283.98	1923.24	0.298941	0.298941	595
2284.09	1935.28	0.299809	0.299809	595
2284.2	1946.7	0.300698	0.300698	595
2284.3	1956.68	0.301483	0.301483	595
2284.41	1968.64	0.302372	0.302372	595
2284.52	1980.51	0.30324	0.30324	595
2284.62	1990.93	0.304026	0.304026	595
2284.73	2002.64	0.304914	0.304914	595
2284.84	2013.87	0.305783	0.305783	595
2284.95	2024.91	0.30663	0.30663	595
2285.05	2035.61	0.307436	0.307436	595
2285.16	2047.58	0.308304	0.308304	595
2285.27	2059.46	0.309193	0.309193	595
2285.37	2070.68	0.309999	0.309999	595
2285.48	2081.96	0.310888	0.310888	595
2285.59	2093.73	0.311735	0.311735	595
2285.7	2105.33	0.312625	0.312625	595
2285.8	2115.9	0.31341	0.31341	595
2285.91	2127.84	0.314278	0.314278	595
2286.02	2139.83	0.315146	0.315146	595
2286.12	2151.08	0.315973	0.315973	595
2286.23	2163.21	0.316841	0.316841	595
2286.34	2175.72	0.31771	0.31771	595
2286.45	2188.05	0.318619	0.318619	595
2286.55	2199.26	0.319404	0.319404	595
2286.66	2212.76	0.320273	0.320273	595
2286.77	2225.48	0.321141	0.321141	595
2286.87	2236.59	0.321947	0.321947	595
2286.98	2248.93	0.322836	0.322836	595
2287.09	2260.82	0.323725	0.323725	595
2287.2	2272.9	0.324593	0.324593	595
2287.3	2284.29	0.325379	0.325379	595
2287.41	2296.43	0.326246	0.326246	595
2287.51	2307.46	0.327053	0.327053	595
2287.62	2319.83	0.327942	0.327942	595
2287.73	2332.06	0.32881	0.32881	595
2287.84	2344.49	0.329719	0.329719	595
2287.94	2356.24	0.330505	0.330505	595
2288.05	2368.06	0.331373	0.331373	595
2288.16	2380.08	0.332262	0.332262	595
2288.26	2391.04	0.333048	0.333048	595
2288.37	2402.5	0.333915	0.333915	595
2288.48	2414.72	0.334804	0.334804	595
2288.59	2427.29	0.335672	0.335672	595
2288.69	2438.26	0.336479	0.336479	595
2288.8	2451.63	0.337368	0.337368	595
2288.91	2464.47	0.338256	0.338256	595
2289.01	2475.89	0.339042	0.339042	595
2289.12	2487.9	0.33991	0.33991	595
2289.23	2500.2	0.340778	0.340778	595
2289.34	2512.7	0.341646	0.341646	595
2289.44	2524.42	0.342473	0.342473	595
2289.55	2536.96	0.343341	0.343341	595
2289.66	2549.53	0.344251	0.344251	595
2289.76	2560.73	0.345036	0.345036	595
2289.87	2572.97	0.345925	0.345925	595
2289.98	2585.63	0.346793	0.346793	595
2290.09	2598.51	0.347682	0.347682	595
2290.19	2609.4	0.348488	0.348488	595
2290.3	2622.22	0.349377	0.349377	595
2290.41	2634.74	0.350266	0.350266	595
2290.51	2645.59	0.351052	0.351052	595
2290.62	2657.95	0.35192	0.35192	595
2290.73	2670.06	0.352788	0.352788	595
2290.84	2682.56	0.353697	0.353697	595
2290.94	2693.85	0.354504	0.354504	595
2291.05	2706.62	0.355372	0.355372	595
2291.16	2718.98	0.356261	0.356261	595
2291.26	2729.85	0.357046	0.357046	595
2291.37	2742.69	0.357935	0.357935	595
2291.48	2755.77	0.358824	0.358824	595
2291.59	2767.85	0.359671	0.359671	595
2291.69	2779.35	0.360457	0.360457	595
2291.8	2791.87	0.361346	0.361346	595
2291.91	2804.92	0.362234	0.362234	595
2292.01	2816.22	0.36304	0.36304	595
2292.12	2828.7	0.363909	0.363909	595
2292.23	2841.21	0.364797	0.364797	595
2292.33	2852.87	0.365624	0.365624	595
2292.44	2865.19	0.366493	0.366493	595
2292.55	2877.63	0.367382	0.367382	595
2292.66	2890.47	0.36827	0.36827	595
2292.76	2901.5	0.369056	0.369056	595
2292.87	2913.81	0.369945	0.369945	595
2292.98	2926.69	0.370833	0.370833	595
2293.08	2937.76	0.37164	0.37164	595
2293.19	2950.51	0.372529	0.372529	595
2293.3	2963	0.373397	0.373397	595
2293.41	2975.05	0.374285	0.374285	595
2293.51	2986.12	0.375071	0.375071	595
2293.62	2998.08	0.37596	0.37596	595
2293.73	3010.35	0.376848	0.376848	595
2293.83	3021.89	0.377655	0.377655	595
2293.94	3034.34	0.378523	0.378523	595
2294.05	3046.88	0.379412	0.379412	595
2294.16	3058.95	0.38028	0.38028	595
2294.26	3069.95	0.381066	0.381066	595
2294.37	3082.43	0.381995	0.381995	595
2294.48	3094.65	0.382843	0.382843	595
2294.58	3106.54	0.383691	0.383691	595
2294.69	3118.51	0.384559	0.384559	595
2294.8	3130.6	0.385427	0.385427	595
2294.91	3142.6	0.386316	0.386316	595
2295.01	3153.41	0.387122	0.387122	595
2295.12	3165.14	0.388011	0.388011	595
2295.23	3176.34	0.388879	0.388879	595
2295.33	3187.54	0.389685	0.389685	595
2295.44	3198.96	0.390553	0.390553	595
2295.55	3209.7	0.391422	0.391422	595
2295.66	3221.66	0.392331	0.392331	595
2295.76	3232.26	0.393158	0.393158	595
2295.87	3243.38	0.394026	0.394026	595
2295.98	3254.35	0.394935	0.394935	595
2296.08	3264.17	0.395721	0.395721	595
2296.19	3274.49	0.396631	0.396631	595
2296.3	3284.72	0.397499	0.397499	595
2296.41	3295.17	0.398367	0.398367	595
2296.51	3304.51	0.399173	0.399173	595
2296.62	3315.31	0.400062	0.400062	595
2296.73	3326.03	0.40093	0.40093	595
2296.83	3335.1	0.401757	0.401757	595
2296.94	3345.31	0.402646	0.402646	595
2297.05	3355.23	0.403514	0.403514	595
2297.16	3364.83	0.404403	0.404403	595
2297.26	3373.53	0.405209	0.405209	595
2297.37	3382.64	0.406098	0.406098	595
2297.48	3391.51	0.406966	0.406966	595
2297.58	3399.35	0.407772	0.407772	595
2297.69	3407.88	0.40864	0.40864	595
2297.8	3416.09	0.409509	0.409509	595
2297.9	3423.96	0.410335	0.410335	595
2298.01	3432.46	0.411203	0.411203	595
2298.12	3440.04	0.412113	0.412113	595
2298.23	3447.68	0.412981	0.412981	595
2298.33	3454.68	0.413808	0.413808	595
2298.44	3461.42	0.414676	0.414676	595
2298.55	3468.42	0.415544	0.415544	595
2298.65	3474.57	0.416351	0.416351	595
2298.76	3480.84	0.417219	0.417219	595
2298.87	3487.01	0.418087	0.418087	595
2298.98	3493.13	0.418996	0.418996	595
2299.08	3498.65	0.419803	0.419803	595
2299.19	3505.26	0.420671	0.420671	595
2299.3	3511.45	0.42156	0.42156	595
2299.4	3516.08	0.422366	0.422366	595
2299.51	3520.74	0.423254	0.423254	595
2299.62	3526.01	0.424123	0.424123	595
2299.73	3530.55	0.424991	0.424991	595
2299.83	3534.45	0.425797	0.425797	595
2299.94	3539.12	0.426686	0.426686	595
2300.05	3543.26	0.427554	0.427554	595
2300.15	3547.7	0.42836	0.42836	595
2300.26	3551.39	0.429249	0.429249	595
2300.37	3555.65	0.430117	0.430117	595
2300.48	3559.76	0.431006	0.431006	595
2300.58	3563.35	0.431812	0.431812	595
2300.69	3567.12	0.43268	0.43268	595
2300.8	3570.09	0.433569	0.433569	595
2300.9	3573.8	0.434355	0.434355	595
2301.01	3578.19	0.435223	0.435223	595
2301.12	3582.12	0.436133	0.436133	595
2301.23	3585.76	0.437	0.437	595
2301.33	3589.06	0.437807	0.437807	595
2301.44	3591.7	0.438654	0.438654	595
2301.55	3595.42	0.439543	0.439543	595
2301.65	3598.62	0.440329	0.440329	595
2301.76	3602.28	0.441238	0.441238	595
2301.87	3605.7	0.442127	0.442127	595
2301.98	3608.73	0.442995	0.442995	595
2302.08	3611.65	0.443822	0.443822	595
2302.19	3614.11	0.444669	0.444669	595
2302.29	3616.74	0.445455	0.445455	595
2302.4	3619.75	0.446323	0.446323	595
2302.51	3622.94	0.447212	0.447212	595
2302.62	3626.78	0.44808	0.44808	595
2302.72	3629.92	0.448907	0.448907	594
2302.83	3632.73	0.449775	0.449775	594
2302.94	3635.91	0.450664	0.450664	594
2303.04	3638.73	0.451449	0.451449	594
2303.15	3640.84	0.452338	0.452338	594
2303.26	3644.08	0.453207	0.453207	594
2303.37	3647.79	0.454095	0.454095	594
2303.47	3650.54	0.45486	0.45486	594
2303.58	3654.07	0.45577	0.45577	594
2303.69	3657	0.456617	0.456617	594
2303.79	3660.11	0.457423	0.457423	594
2303.9	3663.3	0.458312	0.458312	594
2304.01	3666.78	0.45918	0.45918	594
2304.12	3670.27	0.460069	0.460069	594
2304.22	3673.14	0.460875	0.460875	594
2304.33	3676.43	0.461743	0.461743	594
2304.44	3679.51	0.462653	0.462653	594
2304.54	3682.32	0.463438	0.463438	594
2304.65	3685.89	0.464307	0.464307	594
2304.76	3689.11	0.465175	0.465175	594
2304.87	3692.49	0.466084	0.466084	594
2304.97	3695.24	0.466829	0.466829	594
2305.08	3699.04	0.467717	0.467717	594
2305.19	3702.62	0.468606	0.468606	594
2305.29	3705.46	0.469433	0.469433	594
2305.4	3708.64	0.47028	0.47028	594
2305.51	3711.76	0.471149	0.471149	594
2305.62	3715.62	0.472038	0.472038	594
2305.72	3719.42	0.472823	0.472823	594
2305.83	3722.55	0.473712	0.473712	594
2305.94	3725.75	0.47458	0.47458	594
2306.04	3728.34	0.475386	0.475386	594
2306.15	3731.72	0.476213	0.476213	594
2306.26	3735.76	0.477122	0.477122	594
2306.37	3739.96	0.47797	0.47797	594
2306.47	3742.94	0.478776	0.478776	594
2306.58	3746.29	0.479665	0.479665	594
2306.69	3749.59	0.480554	0.480554	594
2306.79	3752.52	0.48134	0.48134	593
2306.9	3756.09	0.482207	0.482207	593
2307.01	3760.57	0.483096	0.483096	593
2307.12	3764.69	0.483944	0.483944	593
2307.22	3769.11	0.48475	0.48475	593
2307.33	3772.91	0.485639	0.485639	593
2307.44	3775.93	0.486507	0.486507	593
2307.54	3778.11	0.487334	0.487334	593
2307.65	3779.07	0.488202	0.488202	593
2307.76	3780.91	0.489091	0.489091	593
2307.86	3783.07	0.489897	0.489897	593
2307.97	3786.85	0.490765	0.490765	593
2308.08	3791.36	0.491633	0.491633	593
2308.19	3796.78	0.492502	0.492502	593
2308.29	3802.37	0.493308	0.493308	593
2308.4	3808.25	0.494196	0.494196	593
2308.51	3813.2	0.495065	0.495065	593
2308.61	3817.34	0.49585	0.49585	593
2308.72	3820.6	0.496739	0.496739	593
2308.83	3823.65	0.497649	0.497649	593
2308.94	3825.18	0.498476	0.498476	593
2309.04	3826.66	0.499302	0.499302	593
2309.15	3826.71	0.50015	0.50015	593
2309.26	3826.15	0.501059	0.501059	593
2309.36	3826.56	0.501845	0.501845	593
2309.47	3829.63	0.502713	0.502713	593
2309.58	3836.04	0.503602	0.503602	593
2309.69	3843.31	0.50447	0.50447	593
2309.79	3850.47	0.505276	0.505276	593
2309.9	3857.32	0.506165	0.506165	593
2310.01	3862.71	0.507033	0.507033	593
2310.11	3866.34	0.507839	0.507839	593
2310.22	3869.57	0.508728	0.508728	593
2310.33	3871.72	0.509576	0.509576	593
2310.44	3874.08	0.510444	0.510444	593
2310.54	3877.11	0.51127	0.51127	593
2310.65	3880.1	0.512159	0.512159	593
2310.76	3880.9	0.513028	0.513028	593
2310.86	3880.75	0.513834	0.513834	593
2310.97	3878.79	0.514723	0.514723	593
2311.08	3879.12	0.515612	0.515612	593
2311.19	3883.64	0.516459	0.516459	593
2311.29	3890.27	0.517307	0.517307	593
2311.4	3898.34	0.518175	0.518175	593
2311.51	3905.86	0.519043	0.519043	593
2311.61	3912.26	0.519849	0.519849	593
2311.72	3916.71	0.520717	0.520717	593
2311.83	3920.05	0.521585	0.521585	593
2311.94	3923.6	0.522474	0.522474	593
2312.04	3926.98	0.523301	0.523301	593
2312.15	3931.2	0.524169	0.524169	593
2312.26	3935.69	0.525058	0.525058	593
2312.36	3939.16	0.525864	0.525864	593
2312.47	3941.57	0.526732	0.526732	593
2312.58	3941.75	0.527601	0.527601	593
2312.68	3940.16	0.528386	0.528386	593
2312.79	3937.24	0.529275	0.529275	593
2312.9	3934.08	0.530143	0.530143	593
2313.01	3936.16	0.531032	0.531032	593
2313.11	3942.46	0.53188	0.53188	593
2313.22	3950.98	0.532727	0.532727	593
2313.33	3959.21	0.533595	0.533595	593
2313.43	3966.54	0.534401	0.534401	593
2313.54	3973.39	0.535311	0.535311	593
2313.65	3977.01	0.536179	0.536179	593
2313.76	3980.17	0.537088	0.537088	593
2313.86	3982.19	0.537874	0.537874	594
2313.97	3985.43	0.538763	0.538763	594
2314.08	3989.9	0.539631	0.539631	594
2314.18	3994.47	0.540417	0.540417	594
2314.29	3998.6	0.541326	0.541326	594
2314.4	4000.97	0.542194	0.542194	594
2314.51	4000.37	0.543083	0.543083	594
2314.61	3997.48	0.543889	0.543889	594
2314.72	3992.62	0.544778	0.544778	594
2314.83	3991.63	0.545646	0.545646	594
2314.93	3995.28	0.546453	0.546453	594
2315.04	4003.11	0.54732	0.54732	594
2315.15	4012.58	0.548209	0.548209	594
2315.26	4021.03	0.549098	0.549098	594
2315.36	4025.64	0.549884	0.549884	594
2315.47	4028.93	0.550752	0.550752	594
2315.58	4030.74	0.551661	0.551661	594
2315.68	4033.96	0.552447	0.552447	594
2315.79	4039.43	0.553315	0.553315	594
2315.9	4046.59	0.554224	0.554224	594
2316.01	4053.43	0.555113	0.555113	594
2316.11	4058.38	0.55592	0.55592	594
2316.22	4062.08	0.556808	0.556808	594
2316.33	4062.2	0.557656	0.557656	594
2316.43	4061.03	0.558483	0.558483	594
2316.54	4058.31	0.559351	0.559351	594
2316.65	4055.67	0.56024	0.56024	594
2316.76	4054.83	0.561149	0.561149	594
2316.86	4056.57	0.561976	0.561976	594
2316.97	4061.65	0.562865	0.562865	594
2317.08	4069.07	0.563733	0.563733	594
2317.18	4076.63	0.564518	0.564518	594
2317.29	4084.55	0.565387	0.565387	594
2317.4	4091.27	0.566296	0.566296	594
2317.5	4096.66	0.567102	0.567102	594
2317.61	4100.57	0.567971	0.567971	594
2317.72	4104.02	0.56886	0.56886	594
2317.82	4106.82	0.569665	0.569665	594
2317.93	4110.13	0.570554	0.570554	594
2318.04	4114.45	0.571423	0.571423	594
2318.15	4118.72	0.572311	0.572311	594
2318.25	4122.56	0.573138	0.573138	594
2318.36	4124.77	0.574007	0.574007	594
2318.47	4124.67	0.574895	0.574895	594
2318.57	4121.46	0.575681	0.575681	594
2318.68	4116.57	0.57657	0.57657	594
2318.79	4113.2	0.577438	0.577438	594
2318.9	4116.91	0.578327	0.578327	594
2319	4124.35	0.579154	0.579154	594
2319.11	4133.51	0.580022	0.580022	594
2319.22	4141.36	0.580911	0.580911	594
2319.32	4146.81	0.581717	0.581717	594
2319.43	4150.27	0.582606	0.582606	594
2319.54	4153.49	0.583494	0.583494	594
2319.65	4158.05	0.584363	0.584363	594
2319.75	4163.59	0.585127	0.585127	594
2319.86	4170.64	0.586016	0.586016	594
2319.97	4177.92	0.586884	0.586884	595
2320.07	4183.29	0.587711	0.587711	595
2320.18	4187.87	0.5886	0.5886	595
2320.29	4189.5	0.589448	0.589448	595
2320.4	4188.34	0.590357	0.590357	595
2320.5	4187	0.591142	0.591142	595
2320.61	4186.93	0.592031	0.592031	595
2320.72	4186.52	0.5929	0.5929	595
2320.82	4184.53	0.593726	0.593726	595
2320.93	4181.53	0.594595	0.594595	595
2321.04	4184.35	0.595484	0.595484	595
2321.15	4191.94	0.596351	0.596351	595
2321.25	4200.29	0.597137	0.597137	595
2321.36	4210.01	0.598047	0.598047	595
2321.47	4217.75	0.598915	0.598915	595
2321.57	4222.7	0.599721	0.599721	595
2321.68	4225.85	0.600631	0.600631	595
2321.79	4226.71	0.601498	0.601498	595
2321.9	4228.35	0.602346	0.602346	595
2322	4233.62	0.603152	0.603152	595
2322.11	4240.8	0.604041	0.604041	595
2322.22	4248.14	0.604909	0.604909	595
2322.32	4253.13	0.605736	0.605736	595
2322.43	4257.38	0.606604	0.606604	595
2322.54	4256.82	0.607473	0.607473	595
2322.64	4253.59	0.608278	0.608278	595
2322.75	4250.21	0.609147	0.609147	595
2322.86	4248.84	0.610036	0.610036	595
2322.97	4247.5	0.610904	0.610904	595
2323.07	4247.15	0.611689	0.611689	595
2323.18	4250.5	0.612599	0.612599	595
2323.29	4256.91	0.613467	0.613467	595
2323.39	4262.8	0.614252	0.614252	595
2323.5	4269.42	0.615162	0.615162	595
2323.61	4276.13	0.61601	0.61601	595
2323.72	4282.51	0.616898	0.616898	595
2323.82	4287.9	0.617684	0.617684	595
2323.93	4293.75	0.618573	0.618573	595
2324.04	4298.85	0.619441	0.619441	595
2324.14	4303.31	0.620268	0.620268	595
2324.25	4307.05	0.621157	0.621157	595
2324.36	4310.54	0.622025	0.622025	595
2324.47	4314.71	0.622893	0.622893	595
2324.57	4318.42	0.623679	0.623679	595
2324.68	4321.57	0.624546	0.624546	595
2324.79	4323.19	0.625435	0.625435	595
2324.89	4323	0.626221	0.626221	595
2325	4319.45	0.62711	0.62711	595
2325.11	4311.1	0.627999	0.627999	595
2325.22	4306.7	0.628846	0.628846	595
2325.32	4311.64	0.629673	0.629673	595
2325.43	4321.52	0.630541	0.630541	595
2325.54	4332.17	0.63143	0.63143	595
2325.64	4341.31	0.632236	0.632236	595
2325.75	4349.22	0.633104	0.633104	595
2325.86	4353.29	0.633993	0.633993	595
2325.97	4352.54	0.634841	0.634841	595
2326.07	4352.83	0.635647	0.635647	594
2326.18	4357.61	0.636536	0.636536	594
2326.29	4364.88	0.637404	0.637404	594
2326.39	4373.02	0.63821	0.63821	594
2326.5	4380.92	0.639078	0.639078	594
2326.61	4386.51	0.639967	0.639967	594
2326.72	4387.83	0.640835	0.640835	594
2326.82	4386.95	0.641662	0.641662	594
2326.93	4384.4	0.64251	0.64251	594
2327.04	4383.93	0.643377	0.643377	594
2327.14	4384.62	0.644163	0.644163	594
2327.25	4384.16	0.645031	0.645031	594
2327.36	4382.4	0.645899	0.645899	594
2327.46	4379.36	0.646706	0.646706	594
2327.57	4380.33	0.647574	0.647574	594
2327.68	4386.42	0.648462	0.648462	594
2327.79	4394.85	0.649331	0.649331	594
2327.89	4403.59	0.650137	0.650137	594
2328	4412.55	0.651005	0.651005	594
2328.11	4420.51	0.651894	0.651894	594
2328.21	4426.07	0.6527	0.6527	594
2328.32	4429.09	0.653548	0.653548	594
2328.43	4431	0.654437	0.654437	594
2328.54	4432.88	0.655325	0.655325	594
2328.64	4436.81	0.656111	0.656111	594
2328.75	4443.39	0.657	0.657	594
2328.86	4449.26	0.657888	0.657888	594
2328.96	4453.23	0.658695	0.658695	594
2329.07	4456.52	0.659542	0.659542	594
2329.18	4457.62	0.660431	0.660431	594
2329.29	4454.98	0.661299	0.661299	594
2329.39	4450.86	0.662126	0.662126	594
2329.5	4444.15	0.662994	0.662994	594
2329.61	4439.22	0.663862	0.663862	594
2329.71	4442.18	0.664648	0.664648	594
2329.82	4451.52	0.665537	0.665537	594
2329.93	4461.85	0.666405	0.666405	594
2330.04	4472.64	0.667293	0.667293	594
2330.14	4481.3	0.6681	0.6681	594
2330.25	4486.4	0.668968	0.668968	594
2330.36	4486.72	0.669857	0.669857	594
2330.46	4486.03	0.670642	0.670642	594
2330.57	4489.24	0.671531	0.671531	594
2330.68	4496.12	0.672399	0.672399	594
2330.79	4504.4	0.673268	0.673268	594
2330.89	4511.74	0.674074	0.674074	594
2331	4519.5	0.674983	0.674983	594
2331.11	4523.54	0.675831	0.675831	594
2331.21	4524.29	0.676637	0.676637	594
2331.32	4521.73	0.677526	0.677526	594
2331.43	4520.47	0.678415	0.678415	594
2331.54	4521.82	0.679283	0.679283	594
2331.64	4524.64	0.680089	0.680089	594
2331.75	4527.02	0.680957	0.680957	594
2331.86	4523.06	0.681825	0.681825	594
2331.96	4511.38	0.682631	0.682631	594
2332.07	4508.52	0.6835	0.6835	594
2332.18	4515.84	0.684389	0.684389	594
2332.29	4527.57	0.685277	0.685277	594
2332.39	4537.62	0.686063	0.686063	594
2332.5	4548.95	0.686972	0.686972	594
2332.6	4557.01	0.687799	0.687799	594
2332.71	4563.19	0.688667	0.688667	594
2332.82	4563.19	0.689515	0.689515	594
2332.93	4559.84	0.690383	0.690383	594
2333.03	4560.57	0.691189	0.691189	594
2333.14	4566.82	0.692057	0.692057	594
2333.25	4575.42	0.692946	0.692946	594
2333.35	4583.82	0.693752	0.693752	594
2333.46	4591.71	0.694662	0.694662	594
2333.57	4597.07	0.69553	0.69553	594
2333.68	4597.33	0.696419	0.696419	594
2333.78	4593.61	0.697204	0.697204	594
2333.89	4588.79	0.698093	0.698093	594
2334	4586.48	0.698941	0.698941	594
2334.1	4585.65	0.699768	0.699768	594
2334.21	4579.73	0.700635	0.700635	594
2334.32	4577.79	0.701524	0.701524	594
2334.43	4584.04	0.702413	0.702413	594
2334.53	4593.27	0.703199	0.703199	594
2334.64	4604.66	0.704088	0.704088	594
2334.75	4614.36	0.704977	0.704977	594
2334.85	4621.58	0.705782	0.705782	594
2334.96	4624.23	0.706651	0.706651	594
2335.07	4623.24	0.70754	0.70754	594
2335.18	4623.26	0.708428	0.708428	595
2335.28	4627.68	0.709214	0.709214	595
2335.39	4635.54	0.710103	0.710103	595
2335.5	4644.95	0.710992	0.710992	595
2335.6	4652.45	0.711777	0.711777	595
2335.71	4659.18	0.712666	0.712666	595
2335.82	4663.05	0.713575	0.713575	595
2335.93	4663.06	0.714444	0.714444	595
2336.03	4660.17	0.715209	0.715209	595
2336.14	4659.63	0.716118	0.716118	595
2336.25	4660.82	0.717007	0.717007	595
2336.35	4662.23	0.717793	0.717793	595
2336.46	4661.69	0.718681	0.718681	595
2336.57	4649.55	0.719549	0.719549	595
2336.68	4638.84	0.720438	0.720438	595
2336.78	4644.75	0.721265	0.721265	595
2336.89	4655.8	0.722154	0.722154	595
2337	4668.41	0.723022	0.723022	595
2337.1	4679.29	0.723807	0.723807	595
2337.21	4689.48	0.724738	0.724738	595
2337.32	4694.92	0.725606	0.725606	595
2337.42	4694.3	0.726392	0.726392	595
2337.53	4689.95	0.72728	0.72728	595
2337.64	4691.4	0.728148	0.728148	595
2337.75	4699.09	0.729037	0.729037	595
2337.85	4707.89	0.729823	0.729823	595
2337.96	4718.89	0.730753	0.730753	595
2338.07	4728.07	0.731642	0.731642	595
2338.17	4733.13	0.732448	0.732448	595
2338.28	4733.8	0.733316	0.733316	595
2338.39	4729.91	0.734205	0.734205	595
2338.5	4725.36	0.735094	0.735094	595
2338.6	4725.47	0.7359	0.7359	595
2338.71	4728.07	0.736768	0.736768	595
2338.82	4730.34	0.737636	0.737636	595
2338.92	4724.06	0.738463	0.738463	595
2339.03	4709.49	0.739352	0.739352	595
2339.14	4712.84	0.740241	0.740241	595
2339.25	4723.83	0.741109	0.741109	595
2339.35	4735.17	0.741915	0.741915	595
2339.46	4747.25	0.742783	0.742783	595
2339.57	4757.48	0.743693	0.743693	595
2339.67	4761.95	0.744499	0.744499	595
2339.78	4759.35	0.745388	0.745388	595
2339.89	4755.32	0.746256	0.746256	595
2340	4758.55	0.747124	0.747124	595
2340.1	4765.88	0.74793	0.74793	595
2340.21	4776.18	0.74884	0.74884	595
2340.32	4785.9	0.749729	0.749729	595
2340.42	4793.61	0.750514	0.750514	595
2340.53	4799.61	0.751382	0.751382	595
2340.64	4801.33	0.752292	0.752292	595
2340.75	4797.84	0.75316	0.75316	595
2340.85	4793.58	0.753945	0.753945	595
2340.96	4793.41	0.754814	0.754814	595
2341.07	4796.14	0.755703	0.755703	595
2341.17	4799.43	0.756509	0.756509	595
2341.28	4793.38	0.757377	0.757377	595
2341.39	4775.9	0.758245	0.758245	595
2341.5	4775.11	0.759134	0.759134	595
2341.6	4784.31	0.759961	0.759961	595
2341.71	4796.79	0.76085	0.76085	595
2341.82	4810.02	0.761718	0.761718	595
2341.92	4819.65	0.762545	0.762545	595
2342.03	4824.84	0.763392	0.763392	595
2342.14	4823.4	0.76426	0.76426	595
2342.25	4820.14	0.765149	0.765149	595
2342.35	4823.2	0.765935	0.765935	595
2342.46	4831.43	0.766844	0.766844	595
2342.57	4841.06	0.767712	0.767712	595
2342.67	4849.7	0.768518	0.768518	595
2342.78	4857.93	0.769407	0.769407	595
2342.89	4863.74	0.770296	0.770296	595
2342.99	4865.26	0.771082	0.771082	595
2343.1	4862.95	0.771971	0.771971	595
2343.21	4860.11	0.772839	0.772839	595
2343.32	4861.41	0.773707	0.773707	596
2343.42	4864.54	0.774513	0.774513	596
2343.53	4868.08	0.775402	0.775402	596
2343.64	4869.98	0.77627	0.77627	596
2343.74	4865.93	0.777076	0.777076	596
2343.85	4846.75	0.777944	0.777944	596
2343.96	4841.69	0.778833	0.778833	596
2344.07	4850.62	0.779701	0.779701	596
2344.17	4861.96	0.780528	0.780528	596
2344.28	4873.86	0.781396	0.781396	596
2344.39	4885.09	0.782285	0.782285	596
2344.49	4891.31	0.78305	0.78305	596
2344.6	4890.88	0.783939	0.783939	596
2344.71	4884.31	0.784828	0.784828	596
2344.82	4885.03	0.785696	0.785696	596
2344.92	4891.44	0.786502	0.786502	596
2345.03	4901.12	0.787391	0.787391	596
2345.14	4911.61	0.788259	0.788259	596
2345.24	4919.66	0.789065	0.789065	596
2345.35	4926.38	0.789933	0.789933	596
2345.46	4928.96	0.790802	0.790802	596
2345.57	4927.25	0.791711	0.791711	596
2345.67	4923.86	0.792497	0.792497	596
2345.78	4922.42	0.793365	0.793365	596
2345.89	4925.13	0.794253	0.794253	596
2345.99	4928.65	0.795039	0.795039	596
2346.1	4932.11	0.795907	0.795907	596
2346.21	4930.32	0.796796	0.796796	596
2346.32	4911.02	0.797685	0.797685	596
2346.42	4903.67	0.798491	0.798491	596
2346.53	4911.35	0.799359	0.799359	596
2346.64	4923.69	0.800248	0.800248	596
2346.74	4934.76	0.801034	0.801034	596
2346.85	4945.62	0.801902	0.801902	596
2346.96	4952.72	0.802791	0.802791	596
2347.07	4949.91	0.80368	0.80368	596
2347.17	4941.09	0.804444	0.804444	596
2347.28	4943.12	0.805312	0.805312	596
2347.38	4951.76	0.806119	0.806119	596
2347.49	4963.75	0.806987	0.806987	595
2347.6	4975.3	0.807876	0.807876	595
2347.71	4985.6	0.808765	0.808765	595
2347.81	4991.85	0.80957	0.80957	595
2347.92	4994.63	0.810439	0.810439	595
2348.03	4991.94	0.811307	0.811307	595
2348.13	4986.97	0.812113	0.812113	595
2348.24	4984.75	0.812981	0.812981	595
2348.35	4987.18	0.81385	0.81385	595
2348.46	4992.04	0.814697	0.814697	595
2348.56	4997.9	0.815503	0.815503	595
2348.67	5002.53	0.816371	0.816371	595
2348.78	4997.56	0.81726	0.81726	595
2348.88	4970.21	0.818066	0.818066	595
2348.99	4963.55	0.818935	0.818935	595
2349.1	4974.73	0.819844	0.819844	595
2349.21	4988.58	0.820692	0.820692	595
2349.31	5000.7	0.821498	0.821498	595
2349.42	5013.18	0.822366	0.822366	595
2349.53	5021.72	0.823234	0.823234	595
2349.63	5022.06	0.82404	0.82404	595
2349.74	5010.8	0.824929	0.824929	595
2349.85	5007.41	0.825797	0.825797	595
2349.96	5015.45	0.826666	0.826666	595
2350.06	5026.01	0.827492	0.827492	595
2350.17	5037.31	0.82836	0.82836	595
2350.28	5048.17	0.829229	0.829229	595
2350.38	5055.93	0.830035	0.830035	595
2350.49	5060.59	0.830903	0.830903	595
2350.6	5060.05	0.831792	0.831792	595
2350.71	5054.7	0.832681	0.832681	595
2350.81	5049.94	0.833466	0.833466	595
2350.92	5051.02	0.834334	0.834334	595
2351.03	5055.56	0.835203	0.835203	595
2351.13	5060.68	0.836008	0.836008	595
2351.24	5064.03	0.836918	0.836918	595
2351.35	5054.88	0.837786	0.837786	595
2351.46	5033.97	0.838654	0.838654	594
2351.56	5035.01	0.839461	0.839461	594
2351.67	5045.34	0.840308	0.840308	594
2351.78	5057.67	0.841197	0.841197	594
2351.88	5068.6	0.842003	0.842003	594
2351.99	5078.7	0.842871	0.842871	594
2352.1	5084.98	0.843781	0.843781	594
2352.21	5077.37	0.844649	0.844649	594
2352.31	5069.41	0.845434	0.845434	594
2352.42	5074.07	0.846344	0.846344	594
2352.53	5084.3	0.847212	0.847212	594
2352.63	5094.76	0.847998	0.847998	594
2352.74	5106.66	0.848866	0.848866	594
2352.85	5116.91	0.849754	0.849754	594
2352.95	5124.19	0.850561	0.850561	594
2353.06	5127.34	0.851429	0.851429	594
2353.17	5123.71	0.852297	0.852297	594
2353.28	5116.85	0.853186	0.853186	594
2353.38	5114.99	0.853972	0.853972	594
2353.49	5118.18	0.85486	0.85486	594
2353.6	5124.22	0.855749	0.855749	594
2353.7	5129.24	0.856555	0.856555	594
2353.81	5134	0.857465	0.857465	594
2353.92	5131.3	0.858333	0.858333	594
2354.03	5103.44	0.859201	0.859201	594
2354.13	5092.79	0.860007	0.860007	594
2354.24	5101.68	0.860855	0.860855	594
2354.35	5114.88	0.861744	0.861744	594
2354.45	5128.59	0.862591	0.862591	594
2354.56	5141.58	0.863439	0.863439	594
2354.67	5151.58	0.864307	0.864307	594
2354.78	5155.98	0.865216	0.865216	594
2354.88	5148.51	0.866002	0.866002	594
2354.99	5139.01	0.866891	0.866891	594
2355.1	5143.03	0.867738	0.867738	594
2355.2	5152.15	0.868544	0.868544	594
2355.31	5164.26	0.869433	0.869433	594
2355.42	5175.29	0.870301	0.870301	594
2355.53	5185.66	0.87119	0.87119	594
2355.63	5191.47	0.871996	0.871996	594
2355.74	5192.92	0.872865	0.872865	594
2355.85	5189.74	0.873795	0.873795	594
2355.95	5183.78	0.87458	0.87458	594
2356.06	5181.8	0.875469	0.875469	594
2356.17	5185.99	0.876337	0.876337	594
2356.28	5192.23	0.877226	0.877226	594
2356.38	5197.28	0.878012	0.878012	594
2356.49	5201.62	0.8789	0.8789	594
2356.6	5198.98	0.879789	0.879789	594
2356.7	5175.45	0.880575	0.880575	594
2356.81	5165.26	0.881484	0.881484	594
2356.92	5173.87	0.882352	0.882352	594
2357.03	5186.34	0.883221	0.883221	594
2357.13	5198.35	0.884047	0.884047	594
2357.24	5209.89	0.884895	0.884895	594
2357.35	5218.48	0.885805	0.885805	594
2357.45	5217.44	0.88661	0.88661	594
2357.56	5205.16	0.887479	0.887479	594
2357.67	5204.15	0.888347	0.888347	594
2357.77	5212.21	0.889132	0.889132	594
2357.88	5224.75	0.890063	0.890063	594
2357.99	5237.29	0.890951	0.890951	594
2358.1	5248.19	0.89182	0.89182	594
2358.2	5256.54	0.892626	0.892626	594
2358.31	5260.99	0.893494	0.893494	594
2358.42	5259.2	0.894383	0.894383	594
2358.52	5253.94	0.89521	0.89521	594
2358.63	5249.04	0.896078	0.896078	594
2358.74	5250.65	0.896967	0.896967	594
2358.85	5256.33	0.897856	0.897856	594
2358.95	5262.49	0.89862	0.89862	594
2359.06	5269.19	0.89953	0.89953	594
2359.17	5273.23	0.900439	0.900439	594
2359.27	5266.68	0.901266	0.901266	594
2359.38	5236.66	0.902134	0.902134	594
2359.49	5232.74	0.903023	0.903023	594
2359.6	5243.27	0.903891	0.903891	594
2359.7	5255.23	0.904697	0.904697	594
2359.81	5268.78	0.905566	0.905566	594
2359.92	5281.67	0.906434	0.906434	594
2360.02	5290.32	0.90724	0.90724	594
2360.13	5292.7	0.908149	0.908149	594
2360.24	5280.42	0.909018	0.909018	594
2360.35	5275.94	0.909906	0.909906	594
2360.45	5282.56	0.910733	0.910733	594
2360.56	5293.74	0.911602	0.911602	594
2360.67	5305.93	0.91247	0.91247	594
2360.77	5315.97	0.913317	0.913317	594
2360.88	5324.37	0.914165	0.914165	594
2360.99	5329.86	0.915053	0.915053	594
2361.1	5330.05	0.915922	0.915922	594
2361.2	5326.77	0.916728	0.916728	594
2361.31	5322.8	0.917617	0.917617	594
2361.42	5323.24	0.918485	0.918485	594
2361.52	5327.27	0.919312	0.919312	594
2361.63	5332.49	0.92018	0.92018	594
2361.74	5338.24	0.921089	0.921089	594
2361.85	5340.85	0.921958	0.921958	594
2361.95	5337.52	0.922743	0.922743	594
2362.06	5316.23	0.923632	0.923632	594
2362.17	5306.94	0.924521	0.924521	594
2362.27	5313.15	0.925306	0.925306	594
2362.38	5324.83	0.926195	0.926195	594
2362.49	5337.45	0.927063	0.927063	594
2362.59	5347.88	0.92789	0.92789	594
2362.7	5355.91	0.928738	0.928738	594
2362.81	5355.63	0.929627	0.929627	594
2362.91	5346.69	0.930432	0.930432	594
2363.02	5344.2	0.931321	0.931321	594
2363.13	5352.32	0.93219	0.93219	594
2363.24	5362.93	0.933079	0.933079	594
2363.34	5373.78	0.933885	0.933885	594
2363.45	5384.61	0.934753	0.934753	594
2363.56	5393.53	0.935621	0.935621	594
2363.66	5399.05	0.936448	0.936448	594
2363.77	5400.58	0.937316	0.937316	594
2363.88	5396.73	0.938226	0.938226	594
2363.99	5390.96	0.939093	0.939093	594
2364.09	5390.08	0.939879	0.939879	594
2364.2	5393.46	0.940789	0.940789	594
2364.31	5398.16	0.941636	0.941636	594
2364.41	5404	0.942443	0.942443	594
2364.52	5409.53	0.943331	0.943331	594
2364.63	5410.25	0.944199	0.944199	594
2364.74	5393.72	0.945068	0.945068	594
2364.84	5372.37	0.945894	0.945894	594
2364.95	5374.56	0.946763	0.946763	594
2365.06	5385.44	0.947631	0.947631	594
2365.16	5397.34	0.948437	0.948437	594
2365.27	5410.8	0.949326	0.949326	594
2365.38	5422.48	0.950215	0.950215	594
2365.49	5428.96	0.951062	0.951062	594
2365.59	5428.09	0.951889	0.951889	594
2365.7	5416.57	0.952757	0.952757	594
2365.81	5413.82	0.953625	0.953625	594
2365.91	5420.83	0.954411	0.954411	594
2366.02	5431.96	0.955279	0.955279	594
2366.13	5443.54	0.956188	0.956188	594
2366.24	5454.17	0.957056	0.957056	594
2366.34	5462.39	0.957863	0.957863	594
2366.45	5467.18	0.958772	0.958772	594
2366.56	5466.57	0.959661	0.959661	594
2366.66	5461.07	0.960405	0.960405	594
2366.77	5456.66	0.961274	0.961274	595
2366.88	5458.28	0.962162	0.962162	595
2366.99	5463.33	0.963051	0.963051	595
2367.09	5469.38	0.963857	0.963857	595
2367.2	5475.21	0.964705	0.964705	595
2367.31	5478.91	0.965594	0.965594	595
2367.41	5476.61	0.966359	0.966359	595
2367.52	5457.94	0.967268	0.967268	595
2367.63	5445.6	0.968136	0.968136	595
2367.73	5450.58	0.968963	0.968963	595
2367.84	5461.82	0.969831	0.969831	595
2367.95	5474.1	0.970699	0.970699	595
2368.06	5485.08	0.971567	0.971567	595
2368.16	5492.55	0.972374	0.972374	595
2368.27	5494.3	0.973262	0.973262	595
2368.38	5487.27	0.974151	0.974151	595
2368.48	5482.35	0.974937	0.974937	595
2368.59	5487.97	0.975825	0.975825	595
2368.7	5498.83	0.976694	0.976694	595
2368.81	5511.21	0.977562	0.977562	595
2368.91	5521.41	0.978368	0.978368	595
2369.02	5531.09	0.979236	0.979236	595
2369.13	5537.32	0.980104	0.980104	595
2369.23	5539.86	0.980911	0.980911	595
2369.34	5537.87	0.981799	0.981799	595
2369.45	5533.38	0.982647	0.982647	595
2369.56	5532.09	0.983495	0.983495	595
2369.66	5535.14	0.9843	0.9843	595
2369.77	5541.51	0.985189	0.985189	595
2369.88	5547.25	0.986058	0.986058	595
2369.98	5551.49	0.986864	0.986864	595
2370.09	5549.32	0.987753	0.987753	595
2370.2	5530.81	0.988621	0.988621	595
2370.31	5515.97	0.989489	0.989489	595
2370.41	5520.44	0.990295	0.990295	595
2370.52	5532.37	0.991163	0.991163	595
2370.63	5545	0.992031	0.992031	595
2370.73	5555.31	0.992838	0.992838	595
2370.84	5565.29	0.993706	0.993706	595
2370.95	5571.42	0.994595	0.994595	595
2371.06	5568.04	0.995484	0.995484	595
2371.16	5559.84	0.99629	0.99629	595
2371.27	5559.95	0.997178	0.997178	595
2371.38	5567.45	0.998026	0.998026	595
2371.48	5577.64	0.998832	0.998832	595
2371.59	5588.29	0.999721	0.999721	595
2371.7	5597.98	1.00059	1.00059	595
2371.81	5606.08	1.00146	1.00146	595
2371.91	5610.57	1.00226	1.00226	595
2372.02	5610.79	1.00315	1.00315	595
2372.13	5606.75	1.00402	1.00402	595
2372.23	5604.49	1.00481	1.00481	595
2372.34	5605.43	1.00569	1.00569	595
2372.45	5609.13	1.00656	1.00656	595
2372.55	5614.12	1.00739	1.00739	595
2372.66	5618.53	1.00826	1.00826	595
2372.77	5619.79	1.00915	1.00915	595
2372.88	5613.63	1.01001	1.01001	595
2372.98	5598.41	1.0108	1.0108	595
2373.09	5592.81	1.01169	1.01169	595
2373.2	5599.53	1.01256	1.01256	595
2373.3	5609.13	1.01336	1.01336	595
2373.41	5620.31	1.01423	1.01423	595
2373.52	5630.44	1.01514	1.01514	595
2373.63	5637.2	1.01601	1.01601	595
2373.73	5637.45	1.0168	1.0168	595
2373.84	5632.44	1.0177	1.0177	595
2373.95	5630.09	1.01855	1.01855	595
2374.05	5635.13	1.01936	1.01936	595
2374.16	5644.39	1.02023	1.02023	595
2374.27	5654.83	1.02109	1.02109	595
2374.38	5665.09	1.02198	1.02198	595
2374.48	5672.52	1.02279	1.02279	595
2374.59	5679.16	1.02368	1.02368	595
2374.7	5682.33	1.02457	1.02457	595
2374.8	5681.48	1.02535	1.02535	595
2374.91	5676.56	1.02626	1.02626	595
2375.02	5674.69	1.02713	1.02713	595
2375.13	5676.91	1.028	1.028	595
2375.23	5680.61	1.02878	1.02878	595
2375.34	5685.84	1.02967	1.02967	595
2375.45	5690.03	1.03054	1.03054	595
2375.55	5691.06	1.03137	1.03137	595
2375.66	5678.61	1.03226	1.03226	595
2375.77	5659.1	1.03313	1.03313	595
2375.88	5660.31	1.03403	1.03403	595
2375.98	5668.84	1.03482	1.03482	595
2376.09	5680.63	1.03569	1.03569	595
2376.2	5692.29	1.03656	1.03656	595
2376.3	5702.8	1.03734	1.03734	595
2376.41	5711.7	1.03825	1.03825	595
2376.52	5713.84	1.03912	1.03912	595
2376.63	5707.78	1.03999	1.03999	595
2376.73	5702.39	1.04079	1.04079	595
2376.84	5704.67	1.04168	1.04168	595
2376.95	5712.2	1.04257	1.04257	595
2377.05	5722.01	1.04338	1.04338	595
2377.16	5731.79	1.04425	1.04425	595
2377.27	5741.18	1.04513	1.04513	595
2377.38	5748.13	1.04604	1.04604	595
2377.48	5752.15	1.04685	1.04685	595
2377.59	5751.83	1.04772	1.04772	595
2377.69	5749.25	1.0485	1.0485	595
2377.8	5747.43	1.04941	1.04941	595
2377.91	5747.99	1.05024	1.05024	594
2378.02	5751.67	1.05117	1.05117	594
2378.12	5755.65	1.05196	1.05196	594
2378.23	5759.42	1.05284	1.05284	594
2378.34	5759.72	1.05373	1.05373	594
2378.44	5752.3	1.05452	1.05452	594
2378.55	5739.2	1.05541	1.05541	594
2378.66	5737.08	1.05628	1.05628	594
2378.77	5744.24	1.05714	1.05714	594
2378.87	5753.37	1.05793	1.05793	594
2378.98	5764.23	1.05884	1.05884	594
2379.09	5774.52	1.05973	1.05973	594
2379.19	5780.67	1.06053	1.06053	594
2379.3	5780.92	1.0614	1.0614	594
2379.41	5774.75	1.06231	1.06231	594
2379.52	5771.69	1.0632	1.0632	594
2379.62	5776.06	1.06401	1.06401	594
2379.73	5785.51	1.06488	1.06488	594
2379.84	5795.96	1.06574	1.06574	594
2379.94	5805.77	1.06655	1.06655	594
2380.05	5814.67	1.06744	1.06744	594
2380.16	5820.43	1.06833	1.06833	594
2380.27	5825	1.06924	1.06924	594
2380.37	5825.19	1.07004	1.07004	594
2380.48	5821.65	1.07095	1.07095	594
2380.59	5818.38	1.07182	1.07182	594
2380.69	5818.14	1.07263	1.07263	594
2380.8	5820.57	1.07347	1.07347	594
2380.91	5824.37	1.07436	1.07436	594
2381.02	5827.56	1.07525	1.07525	594
2381.12	5823.46	1.07606	1.07606	594
2381.23	5810.03	1.07695	1.07695	594
2381.34	5803.96	1.07782	1.07782	594
2381.44	5809.26	1.07864	1.07864	594
2381.55	5819.39	1.07951	1.07951	594
2381.66	5830.61	1.0804	1.0804	594
2381.77	5841.22	1.08127	1.08127	594
2381.87	5849.08	1.08207	1.08207	594
2381.98	5854.44	1.08296	1.08296	594
2382.09	5853.81	1.08385	1.08385	594
2382.19	5848.46	1.08464	1.08464	594
2382.3	5846.74	1.0855	1.0855	594
2382.41	5852.43	1.08639	1.08639	594
2382.51	5860.49	1.08722	1.08722	594
2382.62	5869.54	1.08809	1.08809	594
2382.73	5878.35	1.08898	1.08898	594
2382.84	5886.04	1.08989	1.08989	594
2382.94	5890.66	1.09067	1.09067	594
2383.05	5893.51	1.09156	1.09156	594
2383.16	5893.27	1.09245	1.09245	594
2383.26	5891.87	1.09322	1.09322	594
2383.37	5891.62	1.09408	1.09408	594
2383.48	5893.39	1.09497	1.09497	594
2383.59	5895.71	1.09588	1.09588	594
2383.69	5897.32	1.09669	1.09669	594
2383.8	5894.7	1.09756	1.09756	594
2383.91	5886.49	1.09844	1.09844	594
2384.01	5878.95	1.09923	1.09923	594
2384.12	5880.6	1.10012	1.10012	594
2384.23	5888.01	1.10099	1.10099	594
2384.34	5897.88	1.10188	1.10188	594
2384.44	5906.77	1.10268	1.10268	594
2384.55	5914.98	1.10355	1.10355	594
2384.66	5921.52	1.10444	1.10444	594
2384.76	5923.47	1.10522	1.10522	594
2384.87	5920.9	1.10613	1.10613	594
2384.98	5917.01	1.107	1.107	594
2385.09	5918.64	1.10787	1.10787	594
2385.19	5925.11	1.1087	1.1087	594
2385.3	5934.4	1.10961	1.10961	594
2385.41	5943.58	1.11045	1.11045	594
2385.51	5951.07	1.11126	1.11126	594
2385.62	5958.78	1.11211	1.11211	594
2385.73	5965.15	1.11302	1.11302	594
2385.84	5967.99	1.11389	1.11389	594
2385.94	5967.8	1.11471	1.11471	594
2386.05	5964.72	1.11556	1.11556	594
2386.16	5962.19	1.11643	1.11643	594
2386.26	5961.69	1.11721	1.11721	594
2386.37	5963.51	1.1181	1.1181	594
2386.48	5963.36	1.11899	1.11899	594
2386.59	5959.67	1.11988	1.11988	594
2386.69	5952.62	1.12069	1.12069	594
2386.8	5949.8	1.12155	1.12155	594
2386.91	5954.73	1.12242	1.12242	594
2387.01	5962.05	1.12321	1.12321	594
2387.12	5971.39	1.12408	1.12408	594
2387.23	5980.71	1.12499	1.12499	594
2387.34	5988.67	1.12583	1.12583	594
2387.44	5993.54	1.12666	1.12666	594
2387.55	5995.37	1.12755	1.12755	594
2387.66	5993.89	1.12842	1.12842	594
2387.76	5993.07	1.1292	1.1292	594
2387.87	5995.59	1.13009	1.13009	594
2387.98	6001.28	1.13098	1.13098	594
2388.08	6007.87	1.13177	1.13177	594
2388.19	6015.47	1.13265	1.13265	594
2388.3	6022.6	1.13352	1.13352	594
2388.41	6028.27	1.13439	1.13439	594
2388.51	6032.89	1.1352	1.1352	594
2388.62	6036.01	1.13607	1.13607	594
2388.73	6037.14	1.13695	1.13695	594
2388.83	6036.64	1.13774	1.13774	594
2388.94	6035.57	1.13863	1.13863	594
2389.05	6035.68	1.1395	1.1395	594
2389.16	6034.54	1.14041	1.14041	594
2389.26	6031.29	1.14119	1.14119	594
2389.37	6026.31	1.14206	1.14206	594
2389.48	6022.73	1.14293	1.14293	594
2389.58	6025.46	1.14376	1.14376	594
2389.69	6032.05	1.14458	1.14458	594
2389.8	6040.66	1.14549	1.14549	594
2389.91	6049	1.14636	1.14636	594
2390.01	6056.2	1.14719	1.14719	594
2390.12	6061.11	1.14805	1.14805	594
2390.23	6063.41	1.14892	1.14892	594
2390.33	6063.11	1.14973	1.14973	594
2390.44	6062.79	1.15058	1.15058	594
2390.55	6064.91	1.15147	1.15147	594
2390.66	6069.88	1.15231	1.15231	594
2390.76	6075.84	1.15312	1.15312	594
2390.87	6084.64	1.15399	1.15399	594
2390.98	6094.14	1.15488	1.15488	594
2391.08	6101.59	1.15566	1.15566	594
2391.19	6106.92	1.15655	1.15655	594
2391.3	6109.3	1.15742	1.15742	594
2391.41	6109.68	1.15831	1.15831	594
2391.51	6108.23	1.15909	1.15909	594
2391.62	6107.36	1.15996	1.15996	594
2391.73	6107.72	1.16083	1.16083	594
2391.83	6107.86	1.16166	1.16166	594
2391.94	6106.28	1.1625	1.1625	594
2392.05	6101.82	1.16339	1.16339	594
2392.16	6097.04	1.16428	1.16428	594
2392.26	6097.67	1.16509	1.16509	594
2392.37	6103.49	1.16596	1.16596	594
2392.47	6110.09	1.16676	1.16676	594
2392.58	6118.72	1.16763	1.16763	594
2392.69	6126.52	1.1685	1.1685	594
2392.8	6133.88	1.16937	1.16937	594
2392.9	6138.87	1.17019	1.17019	594
2393.01	6141.31	1.17104	1.17104	594
2393.12	6142.2	1.17193	1.17193	594
2393.22	6143.15	1.17276	1.17276	594
2393.33	6145.87	1.1736	1.1736	594
2393.44	6150.54	1.17449	1.17449	594
2393.55	6156.44	1.17538	1.17538	594
2393.65	6162.51	1.17617	1.17617	594
2393.76	6169.5	1.17708	1.17708	594
2393.87	6174.67	1.17794	1.17794	594
2393.97	6179.14	1.17873	1.17873	594
2394.08	6182.27	1.17958	1.17958	594
2394.19	6184.96	1.18049	1.18049	595
2394.3	6185.83	1.18135	1.18135	595
2394.4	6185.96	1.18216	1.18216	595
2394.51	6184.45	1.18303	1.18303	595
2394.62	6181.76	1.18392	1.18392	595
2394.72	6178.57	1.18475	1.18475	595
2394.83	6174.15	1.18561	1.18561	595
2394.94	6173.93	1.18646	1.18646	595
2395.05	6179.42	1.18735	1.18735	595
2395.15	6186.26	1.18816	1.18816	595
2395.26	6193.92	1.18902	1.18902	595
2395.37	6201.56	1.18991	1.18991	595
2395.47	6207.3	1.1907	1.1907	595
2395.58	6211.96	1.19159	1.19159	595
2395.69	6215.21	1.19248	1.19248	595
2395.8	6216.04	1.19334	1.19334	595
2395.9	6216.97	1.19415	1.19415	595
2396.01	6218.95	1.19502	1.19502	595
2396.12	6222.69	1.19593	1.19593	595
2396.22	6228.28	1.19673	1.19673	595
2396.33	6234.77	1.19758	1.19758	595
2396.44	6242.06	1.19847	1.19847	595
2396.55	6247.96	1.19936	1.19936	595
2396.65	6252.93	1.20014	1.20014	595
2396.76	6257.82	1.20105	1.20105	595
2396.87	6259.37	1.20192	1.20192	595
2396.97	6259.24	1.20273	1.20273	595
2397.08	6257.2	1.20362	1.20362	595
2397.19	6254.37	1.20449	1.20449	595
2397.3	6251.3	1.20535	1.20535	595
2397.4	6249.35	1.20616	1.20616	595
2397.51	6247.86	1.20703	1.20703	595
2397.62	6249.22	1.20792	1.20792	595
2397.72	6252.68	1.2087	1.2087	595
2397.83	6259.03	1.20961	1.20961	595
2397.94	6265.87	1.21048	1.21048	595
2398.04	6271.87	1.21127	1.21127	595
2398.15	6278.32	1.21218	1.21218	595
2398.26	6283.11	1.21304	1.21304	595
2398.37	6286.78	1.21395	1.21395	595
2398.47	6289.34	1.21474	1.21474	595
2398.58	6292.32	1.21563	1.21563	595
2398.69	6294.73	1.2165	1.2165	595
2398.79	6298.16	1.21728	1.21728	595
2398.9	6302.85	1.21817	1.21817	595
2399.01	6308.21	1.21906	1.21906	595
2399.12	6313.18	1.21995	1.21995	595
2399.22	6317.95	1.22077	1.22077	595
2399.33	6321.63	1.22164	1.22164	595
2399.44	6324.24	1.22253	1.22253	595
2399.54	6325.93	1.22334	1.22334	595
2399.65	6327.03	1.22421	1.22421	595
2399.76	6327.32	1.22509	1.22509	595
2399.87	6326.42	1.22596	1.22596	595
2399.97	6324.28	1.22675	1.22675	595
2400.08	6321.35	1.22764	1.22764	595
2400.19	6319.58	1.22853	1.22853	595
2400.29	6320.11	1.22935	1.22935	595
2400.4	6323.49	1.23022	1.23022	595
2400.51	6330.37	1.23111	1.23111	595
2400.62	6337.78	1.23198	1.23198	595
2400.72	6344.57	1.2328	1.2328	595
2400.83	6350.52	1.23367	1.23367	595
2400.94	6354.84	1.23454	1.23454	595
2401.04	6357.67	1.23535	1.23535	595
2401.15	6360.06	1.23622	1.23622	595
2401.26	6361.64	1.2371	1.2371	595
2401.37	6363.75	1.23797	1.23797	595
2401.47	6368.79	1.23886	1.23886	595
2401.58	6373.24	1.23973	1.23973	595
2401.69	6377.72	1.2406	1.2406	595
2401.7	6378.18	1.24068	1.24068	595
2401.81	6374.2	1.2412	1.2412	595
2401.91	6361.3	1.24124	1.24124	595
2402.02	6339.74	1.2406	1.2406	595
2402.13	6311.97	1.23965	1.23965	595
2402.23	6287.49	1.23882	1.23882	596
2402.34	6260.8	1.23789	1.23789	596
2402.45	6234.9	1.237	1.237	596
2402.55	6211.41	1.23617	1.23617	596
2402.66	6185.66	1.23531	1.23531	596
2402.77	6159.66	1.23442	1.23442	596
2402.88	6133.42	1.23353	1.23353	596
2402.98	6109.91	1.2327	1.2327	596
2403.09	6081.52	1.23183	1.23183	596
2403.2	6054.3	1.23094	1.23094	596
2403.3	6029.2	1.23014	1.23014	596
2403.41	6001.24	1.22927	1.22927	596
2403.52	5973.16	1.2284	1.2284	596
2403.63	5944.42	1.22749	1.22749	596
2403.73	5917.38	1.22671	1.22671	596
2403.84	5888.05	1.22582	1.22582	596
2403.95	5858.34	1.22495	1.22495	596
2404.05	5831.31	1.22414	1.22414	596
2404.16	5801.61	1.22323	1.22323	596
2404.27	5772	1.22239	1.22239	596
2404.38	5741.74	1.22148	1.22148	596
2404.48	5714.53	1.22067	1.22067	596
2404.59	5684.36	1.2198	1.2198	596
2404.7	5654.17	1.21891	1.21891	596
2404.8	5627.06	1.21811	1.21811	596
2404.91	5596.41	1.21724	1.21724	596
2405.02	5566.44	1.21637	1.21637	596
2405.13	5536.55	1.21546	1.21546	596
2405.23	5509.24	1.21468	1.21468	596
2405.34	5478.7	1.21377	1.21377	595
2405.45	5448.84	1.2129	1.2129	595
2405.55	5422.67	1.21211	1.21211	595
2405.66	5392.95	1.21125	1.21125	595
2405.77	5363.17	1.21036	1.21036	595
2405.88	5333.28	1.20945	1.20945	595
2405.98	5307.03	1.20866	1.20866	595
2406.09	5277.52	1.20779	1.20779	595
2406.2	5247.53	1.2069	1.2069	595
2406.3	5221.17	1.20608	1.20608	595
2406.41	5191.47	1.20521	1.20521	595
2406.52	5162.41	1.20434	1.20434	595
2406.63	5134.33	1.20343	1.20343	595
2406.73	5108.09	1.20265	1.20265	595
2406.84	5079.83	1.20176	1.20176	595
2406.95	5051.94	1.20089	1.20089	595
2407.05	5025.99	1.20008	1.20008	595
2407.16	4997.55	1.19922	1.19922	595
2407.27	4969.09	1.19831	1.19831	595
2407.38	4939.99	1.19742	1.19742	595
2407.48	4914.27	1.19665	1.19665	595
2407.59	4885.09	1.19574	1.19574	595
2407.7	4857.05	1.19487	1.19487	595
2407.8	4831.84	1.19405	1.19405	595
2407.91	4803.3	1.19318	1.19318	595
2408.02	4773.98	1.19233	1.19233	595
2408.12	4748.05	1.19153	1.19153	595
2408.23	4719.77	1.19064	1.19064	595
2408.34	4692.12	1.18977	1.18977	595
2408.45	4663.95	1.1889	1.1889	595
2408.55	4638.28	1.18812	1.18812	595
2408.66	4609.53	1.18723	1.18723	595
2408.77	4581.23	1.18632	1.18632	595
2408.87	4555.61	1.18553	1.18553	595
2408.98	4527.89	1.18464	1.18464	595
2409.09	4500.45	1.18375	1.18375	595
2409.2	4472.47	1.18289	1.18289	595
2409.3	4448.37	1.1821	1.1821	595
2409.41	4421.27	1.18123	1.18123	595
2409.52	4393.91	1.18034	1.18034	595
2409.62	4368.77	1.17952	1.17952	595
2409.73	4341.69	1.17865	1.17865	595
2409.84	4314.14	1.17776	1.17776	595
2409.95	4286.8	1.17689	1.17689	595
2410.05	4261.87	1.17611	1.17611	595
2410.16	4234.22	1.1752	1.1752	595
2410.27	4206.58	1.17433	1.17433	595
2410.37	4181.55	1.17354	1.17354	595
2410.48	4154.14	1.17265	1.17265	595
2410.59	4127.05	1.17178	1.17178	595
2410.7	4100.37	1.17094	1.17094	595
2410.8	4075.41	1.17011	1.17011	595
2410.91	4047.83	1.16924	1.16924	595
2411.02	4020.67	1.16833	1.16833	595
2411.12	3996.09	1.16755	1.16755	595
2411.23	3968.45	1.16666	1.16666	595
2411.34	3941.77	1.16581	1.16581	595
2411.45	3915.14	1.16494	1.16494	595
2411.55	3890.61	1.16412	1.16412	595
2411.66	3864.37	1.16327	1.16327	595
2411.77	3838.14	1.16238	1.16238	595
2411.87	3813.64	1.16157	1.16157	595
2411.98	3787.8	1.16071	1.16071	595
2412.09	3761.61	1.15982	1.15982	595
2412.2	3735.14	1.15895	1.15895	595
2412.3	3711.06	1.15814	1.15814	595
2412.41	3684.73	1.15725	1.15725	595
2412.51	3660.67	1.15649	1.15649	595
2412.62	3633.83	1.1556	1.1556	595
2412.73	3607.79	1.15473	1.15473	595
2412.84	3581.12	1.15384	1.15384	595
2412.94	3556.78	1.15304	1.15304	595
2413.05	3531.95	1.15219	1.15219	595
2413.16	3505.53	1.1513	1.1513	595
2413.26	3481.19	1.15054	1.15054	595
2413.37	3455.22	1.14965	1.14965	594
2413.48	3429.08	1.14876	1.14876	594
2413.59	3403.2	1.14787	1.14787	594
2413.69	3379.65	1.14708	1.14708	594
2413.8	3353.78	1.14619	1.14619	594
2413.91	3327.34	1.14535	1.14535	594
2414.01	3304.37	1.14452	1.14452	594
2414.12	3279.44	1.14369	1.14369	594
2414.23	3254.12	1.1428	1.1428	594
2414.34	3229.08	1.14192	1.14192	594
2414.44	3206.59	1.14111	1.14111	594
2414.55	3181.47	1.14022	1.14022	594
2414.66	3156.53	1.13935	1.13935	594
2414.76	3134.4	1.13857	1.13857	594
2414.87	3109.69	1.13768	1.13768	594
2414.98	3084.5	1.13681	1.13681	594
2415.09	3059.69	1.13594	1.13594	594
2415.19	3037.01	1.13511	1.13511	594
2415.3	3011.86	1.13425	1.13425	594
2415.41	2987.25	1.1334	1.1334	594
2415.51	2964.86	1.13257	1.13257	594
2415.62	2940.34	1.1317	1.1317	594
2415.73	2915.23	1.13084	1.13084	594
2415.84	2890.62	1.12997	1.12997	594
2415.94	2868.65	1.12914	1.12914	594
2416.05	2844.31	1.12827	1.12827	594
2416.16	2820.17	1.12738	1.12738	594
2416.26	2799.58	1.12662	1.12662	594
2416.37	2775.83	1.12573	1.12573	594
2416.48	2752.22	1.12484	1.12484	594
2416.59	2729.01	1.12397	1.12397	594
2416.69	2708.01	1.12317	1.12317	594
2416.8	2684.57	1.12228	1.12228	594
2416.91	2662.22	1.12139	1.12139	594
2417.01	2642.07	1.12058	1.12058	594
2417.12	2619.57	1.11972	1.11972	594
2417.23	2597.2	1.11883	1.11883	594
2417.34	2575.94	1.11794	1.11794	594
2417.44	2556.46	1.11715	1.11715	594
2417.55	2534.72	1.11626	1.11626	594
2417.66	2513.02	1.11537	1.11537	594
2417.76	2494.1	1.11461	1.11461	594
2417.87	2472.99	1.11372	1.11372	594
2417.98	2452.08	1.11285	1.11285	594
2418.08	2432.75	1.11203	1.11203	594
2418.19	2412.17	1.11116	1.11116	594
2418.3	2392.2	1.11027	1.11027	594
2418.41	2372	1.1094	1.1094	594
2418.51	2353.36	1.10859	1.10859	594
2418.62	2332.71	1.10771	1.10771	594
2418.73	2312.35	1.10686	1.10686	594
2418.83	2293.97	1.10605	1.10605	594
2418.94	2273.05	1.10514	1.10514	594
2419.05	2251.95	1.10425	1.10425	594
2419.16	2231.54	1.10341	1.10341	594
2419.26	2211.89	1.10258	1.10258	594
2419.37	2190	1.10171	1.10171	594
2419.48	2170.28	1.10086	1.10086	594
2419.58	2152.45	1.10004	1.10004	594
2419.69	2132.6	1.09915	1.09915	594
2419.8	2112.82	1.09828	1.09828	594
2419.91	2092.97	1.09739	1.09739	594
2420.01	2075.02	1.09661	1.09661	594
2420.12	2054.97	1.09572	1.09572	594
2420.23	2034.51	1.09483	1.09483	594
2420.33	2015.9	1.09404	1.09404	594
2420.44	1994.94	1.09315	1.09315	594
2420.55	1974.4	1.09226	1.09226	594
2420.66	1953.74	1.09138	1.09138	594
2420.76	1935.22	1.09057	1.09057	594
2420.87	1914.9	1.08968	1.08968	594
2420.98	1895	1.08881	1.08881	594
2421.08	1876.75	1.08803	1.08803	594
2421.19	1857.2	1.08714	1.08714	594
2421.3	1837.77	1.08625	1.08625	594
2421.41	1819.28	1.08536	1.08536	594
2421.51	1803.6	1.08455	1.08455	594
2421.62	1787.03	1.08367	1.08367	594
2421.73	1771.26	1.0828	1.0828	594
2421.83	1757.27	1.08201	1.08201	594
2421.94	1742.61	1.0811	1.0811	594
2422.05	1728.72	1.08023	1.08023	594
2422.16	1714.89	1.07935	1.07935	594
2422.26	1703.1	1.07856	1.07856	594
2422.37	1690.14	1.07767	1.07767	594
2422.48	1677.63	1.0768	1.0768	594
2422.58	1666.19	1.07598	1.07598	594
2422.69	1654.19	1.07511	1.07511	594
2422.8	1640.96	1.07424	1.07424	594
2422.9	1627.02	1.07343	1.07343	594
2423.01	1609.34	1.07254	1.07254	594
2423.12	1590.26	1.07166	1.07166	594
2423.23	1569.89	1.07077	1.07077	594
2423.33	1550.96	1.06998	1.06998	594
2423.44	1529.52	1.06907	1.06907	594
2423.55	1508.65	1.0682	1.0682	594
2423.65	1489.67	1.06736	1.06736	594
2423.76	1468.89	1.06647	1.06647	594
2423.87	1447.86	1.06558	1.06558	594
2423.98	1427.21	1.06469	1.06469	594
2424.08	1408.77	1.0639	1.0639	594
2424.19	1388.03	1.06304	1.06304	594
2424.3	1367.68	1.06213	1.06213	594
2424.4	1349.31	1.06136	1.06136	594
2424.51	1329.6	1.06047	1.06047	594
2424.62	1309.79	1.0596	1.0596	594
2424.73	1290.08	1.0587	1.0587	594
2424.83	1272.18	1.05789	1.05789	594
2424.94	1253.11	1.05702	1.05702	594
2425.05	1233.38	1.05613	1.05613	594
2425.15	1215.96	1.05535	1.05535	594
2425.26	1196.13	1.05444	1.05444	594
2425.37	1176.37	1.05357	1.05357	594
2425.48	1156.51	1.05266	1.05266	594
2425.58	1138.53	1.05187	1.05187	594
2425.69	1119.3	1.05101	1.05101	594
2425.8	1100.65	1.05012	1.05012	594
2425.9	1083.54	1.04931	1.04931	594
2426.01	1064.1	1.0484	1.0484	594
2426.12	1044.67	1.04753	1.04753	594
2426.23	1026.02	1.04666	1.04666	594
2426.33	1009.06	1.04586	1.04586	594
2426.44	990.579	1.04499	1.04499	594
2426.55	972.087	1.0441	1.0441	594
2426.65	955.47	1.04332	1.04332	595
2426.76	938.071	1.04243	1.04243	595
2426.87	920.235	1.04154	1.04154	595
2426.98	900.907	1.04065	1.04065	595
2427.08	884.759	1.03986	1.03986	595
2427.19	867.087	1.03898	1.03898	595
2427.3	850.329	1.03811	1.03811	595
2427.4	834.845	1.0373	1.0373	595
2427.51	817.485	1.03639	1.03639	595
2427.62	801.229	1.03554	1.03554	595
2427.72	785.87	1.03472	1.03472	595
2427.83	769.167	1.03385	1.03385	595
2427.94	752.136	1.03296	1.03296	595
2428.04	736.956	1.03215	1.03215	595
2428.15	720.534	1.03127	1.03127	595
2428.26	704.003	1.0304	1.0304	595
2428.37	687.792	1.02953	1.02953	595
2428.47	672.612	1.0287	1.0287	595
2428.58	656.519	1.02781	1.02781	595
2428.69	640.503	1.02695	1.02695	595
2428.79	625.862	1.02616	1.02616	595
2428.9	610.675	1.02527	1.02527	595
2429.01	595.487	1.0244	1.0244	595
2429.12	579.948	1.02351	1.02351	595
2429.22	566.237	1.02273	1.02273	595
2429.33	551.269	1.02182	1.02182	595
2429.44	536.604	1.02095	1.02095	595
2429.54	523.464	1.02019	1.02019	595
2429.65	509.003	1.01928	1.01928	595
2429.76	494.917	1.01841	1.01841	595
2429.87	480.737	1.01752	1.01752	595
2429.97	467.831	1.01673	1.01673	595
2430.08	453.917	1.01584	1.01584	595
2430.19	440.222	1.01496	1.01496	595
2430.29	427.792	1.01415	1.01415	595
2430.4	414.315	1.0133	1.0133	595
2430.51	401.12	1.01241	1.01241	595
2430.62	387.964	1.01155	1.01155	595
2430.72	375.901	1.01074	1.01074	595
2430.83	363.065	1.00987	1.00987	595
2430.94	349.909	1.00896	1.00896	595
2431.04	338.448	1.00816	1.00816	595
2431.15	325.823	1.00729	1.00729	595
2431.26	313.526	1.00642	1.00642	595
2431.37	301.647	1.00553	1.00553	595
2431.47	291.026	1.00472	1.00472	595
2431.58	281.433	1.00383	1.00383	595
2431.69	270.46	1.00297	1.00297	595
2431.79	262.003	1.0022	1.0022	595
2431.9	251.632	1.00131	1.00131	595
2432.01	241.194	1.00045	1.00045	595
2432.12	231.104	0.999535	0.999535	595
2432.22	221.956	0.99875	0.99875	595
2432.33	212.616	0.997861	0.997861	595
2432.44	203.62	0.996993	0.996993	595
2432.54	196.401	0.996207	0.996207	595
2432.65	188.881	0.995319	0.995319	595
2432.76	182.611	0.994451	0.994451	595
2432.86	177.709	0.993665	0.993665	595
2432.97	173.272	0.992797	0.992797	595
2433.08	170.067	0.991908	0.991908	595
2433.19	166.689	0.99104	0.99104	595
2433.29	163.326	0.990234	0.990234	595
2433.4	160.696	0.989345	0.989345	595
2433.51	158.889	0.988497	0.988497	595
2433.61	157.506	0.98767	0.98767	595
2433.72	156.157	0.986803	0.986803	595
2433.83	154.83	0.985934	0.985934	595
2433.94	153.284	0.985045	0.985045	595
2434.04	151.902	0.984239	0.984239	595
2434.15	150.859	0.983371	0.983371	595
2434.26	149.984	0.982503	0.982503	595
2434.36	149.344	0.981738	0.981738	595
2434.47	148.27	0.980849	0.980849	595
2434.58	147.307	0.97996	0.97996	595
2434.69	146.439	0.979092	0.979092	595
2434.79	145.76	0.978306	0.978306	595
2434.9	144.82	0.977418	0.977418	595
2435.01	144.441	0.97655	0.97655	595
2435.11	143.557	0.975723	0.975723	595
2435.22	142.894	0.974854	0.974854	595
2435.33	142.097	0.973987	0.973987	595
2435.44	141.687	0.973118	0.973118	595
2435.54	140.566	0.972312	0.972312	595
2435.65	139.705	0.971444	0.971444	595
2435.76	139.019	0.970555	0.970555	595
2435.86	138.079	0.96977	0.96977	595
2435.97	137.408	0.968881	0.968881	595
2436.08	136.295	0.968013	0.968013	595
2436.19	134.219	0.967103	0.967103	595
2436.29	131.929	0.966318	0.966318	595
2436.4	129.948	0.96545	0.96545	595
2436.51	128.085	0.964581	0.964581	595
2436.61	126.215	0.963796	0.963796	595
2436.72	124.139	0.962907	0.962907	595
2436.83	121.572	0.962018	0.962018	595
2436.94	119.054	0.96115	0.96115	595
2437.04	116.804	0.960344	0.960344	595
2437.15	114.61	0.959455	0.959455	595
2437.26	112.297	0.958608	0.958608	595
2437.36	110.458	0.957781	0.957781	595
2437.47	108.042	0.956933	0.956933	595
2437.58	106.108	0.956044	0.956044	595
2437.68	104.071	0.955238	0.955238	595
2437.79	101.972	0.95437	0.95437	595
2437.9	99.7372	0.953481	0.953481	595
2438.01	97.7714	0.952613	0.952613	595
2438.11	96.0507	0.951786	0.951786	595
2438.22	94.3373	0.950918	0.950918	595
2438.33	93.1137	0.95005	0.95005	595
2438.43	91.6454	0.949244	0.949244	595
2438.54	90.0507	0.948355	0.948355	595
2438.65	88.5429	0.947466	0.947466	595
2438.76	87.059	0.946598	0.946598	595
2438.86	85.5595	0.945792	0.945792	594
2438.97	84.4931	0.944923	0.944923	594
2439.08	83.3246	0.944035	0.944035	594
2439.18	81.8407	0.943228	0.943228	594
2439.29	80.5937	0.94236	0.94236	594
2439.4	79.1254	0.941451	0.941451	594
2439.51	77.7675	0.940582	0.940582	594
2439.61	76.6469	0.939797	0.939797	594
2439.72	75.1386	0.938908	0.938908	594
2439.83	74.1755	0.938061	0.938061	594
2439.93	73.5279	0.937254	0.937254	594
2440.04	73.0783	0.936366	0.936366	594
2440.15	72.4779	0.935497	0.935497	594
2440.26	71.9413	0.934608	0.934608	594
2440.36	71.3969	0.933803	0.933803	594
2440.47	71.2781	0.932914	0.932914	594
2440.58	70.907	0.932045	0.932045	594
2440.68	70.8518	0.931198	0.931198	594
2440.79	70.5912	0.93033	0.93033	594
2440.9	70.3386	0.929482	0.929482	594
2441.01	70.1176	0.928594	0.928594	594
2441.11	70.1965	0.927787	0.927787	594
2441.22	69.9122	0.926919	0.926919	594
2441.33	70.0148	0.92603	0.92603	594
2441.43	69.9755	0.925224	0.925224	594
2441.54	69.7701	0.924356	0.924356	594
2441.65	69.6835	0.923446	0.923446	594
2441.76	69.6281	0.922578	0.922578	594
2441.86	69.6913	0.921772	0.921772	593
2441.97	69.5967	0.920862	0.920862	593
2442.08	69.5966	0.920015	0.920015	593
2442.18	69.3994	0.919209	0.919209	593
2442.29	69.3676	0.91832	0.91832	593
2442.4	69.1625	0.917452	0.917452	593
2442.51	69.3835	0.916584	0.916584	593
2442.61	69.4544	0.915777	0.915777	593
2442.72	69.1862	0.914868	0.914868	593
2442.82	69.0916	0.914062	0.914062	593
2442.93	68.7123	0.913173	0.913173	593
2443.04	68.5704	0.912305	0.912305	593
2443.15	68.6415	0.911416	0.911416	593
2443.25	68.4993	0.910651	0.910651	593
2443.36	68.5308	0.909742	0.909742	593
2443.47	68.3337	0.908873	0.908873	593
2443.57	68.3651	0.908088	0.908088	593
2443.68	68.2388	0.907199	0.907199	593
2443.79	68.01	0.90631	0.90631	593
2443.9	68.223	0.905442	0.905442	593
2444	68.4203	0.904615	0.904615	593
2444.11	68.1997	0.903726	0.903726	593
2444.22	68.2071	0.902837	0.902837	593
2444.32	67.9072	0.902052	0.902052	593
2444.43	68.0257	0.901163	0.901163	593
2444.54	68.0098	0.900274	0.900274	593
2444.65	67.8835	0.899406	0.899406	593
2444.75	68.0966	0.898559	0.898559	593
2444.86	68.1283	0.89769	0.89769	593
2444.97	67.7733	0.896802	0.896802	593
2445.07	67.8992	0.895975	0.895975	593
2445.18	67.4178	0.895106	0.895106	593
2445.29	66.7942	0.894218	0.894218	593
2445.4	66.1548	0.893329	0.893329	593
2445.5	65.6731	0.892564	0.892564	593
2445.61	65.4996	0.891655	0.891655	593
2445.72	65.1839	0.890786	0.890786	593
2445.82	65.0654	0.88998	0.88998	593
2445.93	64.8443	0.889071	0.889071	594
2446.04	64.2997	0.888203	0.888203	594
2446.15	63.763	0.887355	0.887355	594
2446.25	63.2102	0.886549	0.886549	594
2446.36	62.65	0.885639	0.885639	594
2446.47	62.0658	0.884772	0.884772	594
2446.57	61.205	0.883986	0.883986	594
2446.68	60.2025	0.883076	0.883076	594
2446.79	59.3031	0.882208	0.882208	594
2446.9	58.3553	0.88134	0.88134	594
2447	57.7789	0.880534	0.880534	594
2447.11	56.8079	0.879645	0.879645	594
2447.22	55.8767	0.878735	0.878735	594
2447.32	55.1267	0.87795	0.87795	594
2447.43	54.0925	0.877082	0.877082	594
2447.54	53.3904	0.876172	0.876172	594
2447.64	52.1583	0.875366	0.875366	594
2447.75	50.3351	0.874498	0.874498	594
2447.77	49.9874	0.874353	0.874353	594
2447.78	49.8771	0.874271	0.874271	594
2447.81	49.6009	0.874022	0.874022	594
2448	49.6952	0.873795	0.873795	594
2448.01	49.766	0.873795	0.873795	594
