# Supplementary material for: Benchmark dataset of the effect of grain size on strength in the single-phase FCC CrCoNi medium entropy alloy
Source: Data Brief. 2019 Oct 1;27:104592. doi: 10.1016/j.dib.2019.104592 (PMC6812030; doi:10.1016/j.dib.2019.104592)
Supplement: Multimedia component 1 [file mmc1.zip › Compression_Tests/873K/CrCoNi_1173K_30min_873K.xlsx]

## Sheet: CrCoNi_1173K_30min_873K
Name	CrCoNi-900C-30min-9µm-893K
Diameter	4.07	mm
Sample height	8.11	mm
Gage length	8.11	mm
Speed ​​during measurement	0.48	mm/min
Time	Force	Crosshead Displacement	Crosshead Displacement	Temperature
s	N	mm	mm	°C
3305.58	57.9826	0	0	595
3305.66	58.2038	0	0	595
3305.69	58.0311	0	0	595
3305.69	58.0311	0	0	595
3305.8	57.81	-0.000124025	-0.000124025	595
3305.9	57.9833	-0.000124025	-0.000124025	595
3306.01	59.2223	0.000578356	0.000578356	595
3306.12	60.4068	0.00150867	0.00150867	595
3306.22	61.2747	0.00235601	0.00235601	595
3306.33	62.1822	0.00324531	0.00324531	595
3306.44	63.0271	0.00411325	0.00411325	595
3306.54	63.9512	0.00491958	0.00491958	595
3306.65	65.1589	0.00580841	0.00580841	595
3306.76	66.0669	0.00667625	0.00667625	595
3306.86	67.2118	0.00746208	0.00746208	595
3306.97	68.5299	0.00837141	0.00837141	595
3307.08	70.2905	0.00923973	0.00923973	595
3307.19	72.5405	0.0101286	0.0101286	595
3307.29	75.0815	0.0109344	0.0109344	595
3307.4	77.8119	0.0118232	0.0118232	595
3307.51	81.3173	0.0126918	0.0126918	595
3307.61	83.9239	0.0134976	0.0134976	595
3307.72	85.7788	0.0143865	0.0143865	595
3307.83	87.2627	0.0152548	0.0152548	595
3307.94	88.8733	0.0161641	0.0161641	595
3308.04	90.2312	0.0169499	0.0169499	595
3308.15	91.3994	0.0178178	0.0178178	595
3308.26	92.6548	0.0187276	0.0187276	595
3308.36	93.4206	0.0195129	0.0195129	595
3308.47	94.533	0.0204018	0.0204018	595
3308.58	95.7335	0.0212906	0.0212906	595
3308.69	96.6967	0.0221794	0.0221794	595
3308.79	97.896	0.0229857	0.0229857	595
3308.9	98.978	0.0238746	0.0238746	595
3309.01	99.8228	0.0247429	0.0247429	595
3309.11	101.441	0.0255487	0.0255487	595
3309.22	102.949	0.0264171	0.0264171	595
3309.33	104.646	0.0273059	0.0273059	595
3309.44	106.382	0.0281947	0.0281947	595
3309.54	107.441	0.029001	0.029001	595
3309.65	108.791	0.0298689	0.0298689	595
3309.76	110.306	0.0307577	0.0307577	595
3309.86	111.459	0.0315435	0.0315435	595
3309.97	113.203	0.0324529	0.0324529	595
3310.08	114.585	0.0333212	0.0333212	595
3310.19	115.974	0.03421	0.03421	595
3310.29	117.403	0.0349954	0.0349954	595
3310.4	119.053	0.0359047	0.0359047	595
3310.51	121.066	0.036773	0.036773	595
3310.61	122.518	0.0375794	0.0375794	595
3310.72	124.808	0.0384682	0.0384682	595
3310.83	126.671	0.0393775	0.0393775	595
3310.94	128.904	0.0402663	0.0402663	595
3311.04	130.633	0.0410727	0.0410727	595
3311.15	133.001	0.041941	0.041941	595
3311.26	134.723	0.0428088	0.0428088	595
3311.36	136.515	0.0436357	0.0436357	595
3311.47	138.709	0.0445245	0.0445245	595
3311.58	136.95	0.0453719	0.0453719	595
3311.68	130.587	0.0461782	0.0461782	595
3311.79	133.325	0.047088	0.047088	595
3311.9	136.845	0.0479559	0.0479559	595
3312.01	139.206	0.0488242	0.0488242	595
3312.11	141.361	0.0496305	0.0496305	595
3312.22	143.706	0.0505193	0.0505193	595
3312.33	146.587	0.0514082	0.0514082	595
3312.43	148.475	0.052214	0.052214	595
3312.54	151.378	0.0531028	0.0531028	595
3312.65	154.055	0.0539712	0.0539712	595
3312.76	156.614	0.0548395	0.0548395	595
3312.86	158.949	0.0556456	0.0556456	595
3312.97	161.571	0.0565134	0.0565134	595
3313.08	164.539	0.0574232	0.0574232	595
3313.18	167.128	0.0582501	0.0582501	595
3313.29	169.986	0.0591184	0.0591184	595
3313.4	173.27	0.0599862	0.0599862	595
3313.51	176.057	0.060896	0.060896	595
3313.61	178.568	0.0617019	0.0617019	595
3313.72	182.048	0.0625702	0.0625702	595
3313.83	185.213	0.0634385	0.0634385	595
3313.93	187.954	0.0642444	0.0642444	595
3314.04	191.142	0.0651127	0.0651127	595
3314.15	194.332	0.0660015	0.0660015	595
3314.26	197.409	0.0668698	0.0668698	595
3314.36	200.378	0.0676757	0.0676757	595
3314.47	203.733	0.0685645	0.0685645	595
3314.58	207.199	0.0694328	0.0694328	595
3314.68	210.712	0.0702597	0.0702597	595
3314.79	214.47	0.071128	0.071128	595
3314.9	218.504	0.0720168	0.0720168	595
3315.01	222.537	0.0728851	0.0728851	595
3315.11	226.373	0.0736705	0.0736705	595
3315.22	230.574	0.0745593	0.0745593	595
3315.33	235.049	0.0754276	0.0754276	595
3315.43	238.611	0.076275	0.076275	595
3315.54	243.07	0.0771433	0.0771433	595
3315.65	247.507	0.0780111	0.0780111	595
3315.76	252.355	0.0788795	0.0788795	595
3315.86	256.909	0.0797063	0.0797063	595
3315.97	261.714	0.0805746	0.0805746	595
3316.08	265.103	0.081484	0.081484	595
3316.18	269.239	0.0822695	0.0822695	595
3316.29	274.875	0.0831169	0.0831169	595
3316.4	279.818	0.0840058	0.0840058	595
3316.5	284.295	0.0848121	0.0848121	595
3316.61	289.26	0.0856595	0.0856595	595
3316.72	294.391	0.0865483	0.0865483	595
3316.83	299.783	0.0874576	0.0874576	595
3316.93	304.691	0.0882225	0.0882225	595
3317.04	310.295	0.0891323	0.0891323	595
3317.15	315.891	0.0900211	0.0900211	595
3317.25	321.142	0.0908065	0.0908065	595
3317.36	326.525	0.0916748	0.0916748	595
3317.47	332.469	0.0925636	0.0925636	595
3317.58	338.572	0.0934315	0.0934315	595
3317.68	343.932	0.0942378	0.0942378	595
3317.79	350.4	0.0951061	0.0951061	595
3317.9	356.654	0.0959739	0.0959739	595
3318	362.123	0.0967803	0.0967803	595
3318.11	368.537	0.0976691	0.0976691	595
3318.22	374.885	0.0985579	0.0985579	595
3318.33	381.408	0.0994262	0.0994262	595
3318.43	387.533	0.100212	0.100212	595
3318.54	394.295	0.1011	0.1011	595
3318.65	400.967	0.101969	0.101969	595
3318.75	407.06	0.102754	0.102754	595
3318.86	413.732	0.103643	0.103643	595
3318.97	420.842	0.104511	0.104511	595
3319.08	427.713	0.1054	0.1054	595
3319.18	434.642	0.106206	0.106206	595
3319.29	441.941	0.107074	0.107074	595
3319.4	448.953	0.107963	0.107963	595
3319.5	455.848	0.108769	0.108769	595
3319.61	463.264	0.109658	0.109658	595
3319.72	470.736	0.110547	0.110547	595
3319.83	477.967	0.111395	0.111395	595
3319.93	484.814	0.112201	0.112201	595
3320.04	492.412	0.113048	0.113048	595
3320.15	500.334	0.113937	0.113937	595
3320.25	507.908	0.114743	0.114743	595
3320.36	516.303	0.115632	0.115632	595
3320.47	524.525	0.1165	0.1165	595
3320.58	532.912	0.117389	0.117389	595
3320.68	540.424	0.118154	0.118154	595
3320.79	548.205	0.119043	0.119043	595
3320.9	557.088	0.119931	0.119931	595
3321	564.42	0.120717	0.120717	595
3321.11	572.592	0.121585	0.121585	595
3321.22	580.932	0.122433	0.122433	595
3321.33	589.385	0.123322	0.123322	595
3321.43	597.59	0.124107	0.124107	595
3321.54	606.414	0.124975	0.124975	595
3321.64	614.351	0.125802	0.125802	595
3321.75	623.07	0.12667	0.12667	595
3321.86	632.148	0.12758	0.12758	595
3321.97	640.66	0.128427	0.128427	595
3322.07	648.519	0.129233	0.129233	595
3322.18	657.098	0.130123	0.130123	595
3322.29	665.683	0.13099	0.13099	595
3322.39	673.746	0.131755	0.131755	595
3322.5	682.91	0.132644	0.132644	595
3322.61	691.898	0.133512	0.133512	595
3322.72	701.039	0.134422	0.134422	595
3322.82	709.203	0.135208	0.135208	595
3322.93	718.535	0.136096	0.136096	595
3323.04	727.238	0.136964	0.136964	595
3323.14	735.238	0.137771	0.137771	595
3323.25	743.609	0.138659	0.138659	595
3323.36	752.34	0.139507	0.139507	595
3323.47	760.988	0.140395	0.140395	595
3323.57	768.879	0.141202	0.141202	595
3323.68	777.359	0.14207	0.14207	595
3323.79	785.59	0.142938	0.142938	595
3323.89	792.863	0.143744	0.143744	595
3324	801.008	0.144613	0.144613	595
3324.11	809.047	0.145501	0.145501	595
3324.22	817.492	0.14639	0.14639	595
3324.32	824.574	0.147176	0.147176	595
3324.43	832.984	0.148044	0.148044	595
3324.54	841.262	0.148933	0.148933	595
3324.64	848.641	0.149739	0.149739	595
3324.75	857.152	0.150607	0.150607	595
3324.86	865.891	0.151475	0.151475	595
3324.97	874.555	0.152406	0.152406	595
3325.07	882.855	0.15317	0.15317	595
3325.18	891.758	0.154059	0.154059	595
3325.29	901.117	0.154927	0.154927	595
3325.39	909.941	0.155733	0.155733	595
3325.5	920.652	0.156602	0.156602	595
3325.61	930.289	0.15747	0.15747	595
3325.72	940.285	0.158379	0.158379	595
3325.82	949.742	0.159165	0.159165	595
3325.93	960.215	0.160053	0.160053	595
3326.04	971.055	0.160922	0.160922	595
3326.14	981.258	0.161707	0.161707	595
3326.25	992.332	0.162596	0.162596	595
3326.36	1004	0.163485	0.163485	595
3326.46	1014.49	0.164291	0.164291	595
3326.57	1025.19	0.1652	0.1652	595
3326.68	1036.42	0.166048	0.166048	595
3326.79	1047.63	0.166937	0.166937	595
3326.89	1057.89	0.167722	0.167722	595
3327	1068.96	0.168591	0.168591	595
3327.11	1081	0.169459	0.169459	595
3327.21	1091.22	0.170285	0.170285	595
3327.32	1102.22	0.171174	0.171174	595
3327.43	1113.54	0.172043	0.172043	595
3327.54	1124.93	0.172952	0.172952	595
3327.64	1134.99	0.173738	0.173738	595
3327.75	1146.23	0.174627	0.174627	595
3327.86	1157.9	0.175474	0.175474	595
3327.96	1168.58	0.17628	0.17628	595
3328.07	1179.52	0.177169	0.177169	595
3328.18	1191.07	0.178058	0.178058	595
3328.29	1202.42	0.178926	0.178926	595
3328.39	1213.02	0.179732	0.179732	595
3328.5	1224.9	0.180621	0.180621	595
3328.61	1237.3	0.18151	0.18151	595
3328.71	1247.97	0.182295	0.182295	595
3328.82	1259.98	0.183184	0.183184	595
3328.93	1271.87	0.184073	0.184073	595
3329.04	1283.92	0.184941	0.184941	595
3329.14	1294.76	0.185747	0.185747	595
3329.25	1307.24	0.186636	0.186636	595
3329.36	1319.37	0.187525	0.187525	595
3329.46	1330.4	0.188311	0.188311	595
3329.57	1343.06	0.189199	0.189199	595
3329.68	1354.8	0.190088	0.190088	595
3329.79	1366.49	0.190977	0.190977	595
3329.89	1377.84	0.191762	0.191762	595
3330	1389.48	0.192631	0.192631	595
3330.11	1401.53	0.19354	0.19354	595
3330.21	1412.22	0.194326	0.194326	595
3330.32	1423.97	0.195194	0.195194	595
3330.43	1435.84	0.196083	0.196083	595
3330.54	1447.62	0.196951	0.196951	595
3330.64	1459.36	0.197778	0.197778	595
3330.75	1471.72	0.198687	0.198687	595
3330.86	1484.17	0.199576	0.199576	595
3330.96	1495.27	0.20032	0.20032	595
3331.07	1507.89	0.201251	0.201251	595
3331.18	1519.95	0.202119	0.202119	595
3331.29	1532.55	0.203007	0.203007	595
3331.39	1543.68	0.203793	0.203793	595
3331.5	1556.03	0.204682	0.204682	595
3331.61	1568.48	0.20557	0.20557	595
3331.71	1579.92	0.206377	0.206377	595
3331.82	1592.02	0.207245	0.207245	595
3331.93	1604.3	0.208154	0.208154	595
3332.03	1616.09	0.208981	0.208981	595
3332.14	1628.71	0.20985	0.20985	595
3332.25	1640.86	0.210738	0.210738	595
3332.36	1653.56	0.211627	0.211627	595
3332.46	1664.71	0.212413	0.212413	595
3332.57	1676.6	0.213301	0.213301	595
3332.68	1689.2	0.214211	0.214211	595
3332.78	1700.56	0.214997	0.214997	595
3332.89	1713.01	0.215865	0.215865	595
3333	1726.11	0.216753	0.216753	595
3333.11	1739.27	0.217642	0.217642	595
3333.21	1751.31	0.218449	0.218449	595
3333.32	1764.74	0.219317	0.219317	595
3333.43	1777.89	0.220206	0.220206	595
3333.53	1789.89	0.220991	0.220991	595
3333.64	1803.21	0.22188	0.22188	595
3333.75	1816.89	0.222769	0.222769	595
3333.86	1830.13	0.223658	0.223658	595
3333.96	1841.99	0.224484	0.224484	595
3334.07	1855.21	0.225311	0.225311	595
3334.18	1868.53	0.226221	0.226221	595
3334.28	1881.02	0.227047	0.227047	595
3334.39	1894.94	0.227916	0.227916	595
3334.5	1908.47	0.228784	0.228784	595
3334.61	1921.72	0.229693	0.229693	595
3334.71	1933.99	0.2305	0.2305	595
3334.82	1947.31	0.231347	0.231347	595
3334.93	1960.94	0.232256	0.232256	595
3335.03	1973.14	0.233042	0.233042	595
3335.14	1986.21	0.23391	0.23391	595
3335.25	1999.54	0.234778	0.234778	595
3335.36	2013.11	0.235667	0.235667	595
3335.46	2025.83	0.236494	0.236494	595
3335.57	2039.81	0.237383	0.237383	595
3335.68	2054.39	0.238231	0.238231	595
3335.78	2067.74	0.239078	0.239078	594
3335.89	2081.61	0.239946	0.239946	594
3336	2096.18	0.240814	0.240814	594
3336.11	2109.84	0.241703	0.241703	594
3336.21	2123.03	0.242489	0.242489	594
3336.32	2137.43	0.243357	0.243357	594
3336.42	2150.28	0.244163	0.244163	594
3336.53	2164.78	0.245073	0.245073	594
3336.64	2179.23	0.245941	0.245941	594
3336.75	2193.56	0.24683	0.24683	594
3336.85	2207.49	0.247615	0.247615	594
3336.96	2223.27	0.248504	0.248504	594
3337.07	2237.43	0.249393	0.249393	594
3337.17	2250.31	0.250178	0.250178	594
3337.28	2264.84	0.251046	0.251046	594
3337.39	2279.26	0.251935	0.251935	594
3337.5	2294.3	0.252824	0.252824	594
3337.6	2307.1	0.25361	0.25361	594
3337.71	2321.53	0.254478	0.254478	594
3337.82	2335.87	0.255367	0.255367	594
3337.92	2349.29	0.256152	0.256152	594
3338.03	2363.98	0.257041	0.257041	594
3338.14	2379.16	0.25793	0.25793	594
3338.25	2393.97	0.258819	0.258819	594
3338.35	2407.59	0.259625	0.259625	594
3338.46	2422.74	0.260493	0.260493	594
3338.57	2437.8	0.261361	0.261361	594
3338.67	2451.64	0.262146	0.262146	594
3338.78	2466.52	0.263056	0.263056	594
3338.89	2481.3	0.263904	0.263904	594
3339	2496.53	0.264772	0.264772	594
3339.1	2509.85	0.265578	0.265578	594
3339.21	2525.14	0.266467	0.266467	594
3339.32	2540.71	0.267355	0.267355	594
3339.42	2554.35	0.268141	0.268141	594
3339.53	2569.19	0.269051	0.269051	594
3339.64	2583.93	0.269898	0.269898	594
3339.75	2599.3	0.270787	0.270787	594
3339.85	2612.78	0.271593	0.271593	594
3339.96	2627.35	0.27244	0.27244	594
3340.07	2641.87	0.27333	0.27333	594
3340.17	2655.42	0.274136	0.274136	594
3340.28	2670.65	0.275004	0.275004	594
3340.39	2685.43	0.275872	0.275872	594
3340.5	2700.84	0.276761	0.276761	594
3340.6	2714.13	0.277567	0.277567	594
3340.71	2728.65	0.278456	0.278456	594
3340.82	2743.12	0.279324	0.279324	594
3340.92	2756.84	0.280109	0.280109	594
3341.03	2771.9	0.280978	0.280978	594
3341.14	2787.34	0.281866	0.281866	594
3341.25	2802.11	0.282735	0.282735	594
3341.35	2815.28	0.283541	0.283541	594
3341.46	2830.61	0.28443	0.28443	594
3341.57	2845.51	0.285298	0.285298	594
3341.67	2858.65	0.286104	0.286104	594
3341.78	2873.33	0.286972	0.286972	594
3341.89	2887.72	0.28784	0.28784	594
3341.99	2900.65	0.288646	0.288646	594
3342.1	2915.32	0.289535	0.289535	594
3342.21	2929.89	0.290383	0.290383	594
3342.32	2943.98	0.291251	0.291251	594
3342.42	2955.61	0.292016	0.292016	594
3342.53	2969.53	0.292905	0.292905	594
3342.64	2983.75	0.293814	0.293814	594
3342.74	2996.25	0.2946	0.2946	594
3342.85	3009.77	0.295468	0.295468	594
3342.96	3023.72	0.296377	0.296377	594
3343.07	3036.5	0.297225	0.297225	594
3343.17	3048.8	0.298052	0.298052	594
3343.28	3061.27	0.298899	0.298899	594
3343.39	3074.47	0.299788	0.299788	594
3343.49	3085.81	0.300594	0.300594	594
3343.6	3098.23	0.301421	0.301421	594
3343.71	3111.39	0.30233	0.30233	594
3343.82	3123.45	0.303199	0.303199	594
3343.92	3134.11	0.304026	0.304026	594
3344.03	3145.79	0.304914	0.304914	594
3344.14	3156.88	0.305762	0.305762	594
3344.24	3166.94	0.306589	0.306589	594
3344.35	3177.47	0.307457	0.307457	594
3344.46	3188.39	0.308325	0.308325	594
3344.57	3198	0.309214	0.309214	594
3344.67	3206.83	0.309999	0.309999	594
3344.78	3215.65	0.310868	0.310868	594
3344.89	3224.77	0.311757	0.311757	594
3344.99	3232.52	0.312542	0.312542	594
3345.1	3240.61	0.313431	0.313431	594
3345.21	3248.8	0.31432	0.31432	594
3345.32	3256.45	0.315188	0.315188	594
3345.42	3263.05	0.316015	0.316015	594
3345.53	3270.32	0.316883	0.316883	594
3345.64	3276.62	0.317751	0.317751	594
3345.74	3281.96	0.318536	0.318536	594
3345.85	3288.58	0.319404	0.319404	594
3345.96	3294.6	0.320294	0.320294	594
3346.07	3300.38	0.321162	0.321162	594
3346.17	3305.57	0.321968	0.321968	594
3346.28	3311.38	0.322856	0.322856	594
3346.39	3316.42	0.323745	0.323745	594
3346.49	3320.32	0.324531	0.324531	594
3346.6	3325.04	0.32542	0.32542	594
3346.71	3330.11	0.326288	0.326288	594
3346.81	3334.47	0.327073	0.327073	594
3346.92	3338.86	0.327962	0.327962	594
3347.03	3342.83	0.328851	0.328851	594
3347.14	3346.72	0.329699	0.329699	594
3347.24	3350.26	0.330526	0.330526	594
3347.35	3354.23	0.331393	0.331393	594
3347.46	3357.85	0.332282	0.332282	594
3347.56	3360.75	0.333089	0.333089	594
3347.67	3363.91	0.333977	0.333977	594
3347.78	3367.06	0.334866	0.334866	594
3347.89	3370.83	0.335755	0.335755	594
3347.99	3374.3	0.33654	0.33654	595
3348.1	3377.41	0.337409	0.337409	595
3348.21	3380.42	0.338277	0.338277	595
3348.31	3383.17	0.339083	0.339083	595
3348.42	3386.61	0.339972	0.339972	595
3348.53	3389.15	0.340881	0.340881	595
3348.64	3392.06	0.34175	0.34175	595
3348.74	3395.13	0.342556	0.342556	595
3348.85	3398.39	0.343424	0.343424	595
3348.96	3401.62	0.344292	0.344292	595
3349.06	3405.15	0.345098	0.345098	595
3349.17	3408.62	0.345966	0.345966	595
3349.28	3412.43	0.346855	0.346855	595
3349.39	3415.51	0.347744	0.347744	595
3349.49	3418.16	0.34853	0.34853	595
3349.6	3421.68	0.349419	0.349419	595
3349.71	3424.98	0.350287	0.350287	595
3349.81	3428.71	0.351114	0.351114	595
3349.92	3432.58	0.351982	0.351982	595
3350.03	3436.48	0.352871	0.352871	595
3350.14	3438.87	0.35376	0.35376	595
3350.24	3442.07	0.354565	0.354565	595
3350.35	3445.29	0.355434	0.355434	595
3350.46	3448.99	0.356323	0.356323	595
3350.56	3452.17	0.357108	0.357108	595
3350.67	3456.77	0.357997	0.357997	595
3350.78	3460.14	0.358886	0.358886	595
3350.89	3463.48	0.359754	0.359754	595
3350.99	3466.57	0.36056	0.36056	595
3351.1	3469.77	0.361449	0.361449	595
3351.21	3473.42	0.362317	0.362317	595
3351.31	3476.5	0.363123	0.363123	595
3351.42	3480.22	0.364033	0.364033	595
3351.53	3483.99	0.36488	0.36488	595
3351.63	3487.04	0.365707	0.365707	595
3351.74	3490.43	0.366575	0.366575	595
3351.85	3494.35	0.367464	0.367464	595
3351.95	3497.68	0.36827	0.36827	595
3352.06	3502.55	0.369138	0.369138	595
3352.17	3507.54	0.370027	0.370027	595
3352.28	3510.94	0.370916	0.370916	595
3352.38	3513.18	0.371722	0.371722	595
3352.49	3514.7	0.372611	0.372611	595
3352.6	3517.22	0.3735	0.3735	595
3352.7	3520.4	0.374285	0.374285	595
3352.81	3526.5	0.375154	0.375154	595
3352.92	3533.15	0.376063	0.376063	595
3353.03	3539.1	0.376931	0.376931	595
3353.13	3545.03	0.377779	0.377779	595
3353.24	3548.44	0.378668	0.378668	595
3353.35	3547.52	0.379556	0.379556	595
3353.45	3541.72	0.380342	0.380342	595
3353.56	3538.64	0.381252	0.381252	595
3353.67	3543.47	0.38212	0.38212	595
3353.78	3551.72	0.382988	0.382988	595
3353.88	3560.53	0.383774	0.383774	595
3353.99	3570.1	0.384662	0.384662	595
3354.1	3579.63	0.385572	0.385572	595
3354.2	3585.31	0.386357	0.386357	595
3354.31	3587.69	0.387246	0.387246	595
3354.42	3588.09	0.388114	0.388114	595
3354.53	3588.92	0.389024	0.389024	595
3354.63	3589.9	0.389809	0.389809	595
3354.74	3590.39	0.390719	0.390719	595
3354.85	3586.49	0.391587	0.391587	595
3354.95	3583.04	0.392372	0.392372	595
3355.06	3585.56	0.393261	0.393261	595
3355.17	3593.44	0.39415	0.39415	595
3355.28	3603.35	0.395018	0.395018	595
3355.38	3613.04	0.395845	0.395845	595
3355.49	3621.98	0.396713	0.396713	595
3355.6	3628.75	0.397581	0.397581	595
3355.7	3630.05	0.398388	0.398388	595
3355.81	3629.34	0.399297	0.399297	595
3355.92	3631.32	0.400145	0.400145	595
3356.03	3637.64	0.401034	0.401034	595
3356.13	3643.47	0.401839	0.401839	595
3356.24	3648.79	0.402728	0.402728	595
3356.35	3637.97	0.403597	0.403597	595
3356.45	3628.54	0.404403	0.404403	595
3356.56	3636.84	0.405271	0.405271	595
3356.67	3645.67	0.40616	0.40616	595
3356.77	3646.97	0.406966	0.406966	595
3356.88	3646.71	0.407855	0.407855	595
3356.99	3656.84	0.408744	0.408744	595
3357.1	3669.66	0.409612	0.409612	595
3357.2	3680.04	0.410418	0.410418	595
3357.31	3690.05	0.411286	0.411286	595
3357.42	3696.51	0.412175	0.412175	595
3357.52	3697.39	0.412981	0.412981	595
3357.63	3693.03	0.413829	0.413829	595
3357.74	3693.05	0.414718	0.414718	595
3357.85	3697.85	0.415606	0.415606	595
3357.95	3702.44	0.416433	0.416433	595
3358.06	3701.61	0.417301	0.417301	595
3358.17	3688.43	0.41817	0.41817	594
3358.27	3686.74	0.418997	0.418997	594
3358.38	3691.97	0.419864	0.419864	594
3358.49	3698.09	0.420753	0.420753	594
3358.6	3705.84	0.421622	0.421622	594
3358.7	3713.75	0.422407	0.422407	594
3358.81	3722.61	0.423296	0.423296	594
3358.92	3729.27	0.424164	0.424164	594
3359.02	3734.42	0.42497	0.42497	594
3359.13	3737.69	0.425838	0.425838	594
3359.24	3739.87	0.426727	0.426727	594
3359.35	3744.64	0.427595	0.427595	594
3359.45	3750.64	0.428381	0.428381	594
3359.56	3757.15	0.429291	0.429291	594
3359.67	3761.58	0.430158	0.430158	594
3359.77	3759.89	0.430965	0.430965	594
3359.88	3751.3	0.431833	0.431833	594
3359.99	3751.56	0.43268	0.43268	594
3360.1	3758.46	0.43359	0.43359	594
3360.2	3761.68	0.434376	0.434376	594
3360.31	3752.19	0.435285	0.435285	594
3360.42	3752.51	0.436153	0.436153	594
3360.52	3762.05	0.436959	0.436959	594
3360.63	3774.85	0.437827	0.437827	594
3360.74	3787.25	0.438696	0.438696	594
3360.85	3798.09	0.439564	0.439564	594
3360.95	3804.87	0.440391	0.440391	594
3361.06	3804.44	0.441259	0.441259	594
3361.17	3798.77	0.442106	0.442106	594
3361.27	3800.8	0.442912	0.442912	594
3361.38	3809.09	0.443801	0.443801	594
3361.49	3818.18	0.44469	0.44469	594
3361.59	3823.5	0.445496	0.445496	594
3361.7	3821.9	0.446385	0.446385	594
3361.81	3805.82	0.447253	0.447253	594
3361.92	3803.43	0.448121	0.448121	594
3362.02	3809.57	0.448928	0.448928	594
3362.13	3810.45	0.449796	0.449796	594
3362.24	3801.87	0.450664	0.450664	594
3362.34	3808.94	0.45147	0.45147	594
3362.45	3822.14	0.452338	0.452338	594
3362.56	3837.18	0.453207	0.453207	594
3362.67	3850.22	0.454096	0.454096	594
3362.77	3858.27	0.454881	0.454881	594
3362.88	3855.76	0.45579	0.45579	594
3362.99	3833.34	0.456679	0.456679	594
3363.09	3840.96	0.457465	0.457465	594
3363.2	3855.77	0.458333	0.458333	594
3363.31	3870.59	0.459181	0.459181	594
3363.42	3884.18	0.460069	0.460069	594
3363.52	3891.39	0.460834	0.460834	594
3363.63	3882.01	0.461723	0.461723	594
3363.74	3866.66	0.462591	0.462591	594
3363.84	3871.17	0.463377	0.463377	594
3363.95	3876.02	0.464265	0.464265	594
3364.06	3869.91	0.465154	0.465154	594
3364.17	3865.92	0.466043	0.466043	594
3364.27	3871.77	0.466828	0.466828	594
3364.38	3882.12	0.467717	0.467717	594
3364.49	3892.09	0.468586	0.468586	594
3364.59	3900.83	0.469391	0.469391	594
3364.7	3908.23	0.47026	0.47026	594
3364.81	3912.84	0.471149	0.471149	594
3364.92	3914.08	0.471996	0.471996	594
3365.02	3917.21	0.472802	0.472802	594
3365.13	3923.38	0.473691	0.473691	594
3365.24	3930.07	0.474559	0.474559	594
3365.34	3934.23	0.475345	0.475345	594
3365.45	3935.3	0.476255	0.476255	594
3365.56	3935.84	0.477122	0.477122	594
3365.67	3939.27	0.47797	0.47797	594
3365.77	3942.76	0.478797	0.478797	594
3365.88	3924.34	0.479686	0.479686	594
3365.99	3905.88	0.480554	0.480554	594
3366.09	3915.28	0.48136	0.48136	594
3366.2	3928.65	0.482228	0.482228	594
3366.31	3941.99	0.483117	0.483117	595
3366.42	3953.53	0.484006	0.484006	595
3366.52	3958.4	0.484771	0.484771	595
3366.63	3947.58	0.48568	0.48568	595
3366.73	3946.72	0.486466	0.486466	595
3366.84	3958.29	0.487334	0.487334	595
3366.95	3971.7	0.488202	0.488202	595
3367.06	3984.83	0.48907	0.48907	595
3367.16	3994.97	0.489897	0.489897	595
3367.27	3999.1	0.490765	0.490765	595
3367.38	3986.55	0.491634	0.491634	595
3367.48	3980.52	0.49244	0.49244	595
3367.59	3988.39	0.493328	0.493328	595
3367.7	3999.45	0.494238	0.494238	595
3367.81	4008.86	0.495086	0.495086	595
3367.91	4011.77	0.495871	0.495871	595
3368.02	3972.34	0.496781	0.496781	595
3368.13	3974.6	0.497628	0.497628	595
3368.23	3985.46	0.498434	0.498434	595
3368.34	3997.12	0.499323	0.499323	595
3368.45	4004.3	0.500191	0.500191	595
3368.56	4006.52	0.50108	0.50108	595
3368.66	4009.74	0.501886	0.501886	595
3368.77	4018.17	0.502754	0.502754	595
3368.88	4028.71	0.503664	0.503664	595
3368.98	4038.37	0.50447	0.50447	595
3369.09	4047.58	0.505338	0.505338	595
3369.2	4053.25	0.506227	0.506227	595
3369.31	4053.19	0.507075	0.507075	595
3369.41	4050.83	0.50788	0.50788	595
3369.52	4049.08	0.508769	0.508769	595
3369.63	4052.17	0.509638	0.509638	595
3369.73	4056.66	0.510444	0.510444	595
3369.84	4059.84	0.511353	0.511353	595
3369.95	4056.27	0.512222	0.512222	595
3370.06	4042.62	0.51311	0.51311	595
3370.16	4040	0.513896	0.513896	595
3370.27	4043.47	0.514785	0.514785	595
3370.38	4045.02	0.515653	0.515653	595
3370.48	4047.94	0.51648	0.51648	595
3370.59	4055.73	0.517327	0.517327	595
3370.7	4067.48	0.518216	0.518216	595
3370.81	4078.97	0.519105	0.519105	595
3370.91	4087.72	0.519891	0.519891	595
3371.02	4093.28	0.5208	0.5208	595
3371.13	4086.08	0.521647	0.521647	595
3371.23	4077.7	0.522474	0.522474	595
3371.34	4085.82	0.523342	0.523342	595
3371.45	4099.39	0.524252	0.524252	595
3371.55	4111.28	0.525037	0.525037	595
3371.66	4122.76	0.525926	0.525926	595
3371.77	4125.04	0.526795	0.526795	595
3371.88	4101.92	0.527683	0.527683	595
3371.98	4102.85	0.528469	0.528469	595
3372.09	4113.53	0.529358	0.529358	595
3372.2	4124.06	0.530246	0.530246	595
3372.3	4120.27	0.531073	0.531073	595
3372.41	4096.45	0.531942	0.531942	595
3372.52	4103.49	0.532809	0.532809	595
3372.63	4112.99	0.533698	0.533698	595
3372.73	4117.26	0.534505	0.534505	595
3372.84	4122.43	0.535373	0.535373	595
3372.95	4130.87	0.536262	0.536262	595
3373.05	4139.74	0.537068	0.537068	595
3373.16	4149.89	0.537956	0.537956	595
3373.27	4158.16	0.538846	0.538846	595
3373.38	4162.21	0.539714	0.539714	595
3373.48	4161.18	0.540499	0.540499	595
3373.59	4159.94	0.541409	0.541409	595
3373.7	4165.1	0.542277	0.542277	595
3373.8	4172.26	0.543083	0.543083	595
3373.91	4180.36	0.543972	0.543972	595
3374.02	4183.55	0.54484	0.54484	595
3374.13	4171.92	0.545729	0.545729	595
3374.23	4164.64	0.546535	0.546535	595
3374.34	4171.76	0.547445	0.547445	595
3374.45	4178.33	0.548333	0.548333	595
3374.55	4162.07	0.54914	0.54914	595
3374.66	4144.8	0.550029	0.550029	595
3374.77	4156.38	0.550896	0.550896	595
3374.88	4171.79	0.551785	0.551785	595
3374.98	4185.27	0.552592	0.552592	595
3375.09	4198.83	0.55346	0.55346	595
3375.2	4208.56	0.554348	0.554348	595
3375.3	4191.3	0.555155	0.555155	595
3375.41	4176.35	0.556044	0.556044	595
3375.52	4191.1	0.556912	0.556912	595
3375.63	4207.42	0.55778	0.55778	595
3375.73	4222.12	0.558607	0.558607	595
3375.84	4235.21	0.559495	0.559495	595
3375.95	4237.87	0.560364	0.560364	595
3376.05	4215.9	0.56117	0.56117	595
3376.16	4217.96	0.562038	0.562038	595
3376.27	4230.51	0.562948	0.562948	595
3376.38	4243.7	0.563816	0.563816	594
3376.48	4253.21	0.564622	0.564622	594
3376.59	4244.74	0.565511	0.565511	594
3376.7	4208.13	0.56642	0.56642	594
3376.8	4218.04	0.567206	0.567206	594
3376.91	4230.99	0.568094	0.568094	594
3377.02	4241.49	0.568963	0.568963	594
3377.12	4238	0.569769	0.569769	594
3377.23	4229.55	0.570658	0.570658	594
3377.34	4241.35	0.571505	0.571505	594
3377.45	4256.42	0.572415	0.572415	594
3377.55	4269.5	0.5732	0.5732	594
3377.66	4282.85	0.574069	0.574069	594
3377.77	4292.21	0.574978	0.574978	594
3377.87	4292.44	0.575763	0.575763	594
3377.98	4279.01	0.576632	0.576632	594
3378.09	4269.37	0.577541	0.577541	594
3378.2	4273.45	0.578409	0.578409	594
3378.3	4280.84	0.579236	0.579236	594
3378.41	4289.06	0.580104	0.580104	594
3378.52	4296.06	0.580952	0.580952	594
3378.62	4297.29	0.581778	0.581778	594
3378.73	4283	0.582626	0.582626	594
3378.84	4271.32	0.583495	0.583495	594
3378.95	4279.21	0.584424	0.584424	594
3379.05	4289.9	0.58521	0.58521	594
3379.16	4301.82	0.586099	0.586099	594
3379.27	4309.51	0.586967	0.586967	594
3379.37	4305.74	0.587773	0.587773	594
3379.48	4302	0.588662	0.588662	594
3379.59	4310.88	0.58953	0.58953	594
3379.7	4322.84	0.590398	0.590398	594
3379.8	4333.43	0.591205	0.591205	594
3379.91	4341.96	0.592093	0.592093	594
3380.02	4333.82	0.593003	0.593003	594
3380.12	4311.15	0.593788	0.593788	594
3380.23	4318.18	0.594636	0.594636	594
3380.34	4329.57	0.595525	0.595525	594
3380.45	4337.63	0.596393	0.596393	594
3380.55	4336.84	0.59722	0.59722	594
3380.66	4334.53	0.598108	0.598108	594
3380.77	4342.34	0.598977	0.598977	594
3380.87	4353.59	0.599783	0.599783	594
3380.98	4365.15	0.60063	0.60063	594
3381.09	4374.5	0.601499	0.601499	594
3381.2	4376.23	0.602388	0.602388	594
3381.3	4358.84	0.603193	0.603193	594
3381.41	4346.27	0.604082	0.604082	594
3381.51	4350.55	0.604868	0.604868	594
3381.62	4360.43	0.605757	0.605757	594
3381.73	4369.93	0.606646	0.606646	594
3381.84	4374.33	0.607514	0.607514	594
3381.94	4363.9	0.608299	0.608299	594
3382.05	4354.86	0.609188	0.609188	594
3382.16	4363.44	0.610077	0.610077	594
3382.26	4374.81	0.610862	0.610862	594
3382.37	4387.26	0.611731	0.611731	594
3382.48	4399.31	0.612599	0.612599	594
3382.59	4406.53	0.613508	0.613508	594
3382.69	4390.44	0.614294	0.614294	594
3382.8	4381.74	0.615162	0.615162	594
3382.91	4394.05	0.61603	0.61603	594
3383.01	4406.89	0.616857	0.616857	594
3383.12	4419.98	0.617725	0.617725	594
3383.23	4428.47	0.618593	0.618593	594
3383.34	4416.67	0.619482	0.619482	594
3383.44	4397.4	0.620268	0.620268	594
3383.55	4405.79	0.621157	0.621157	594
3383.66	4417.44	0.622004	0.622004	594
3383.76	4426.01	0.62281	0.62281	594
3383.87	4427.26	0.623699	0.623699	594
3383.98	4420.24	0.624588	0.624588	594
3384.09	4426.22	0.625456	0.625456	594
3384.19	4437.52	0.626262	0.626262	594
3384.3	4450.1	0.62711	0.62711	594
3384.41	4460.57	0.627998	0.627998	594
3384.51	4462.15	0.628805	0.628805	594
3384.62	4437.93	0.629673	0.629673	594
3384.73	4425.71	0.6305	0.6305	594
3384.84	4433.29	0.631388	0.631388	594
3384.94	4444.95	0.632195	0.632195	594
3385.05	4456.92	0.633063	0.633063	594
3385.16	4464.14	0.633972	0.633972	594
3385.26	4450.12	0.634779	0.634779	594
3385.37	4437.31	0.635626	0.635626	594
3385.48	4448.14	0.636494	0.636494	594
3385.59	4462.13	0.637383	0.637383	594
3385.69	4475.42	0.638189	0.638189	594
3385.8	4486.7	0.639057	0.639057	594
3385.91	4491.66	0.639926	0.639926	594
3386.01	4485.1	0.640732	0.640732	594
3386.12	4470.22	0.64162	0.64162	594
3386.23	4478.36	0.642489	0.642489	594
3386.34	4491.47	0.643398	0.643398	594
3386.44	4501.95	0.644184	0.644184	594
3386.55	4510.3	0.645052	0.645052	594
3386.66	4507.93	0.64592	0.64592	594
3386.76	4481.05	0.646726	0.646726	594
3386.87	4483.05	0.647595	0.647595	594
3386.98	4495.05	0.648483	0.648483	594
3387.08	4506.09	0.649269	0.649269	594
3387.19	4515.66	0.650158	0.650158	594
3387.3	4518.67	0.651026	0.651026	594
3387.41	4512.09	0.651894	0.651894	594
3387.51	4513.86	0.6527	0.6527	594
3387.62	4524.28	0.653589	0.653589	594
3387.73	4536.04	0.654478	0.654478	594
3387.83	4545.31	0.655263	0.655263	594
3387.94	4549.53	0.656131	0.656131	594
3388.05	4536	0.65702	0.65702	594
3388.16	4517.05	0.657888	0.657888	594
3388.26	4518.89	0.658695	0.658695	594
3388.37	4528.74	0.659584	0.659584	594
3388.48	4539.94	0.660431	0.660431	594
3388.58	4547.75	0.661258	0.661258	594
3388.69	4542.25	0.662167	0.662167	594
3388.8	4522.57	0.663015	0.663015	594
3388.91	4531.61	0.663883	0.663883	594
3389.01	4543.89	0.664689	0.664689	594
3389.12	4558.12	0.665537	0.665537	594
3389.23	4570.8	0.666446	0.666446	594
3389.33	4578.9	0.667232	0.667232	594
3389.44	4578.46	0.668121	0.668121	594
3389.55	4564.42	0.66901	0.66901	594
3389.66	4563.5	0.669877	0.669877	595
3389.76	4572.58	0.670684	0.670684	595
3389.87	4584.11	0.671552	0.671552	595
3389.98	4592.75	0.672441	0.672441	595
3390.08	4596.91	0.673268	0.673268	595
3390.19	4592.11	0.674156	0.674156	595
3390.3	4574.65	0.675004	0.675004	595
3390.41	4571.17	0.675893	0.675893	595
3390.51	4578.33	0.676678	0.676678	595
3390.62	4588.72	0.677567	0.677567	595
3390.73	4599.94	0.678456	0.678456	595
3390.83	4608.38	0.679241	0.679241	595
3390.94	4612.02	0.680151	0.680151	595
3391.05	4600.23	0.681019	0.681019	595
3391.16	4595.81	0.681887	0.681887	595
3391.26	4605.19	0.682693	0.682693	595
3391.37	4617.57	0.683562	0.683562	595
3391.48	4628.44	0.68445	0.68445	595
3391.58	4633.13	0.685236	0.685236	595
3391.69	4602.35	0.686125	0.686125	595
3391.8	4600.61	0.687014	0.687014	595
3391.9	4613.63	0.68782	0.68782	595
3392.01	4627.79	0.688688	0.688688	595
3392.12	4638.73	0.689577	0.689577	595
3392.23	4615.61	0.690466	0.690466	595
3392.33	4607.93	0.691292	0.691292	595
3392.44	4616.86	0.692182	0.692182	595
3392.55	4621.64	0.693008	0.693008	595
3392.65	4615.85	0.693835	0.693835	595
3392.76	4616.82	0.694703	0.694703	595
3392.87	4628.17	0.695613	0.695613	595
3392.98	4642.55	0.696481	0.696481	595
3393.08	4654.86	0.697266	0.697266	595
3393.19	4666.5	0.698176	0.698176	595
3393.3	4671.96	0.699044	0.699044	595
3393.4	4654.37	0.69985	0.69985	595
3393.51	4638.36	0.700739	0.700739	595
3393.62	4652.23	0.701607	0.701607	595
3393.73	4668.69	0.702496	0.702496	595
3393.83	4682.52	0.703302	0.703302	595
3393.94	4695.15	0.70417	0.70417	595
3394.05	4697.64	0.705059	0.705059	595
3394.15	4676.7	0.705845	0.705845	595
3394.26	4675.89	0.706754	0.706754	595
3394.37	4686.39	0.707643	0.707643	595
3394.48	4696.86	0.708511	0.708511	595
3394.58	4702.66	0.709317	0.709317	595
3394.69	4681.49	0.710206	0.710206	595
3394.8	4651.34	0.711095	0.711095	595
3394.9	4663.12	0.711901	0.711901	595
3395.01	4679.64	0.71279	0.71279	595
3395.12	4695.31	0.713638	0.713638	595
3395.23	4710.04	0.714526	0.714526	595
3395.33	4720.91	0.715333	0.715333	595
3395.44	4727.34	0.716242	0.716242	595
3395.55	4696.9	0.717152	0.717152	595
3395.65	4689.39	0.717979	0.717979	595
3395.76	4702.53	0.718826	0.718826	595
3395.87	4718.03	0.719715	0.719715	595
3395.98	4732.49	0.720583	0.720583	595
3396.08	4743.91	0.721368	0.721368	595
3396.19	4751.54	0.722257	0.722257	595
3396.3	4733.59	0.723146	0.723146	595
3396.4	4715.98	0.723952	0.723952	595
3396.51	4726.4	0.72482	0.72482	595
3396.62	4738.98	0.72573	0.72573	595
3396.72	4747.9	0.726536	0.726536	595
3396.83	4741.37	0.727404	0.727404	595
3396.94	4713.23	0.728314	0.728314	595
3397.04	4719.64	0.729099	0.729099	595
3397.15	4732.54	0.729967	0.729967	595
3397.26	4745.45	0.730877	0.730877	595
3397.37	4756.18	0.731725	0.731725	595
3397.47	4761.32	0.732551	0.732551	595
3397.58	4755.39	0.73344	0.73344	595
3397.69	4751.95	0.734288	0.734288	595
3397.79	4760.24	0.735115	0.735115	595
3397.9	4772.03	0.735983	0.735983	595
3398.01	4782.27	0.736851	0.736851	595
3398.12	4788.85	0.73776	0.73776	595
3398.22	4786.01	0.738567	0.738567	595
3398.33	4778.03	0.739455	0.739455	595
3398.44	4776.33	0.740324	0.740324	595
3398.54	4780.65	0.74113	0.74113	595
3398.65	4787.57	0.741998	0.741998	595
3398.76	4794.19	0.742887	0.742887	595
3398.87	4798	0.743734	0.743734	595
3398.97	4787.08	0.744561	0.744561	595
3399.08	4767.66	0.745471	0.745471	595
3399.19	4775.98	0.746339	0.746339	595
3399.29	4788.42	0.747124	0.747124	595
3399.4	4803.48	0.748013	0.748013	595
3399.51	4815.07	0.748881	0.748881	595
3399.62	4819.39	0.74977	0.74977	595
3399.72	4799.41	0.750556	0.750556	595
3399.83	4799.51	0.751444	0.751444	595
3399.94	4812.59	0.752333	0.752333	595
3400.04	4824.15	0.75314	0.75314	595
3400.15	4835.29	0.754028	0.754028	595
3400.26	4840.5	0.754917	0.754917	595
3400.37	4815.39	0.755806	0.755806	595
3400.47	4805.65	0.756591	0.756591	595
3400.58	4813.71	0.75746	0.75746	595
3400.69	4823.63	0.758349	0.758349	595
3400.79	4831.89	0.759113	0.759113	595
3400.9	4839.05	0.760002	0.760002	595
3401.01	4842.78	0.760891	0.760891	595
3401.12	4842.48	0.761759	0.761759	595
3401.22	4844.54	0.762586	0.762586	595
3401.33	4850.83	0.763454	0.763454	595
3401.44	4858.13	0.764322	0.764322	595
3401.54	4863.23	0.765128	0.765128	595
3401.65	4859.74	0.765997	0.765997	595
3401.76	4846.28	0.766885	0.766885	595
3401.86	4845.85	0.767692	0.767692	595
3401.97	4853.39	0.76856	0.76856	595
3402.08	4862.89	0.769469	0.769469	595
3402.19	4870.85	0.770296	0.770296	595
3402.29	4874.63	0.771144	0.771144	595
3402.4	4862.51	0.771991	0.771991	595
3402.51	4853.57	0.77288	0.77288	595
3402.61	4861.58	0.773666	0.773666	595
3402.72	4873.42	0.774575	0.774575	595
3402.83	4885.06	0.775423	0.775423	594
3402.94	4891.3	0.776332	0.776332	594
3403.04	4881.08	0.777117	0.777117	594
3403.15	4875.86	0.777965	0.777965	594
3403.26	4886.12	0.778854	0.778854	594
3403.36	4896.97	0.77966	0.77966	594
3403.47	4907.09	0.780549	0.780549	594
3403.58	4912.01	0.781397	0.781397	594
3403.69	4900.47	0.782285	0.782285	594
3403.79	4889.77	0.783091	0.783091	594
3403.9	4893.08	0.78396	0.78396	594
3404.01	4901.28	0.784869	0.784869	594
3404.11	4909.4	0.785655	0.785655	594
3404.22	4916.17	0.786502	0.786502	594
3404.33	4919.68	0.787412	0.787412	594
3404.44	4920.99	0.788259	0.788259	594
3404.54	4924.42	0.789065	0.789065	594
3404.65	4929.26	0.789954	0.789954	594
3404.76	4932.13	0.790822	0.790822	594
3404.86	4929.88	0.791608	0.791608	594
3404.97	4924.97	0.792497	0.792497	594
3405.08	4925.51	0.793385	0.793385	594
3405.19	4930.71	0.794254	0.794254	594
3405.29	4936.33	0.795081	0.795081	594
3405.4	4939.97	0.795928	0.795928	594
3405.51	4939.18	0.796817	0.796817	594
3405.61	4928.39	0.797602	0.797602	594
3405.72	4925.82	0.79847	0.79847	594
3405.83	4935.06	0.799339	0.799339	594
3405.94	4946.07	0.800207	0.800207	594
3406.04	4956.78	0.800971	0.800971	594
3406.15	4965.54	0.80186	0.80186	594
3406.26	4955.42	0.80275	0.80275	594
3406.36	4946.18	0.803576	0.803576	594
3406.47	4954.74	0.804424	0.804424	594
3406.58	4967.45	0.805312	0.805312	594
3406.68	4977.9	0.806119	0.806119	594
3406.79	4985.93	0.806987	0.806987	594
3406.9	4981.9	0.807896	0.807896	594
3407.01	4962.89	0.808723	0.808723	594
3407.11	4962.18	0.80955	0.80955	594
3407.22	4970.98	0.810398	0.810398	594
3407.33	4981.46	0.811286	0.811286	594
3407.43	4988.92	0.812113	0.812113	594
3407.54	4994.72	0.812981	0.812981	594
3407.65	4996.33	0.813849	0.813849	594
3407.76	4995.64	0.814718	0.814718	594
3407.86	4994.29	0.815524	0.815524	594
3407.97	4994.05	0.816413	0.816413	594
3408.08	4995.69	0.817281	0.817281	594
3408.18	4999.39	0.818087	0.818087	594
3408.29	5003.66	0.818934	0.818934	594
3408.4	5005.95	0.819844	0.819844	594
3408.51	5003.05	0.820692	0.820692	594
3408.61	4997.76	0.821498	0.821498	594
3408.72	4998.27	0.822386	0.822386	594
3408.83	5005.37	0.823275	0.823275	594
3408.93	5012.8	0.824082	0.824082	594
3409.04	5019.7	0.82495	0.82495	594
3409.15	5021.42	0.825839	0.825839	594
3409.26	5019.03	0.826686	0.826686	594
3409.36	5020.67	0.827492	0.827492	594
3409.47	5027.72	0.828381	0.828381	594
3409.58	5036.05	0.829249	0.829249	594
3409.68	5042.06	0.830055	0.830055	594
3409.79	5044.48	0.830923	0.830923	594
3409.9	5042.25	0.831833	0.831833	595
3410.01	5037.24	0.832701	0.832701	595
3410.11	5035.38	0.833487	0.833487	595
3410.22	5037.12	0.834376	0.834376	595
3410.33	5042.51	0.835223	0.835223	595
3410.43	5048.36	0.83605	0.83605	595
3410.54	5054.6	0.836918	0.836918	595
3410.65	5060.53	0.837786	0.837786	595
3410.76	5065.03	0.838654	0.838654	595
3410.86	5067.41	0.839481	0.839481	595
3410.97	5066.78	0.84035	0.84035	595
3411.08	5064.78	0.841259	0.841259	595
3411.18	5062.96	0.842044	0.842044	595
3411.29	5065.96	0.842954	0.842954	595
3411.4	5071.18	0.843822	0.843822	595
3411.51	5076.27	0.84469	0.84469	595
3411.61	5078.62	0.845476	0.845476	595
3411.72	5076.76	0.846344	0.846344	595
3411.82	5067.69	0.84715	0.84715	595
3411.93	5064.25	0.848039	0.848039	595
3412.04	5072.2	0.848948	0.848948	595
3412.15	5083.2	0.849837	0.849837	595
3412.25	5091.6	0.850623	0.850623	595
3412.36	5096.35	0.851512	0.851512	595
3412.47	5089.48	0.852359	0.852359	595
3412.57	5085.99	0.853165	0.853165	595
3412.68	5093.42	0.854054	0.854054	595
3412.79	5103.51	0.854922	0.854922	595
3412.9	5112.11	0.855811	0.855811	595
3413	5116.64	0.856617	0.856617	595
3413.11	5111.17	0.857506	0.857506	595
3413.22	5099.64	0.858374	0.858374	595
3413.32	5098.71	0.85918	0.85918	595
3413.43	5105.03	0.860049	0.860049	595
3413.54	5113.2	0.860937	0.860937	595
3413.65	5121.01	0.861806	0.861806	595
3413.75	5127.11	0.862633	0.862633	595
3413.86	5130.74	0.863521	0.863521	595
3413.97	5131.88	0.86439	0.86439	595
3414.07	5130.25	0.865196	0.865196	595
3414.18	5129.57	0.866084	0.866084	595
3414.29	5130.22	0.866973	0.866973	595
3414.4	5133.05	0.867842	0.867842	595
3414.5	5136.9	0.868668	0.868668	595
3414.61	5140.39	0.869557	0.869557	595
3414.72	5140.39	0.870405	0.870405	595
3414.82	5136.55	0.871211	0.871211	595
3414.93	5132.47	0.8721	0.8721	595
3415.04	5136.07	0.872968	0.872968	595
3415.15	5143.16	0.873836	0.873836	595
3415.25	5149.69	0.874663	0.874663	595
3415.36	5153.93	0.875552	0.875552	595
3415.47	5152.12	0.876441	0.876441	595
3415.57	5151.58	0.877226	0.877226	595
3415.68	5156.59	0.878115	0.878115	595
3415.79	5164.55	0.879004	0.879004	595
3415.9	5170.9	0.879872	0.879872	595
3416	5175.14	0.880699	0.880699	595
3416.11	5174.41	0.881567	0.881567	595
3416.22	5169.9	0.882435	0.882435	595
3416.32	5166.61	0.883241	0.883241	595
3416.43	5166.76	0.88413	0.88413	595
3416.54	5171.08	0.885019	0.885019	595
3416.64	5178.43	0.885866	0.885866	595
3416.75	5185.48	0.886755	0.886755	595
3416.86	5191.56	0.887644	0.887644	595
3416.97	5195.4	0.888512	0.888512	595
3417.07	5197.2	0.889318	0.889318	595
3417.18	5196.95	0.890207	0.890207	595
3417.29	5195.93	0.891055	0.891055	595
3417.39	5196.79	0.891861	0.891861	595
3417.5	5199.19	0.89275	0.89275	595
3417.61	5203.02	0.893618	0.893618	595
3417.72	5206.41	0.894507	0.894507	595
3417.82	5207.67	0.895313	0.895313	595
3417.93	5206.73	0.896202	0.896202	595
3418.04	5202.3	0.897091	0.897091	595
3418.14	5199.82	0.897876	0.897876	595
3418.25	5204.55	0.898765	0.898765	595
3418.36	5212.08	0.899675	0.899675	595
3418.47	5218.84	0.900543	0.900543	595
3418.57	5223.61	0.901328	0.901328	595
3418.68	5225.25	0.902217	0.902217	595
3418.79	5224.94	0.903106	0.903106	595
3418.89	5227.19	0.903912	0.903912	595
3419	5232.57	0.904801	0.904801	595
3419.11	5238.69	0.90569	0.90569	595
3419.22	5242.94	0.906558	0.906558	595
3419.32	5242.57	0.907364	0.907364	595
3419.43	5237.67	0.908253	0.908253	595
3419.54	5233.94	0.909142	0.909142	595
3419.64	5236.04	0.909927	0.909927	595
3419.75	5242.41	0.910775	0.910775	595
3419.86	5250.36	0.911663	0.911663	595
3419.97	5258.63	0.912552	0.912552	595
3420.07	5263.12	0.913379	0.913379	594
3420.18	5264.34	0.914247	0.914247	594
3420.29	5262.01	0.915116	0.915116	594
3420.39	5260.12	0.915922	0.915922	594
3420.5	5261.36	0.91681	0.91681	594
3420.61	5265.87	0.9177	0.9177	594
3420.72	5271.12	0.918588	0.918588	594
3420.82	5274.79	0.919394	0.919394	594
3420.93	5276.27	0.920242	0.920242	594
3421.04	5274.81	0.921131	0.921131	594
3421.14	5270.58	0.921916	0.921916	594
3421.25	5267.37	0.922805	0.922805	594
3421.36	5270.82	0.923694	0.923694	594
3421.47	5278.43	0.924583	0.924583	594
3421.57	5286.05	0.925389	0.925389	594
3421.68	5292.2	0.926257	0.926257	594
3421.79	5294.02	0.927125	0.927125	594
3421.89	5294.6	0.927931	0.927931	594
3422	5295.03	0.9288	0.9288	594
3422.11	5298.39	0.929689	0.929689	594
3422.21	5303.04	0.930494	0.930494	594
3422.32	5307.74	0.931363	0.931363	594
3422.43	5310.63	0.932252	0.932252	594
3422.54	5309.33	0.93312	0.93312	594
3422.64	5303.91	0.933926	0.933926	594
3422.75	5300.88	0.934836	0.934836	594
3422.86	5304.54	0.935683	0.935683	594
3422.96	5311.01	0.936489	0.936489	594
3423.07	5319.45	0.937358	0.937358	594
3423.18	5326.77	0.938246	0.938246	594
3423.29	5330.07	0.939135	0.939135	594
3423.39	5329.58	0.939921	0.939921	594
3423.5	5327.7	0.940789	0.940789	594
3423.61	5327.06	0.941698	0.941698	594
3423.71	5328.55	0.942463	0.942463	594
3423.82	5332.33	0.943352	0.943352	594
3423.93	5336.82	0.944241	0.944241	594
3424.04	5339.8	0.945109	0.945109	594
3424.14	5340.75	0.945915	0.945915	594
3424.25	5338.68	0.946804	0.946804	594
3424.36	5332.64	0.947672	0.947672	594
3424.46	5331.11	0.948478	0.948478	594
3424.57	5336.36	0.949367	0.949367	594
3424.68	5344.07	0.950215	0.950215	594
3424.79	5352.79	0.951103	0.951103	594
3424.89	5358.97	0.951889	0.951889	594
3425	5360.95	0.952778	0.952778	594
3425.11	5358.01	0.953667	0.953667	594
3425.21	5356.55	0.954452	0.954452	594
3425.32	5360.2	0.955341	0.955341	594
3425.43	5366.27	0.95623	0.95623	594
3425.54	5370.91	0.957077	0.957077	594
3425.64	5372.67	0.957883	0.957883	594
3425.75	5369.15	0.958752	0.958752	594
3425.86	5364.08	0.95964	0.95964	594
3425.96	5365.09	0.960405	0.960405	594
3426.07	5371.16	0.961315	0.961315	594
3426.18	5379.77	0.962183	0.962183	594
3426.29	5387.88	0.963072	0.963072	594
3426.39	5392.44	0.963857	0.963857	594
3426.5	5392.89	0.964746	0.964746	594
3426.6	5390.2	0.965532	0.965532	594
3426.71	5388.58	0.966421	0.966421	594
3426.82	5390.77	0.967288	0.967288	594
3426.93	5394.41	0.968157	0.968157	594
3427.03	5397.66	0.968942	0.968942	594
3427.14	5401.52	0.96979	0.96979	594
3427.25	5404.6	0.970699	0.970699	594
3427.35	5404.74	0.971485	0.971485	594
3427.46	5398.18	0.972353	0.972353	594
3427.57	5391.95	0.973242	0.973242	594
3427.68	5395.28	0.97411	0.97411	594
3427.78	5403.05	0.974916	0.974916	594
3427.89	5412.32	0.975784	0.975784	594
3428	5420.22	0.976652	0.976652	594
3428.1	5423.39	0.977459	0.977459	594
3428.21	5418.99	0.978327	0.978327	593
3428.32	5416.37	0.979216	0.979216	593
3428.43	5419.32	0.980063	0.980063	593
3428.53	5424.96	0.98089	0.98089	593
3428.64	5430.37	0.981779	0.981779	593
3428.75	5431.5	0.982668	0.982668	593
3428.85	5428.16	0.983474	0.983474	593
3428.96	5423.86	0.984321	0.984321	593
3429.07	5425.47	0.98521	0.98521	593
3429.18	5431.09	0.986079	0.986079	593
3429.28	5438.06	0.986864	0.986864	594
3429.39	5445.06	0.987773	0.987773	594
3429.5	5449.69	0.988621	0.988621	594
3429.6	5451.85	0.989427	0.989427	594
3429.71	5450.76	0.990316	0.990316	594
3429.82	5449.78	0.991205	0.991205	594
3429.93	5450.55	0.992052	0.992052	594
3430.03	5453.4	0.992879	0.992879	594
3430.14	5457.15	0.993768	0.993768	594
3430.25	5459.89	0.994636	0.994636	594
3430.35	5461.46	0.995422	0.995422	594
3430.46	5462.16	0.996269	0.996269	594
3430.57	5462.14	0.997158	0.997158	594
3430.68	5458.02	0.998047	0.998047	594
3430.78	5455.29	0.998832	0.998832	594
3430.89	5458.94	0.999721	0.999721	594
3431	5465.86	1.00061	1.00061	594
3431.1	5473.17	1.00144	1.00144	594
3431.21	5479.06	1.00228	1.00228	594
3431.32	5482.27	1.00315	1.00315	594
3431.43	5482.29	1.00404	1.00404	594
3431.53	5481.01	1.00485	1.00485	594
3431.64	5481.76	1.00574	1.00574	594
3431.75	5484.22	1.0066	1.0066	594
3431.85	5486.65	1.00739	1.00739	594
3431.96	5487.98	1.00828	1.00828	594
3432.07	5487.74	1.00917	1.00917	594
3432.17	5487.77	1.00995	1.00995	594
3432.28	5490.32	1.01084	1.01084	594
3432.39	5495.45	1.01175	1.01175	594
3432.5	5501.46	1.01262	1.01262	594
3432.6	5506.54	1.01341	1.01341	594
3432.71	5509.96	1.01427	1.01427	594
3432.82	5511.39	1.01516	1.01516	594
3432.92	5511.35	1.01597	1.01597	594
3433.03	5511.87	1.01684	1.01684	594
3433.14	5512.97	1.01773	1.01773	594
3433.25	5515.24	1.01861	1.01861	594
3433.35	5517.84	1.01944	1.01944	594
3433.46	5518.92	1.02029	1.02029	594
3433.57	5519.88	1.02118	1.02118	594
3433.67	5518.78	1.02196	1.02196	594
3433.78	5516.63	1.02283	1.02283	594
3433.89	5515.97	1.02374	1.02374	594
3434	5518.68	1.02461	1.02461	594
3434.1	5523.65	1.02541	1.02541	594
3434.21	5530.21	1.0263	1.0263	594
3434.32	5535.91	1.02717	1.02717	594
3434.42	5539.15	1.02798	1.02798	594
3434.53	5540.96	1.02885	1.02885	594
3434.64	5541.17	1.02973	1.02973	594
3434.75	5542.16	1.0306	1.0306	594
3434.85	5543.83	1.03141	1.03141	594
3434.96	5545.07	1.03234	1.03234	594
3435.07	5545.08	1.03321	1.03321	594
3435.17	5545.46	1.03399	1.03399	594
3435.28	5546.46	1.03488	1.03488	594
3435.39	5548.49	1.03575	1.03575	594
3435.5	5552.57	1.03664	1.03664	594
3435.6	5557.26	1.03747	1.03747	594
3435.71	5562.03	1.03833	1.03833	594
3435.82	5565.82	1.03922	1.03922	594
3435.92	5567.36	1.04003	1.04003	594
3436.03	5567.53	1.0409	1.0409	594
3436.14	5568.32	1.04179	1.04179	594
3436.25	5569.83	1.04268	1.04268	594
3436.35	5572.15	1.04346	1.04346	594
3436.46	5574.97	1.04433	1.04433	594
3436.57	5577.86	1.04524	1.04524	594
3436.67	5578.85	1.04602	1.04602	594
3436.78	5578.41	1.04689	1.04689	594
3436.89	5576.43	1.0478	1.0478	594
3436.99	5573.81	1.04861	1.04861	594
3437.1	5574.16	1.04948	1.04948	594
3437.21	5580.23	1.05039	1.05039	594
3437.32	5587.14	1.05125	1.05125	594
3437.42	5593.63	1.05206	1.05206	594
3437.53	5598.59	1.05293	1.05293	594
3437.64	5600.4	1.0538	1.0538	594
3437.74	5600.78	1.05464	1.05464	594
3437.85	5601.06	1.05553	1.05553	594
3437.96	5600.9	1.05642	1.05642	594
3438.07	5601.35	1.05733	1.05733	594
3438.17	5602.33	1.0581	1.0581	594
3438.28	5604.09	1.059	1.059	594
3438.39	5605.86	1.05987	1.05987	594
3438.49	5607.02	1.06066	1.06066	594
3438.6	5610.54	1.06155	1.06155	594
3438.71	5614.39	1.06242	1.06242	594
3438.82	5619.08	1.06333	1.06333	594
3438.92	5622.2	1.06413	1.06413	594
3439.03	5624.23	1.065	1.065	594
3439.14	5625.53	1.06589	1.06589	594
3439.24	5626.3	1.06669	1.06669	594
3439.35	5628.54	1.06758	1.06758	595
3439.46	5630.69	1.06847	1.06847	595
3439.57	5632.53	1.06934	1.06934	595
3439.67	5634.13	1.07015	1.07015	595
3439.78	5635.71	1.07101	1.07101	595
3439.89	5636.53	1.0719	1.0719	595
3439.99	5636.18	1.07271	1.07271	595
3440.1	5633.62	1.07358	1.07358	595
3440.21	5632.27	1.07447	1.07447	595
3440.32	5635.48	1.07536	1.07536	595
3440.42	5640.97	1.07616	1.07616	595
3440.53	5647.94	1.07705	1.07705	595
3440.64	5653.91	1.07792	1.07792	595
3440.74	5658.03	1.07875	1.07875	595
3440.85	5659.86	1.07961	1.07961	595
3440.96	5660.12	1.0805	1.0805	595
3441.07	5659.76	1.08135	1.08135	595
3441.17	5660.45	1.08218	1.08218	595
3441.28	5661.08	1.08307	1.08307	595
3441.39	5661.9	1.08395	1.08395	595
3441.49	5662.8	1.08474	1.08474	595
3441.6	5663.58	1.08561	1.08561	595
3441.71	5664.76	1.0865	1.0865	595
3441.81	5667.48	1.0873	1.0873	595
3441.92	5671.29	1.08817	1.08817	595
3442.03	5675.45	1.08906	1.08906	595
3442.13	5678.6	1.08985	1.08985	595
3442.24	5682.04	1.09071	1.09071	595
3442.35	5684.6	1.09162	1.09162	595
3442.46	5684.97	1.09249	1.09249	595
3442.56	5686.15	1.09332	1.09332	595
3442.67	5687.19	1.09419	1.09419	595
3442.78	5688.33	1.09505	1.09505	595
3442.88	5689.57	1.09588	1.09588	595
3442.99	5691.11	1.09675	1.09675	595
3443.1	5692.59	1.09764	1.09764	595
3443.21	5692.97	1.09849	1.09849	595
3443.31	5692.27	1.09931	1.09931	595
3443.42	5689.99	1.10018	1.10018	595
3443.53	5691.14	1.10105	1.10105	595
3443.63	5695.19	1.10188	1.10188	595
3443.74	5700.82	1.10274	1.10274	595
3443.85	5707.15	1.10361	1.10361	595
3443.96	5711.77	1.10448	1.10448	595
3444.06	5714.4	1.10527	1.10527	595
3444.17	5714.53	1.10618	1.10618	595
3444.28	5713.87	1.10706	1.10706	595
3444.38	5713.33	1.10785	1.10785	595
3444.49	5713.7	1.10874	1.10874	595
3444.6	5715.1	1.10961	1.10961	595
3444.71	5717.25	1.11048	1.11048	595
3444.81	5718.99	1.11126	1.11126	595
3444.92	5720.55	1.11215	1.11215	595
3445.03	5722.41	1.11306	1.11306	595
3445.13	5724.45	1.11384	1.11384	595
3445.24	5726.99	1.11469	1.11469	595
3445.35	5730.37	1.1156	1.1156	595
3445.46	5733.9	1.11647	1.11647	595
3445.56	5736.21	1.11728	1.11728	595
3445.67	5738	1.11812	1.11812	595
3445.78	5740.14	1.11901	1.11901	595
3445.88	5741.29	1.11982	1.11982	595
3445.99	5743.27	1.12069	1.12069	595
3446.1	5744.46	1.12158	1.12158	595
3446.21	5745.29	1.12246	1.12246	595
3446.31	5745.8	1.12325	1.12325	595
3446.42	5746.09	1.12416	1.12416	595
3446.53	5744.05	1.12501	1.12501	595
3446.63	5742.75	1.12579	1.12579	595
3446.74	5743.21	1.12668	1.12668	595
3446.85	5746.53	1.12755	1.12755	595
3446.95	5751.74	1.12836	1.12836	595
3447.06	5757.69	1.12922	1.12922	595
3447.17	5762.18	1.13011	1.13011	595
3447.28	5765.46	1.13098	1.13098	595
3447.38	5766.87	1.13179	1.13179	595
3447.49	5767.12	1.13268	1.13268	595
3447.6	5766.54	1.13356	1.13356	595
3447.7	5766.15	1.13437	1.13437	595
3447.81	5767.04	1.13522	1.13522	595
3447.92	5769.18	1.13609	1.13609	595
3448.03	5771.75	1.13697	1.13697	595
3448.13	5773	1.13776	1.13776	595
3448.24	5774.19	1.13861	1.13861	595
3448.35	5777.74	1.1395	1.1395	595
3448.45	5781.19	1.14026	1.14026	595
3448.56	5784.31	1.14115	1.14115	595
3448.67	5787.04	1.14204	1.14204	595
3448.78	5788.75	1.14293	1.14293	595
3448.88	5790.29	1.14371	1.14371	595
3448.99	5791.92	1.14458	1.14458	595
3449.1	5793.69	1.14547	1.14547	595
3449.2	5795.35	1.14626	1.14626	595
3449.31	5797.65	1.14715	1.14715	595
3449.42	5798.35	1.14801	1.14801	595
3449.53	5799.28	1.14888	1.14888	595
3449.63	5800.26	1.14969	1.14969	595
3449.74	5799.05	1.1506	1.1506	595
3449.85	5796.99	1.15144	1.15144	595
3449.95	5796.75	1.15225	1.15225	595
3450.06	5798.7	1.15312	1.15312	595
3450.17	5803.37	1.15401	1.15401	595
3450.28	5808.36	1.15488	1.15488	595
3450.38	5813.35	1.15568	1.15568	595
3450.49	5817.19	1.15655	1.15655	594
3450.6	5819.59	1.15744	1.15744	594
3450.7	5820.47	1.15822	1.15822	594
3450.81	5821.57	1.15911	1.15911	594
3450.92	5821.94	1.16	1.16	594
3451.03	5822.79	1.16089	1.16089	594
3451.13	5823.83	1.16168	1.16168	594
3451.24	5826.05	1.16257	1.16257	594
3451.35	5826.94	1.16345	1.16345	594
3451.45	5828.16	1.16422	1.16422	594
3451.56	5830.02	1.16509	1.16509	594
3451.67	5832.28	1.16596	1.16596	594
3451.77	5834.68	1.16676	1.16676	594
3451.88	5836.92	1.16765	1.16765	594
3451.99	5839.04	1.16852	1.16852	594
3452.1	5840.64	1.16943	1.16943	594
3452.2	5842.42	1.17021	1.17021	594
3452.31	5843.86	1.17108	1.17108	594
3452.42	5845.48	1.17195	1.17195	594
3452.52	5847.26	1.17276	1.17276	594
3452.63	5849.26	1.17362	1.17362	594
3452.74	5851.39	1.17451	1.17451	594
3452.85	5852.26	1.1754	1.1754	594
3452.95	5851.47	1.17619	1.17619	594
3453.06	5850.99	1.17708	1.17708	594
3453.17	5850.17	1.17794	1.17794	594
3453.27	5850.72	1.17877	1.17877	594
3453.38	5852.95	1.17966	1.17966	594
3453.49	5856.27	1.18053	1.18053	594
3453.6	5859.95	1.18142	1.18142	594
3453.7	5863.94	1.18222	1.18222	594
3453.81	5866.96	1.18309	1.18309	594
3453.92	5869.3	1.18398	1.18398	594
3454.02	5870.11	1.18474	1.18474	594
3454.13	5870.66	1.18565	1.18565	594
3454.24	5871.57	1.18654	1.18654	594
3454.35	5873.06	1.18743	1.18743	594
3454.45	5874.28	1.18822	1.18822	594
3454.56	5876.51	1.18911	1.18911	594
3454.67	5878.09	1.18997	1.18997	594
3454.77	5879.11	1.19078	1.19078	594
3454.88	5880.72	1.19165	1.19165	594
3454.99	5881.84	1.19254	1.19254	594
3455.1	5883.34	1.19341	1.19341	594
3455.2	5884.79	1.19421	1.19421	594
3455.31	5886.65	1.1951	1.1951	594
3455.42	5888.67	1.19597	1.19597	594
3455.52	5890.34	1.19678	1.19678	594
3455.63	5892.1	1.19766	1.19766	594
3455.74	5893.09	1.19857	1.19857	594
3455.85	5893.25	1.19944	1.19944	594
3455.95	5893.62	1.20023	1.20023	594
3456.06	5895.3	1.20112	1.20112	594
3456.17	5897.5	1.20201	1.20201	594
3456.27	5899.72	1.20279	1.20279	594
3456.38	5902.59	1.20368	1.20368	594
3456.49	5905.39	1.20455	1.20455	594
3456.6	5907	1.20544	1.20544	594
3456.7	5907.73	1.20624	1.20624	594
3456.81	5908.93	1.20715	1.20715	594
3456.91	5909.26	1.20794	1.20794	594
3457.02	5910.92	1.20883	1.20883	594
3457.13	5912	1.20969	1.20969	594
3457.24	5914.11	1.21056	1.21056	594
3457.34	5915.76	1.21137	1.21137	594
3457.45	5918.15	1.21226	1.21226	594
3457.56	5920.2	1.21313	1.21313	594
3457.66	5922.19	1.21393	1.21393	594
3457.77	5924.23	1.21482	1.21482	594
3457.88	5925.87	1.21573	1.21573	594
3457.99	5926.86	1.21658	1.21658	594
3458.09	5928.82	1.21741	1.21741	594
3458.2	5930.28	1.21829	1.21829	594
3458.31	5931.39	1.21916	1.21916	594
3458.41	5933.06	1.21999	1.21999	594
3458.52	5935.18	1.22084	1.22084	594
3458.63	5937.49	1.2217	1.2217	594
3458.74	5938.92	1.22259	1.22259	594
3458.84	5940.54	1.22342	1.22342	594
3458.95	5943.26	1.22437	1.22437	594
3459.06	5944.01	1.2252	1.2252	594
3459.16	5944.39	1.22602	1.22602	594
3459.27	5943.77	1.22691	1.22691	594
3459.38	5944.44	1.2278	1.2278	594
3459.49	5946.24	1.22867	1.22867	594
3459.59	5948.44	1.22948	1.22948	594
3459.7	5951.72	1.23037	1.23037	594
3459.81	5954.75	1.23123	1.23123	594
3459.91	5956.71	1.23202	1.23202	594
3460.02	5957.77	1.23293	1.23293	594
3460.13	5957.98	1.23382	1.23382	594
3460.24	5958.46	1.23469	1.23469	594
3460.34	5958.92	1.23549	1.23549	594
3460.45	5960.08	1.2364	1.2364	594
3460.56	5962.09	1.23727	1.23727	594
3460.66	5963.85	1.23806	1.23806	594
3460.77	5965.78	1.23892	1.23892	594
3460.88	5967.83	1.23983	1.23983	594
3460.99	5969.55	1.2407	1.2407	594
3461.09	5971.34	1.24151	1.24151	594
3461.2	5973.83	1.24242	1.24242	594
3461.31	5975.18	1.24328	1.24328	594
3461.41	5976.59	1.24409	1.24409	594
3461.52	5977.96	1.24498	1.24498	594
3461.63	5978.89	1.24587	1.24587	594
3461.73	5980.25	1.24665	1.24665	594
3461.84	5981.92	1.24752	1.24752	594
3461.95	5983.58	1.24843	1.24843	594
3462.06	5985.35	1.2493	1.2493	594
3462.16	5986.93	1.25009	1.25009	594
3462.27	5988.75	1.25095	1.25095	594
3462.38	5990.18	1.25184	1.25184	594
3462.48	5990.69	1.25265	1.25265	594
3462.59	5990.93	1.25352	1.25352	594
3462.7	5991.4	1.25443	1.25443	594
3462.81	5992.19	1.25532	1.25532	594
3462.91	5993.86	1.2561	1.2561	594
3463.02	5995.76	1.25699	1.25699	594
3463.13	5997.61	1.25786	1.25786	594
3463.23	5999.97	1.25864	1.25864	594
3463.34	6001.9	1.25951	1.25951	594
3463.45	6003.7	1.26042	1.26042	594
3463.56	6004.48	1.26131	1.26131	594
3463.66	6005.1	1.2621	1.2621	594
3463.77	6005.77	1.263	1.263	594
3463.88	6006.89	1.26387	1.26387	594
3463.98	6007.6	1.26468	1.26468	594
3464.09	6008.91	1.26555	1.26555	594
3464.2	6011.2	1.26642	1.26642	594
3464.31	6014.02	1.26732	1.26732	594
3464.41	6016.34	1.26809	1.26809	594
3464.52	6018.16	1.26898	1.26898	594
3464.63	6019.79	1.26985	1.26985	594
3464.73	6021.1	1.27065	1.27065	594
3464.84	6022.27	1.27152	1.27152	594
3464.95	6024	1.27243	1.27243	594
3465.06	6025.24	1.2733	1.2733	594
3465.16	6026.49	1.2741	1.2741	594
3465.27	6027.6	1.27497	1.27497	594
3465.38	6029.22	1.27586	1.27586	594
3465.48	6030.22	1.27667	1.27667	594
3465.59	6031.18	1.27754	1.27754	594
3465.7	6032.23	1.2784	1.2784	594
3465.81	6033.65	1.27927	1.27927	594
3465.91	6034.57	1.28008	1.28008	594
3466.02	6035.81	1.28095	1.28095	594
3466.13	6037.44	1.28184	1.28184	594
3466.23	6038.35	1.28262	1.28262	594
3466.34	6039.82	1.28353	1.28353	594
3466.45	6041.11	1.28442	1.28442	594
3466.56	6042.29	1.28527	1.28527	594
3466.66	6043.37	1.28605	1.28605	594
3466.77	6045.15	1.28696	1.28696	595
3466.88	6046.5	1.28781	1.28781	595
3466.98	6047.54	1.28862	1.28862	595
3467.09	6048.77	1.2895	1.2895	595
3467.2	6049.87	1.29035	1.29035	595
3467.3	6051	1.29118	1.29118	595
3467.41	6052.1	1.29205	1.29205	595
3467.52	6053.54	1.29294	1.29294	595
3467.63	6055	1.29382	1.29382	595
3467.73	6056.4	1.29459	1.29459	595
3467.84	6057.76	1.2955	1.2955	595
3467.95	6059.46	1.29637	1.29637	595
3468.05	6060.29	1.29717	1.29717	595
3468.16	6061.81	1.29804	1.29804	595
3468.27	6062.81	1.29889	1.29889	595
3468.38	6064.08	1.29978	1.29978	595
3468.48	6065.01	1.30058	1.30058	595
3468.59	6066.7	1.30147	1.30147	595
3468.7	6067.9	1.30234	1.30234	595
3468.8	6068.88	1.30317	1.30317	595
3468.91	6069.45	1.30402	1.30402	595
3469.02	6070.62	1.3049	1.3049	595
3469.13	6072.22	1.30577	1.30577	595
3469.23	6072.99	1.30658	1.30658	595
3469.34	6073.63	1.30743	1.30743	595
3469.45	6074.49	1.30829	1.30829	595
3469.55	6076.71	1.30908	1.30908	595
3469.66	6079.16	1.30995	1.30995	595
3469.77	6081.46	1.31082	1.31082	595
3469.88	6082.49	1.31173	1.31173	595
3469.98	6083.05	1.31253	1.31253	595
3470.09	6083.25	1.31342	1.31342	595
3470.2	6084.22	1.31429	1.31429	595
3470.3	6084.78	1.31505	1.31505	595
3470.41	6086.11	1.31594	1.31594	595
3470.52	6087.71	1.31683	1.31683	595
3470.63	6088.4	1.3177	1.3177	595
3470.73	6089.69	1.31849	1.31849	595
3470.84	6091.54	1.31937	1.31937	595
3470.95	6092.47	1.32026	1.32026	595
3471.05	6093.62	1.32107	1.32107	595
3471.16	6094.79	1.32192	1.32192	595
3471.27	6097.26	1.32281	1.32281	595
3471.38	6098.83	1.32367	1.32367	595
3471.48	6099.97	1.3245	1.3245	595
3471.59	6101	1.32535	1.32535	595
3471.69	6102.58	1.32615	1.32615	595
3471.8	6103.82	1.32702	1.32702	595
3471.91	6105.23	1.32789	1.32789	595
3472.02	6106.83	1.3288	1.3288	595
3472.12	6107.61	1.32959	1.32959	595
3472.23	6108.27	1.33045	1.33045	595
3472.34	6109.41	1.33136	1.33136	595
3472.44	6110.02	1.33215	1.33215	595
3472.55	6110.62	1.33304	1.33304	595
3472.66	6110.95	1.33391	1.33391	595
3472.77	6112.26	1.33477	1.33477	595
3472.87	6114.21	1.33558	1.33558	595
3472.98	6115.74	1.33645	1.33645	595
3473.09	6117.14	1.33736	1.33736	595
3473.19	6117.26	1.33814	1.33814	595
3473.3	6117.72	1.33901	1.33901	595
3473.41	6118.29	1.3399	1.3399	595
3473.52	6118.57	1.34077	1.34077	595
3473.62	6119.42	1.34155	1.34155	595
3473.73	6120.77	1.34244	1.34244	595
3473.84	6122.19	1.34333	1.34333	595
3473.94	6123.51	1.34414	1.34414	595
3474.05	6124.42	1.34501	1.34501	595
3474.16	6125.44	1.34589	1.34589	595
3474.27	6126.31	1.34676	1.34676	595
3474.37	6127.09	1.34757	1.34757	595
3474.48	6128.5	1.34846	1.34846	595
3474.59	6129.49	1.34933	1.34933	595
3474.69	6130.15	1.35013	1.35013	595
3474.8	6131.22	1.35102	1.35102	595
3474.91	6132.84	1.35189	1.35189	595
3475.02	6134.11	1.35278	1.35278	595
3475.12	6134.63	1.35356	1.35356	595
3475.23	6135.68	1.35447	1.35447	595
3475.34	6137.13	1.35532	1.35532	595
3475.44	6138.36	1.35615	1.35615	595
3475.55	6139.13	1.35704	1.35704	595
3475.66	6139.45	1.3579	1.3579	595
3475.77	6139.89	1.35877	1.35877	595
3475.87	6139.79	1.3596	1.3596	595
3475.98	6140.51	1.36047	1.36047	595
3476.09	6141.98	1.36136	1.36136	595
3476.19	6142.32	1.36212	1.36212	595
3476.3	6143.12	1.36299	1.36299	595
3476.41	6144.17	1.36392	1.36392	595
3476.52	6145.06	1.36481	1.36481	595
3476.62	6145.24	1.36557	1.36557	595
3476.73	6145.97	1.36646	1.36646	595
3476.84	6146.94	1.36735	1.36735	595
3476.94	6147.14	1.36814	1.36814	595
3477.05	6148.16	1.36903	1.36903	595
3477.16	6149.01	1.36991	1.36991	595
3477.26	6150.02	1.37072	1.37072	595
3477.37	6150.39	1.37161	1.37161	595
3477.48	6151.05	1.37248	1.37248	595
3477.59	6152.01	1.37335	1.37335	595
3477.69	6152.66	1.37417	1.37417	595
3477.8	6152.85	1.37504	1.37504	595
3477.91	6153.85	1.37593	1.37593	595
3478.01	6154.6	1.37676	1.37676	595
3478.12	6155.24	1.37762	1.37762	595
3478.23	6155.46	1.37849	1.37849	595
3478.34	6155.81	1.37938	1.37938	595
3478.44	6156.1	1.38019	1.38019	595
3478.55	6155.6	1.38103	1.38103	595
3478.66	6156.59	1.38192	1.38192	595
3478.76	6156.98	1.38275	1.38275	595
3478.87	6156.55	1.38362	1.38362	595
3478.98	6157.03	1.38451	1.38451	594
3479.09	6157.22	1.38542	1.38542	594
3479.19	6157.22	1.3862	1.3862	594
3479.3	6157.69	1.38709	1.38709	594
3479.41	6158.55	1.38796	1.38796	594
3479.51	6158.73	1.38879	1.38879	594
3479.62	6158.55	1.38965	1.38965	594
3479.73	6159.12	1.39052	1.39052	594
3479.84	6159.41	1.39139	1.39139	594
3479.94	6159.5	1.39222	1.39222	594
3480.05	6160.2	1.39309	1.39309	594
3480.16	6161.87	1.39402	1.39402	594
3480.26	6161.84	1.39482	1.39482	594
3480.37	6161.08	1.39571	1.39571	594
3480.48	6160.37	1.3966	1.3966	594
3480.59	6160.14	1.39747	1.39747	594
3480.69	6160.14	1.39832	1.39832	594
3480.8	6160.37	1.39916	1.39916	594
3480.91	6160.98	1.40001	1.40001	594
3481.01	6161.12	1.40084	1.40084	594
3481.12	6161.31	1.40173	1.40173	594
3481.23	6160.62	1.40262	1.40262	594
3481.34	6160.22	1.40348	1.40348	594
3481.44	6160.09	1.40431	1.40431	594
3481.55	6159.16	1.40518	1.40518	594
3481.66	6158.36	1.40605	1.40605	594
3481.76	6158.37	1.40689	1.40689	594
3481.87	6158.33	1.40776	1.40776	594
3481.98	6157.87	1.40861	1.40861	594
3482.08	6157.81	1.40944	1.40944	594
3482.19	6157.58	1.41033	1.41033	594
3482.3	6157.11	1.41117	1.41117	594
3482.41	6156.61	1.4121	1.4121	594
3482.51	6155.87	1.41289	1.41289	594
3482.62	6154.52	1.41376	1.41376	594
3482.73	6154.14	1.41465	1.41465	594
3482.83	6153.87	1.41545	1.41545	594
3482.94	6153.09	1.41632	1.41632	594
3483.05	6152.62	1.41721	1.41721	594
3483.16	6151.81	1.41806	1.41806	594
3483.26	6152.47	1.41888	1.41888	594
3483.37	6151.76	1.41977	1.41977	594
3483.48	6151.37	1.42066	1.42066	594
3483.58	6150.47	1.42145	1.42145	594
3483.69	6148.55	1.42234	1.42234	594
3483.8	6147.44	1.42322	1.42322	594
3483.91	6146.72	1.42409	1.42409	594
3484.01	6147.26	1.4249	1.4249	594
3484.12	6147.46	1.42581	1.42581	594
3484.23	6148.31	1.42666	1.42666	594
3484.33	6148.94	1.42748	1.42748	594
3484.44	6149.45	1.42833	1.42833	594
3484.55	6149.85	1.4292	1.4292	594
3484.66	6150.51	1.43011	1.43011	594
3484.76	6150.62	1.43091	1.43091	594
3484.87	6150.42	1.43178	1.43178	594
3484.98	6150.71	1.43269	1.43269	594
3485.08	6151.24	1.43348	1.43348	594
3485.19	6150.92	1.43434	1.43434	594
3485.3	6150.92	1.43523	1.43523	594
3485.41	6151.17	1.43608	1.43608	594
3485.51	6152.17	1.43691	1.43691	594
3485.62	6153.32	1.43778	1.43778	594
3485.73	6153.7	1.43866	1.43866	594
3485.83	6153.12	1.43945	1.43945	594
3485.94	6153.02	1.44034	1.44034	594
3486.05	6152.58	1.44119	1.44119	595
3486.16	6153.32	1.44212	1.44212	595
3486.26	6153.13	1.4429	1.4429	595
3486.37	6152.37	1.44377	1.44377	595
3486.48	6152.44	1.44466	1.44466	595
3486.58	6152.66	1.44547	1.44547	595
3486.69	6152.61	1.44631	1.44631	595
3486.8	6152.62	1.4472	1.4472	595
3486.9	6153.23	1.44799	1.44799	595
3487.01	6153.94	1.44886	1.44886	595
3487.12	6154.3	1.44976	1.44976	595
3487.22	6153.88	1.45055	1.45055	595
3487.33	6153.87	1.45142	1.45142	595
3487.44	6153.57	1.45231	1.45231	595
3487.55	6153.61	1.45322	1.45322	595
3487.65	6152.77	1.45398	1.45398	595
3487.76	6152.88	1.45487	1.45487	595
3487.87	6152.7	1.45574	1.45574	595
3487.97	6152.81	1.45655	1.45655	595
3488.08	6153.17	1.45741	1.45741	595
3488.19	6153.57	1.45828	1.45828	595
3488.3	6154.13	1.45919	1.45919	595
3488.4	6154.34	1.45998	1.45998	595
3488.51	6154.51	1.46082	1.46082	595
3488.62	6155.03	1.46171	1.46171	595
3488.72	6155.53	1.46252	1.46252	595
3488.83	6155.93	1.46341	1.46341	595
3488.94	6155.9	1.46428	1.46428	595
3489.05	6156.21	1.46519	1.46519	595
3489.15	6155.83	1.46595	1.46595	595
3489.26	6156.28	1.46684	1.46684	595
3489.37	6156.56	1.46773	1.46773	595
3489.47	6156.55	1.46851	1.46851	595
3489.58	6157.02	1.4694	1.4694	595
3489.69	6157.5	1.47027	1.47027	595
3489.8	6158.07	1.47114	1.47114	595
3489.9	6158.15	1.47197	1.47197	595
3490.01	6157.88	1.47281	1.47281	595
3490.12	6158.4	1.4737	1.4737	595
3490.22	6159.04	1.47449	1.47449	595
3490.33	6159.47	1.4754	1.4754	595
3490.44	6159.31	1.47622	1.47622	595
3490.55	6159.43	1.47709	1.47709	595
3490.65	6159.72	1.4779	1.4779	595
3490.76	6160.96	1.47877	1.47877	595
3490.87	6161.86	1.47963	1.47963	595
3490.97	6162.02	1.48044	1.48044	595
3491.08	6162.16	1.48133	1.48133	595
3491.19	6162.08	1.48222	1.48222	595
3491.3	6161.9	1.48309	1.48309	595
3491.4	6162.18	1.48387	1.48387	595
3491.51	6162.6	1.48474	1.48474	595
3491.62	6162.68	1.48561	1.48561	595
3491.72	6163.19	1.48644	1.48644	595
3491.83	6162.98	1.4873	1.4873	595
3491.94	6162.82	1.48817	1.48817	595
3492.04	6162.63	1.48898	1.48898	595
3492.15	6163.01	1.48987	1.48987	595
3492.26	6162.93	1.49073	1.49073	596
3492.37	6162.89	1.4916	1.4916	596
3492.47	6163.04	1.49243	1.49243	596
3492.58	6162.86	1.4933	1.4933	596
3492.69	6162.83	1.49417	1.49417	596
3492.79	6163.15	1.49495	1.49495	596
3492.9	6163.42	1.49582	1.49582	596
3493.01	6163.06	1.49673	1.49673	596
3493.12	6163.1	1.4976	1.4976	596
3493.22	6162.97	1.49838	1.49838	595
3493.33	6163.79	1.49929	1.49929	595
3493.44	6163.78	1.50016	1.50016	595
3493.54	6164.03	1.50097	1.50097	595
3493.65	6164.14	1.50186	1.50186	595
3493.76	6163.49	1.50272	1.50272	595
3493.87	6163.36	1.50359	1.50359	595
3493.97	6163.54	1.50436	1.50436	595
3494.08	6164.2	1.50525	1.50525	595
3494.19	6164.55	1.50616	1.50616	595
3494.29	6164.53	1.50694	1.50694	595
3494.4	6164.12	1.50781	1.50781	595
3494.51	6163.75	1.5087	1.5087	595
3494.62	6163.04	1.50959	1.50959	595
3494.72	6162.61	1.51037	1.51037	595
3494.83	6162.59	1.51126	1.51126	595
3494.94	6163.35	1.51215	1.51215	595
3495.04	6163.26	1.51293	1.51293	595
3495.15	6163.76	1.5138	1.5138	595
3495.26	6163.8	1.51469	1.51469	595
3495.37	6164.02	1.51556	1.51556	595
3495.47	6164.09	1.51637	1.51637	595
3495.58	6164.42	1.51726	1.51726	595
3495.69	6164.07	1.51812	1.51812	595
3495.79	6164.4	1.51893	1.51893	595
3495.9	6164.2	1.51982	1.51982	595
3496.01	6164.48	1.52071	1.52071	595
3496.12	6165.25	1.5216	1.5216	595
3496.22	6164.99	1.52238	1.52238	595
3496.33	6164.99	1.52325	1.52325	595
3496.44	6165	1.5241	1.5241	595
3496.54	6165.86	1.52494	1.52494	595
3496.65	6166.4	1.52583	1.52583	595
3496.76	6165.95	1.5267	1.5267	595
3496.86	6165.58	1.52751	1.52751	595
3496.97	6165.16	1.5284	1.5284	595
3497.08	6164.8	1.52926	1.52926	595
3497.19	6164.42	1.53013	1.53013	595
3497.29	6164.16	1.53094	1.53094	595
3497.4	6164.21	1.53181	1.53181	595
3497.51	6164.43	1.53272	1.53272	595
3497.61	6164.29	1.5335	1.5335	595
3497.72	6164.67	1.53439	1.53439	595
3497.83	6164.36	1.53526	1.53526	595
3497.94	6164.46	1.53613	1.53613	595
3498.04	6163.94	1.53695	1.53695	595
3498.15	6163.81	1.53784	1.53784	595
3498.26	6163.69	1.53873	1.53873	594
3498.36	6163.87	1.53954	1.53954	594
3498.47	6163.05	1.54039	1.54039	594
3498.58	6162.93	1.5413	1.5413	594
3498.69	6162.77	1.54214	1.54214	594
3498.79	6163.27	1.54299	1.54299	594
3498.9	6163.57	1.54386	1.54386	594
3499.01	6162.94	1.54471	1.54471	594
3499.11	6162.89	1.54553	1.54553	594
3499.22	6163.21	1.54642	1.54642	594
3499.33	6163.22	1.54729	1.54729	594
3499.44	6163.42	1.54818	1.54818	594
3499.54	6162.88	1.54896	1.54896	594
3499.65	6162.59	1.54985	1.54985	594
3499.76	6162.11	1.55076	1.55076	594
3499.86	6161.84	1.55153	1.55153	594
3499.97	6161.69	1.55242	1.55242	594
3500.08	6162.2	1.55333	1.55333	594
3500.19	6162.46	1.55419	1.55419	594
3500.29	6162.37	1.555	1.555	594
3500.4	6162.18	1.55589	1.55589	594
3500.51	6162.16	1.55676	1.55676	594
3500.61	6162.02	1.55758	1.55758	594
3500.72	6161.9	1.55847	1.55847	594
3500.83	6161.58	1.55936	1.55936	594
3500.94	6161.44	1.56023	1.56023	594
3501.04	6161.27	1.56104	1.56104	594
3501.15	6160.94	1.56192	1.56192	594
3501.26	6161.57	1.56279	1.56279	594
3501.36	6161.92	1.56362	1.56362	593
3501.47	6161.42	1.56451	1.56451	593
3501.58	6161.21	1.5654	1.5654	593
3501.69	6160.36	1.56629	1.56629	593
3501.79	6159.76	1.56709	1.56709	593
3501.9	6159.65	1.56794	1.56794	593
3502	6159.58	1.56875	1.56875	593
3502.11	6159.53	1.56961	1.56961	593
3502.22	6159.83	1.57048	1.57048	593
3502.33	6159.58	1.57141	1.57141	593
3502.43	6159.1	1.57222	1.57222	593
3502.54	6158.66	1.57309	1.57309	593
3502.65	6158.26	1.57396	1.57396	593
3502.75	6157.73	1.57478	1.57478	593
3502.86	6157.44	1.57565	1.57565	593
3502.97	6157.3	1.57654	1.57654	593
3503.08	6157.5	1.57743	1.57743	593
3503.18	6157	1.57821	1.57821	593
3503.29	6156.79	1.5791	1.5791	593
3503.4	6156.57	1.57997	1.57997	593
3503.5	6156.36	1.58078	1.58078	593
3503.61	6156.71	1.58167	1.58167	593
3503.72	6156.36	1.58255	1.58255	593
3503.83	6156.06	1.58342	1.58342	593
3503.93	6155.92	1.58427	1.58427	593
3504.04	6155.42	1.58512	1.58512	593
3504.15	6155.08	1.58603	1.58603	593
3504.25	6154.44	1.58679	1.58679	593
3504.36	6154.79	1.58768	1.58768	593
3504.47	6154.6	1.58855	1.58855	593
3504.58	6155.06	1.58944	1.58944	593
3504.68	6155.31	1.59024	1.59024	593
3504.79	6155.32	1.59113	1.59113	593
3504.9	6154.62	1.59202	1.59202	593
3505	6153.79	1.59281	1.59281	593
3505.11	6152.86	1.59368	1.59368	593
3505.22	6152.74	1.59458	1.59458	593
3505.33	6152.59	1.59547	1.59547	593
3505.43	6151.85	1.59628	1.59628	593
3505.54	6151.51	1.59713	1.59713	593
3505.65	6150.98	1.59802	1.59802	593
3505.75	6150.51	1.5988	1.5988	593
3505.86	6150.06	1.59971	1.59971	593
3505.97	6149.3	1.60058	1.60058	593
3506.08	6148.67	1.60147	1.60147	593
3506.18	6148.51	1.60225	1.60225	593
3506.29	6148.03	1.60314	1.60314	593
3506.4	6147.12	1.60401	1.60401	593
3506.5	6146.53	1.60484	1.60484	593
3506.61	6146.81	1.60571	1.60571	593
3506.72	6146.96	1.60657	1.60657	593
3506.82	6146.58	1.60738	1.60738	593
3506.93	6145.87	1.60825	1.60825	593
3507.04	6145.43	1.60914	1.60914	593
3507.15	6144.96	1.61001	1.61001	593
3507.25	6144.73	1.61079	1.61079	593
3507.36	6145.12	1.61168	1.61168	593
3507.47	6144.61	1.61257	1.61257	594
3507.57	6143.64	1.61337	1.61337	594
3507.68	6143.12	1.61428	1.61428	594
3507.79	6142.21	1.61513	1.61513	594
3507.9	6141.46	1.616	1.616	594
3508	6140.77	1.61679	1.61679	594
3508.11	6140.32	1.61767	1.61767	594
3508.22	6140.28	1.61856	1.61856	594
3508.32	6140.13	1.61935	1.61935	594
3508.43	6139.83	1.62024	1.62024	594
3508.54	6139.3	1.62111	1.62111	594
3508.65	6139.25	1.62201	1.62201	594
3508.75	6138.64	1.62278	1.62278	594
3508.86	6138.48	1.62367	1.62367	594
3508.97	6138.17	1.62456	1.62456	594
3509.07	6137.39	1.62534	1.62534	594
3509.18	6136.81	1.62623	1.62623	594
3509.29	6136.24	1.6271	1.6271	594
3509.4	6135.45	1.62795	1.62795	594
3509.5	6135.52	1.62877	1.62877	594
3509.61	6134.75	1.62966	1.62966	594
3509.72	6134.32	1.63051	1.63051	594
3509.82	6134.24	1.63134	1.63134	594
3509.93	6134.05	1.63223	1.63223	594
3510.04	6133.54	1.63309	1.63309	594
3510.15	6132.37	1.63398	1.63398	594
3510.25	6131.6	1.63475	1.63475	594
3510.36	6130.43	1.63562	1.63562	594
3510.47	6129.84	1.6365	1.6365	594
3510.57	6129.4	1.63729	1.63729	594
3510.68	6128.65	1.63818	1.63818	594
3510.79	6128.15	1.63905	1.63905	594
3510.9	6127.93	1.63994	1.63994	594
3511	6126.78	1.64074	1.64074	594
3511.11	6125.82	1.64163	1.64163	594
3511.22	6125.2	1.6425	1.6425	594
3511.32	6124.65	1.64331	1.64331	594
3511.43	6123.9	1.64419	1.64419	594
3511.54	6123.24	1.64504	1.64504	594
3511.65	6122.31	1.64589	1.64589	594
3511.75	6120.83	1.64667	1.64667	594
3511.86	6120.99	1.64758	1.64758	594
3511.97	6121.37	1.64843	1.64843	594
3512.07	6120.77	1.64924	1.64924	594
3512.18	6120.36	1.65013	1.65013	594
3512.29	6119.47	1.65102	1.65102	594
3512.39	6118.27	1.65182	1.65182	594
3512.5	6117.14	1.65267	1.65267	594
3512.61	6116.95	1.65358	1.65358	594
3512.72	6116.46	1.65445	1.65445	594
3512.82	6115.53	1.65523	1.65523	594
3512.93	6114.14	1.6561	1.6561	594
3513.04	6113.46	1.65699	1.65699	594
3513.14	6112.35	1.65775	1.65775	594
3513.25	6111.73	1.65866	1.65866	594
3513.36	6110.92	1.65953	1.65953	594
3513.47	6110.1	1.6604	1.6604	594
3513.57	6109.54	1.66123	1.66123	594
3513.68	6109.65	1.6621	1.6621	594
3513.79	6108.46	1.66298	1.66298	594
3513.89	6107.85	1.66377	1.66377	594
3514	6107.42	1.66462	1.66462	594
3514.11	6106.57	1.66553	1.66553	594
3514.22	6106	1.66639	1.66639	594
3514.32	6104.97	1.6672	1.6672	594
3514.43	6103.95	1.66807	1.66807	594
3514.54	6103.68	1.66896	1.66896	594
3514.64	6103.12	1.66976	1.66976	594
3514.75	6102.13	1.67065	1.67065	594
3514.86	6101.13	1.67152	1.67152	594
3514.97	6099.88	1.67237	1.67237	594
3515.07	6099.38	1.67318	1.67318	594
3515.18	6099.26	1.67404	1.67404	594
3515.29	6098.64	1.67493	1.67493	594
3515.39	6098.07	1.67574	1.67574	594
3515.5	6096.25	1.67659	1.67659	595
3515.61	6095.28	1.6775	1.6775	595
3515.72	6093.98	1.67838	1.67838	595
3515.82	6092.82	1.67917	1.67917	595
3515.93	6091.54	1.68006	1.68006	595
3516.04	6090.94	1.68093	1.68093	595
3516.14	6090.45	1.68173	1.68173	595
3516.25	6090.04	1.6826	1.6826	595
3516.36	6088.95	1.68347	1.68347	595
3516.47	6088.28	1.68436	1.68436	595
3516.57	6087.34	1.68516	1.68516	595
3516.68	6086.93	1.68605	1.68605	595
3516.78	6085.95	1.68686	1.68686	595
3516.89	6084.64	1.68775	1.68775	595
3517	6083.04	1.68862	1.68862	595
3517.11	6082.52	1.68953	1.68953	595
3517.21	6081.66	1.69031	1.69031	595
3517.32	6081.33	1.6912	1.6912	595
3517.43	6080.96	1.69203	1.69203	595
3517.53	6079.86	1.69283	1.69283	595
3517.64	6079.51	1.69372	1.69372	595
3517.75	6079.43	1.69463	1.69463	595
3517.86	6078.74	1.6955	1.6955	595
3517.96	6077.61	1.69631	1.69631	595
3518.07	6076.49	1.69719	1.69719	595
3518.18	6075.02	1.69806	1.69806	595
3518.28	6073.66	1.69885	1.69885	595
3518.39	6072.57	1.69974	1.69974	595
3518.5	6072.33	1.70063	1.70063	595
3518.61	6070.97	1.70151	1.70151	595
3518.71	6069.14	1.70228	1.70228	595
[truncated: 194 more rows]
