# Supplementary material for: Benchmark dataset of the effect of grain size on strength in the single-phase FCC CrCoNi medium entropy alloy
Source: Data Brief. 2019 Oct 1;27:104592. doi: 10.1016/j.dib.2019.104592 (PMC6812030; doi:10.1016/j.dib.2019.104592)
Supplement: Multimedia component 1 [file mmc1.zip › Compression_Tests/873K/CrCoNi_1173K_45min_873K.xlsx]

## Sheet: CrCoNi_1173K_45min_873K
Name	CrCoNi-900C-45min-11µm-893K
Diameter	4.06	mm
Sample height	8.06	mm
Gage length	8.06	mm
Speed ​​during measurement	0.48	mm/min
Time	Force	Crosshead Displacement	Crosshead Displacement	Temperature
s	N	mm	mm	°C
7733.27	108.188	0	0	594
7733.35	108.18	-2.07e-05	-2.07e-05	594
7733.38	108.243	-2.07e-05	-2.07e-05	594
7733.38	108.243	-2.07e-05	-2.07e-05	594
7733.49	108.093	-4.13e-05	-4.13e-05	594
7733.6	108.038	-4.13e-05	-4.13e-05	594
7733.7	109.813	0.000268603	0.000268603	594
7733.81	113.753	0.00115719	0.00115719	594
7733.92	117.272	0.0020875	0.0020875	594
7734.02	120.249	0.00287285	0.00287285	594
7734.13	123.589	0.00378265	0.00378265	594
7734.24	127.173	0.00469198	0.00469198	594
7734.35	131.593	0.0055603	0.0055603	594
7734.45	135.714	0.00634565	0.00634565	594
7734.56	140.181	0.00723448	0.00723448	594
7734.67	143.087	0.0081233	0.0081233	594
7734.77	144.516	0.00892963	0.00892963	594
7734.88	146.418	0.00979748	0.00979748	594
7734.99	148.392	0.0106868	0.0106868	594
7735.1	150.902	0.0115546	0.0115546	594
7735.2	153.238	0.0123405	0.0123405	594
7735.31	156.199	0.0132703	0.0132703	594
7735.42	159.798	0.0141386	0.0141386	594
7735.52	163.367	0.0149449	0.0149449	594
7735.63	166.943	0.0158128	0.0158128	594
7735.74	171.119	0.0167226	0.0167226	594
7735.85	175.396	0.0175904	0.0175904	594
7735.95	178.594	0.0183763	0.0183763	594
7736.06	180.544	0.0192651	0.0192651	594
7736.17	181.515	0.0201539	0.0201539	594
7736.27	182.47	0.0209393	0.0209393	594
7736.38	183.402	0.0218486	0.0218486	593
7736.49	184.405	0.0226964	0.0226964	593
7736.6	185.47	0.0235642	0.0235642	593
7736.7	186.291	0.0243706	0.0243706	593
7736.81	187.404	0.0252389	0.0252389	593
7736.92	188.683	0.0261277	0.0261277	593
7737.02	189.662	0.0269336	0.0269336	593
7737.13	190.783	0.0278224	0.0278224	593
7737.24	192.188	0.0286907	0.0286907	593
7737.35	193.672	0.0295795	0.0295795	593
7737.45	194.809	0.0303649	0.0303649	593
7737.56	196.293	0.0312542	0.0312542	593
7737.67	197.887	0.0321635	0.0321635	593
7737.77	199.379	0.0329697	0.0329697	593
7737.88	201.415	0.033838	0.033838	593
7737.99	203.476	0.0347059	0.0347059	593
7738.09	205.662	0.0354917	0.0354917	593
7738.2	208.78	0.0363805	0.0363805	593
7738.31	212.452	0.0372691	0.0372691	593
7738.42	217.446	0.0381374	0.0381374	593
7738.52	223.289	0.0389643	0.0389643	593
7738.63	230.078	0.0398531	0.0398531	593
7738.74	237.457	0.0407214	0.0407214	593
7738.84	243.797	0.0415478	0.0415478	593
7738.95	251.422	0.0424161	0.0424161	593
7739.06	258.743	0.0433049	0.0433049	593
7739.17	265.078	0.0441732	0.0441732	593
7739.27	272.817	0.0450001	0.0450001	593
7739.38	280.907	0.0458684	0.0458684	593
7739.49	289.243	0.0467362	0.0467362	593
7739.59	296.868	0.0475426	0.0475426	593
7739.7	305.371	0.0484314	0.0484314	593
7739.81	314.356	0.0492997	0.0492997	593
7739.92	323.496	0.0502091	0.0502091	593
7740.02	332.278	0.0509739	0.0509739	593
7740.13	341.703	0.0518832	0.0518832	593
7740.24	352.153	0.0527721	0.0527721	593
7740.34	360.938	0.0535989	0.0535989	593
7740.45	370.653	0.0544674	0.0544674	593
7740.56	380.465	0.0553353	0.0553353	593
7740.67	390.434	0.0562036	0.0562036	593
7740.77	399.621	0.0570304	0.0570304	593
7740.88	410.364	0.0579398	0.0579398	593
7740.99	421.098	0.0588081	0.0588081	593
7741.09	431.321	0.0596349	0.0596349	593
7741.2	442.192	0.0605238	0.0605238	593
7741.31	452.801	0.0613921	0.0613921	593
7741.42	463.379	0.0622807	0.0622807	593
7741.52	473.379	0.0630665	0.0630665	593
7741.63	484.282	0.0639553	0.0639553	593
7741.74	495.305	0.0648441	0.0648441	593
7741.84	505.832	0.06565	0.06565	593
7741.95	516.996	0.0665388	0.0665388	593
7742.06	528.176	0.0674071	0.0674071	593
7742.17	539.934	0.0683165	0.0683165	593
7742.27	550.317	0.0691023	0.0691023	593
7742.38	561.868	0.0699701	0.0699701	593
7742.49	573.657	0.070859	0.070859	593
7742.59	584.532	0.0716653	0.0716653	593
7742.7	597.039	0.0725541	0.0725541	593
7742.81	608.672	0.0734222	0.0734222	593
7742.91	619.43	0.0742285	0.0742285	593
7743.02	631.461	0.0750968	0.0750968	593
7743.13	643.961	0.0760062	0.0760062	593
7743.23	654.984	0.0768125	0.0768125	593
7743.34	667.18	0.0776803	0.0776803	593
7743.45	680.117	0.0785692	0.0785692	594
7743.56	692.117	0.0794375	0.0794375	594
7743.66	702.805	0.0802438	0.0802438	594
7743.77	715.016	0.0811326	0.0811326	594
7743.88	726.605	0.0820005	0.0820005	594
7743.98	737.402	0.0828068	0.0828068	594
7744.09	749.363	0.0836956	0.0836956	594
7744.2	761.887	0.084564	0.084564	594
7744.31	773.789	0.0854323	0.0854323	594
7744.41	784.555	0.0862381	0.0862381	594
7744.52	796.562	0.087127	0.087127	594
7744.63	808.773	0.0880368	0.0880368	594
7744.73	819.766	0.0888221	0.0888221	594
7744.84	831.875	0.0897109	0.0897109	594
7744.95	844.406	0.0905998	0.0905998	594
7745.06	856.109	0.0914681	0.0914681	594
7745.16	866.617	0.0922739	0.0922739	594
7745.27	878.328	0.0931423	0.0931423	594
7745.38	889.598	0.0940106	0.0940106	594
7745.48	899.953	0.0948164	0.0948164	594
7745.59	911.922	0.0956848	0.0956848	594
7745.7	923.617	0.0965941	0.0965941	594
7745.81	934.203	0.0974624	0.0974624	594
7745.91	943.598	0.0982687	0.0982687	594
7746.02	953.305	0.0991576	0.0991576	594
7746.13	963.09	0.100025	0.100025	594
7746.23	972.273	0.100832	0.100832	594
7746.34	981.789	0.1017	0.1017	594
7746.45	991.652	0.102589	0.102589	594
7746.56	1001.53	0.103457	0.103457	594
7746.66	1010.64	0.104263	0.104263	594
7746.77	1020.7	0.105152	0.105152	594
7746.88	1030.72	0.106	0.106	594
7746.98	1040.08	0.106827	0.106827	594
7747.09	1050.72	0.107715	0.107715	594
7747.2	1061.27	0.108583	0.108583	594
7747.31	1072.64	0.109452	0.109452	594
7747.41	1082.69	0.110237	0.110237	594
7747.52	1094.13	0.111147	0.111147	594
7747.63	1105.17	0.111974	0.111974	594
7747.73	1116	0.1128	0.1128	594
7747.84	1128.25	0.113668	0.113668	594
7747.95	1141.62	0.114536	0.114536	594
7748.05	1153.42	0.115363	0.115363	594
7748.16	1166.66	0.116231	0.116231	594
7748.27	1180.43	0.11712	0.11712	594
7748.38	1193.71	0.118009	0.118009	594
7748.48	1205.66	0.118795	0.118795	594
7748.59	1219.24	0.119663	0.119663	594
7748.7	1232.38	0.120531	0.120531	594
7748.8	1245.11	0.121337	0.121337	594
7748.91	1258.6	0.122205	0.122205	594
7749.02	1271.44	0.123094	0.123094	594
7749.13	1284.93	0.123962	0.123962	594
7749.23	1297	0.124769	0.124769	594
7749.34	1310.33	0.125658	0.125658	594
7749.45	1323.82	0.126525	0.126525	594
7749.55	1335.53	0.127332	0.127332	594
7749.66	1348.92	0.128221	0.128221	594
7749.77	1361.87	0.129089	0.129089	594
7749.88	1375.09	0.129978	0.129978	594
7749.98	1386.99	0.130743	0.130743	594
7750.09	1401.04	0.131631	0.131631	594
7750.2	1414.39	0.132499	0.132499	594
7750.3	1426.47	0.133326	0.133326	594
7750.41	1439.93	0.134215	0.134215	594
7750.52	1453.74	0.135063	0.135063	594
7750.63	1467.34	0.135952	0.135952	594
7750.73	1479.09	0.136737	0.136737	594
7750.84	1491.93	0.137605	0.137605	594
7750.95	1505.11	0.138515	0.138515	594
7751.05	1516.48	0.139279	0.139279	594
7751.16	1529.58	0.140168	0.140168	594
7751.27	1542.3	0.141016	0.141016	594
7751.38	1554.24	0.141884	0.141884	594
7751.48	1566.27	0.142669	0.142669	594
7751.59	1579.64	0.1436	0.1436	595
7751.7	1592.48	0.144447	0.144447	595
7751.8	1604.03	0.145233	0.145233	595
7751.91	1617.2	0.146122	0.146122	595
7752.02	1630.93	0.14701	0.14701	595
7752.13	1644.08	0.147899	0.147899	595
7752.23	1655.97	0.148685	0.148685	595
7752.34	1668.85	0.149532	0.149532	595
7752.45	1681.54	0.150421	0.150421	595
7752.55	1693.49	0.151206	0.151206	595
7752.66	1707.25	0.152095	0.152095	595
7752.77	1721.17	0.152984	0.152984	595
7752.87	1733.44	0.15377	0.15377	595
7752.98	1747.44	0.154679	0.154679	595
7753.09	1760.49	0.155527	0.155527	595
7753.2	1774.01	0.156395	0.156395	595
7753.3	1786.3	0.157201	0.157201	595
7753.41	1799.62	0.158069	0.158069	595
7753.52	1813.37	0.158979	0.158979	595
7753.62	1825.66	0.159764	0.159764	595
7753.73	1839.01	0.160632	0.160632	595
7753.84	1852.12	0.161501	0.161501	595
7753.95	1865.3	0.162389	0.162389	595
7754.05	1877.67	0.163195	0.163195	595
7754.16	1888.64	0.164084	0.164084	595
7754.27	1901.03	0.164953	0.164953	595
7754.37	1913.21	0.165759	0.165759	595
7754.48	1926.43	0.166627	0.166627	595
7754.59	1939.37	0.167495	0.167495	595
7754.7	1952.31	0.168363	0.168363	595
7754.8	1964.5	0.16919	0.16919	595
7754.91	1977.96	0.170058	0.170058	595
7755.02	1991.14	0.170927	0.170927	595
7755.12	2003.6	0.171753	0.171753	595
7755.23	2016.94	0.172621	0.172621	595
7755.34	2030.68	0.17349	0.17349	595
7755.45	2044.61	0.174378	0.174378	595
7755.55	2056.96	0.175164	0.175164	595
7755.66	2071	0.176053	0.176053	595
7755.77	2084.93	0.176942	0.176942	595
7755.87	2097.45	0.177727	0.177727	595
7755.98	2111.06	0.178595	0.178595	595
7756.09	2124.93	0.179463	0.179463	595
7756.2	2139.13	0.180373	0.180373	595
7756.3	2151.75	0.181158	0.181158	595
7756.41	2166.11	0.182068	0.182068	595
7756.52	2180.33	0.182936	0.182936	595
7756.62	2192.93	0.183742	0.183742	595
7756.73	2208.04	0.18461	0.18461	595
7756.84	2222.89	0.185499	0.185499	595
7756.95	2236.24	0.186367	0.186367	595
7757.05	2248.58	0.187174	0.187174	595
7757.16	2262.13	0.188042	0.188042	595
7757.27	2276.02	0.18893	0.18893	595
7757.37	2289.04	0.189737	0.189737	595
7757.48	2303.02	0.190626	0.190626	595
7757.59	2316.68	0.191494	0.191494	595
7757.7	2330.71	0.192383	0.192383	595
7757.8	2343.51	0.193168	0.193168	595
7757.91	2357.15	0.194036	0.194036	595
7758.01	2370.54	0.194863	0.194863	595
7758.12	2384.55	0.195731	0.195731	595
7758.23	2398.7	0.19662	0.19662	595
7758.34	2412.32	0.197488	0.197488	595
7758.44	2425.64	0.198294	0.198294	595
7758.55	2439.55	0.199183	0.199183	595
7758.66	2453.78	0.200052	0.200052	595
7758.76	2466.47	0.200858	0.200858	595
7758.87	2479.8	0.201747	0.201747	595
7758.98	2494.05	0.202636	0.202636	595
7759.09	2507.96	0.203524	0.203524	595
7759.19	2520.41	0.20433	0.20433	595
7759.3	2534.13	0.205199	0.205199	595
7759.41	2548.13	0.206067	0.206067	595
7759.51	2560.24	0.206873	0.206873	595
7759.62	2574.1	0.207762	0.207762	595
7759.73	2587.58	0.20863	0.20863	595
7759.84	2601.45	0.209539	0.209539	595
7759.94	2613.61	0.210325	0.210325	595
7760.05	2626.68	0.211214	0.211214	595
7760.16	2639.75	0.212103	0.212103	595
7760.26	2651.26	0.212909	0.212909	595
7760.37	2664.75	0.213797	0.213797	595
7760.48	2678.06	0.214645	0.214645	595
7760.59	2691.4	0.215534	0.215534	595
7760.69	2703.67	0.216361	0.216361	595
7760.8	2716.45	0.217229	0.217229	595
7760.91	2728.73	0.218118	0.218118	595
7761.01	2740.05	0.218903	0.218903	595
7761.12	2752.82	0.219792	0.219792	595
7761.23	2765.27	0.220681	0.220681	595
7761.34	2778.12	0.22157	0.22157	595
7761.44	2788.79	0.222376	0.222376	595
7761.55	2801.11	0.223244	0.223244	595
7761.66	2812.17	0.224112	0.224112	595
7761.76	2823.07	0.224939	0.224939	594
7761.87	2834.6	0.225828	0.225828	594
7761.98	2845.22	0.226696	0.226696	594
7762.09	2856.84	0.227606	0.227606	594
7762.19	2867.1	0.228432	0.228432	594
7762.3	2877.78	0.229321	0.229321	594
7762.41	2887.9	0.23019	0.23019	594
7762.51	2896.97	0.230995	0.230995	594
7762.62	2907.32	0.231864	0.231864	594
7762.73	2917.1	0.232753	0.232753	594
7762.83	2925.59	0.233538	0.233538	594
7762.94	2934.86	0.234427	0.234427	594
7763.05	2943.85	0.235295	0.235295	594
7763.16	2951.64	0.236226	0.236226	594
7763.26	2958.18	0.23699	0.23699	594
7763.37	2966.38	0.2379	0.2379	594
7763.48	2975.31	0.238789	0.238789	594
7763.58	2982.95	0.239553	0.239553	594
7763.69	2990.89	0.240463	0.240463	594
7763.8	2997.6	0.241352	0.241352	594
7763.91	3003.95	0.242199	0.242199	594
7764.01	3010.06	0.243026	0.243026	594
7764.12	3017.42	0.243936	0.243936	594
7764.23	3023.82	0.244783	0.244783	594
7764.33	3029.27	0.245589	0.245589	594
7764.44	3034.78	0.246458	0.246458	594
7764.55	3040.04	0.247367	0.247367	594
7764.66	3044.49	0.248235	0.248235	594
7764.76	3048.48	0.249062	0.249062	594
7764.87	3052.95	0.24993	0.24993	594
7764.98	3057.4	0.250819	0.250819	594
7765.08	3061.06	0.251604	0.251604	594
7765.19	3064.68	0.252514	0.252514	594
7765.3	3067.09	0.253362	0.253362	594
7765.41	3070.88	0.25425	0.25425	594
7765.51	3073.18	0.255036	0.255036	594
7765.62	3075.71	0.255925	0.255925	594
7765.73	3078.5	0.256793	0.256793	594
7765.83	3080.49	0.25762	0.25762	594
7765.94	3080.88	0.258488	0.258488	594
7766.05	3081.6	0.259376	0.259376	594
7766.16	3082.84	0.260265	0.260265	594
7766.26	3083.84	0.261072	0.261072	594
7766.37	3085.14	0.26194	0.26194	594
7766.48	3085.01	0.262787	0.262787	594
7766.58	3083.98	0.263594	0.263594	594
7766.69	3083.45	0.264503	0.264503	594
7766.8	3084.08	0.265371	0.265371	594
7766.91	3086.42	0.26626	0.26626	594
7767.01	3089.19	0.267087	0.267087	594
7767.12	3090.06	0.267955	0.267955	594
7767.23	3090.53	0.268823	0.268823	594
7767.33	3091.42	0.269609	0.269609	594
7767.44	3093.14	0.270498	0.270498	594
7767.55	3094.65	0.271366	0.271366	594
7767.66	3097.08	0.272275	0.272275	594
7767.76	3099.31	0.27304	0.27304	594
7767.87	3101.02	0.273929	0.273929	594
7767.98	3102.99	0.274818	0.274818	594
7768.08	3104.08	0.275603	0.275603	594
7768.19	3105.81	0.276512	0.276512	594
7768.3	3107.86	0.277381	0.277381	594
7768.4	3111.45	0.278166	0.278166	594
7768.51	3115.66	0.279055	0.279055	594
7768.62	3119.09	0.279923	0.279923	594
7768.73	3121.1	0.280812	0.280812	594
7768.83	3120.93	0.281598	0.281598	593
7768.94	3119.62	0.282507	0.282507	593
7769.05	3118.03	0.283334	0.283334	593
7769.15	3116.79	0.284181	0.284181	593
7769.26	3116.51	0.28505	0.28505	593
7769.37	3124.21	0.285918	0.285918	593
7769.48	3134.77	0.286807	0.286807	593
7769.58	3143.99	0.287592	0.287592	593
7769.69	3152.18	0.288461	0.288461	593
7769.8	3154.45	0.289349	0.289349	593
7769.9	3148.48	0.290155	0.290155	594
7770.01	3144.24	0.291044	0.291044	594
7770.12	3150.06	0.291892	0.291892	594
7770.23	3158.49	0.292801	0.292801	594
7770.33	3164.1	0.293587	0.293587	594
7770.44	3147.28	0.294434	0.294434	594
7770.55	3112.5	0.295323	0.295323	594
7770.65	3128.28	0.29615	0.29615	594
7770.76	3145.82	0.297018	0.297018	594
7770.87	3163.14	0.297907	0.297907	594
7770.98	3179.19	0.298754	0.298754	594
7771.08	3192.49	0.299581	0.299581	594
7771.19	3203.02	0.300449	0.300449	594
7771.3	3172.61	0.301297	0.301297	594
7771.4	3143.69	0.302124	0.302124	594
7771.51	3162.27	0.302971	0.302971	594
7771.62	3180.86	0.303881	0.303881	594
7771.73	3198.52	0.304749	0.304749	594
7771.83	3211.29	0.305534	0.305534	594
7771.94	3217.07	0.306423	0.306423	594
7772.05	3151.44	0.307312	0.307312	594
7772.15	3167.11	0.308097	0.308097	594
7772.26	3185.12	0.308966	0.308966	594
7772.37	3200.41	0.309834	0.309834	594
7772.48	3212.75	0.310661	0.310661	594
7772.58	3220.75	0.311488	0.311488	594
7772.69	3220.7	0.312356	0.312356	594
7772.79	3219.02	0.313162	0.313162	594
7772.9	3226.24	0.31403	0.31403	594
7773.01	3236.63	0.31496	0.31496	594
7773.12	3246.28	0.315787	0.315787	594
7773.22	3252.65	0.316614	0.316614	594
7773.33	3253.8	0.317482	0.317482	594
7773.44	3247.47	0.31835	0.31835	594
7773.54	3249.37	0.319136	0.319136	594
7773.65	3257.98	0.320025	0.320025	594
7773.76	3267.22	0.320914	0.320914	594
7773.87	3269.51	0.321782	0.321782	594
7773.97	3231.56	0.322588	0.322588	594
7774.08	3231.9	0.323477	0.323477	594
7774.19	3249.11	0.324345	0.324345	594
7774.29	3264.56	0.32513	0.32513	594
7774.4	3280.69	0.325999	0.325999	594
7774.51	3293.52	0.326867	0.326867	594
7774.62	3297.74	0.327755	0.327755	594
7774.72	3234.05	0.328562	0.328562	594
7774.83	3251.15	0.329409	0.329409	594
7774.94	3270.84	0.330319	0.330319	594
7775.04	3287.74	0.331125	0.331125	594
7775.15	3305.33	0.331993	0.331993	594
7775.26	3320.14	0.332861	0.332861	594
7775.37	3328.65	0.33375	0.33375	594
7775.47	3278.22	0.334577	0.334577	594
7775.58	3282.86	0.335445	0.335445	594
7775.69	3298.47	0.336293	0.336293	594
7775.79	3312	0.337119	0.337119	594
7775.9	3306.42	0.337967	0.337967	594
7776.01	3278.76	0.338835	0.338835	594
7776.12	3297.23	0.339724	0.339724	594
7776.22	3314.05	0.340551	0.340551	594
7776.33	3331.63	0.341419	0.341419	594
7776.44	3347.27	0.342287	0.342287	594
7776.54	3357.67	0.343114	0.343114	594
7776.65	3323.12	0.343982	0.343982	594
7776.76	3306.47	0.34485	0.34485	594
7776.87	3325.79	0.345719	0.345719	594
7776.97	3343.55	0.346525	0.346525	595
7777.08	3361.09	0.347414	0.347414	595
7777.19	3376.31	0.348282	0.348282	595
7777.29	3386.84	0.349088	0.349088	595
7777.4	3355.17	0.349956	0.349956	595
7777.51	3339.72	0.350865	0.350865	595
7777.62	3355.58	0.351713	0.351713	595
7777.72	3367.45	0.35254	0.35254	595
7777.83	3362.28	0.353428	0.353428	595
7777.94	3347.72	0.354317	0.354317	595
7778.04	3361.56	0.355103	0.355103	595
7778.15	3377.46	0.355971	0.355971	595
7778.26	3392.6	0.356839	0.356839	595
7778.36	3403.86	0.357625	0.357625	595
7778.47	3402.27	0.358534	0.358534	595
7778.58	3350.47	0.359423	0.359423	595
7778.69	3370.38	0.360333	0.360333	595
7778.79	3387.53	0.361097	0.361097	595
7778.9	3406.1	0.361986	0.361986	595
7779.01	3423.29	0.362875	0.362875	595
7779.11	3436.28	0.36366	0.36366	595
7779.22	3442.99	0.364529	0.364529	595
7779.33	3402.83	0.365418	0.365418	595
7779.44	3406.34	0.366286	0.366286	595
7779.54	3420.02	0.367071	0.367071	595
7779.65	3432.67	0.367981	0.367981	595
7779.76	3399.71	0.36887	0.36887	595
7779.86	3395.38	0.369655	0.369655	595
7779.97	3413.89	0.370544	0.370544	595
7780.08	3432.79	0.371433	0.371433	595
7780.19	3449.58	0.372322	0.372322	595
7780.29	3462.49	0.373128	0.373128	595
7780.4	3470.65	0.373996	0.373996	595
7780.51	3413.5	0.374864	0.374864	595
7780.61	3422.9	0.37565	0.37565	595
7780.72	3442.61	0.376559	0.376559	595
7780.83	3461.23	0.377427	0.377427	595
7780.94	3479.15	0.378337	0.378337	595
7781.04	3493.16	0.379122	0.379122	595
7781.15	3505.37	0.380011	0.380011	595
7781.26	3479.06	0.380921	0.380921	595
7781.36	3453.28	0.381685	0.381685	595
7781.47	3468.23	0.382595	0.382595	595
7781.58	3482.72	0.383464	0.383464	595
7781.69	3476.73	0.384331	0.384331	595
7781.79	3445	0.385138	0.385138	595
7781.9	3463.26	0.386027	0.386027	595
7782.01	3482.48	0.386895	0.386895	595
7782.11	3499.62	0.387701	0.387701	595
7782.22	3516.97	0.38861	0.38861	595
7782.33	3528.9	0.389478	0.389478	595
7782.44	3477.95	0.390388	0.390388	595
7782.54	3477.6	0.391173	0.391173	595
7782.65	3498.02	0.392042	0.392042	595
7782.76	3518.99	0.39293	0.39293	595
7782.86	3534.77	0.393716	0.393716	595
7782.97	3550.51	0.394626	0.394626	595
7783.08	3561.66	0.395494	0.395494	595
7783.18	3541.41	0.396341	0.396341	595
7783.29	3514.4	0.39723	0.39723	595
7783.4	3529.72	0.398119	0.398119	595
7783.51	3544.58	0.399008	0.399008	595
7783.61	3551.85	0.399793	0.399793	595
7783.72	3494.46	0.400682	0.400682	595
7783.83	3514.16	0.401571	0.401571	595
7783.93	3531.38	0.402336	0.402336	595
7784.04	3549.4	0.403204	0.403204	595
7784.15	3567.25	0.404113	0.404113	595
7784.26	3581.65	0.405002	0.405002	595
7784.36	3577.28	0.405809	0.405809	595
7784.47	3529.51	0.406697	0.406697	595
7784.58	3549.02	0.407565	0.407565	595
7784.68	3567.23	0.408392	0.408392	595
7784.79	3586.69	0.40926	0.40926	595
7784.9	3604.14	0.410149	0.410149	595
7785.01	3618.51	0.411038	0.411038	595
7785.11	3625.74	0.411824	0.411824	595
7785.22	3581.07	0.412713	0.412713	595
7785.33	3583.02	0.41358	0.41358	595
7785.43	3597.01	0.414387	0.414387	595
7785.54	3611.58	0.415276	0.415276	595
7785.65	3602.42	0.416164	0.416164	595
7785.76	3559.41	0.417074	0.417074	595
7785.86	3576.76	0.41786	0.41786	595
7785.97	3595.75	0.418727	0.418727	595
7786.08	3613.66	0.419616	0.419616	595
7786.18	3627.63	0.420423	0.420423	595
7786.29	3640.35	0.421291	0.421291	595
7786.4	3617.67	0.42218	0.42218	595
7786.51	3593.94	0.423027	0.423027	595
7786.61	3611.32	0.423854	0.423854	595
7786.72	3630.87	0.424722	0.424722	595
7786.83	3649.46	0.425611	0.425611	595
7786.93	3665.28	0.426417	0.426417	595
7787.04	3679.42	0.427285	0.427285	595
7787.15	3681.1	0.428195	0.428195	594
7787.26	3628.17	0.429063	0.429063	594
7787.36	3641.87	0.429849	0.429849	594
7787.47	3657.58	0.430738	0.430738	594
7787.58	3672.36	0.431605	0.431605	594
7787.68	3678.94	0.432391	0.432391	594
7787.79	3616.08	0.433321	0.433321	594
7787.9	3633.44	0.43421	0.43421	594
7788	3650.42	0.434975	0.434975	594
7788.11	3668.83	0.435884	0.435884	594
7788.22	3684.95	0.436773	0.436773	594
7788.32	3694.77	0.437559	0.437559	594
7788.43	3676.16	0.438427	0.438427	594
7788.54	3652.52	0.439315	0.439315	594
7788.65	3671.91	0.440204	0.440204	594
7788.75	3688.84	0.44099	0.44099	594
7788.86	3706.67	0.441858	0.441858	594
7788.97	3722.32	0.442706	0.442706	594
7789.07	3735.43	0.443533	0.443533	594
7789.18	3745.33	0.444421	0.444421	594
7789.29	3714.4	0.44529	0.44529	594
7789.4	3689.6	0.446179	0.446179	594
7789.5	3704.24	0.446964	0.446964	594
7789.61	3720.43	0.447832	0.447832	594
7789.72	3735.3	0.448721	0.448721	594
7789.82	3740.18	0.449548	0.449548	594
7789.93	3676.47	0.450395	0.450395	594
7790.04	3693.61	0.451284	0.451284	594
7790.15	3712.13	0.452152	0.452152	594
7790.25	3728.09	0.452958	0.452958	594
7790.36	3742.37	0.453847	0.453847	594
7790.47	3748.83	0.454715	0.454715	594
7790.57	3702.11	0.455522	0.455522	594
7790.68	3713.1	0.45639	0.45639	594
7790.79	3733.18	0.457278	0.457278	594
7790.9	3753.23	0.458147	0.458147	594
7791	3769.72	0.458953	0.458953	594
7791.11	3785.56	0.459821	0.459821	594
7791.22	3798.11	0.46071	0.46071	594
7791.32	3785.71	0.461496	0.461496	594
7791.43	3740.86	0.462384	0.462384	594
7791.54	3757.64	0.463252	0.463252	594
7791.65	3774.66	0.464141	0.464141	594
7791.75	3788.95	0.464947	0.464947	594
7791.86	3801.46	0.465816	0.465816	594
7791.97	3771.37	0.466684	0.466684	594
7792.07	3739.56	0.46749	0.46749	594
7792.18	3758.05	0.468358	0.468358	594
7792.29	3775.76	0.469247	0.469247	594
7792.4	3792.66	0.470095	0.470095	594
7792.5	3803.53	0.4709	0.4709	594
7792.61	3780.8	0.471789	0.471789	594
7792.72	3763.37	0.472637	0.472637	594
7792.82	3781.83	0.473464	0.473464	594
7792.93	3801.87	0.474332	0.474332	594
7793.04	3821.34	0.475221	0.475221	594
7793.14	3837.75	0.476027	0.476027	594
7793.25	3852.79	0.476916	0.476916	594
7793.36	3861.23	0.477763	0.477763	594
7793.47	3794.12	0.478673	0.478673	594
7793.57	3796.79	0.479417	0.479417	594
7793.68	3814.59	0.480285	0.480285	594
7793.79	3834.21	0.481153	0.481153	594
7793.89	3850.78	0.48198	0.48198	594
7794	3865.65	0.482848	0.482848	594
7794.11	3870.06	0.483717	0.483717	594
7794.22	3805.85	0.484585	0.484585	594
7794.32	3818.89	0.48537	0.48537	594
7794.43	3834.97	0.48628	0.48628	594
7794.54	3847.68	0.487169	0.487169	594
7794.64	3843.83	0.487933	0.487933	594
7794.75	3833.01	0.488822	0.488822	594
7794.86	3845.26	0.489711	0.489711	594
7794.97	3860.93	0.490558	0.490558	594
7795.07	3875.26	0.491365	0.491365	594
7795.18	3887.92	0.492254	0.492254	594
7795.29	3846.11	0.493142	0.493142	594
7795.39	3840.2	0.493928	0.493928	594
7795.5	3860.44	0.494796	0.494796	594
7795.61	3880.7	0.495705	0.495705	594
7795.72	3899.57	0.496532	0.496532	594
7795.82	3915.45	0.497359	0.497359	594
7795.93	3928.49	0.498248	0.498248	594
7796.04	3909.32	0.499116	0.499116	594
7796.14	3882.32	0.499923	0.499923	594
7796.25	3897.89	0.50079	0.50079	594
7796.36	3914.17	0.50168	0.50168	594
7796.47	3927.63	0.502568	0.502568	594
7796.57	3889.83	0.503354	0.503354	594
7796.68	3870.99	0.504243	0.504243	594
7796.79	3890.08	0.505131	0.505131	594
7796.89	3906.69	0.505896	0.505896	594
7797	3924.46	0.506764	0.506764	594
7797.11	3940.01	0.507653	0.507653	594
7797.22	3940.82	0.508522	0.508522	594
7797.32	3884.52	0.509348	0.509348	594
7797.43	3903.59	0.510216	0.510216	594
7797.54	3924.5	0.511085	0.511085	594
7797.64	3942.24	0.511891	0.511891	594
7797.75	3961.2	0.51278	0.51278	594
7797.86	3977.45	0.513668	0.513668	594
7797.96	3988.88	0.514454	0.514454	594
7798.07	3966.8	0.515322	0.515322	594
7798.18	3926.45	0.516211	0.516211	594
7798.29	3943.6	0.5171	0.5171	595
7798.39	3959.61	0.517865	0.517865	595
7798.5	3977.04	0.518774	0.518774	595
7798.61	3991.64	0.519642	0.519642	595
7798.71	3996.03	0.520428	0.520428	595
7798.82	3925.93	0.521337	0.521337	595
7798.93	3941.88	0.522206	0.522206	595
7799.04	3959.23	0.523115	0.523115	595
7799.14	3974.14	0.5239	0.5239	595
7799.25	3984.82	0.524769	0.524769	595
7799.36	3970.36	0.525658	0.525658	595
7799.46	3955.52	0.526443	0.526443	595
7799.57	3971.5	0.527332	0.527332	595
7799.68	3989.31	0.5282	0.5282	595
7799.79	4007.57	0.52911	0.52911	595
7799.89	4021.95	0.529916	0.529916	595
7800	4035.35	0.530784	0.530784	595
7800.11	3996.7	0.531673	0.531673	595
7800.21	3967.72	0.532479	0.532479	595
7800.32	3988.32	0.533368	0.533368	595
7800.43	4008.27	0.534195	0.534195	595
7800.54	4028.11	0.535084	0.535084	595
7800.64	4044.08	0.535889	0.535889	595
7800.75	4058.88	0.536778	0.536778	595
7800.86	4035.47	0.537647	0.537647	595
7800.96	4011.75	0.538473	0.538473	595
7801.07	4026.36	0.539342	0.539342	595
7801.18	4040.73	0.540231	0.540231	595
7801.29	4012.07	0.541098	0.541098	595
7801.39	3999.62	0.541925	0.541925	595
7801.5	4018.27	0.542814	0.542814	595
7801.61	4036.33	0.543662	0.543662	595
7801.71	4052.4	0.544489	0.544489	595
7801.82	4065.52	0.545357	0.545357	595
7801.93	4035.11	0.546246	0.546246	595
7802.04	4015.15	0.547114	0.547114	595
7802.14	4033.73	0.54792	0.54792	595
7802.25	4054.99	0.548809	0.548809	595
7802.36	4074.79	0.549698	0.549698	595
7802.46	4092.08	0.550525	0.550525	595
7802.57	4107.53	0.551372	0.551372	595
7802.68	4118.47	0.552261	0.552261	595
7802.79	4069.53	0.553129	0.553129	595
7802.89	4059.6	0.553935	0.553935	595
7803	4077.17	0.554824	0.554824	595
7803.1	4094.04	0.555609	0.555609	595
7803.21	4110.53	0.556519	0.556519	595
7803.32	4124.8	0.557408	0.557408	595
7803.43	4108.42	0.558297	0.558297	595
7803.53	4061.01	0.559082	0.559082	595
7803.64	4077.55	0.559971	0.559971	595
7803.75	4093.95	0.560839	0.560839	595
7803.85	4107	0.561645	0.561645	595
7803.96	4111.97	0.562534	0.562534	595
7804.07	4082.4	0.563402	0.563402	595
7804.18	4092.13	0.564291	0.564291	595
7804.28	4107.41	0.565098	0.565098	595
7804.39	4126.37	0.566007	0.566007	595
7804.5	4143.46	0.566896	0.566896	595
7804.6	4156.53	0.567702	0.567702	595
7804.71	4131.5	0.568591	0.568591	595
7804.82	4094.5	0.56948	0.56948	595
7804.93	4114.14	0.570327	0.570327	595
7805.03	4132.4	0.571154	0.571154	595
7805.14	4151.53	0.572022	0.572022	595
7805.25	4170	0.572932	0.572932	595
7805.35	4183.65	0.573717	0.573717	595
7805.46	4172.55	0.574627	0.574627	595
7805.57	4136.75	0.575495	0.575495	595
7805.68	4152.45	0.576363	0.576363	595
7805.78	4166.79	0.57719	0.57719	595
7805.89	4177.6	0.578058	0.578058	595
7806	4114.09	0.578947	0.578947	595
7806.1	4127.67	0.579753	0.579753	595
7806.21	4147.12	0.580642	0.580642	595
7806.32	4166.35	0.581489	0.581489	595
7806.43	4183.83	0.582399	0.582399	595
7806.53	4194.58	0.583205	0.583205	595
7806.64	4144.89	0.584073	0.584073	595
7806.75	4145.02	0.584962	0.584962	595
7806.85	4164.35	0.585747	0.585747	595
7806.96	4184.73	0.586657	0.586657	595
7807.07	4204.67	0.587546	0.587546	595
7807.18	4223	0.588434	0.588434	595
7807.28	4237.14	0.58922	0.58922	595
7807.39	4246.19	0.590088	0.590088	595
7807.5	4183.77	0.590977	0.590977	595
7807.6	4178.8	0.591783	0.591783	595
7807.71	4198.04	0.592672	0.592672	595
7807.82	4217.22	0.59354	0.59354	595
7807.92	4233.57	0.594326	0.594326	595
7808.03	4249.55	0.595215	0.595215	595
7808.14	4259.26	0.596104	0.596104	595
7808.25	4204.31	0.596993	0.596993	595
7808.35	4198.8	0.597778	0.597778	595
7808.46	4214.02	0.598667	0.598667	595
7808.57	4226.74	0.599535	0.599535	595
7808.67	4230.61	0.600341	0.600341	595
7808.78	4203.15	0.601188	0.601188	595
7808.89	4212.41	0.602119	0.602119	595
7809	4229.82	0.602987	0.602987	595
7809.1	4246.17	0.603793	0.603793	595
7809.21	4262.14	0.604661	0.604661	595
7809.32	4274.31	0.60555	0.60555	595
7809.42	4217.56	0.606335	0.606335	595
7809.53	4221.12	0.607224	0.607224	595
7809.64	4241.83	0.608093	0.608093	595
7809.75	4261.66	0.608961	0.608961	595
7809.85	4278.97	0.609767	0.609767	595
7809.96	4295.86	0.610656	0.610656	595
7810.07	4309.18	0.611544	0.611544	595
7810.17	4295.48	0.61233	0.61233	595
7810.28	4259.28	0.613219	0.613219	595
7810.39	4273.3	0.614087	0.614087	595
7810.5	4290.15	0.614976	0.614976	595
7810.6	4303.54	0.615782	0.615782	595
7810.71	4304.94	0.61665	0.61665	595
7810.82	4241.5	0.617518	0.617518	595
7810.92	4256.66	0.618366	0.618366	595
7811.03	4274.39	0.619214	0.619214	595
7811.14	4292.37	0.620102	0.620102	595
7811.25	4308.33	0.620929	0.620929	595
7811.35	4315.65	0.621756	0.621756	595
7811.46	4255.68	0.622645	0.622645	595
7811.57	4273.39	0.623513	0.623513	595
7811.67	4292.35	0.624319	0.624319	595
7811.78	4312.92	0.625228	0.625228	595
7811.89	4331.81	0.626076	0.626076	595
7812	4348.83	0.626965	0.626965	595
7812.1	4361.39	0.627751	0.627751	595
7812.21	4342.58	0.628619	0.628619	595
7812.32	4289.16	0.629507	0.629507	595
7812.42	4306.27	0.630293	0.630293	595
7812.53	4326.68	0.631182	0.631182	595
7812.64	4345.33	0.632071	0.632071	595
7812.75	4362.41	0.632939	0.632939	595
7812.85	4375.55	0.633766	0.633766	595
7812.96	4377.15	0.634613	0.634613	595
7813.07	4320.97	0.635502	0.635502	595
7813.17	4332.03	0.636308	0.636308	595
7813.28	4346.18	0.637155	0.637155	595
7813.39	4344.68	0.638044	0.638044	595
7813.49	4309.26	0.63883	0.63883	594
7813.6	4324.05	0.639719	0.639719	594
7813.71	4341.78	0.640587	0.640587	594
7813.82	4359.24	0.641476	0.641476	594
7813.92	4372.53	0.642261	0.642261	594
7814.03	4352.46	0.643129	0.643129	594
7814.14	4321.42	0.644039	0.644039	594
7814.24	4339.8	0.644824	0.644824	594
7814.35	4360.63	0.645693	0.645693	594
7814.46	4381.37	0.646582	0.646582	594
7814.57	4400.79	0.64745	0.64745	594
7814.67	4415.73	0.648235	0.648235	594
7814.78	4426.8	0.649083	0.649083	594
7814.89	4396.15	0.649951	0.649951	594
7814.99	4367.49	0.650778	0.650778	594
7815.1	4384.13	0.651646	0.651646	594
7815.21	4402.76	0.652514	0.652514	594
7815.32	4419.28	0.653403	0.653403	594
7815.42	4431.94	0.654209	0.654209	594
7815.53	4442.19	0.655098	0.655098	594
7815.64	4407.38	0.655945	0.655945	594
7815.74	4383.28	0.656752	0.656752	594
7815.85	4397.03	0.65762	0.65762	594
7815.96	4410.47	0.658488	0.658488	594
7816.07	4420.07	0.659377	0.659377	594
7816.17	4400.78	0.660183	0.660183	594
7816.28	4392.01	0.661051	0.661051	594
7816.39	4410.77	0.66194	0.66194	594
7816.49	4427.57	0.662746	0.662746	594
7816.6	4445.22	0.663614	0.663614	594
7816.71	4460.36	0.664503	0.664503	594
7816.82	4439.12	0.665371	0.665371	594
7816.92	4403.48	0.666177	0.666177	594
7817.03	4423.19	0.667025	0.667025	594
7817.14	4443.73	0.667935	0.667935	594
7817.24	4461.29	0.66872	0.66872	594
7817.35	4479.65	0.669588	0.669588	594
7817.46	4494.7	0.670477	0.670477	594
7817.57	4499.19	0.671366	0.671366	594
7817.67	4444.1	0.672172	0.672172	594
7817.78	4451.34	0.67304	0.67304	594
7817.88	4466.71	0.673826	0.673826	594
7817.99	4483.41	0.674715	0.674715	594
7818.1	4495.89	0.675583	0.675583	594
7818.21	4447.5	0.676471	0.676471	594
7818.31	4430.61	0.677236	0.677236	594
7818.42	4449.6	0.678146	0.678146	594
7818.53	4468.84	0.679035	0.679035	594
7818.63	4484.62	0.679841	0.679841	594
7818.74	4494.31	0.680689	0.680689	594
7818.85	4439.29	0.681577	0.681577	594
7818.96	4451.57	0.682466	0.682466	594
7819.06	4470.77	0.683252	0.683252	594
7819.17	4491.5	0.68412	0.68412	594
7819.28	4512.2	0.685009	0.685009	594
7819.38	4528.95	0.685814	0.685814	594
7819.49	4544.16	0.686703	0.686703	594
7819.6	4546.51	0.687572	0.687572	594
7819.71	4468.48	0.68846	0.68846	594
7819.81	4485.57	0.689246	0.689246	594
7819.92	4505.58	0.690135	0.690135	594
7820.03	4525.13	0.691003	0.691003	594
7820.13	4541.51	0.69183	0.69183	594
7820.24	4557.33	0.692719	0.692719	594
7820.35	4568.14	0.693566	0.693566	594
7820.46	4531.05	0.694455	0.694455	594
7820.56	4517.73	0.695261	0.695261	594
7820.67	4529.64	0.696129	0.696129	594
7820.78	4538.4	0.697018	0.697018	594
7820.88	4517.9	0.697825	0.697825	594
7820.99	4505.41	0.698692	0.698692	594
7821.1	4523.06	0.699602	0.699602	594
7821.21	4540.23	0.70047	0.70047	594
7821.31	4555.73	0.701276	0.701276	594
7821.42	4569.25	0.702145	0.702145	594
7821.53	4533.78	0.703034	0.703034	594
7821.63	4512.07	0.703798	0.703798	594
7821.74	4533.06	0.704687	0.704687	594
7821.85	4554.69	0.705576	0.705576	594
7821.96	4575.51	0.706444	0.706444	594
7822.06	4592.9	0.707271	0.707271	594
7822.17	4609.8	0.708139	0.708139	594
7822.28	4622.72	0.709028	0.709028	594
7822.38	4601.49	0.709834	0.709834	594
7822.49	4551.84	0.710723	0.710723	594
7822.6	4569.25	0.711591	0.711591	594
7822.71	4588	0.7125	0.7125	594
7822.81	4604.39	0.713307	0.713307	594
7822.92	4620.48	0.714175	0.714175	594
7823.03	4633.51	0.715043	0.715043	594
7823.13	4625.29	0.71587	0.71587	594
7823.24	4564.08	0.716738	0.716738	594
7823.35	4577.23	0.717606	0.717606	594
7823.45	4591.55	0.718454	0.718454	594
7823.56	4605.62	0.719281	0.719281	594
7823.67	4607.98	0.720169	0.720169	594
7823.78	4570.89	0.721058	0.721058	594
7823.88	4583.5	0.721844	0.721844	594
7823.99	4603.2	0.722753	0.722753	594
7824.1	4622.28	0.723622	0.723622	594
7824.2	4638.54	0.724407	0.724407	594
7824.31	4653.72	0.725316	0.725316	594
7824.42	4608.23	0.726226	0.726226	594
7824.53	4594.65	0.727094	0.727094	594
7824.63	4613.59	0.72788	0.72788	594
7824.74	4634.6	0.728789	0.728789	594
7824.85	4654.38	0.729658	0.729658	594
7824.95	4670.48	0.730463	0.730463	594
7825.06	4684.46	0.731352	0.731352	594
7825.17	4661.64	0.732221	0.732221	594
7825.28	4637.08	0.733089	0.733089	594
7825.38	4651.16	0.733895	0.733895	594
7825.49	4667.9	0.734805	0.734805	594
7825.6	4684.48	0.735714	0.735714	594
7825.7	4691.78	0.73652	0.73652	595
7825.81	4620.51	0.737409	0.737409	595
7825.92	4631.85	0.738298	0.738298	595
7826.03	4650.33	0.739166	0.739166	595
7826.13	4666.76	0.739972	0.739972	595
7826.24	4683.18	0.74084	0.74084	595
7826.35	4691.6	0.741709	0.741709	595
7826.45	4630.81	0.742515	0.742515	595
7826.56	4645.05	0.743424	0.743424	595
7826.67	4666.61	0.744292	0.744292	595
7826.78	4687.72	0.74516	0.74516	595
7826.88	4705.85	0.745987	0.745987	595
7826.99	4724.68	0.746855	0.746855	595
7827.1	4739.16	0.747744	0.747744	595
7827.2	4711.45	0.748551	0.748551	595
7827.31	4667.16	0.749439	0.749439	595
7827.42	4686.83	0.750308	0.750308	595
7827.53	4706.77	0.751197	0.751197	595
7827.63	4724.83	0.752002	0.752002	595
7827.74	4742.63	0.752871	0.752871	595
7827.85	4757.47	0.75376	0.75376	595
7827.95	4758.49	0.754565	0.754565	595
7828.06	4704.14	0.755455	0.755455	595
7828.17	4715.25	0.756344	0.756344	595
7828.27	4729.96	0.75717	0.75717	595
7828.38	4743.07	0.758018	0.758018	595
7828.49	4710.71	0.758907	0.758907	595
7828.6	4691.64	0.759775	0.759775	595
7828.7	4708.2	0.760581	0.760581	595
7828.81	4726.69	0.761449	0.761449	595
7828.92	4744.27	0.762338	0.762338	595
7829.02	4757.19	0.763144	0.763144	595
7829.13	4725.7	0.764033	0.764033	595
7829.24	4702.72	0.764922	0.764922	595
7829.35	4723.62	0.76579	0.76579	595
7829.45	4742.99	0.766596	0.766596	595
7829.56	4763.6	0.767485	0.767485	595
7829.67	4782.73	0.768353	0.768353	595
7829.77	4799.38	0.769139	0.769139	595
7829.88	4813.19	0.770007	0.770007	595
7829.99	4778.91	0.770875	0.770875	595
7830.1	4739.55	0.771785	0.771785	595
7830.2	4755.99	0.772591	0.772591	595
7830.31	4775.06	0.773459	0.773459	595
7830.42	4794.33	0.774348	0.774348	595
7830.52	4811.12	0.775154	0.775154	595
7830.63	4824.45	0.776022	0.776022	595
7830.74	4832.29	0.77689	0.77689	596
7830.85	4782.23	0.7778	0.7778	596
7830.95	4771.23	0.778606	0.778606	596
7831.06	4784.99	0.779474	0.779474	596
7831.17	4798.69	0.780342	0.780342	596
7831.27	4804.3	0.781148	0.781148	596
7831.38	4778.14	0.782016	0.782016	596
7831.49	4780.31	0.782885	0.782885	596
7831.6	4798.6	0.783773	0.783773	596
7831.7	4815.62	0.78458	0.78458	596
7831.81	4831.47	0.785448	0.785448	595
7831.92	4842.85	0.786337	0.786337	595
7832.02	4792.97	0.787143	0.787143	595
7832.13	4785.46	0.788011	0.788011	595
7832.24	4807.9	0.7889	0.7889	595
7832.35	4827.81	0.789768	0.789768	595
7832.45	4846.01	0.790574	0.790574	595
7832.56	4864.75	0.791442	0.791442	595
7832.67	4880.54	0.792311	0.792311	595
7832.77	4889.24	0.793117	0.793117	595
7832.88	4846.1	0.794005	0.794005	595
7832.99	4831.32	0.794895	0.794895	595
7833.09	4846.07	0.795659	0.795659	595
7833.2	4863.48	0.796548	0.796548	595
7833.31	4879.4	0.797416	0.797416	595
7833.41	4891.09	0.798202	0.798202	595
7833.52	4879.36	0.799111	0.799111	595
7833.63	4818.14	0.79998	0.79998	595
7833.74	4834.16	0.800868	0.800868	595
7833.84	4850.65	0.801633	0.801633	595
7833.95	4868.72	0.802543	0.802543	595
7834.06	4884.13	0.803411	0.803411	595
7834.16	4871.57	0.804237	0.804237	595
7834.27	4827.69	0.805106	0.805106	595
7834.38	4847.43	0.805974	0.805974	595
7834.49	4868.51	0.806842	0.806842	595
7834.59	4887.19	0.807628	0.807628	595
7834.7	4906.98	0.808517	0.808517	595
7834.81	4924.83	0.809405	0.809405	595
7834.91	4937.65	0.810211	0.810211	595
7835.02	4901.58	0.81108	0.81108	595
7835.13	4860.55	0.811927	0.811927	595
7835.24	4880.61	0.812837	0.812837	595
7835.34	4899.55	0.813643	0.813643	595
7835.45	4918.93	0.814511	0.814511	595
7835.56	4937.5	0.815379	0.815379	595
7835.66	4951.56	0.816185	0.816185	595
7835.77	4958.7	0.817053	0.817053	595
7835.88	4908.73	0.817922	0.817922	595
7835.99	4913.95	0.818769	0.818769	595
7836.09	4927.56	0.819575	0.819575	595
7836.2	4938.96	0.820443	0.820443	595
7836.31	4901.73	0.821333	0.821333	595
7836.41	4893.67	0.822118	0.822118	595
7836.52	4911.26	0.823027	0.823027	595
7836.63	4929.38	0.823875	0.823875	595
7836.74	4946.46	0.824784	0.824784	595
7836.84	4958.63	0.825549	0.825549	595
7836.95	4928.88	0.826418	0.826418	595
7837.06	4900.73	0.827306	0.827306	595
7837.16	4919.4	0.828092	0.828092	595
7837.27	4940.91	0.828981	0.828981	595
7837.38	4962.69	0.829869	0.829869	595
7837.49	4982.59	0.830738	0.830738	595
7837.59	4998.48	0.831564	0.831564	595
7837.7	5012	0.832412	0.832412	595
7837.81	4991.58	0.83328	0.83328	595
7837.91	4934.99	0.834107	0.834107	594
7838.02	4952.86	0.834995	0.834995	594
7838.13	4972.44	0.835843	0.835843	594
7838.23	4990.14	0.836649	0.836649	594
7838.34	5007.83	0.837517	0.837517	594
7838.45	5023.51	0.838386	0.838386	594
7838.56	5034.59	0.839275	0.839275	594
7838.66	5011.26	0.840081	0.840081	594
7838.77	4972.31	0.840949	0.840949	594
7838.88	4985	0.841859	0.841859	594
7838.98	4995.8	0.842644	0.842644	594
7839.09	5000.67	0.843533	0.843533	594
7839.2	4971.49	0.844401	0.844401	594
7839.31	4974.56	0.845269	0.845269	594
7839.41	4990.06	0.846055	0.846055	594
7839.52	5007.81	0.846944	0.846944	594
7839.63	5024.75	0.847811	0.847811	594
7839.73	5033.24	0.848618	0.848618	594
7839.84	4969.3	0.849507	0.849507	594
7839.95	4985.5	0.850395	0.850395	594
7840.06	5006.12	0.851284	0.851284	594
7840.16	5024.72	0.85207	0.85207	594
7840.27	5044.59	0.852917	0.852917	594
7840.38	5062.6	0.853806	0.853806	594
7840.48	5076.38	0.854633	0.854633	594
7840.59	5078.15	0.855501	0.855501	594
7840.7	5021.22	0.856369	0.856369	594
7840.81	5032.16	0.857238	0.857238	594
7840.91	5048.12	0.858043	0.858043	594
7841.02	5065.91	0.858953	0.858953	594
7841.13	5081.25	0.859821	0.859821	594
7841.23	5092.49	0.860627	0.860627	594
7841.34	5099.8	0.861516	0.861516	594
7841.45	5050.18	0.862384	0.862384	594
7841.56	5035.13	0.863273	0.863273	594
7841.66	5048.96	0.864059	0.864059	594
7841.77	5064.83	0.864927	0.864927	594
7841.88	5079.17	0.865795	0.865795	594
7841.98	5086.95	0.866622	0.866622	594
7842.09	5038.09	0.867511	0.867511	594
7842.2	5047.52	0.8684	0.8684	594
7842.31	5067.33	0.869289	0.869289	594
7842.41	5084.54	0.870053	0.870053	594
7842.52	5103.33	0.870942	0.870942	594
7842.63	5119.7	0.871831	0.871831	594
7842.73	5128.94	0.872616	0.872616	594
7842.84	5059.64	0.873505	0.873505	594
7842.95	5071.14	0.874373	0.874373	594
7843.05	5089.32	0.87518	0.87518	594
7843.16	5110.08	0.876069	0.876069	594
7843.27	5130.11	0.876957	0.876957	594
7843.38	5146.8	0.877825	0.877825	594
7843.48	5158.38	0.878652	0.878652	594
7843.59	5148.48	0.87952	0.87952	594
7843.7	5104.27	0.88043	0.88043	594
7843.8	5115.53	0.881216	0.881216	594
7843.91	5132.77	0.882083	0.882083	594
7844.02	5148.36	0.882952	0.882952	594
7844.13	5160.71	0.883861	0.883861	594
7844.23	5116.17	0.884647	0.884647	594
7844.34	5090.38	0.885536	0.885536	594
7844.45	5108.27	0.886425	0.886425	594
7844.55	5125.8	0.88721	0.88721	594
7844.66	5144.08	0.88812	0.88812	594
7844.77	5157.57	0.888967	0.888967	594
7844.88	5126.45	0.889877	0.889877	594
7844.98	5101.19	0.890683	0.890683	594
7845.09	5121.23	0.891551	0.891551	594
7845.2	5142.94	0.892419	0.892419	594
7845.3	5161.98	0.893225	0.893225	594
7845.41	5182.13	0.894114	0.894114	594
7845.52	5200.16	0.895003	0.895003	594
7845.63	5213.45	0.895892	0.895892	594
7845.73	5174.58	0.896677	0.896677	594
7845.84	5133.97	0.897566	0.897566	594
7845.95	5153.4	0.898455	0.898455	594
7846.05	5171.59	0.899261	0.899261	594
7846.16	5191.18	0.900109	0.900109	594
7846.27	5210.32	0.901018	0.901018	594
7846.38	5226.08	0.901907	0.901907	594
7846.48	5234.2	0.902693	0.902693	594
7846.59	5196.37	0.903602	0.903602	594
7846.7	5187.71	0.904491	0.904491	594
7846.8	5197.35	0.905318	0.905318	594
7846.91	5206.25	0.906186	0.906186	594
7847.02	5191.06	0.907095	0.907095	594
7847.13	5174.75	0.907963	0.907963	594
7847.23	5187.48	0.908749	0.908749	594
7847.34	5204.82	0.909658	0.909658	594
7847.45	5221.76	0.910506	0.910506	594
7847.55	5234.48	0.911312	0.911312	594
7847.66	5220.08	0.912221	0.912221	594
7847.77	5172.03	0.91309	0.91309	594
7847.88	5192.29	0.913979	0.913979	594
7847.98	5211.89	0.914785	0.914785	594
7848.09	5233.12	0.915653	0.915653	594
7848.19	5251.07	0.916459	0.916459	594
7848.3	5269.89	0.917348	0.917348	594
7848.41	5285.75	0.918237	0.918237	594
7848.52	5293.24	0.919105	0.919105	594
7848.62	5235.81	0.919911	0.919911	594
7848.73	5223.72	0.9208	0.9208	594
7848.84	5241.59	0.921689	0.921689	594
7848.94	5258.66	0.922475	0.922475	594
7849.05	5276.89	0.923342	0.923342	595
7849.16	5293.31	0.924252	0.924252	595
7849.27	5306.26	0.925141	0.925141	595
7849.37	5311.89	0.925947	0.925947	595
7849.48	5241.92	0.926836	0.926836	595
7849.59	5238.85	0.927683	0.927683	595
7849.69	5253.09	0.928489	0.928489	595
7849.8	5269.17	0.929358	0.929358	595
7849.91	5283.84	0.930267	0.930267	595
7850.02	5276.25	0.931156	0.931156	595
7850.12	5234.35	0.931942	0.931942	595
7850.23	5250.69	0.93281	0.93281	595
7850.34	5271.07	0.933699	0.933699	595
7850.44	5290.17	0.934505	0.934505	595
7850.55	5309.34	0.935393	0.935393	595
7850.66	5326.59	0.936262	0.936262	595
7850.77	5338.57	0.937151	0.937151	595
7850.87	5273.37	0.937957	0.937957	595
7850.98	5266.68	0.938825	0.938825	595
7851.09	5287.11	0.939673	0.939673	595
7851.19	5306.15	0.940478	0.940478	595
7851.3	5326.4	0.941409	0.941409	595
7851.41	5344.61	0.942256	0.942256	595
7851.52	5359.93	0.943145	0.943145	595
7851.62	5365.16	0.943972	0.943972	595
7851.73	5322.82	0.94484	0.94484	595
7851.84	5324.24	0.945708	0.945708	595
7851.94	5337.76	0.946494	0.946494	595
7852.05	5353.15	0.947383	0.947383	595
7852.16	5366.76	0.948271	0.948271	595
7852.27	5339.54	0.94914	0.94914	595
7852.37	5300.51	0.949946	0.949946	595
7852.48	5316.32	0.950835	0.950835	595
7852.59	5334.6	0.951703	0.951703	595
7852.69	5351.54	0.952489	0.952489	595
7852.8	5368.82	0.953377	0.953377	595
7852.91	5379.73	0.954245	0.954245	595
7853.01	5315.91	0.955072	0.955072	595
7853.12	5317.8	0.95594	0.95594	595
7853.23	5338.62	0.956809	0.956809	595
7853.34	5360.33	0.957697	0.957697	595
7853.44	5378.97	0.958504	0.958504	595
7853.55	5397.7	0.959351	0.959351	595
7853.66	5414.88	0.96024	0.96024	595
7853.76	5426.84	0.961025	0.961025	595
7853.87	5399.79	0.961914	0.961914	595
7853.98	5347.62	0.962803	0.962803	595
7854.09	5365.96	0.963692	0.963692	595
7854.19	5383.66	0.964457	0.964457	595
7854.3	5403.01	0.965345	0.965345	595
7854.41	5421.28	0.966214	0.966214	595
7854.51	5435.73	0.96702	0.96702	595
7854.62	5446.33	0.967909	0.967909	595
7854.73	5437.31	0.968798	0.968798	595
7854.84	5390.85	0.969645	0.969645	595
7854.94	5397.45	0.970451	0.970451	595
7855.05	5409.72	0.97134	0.97134	595
7855.16	5417.19	0.972229	0.972229	595
7855.26	5395.98	0.973014	0.973014	595
7855.37	5382.88	0.973903	0.973903	595
7855.48	5398.24	0.974771	0.974771	595
7855.59	5416.05	0.97564	0.97564	595
7855.69	5431.84	0.976425	0.976425	595
7855.8	5444.73	0.977314	0.977314	595
7855.91	5414.19	0.978182	0.978182	595
7856.01	5386.41	0.978988	0.978988	595
7856.12	5405.7	0.979877	0.979877	595
7856.23	5426.85	0.980745	0.980745	595
7856.34	5447.24	0.981634	0.981634	595
7856.44	5464.91	0.98244	0.98244	595
7856.55	5482.62	0.983329	0.983329	595
7856.66	5496.06	0.984177	0.984177	595
7856.76	5491.51	0.985003	0.985003	595
7856.87	5438.8	0.985851	0.985851	595
7856.98	5448.49	0.986719	0.986719	595
7857.09	5464.91	0.987587	0.987587	595
7857.19	5479.29	0.988352	0.988352	595
7857.3	5495.46	0.989262	0.989262	595
7857.41	5509.36	0.99013	0.99013	595
7857.51	5517	0.990915	0.990915	595
7857.62	5478.86	0.991825	0.991825	595
7857.73	5450.81	0.992693	0.992693	595
7857.84	5465.62	0.993582	0.993582	595
7857.94	5480.34	0.994367	0.994367	595
7858.05	5496.59	0.995235	0.995235	595
7858.16	5509.15	0.996104	0.996104	595
7858.26	5475.39	0.99691	0.99691	595
7858.37	5458.42	0.997778	0.997778	595
7858.48	5477.66	0.998667	0.998667	595
7858.58	5496.09	0.999452	0.999452	595
7858.69	5515.46	1.00036	1.00036	595
7858.8	5534.2	1.00123	1.00123	595
7858.91	5547.5	1.0021	1.0021	595
7859.01	5525.32	1.00293	1.00293	595
7859.12	5478.72	1.00377	1.00377	595
7859.23	5497.88	1.00466	1.00466	595
7859.33	5515.96	1.00545	1.00545	595
7859.44	5536.22	1.00634	1.00634	595
7859.55	5554.63	1.00718	1.00718	595
7859.66	5570.46	1.00809	1.00809	595
7859.76	5581.24	1.00886	1.00886	595
7859.87	5571.31	1.00975	1.00975	595
7859.98	5529.31	1.01066	1.01066	595
7860.08	5537.78	1.01144	1.01144	595
7860.19	5553.29	1.01233	1.01233	595
7860.3	5568.28	1.0132	1.0132	595
7860.41	5577.77	1.01407	1.01407	595
7860.51	5522.91	1.01487	1.01487	595
7860.62	5511.3	1.01574	1.01574	595
7860.73	5530.27	1.01661	1.01661	595
7860.83	5548.26	1.01742	1.01742	595
7860.94	5566.24	1.0183	1.0183	595
7861.05	5580.43	1.01919	1.01919	595
7861.16	5547.2	1.02006	1.02006	595
7861.26	5520.88	1.02089	1.02089	595
7861.37	5540.36	1.02171	1.02171	595
7861.48	5561.56	1.02265	1.02265	595
7861.58	5580.55	1.02343	1.02343	595
7861.69	5600.48	1.0243	1.0243	595
7861.8	5618.88	1.02517	1.02517	595
7861.91	5633.41	1.02606	1.02606	595
7862.01	5637.78	1.02686	1.02686	595
7862.12	5564.92	1.02775	1.02775	595
7862.23	5570.72	1.02862	1.02862	595
7862.33	5587.67	1.02942	1.02942	595
7862.44	5606.77	1.03031	1.03031	595
7862.55	5624.8	1.0312	1.0312	595
7862.66	5641.23	1.03207	1.03207	595
7862.76	5653.28	1.03286	1.03286	595
7862.87	5658.07	1.03375	1.03375	595
7862.97	5613.96	1.03453	1.03453	595
7863.08	5603.42	1.03542	1.03542	595
7863.19	5616.48	1.03629	1.03629	595
7863.3	5628.9	1.03722	1.03722	595
7863.4	5633.52	1.038	1.038	595
7863.51	5607.45	1.03889	1.03889	595
7863.62	5606.66	1.03976	1.03976	595
7863.72	5621.7	1.04055	1.04055	595
7863.83	5639.66	1.04141	1.04141	595
7863.94	5656.57	1.0423	1.0423	595
7864.05	5670.88	1.04317	1.04317	595
7864.15	5666.13	1.04398	1.04398	595
7864.26	5605.86	1.04487	1.04487	595
7864.37	5623.39	1.04575	1.04575	595
7864.47	5641.53	1.04654	1.04654	595
7864.58	5662.15	1.04743	1.04743	595
7864.69	5681.96	1.04832	1.04832	595
7864.8	5699.98	1.04923	1.04923	595
7864.9	5713.17	1.05001	1.05001	595
7865.01	5721.38	1.0509	1.0509	595
7865.12	5696.29	1.05177	1.05177	595
7865.22	5668.38	1.05258	1.05258	595
7865.33	5678.81	1.05344	1.05344	595
7865.44	5694.48	1.05433	1.05433	595
7865.55	5710.04	1.05522	1.05522	595
7865.65	5722.04	1.05601	1.05601	595
7865.76	5730.58	1.05692	1.05692	595
7865.87	5662.11	1.05781	1.05781	595
7865.97	5652.03	1.05857	1.05857	595
7866.08	5670.76	1.05948	1.05948	595
7866.19	5689.71	1.06035	1.06035	595
7866.3	5707.51	1.06122	1.06122	594
7866.4	5720.57	1.06204	1.06204	594
7866.51	5692.97	1.06291	1.06291	594
7866.62	5662.53	1.06378	1.06378	594
7866.72	5680.93	1.06461	1.06461	594
7866.83	5702.12	1.06547	1.06547	594
7866.94	5723.1	1.06636	1.06636	594
7867.05	5743.18	1.06725	1.06725	594
7867.15	5759.45	1.06806	1.06806	594
7867.26	5773.71	1.06895	1.06895	594
7867.37	5767.69	1.06982	1.06982	594
7867.47	5701.73	1.07064	1.07064	594
7867.58	5712.4	1.07151	1.07151	594
7867.69	5730.54	1.07238	1.07238	594
7867.8	5749.37	1.07327	1.07327	594
7867.9	5767.49	1.07412	1.07412	594
7868.01	5784.63	1.07502	1.07502	594
7868.12	5796.72	1.07587	1.07587	594
7868.22	5795.88	1.07668	1.07668	594
7868.33	5742.51	1.07759	1.07759	594
7868.44	5740.88	1.07846	1.07846	594
7868.54	5752.88	1.07924	1.07924	594
7868.65	5766.99	1.08011	1.08011	594
7868.76	5777.48	1.081	1.081	594
7868.87	5747.93	1.08191	1.08191	594
7868.97	5737.13	1.08269	1.08269	594
7869.08	5754.32	1.08358	1.08358	594
7869.19	5773.72	1.08447	1.08447	594
7869.29	5790.72	1.08526	1.08526	594
7869.4	5807.61	1.08615	1.08615	594
7869.51	5819.56	1.08703	1.08703	594
7869.62	5768.42	1.08792	1.08792	594
7869.72	5757.7	1.08871	1.08871	594
7869.83	5777.4	1.0896	1.0896	594
7869.94	5797.35	1.09047	1.09047	594
7870.04	5814.97	1.09127	1.09127	594
7870.15	5833.6	1.09216	1.09216	594
7870.26	5849.83	1.09303	1.09303	594
7870.37	5861.23	1.09392	1.09392	594
7870.47	5859.63	1.09474	1.09474	594
7870.58	5817.76	1.09561	1.09561	594
7870.69	5817.81	1.09648	1.09648	594
7870.79	5830.42	1.09729	1.09729	594
7870.9	5845.66	1.09818	1.09818	594
7871.01	5860	1.09904	1.09904	594
7871.12	5870.15	1.09995	1.09995	594
7871.22	5839.65	1.10072	1.10072	594
7871.33	5790.33	1.10163	1.10163	594
7871.44	5807.37	1.1025	1.1025	594
7871.54	5824.1	1.10328	1.10328	595
7871.65	5842.64	1.10419	1.10419	595
7871.76	5858.96	1.10506	1.10506	595
7871.87	5867.36	1.10593	1.10593	595
7871.97	5813.86	1.10678	1.10678	595
7872.08	5813.43	1.10764	1.10764	595
7872.19	5832.77	1.10847	1.10847	595
7872.29	5851.5	1.10928	1.10928	595
7872.4	5872.1	1.11019	1.11019	595
7872.51	5891.1	1.11105	1.11105	595
7872.62	5907.76	1.11194	1.11194	595
7872.72	5919.3	1.11275	1.11275	595
7872.83	5916.78	1.11364	1.11364	595
7872.94	5852.48	1.11451	1.11451	595
7873.04	5859.04	1.11531	1.11531	595
7873.15	5875.67	1.11618	1.11618	595
7873.26	5894.12	1.11705	1.11705	595
7873.36	5910.23	1.11785	1.11785	595
7873.47	5926.11	1.11872	1.11872	595
7873.58	5940.26	1.11963	1.11963	595
7873.69	5946.7	1.12048	1.12048	595
7873.79	5906.29	1.12129	1.12129	595
7873.9	5880.22	1.12217	1.12217	595
7874.01	5893.33	1.12306	1.12306	595
7874.11	5907.94	1.12385	1.12385	595
7874.22	5921.46	1.12474	1.12474	595
7874.33	5927.57	1.12563	1.12563	595
7874.44	5887.92	1.1265	1.1265	595
7874.54	5890.21	1.1273	1.1273	595
7874.65	5907.66	1.12815	1.12815	595
7874.76	5926.41	1.12902	1.12902	595
7874.86	5943.71	1.12984	1.12984	595
7874.97	5959.83	1.13071	1.13071	595
7875.08	5971.5	1.1316	1.1316	595
7875.19	5935.68	1.13249	1.13249	595
7875.29	5905.95	1.13328	1.13328	595
7875.4	5923.84	1.13418	1.13418	595
7875.51	5943.82	1.13501	1.13501	595
7875.61	5961.54	1.13584	1.13584	595
7875.72	5979.44	1.13669	1.13669	595
7875.83	5995.79	1.13757	1.13757	595
7875.94	6008.03	1.13848	1.13848	595
7876.04	6011.7	1.13925	1.13925	595
7876.15	5987.49	1.14014	1.14014	595
7876.26	5967.91	1.14101	1.14101	595
7876.36	5976.91	1.14181	1.14181	595
7876.47	5990.92	1.1427	1.1427	595
7876.58	6003.99	1.14357	1.14357	595
7876.69	6009.41	1.14448	1.14448	595
7876.79	5946.18	1.14524	1.14524	595
7876.9	5944.88	1.14611	1.14611	595
7877.01	5962.71	1.147	1.147	595
7877.11	5980.27	1.14783	1.14783	595
7877.22	5997.76	1.14867	1.14867	595
7877.33	6012.7	1.14956	1.14956	595
7877.44	5996.73	1.15043	1.15043	595
7877.54	5951.75	1.15124	1.15124	595
7877.65	5969.97	1.15211	1.15211	595
7877.76	5990.3	1.15297	1.15297	595
7877.86	6009.15	1.15378	1.15378	595
7877.97	6029.17	1.15465	1.15465	595
7878.08	6047.13	1.15552	1.15552	595
7878.18	6061.12	1.15632	1.15632	595
7878.29	6070.17	1.15721	1.15721	595
7878.4	6047.92	1.15806	1.15806	595
7878.5	6007.18	1.15882	1.15882	595
7878.61	6018.95	1.15973	1.15973	595
7878.72	6035.88	1.1606	1.1606	595
7878.83	6053.05	1.16149	1.16149	595
7878.93	6067.3	1.1623	1.1623	595
7879.04	6081.63	1.16316	1.16316	595
7879.15	6091.68	1.16403	1.16403	595
7879.25	6073.99	1.16484	1.16484	595
7879.36	6023.06	1.16571	1.16571	595
7879.47	6033.79	1.1666	1.1666	595
7879.58	6049.15	1.16746	1.16746	595
7879.68	6063.45	1.16825	1.16825	595
7879.79	6076.1	1.16916	1.16916	595
7879.9	6061.62	1.17003	1.17003	595
7880	6030.87	1.17083	1.17083	595
7880.11	6045.03	1.17168	1.17168	595
7880.22	6064.3	1.17259	1.17259	595
7880.33	6083.22	1.17346	1.17346	595
7880.43	6101.26	1.17424	1.17424	595
7880.54	6116.95	1.17511	1.17511	595
7880.65	6126.42	1.176	1.176	596
7880.75	6077.62	1.17681	1.17681	596
7880.86	6058.59	1.17768	1.17768	596
7880.97	6077.19	1.17854	1.17854	596
7881.08	6097.73	1.17943	1.17943	596
7881.18	6115.61	1.18024	1.18024	596
7881.29	6133.24	1.18113	1.18113	596
7881.4	6148.63	1.18198	1.18198	596
7881.5	6159.32	1.1828	1.1828	596
7881.61	6160.93	1.18367	1.18367	596
7881.72	6132.3	1.18454	1.18454	595
7881.83	6120.85	1.18541	1.18541	595
7881.93	6130.08	1.18623	1.18623	595
7882.04	6142.61	1.1871	1.1871	595
7882.15	6150.87	1.18799	1.18799	595
7882.25	6121.4	1.18878	1.18878	595
7882.36	6094.32	1.18966	1.18966	595
7882.47	6110.58	1.19053	1.19053	595
7882.58	6128.46	1.19144	1.19144	595
7882.68	6144.08	1.19221	1.19221	595
7882.79	6160.07	1.1931	1.1931	595
7882.9	6167.12	1.19399	1.19399	595
7883	6110.38	1.19479	1.19479	595
7883.11	6112.87	1.19566	1.19566	595
7883.22	6132.4	1.19653	1.19653	595
7883.32	6151.01	1.19731	1.19731	595
7883.43	6170.91	1.1982	1.1982	595
7883.54	6190.74	1.19911	1.19911	595
7883.65	6206.6	1.19998	1.19998	595
7883.75	6218.62	1.20079	1.20079	595
7883.86	6222.21	1.20167	1.20167	595
7883.97	6173.43	1.20256	1.20256	595
7884.07	6161.94	1.20333	1.20333	595
7884.18	6175.68	1.2042	1.2042	595
7884.29	6193.11	1.20509	1.20509	595
7884.4	6210.11	1.20599	1.20599	595
7884.5	6223.99	1.20678	1.20678	595
7884.61	6237.57	1.20769	1.20769	595
7884.72	6243.36	1.20856	1.20856	595
7884.82	6198.79	1.20936	1.20936	595
7884.93	6175.17	1.21023	1.21023	595
7885.04	6188.66	1.2111	1.2111	595
7885.15	6204.58	1.21197	1.21197	595
7885.25	6218.83	1.2128	1.2128	595
7885.36	6231.83	1.21366	1.21366	595
7885.47	6226.44	1.21455	1.21455	595
7885.57	6183.01	1.21534	1.21534	595
7885.68	6194.21	1.21625	1.21625	595
7885.79	6212.92	1.21712	1.21712	594
7885.9	6231.67	1.218	1.218	594
7886	6248.44	1.21881	1.21881	594
7886.11	6265.21	1.2197	1.2197	594
7886.22	6278.12	1.22057	1.22057	594
7886.32	6275.58	1.22135	1.22135	594
7886.43	6209.41	1.22224	1.22224	594
7886.54	6221.67	1.22313	1.22313	594
7886.65	6240.59	1.22402	1.22402	594
7886.75	6257.63	1.22481	1.22481	594
7886.86	6276.29	1.22571	1.22571	594
7886.97	6292.44	1.22658	1.22658	594
7887.07	6305.3	1.22741	1.22741	594
7887.18	6313.2	1.22828	1.22828	594
7887.29	6299.67	1.22915	1.22915	594
7887.4	6269.81	1.23001	1.23001	594
7887.5	6274.33	1.23082	1.23082	594
7887.61	6285.52	1.23169	1.23169	594
7887.72	6294.5	1.2326	1.2326	594
7887.82	6280.19	1.2334	1.2334	594
7887.93	6251.13	1.23427	1.23427	594
7888.04	6263.02	1.23514	1.23514	594
7888.14	6278.43	1.23597	1.23597	594
7888.25	6294.96	1.23684	1.23684	594
7888.36	6309.9	1.23775	1.23775	594
7888.47	6316.84	1.23861	1.23861	594
7888.57	6260.98	1.23942	1.23942	594
7888.68	6262.7	1.24031	1.24031	594
7888.79	6281.91	1.24118	1.24118	594
7888.89	6299.5	1.24196	1.24196	594
7889	6319.48	1.24287	1.24287	594
7889.11	6339.54	1.24378	1.24378	594
7889.22	6356.56	1.24467	1.24467	594
7889.32	6368.3	1.24548	1.24548	594
7889.43	6373.74	1.24636	1.24636	594
7889.54	6338.92	1.24723	1.24723	594
7889.64	6315.36	1.24804	1.24804	594
7889.75	6326.7	1.24891	1.24891	594
7889.86	6342.46	1.24978	1.24978	594
7889.97	6359.35	1.25066	1.25066	594
7890.07	6373.02	1.25147	1.25147	594
7890.18	6386.13	1.25236	1.25236	594
7890.29	6392.47	1.25325	1.25325	594
7890.39	6350.75	1.25405	1.25405	594
7890.5	6324.28	1.25492	1.25492	594
7890.61	6338.66	1.25583	1.25583	594
7890.72	6355.51	1.2567	1.2567	594
7890.82	6369.59	1.25749	1.25749	594
7890.93	6383.65	1.2584	1.2584	594
7891.04	6388.59	1.25926	1.25926	594
7891.14	6345	1.26007	1.26007	594
7891.25	6339.51	1.26094	1.26094	594
7891.36	6357.43	1.26183	1.26183	594
7891.47	6376.41	1.26276	1.26276	594
7891.57	6393.53	1.26354	1.26354	594
7891.68	6410.89	1.26441	1.26441	594
7891.79	6426.23	1.2653	1.2653	594
7891.89	6435.21	1.26608	1.26608	594
7892	6416.72	1.26697	1.26697	594
7892.11	6366.38	1.26784	1.26784	594
7892.22	6379.63	1.26871	1.26871	594
7892.32	6396.98	1.26954	1.26954	594
7892.43	6416.24	1.27041	1.27041	594
7892.54	6434.59	1.27127	1.27127	594
7892.64	6448.88	1.27208	1.27208	594
7892.75	6461.22	1.27297	1.27297	594
7892.86	6465.9	1.27386	1.27386	594
7892.97	6443.43	1.27475	1.27475	594
7893.07	6420.18	1.27551	1.27551	594
7893.18	6424.15	1.27642	1.27642	594
7893.28	6431.56	1.27721	1.27721	594
7893.39	6438.29	1.27807	1.27807	594
7893.5	6436.42	1.27896	1.27896	594
7893.61	6419.01	1.27985	1.27985	594
7893.71	6419.66	1.28066	1.28066	594
7893.82	6432.38	1.28155	1.28155	594
7893.93	6447.15	1.28241	1.28241	594
7894.03	6459.56	1.28322	1.28322	594
7894.14	6470.72	1.28409	1.28409	594
7894.19	6473	1.2845	1.2845	594
7894.3	6453.89	1.285	1.285	594
7894.4	6432.52	1.285	1.285	594
7894.51	6412.7	1.2844	1.2844	594
7894.62	6385.73	1.28345	1.28345	594
7894.73	6359.31	1.28254	1.28254	594
7894.83	6335.4	1.28173	1.28173	594
7894.94	6308.88	1.28084	1.28084	594
7895.05	6283.1	1.27998	1.27998	594
7895.15	6258.52	1.27917	1.27917	594
7895.26	6230.49	1.27828	1.27828	594
7895.37	6202.43	1.27739	1.27739	594
7895.48	6173.71	1.2765	1.2765	594
7895.58	6146.9	1.2757	1.2757	594
7895.69	6117.43	1.27483	1.27483	594
7895.8	6085.57	1.27394	1.27394	594
7895.9	6057.21	1.27315	1.27315	594
7896.01	6026.06	1.27227	1.27227	594
7896.12	5994.9	1.2714	1.2714	594
7896.23	5963.73	1.27051	1.27051	594
7896.33	5935.12	1.2697	1.2697	594
7896.44	5903.6	1.26883	1.26883	594
7896.55	5872.1	1.26795	1.26795	594
7896.65	5842.49	1.26712	1.26712	594
7896.76	5810.57	1.26625	1.26625	594
7896.87	5778.82	1.26534	1.26534	594
7896.98	5746.79	1.26447	1.26447	594
7897.08	5717.96	1.26367	1.26367	594
7897.19	5686.79	1.2628	1.2628	594
7897.3	5655.6	1.26193	1.26193	594
7897.4	5627.34	1.26114	1.26114	594
7897.51	5595.48	1.26024	1.26024	594
7897.62	5564.13	1.25937	1.25937	594
7897.73	5532.7	1.25846	1.25846	594
7897.83	5504.29	1.25765	1.25765	594
7897.94	5473.6	1.25678	1.25678	594
7898.04	5445.66	1.25596	1.25596	594
7898.15	5414.83	1.25509	1.25509	594
7898.26	5384.46	1.25422	1.25422	594
7898.37	5354.19	1.25335	1.25335	594
7898.47	5327.21	1.25257	1.25257	594
7898.58	5297.13	1.25166	1.25166	594
7898.69	5267.32	1.25079	1.25079	594
7898.79	5240.43	1.24996	1.24996	594
7898.9	5211.27	1.24909	1.24909	594
7899.01	5181.62	1.24823	1.24823	594
7899.12	5151.76	1.24736	1.24736	594
7899.22	5125.27	1.24653	1.24653	594
7899.33	5094.9	1.24562	1.24562	594
7899.44	5065.57	1.24477	1.24477	594
7899.54	5038.44	1.24393	1.24393	594
7899.65	5008.57	1.24308	1.24308	594
7899.76	4978.98	1.24221	1.24221	594
7899.87	4949.46	1.24126	1.24126	594
7899.97	4922.49	1.24049	1.24049	595
7900.08	4892.83	1.23961	1.23961	595
7900.19	4863.1	1.23872	1.23872	595
7900.29	4835.96	1.23789	1.23789	595
7900.4	4806.87	1.23702	1.23702	595
7900.51	4775.96	1.23615	1.23615	595
7900.62	4746.98	1.23524	1.23524	595
7900.72	4720.23	1.23446	1.23446	595
7900.83	4691.37	1.23359	1.23359	595
7900.94	4662.41	1.23268	1.23268	595
7901.04	4636.54	1.2319	1.2319	595
7901.15	4608.05	1.23101	1.23101	595
7901.26	4579.77	1.23012	1.23012	595
7901.37	4551.87	1.22925	1.22925	595
7901.47	4526.08	1.22846	1.22846	595
7901.58	4497.85	1.22755	1.22755	595
7901.69	4469.51	1.22669	1.22669	595
7901.79	4443.76	1.22586	1.22586	595
7901.9	4416.13	1.22499	1.22499	595
7902.01	4387.65	1.22412	1.22412	595
7902.12	4359.33	1.22326	1.22326	595
7902.22	4333.73	1.22243	1.22243	595
7902.33	4304.69	1.22156	1.22156	595
7902.44	4276.16	1.22067	1.22067	595
7902.54	4250.66	1.21987	1.21987	595
7902.65	4221.82	1.21898	1.21898	595
7902.76	4193.77	1.21809	1.21809	595
7902.87	4165.63	1.21722	1.21722	595
7902.97	4140.44	1.21643	1.21643	595
7903.08	4112.37	1.21555	1.21555	595
7903.19	4084.5	1.21466	1.21466	595
7903.29	4059.39	1.21383	1.21383	595
7903.4	4031.53	1.21296	1.21296	595
7903.51	4004.42	1.21209	1.21209	595
7903.61	3979.09	1.21127	1.21127	595
7903.72	3952.07	1.2104	1.2104	595
7903.83	3925.86	1.20951	1.20951	595
7903.94	3898.37	1.20864	1.20864	595
7904.04	3874.2	1.20783	1.20783	595
7904.15	3848.25	1.20697	1.20697	595
7904.26	3821.54	1.20608	1.20608	595
7904.36	3797.72	1.20529	1.20529	595
7904.47	3770.87	1.20438	1.20438	595
7904.58	3743.82	1.20351	1.20351	595
7904.69	3717	1.20265	1.20265	595
7904.79	3692.68	1.20184	1.20184	595
7904.9	3665.84	1.20095	1.20095	595
7905.01	3638.79	1.20006	1.20006	595
7905.11	3615.11	1.19926	1.19926	595
7905.22	3588.26	1.19839	1.19839	595
7905.33	3561.7	1.1975	1.1975	595
7905.44	3535.15	1.19663	1.19663	595
7905.54	3510.62	1.19583	1.19583	595
7905.65	3482.73	1.19496	1.19496	595
7905.76	3456.48	1.19407	1.19407	595
7905.86	3433.78	1.1933	1.1933	595
7905.97	3407.23	1.19241	1.19241	595
7906.08	3380.86	1.19151	1.19151	595
7906.19	3354.9	1.19064	1.19064	595
7906.29	3331.75	1.18985	1.18985	595
7906.4	3305.97	1.18896	1.18896	595
7906.51	3280.76	1.18809	1.18809	595
7906.61	3257.79	1.18729	1.18729	595
7906.72	3233.18	1.18642	1.18642	595
7906.83	3208.14	1.18555	1.18555	595
7906.94	3182.75	1.18466	1.18466	595
7907.04	3159.47	1.18386	1.18386	595
7907.15	3133.87	1.18295	1.18295	595
7907.26	3108.89	1.1821	1.1821	595
7907.36	3085.42	1.18129	1.18129	595
7907.47	3060.32	1.1804	1.1804	595
7907.58	3035.22	1.17954	1.17954	595
7907.69	3009.93	1.17865	1.17865	595
7907.79	2987.29	1.17784	1.17784	595
7907.9	2962.48	1.17697	1.17697	595
7908.01	2937.48	1.17611	1.17611	595
7908.11	2915.25	1.1753	1.1753	595
7908.22	2890.44	1.17445	1.17445	595
7908.33	2865.61	1.17356	1.17356	595
7908.43	2843.66	1.17276	1.17276	595
7908.54	2819.03	1.17189	1.17189	595
7908.65	2794.96	1.171	1.171	595
7908.76	2770.78	1.17011	1.17011	595
7908.86	2749.07	1.1693	1.1693	595
7908.97	2725.74	1.16846	1.16846	595
7909.08	2701.99	1.16757	1.16757	595
7909.18	2680.55	1.16678	1.16678	595
7909.29	2657.32	1.16591	1.16591	595
7909.4	2634.39	1.16503	1.16503	595
7909.51	2610.89	1.16414	1.16414	595
7909.61	2588.95	1.16335	1.16335	595
7909.72	2565.09	1.16246	1.16246	595
7909.83	2542	1.16157	1.16157	595
7909.93	2520.98	1.16081	1.16081	595
7910.04	2497.4	1.15992	1.15992	595
7910.15	2474.78	1.15903	1.15903	594
7910.26	2451.52	1.15814	1.15814	594
7910.36	2431.1	1.15736	1.15736	594
7910.47	2409.69	1.15651	1.15651	594
7910.58	2387.74	1.15562	1.15562	594
7910.68	2367.33	1.15486	1.15486	594
7910.79	2344.38	1.15397	1.15397	594
7910.9	2322.2	1.15306	1.15306	594
7911.01	2300.48	1.15219	1.15219	594
7911.11	2281.27	1.1514	1.1514	594
7911.22	2260.89	1.15054	1.15054	594
7911.33	2241.1	1.14965	1.14965	594
7911.43	2223.53	1.14886	1.14886	594
7911.54	2202.46	1.14797	1.14797	594
7911.65	2182.75	1.1471	1.1471	594
7911.76	2163.55	1.14624	1.14624	594
7911.86	2145.65	1.14543	1.14543	594
7911.97	2125.8	1.14454	1.14454	594
7912.08	2105.92	1.14365	1.14365	594
7912.18	2087.48	1.14287	1.14287	594
7912.29	2067.57	1.142	1.142	594
7912.4	2047.46	1.14111	1.14111	594
7912.51	2026.9	1.14022	1.14022	594
7912.61	2008.61	1.13944	1.13944	594
7912.72	1989.09	1.13859	1.13859	594
7912.83	1969.53	1.1377	1.1377	594
7912.93	1951.77	1.13691	1.13691	594
7913.04	1932.27	1.13605	1.13605	594
7913.15	1912.33	1.13514	1.13514	594
7913.25	1894.36	1.13433	1.13433	594
7913.36	1874.43	1.13346	1.13346	594
7913.47	1855.24	1.13257	1.13257	594
7913.57	1837.26	1.13179	1.13179	594
7913.68	1818.56	1.1309	1.1309	594
7913.79	1799.22	1.13003	1.13003	594
7913.9	1780.1	1.12916	1.12916	594
7914	1762.76	1.12833	1.12833	594
7914.11	1744.15	1.12747	1.12747	594
7914.22	1725.83	1.12658	1.12658	594
7914.32	1708.76	1.12577	1.12577	594
7914.43	1690.69	1.12488	1.12488	594
7914.54	1673.42	1.12401	1.12401	594
7914.65	1657.07	1.12315	1.12315	594
7914.75	1642.53	1.12234	1.12234	594
7914.86	1626.8	1.12145	1.12145	594
7914.97	1612.21	1.12058	1.12058	594
7915.07	1599.29	1.11978	1.11978	594
7915.18	1585.5	1.11891	1.11891	594
7915.29	1572.53	1.11804	1.11804	594
7915.4	1559.56	1.11715	1.11715	594
7915.5	1548.36	1.11635	1.11635	594
7915.61	1536.64	1.11546	1.11546	594
7915.72	1524.68	1.11457	1.11457	594
7915.82	1513.97	1.11378	1.11378	594
7915.93	1502.42	1.11289	1.11289	594
7916.04	1487.94	1.11203	1.11203	594
7916.15	1470.72	1.11116	1.11116	594
7916.25	1454.08	1.11037	1.11037	594
7916.36	1435.28	1.10946	1.10946	594
7916.47	1415.55	1.10857	1.10857	594
7916.57	1397.55	1.10779	1.10779	594
7916.68	1378.36	1.1069	1.1069	594
7916.79	1359.02	1.10601	1.10601	594
7916.9	1340.38	1.10512	1.10512	594
7917	1323.58	1.10432	1.10432	594
7917.11	1304.72	1.10347	1.10347	594
7917.22	1285.51	1.10258	1.10258	594
7917.32	1267.94	1.10175	1.10175	594
7917.43	1249.15	1.10088	1.10088	594
7917.54	1229.37	1.10004	1.10004	594
7917.65	1210.31	1.09915	1.09915	594
7917.75	1193.06	1.09834	1.09834	594
7917.86	1174.7	1.09743	1.09743	594
7917.97	1156.02	1.09654	1.09654	594
7918.07	1139.19	1.09576	1.09576	594
7918.18	1120.4	1.09489	1.09489	594
7918.29	1102.51	1.094	1.094	594
7918.39	1086.12	1.09319	1.09319	594
7918.5	1067.65	1.09233	1.09233	594
7918.61	1049.94	1.09144	1.09144	594
7918.72	1031.69	1.09055	1.09055	594
7918.82	1015.43	1.08976	1.08976	594
7918.93	997.568	1.08887	1.08887	594
7919.04	979.459	1.08799	1.08799	594
7919.14	963.49	1.08716	1.08716	594
7919.25	946.1	1.08631	1.08631	594
7919.36	929.1	1.0854	1.0854	594
7919.47	911.701	1.08453	1.08453	594
7919.57	895.779	1.08373	1.08373	594
7919.68	878.99	1.08286	1.08286	594
7919.79	862.506	1.08199	1.08199	594
7919.89	846.826	1.08116	1.08116	594
7920	829.998	1.0803	1.0803	594
7920.11	812.881	1.07941	1.07941	594
7920.22	796.537	1.07854	1.07854	594
7920.32	780.998	1.07773	1.07773	594
7920.43	764.717	1.07686	1.07686	594
7920.54	748.217	1.07598	1.07598	594
7920.64	733.365	1.07517	1.07517	594
7920.75	717.326	1.07426	1.07426	594
7920.86	701.154	1.07337	1.07337	594
7920.97	685.326	1.07248	1.07248	594
7921.07	670.99	1.07168	1.07168	594
7921.18	655.053	1.07081	1.07081	594
7921.29	639.381	1.0699	1.0699	594
7921.39	625.529	1.06909	1.06909	594
7921.5	610.193	1.0682	1.0682	594
7921.61	595.576	1.06734	1.06734	594
7921.72	580.436	1.06647	1.06647	594
7921.82	566.818	1.06564	1.06564	594
7921.93	552.475	1.06479	1.06479	594
7922.04	538.295	1.06393	1.06393	594
7922.14	525.529	1.06308	1.06308	594
7922.25	511.436	1.06221	1.06221	594
7922.36	497.279	1.06132	1.06132	595
7922.47	483.217	1.06043	1.06043	595
7922.57	470.592	1.05965	1.05965	595
7922.68	456.522	1.05876	1.05876	595
7922.79	442.561	1.05787	1.05787	595
7922.89	430.115	1.05704	1.05704	595
7923	416.779	1.05621	1.05621	595
7923.11	403.643	1.05533	1.05533	595
7923.21	391.588	1.0545	1.0545	595
7923.32	379.115	1.05363	1.05363	595
7923.43	366.404	1.05274	1.05274	595
7923.54	354.076	1.05187	1.05187	595
7923.64	342.256	1.05107	1.05107	595
7923.75	329.572	1.05016	1.05016	595
7923.86	317.635	1.04929	1.04929	595
7923.96	306.604	1.04848	1.04848	595
7924.07	295.522	1.04762	1.04762	595
7924.18	284.014	1.04675	1.04675	595
7924.29	272.459	1.04584	1.04584	595
7924.39	262.565	1.04503	1.04503	595
7924.5	253.108	1.04416	1.04416	595
7924.61	242.475	1.04327	1.04327	595
7924.71	232.924	1.04249	1.04249	595
7924.82	222.678	1.0416	1.0416	595
7924.93	212.795	1.04071	1.04071	595
7925.04	203.213	1.03982	1.03982	595
7925.14	194.541	1.03902	1.03902	595
7925.25	185.369	1.03815	1.03815	595
7925.36	175.756	1.03726	1.03726	595
7925.46	168.342	1.03647	1.03647	595
7925.57	160.182	1.03561	1.03561	595
7925.68	152.397	1.0347	1.0347	595
7925.79	145.623	1.03385	1.03385	595
7925.89	140.887	1.03304	1.03304	595
7926	138.186	1.03213	1.03213	595
7926.11	136.678	1.03126	1.03126	595
7926.21	136.029	1.03046	1.03046	595
7926.32	135.596	1.02959	1.02959	595
7926.43	135.091	1.0287	1.0287	595
7926.54	134.357	1.02781	1.02781	595
7926.64	133.622	1.02703	1.02703	595
7926.75	132.715	1.02614	1.02614	595
7926.86	131.965	1.02525	1.02525	595
7926.96	131.609	1.02449	1.02449	595
7927.07	130.67	1.0236	1.0236	595
7927.18	129.604	1.02273	1.02273	595
7927.29	128.373	1.02186	1.02186	595
7927.39	127.26	1.02101	1.02101	595
7927.5	125.957	1.02016	1.02016	595
7927.61	124.734	1.01928	1.01928	595
7927.71	123.44	1.01847	1.01847	595
7927.82	122.311	1.0176	1.0176	595
7927.93	121.181	1.01673	1.01673	595
7928.04	120.084	1.01584	1.01584	595
7928.14	119.272	1.01506	1.01506	595
7928.25	118.632	1.01419	1.01419	595
7928.35	117.804	1.01336	1.01336	595
7928.46	117.038	1.01248	1.01248	595
7928.57	116.058	1.01163	1.01163	595
7928.68	114.353	1.01072	1.01072	595
7928.78	112.491	1.00993	1.00993	595
7928.89	108.599	1.00902	1.00902	595
7929	104.936	1.00818	1.00818	595
7929.1	102.095	1.00737	1.00737	595
7929.21	100.255	1.0065	1.0065	595
7929.32	99.4019	1.00563	1.00563	595
7929.43	99.5045	1.00477	1.00477	595
7929.53	98.7161	1.00396	1.00396	595
7929.64	97.7291	1.00305	1.00305	595
7929.75	96.6152	1.00218	1.00218	595
7929.85	95.2743	1.0014	1.0014	595
7929.96	93.49	1.00051	1.00051	595
7930.07	92.0526	0.999639	0.999639	595
7930.18	90.1107	0.998771	0.998771	595
7930.28	88.1864	0.997965	0.997965	595
7930.39	86.0153	0.997096	0.997096	595
7930.5	83.9855	0.996228	0.996228	595
7930.6	81.5948	0.995422	0.995422	595
7930.71	79.337	0.994554	0.994554	595
7930.82	77.4652	0.993665	0.993665	595
7930.93	75.3177	0.992776	0.992776	595
7931.03	73.4628	0.991991	0.991991	595
7931.14	71.8756	0.991143	0.991143	595
7931.25	69.8554	0.990213	0.990213	595
7931.35	68.0078	0.989448	0.989448	595
7931.46	66.0906	0.988539	0.988539	595
7931.57	64.9762	0.987691	0.987691	595
7931.68	63.7526	0.986823	0.986823	595
7931.78	62.6792	0.986037	0.986037	595
7931.89	61.6292	0.98517	0.98517	595
7932	60.3428	0.984301	0.984301	595
7932.1	59.2295	0.983474	0.983474	595
7932.21	57.6821	0.982606	0.982606	595
7932.32	56.2691	0.981696	0.981696	595
7932.43	55.2036	0.98087	0.98087	595
7932.53	54.1218	0.980043	0.980043	595
7932.64	53.001	0.979154	0.979154	595
7932.75	52.3617	0.978307	0.978307	595
7932.85	51.5014	0.9775	0.9775	595
7932.96	50.6723	0.976632	0.976632	595
7933.04	49.9145	0.975992	0.975992	595
7933.05	49.7963	0.975909	0.975909	595
7933.08	49.5828	0.975681	0.975681	595
7933.24	49.8038	0.975474	0.975474	595
7933.25	49.7959	0.975474	0.975474	595
