# Supplementary material for: Benchmark dataset of the effect of grain size on strength in the single-phase FCC CrCoNi medium entropy alloy
Source: Data Brief. 2019 Oct 1;27:104592. doi: 10.1016/j.dib.2019.104592 (PMC6812030; doi:10.1016/j.dib.2019.104592)
Supplement: Multimedia component 1 [file mmc1.zip › Compression_Tests/873K/CrCoNi_1173K_60min_873K.xlsx]

## Sheet: CrCoNi_1173K_60min_873K
Name	CrCoNi-900C-1h-14µm-893K
Diameter	4.04	mm
Sample height	8.05	mm
Gage length	8.05	mm
Speed ​​during measurement	0.48	mm/min
Time	Force	Crosshead Displacement	Crosshead Displacement	Temperature
s	N	mm	mm	°C
790.46	74.0418	0	0	595
790.54	74.5076	2.06708e-05	2.06708e-05	595
790.57	74.4682	4.75666e-08	4.75666e-08	595
790.57	74.4682	4.75666e-08	4.75666e-08	595
790.68	74.2864	-6.19648e-05	-6.19648e-05	595
790.79	74.341	-8.26831e-05	-8.26831e-05	595
790.9	75.3038	0.000123787	0.000123787	595
791	77.7658	0.000909138	0.000909138	595
791.11	80.1583	0.00181894	0.00181894	595
791.22	82.1486	0.00270777	0.00270777	595
791.32	83.5853	0.0035346	0.0035346	595
791.43	85.0454	0.00440245	0.00440245	595
791.54	86.3168	0.00531225	0.00531225	595
791.65	87.5084	0.0061801	0.0061801	595
791.75	88.4168	0.00698643	0.00698643	595
791.86	89.4826	0.00785475	0.00785475	595
791.97	90.3737	0.00872259	0.00872259	595
792.07	91.1563	0.00952892	0.00952892	595
792.18	91.9532	0.0103972	0.0103972	595
792.29	92.7815	0.0112656	0.0112656	595
792.4	93.6191	0.0121544	0.0121544	595
792.5	94.0533	0.0129602	0.0129602	595
792.61	94.4007	0.0138491	0.0138491	595
792.72	94.9059	0.0147589	0.0147589	595
792.82	95.4111	0.0155442	0.0155442	595
792.93	95.8214	0.0164125	0.0164125	595
793.04	96.5082	0.0172804	0.0172804	595
793.15	97.2186	0.0181487	0.0181487	595
793.25	97.9845	0.018955	0.018955	595
793.36	98.5452	0.0198229	0.0198229	595
793.47	98.9636	0.0207327	0.0207327	595
793.57	99.3739	0.021518	0.021518	595
793.68	99.9661	0.0224069	0.0224069	595
793.79	100.597	0.0232752	0.0232752	595
793.9	101.024	0.024143	0.024143	595
794	101.103	0.0249289	0.0249289	595
794.11	101.308	0.0258177	0.0258177	595
794.22	101.474	0.0267065	0.0267065	595
794.32	101.916	0.0274919	0.0274919	595
794.43	102.09	0.0283602	0.0283602	595
794.54	102.374	0.029228	0.029228	595
794.65	102.989	0.0300963	0.0300963	595
794.75	103.795	0.0308817	0.0308817	595
794.86	104.395	0.0317705	0.0317705	595
794.97	105.271	0.0326598	0.0326598	595
795.07	105.618	0.0334452	0.0334452	595
795.18	106.881	0.034313	0.034313	595
795.29	108.199	0.0352019	0.0352019	595
795.39	109.479	0.0360083	0.0360083	595
795.5	111.042	0.0368971	0.0368971	595
795.61	112.715	0.0377444	0.0377444	595
795.71	114.128	0.0385508	0.0385508	595
795.82	115.999	0.0394396	0.0394396	595
795.93	118.312	0.0402869	0.0402869	595
796.04	120.333	0.0411965	0.0411965	595
796.14	122.788	0.0420028	0.0420028	595
796.25	125.716	0.0428711	0.0428711	595
796.36	128.866	0.043739	0.043739	595
796.46	131.858	0.0445453	0.0445453	595
796.57	135.165	0.0454341	0.0454341	595
796.68	138.946	0.0462815	0.0462815	595
796.79	142.782	0.0471703	0.0471703	595
796.89	146.392	0.0479561	0.0479561	595
797	150.56	0.048845	0.048845	595
797.11	154.917	0.0497128	0.0497128	595
797.21	159.038	0.0505191	0.0505191	595
797.32	163.821	0.051408	0.051408	595
797.43	168.708	0.0522968	0.0522968	595
797.54	173.097	0.0531856	0.0531856	595
797.64	177.36	0.0539919	0.0539919	595
797.75	182.19	0.0548393	0.0548393	595
797.86	186.942	0.0557076	0.0557076	595
797.96	191.333	0.0564929	0.0564929	595
798.07	196.22	0.0573818	0.0573818	595
798.18	200.845	0.0582706	0.0582706	595
798.29	205.96	0.0591389	0.0591389	595
798.39	210.405	0.0599863	0.0599863	595
798.5	215.521	0.0608341	0.0608341	595
798.61	220.657	0.0617019	0.0617019	595
798.71	225.276	0.0624877	0.0624877	595
798.82	230.638	0.0633766	0.0633766	595
798.93	235.972	0.0642444	0.0642444	595
799.04	241.335	0.0651332	0.0651332	595
799.14	246.245	0.0659396	0.0659396	595
799.25	252.194	0.0668284	0.0668284	595
799.36	258.226	0.0676757	0.0676757	595
799.46	263.265	0.0685026	0.0685026	595
799.57	268.458	0.0693709	0.0693709	595
799.68	275.46	0.0702597	0.0702597	595
799.79	281.753	0.071128	0.071128	595
799.89	287.444	0.0719549	0.0719549	595
800	293.892	0.0728437	0.0728437	595
800.11	300.438	0.0737115	0.0737115	595
800.21	305.821	0.0744974	0.0744974	595
800.32	312.674	0.075386	0.075386	595
800.43	319.473	0.0762748	0.0762748	595
800.53	325.575	0.0770602	0.0770602	595
800.64	332.606	0.07797	0.07797	595
800.75	339.704	0.0788383	0.0788383	595
800.86	346.559	0.0797062	0.0797062	595
800.96	352.805	0.080533	0.080533	595
801.07	359.569	0.0814013	0.0814013	595
801.18	366.702	0.0822696	0.0822696	595
801.28	373.159	0.083055	0.083055	595
801.39	380.577	0.0839438	0.0839438	595
801.5	387.881	0.0848326	0.0848326	595
801.61	395.749	0.0857217	0.0857217	595
801.71	402.299	0.086507	0.086507	595
801.82	409.503	0.0873959	0.0873959	595
801.93	417.237	0.0882847	0.0882847	595
802.03	424.311	0.089091	0.089091	595
802.14	432.463	0.0899384	0.0899384	595
802.25	440.565	0.0908272	0.0908272	595
802.36	448.295	0.0917365	0.0917365	595
802.46	455.76	0.0925428	0.0925428	595
802.57	463.651	0.0934112	0.0934112	595
802.68	471.92	0.0942585	0.0942585	595
802.78	479.729	0.0950853	0.0950853	595
802.89	487.85	0.0959742	0.0959742	595
803	496.346	0.096863	0.096863	595
803.11	504.659	0.0977518	0.0977518	595
803.21	512.35	0.0985582	0.0985582	595
803.32	521.038	0.099426	0.099426	595
803.43	529.561	0.100336	0.100336	595
803.53	537.061	0.101121	0.101121	595
803.64	545.823	0.101989	0.101989	595
803.75	554.764	0.102857	0.102857	595
803.86	563.737	0.103747	0.103747	595
803.96	571.506	0.104573	0.104573	595
804.07	580.917	0.105441	0.105441	595
804.18	589.698	0.10633	0.10633	595
804.28	598.143	0.107136	0.107136	595
804.39	607.053	0.108025	0.108025	595
804.5	615.139	0.108893	0.108893	595
804.61	623.545	0.109782	0.109782	595
804.71	631.253	0.110589	0.110589	595
804.82	639.436	0.111456	0.111456	595
804.93	647.268	0.112346	0.112346	595
805.03	654.249	0.113152	0.113152	595
805.14	662.053	0.11402	0.11402	595
805.25	670.06	0.114929	0.114929	595
805.35	677.279	0.115756	0.115756	595
805.46	685.169	0.116666	0.116666	595
805.57	692.372	0.117492	0.117492	595
805.68	699.747	0.118402	0.118402	595
805.78	706.165	0.119188	0.119188	595
805.89	713.853	0.120076	0.120076	595
806	721.189	0.120965	0.120965	595
806.1	727.435	0.121751	0.121751	595
806.21	734.747	0.12266	0.12266	595
806.32	742.708	0.123528	0.123528	595
806.43	750.548	0.124397	0.124397	595
806.53	758.779	0.125223	0.125223	595
806.64	767.849	0.126091	0.126091	595
806.75	777.333	0.126981	0.126981	595
806.85	786.404	0.127807	0.127807	595
806.96	796.626	0.128675	0.128675	595
807.07	806.564	0.129523	0.129523	595
807.18	816.517	0.130432	0.130432	595
807.28	825.435	0.131239	0.131239	595
807.39	835.939	0.132107	0.132107	595
807.5	846.685	0.132996	0.132996	595
807.6	856.13	0.133822	0.133822	595
807.71	866.505	0.13469	0.13469	595
807.82	877.103	0.13558	0.13558	595
807.93	887.486	0.136468	0.136468	595
808.03	897.021	0.137254	0.137254	595
808.14	907.161	0.138122	0.138122	595
808.25	918.72	0.139011	0.139011	595
808.35	928.114	0.139817	0.139817	595
808.46	938.091	0.140706	0.140706	595
808.57	948.837	0.141594	0.141594	595
808.68	959.618	0.142463	0.142463	595
808.78	969.138	0.143248	0.143248	595
808.89	979.95	0.144158	0.144158	595
809	991.036	0.145026	0.145026	595
809.1	1001.15	0.145812	0.145812	595
809.21	1012.17	0.1467	0.1467	595
809.32	1022.83	0.147568	0.147568	595
809.43	1034.02	0.148457	0.148457	595
809.53	1043.77	0.149243	0.149243	595
809.64	1054.88	0.150111	0.150111	595
809.75	1065.98	0.151021	0.151021	595
809.85	1075.97	0.151826	0.151826	595
809.96	1087.51	0.152695	0.152695	595
810.07	1098.75	0.153584	0.153584	595
810.18	1109.68	0.154452	0.154452	595
810.28	1119.88	0.155279	0.155279	595
810.39	1130.42	0.156147	0.156147	595
810.49	1140.8	0.156932	0.156932	595
810.6	1152.04	0.157842	0.157842	595
810.71	1163.66	0.158689	0.158689	595
810.82	1174.8	0.159578	0.159578	595
810.92	1185.22	0.160364	0.160364	595
811.03	1196.79	0.161252	0.161252	595
811.14	1207.96	0.162141	0.162141	595
811.24	1218.61	0.162948	0.162948	595
811.35	1229.99	0.163816	0.163816	595
811.46	1242.14	0.164684	0.164684	595
811.57	1254.11	0.165573	0.165573	595
811.67	1264.81	0.166358	0.166358	595
811.78	1276.75	0.167247	0.167247	595
811.89	1288.82	0.168136	0.168136	595
811.99	1300.16	0.168942	0.168942	595
812.1	1312.02	0.169789	0.169789	595
812.21	1325.25	0.170678	0.170678	595
812.32	1337.57	0.171547	0.171547	595
812.42	1348.98	0.172353	0.172353	595
812.53	1362.19	0.173241	0.173241	595
812.64	1375.36	0.17413	0.17413	595
812.74	1386.32	0.174895	0.174895	595
812.85	1398.93	0.175763	0.175763	595
812.96	1412.09	0.176673	0.176673	595
813.07	1424.59	0.177562	0.177562	595
813.17	1436.04	0.178347	0.178347	595
813.28	1448.49	0.179215	0.179215	595
813.39	1461.64	0.180104	0.180104	595
813.49	1473.2	0.180889	0.180889	595
813.6	1486.93	0.181778	0.181778	595
813.71	1499.78	0.182647	0.182647	595
813.82	1512.45	0.183536	0.183536	595
813.92	1524.07	0.184342	0.184342	595
814.03	1537.21	0.18521	0.18521	595
814.14	1550.79	0.186078	0.186078	595
814.24	1563.54	0.186884	0.186884	595
814.35	1577.7	0.187752	0.187752	595
814.46	1591.43	0.188621	0.188621	595
814.57	1605.29	0.18951	0.18951	595
814.67	1618.11	0.190295	0.190295	595
814.78	1632.04	0.191204	0.191204	595
814.89	1646.01	0.192073	0.192073	595
814.99	1658.9	0.192879	0.192879	595
815.1	1673.31	0.193747	0.193747	595
815.21	1687.71	0.194615	0.194615	595
815.31	1701.03	0.195421	0.195421	595
815.42	1716.15	0.196289	0.196289	595
815.53	1730.94	0.197158	0.197158	595
815.64	1744.81	0.198005	0.198005	595
815.74	1758.22	0.198791	0.198791	595
815.85	1773.14	0.1997	0.1997	595
815.96	1788.29	0.200568	0.200568	595
816.06	1802.11	0.201374	0.201374	595
816.17	1817.28	0.202243	0.202243	595
816.28	1832.01	0.203111	0.203111	595
816.39	1847.24	0.20402	0.20402	595
816.49	1860.58	0.204806	0.204806	595
816.6	1875.29	0.205674	0.205674	595
816.71	1891.03	0.206563	0.206563	595
816.81	1904.57	0.207328	0.207328	595
816.92	1920.29	0.208216	0.208216	595
817.03	1935.93	0.209105	0.209105	595
817.14	1951.08	0.209974	0.209974	595
817.24	1965.96	0.2108	0.2108	595
817.35	1981.64	0.211689	0.211689	595
817.46	1996.59	0.212537	0.212537	595
817.56	2010.86	0.213343	0.213343	595
817.67	2025.92	0.214232	0.214232	595
817.78	2040.93	0.2151	0.2151	595
817.89	2056.69	0.215968	0.215968	594
817.99	2070.7	0.216774	0.216774	594
818.1	2085.45	0.217622	0.217622	594
818.21	2100.72	0.218531	0.218531	594
818.31	2114.64	0.219317	0.219317	594
818.42	2129.71	0.220226	0.220226	594
818.53	2145.22	0.221094	0.221094	594
818.64	2160.06	0.221962	0.221962	594
818.74	2173.99	0.222748	0.222748	594
818.85	2189.04	0.223658	0.223658	594
818.96	2203.54	0.224505	0.224505	595
819.06	2217.93	0.225311	0.225311	595
819.17	2232.48	0.2262	0.2262	595
819.28	2247.12	0.227068	0.227068	595
819.39	2261.87	0.227957	0.227957	595
819.49	2275.61	0.228743	0.228743	595
819.6	2290.93	0.229631	0.229631	595
819.71	2305.43	0.23052	0.23052	595
819.81	2318.67	0.231306	0.231306	595
819.92	2333.43	0.232174	0.232174	595
820.03	2347.9	0.233063	0.233063	595
820.14	2361.86	0.233931	0.233931	595
820.24	2375.83	0.234737	0.234737	595
820.35	2389.46	0.235605	0.235605	595
820.46	2403.32	0.236474	0.236474	595
820.56	2415.92	0.2373	0.2373	595
820.67	2430.25	0.238168	0.238168	595
820.78	2443.45	0.239078	0.239078	595
820.88	2455.58	0.239863	0.239863	595
820.99	2468.6	0.240732	0.240732	595
821.1	2481.44	0.2416	0.2416	595
821.21	2493.9	0.24253	0.24253	595
821.31	2504.79	0.243295	0.243295	595
821.42	2517.21	0.244204	0.244204	595
821.53	2529.09	0.245052	0.245052	595
821.63	2540.2	0.245858	0.245858	595
821.74	2551.46	0.246747	0.246747	595
821.85	2562.23	0.247636	0.247636	595
821.96	2573.41	0.248524	0.248524	595
822.06	2583.71	0.249331	0.249331	595
822.17	2594.97	0.250199	0.250199	595
822.28	2605.59	0.251087	0.251087	595
822.38	2615.35	0.251852	0.251852	595
822.49	2626.53	0.252762	0.252762	595
822.6	2636.06	0.253609	0.253609	595
822.71	2645.51	0.254498	0.254498	595
822.81	2654.48	0.255325	0.255325	595
822.92	2664.34	0.256193	0.256193	595
823.03	2673.78	0.257082	0.257082	595
823.13	2681.6	0.257868	0.257868	595
823.24	2690.05	0.258756	0.258756	595
823.35	2699.02	0.259666	0.259666	595
823.46	2707.98	0.260534	0.260534	595
823.56	2715	0.26132	0.26132	595
823.67	2722.3	0.262209	0.262209	595
823.78	2729.63	0.263097	0.263097	595
823.88	2736.18	0.263883	0.263883	595
823.99	2742.91	0.264751	0.264751	595
824.1	2750.02	0.265619	0.265619	595
824.21	2757.11	0.266549	0.266549	595
824.31	2762.35	0.267356	0.267356	595
824.42	2768.08	0.268224	0.268224	595
824.53	2774.34	0.269113	0.269113	595
824.63	2780.21	0.269898	0.269898	595
824.74	2785.29	0.270766	0.270766	595
824.85	2789.55	0.271676	0.271676	595
824.96	2793.23	0.272523	0.272523	596
825.06	2797.51	0.27335	0.27335	596
825.17	2802.49	0.27426	0.27426	596
825.27	2805.54	0.275045	0.275045	596
825.38	2808.55	0.275913	0.275913	596
825.49	2811.4	0.276823	0.276823	596
825.6	2814.07	0.277712	0.277712	596
825.7	2816.96	0.278518	0.278518	596
825.81	2818.32	0.279386	0.279386	596
825.92	2819.34	0.280254	0.280254	596
826.02	2819.67	0.28106	0.28106	596
826.13	2818.61	0.281928	0.281928	596
826.24	2816.46	0.282817	0.282817	596
826.35	2819.23	0.283748	0.283748	596
826.45	2820.56	0.284553	0.284553	596
826.56	2818.63	0.285442	0.285442	596
826.67	2820.32	0.286331	0.286331	596
826.77	2826.07	0.287137	0.287137	596
826.88	2831.71	0.288006	0.288006	596
826.99	2832.41	0.288874	0.288874	596
827.1	2826.07	0.289742	0.289742	596
827.2	2828.89	0.290548	0.290548	596
827.31	2839.94	0.291417	0.291417	596
827.42	2850.05	0.292326	0.292326	596
827.52	2851.11	0.293152	0.293152	596
827.63	2837.52	0.294021	0.294021	596
827.74	2842.16	0.29491	0.29491	596
827.85	2853.21	0.295778	0.295778	596
827.95	2863.21	0.296605	0.296605	596
828.06	2854.18	0.297473	0.297473	595
828.17	2818.85	0.298362	0.298362	595
828.27	2836.94	0.299147	0.299147	595
828.38	2856.45	0.300036	0.300036	595
828.49	2874.75	0.300925	0.300925	595
828.6	2890.06	0.301793	0.301793	595
828.7	2879.32	0.302599	0.302599	595
828.81	2844.28	0.303488	0.303488	595
828.92	2863.06	0.304356	0.304356	595
829.02	2879.89	0.305183	0.305183	595
829.13	2895.23	0.306051	0.306051	595
829.24	2904.99	0.306961	0.306961	595
829.35	2904.78	0.307808	0.307808	595
829.45	2906.14	0.308614	0.308614	595
829.56	2911.19	0.309483	0.309483	595
829.67	2913.26	0.310372	0.310372	595
829.77	2884.23	0.311177	0.311177	595
829.88	2870.95	0.312046	0.312046	595
829.99	2891.76	0.312955	0.312955	595
830.1	2911.84	0.313823	0.313823	595
830.2	2928.43	0.314629	0.314629	595
830.31	2944.09	0.315498	0.315498	595
830.42	2925.9	0.316386	0.316386	595
830.52	2896.61	0.317172	0.317172	595
830.63	2916.6	0.318061	0.318061	595
830.74	2935.47	0.31895	0.31895	595
830.84	2950.34	0.319715	0.319715	595
830.95	2959.72	0.320624	0.320624	595
831.06	2945.24	0.321513	0.321513	595
831.17	2955.02	0.322381	0.322381	595
831.27	2968.59	0.323208	0.323208	595
831.38	2979.98	0.324056	0.324056	595
831.49	2947.63	0.324944	0.324944	595
831.59	2909.93	0.32575	0.32575	595
831.7	2931.75	0.326639	0.326639	595
831.81	2952.9	0.327507	0.327507	595
831.92	2972.5	0.328376	0.328376	595
832.02	2989.04	0.329182	0.329182	595
832.13	3003.25	0.33005	0.33005	594
832.24	2998.7	0.330918	0.330918	594
832.34	2957.15	0.331724	0.331724	594
832.45	2975.86	0.332613	0.332613	594
832.56	2993.97	0.333482	0.333482	594
832.67	3010.51	0.33437	0.33437	594
832.77	3009	0.335176	0.335176	594
832.88	2975.17	0.336065	0.336065	594
832.99	2995.07	0.336933	0.336933	594
833.09	3012.88	0.337719	0.337719	594
833.2	3031.42	0.338608	0.338608	594
833.31	3045.8	0.339476	0.339476	594
833.42	3030.68	0.340344	0.340344	594
833.52	2969.43	0.341171	0.341171	594
833.63	2991.77	0.342039	0.342039	594
833.74	3013.39	0.342907	0.342907	594
833.84	3032.11	0.343713	0.343713	594
833.95	3050.13	0.344581	0.344581	594
834.06	3065.66	0.345491	0.345491	594
834.17	3038.44	0.346359	0.346359	594
834.27	3023.63	0.347145	0.347145	594
834.38	3042.81	0.348034	0.348034	594
834.49	3061.01	0.348902	0.348902	594
834.59	3074.81	0.349708	0.349708	594
834.7	3057.71	0.350576	0.350576	594
834.81	3028.19	0.351465	0.351465	594
834.92	3049.81	0.352333	0.352333	594
835.02	3068.55	0.353139	0.353139	594
835.13	3087.44	0.354007	0.354007	594
835.24	3104.35	0.354876	0.354876	594
835.34	3115.78	0.355702	0.355702	594
835.45	3110.25	0.356571	0.356571	594
835.56	3084.9	0.35746	0.35746	594
835.66	3084.24	0.358224	0.358224	594
835.77	3090.91	0.359113	0.359113	594
835.88	3096.33	0.360002	0.360002	594
835.99	3093.45	0.36087	0.36087	594
836.09	3097.02	0.361676	0.361676	594
836.2	3110.55	0.362565	0.362565	594
836.31	3123.87	0.363433	0.363433	594
836.41	3133.82	0.364219	0.364219	594
836.52	3136.48	0.365087	0.365087	594
836.63	3109.06	0.365976	0.365976	594
836.74	3113.52	0.366823	0.366823	594
836.84	3128.24	0.36763	0.36763	594
836.95	3145.42	0.368497	0.368497	594
837.06	3159.34	0.369366	0.369366	594
837.16	3129.86	0.370172	0.370172	594
837.27	3103.29	0.37104	0.37104	594
837.38	3124.35	0.371929	0.371929	594
837.49	3144.24	0.372818	0.372818	594
837.59	3160.9	0.373603	0.373603	594
837.7	3177.23	0.374472	0.374472	594
837.81	3180.79	0.37534	0.37534	594
837.91	3147.05	0.376146	0.376146	594
838.02	3163.68	0.377035	0.377035	594
838.13	3183.28	0.377924	0.377924	594
838.24	3199.57	0.378771	0.378771	594
838.34	3196.92	0.379577	0.379577	594
838.45	3146.42	0.380466	0.380466	594
838.56	3165.65	0.381334	0.381334	594
838.66	3182.39	0.38214	0.38214	594
838.77	3166.95	0.383009	0.383009	594
838.88	3154.93	0.383898	0.383898	594
838.99	3176.65	0.384786	0.384786	594
839.09	3196.04	0.385592	0.385592	594
839.2	3215.04	0.386461	0.386461	594
839.31	3230.72	0.387308	0.387308	594
839.41	3220.69	0.388114	0.388114	594
839.52	3188.08	0.389003	0.389003	594
839.63	3209.05	0.389892	0.389892	594
839.74	3229.59	0.39076	0.39076	594
839.84	3246.08	0.391566	0.391566	594
839.95	3259.81	0.392434	0.392434	594
840.06	3218.3	0.393323	0.393323	594
840.16	3211.93	0.394109	0.394109	593
840.27	3230.71	0.394997	0.394997	593
840.38	3246.82	0.395866	0.395866	593
840.48	3223.22	0.396672	0.396672	593
840.59	3211.65	0.39752	0.39752	593
840.7	3232.84	0.398429	0.398429	593
840.8	3251.18	0.399235	0.399235	593
840.91	3268.45	0.400103	0.400103	593
841.02	3276.41	0.400992	0.400992	593
841.13	3234.84	0.401881	0.401881	593
841.23	3251.17	0.402667	0.402667	593
841.34	3272.55	0.403555	0.403555	593
841.45	3291.18	0.404423	0.404423	593
841.55	3305.16	0.40523	0.40523	593
841.66	3273.41	0.406098	0.406098	593
841.77	3261.62	0.406966	0.406966	593
841.88	3281.39	0.407855	0.407855	593
841.98	3297.64	0.40864	0.40864	593
842.09	3284.7	0.40955	0.40955	593
842.2	3264.02	0.410439	0.410439	593
842.3	3281.89	0.411245	0.411245	593
842.41	3300.07	0.412113	0.412113	593
842.52	3315.84	0.412981	0.412981	593
842.63	3312.91	0.41387	0.41387	593
842.73	3294.02	0.414676	0.414676	593
842.84	3312.01	0.415545	0.415545	593
842.95	3330.49	0.416433	0.416433	593
843.05	3346.31	0.41726	0.41726	593
843.16	3356.28	0.418128	0.418128	593
843.27	3311.77	0.418996	0.418996	593
843.38	3320.89	0.419865	0.419865	593
843.48	3338.12	0.42065	0.42065	593
843.59	3355.66	0.421539	0.421539	593
843.7	3341.49	0.422428	0.422428	593
843.8	3304.05	0.423234	0.423234	593
843.91	3323.31	0.424081	0.424081	593
844.02	3342.7	0.425012	0.425012	593
844.13	3358.41	0.42588	0.42588	593
844.23	3349.69	0.426686	0.426686	593
844.34	3342.12	0.427554	0.427554	593
844.45	3362.07	0.428443	0.428443	593
844.55	3379.39	0.429249	0.429249	593
844.66	3395.36	0.430117	0.430117	593
844.77	3402.99	0.431006	0.431006	593
844.88	3373.88	0.431895	0.431895	593
844.98	3368.25	0.432681	0.432681	593
845.09	3385.62	0.433569	0.433569	593
845.2	3402.28	0.434437	0.434437	593
845.3	3414.72	0.435264	0.435264	593
845.41	3376.64	0.436153	0.436153	593
845.52	3362.66	0.437021	0.437021	593
845.62	3380.56	0.437827	0.437827	593
845.73	3399.03	0.438716	0.438716	593
845.84	3414.43	0.439584	0.439584	593
845.95	3389.51	0.440494	0.440494	593
846.05	3391.21	0.44128	0.44128	593
846.16	3412.39	0.442148	0.442148	593
846.27	3432.24	0.443016	0.443016	593
846.37	3448.85	0.443863	0.443863	593
846.48	3459.34	0.444731	0.444731	593
846.59	3416.29	0.44562	0.44562	593
846.7	3416.54	0.446489	0.446489	593
846.8	3434.55	0.447295	0.447295	593
846.91	3452.67	0.448204	0.448204	593
847.02	3465.35	0.449052	0.449052	593
847.12	3410.39	0.449878	0.449878	593
847.23	3421.53	0.450726	0.450726	593
847.34	3439.97	0.451615	0.451615	593
847.45	3451.9	0.452483	0.452483	593
847.55	3433.4	0.453351	0.453351	593
847.66	3447.2	0.45424	0.45424	593
847.77	3466.92	0.455129	0.455129	593
847.87	3483.27	0.455914	0.455914	593
847.98	3496.68	0.456824	0.456824	593
848.09	3459.96	0.457692	0.457692	593
848.2	3459.5	0.45856	0.45856	593
848.3	3477.55	0.459345	0.459345	593
848.41	3497.42	0.460234	0.460234	593
848.52	3516.1	0.461123	0.461123	593
848.62	3505.19	0.46193	0.46193	593
848.73	3460.65	0.462819	0.462819	593
848.84	3480.73	0.463707	0.463707	593
848.95	3499.01	0.464555	0.464555	593
849.05	3479.27	0.465382	0.465382	593
849.16	3476.77	0.46627	0.46627	593
849.27	3497.2	0.467159	0.467159	593
849.37	3515.09	0.467945	0.467945	593
849.48	3530.35	0.468833	0.468833	593
849.59	3500.58	0.469722	0.469722	593
849.7	3495.08	0.470591	0.470591	593
849.8	3516.52	0.471397	0.471397	593
849.91	3537.55	0.472286	0.472286	593
850.02	3556.26	0.473174	0.473174	593
850.12	3567.62	0.473981	0.473981	593
850.23	3519.27	0.47487	0.47487	593
850.34	3527.69	0.475738	0.475738	593
850.44	3544.41	0.476544	0.476544	593
850.55	3560.26	0.477412	0.477412	593
850.66	3529.98	0.47828	0.47828	593
850.77	3518.26	0.479148	0.479148	593
850.87	3536.69	0.479975	0.479975	593
850.98	3554.37	0.480864	0.480864	593
851.09	3556.37	0.481711	0.481711	593
851.19	3541.97	0.482538	0.482538	593
851.3	3559.95	0.483427	0.483427	593
851.41	3579.62	0.484316	0.484316	593
851.52	3597.23	0.485184	0.485184	593
851.62	3606.95	0.48599	0.48599	593
851.73	3569.35	0.486858	0.486858	593
851.84	3563.97	0.487727	0.487727	593
851.94	3581.44	0.488533	0.488533	593
852.05	3599.69	0.489442	0.489442	593
852.16	3614.47	0.49029	0.49029	593
852.27	3599.49	0.491179	0.491179	593
852.37	3566.31	0.491985	0.491985	593
852.48	3582.3	0.492874	0.492874	593
852.59	3600.62	0.493763	0.493763	593
852.69	3614.98	0.494569	0.494569	593
852.8	3615.91	0.495437	0.495437	593
852.91	3580.23	0.496285	0.496285	593
853.02	3601.46	0.497194	0.497194	593
853.12	3620.62	0.497979	0.497979	593
853.23	3639.99	0.498868	0.498868	593
853.34	3655.34	0.499736	0.499736	593
853.44	3642.91	0.500543	0.500543	594
853.55	3608.22	0.501432	0.501432	594
853.66	3627.65	0.502299	0.502299	594
853.77	3646.29	0.503188	0.503188	594
853.87	3660.69	0.503974	0.503974	594
853.98	3627.35	0.504863	0.504863	594
854.09	3616.76	0.505731	0.505731	594
854.19	3633.79	0.506517	0.506517	594
854.3	3650.72	0.507385	0.507385	594
854.41	3655.9	0.508294	0.508294	594
854.52	3633.17	0.509162	0.509162	594
854.62	3650.16	0.509948	0.509948	594
854.73	3670.94	0.510857	0.510857	594
854.84	3689.3	0.511725	0.511725	594
854.94	3702.33	0.512532	0.512532	594
855.05	3697.09	0.51342	0.51342	594
855.16	3660.08	0.514289	0.514289	594
855.27	3673.47	0.515178	0.515178	594
855.37	3689.4	0.515963	0.515963	594
855.48	3706.12	0.516831	0.516831	594
855.58	3714.17	0.517616	0.517616	594
855.69	3656.74	0.518505	0.518505	594
855.8	3670.78	0.519374	0.519374	594
855.91	3687.18	0.520262	0.520262	594
856.01	3695.71	0.521069	0.521069	594
856.12	3671.39	0.521937	0.521937	594
856.23	3686.46	0.522826	0.522826	594
856.33	3704.98	0.523611	0.523611	594
856.44	3725.35	0.524479	0.524479	594
856.55	3742.68	0.525368	0.525368	594
856.66	3732.51	0.526236	0.526236	594
856.76	3687.44	0.527042	0.527042	594
856.87	3709.51	0.527911	0.527911	594
856.98	3731.44	0.528799	0.528799	594
857.08	3750.39	0.529606	0.529606	594
857.19	3767.12	0.530474	0.530474	594
857.3	3759.42	0.531363	0.531363	594
857.41	3712.88	0.532252	0.532252	594
857.51	3730.13	0.533016	0.533016	594
857.62	3749.48	0.533905	0.533905	594
857.73	3763.98	0.534773	0.534773	594
857.83	3720.68	0.53558	0.53558	594
857.94	3726.88	0.536427	0.536427	594
858.05	3745.87	0.537295	0.537295	594
858.16	3764.74	0.538184	0.538184	594
858.26	3776.34	0.538949	0.538949	594
858.37	3742.44	0.539858	0.539858	594
858.48	3751.12	0.540747	0.540747	594
858.58	3769.28	0.541533	0.541533	594
858.69	3788.92	0.542422	0.542422	594
858.8	3805.65	0.543269	0.543269	594
858.91	3794.67	0.544158	0.544158	594
859.01	3762.54	0.544943	0.544943	594
859.12	3780.49	0.545832	0.545832	594
859.23	3798.95	0.5467	0.5467	594
859.33	3811.48	0.547507	0.547507	594
859.44	3767.81	0.548396	0.548396	594
859.55	3773.65	0.549263	0.549263	595
859.66	3790.22	0.550152	0.550152	595
859.76	3802.8	0.550938	0.550938	595
859.87	3788.32	0.551827	0.551827	595
859.98	3787.77	0.552695	0.552695	595
860.08	3806.08	0.553501	0.553501	595
860.19	3826.75	0.554369	0.554369	595
860.3	3845.19	0.555258	0.555258	595
860.4	3855.8	0.556044	0.556044	595
860.51	3819.22	0.556912	0.556912	595
860.62	3807.84	0.55778	0.55778	595
860.73	3826.87	0.558689	0.558689	595
860.83	3843.6	0.559475	0.559475	595
860.94	3857.92	0.560364	0.560364	595
861.05	3849.35	0.561252	0.561252	595
861.15	3806.59	0.562038	0.562038	595
861.26	3821.7	0.562906	0.562906	595
861.37	3841.01	0.563774	0.563774	595
861.48	3859.54	0.564663	0.564663	595
861.58	3872.82	0.56547	0.56547	595
861.69	3830.02	0.566358	0.566358	595
861.8	3839.73	0.567226	0.567226	595
861.9	3859.43	0.568033	0.568033	595
862.01	3879.48	0.568942	0.568942	595
862.12	3896.2	0.569769	0.569769	595
862.23	3876.58	0.570679	0.570679	595
862.33	3853.26	0.571464	0.571464	595
862.44	3872.3	0.572374	0.572374	595
862.55	3891.35	0.573242	0.573242	595
862.65	3905.19	0.574006	0.574006	595
862.76	3877.92	0.574895	0.574895	595
862.87	3858.27	0.575764	0.575764	595
862.98	3874.4	0.576632	0.576632	595
863.08	3889.74	0.577459	0.577459	595
863.19	3889.8	0.578348	0.578348	595
863.3	3868.99	0.579236	0.579236	595
863.4	3887.5	0.580042	0.580042	595
863.51	3908.37	0.580911	0.580911	595
863.62	3928.1	0.581779	0.581779	595
863.73	3944.68	0.582668	0.582668	595
863.83	3953.25	0.583453	0.583453	595
863.94	3908.03	0.584342	0.584342	595
864.05	3899.12	0.585231	0.585231	595
864.15	3916.63	0.586037	0.586037	595
864.26	3935.51	0.586926	0.586926	595
864.37	3950.18	0.587794	0.587794	595
864.48	3939.16	0.588683	0.588683	595
864.58	3902.77	0.589468	0.589468	594
864.69	3918.48	0.590336	0.590336	594
864.8	3934.18	0.591225	0.591225	594
864.9	3944.07	0.592052	0.592052	594
865.01	3910.41	0.59292	0.59292	594
865.12	3928.11	0.593789	0.593789	594
865.23	3948.89	0.594677	0.594677	594
865.33	3967.4	0.595463	0.595463	594
865.44	3984.61	0.596372	0.596372	594
865.55	3993.94	0.597261	0.597261	594
865.65	3949.76	0.598047	0.598047	594
865.76	3948.84	0.598915	0.598915	594
865.87	3967.22	0.599804	0.599804	594
865.97	3983.19	0.600631	0.600631	594
866.08	3998.5	0.601478	0.601478	594
866.19	3995.05	0.602367	0.602367	594
866.3	3955.33	0.603256	0.603256	594
866.4	3967.49	0.604041	0.604041	594
866.51	3982.67	0.604951	0.604951	594
866.62	3974.86	0.605839	0.605839	594
866.72	3955.09	0.606625	0.606625	594
866.83	3975.65	0.607493	0.607493	594
866.94	3997.14	0.608382	0.608382	594
867.05	4016.96	0.609291	0.609291	594
867.15	4032.6	0.610056	0.610056	594
867.26	4036.08	0.610945	0.610945	594
867.37	3976.93	0.611813	0.611813	594
867.47	3994.73	0.61264	0.61264	594
867.58	4015.59	0.613529	0.613529	594
867.69	4034.19	0.614397	0.614397	594
867.8	4050.33	0.615307	0.615307	594
867.9	4023.14	0.616113	0.616113	594
868.01	4001.17	0.616981	0.616981	594
868.12	4018.77	0.617891	0.617891	594
868.22	4031.83	0.618676	0.618676	594
868.33	3994.19	0.619544	0.619544	594
868.44	4003.02	0.620433	0.620433	594
868.55	4022.74	0.62128	0.62128	594
868.65	4041.27	0.622107	0.622107	594
868.76	4059.26	0.623058	0.623058	594
868.87	4041.73	0.623906	0.623906	594
868.97	4021.69	0.624733	0.624733	594
869.08	4041.72	0.625601	0.625601	594
869.19	4062.43	0.626489	0.626489	594
869.3	4081.26	0.627358	0.627358	594
869.4	4091.97	0.628185	0.628185	594
869.51	4041.86	0.629053	0.629053	594
869.62	4054.86	0.629921	0.629921	594
869.72	4072.34	0.630748	0.630748	594
869.83	4089.55	0.631636	0.631636	594
869.94	4082.05	0.632505	0.632505	594
870.05	4047.65	0.633394	0.633394	594
870.15	4059.82	0.6342	0.6342	594
870.26	4075.19	0.635088	0.635088	594
870.36	4070.58	0.635874	0.635874	594
870.47	4056.39	0.636763	0.636763	594
870.58	4075.75	0.637631	0.637631	594
870.69	4095.51	0.638499	0.638499	594
870.79	4112.9	0.639306	0.639306	594
870.9	4128.24	0.640215	0.640215	594
871.01	4130.59	0.641083	0.641083	594
871.11	4084.02	0.641889	0.641889	594
871.22	4082.63	0.642778	0.642778	594
871.33	4102.98	0.643667	0.643667	594
871.44	4122.27	0.644535	0.644535	594
871.54	4137.82	0.645341	0.645341	594
871.65	4133.33	0.64621	0.64621	594
871.76	4097.51	0.647098	0.647098	594
871.86	4112.77	0.647905	0.647905	594
871.97	4129.69	0.648773	0.648773	594
872.08	4132.66	0.649661	0.649661	594
872.19	4087.82	0.65055	0.65055	594
872.29	4104.63	0.651336	0.651336	594
872.4	4125.43	0.652245	0.652245	594
872.51	4145.05	0.653093	0.653093	594
872.61	4160.45	0.653899	0.653899	594
872.72	4142.87	0.654808	0.654808	594
872.83	4122.61	0.655677	0.655677	594
872.94	4143.01	0.656545	0.656545	594
873.04	4161.61	0.657351	0.657351	594
873.15	4179.22	0.658199	0.658199	594
873.26	4187.81	0.659108	0.659108	594
873.36	4139.54	0.659893	0.659893	594
873.47	4153.05	0.660803	0.660803	594
873.58	4171.72	0.661692	0.661692	594
873.69	4186.4	0.662539	0.662539	594
873.79	4163.85	0.663366	0.663366	594
873.9	4144.99	0.664234	0.664234	594
874.01	4161.55	0.665103	0.665103	594
874.11	4174.53	0.665909	0.665909	594
874.22	4170.28	0.666777	0.666777	594
874.33	4159.81	0.667666	0.667666	594
874.44	4177.1	0.668554	0.668554	594
874.54	4193.79	0.669319	0.669319	594
874.65	4211.45	0.670208	0.670208	594
874.76	4224.36	0.671097	0.671097	594
874.86	4219.5	0.671903	0.671903	594
874.97	4170.36	0.672792	0.672792	594
875.08	4186.19	0.67366	0.67366	594
875.19	4206.06	0.674529	0.674529	594
875.29	4224.05	0.675335	0.675335	594
875.4	4240.18	0.676203	0.676203	594
875.51	4210.31	0.677091	0.677091	594
875.61	4197.1	0.677877	0.677877	594
875.72	4214.9	0.678745	0.678745	594
875.83	4231.26	0.679613	0.679613	594
875.93	4225.56	0.68044	0.68044	594
876.04	4186.56	0.68135	0.68135	594
876.15	4205.97	0.682197	0.682197	594
876.26	4226.43	0.683086	0.683086	594
876.36	4243.93	0.683872	0.683872	594
876.47	4259.25	0.68476	0.68476	594
876.58	4232.34	0.685629	0.685629	594
876.68	4220.39	0.686435	0.686435	594
876.79	4240.25	0.687303	0.687303	594
876.9	4260.07	0.688171	0.688171	594
877.01	4277.62	0.68906	0.68906	594
877.11	4286.32	0.689845	0.689845	594
877.22	4238.02	0.690734	0.690734	594
877.33	4250.63	0.691644	0.691644	594
877.43	4267.34	0.692429	0.692429	594
877.54	4282.87	0.693298	0.693298	594
877.65	4262.37	0.694166	0.694166	594
877.76	4240.41	0.695034	0.695034	594
877.86	4255.28	0.69584	0.69584	594
877.97	4271.39	0.696708	0.696708	594
878.08	4275.9	0.697597	0.697597	594
878.18	4254.14	0.698424	0.698424	594
878.29	4267.82	0.699271	0.699271	594
878.4	4288.12	0.70016	0.70016	594
878.51	4306.89	0.701049	0.701049	594
878.61	4320.53	0.701814	0.701814	594
878.72	4325.11	0.702703	0.702703	594
878.83	4300.21	0.703591	0.703591	594
878.93	4291.55	0.704377	0.704377	594
879.04	4301.42	0.705225	0.705225	594
879.15	4314.37	0.706093	0.706093	594
879.26	4326	0.706982	0.706982	594
879.36	4326.42	0.707767	0.707767	594
879.47	4284.74	0.708635	0.708635	594
879.58	4292.96	0.709524	0.709524	594
879.68	4309.74	0.710351	0.710351	594
879.79	4327.88	0.711219	0.711219	594
879.9	4343.82	0.712087	0.712087	594
880.01	4339.88	0.712956	0.712956	594
880.11	4296.1	0.713761	0.713761	594
880.22	4316.63	0.71465	0.71465	594
880.33	4336.99	0.715498	0.715498	594
880.43	4355.06	0.716284	0.716284	594
880.54	4371.25	0.717193	0.717193	594
880.65	4330.82	0.718082	0.718082	594
880.75	4323.21	0.718846	0.718846	594
880.86	4341.71	0.719735	0.719735	595
880.97	4359.5	0.720624	0.720624	595
881.08	4361.85	0.721513	0.721513	595
881.18	4318.28	0.722319	0.722319	595
881.29	4333.3	0.723188	0.723188	595
881.4	4351.38	0.724055	0.724055	595
881.5	4366.02	0.724862	0.724862	595
881.61	4364.18	0.725709	0.725709	595
881.72	4342.12	0.726598	0.726598	595
881.83	4361.06	0.727466	0.727466	595
881.93	4379.77	0.728293	0.728293	595
882.04	4398.32	0.72914	0.72914	595
882.15	4413	0.730029	0.730029	595
882.25	4406.58	0.730836	0.730836	595
882.36	4368.38	0.731724	0.731724	595
882.47	4381.52	0.732572	0.732572	595
882.58	4398.74	0.733461	0.733461	595
882.68	4412.63	0.734267	0.734267	595
882.79	4417.54	0.735156	0.735156	595
882.9	4370.42	0.736024	0.736024	595
883	4378.19	0.736809	0.736809	595
883.11	4395.06	0.737698	0.737698	595
883.22	4411	0.738587	0.738587	595
883.33	4413.46	0.739455	0.739455	595
883.43	4376.68	0.740262	0.740262	595
883.54	4394.86	0.74113	0.74113	595
883.65	4415.91	0.742018	0.742018	595
883.75	4434.04	0.742825	0.742825	595
883.86	4450.62	0.743672	0.743672	595
883.97	4459.46	0.744561	0.744561	595
884.08	4411.22	0.745429	0.745429	595
884.18	4414.87	0.746256	0.746256	595
884.29	4432.2	0.747145	0.747145	595
884.4	4448.91	0.748034	0.748034	595
884.5	4459.46	0.748819	0.748819	595
884.61	4444.36	0.749687	0.749687	595
884.72	4412.69	0.750597	0.750597	595
884.83	4428.58	0.751465	0.751465	595
884.93	4444.79	0.75225	0.75225	595
885.04	4461.99	0.753119	0.753119	595
885.15	4475.09	0.754028	0.754028	595
885.25	4443.84	0.754855	0.754855	595
885.36	4434.79	0.755723	0.755723	595
885.47	4456.01	0.756633	0.756633	595
885.57	4473.97	0.757377	0.757377	595
885.68	4492.34	0.758245	0.758245	595
885.79	4503.56	0.759155	0.759155	595
885.89	4458.52	0.759961	0.759961	595
886	4462.92	0.760829	0.760829	595
886.11	4480.65	0.761718	0.761718	595
886.22	4496.7	0.762586	0.762586	595
886.32	4501.41	0.763392	0.763392	595
886.43	4447.82	0.76426	0.76426	595
886.54	4457.58	0.765149	0.765149	595
886.64	4474.15	0.765955	0.765955	595
886.75	4493.12	0.766844	0.766844	595
886.86	4507.01	0.767733	0.767733	595
886.97	4471.85	0.768622	0.768622	595
887.07	4475.1	0.769386	0.769386	595
887.18	4496.24	0.770296	0.770296	595
887.29	4516.05	0.771144	0.771144	595
887.39	4533.08	0.77197	0.77197	595
887.5	4545.58	0.772839	0.772839	595
887.61	4520.57	0.773769	0.773769	595
887.72	4503.75	0.774616	0.774616	595
887.82	4517.64	0.775422	0.775422	595
887.93	4533.83	0.776332	0.776332	595
888.04	4544.27	0.777179	0.777179	595
888.14	4528.61	0.777986	0.777986	595
888.25	4496.6	0.778875	0.778875	595
888.36	4513.04	0.779743	0.779743	595
888.47	4531.86	0.780652	0.780652	595
888.57	4547.72	0.781438	0.781438	595
888.68	4560.81	0.782326	0.782326	595
888.79	4513.39	0.783215	0.783215	595
888.89	4519.96	0.784022	0.784022	595
889	4540.91	0.78489	0.78489	595
889.11	4561.9	0.785779	0.785779	595
889.22	4579.38	0.786668	0.786668	595
889.32	4581.41	0.787453	0.787453	595
889.43	4537.35	0.788342	0.788342	595
889.54	4552.29	0.78921	0.78921	595
889.64	4568.58	0.790037	0.790037	595
889.75	4583.79	0.790905	0.790905	595
889.86	4579.58	0.791814	0.791814	595
889.97	4538.29	0.792724	0.792724	595
890.07	4550.35	0.79353	0.79353	595
890.18	4567.52	0.794398	0.794398	595
890.29	4584.37	0.795287	0.795287	595
890.39	4593.82	0.796114	0.796114	595
890.5	4556.49	0.796982	0.796982	595
890.61	4566.26	0.79785	0.79785	595
890.71	4585.72	0.798657	0.798657	595
890.82	4605.67	0.799525	0.799525	595
890.93	4623.04	0.800434	0.800434	595
891.04	4628.64	0.801302	0.801302	595
891.14	4610.7	0.802109	0.802109	595
891.25	4603.17	0.802976	0.802976	595
891.36	4610.88	0.803886	0.803886	595
891.46	4618.31	0.804651	0.804651	595
891.57	4620.73	0.805581	0.805581	595
891.68	4587.24	0.806449	0.806449	595
891.79	4588.68	0.807297	0.807297	595
891.89	4604.77	0.808124	0.808124	595
892	4624.14	0.809013	0.809013	595
892.11	4641.53	0.809881	0.809881	595
892.21	4654.78	0.810707	0.810707	595
892.32	4630.21	0.811576	0.811576	595
892.43	4602.25	0.812465	0.812465	595
892.54	4621.51	0.813353	0.813353	595
892.64	4639.85	0.814139	0.814139	595
892.75	4658.43	0.815028	0.815028	595
892.86	4673.18	0.815896	0.815896	595
892.96	4636.98	0.816702	0.816702	595
893.07	4622.18	0.817591	0.817591	595
893.18	4639.96	0.818438	0.818438	595
893.29	4657.65	0.819327	0.819327	595
893.39	4654.58	0.820134	0.820134	595
893.5	4623.28	0.821022	0.821022	595
893.61	4638.67	0.821911	0.821911	595
893.71	4654.97	0.822717	0.822717	595
893.82	4670.6	0.823565	0.823565	595
893.93	4673.71	0.824474	0.824474	595
894.04	4642.72	0.825363	0.825363	595
894.14	4656.62	0.826128	0.826128	595
894.25	4675.67	0.826996	0.826996	595
894.36	4694.09	0.827885	0.827885	595
894.46	4707.64	0.828691	0.828691	595
894.57	4709.42	0.82958	0.82958	595
894.68	4682.49	0.830469	0.830469	595
894.79	4682.22	0.831358	0.831358	595
894.89	4693.52	0.832164	0.832164	595
895	4704.7	0.833032	0.833032	595
895.11	4710.57	0.8339	0.8339	594
895.21	4685.86	0.834686	0.834686	594
895.32	4670.91	0.835574	0.835574	594
895.43	4687.39	0.836463	0.836463	594
895.53	4703.95	0.837269	0.837269	594
895.64	4720.28	0.838138	0.838138	594
895.75	4733.84	0.839027	0.839027	594
895.86	4716.3	0.839874	0.839874	594
895.96	4688.64	0.84068	0.84068	594
896.07	4706.5	0.84159	0.84159	594
896.18	4725.5	0.842458	0.842458	594
896.28	4741.92	0.843264	0.843264	594
896.39	4755.28	0.844153	0.844153	594
896.5	4713.38	0.845021	0.845021	594
896.61	4714.95	0.845889	0.845889	594
896.71	4730.96	0.846675	0.846675	594
896.82	4747.7	0.847563	0.847563	594
896.93	4757.56	0.848432	0.848432	594
897.03	4707.56	0.849259	0.849259	594
897.14	4711.37	0.850126	0.850126	594
897.25	4729.64	0.851016	0.851016	594
897.36	4747.91	0.851884	0.851884	594
897.46	4761.59	0.85269	0.85269	594
897.57	4756.13	0.853558	0.853558	594
897.68	4730.94	0.854426	0.854426	594
897.78	4747.19	0.855232	0.855232	594
897.89	4766.4	0.856101	0.856101	594
898	4783.87	0.856969	0.856969	594
898.11	4796.81	0.857857	0.857857	594
898.21	4791.23	0.858643	0.858643	594
898.32	4774.92	0.859532	0.859532	594
898.43	4776.48	0.860421	0.860421	594
898.53	4783.48	0.861206	0.861206	594
898.64	4790.56	0.862095	0.862095	594
898.75	4788.03	0.862963	0.862963	594
898.86	4754.01	0.863852	0.863852	594
898.96	4761.46	0.864617	0.864617	594
899.07	4779.6	0.865527	0.865527	594
899.18	4798.31	0.866394	0.866394	594
899.28	4813.91	0.86718	0.86718	594
899.39	4825.67	0.868069	0.868069	594
899.5	4783.02	0.868937	0.868937	594
899.61	4778.2	0.869826	0.869826	594
899.71	4796.55	0.870653	0.870653	594
899.82	4816.64	0.8715	0.8715	594
899.93	4834.22	0.872368	0.872368	594
900.03	4843.12	0.873175	0.873175	594
900.14	4782.91	0.874084	0.874084	594
900.25	4795.23	0.874911	0.874911	594
900.36	4813.28	0.875779	0.875779	594
900.46	4828.41	0.876565	0.876565	594
900.57	4819.78	0.877454	0.877454	594
900.67	4793.18	0.878239	0.878239	594
900.78	4809.85	0.879128	0.879128	594
900.89	4826.91	0.879996	0.879996	594
901	4843.44	0.880864	0.880864	594
901.1	4852.33	0.88167	0.88167	594
901.21	4822.53	0.882559	0.882559	594
901.32	4826.99	0.883427	0.883427	594
901.42	4843.77	0.884213	0.884213	594
901.53	4862.3	0.885122	0.885122	594
901.64	4877	0.88597	0.88597	594
901.75	4876.69	0.886858	0.886858	594
901.85	4849.51	0.887685	0.887685	594
901.96	4853.75	0.888554	0.888554	594
902.07	4866.9	0.889422	0.889422	594
902.17	4876.68	0.890228	0.890228	594
902.28	4872.63	0.891117	0.891117	594
902.39	4839.89	0.891964	0.891964	594
902.5	4851.77	0.892853	0.892853	594
902.6	4867.48	0.893659	0.893659	594
902.71	4884.95	0.894548	0.894548	594
902.82	4897.73	0.895375	0.895375	594
902.92	4890.54	0.896202	0.896202	594
903.03	4857.14	0.897091	0.897091	594
903.14	4872.98	0.897938	0.897938	594
903.25	4892.08	0.898848	0.898848	594
903.35	4908.28	0.899654	0.899654	594
903.46	4922.35	0.900522	0.900522	594
903.57	4901.69	0.90139	0.90139	594
903.67	4882.54	0.902196	0.902196	594
903.78	4897.98	0.903065	0.903065	594
903.89	4914.37	0.903954	0.903954	594
904	4927.34	0.904842	0.904842	594
904.1	4904.31	0.905628	0.905628	594
904.21	4875.02	0.906517	0.906517	595
904.32	4892.99	0.907385	0.907385	595
904.42	4910.91	0.908191	0.908191	595
904.53	4928.77	0.909059	0.909059	595
904.64	4942.59	0.909948	0.909948	595
904.75	4941.13	0.910795	0.910795	595
904.85	4910.94	0.911602	0.911602	595
904.96	4919.42	0.912491	0.912491	595
905.07	4936.8	0.913358	0.913358	595
905.17	4951.82	0.914165	0.914165	595
905.28	4965.36	0.915054	0.915054	595
905.39	4955.18	0.915942	0.915942	595
905.49	4926.5	0.916749	0.916749	595
905.6	4937.78	0.917617	0.917617	595
905.71	4952.69	0.918526	0.918526	595
905.82	4965.62	0.919395	0.919395	595
905.92	4955.09	0.9202	0.9202	595
906.03	4916.69	0.921069	0.921069	595
906.14	4932.22	0.921937	0.921937	595
906.24	4949.32	0.922743	0.922743	595
906.35	4968.87	0.923653	0.923653	595
906.46	4985.26	0.924521	0.924521	595
906.57	4991.26	0.925389	0.925389	595
906.67	4948.36	0.926195	0.926195	595
906.78	4954.41	0.927063	0.927063	595
906.89	4973.56	0.927973	0.927973	595
906.99	4990.82	0.928758	0.928758	595
907.1	5006.97	0.929627	0.929627	595
907.21	5003.01	0.930494	0.930494	595
907.32	4969.58	0.931363	0.931363	595
907.42	4981.96	0.93219	0.93219	595
907.53	4998.42	0.933058	0.933058	595
907.64	5011.66	0.933947	0.933947	595
907.74	4994.28	0.934753	0.934753	595
907.85	4963.62	0.935642	0.935642	595
907.96	4979.44	0.936531	0.936531	595
908.07	4997.95	0.937399	0.937399	595
908.17	5013.57	0.938205	0.938205	595
908.28	5025.52	0.939094	0.939094	595
908.39	5006.45	0.939962	0.939962	595
908.49	4992.5	0.940747	0.940747	595
908.6	5010.17	0.941657	0.941657	595
908.71	5028.3	0.942525	0.942525	595
908.82	5044.42	0.943414	0.943414	595
908.92	5053.57	0.944241	0.944241	595
909.03	5028.32	0.945109	0.945109	595
909.14	5020.27	0.945977	0.945977	595
909.24	5033.1	0.946783	0.946783	595
909.35	5047.11	0.947672	0.947672	595
909.46	5053.74	0.94854	0.94854	595
909.57	5025.53	0.949429	0.949429	595
909.67	5016.85	0.950194	0.950194	595
909.78	5032.84	0.951124	0.951124	595
909.89	5050.76	0.952013	0.952013	595
909.99	5065.41	0.95284	0.95284	595
910.1	5075.01	0.953708	0.953708	595
910.21	5044.48	0.954576	0.954576	595
910.32	5030.99	0.955444	0.955444	595
910.42	5048.11	0.956271	0.956271	595
910.53	5067.27	0.95716	0.95716	595
910.64	5084.36	0.958028	0.958028	595
910.74	5096.19	0.958793	0.958793	595
910.85	5074.96	0.959702	0.959702	595
910.96	5059.86	0.960571	0.960571	595
911.06	5073.77	0.961439	0.961439	595
911.17	5088.89	0.962328	0.962328	595
911.28	5092.54	0.963217	0.963217	595
911.39	5049.43	0.964085	0.964085	595
911.49	5055.69	0.964891	0.964891	595
911.6	5073.78	0.965779	0.965779	595
911.71	5092.45	0.966648	0.966648	595
911.81	5107.37	0.967433	0.967433	595
911.92	5117.12	0.968322	0.968322	595
912.03	5094.04	0.969211	0.969211	595
912.14	5086.57	0.970079	0.970079	595
912.24	5101.3	0.970906	0.970906	595
912.35	5118.36	0.971774	0.971774	595
912.46	5133.11	0.972663	0.972663	595
912.56	5137.59	0.973469	0.973469	595
912.67	5120.61	0.974337	0.974337	595
912.78	5111.66	0.975247	0.975247	595
912.89	5120.5	0.976115	0.976115	595
912.99	5130.18	0.976921	0.976921	595
913.1	5131.5	0.97781	0.97781	595
913.21	5095.02	0.978678	0.978678	595
913.31	5101.3	0.979505	0.979505	595
913.42	5119.47	0.980373	0.980373	595
913.53	5138.01	0.981241	0.981241	595
913.64	5154.39	0.982109	0.982109	595
913.74	5165.47	0.982937	0.982937	595
913.85	5157.77	0.983825	0.983825	595
913.96	5124.41	0.984693	0.984693	595
914.06	5135.08	0.9855	0.9855	595
914.17	5152.2	0.986368	0.986368	595
914.28	5169.45	0.987257	0.987257	595
914.39	5183.06	0.988145	0.988145	595
914.49	5169.86	0.988931	0.988931	595
914.6	5142.1	0.98982	0.98982	595
914.71	5155.54	0.990708	0.990708	595
914.81	5169.9	0.991535	0.991535	595
914.92	5178.63	0.992404	0.992404	595
915.03	5137.82	0.993272	0.993272	595
915.14	5143.71	0.99414	0.99414	595
915.24	5159.34	0.994967	0.994967	595
915.35	5176.34	0.995793	0.995793	594
915.45	5190.64	0.996621	0.996621	594
915.56	5200.08	0.99751	0.99751	594
915.67	5177.14	0.998398	0.998398	594
915.78	5170.91	0.999266	0.999266	594
915.88	5185.86	1.00009	1.00009	594
915.99	5202.97	1.00096	1.00096	594
916.1	5217.74	1.00183	1.00183	594
916.2	5224.59	1.00261	1.00261	594
916.31	5217.9	1.00352	1.00352	594
916.42	5200.16	1.00437	1.00437	594
916.53	5206.07	1.00526	1.00526	594
916.63	5215.43	1.00605	1.00605	594
916.74	5223.78	1.00694	1.00694	594
916.85	5214.05	1.00782	1.00782	594
916.95	5185.06	1.00861	1.00861	594
917.06	5195.96	1.00952	1.00952	594
917.17	5213.98	1.01039	1.01039	594
917.28	5231.6	1.01128	1.01128	594
917.38	5245.22	1.01206	1.01206	594
917.49	5254.25	1.01295	1.01295	594
917.6	5228.95	1.01382	1.01382	594
917.7	5210.71	1.0146	1.0146	594
917.81	5225.51	1.01549	1.01549	594
917.92	5243.49	1.01638	1.01638	594
918.03	5259.36	1.01723	1.01723	594
918.13	5270.43	1.01804	1.01804	594
918.24	5244.45	1.0189	1.0189	594
918.35	5233.94	1.01981	1.01981	594
918.45	5246.76	1.02062	1.02062	594
918.56	5260.61	1.02149	1.02149	594
918.67	5260.08	1.02236	1.02236	594
918.78	5221.11	1.02324	1.02324	594
918.88	5232.72	1.02403	1.02403	594
918.99	5250.21	1.02492	1.02492	594
919.1	5268.39	1.02579	1.02579	594
919.2	5282.39	1.02659	1.02659	594
919.31	5291.77	1.02746	1.02746	594
919.42	5282.19	1.02833	1.02833	594
919.53	5268.22	1.02924	1.02924	594
919.63	5276.8	1.03002	1.03002	594
919.74	5291.41	1.03089	1.03089	594
919.85	5303.72	1.03178	1.03178	594
919.95	5309.26	1.03259	1.03259	594
920.06	5291.85	1.03343	1.03343	594
920.17	5284.79	1.03432	1.03432	594
920.28	5296.11	1.03521	1.03521	594
920.38	5305.98	1.036	1.036	594
920.49	5309.99	1.03689	1.03689	594
920.6	5275.88	1.03776	1.03776	594
920.7	5275.45	1.03856	1.03856	594
920.81	5292.46	1.03943	1.03943	594
920.92	5309.87	1.04032	1.04032	594
921.02	5324.16	1.04112	1.04112	594
921.13	5334.94	1.04201	1.04201	594
921.24	5326.27	1.04286	1.04286	594
921.35	5301.03	1.04375	1.04375	594
921.45	5310.49	1.04454	1.04454	594
921.56	5325.83	1.04536	1.04536	594
921.67	5342.31	1.04623	1.04623	594
921.77	5354.72	1.04704	1.04704	594
921.88	5350.61	1.04793	1.04793	594
921.99	5316.9	1.04883	1.04883	594
922.1	5328.36	1.04968	1.04968	594
922.2	5342.24	1.05051	1.05051	594
922.31	5355.24	1.05134	1.05134	594
922.42	5345.52	1.05222	1.05222	594
922.52	5308.84	1.05303	1.05303	594
922.63	5321.27	1.05392	1.05392	594
922.74	5339.69	1.05477	1.05477	594
922.85	5358.79	1.05568	1.05568	594
922.95	5373.23	1.05646	1.05646	594
923.06	5381.8	1.05735	1.05735	594
923.17	5366.13	1.05822	1.05822	594
923.27	5353.17	1.05903	1.05903	594
923.38	5364.24	1.05989	1.05989	594
923.49	5378.77	1.06076	1.06076	594
923.6	5391.12	1.06165	1.06165	594
923.7	5396.62	1.06246	1.06246	594
923.81	5378.86	1.06335	1.06335	594
923.92	5373.08	1.06421	1.06421	594
924.02	5383.14	1.065	1.065	594
924.13	5395.08	1.06589	1.06589	594
924.24	5395.99	1.06676	1.06676	594
924.35	5359.91	1.06765	1.06765	594
924.45	5364.11	1.06845	1.06845	594
924.56	5381.26	1.06932	1.06932	594
924.67	5398.43	1.07021	1.07021	594
924.77	5412.7	1.07097	1.07097	594
924.88	5424.5	1.07186	1.07186	594
924.99	5420.12	1.07277	1.07277	594
925.1	5392.01	1.07362	1.07362	594
925.2	5399.64	1.07443	1.07443	594
925.31	5415.58	1.07531	1.07531	594
925.42	5430.48	1.07618	1.07618	594
925.52	5441.28	1.07699	1.07699	594
925.63	5433.05	1.07786	1.07786	594
925.74	5413.58	1.07875	1.07875	594
925.84	5422.25	1.07953	1.07953	594
925.95	5435.18	1.08042	1.08042	594
926.06	5444.09	1.08129	1.08129	594
926.17	5418	1.08218	1.08218	594
926.27	5402.36	1.08296	1.08296	594
926.38	5418	1.08385	1.08385	594
926.49	5436.07	1.08474	1.08474	594
926.59	5450.74	1.08555	1.08555	594
926.7	5464.42	1.08641	1.08641	594
926.81	5468.65	1.08732	1.08732	594
926.92	5448.56	1.08821	1.08821	594
927.02	5441.27	1.08898	1.08898	594
927.13	5452.42	1.08985	1.08985	594
927.24	5467.28	1.09073	1.09073	594
927.34	5479.41	1.09152	1.09152	594
927.45	5487.34	1.09243	1.09243	594
927.56	5466.37	1.0933	1.0933	594
927.67	5458.82	1.09417	1.09417	594
927.77	5469.84	1.09497	1.09497	594
927.88	5482.33	1.09588	1.09588	594
927.99	5487.28	1.09675	1.09675	594
928.09	5458.62	1.09754	1.09754	594
928.2	5451.17	1.09844	1.09844	594
928.31	5467.49	1.09931	1.09931	594
928.42	5485.28	1.1002	1.1002	594
928.52	5500.15	1.10097	1.10097	594
928.63	5512.66	1.10186	1.10186	594
928.74	5512.96	1.10274	1.10274	594
928.84	5494.44	1.10355	1.10355	594
928.95	5488.31	1.10442	1.10442	594
929.06	5499.85	1.10531	1.10531	594
929.17	5514.15	1.1062	1.1062	594
929.27	5524.96	1.107	1.107	594
929.38	5529.24	1.10789	1.10789	594
929.49	5510.45	1.10876	1.10876	594
929.59	5508.55	1.10957	1.10957	594
929.7	5518.99	1.11043	1.11043	594
929.81	5528.74	1.11132	1.11132	594
929.92	5511.43	1.11221	1.11221	594
930.02	5489.84	1.11304	1.11304	594
930.13	5503.74	1.11391	1.11391	594
930.24	5521.9	1.1148	1.1148	594
930.34	5537.88	1.11558	1.11558	594
930.45	5552.29	1.11651	1.11651	594
930.56	5558.11	1.11734	1.11734	594
930.66	5548.07	1.11816	1.11816	594
930.77	5536.07	1.11903	1.11903	594
930.88	5544.11	1.11992	1.11992	594
930.98	5555.1	1.12073	1.12073	594
931.09	5566.01	1.1216	1.1216	594
931.2	5570	1.12248	1.12248	594
931.31	5554.85	1.12337	1.12337	594
931.41	5551.51	1.12416	1.12416	594
931.52	5561.04	1.12507	1.12507	594
931.63	5571.15	1.12596	1.12596	594
931.73	5568.58	1.12676	1.12676	594
931.84	5537.35	1.12761	1.12761	594
931.95	5544.44	1.12848	1.12848	594
932.06	5560.88	1.12937	1.12937	594
932.16	5576.51	1.1302	1.1302	594
932.27	5592.76	1.13108	1.13108	594
932.38	5602.46	1.13201	1.13201	594
932.48	5597.88	1.1328	1.1328	594
932.59	5580.33	1.13367	1.13367	594
932.7	5583.52	1.13458	1.13458	594
932.81	5595.44	1.13542	1.13542	594
932.91	5607.57	1.13623	1.13623	594
933.02	5617.44	1.13712	1.13712	594
933.13	5608.88	1.13799	1.13799	594
933.23	5591.97	1.13881	1.13881	594
933.34	5598.68	1.1397	1.1397	594
933.45	5611.28	1.14057	1.14057	594
933.56	5619.25	1.14148	1.14148	594
933.66	5596.19	1.14229	1.14229	594
933.77	5581.72	1.14316	1.14316	594
933.88	5596.9	1.14404	1.14404	594
933.98	5613.29	1.14483	1.14483	594
934.09	5629.82	1.14574	1.14574	594
934.2	5642.81	1.14661	1.14661	594
934.31	5646.69	1.14746	1.14746	594
934.41	5633.77	1.14828	1.14828	594
934.52	5623.31	1.14917	1.14917	594
934.63	5631.87	1.15006	1.15006	594
934.73	5643.54	1.15084	1.15084	594
934.84	5656.1	1.15173	1.15173	594
934.95	5662.78	1.15264	1.15264	594
935.06	5648.41	1.15351	1.15351	594
935.16	5640.47	1.1543	1.1543	594
935.27	5649.17	1.15519	1.15519	594
935.38	5659.37	1.15607	1.15607	594
935.48	5661.6	1.15686	1.15686	594
935.59	5631.68	1.15773	1.15773	594
935.7	5631.01	1.15864	1.15864	595
935.8	5646.04	1.15942	1.15942	595
935.91	5663.32	1.16029	1.16029	595
936.02	5679.41	1.1612	1.1612	595
936.13	5690.85	1.16207	1.16207	595
936.23	5692.8	1.16288	1.16288	595
936.34	5683.02	1.16374	1.16374	595
936.45	5678.26	1.16463	1.16463	595
936.55	5683.47	1.16542	1.16542	595
936.66	5693.2	1.16629	1.16629	595
936.77	5701.98	1.1672	1.1672	595
936.88	5705.05	1.16808	1.16808	595
936.98	5695.9	1.16887	1.16887	595
937.09	5686.66	1.16976	1.16976	595
937.2	5693.42	1.17067	1.17067	595
937.3	5701	1.17145	1.17145	595
937.41	5704.65	1.17232	1.17232	595
937.52	5683.21	1.17319	1.17319	595
937.63	5679.06	1.17408	1.17408	595
937.73	5691.62	1.17486	1.17486	595
937.84	5707.5	1.17573	1.17573	595
937.95	5722.77	1.17662	1.17662	595
938.05	5734.45	1.17743	1.17743	595
938.16	5740.28	1.17828	1.17828	595
938.27	5734.35	1.17918	1.17918	595
938.38	5722.5	1.18005	1.18005	595
938.48	5724.08	1.18088	1.18088	595
938.59	5733.39	1.18175	1.18175	595
938.7	5743.33	1.18262	1.18262	595
938.8	5748.67	1.1834	1.1834	595
938.91	5740.41	1.18429	1.18429	595
939.02	5729.33	1.18516	1.18516	595
939.13	5736.38	1.18607	1.18607	595
939.23	5745.18	1.18685	1.18685	595
939.34	5748.21	1.18772	1.18772	595
939.45	5720.32	1.18861	1.18861	595
939.55	5719.77	1.1894	1.1894	595
939.66	5735.53	1.19028	1.19028	595
939.77	5752.32	1.19117	1.19117	595
939.88	5767.52	1.19202	1.19202	595
939.98	5778.85	1.19283	1.19283	595
940.09	5783.36	1.1937	1.1937	595
940.2	5772.9	1.19461	1.19461	595
940.3	5762.43	1.19539	1.19539	595
940.41	5767.86	1.19626	1.19626	595
940.52	5778.66	1.19713	1.19713	595
940.62	5788.06	1.19793	1.19793	595
940.73	5795.31	1.19882	1.19882	595
940.84	5788.31	1.19969	1.19969	595
940.95	5777.51	1.20058	1.20058	595
941.05	5781.5	1.20136	1.20136	595
941.16	5789.13	1.20225	1.20225	595
941.27	5787.18	1.20314	1.20314	595
941.37	5765.29	1.20393	1.20393	595
941.48	5769.8	1.20482	1.20482	595
941.59	5785.53	1.20568	1.20568	595
941.7	5801.21	1.20655	1.20655	595
941.8	5814.25	1.20736	1.20736	595
941.91	5823.46	1.20825	1.20825	595
942.02	5822.64	1.20914	1.20914	595
942.12	5815.08	1.2099	1.2099	595
942.23	5813.37	1.21079	1.21079	595
942.34	5819.31	1.21166	1.21166	595
942.45	5827.66	1.21255	1.21255	595
942.55	5833.11	1.21333	1.21333	595
942.66	5834.59	1.21418	1.21418	595
942.77	5829.66	1.21505	1.21505	595
942.87	5826.76	1.21585	1.21585	595
942.98	5828.93	1.21672	1.21672	595
943.09	5832.62	1.21759	1.21759	595
943.2	5827.44	1.21848	1.21848	595
943.3	5817.85	1.21929	1.21929	595
943.41	5823.34	1.22017	1.22017	595
943.52	5836.64	1.22102	1.22102	595
943.62	5850.5	1.22185	1.22185	595
943.73	5862.05	1.2227	1.2227	595
943.84	5866.95	1.22359	1.22359	594
943.95	5863.13	1.22447	1.22447	594
944.05	5854.01	1.22526	1.22526	594
944.16	5854.25	1.22615	1.22615	594
944.27	5862.76	1.22702	1.22702	594
944.37	5872.05	1.2278	1.2278	594
944.48	5880.33	1.22871	1.22871	594
944.59	5878.33	1.22958	1.22958	594
944.7	5867.8	1.23045	1.23045	594
944.8	5866.49	1.23123	1.23123	594
944.91	5870.33	1.23214	1.23214	594
945.02	5868.19	1.23301	1.23301	594
945.12	5858.6	1.2338	1.2338	594
945.23	5865.2	1.23469	1.23469	594
945.34	5878.51	1.23557	1.23557	594
945.45	5892.41	1.23644	1.23644	594
945.55	5903.31	1.23725	1.23725	594
945.66	5910.15	1.23814	1.23814	594
945.76	5906.8	1.23892	1.23892	594
945.87	5890.93	1.23979	1.23979	594
945.98	5889.88	1.24066	1.24066	594
946.09	5901.96	1.24155	1.24155	594
946.19	5913.1	1.24233	1.24233	594
946.3	5923.82	1.2432	1.2432	594
946.41	5924.48	1.24409	1.24409	594
946.51	5909.75	1.2449	1.2449	594
946.62	5905.25	1.24577	1.24577	594
946.73	5911.88	1.24667	1.24667	594
946.84	5916.86	1.24754	1.24754	594
946.94	5915.49	1.24835	1.24835	594
947.05	5908.86	1.24922	1.24922	594
947.16	5915.24	1.25009	1.25009	594
947.26	5926.63	1.25089	1.25089	594
947.37	5938.8	1.25178	1.25178	594
947.48	5948.09	1.25267	1.25267	594
947.59	5952.63	1.25352	1.25352	594
947.69	5951.79	1.25434	1.25434	594
947.8	5950.4	1.25523	1.25523	594
947.91	5952.35	1.2561	1.2561	594
948.01	5956.4	1.25693	1.25693	594
948.12	5961.99	1.2578	1.2578	594
948.23	5966.23	1.25866	1.25866	594
948.34	5968.61	1.25957	1.25957	594
948.44	5965.83	1.26034	1.26034	594
948.55	5954.63	1.26119	1.26119	594
948.66	5947.95	1.26212	1.26212	594
948.76	5953.14	1.2629	1.2629	594
948.87	5962.44	1.26377	1.26377	593
948.98	5970.71	1.26468	1.26468	593
949.09	5972.41	1.26555	1.26555	593
949.19	5970.37	1.26635	1.26635	593
949.3	5973.47	1.26722	1.26722	593
949.41	5982.88	1.26811	1.26811	593
949.51	5992.37	1.2689	1.2689	593
949.62	6000.38	1.26978	1.26978	593
949.73	6004.5	1.27065	1.27065	593
949.84	6003.28	1.27154	1.27154	593
949.94	5998.96	1.27235	1.27235	593
950.05	5993.12	1.27324	1.27324	593
950.16	5989.31	1.27413	1.27413	593
950.26	5989.82	1.27493	1.27493	593
950.37	5990.47	1.27584	1.27584	593
950.48	5990.59	1.27671	1.27671	593
950.58	5995.46	1.27747	1.27747	593
950.69	6005.64	1.27836	1.27836	593
950.8	6016.68	1.27925	1.27925	593
950.91	6025.99	1.28016	1.28016	593
951.01	6029.92	1.28095	1.28095	593
951.12	6026.95	1.28184	1.28184	593
951.23	6020.78	1.2827	1.2827	593
951.33	6022.63	1.28351	1.28351	593
951.44	6030.83	1.28438	1.28438	593
951.55	6040.07	1.28527	1.28527	593
951.66	6046.75	1.28614	1.28614	593
951.76	6044.58	1.28696	1.28696	593
951.87	6036.84	1.28783	1.28783	593
951.98	6036.49	1.2887	1.2887	593
952.08	6036.58	1.2895	1.2895	593
952.19	6032.99	1.29041	1.29041	593
952.3	6030.51	1.2913	1.2913	593
952.41	6037.58	1.29217	1.29217	593
952.51	6047.2	1.29298	1.29298	593
952.62	6058.47	1.29389	1.29389	593
952.73	6066.82	1.29473	1.29473	593
952.83	6069.81	1.29554	1.29554	593
952.94	6067.69	1.29643	1.29643	593
953.05	6063.8	1.29734	1.29734	593
953.16	6065.69	1.29819	1.29819	593
953.26	6072.46	1.29899	1.29899	593
953.37	6082.39	1.2999	1.2999	593
953.48	6088.8	1.30081	1.30081	593
953.58	6086.56	1.3016	1.3016	593
953.69	6078.39	1.30249	1.30249	593
953.8	6075.76	1.30337	1.30337	593
953.91	6079.33	1.30426	1.30426	593
954.01	6081.86	1.30505	1.30505	593
954.12	6082.75	1.30594	1.30594	593
954.23	6084.29	1.30681	1.30681	593
954.33	6090.98	1.30761	1.30761	593
954.44	6101.11	1.3085	1.3085	593
954.55	6109.15	1.30937	1.30937	593
954.66	6114.62	1.31028	1.31028	593
954.76	6117.2	1.31106	1.31106	593
954.87	6118.99	1.31193	1.31193	593
954.98	6121.8	1.31284	1.31284	593
955.08	6124.34	1.31365	1.31365	593
955.19	6125.19	1.3145	1.3145	593
955.3	6126.73	1.31538	1.31538	593
955.41	6126.54	1.31627	1.31627	593
955.51	6120.8	1.31708	1.31708	593
955.62	6115.55	1.31797	1.31797	593
955.73	6119.3	1.31886	1.31886	593
955.83	6126.69	1.31964	1.31964	593
955.94	6135.06	1.32055	1.32055	593
956.05	6141.26	1.32142	1.32142	594
956.15	6143.83	1.32225	1.32225	594
956.26	6141.54	1.32309	1.32309	594
956.37	6142.99	1.32398	1.32398	594
956.48	6150.02	1.32485	1.32485	594
956.58	6157.58	1.32566	1.32566	594
956.69	6164.96	1.32655	1.32655	594
956.8	6168.8	1.32744	1.32744	594
956.9	6164.25	1.32822	1.32822	594
957.01	6150.76	1.32909	1.32909	594
957.12	6149.54	1.33	1.33	594
957.23	6155.42	1.33087	1.33087	594
957.33	6160.15	1.33167	1.33167	594
957.44	6158.57	1.33254	1.33254	594
957.55	6156.25	1.33343	1.33343	594
957.65	6162.72	1.33424	1.33424	594
957.76	6173.79	1.33512	1.33512	594
957.87	6184.4	1.33597	1.33597	594
957.98	6192.61	1.33688	1.33688	594
958.08	6196.1	1.33769	1.33769	594
958.19	6197	1.33856	1.33856	594
958.3	6197.11	1.33947	1.33947	594
958.4	6197.94	1.34023	1.34023	594
958.51	6201.58	1.34112	1.34112	594
958.62	6206.12	1.34199	1.34199	594
958.73	6210.21	1.34288	1.34288	594
958.83	6210.41	1.34368	1.34368	594
958.94	6206	1.34457	1.34457	594
959.05	6198.24	1.34542	1.34542	594
959.15	6197.58	1.34625	1.34625	594
959.26	6201.55	1.34711	1.34711	594
959.37	6205.95	1.348	1.348	594
959.48	6207.51	1.34887	1.34887	594
959.58	6209.73	1.34968	1.34968	594
959.69	6215.82	1.35055	1.35055	594
959.8	6224.51	1.35145	1.35145	594
959.9	6232.65	1.35222	1.35222	594
960.01	6240.51	1.35311	1.35311	594
960.12	6243.57	1.354	1.354	594
960.23	6243.94	1.35485	1.35485	594
960.33	6243.86	1.35563	1.35563	594
960.44	6243.35	1.35654	1.35654	594
960.54	6241.6	1.35733	1.35733	594
960.65	6240.2	1.35821	1.35821	594
960.76	6239.94	1.3591	1.3591	594
960.87	6239.87	1.35997	1.35997	594
960.97	6238.86	1.36076	1.36076	594
961.08	6238.77	1.36162	1.36162	594
961.19	6245.24	1.36253	1.36253	594
961.29	6254.03	1.36332	1.36332	594
961.4	6263.97	1.36419	1.36419	594
961.51	6271.82	1.36506	1.36506	594
961.62	6277.46	1.36597	1.36597	594
961.72	6278.78	1.36675	1.36675	594
961.83	6277.7	1.36762	1.36762	594
961.94	6278.33	1.36851	1.36851	594
962.04	6280.07	1.36931	1.36931	594
962.15	6282.97	1.37018	1.37018	594
962.26	6285	1.37105	1.37105	594
962.37	6283.27	1.37194	1.37194	594
962.47	6278.68	1.37273	1.37273	594
962.58	6277.59	1.37359	1.37359	594
962.69	6280.16	1.37448	1.37448	594
962.79	6280.55	1.37527	1.37527	594
962.9	6277.18	1.37616	1.37616	594
963.01	6280.06	1.37705	1.37705	594
963.12	6289.62	1.37791	1.37791	594
963.22	6299.8	1.37874	1.37874	594
963.33	6310.08	1.37959	1.37959	594
963.44	6318.28	1.38048	1.38048	594
963.54	6321.71	1.38126	1.38126	594
963.65	6321.04	1.38217	1.38217	594
963.76	6318.86	1.383	1.383	594
963.87	6320.72	1.38387	1.38387	594
963.97	6324.79	1.38465	1.38465	594
964.08	6329.82	1.38552	1.38552	594
964.19	6331.52	1.38641	1.38641	594
964.29	6327.36	1.38724	1.38724	594
964.4	6319.25	1.3881	1.3881	594
964.51	6320.02	1.38897	1.38897	594
964.62	6324.71	1.38984	1.38984	594
964.72	6327.49	1.39065	1.39065	594
964.83	6327.96	1.39151	1.39151	594
964.94	6330.57	1.39238	1.39238	594
965.04	6337.96	1.39321	1.39321	594
965.15	6347.07	1.39406	1.39406	594
965.26	6355.25	1.39493	1.39493	594
965.37	6361.79	1.39584	1.39584	594
965.47	6364.67	1.39664	1.39664	594
965.58	6364.7	1.39751	1.39751	594
965.69	6363.96	1.39838	1.39838	594
965.79	6364.97	1.39918	1.39918	594
965.9	6365.44	1.40007	1.40007	594
966.01	6363.98	1.40092	1.40092	594
966.11	6361.25	1.40173	1.40173	594
966.22	6359.17	1.40262	1.40262	594
966.33	6359.41	1.4035	1.4035	594
966.44	6361.57	1.40437	1.40437	594
966.54	6366.93	1.40518	1.40518	594
966.65	6375.71	1.40607	1.40607	594
966.76	6383.94	1.40691	1.40691	594
966.86	6390	1.40776	1.40776	594
966.97	6393.58	1.40863	1.40863	594
967.08	6395.38	1.4095	1.4095	594
967.19	6396.53	1.41035	1.41035	594
967.29	6397.99	1.41115	1.41115	594
967.4	6400.38	1.41202	1.41202	594
967.51	6401.48	1.41291	1.41291	594
967.61	6401.96	1.41372	1.41372	594
967.72	6401.25	1.41458	1.41458	594
967.83	6400.19	1.41547	1.41547	594
967.94	6399.08	1.41636	1.41636	594
968.04	6398.1	1.41715	1.41715	594
968.15	6398.56	1.41804	1.41804	594
968.26	6403.65	1.41888	1.41888	594
968.34	6409.8	1.41954	1.41954	594
968.45	6411.18	1.4201	1.4201	594
968.55	6402	1.42012	1.42012	594
968.66	6385.92	1.41948	1.41948	594
968.77	6360.96	1.41851	1.41851	594
968.88	6335.71	1.4176	1.4176	594
968.98	6312.96	1.4168	1.4168	594
969.09	6289.11	1.41589	1.41589	594
969.2	6264.88	1.41502	1.41502	595
969.3	6241.99	1.41421	1.41421	595
969.41	6217.78	1.41334	1.41334	595
969.52	6193.21	1.41243	1.41243	595
969.63	6168.38	1.41157	1.41157	595
969.73	6146.02	1.41076	1.41076	595
969.84	6121.27	1.40987	1.40987	595
969.95	6095.28	1.409	1.409	595
970.05	6071.1	1.4082	1.4082	595
970.16	6044.49	1.40733	1.40733	595
970.27	6017.47	1.40644	1.40644	595
970.38	5989.93	1.40557	1.40557	595
970.48	5964.77	1.40474	1.40474	595
970.59	5936.57	1.40388	1.40388	595
970.7	5908.11	1.40301	1.40301	595
970.8	5881.91	1.40222	1.40222	595
970.91	5852.85	1.40133	1.40133	595
971.02	5822.94	1.40047	1.40047	595
971.12	5795.61	1.39968	1.39968	595
971.23	5765.05	1.39877	1.39877	595
971.34	5735.32	1.3979	1.3979	595
971.45	5705.29	1.39703	1.39703	595
971.55	5678.11	1.39623	1.39623	595
971.66	5648.07	1.39534	1.39534	595
971.77	5618.66	1.39447	1.39447	595
971.87	5591.68	1.39369	1.39369	595
971.98	5562.5	1.39282	1.39282	595
972.09	5533.19	1.39193	1.39193	595
972.2	5504.32	1.39106	1.39106	595
972.3	5477.6	1.39028	1.39028	595
972.41	5448.83	1.38939	1.38939	595
972.52	5419.93	1.3885	1.3885	595
972.62	5393.63	1.38771	1.38771	595
972.73	5364.55	1.38682	1.38682	595
972.84	5334.6	1.38596	1.38596	595
972.95	5305.69	1.38509	1.38509	595
973.05	5278.49	1.38426	1.38426	595
973.16	5250.15	1.38339	1.38339	595
973.27	5221.63	1.38252	1.38252	595
973.37	5195.83	1.38178	1.38178	595
973.48	5166.86	1.38087	1.38087	595
973.59	5137.99	1.38002	1.38002	595
973.7	5107.93	1.37911	1.37911	595
973.8	5081.71	1.37831	1.37831	595
973.91	5052.57	1.37744	1.37744	595
974.02	5023.11	1.37657	1.37657	595
974.12	4996.43	1.37576	1.37576	595
974.23	4968.13	1.3749	1.3749	595
974.34	4939.08	1.37403	1.37403	595
974.45	4910.55	1.37314	1.37314	595
974.55	4884.96	1.37235	1.37235	595
974.66	4856.88	1.37146	1.37146	595
974.77	4828.82	1.37058	1.37058	595
974.87	4803.25	1.36979	1.36979	595
974.98	4775.15	1.36892	1.36892	595
975.09	4747.29	1.36803	1.36803	595
975.2	4719.08	1.36717	1.36717	595
975.3	4693.69	1.36636	1.36636	595
975.41	4665.72	1.36549	1.36549	595
975.52	4637.86	1.3646	1.3646	595
975.62	4612.4	1.36382	1.36382	595
975.73	4584.22	1.36295	1.36295	595
975.84	4556.15	1.36208	1.36208	595
975.94	4530.87	1.36127	1.36127	595
976.05	4502.64	1.36038	1.36038	595
976.16	4474.48	1.3595	1.3595	595
976.27	4446.06	1.35861	1.35861	595
976.37	4421.01	1.3578	1.3578	595
976.48	4393.73	1.35695	1.35695	595
976.59	4365.93	1.35609	1.35609	595
976.69	4341.04	1.35528	1.35528	595
976.8	4313.59	1.35439	1.35439	595
976.91	4285.82	1.3535	1.3535	595
977.02	4258.9	1.35263	1.35263	595
977.12	4234.26	1.35183	1.35183	595
977.23	4207.61	1.35094	1.35094	595
977.34	4180.42	1.35005	1.35005	595
977.44	4156.12	1.34924	1.34924	595
977.55	4129.5	1.34838	1.34838	595
977.66	4103.34	1.34751	1.34751	595
977.77	4076.62	1.34664	1.34664	595
977.87	4052.39	1.34583	1.34583	595
977.98	4026.43	1.34496	1.34496	595
978.09	4000.11	1.3441	1.3441	595
978.19	3975.43	1.34329	1.34329	595
978.3	3948.54	1.34238	1.34238	594
978.41	3922.39	1.34151	1.34151	594
978.52	3895.79	1.34062	1.34062	594
978.62	3872.03	1.33982	1.33982	594
978.73	3846.11	1.33893	1.33893	594
978.84	3819.01	1.33806	1.33806	594
978.94	3795.12	1.33728	1.33728	594
979.05	3768.48	1.33639	1.33639	594
979.16	3742.43	1.3355	1.3355	594
979.27	3715.98	1.33461	1.33461	594
979.37	3692.17	1.33384	1.33384	594
979.48	3665.72	1.33293	1.33293	594
979.59	3640.28	1.33205	1.33205	594
979.69	3616.87	1.33126	1.33126	594
979.8	3591.78	1.33039	1.33039	594
979.91	3566.45	1.32952	1.32952	594
980.02	3541.51	1.32863	1.32863	594
980.12	3518.9	1.32783	1.32783	594
980.23	3492.86	1.32696	1.32696	594
980.34	3467.75	1.32605	1.32605	594
980.44	3444.31	1.32527	1.32527	594
980.55	3418.82	1.3244	1.3244	594
980.66	3392.63	1.32349	1.32349	594
980.76	3369.12	1.32268	1.32268	594
980.87	3343.35	1.32179	1.32179	594
980.98	3317.95	1.32095	1.32095	594
981.08	3294.4	1.32012	1.32012	594
981.19	3269.13	1.31923	1.31923	594
981.3	3243.82	1.31836	1.31836	594
981.41	3218.24	1.31747	1.31747	594
981.51	3195.29	1.31667	1.31667	594
981.62	3169.4	1.3158	1.3158	594
981.73	3144.35	1.31491	1.31491	594
981.83	3121.48	1.31408	1.31408	594
981.94	3096.35	1.31319	1.31319	594
982.05	3071.57	1.31235	1.31235	594
982.16	3046.9	1.31146	1.31146	594
982.26	3024.77	1.31065	1.31065	594
982.37	2999.87	1.30978	1.30978	594
982.48	2976.06	1.30889	1.30889	594
982.58	2954.18	1.30809	1.30809	594
982.69	2930.23	1.3072	1.3072	594
982.8	2906.71	1.30633	1.30633	594
982.91	2883.13	1.30546	1.30546	594
983.01	2861.35	1.30466	1.30466	594
983.12	2837.37	1.30377	1.30377	594
983.23	2813.59	1.3029	1.3029	594
983.33	2791.65	1.30207	1.30207	594
983.44	2767.6	1.30118	1.30118	594
983.55	2743.34	1.30032	1.30032	594
983.66	2719.9	1.29943	1.29943	594
983.76	2698.04	1.2986	1.2986	594
983.87	2674.26	1.29769	1.29769	594
983.98	2651.04	1.29684	1.29684	594
984.08	2628.99	1.296	1.296	594
984.19	2604.71	1.29513	1.29513	594
984.3	2581.46	1.29426	1.29426	594
984.41	2557.66	1.29335	1.29335	594
984.51	2536.38	1.29256	1.29256	594
984.62	2512.63	1.2917	1.2917	594
984.73	2489.97	1.29083	1.29083	594
984.83	2469.56	1.29	1.29	594
984.94	2447.14	1.28913	1.28913	594
985.05	2424.77	1.28824	1.28824	594
985.16	2403.07	1.28736	1.28736	594
985.26	2383.48	1.28655	1.28655	594
985.37	2361.32	1.28566	1.28566	594
985.48	2339.86	1.28479	1.28479	594
985.58	2319.66	1.28399	1.28399	594
985.69	2298.75	1.2831	1.2831	594
985.8	2277.6	1.28223	1.28223	594
985.9	2259.08	1.28142	1.28142	594
986.01	2238.78	1.28053	1.28053	594
986.12	2219.08	1.27967	1.27967	594
986.23	2198.28	1.27878	1.27878	594
986.33	2180.65	1.27799	1.27799	594
986.44	2161.56	1.2771	1.2771	594
986.55	2142.71	1.27621	1.27621	594
986.65	2125.65	1.27541	1.27541	594
986.76	2106.97	1.27452	1.27452	594
986.87	2088.93	1.27363	1.27363	594
986.98	2070.44	1.27276	1.27276	594
987.08	2054.04	1.27196	1.27196	594
987.19	2035.27	1.27107	1.27107	594
987.3	2017.51	1.2702	1.2702	594
987.4	2000.92	1.26939	1.26939	594
987.51	1983.56	1.2685	1.2685	595
987.62	1965.83	1.26764	1.26764	595
987.73	1948.04	1.26675	1.26675	595
987.83	1932.22	1.26594	1.26594	595
987.94	1915.39	1.26509	1.26509	595
988.05	1898.86	1.26418	1.26418	595
988.15	1883.69	1.26338	1.26338	595
988.26	1867.96	1.26253	1.26253	595
988.37	1852.58	1.26162	1.26162	595
988.48	1837.54	1.26073	1.26073	595
988.58	1824.54	1.25995	1.25995	595
988.69	1811.13	1.25908	1.25908	595
988.8	1796.92	1.25817	1.25817	595
988.9	1784.81	1.25736	1.25736	595
989.01	1771.63	1.25647	1.25647	595
989.12	1759.43	1.2556	1.2556	595
989.23	1746.62	1.25474	1.25474	595
989.33	1735.73	1.25393	1.25393	595
989.44	1722.54	1.25306	1.25306	595
989.55	1708.45	1.25217	1.25217	595
989.65	1693.9	1.25139	1.25139	595
989.76	1677.37	1.25052	1.25052	595
989.87	1659.45	1.24965	1.24965	595
989.98	1640.69	1.24876	1.24876	595
990.08	1623.28	1.24796	1.24796	595
990.19	1603.9	1.24705	1.24705	595
990.3	1584.76	1.24618	1.24618	595
990.4	1567.47	1.24539	1.24539	595
990.51	1547.95	1.24453	1.24453	595
990.62	1529.2	1.24362	1.24362	595
990.72	1512.05	1.24283	1.24283	595
990.83	1493.12	1.24196	1.24196	595
990.94	1473.49	1.24107	1.24107	595
991.05	1453.77	1.24018	1.24018	595
991.15	1436.7	1.2394	1.2394	595
991.26	1417.65	1.23851	1.23851	595
991.37	1398.13	1.23762	1.23762	595
991.47	1380.74	1.23684	1.23684	595
991.58	1361.53	1.23597	1.23597	595
991.69	1342.81	1.23508	1.23508	595
991.8	1323.59	1.23421	1.23421	595
991.9	1306.41	1.2334	1.2334	595
992.01	1287.74	1.23256	1.23256	595
992.12	1268.92	1.23167	1.23167	595
992.22	1251.63	1.23086	1.23086	595
992.33	1232.42	1.22997	1.22997	595
992.44	1213.74	1.22911	1.22911	595
992.55	1195.12	1.22824	1.22824	595
992.65	1178.61	1.22743	1.22743	595
992.76	1160.4	1.22654	1.22654	595
992.87	1142.07	1.22567	1.22567	595
992.97	1125.6	1.22489	1.22489	595
993.08	1107.98	1.22402	1.22402	595
993.19	1090.68	1.22313	1.22313	595
993.3	1072.58	1.22226	1.22226	595
993.4	1055.99	1.22146	1.22146	595
993.51	1038.17	1.22059	1.22059	595
993.62	1019.59	1.2197	1.2197	595
993.72	1003.27	1.21889	1.21889	595
993.83	985.243	1.21803	1.21803	595
993.94	967.977	1.21716	1.21716	595
994.05	950.384	1.21627	1.21627	595
994.15	934.407	1.21546	1.21546	595
994.26	917.001	1.21459	1.21459	595
994.37	899.079	1.21373	1.21373	595
994.47	884.165	1.21294	1.21294	595
994.58	867.595	1.21207	1.21207	595
994.69	850.657	1.2112	1.2112	595
994.8	833.798	1.21034	1.21034	595
994.9	818.563	1.20953	1.20953	595
995.01	801.977	1.20864	1.20864	595
995.12	785.274	1.20777	1.20777	595
995.22	770.196	1.20695	1.20695	595
995.33	753.852	1.2061	1.2061	595
995.44	738.04	1.20523	1.20523	595
995.55	721.891	1.20432	1.20432	595
995.65	707.634	1.20356	1.20356	595
995.76	691.791	1.20269	1.20269	595
995.86	677.314	1.20188	1.20188	595
995.97	661.291	1.20099	1.20099	595
996.08	645.65	1.2001	1.2001	595
996.19	630.095	1.19924	1.19924	595
996.29	616.439	1.19843	1.19843	595
996.4	601.525	1.19758	1.19758	595
996.51	586.205	1.19669	1.19669	595
996.61	572.572	1.19589	1.19589	595
996.72	558.197	1.19502	1.19502	595
996.83	543.884	1.19417	1.19417	595
996.94	529.22	1.19326	1.19326	595
997.04	516.228	1.19248	1.19248	595
997.15	501.861	1.19159	1.19159	595
997.26	487.533	1.19072	1.19072	595
997.36	474.611	1.18987	1.18987	595
997.47	460.83	1.18905	1.18905	595
997.58	447.048	1.18814	1.18814	595
997.69	433.548	1.18729	1.18729	595
997.79	421.142	1.18646	1.18646	595
997.9	407.923	1.18561	1.18561	595
998.01	395.142	1.18473	1.18473	595
998.11	383.47	1.18392	1.18392	595
998.22	371.033	1.18305	1.18305	595
998.33	358.509	1.18214	1.18214	595
998.44	345.681	1.18127	1.18127	595
998.54	334.587	1.18047	1.18047	595
998.65	322.291	1.17958	1.17958	595
998.76	310.732	1.17871	1.17871	595
998.86	299.857	1.17792	1.17792	595
998.97	288.377	1.17704	1.17704	595
999.08	277.252	1.17617	1.17617	595
999.19	265.595	1.1753	1.1753	595
999.29	256.572	1.17447	1.17447	595
999.4	245.408	1.1736	1.1736	595
999.51	235.259	1.17272	1.17272	595
999.61	225.619	1.17193	1.17193	595
999.72	216.045	1.17102	1.17102	594
999.83	206.736	1.17015	1.17015	594
999.94	197.541	1.16926	1.16926	594
1000.04	189.213	1.16848	1.16848	594
1000.15	179.779	1.16759	1.16759	594
1000.26	170.4	1.16674	1.16674	594
1000.36	162.341	1.16589	1.16589	594
1000.47	153.545	1.16503	1.16503	594
1000.58	145.287	1.16414	1.16414	594
1000.68	137.884	1.16335	1.16335	594
1000.79	130.157	1.16246	1.16246	594
1000.9	122.356	1.16159	1.16159	594
1001.01	115.196	1.16071	1.16071	594
1001.11	109.134	1.15992	1.15992	594
1001.22	102.29	1.15903	1.15903	594
1001.33	96.2725	1.15814	1.15814	594
1001.43	91.6221	1.15734	1.15734	594
1001.54	87.249	1.15647	1.15647	594
1001.65	84.3203	1.1556	1.1556	594
1001.76	82.0703	1.15469	1.15469	594
1001.86	80.6729	1.1539	1.1539	594
1001.97	79.3945	1.153	1.153	594
1002.08	78.3916	1.15213	1.15213	594
1002.18	77.5388	1.15134	1.15134	594
1002.29	76.86	1.15043	1.15043	594
1002.4	76.3942	1.14958	1.14958	594
1002.51	76.023	1.1487	1.1487	594
1002.61	75.4311	1.14787	1.14787	594
1002.72	75.3601	1.147	1.147	594
1002.83	74.9416	1.14611	1.14611	594
1002.93	74.8231	1.14531	1.14531	594
1003.04	74.5153	1.14442	1.14442	594
1003.15	74.1128	1.14355	1.14355	594
1003.26	73.7024	1.14266	1.14266	594
1003.36	73.4338	1.14185	1.14185	594
1003.47	73.2839	1.14101	1.14101	594
1003.58	72.8339	1.1401	1.1401	594
[truncated: 34 more rows]
