# Supplementary material for: Benchmark dataset of the effect of grain size on strength in the single-phase FCC CrCoNi medium entropy alloy
Source: Data Brief. 2019 Oct 1;27:104592. doi: 10.1016/j.dib.2019.104592 (PMC6812030; doi:10.1016/j.dib.2019.104592)
Supplement: Multimedia component 1 [file mmc1.zip › Compression_Tests/873K/CrCoNi_1273K_180min_873K.xlsx]

## Sheet: CrCoNi_1273K_180min_873K
Name	CrCoNi-1000C-3h-46µm-893K
Diameter	4.02	mm
Sample height	8.03	mm
Gage length	8.03	mm
Speed ​​during measurement	0.48	mm/min
Time	Force	Crosshead Displacement	Crosshead Displacement	Temperature
s	N	mm	mm	°C
618.017	74.1201	0	0	594
618.097	74.3728	4.13415e-05	4.13415e-05	594
618.127	74.4202	4.13415e-05	4.13415e-05	594
618.127	74.4202	4.13415e-05	4.13415e-05	594
618.237	74.5066	4.75666e-08	4.75666e-08	594
618.337	74.5702	-4.13415e-05	-4.13415e-05	594
618.447	77.5135	0.000558043	0.000558043	594
618.557	81.1444	0.00150886	0.00150886	594
618.667	83.285	0.00241818	0.00241818	594
618.767	84.9115	0.00320354	0.00320354	594
618.877	86.0638	0.00411334	0.00411334	594
618.987	87.9815	0.00498118	0.00498118	594
619.087	89.4347	0.00578752	0.00578752	594
619.197	91.4857	0.00667658	0.00667658	594
619.307	93.8475	0.0075654	0.0075654	594
619.417	95.679	0.00843325	0.00843325	594
619.517	97.8573	0.00923958	0.00923958	594
619.627	100.242	0.0101284	0.0101284	594
619.737	102.98	0.0109967	0.0109967	594
619.837	105.459	0.0118026	0.0118026	594
619.947	107.899	0.0126914	0.0126914	594
620.057	110.566	0.0135597	0.0135597	594
620.167	113.496	0.0144695	0.0144695	594
620.267	116.188	0.0152549	0.0152549	594
620.377	119.376	0.0161437	0.0161437	594
620.487	122.479	0.017012	0.017012	594
620.587	125.574	0.0178384	0.0178384	594
620.697	128.912	0.0187067	0.0187067	594
620.807	132.568	0.019575	0.019575	594
620.907	135.994	0.0204019	0.0204019	594
621.017	139.491	0.0212702	0.0212702	594
621.127	143.352	0.022159	0.022159	594
621.237	147.55	0.0230684	0.0230684	594
621.337	150.89	0.0238332	0.0238332	594
621.447	154.79	0.024722	0.024722	594
621.557	158.382	0.0256108	0.0256108	594
621.657	162.478	0.0263964	0.0263964	594
621.767	166.34	0.0273058	0.0273058	594
621.877	170.53	0.0281946	0.0281946	594
621.987	174.88	0.0290424	0.0290424	594
622.087	178.817	0.0298483	0.0298483	594
622.197	183.232	0.0307371	0.0307371	594
622.307	187.22	0.0316259	0.0316259	594
622.407	191.451	0.0324527	0.0324527	594
622.517	195.697	0.0333416	0.0333416	594
622.627	199.935	0.0342099	0.0342099	594
622.737	204.025	0.0350782	0.0350782	594
622.837	207.869	0.0358636	0.0358636	594
622.947	211.708	0.0367729	0.0367729	594
623.057	216.238	0.0376827	0.0376827	594
623.157	220.612	0.0384886	0.0384886	594
623.267	225.212	0.0393774	0.0393774	594
623.377	229.917	0.0402252	0.0402252	594
623.487	234.608	0.0411345	0.0411345	594
623.587	239.068	0.0419409	0.0419409	594
623.697	243.576	0.0428297	0.0428297	594
623.807	248.562	0.043698	0.043698	594
623.907	253.27	0.0445039	0.0445039	594
624.017	258.733	0.0454137	0.0454137	594
624.127	263.217	0.0462815	0.0462815	594
624.237	268.031	0.0471498	0.0471498	594
624.337	273.061	0.0479562	0.0479562	594
624.447	278.619	0.048845	0.048845	594
624.557	283.764	0.0497128	0.0497128	594
624.657	288.762	0.0505606	0.0505606	594
624.767	294.312	0.0514285	0.0514285	594
624.877	299.76	0.0522968	0.0522968	594
624.987	304.504	0.0531651	0.0531651	594
625.087	309.365	0.053971	0.053971	594
625.197	315.07	0.0548598	0.0548598	594
625.307	320.502	0.0557284	0.0557284	594
625.407	325.428	0.0565552	0.0565552	594
625.517	330.834	0.057423	0.057423	594
625.627	336.232	0.058312	0.058312	594
625.727	341.411	0.0591183	0.0591183	594
625.837	347.089	0.0599862	0.0599862	594
625.947	352.441	0.060875	0.060875	594
626.047	357.2	0.0616608	0.0616608	594
626.157	362.536	0.0625497	0.0625497	594
626.267	367.888	0.0634385	0.0634385	594
626.377	373.841	0.0643066	0.0643066	594
626.477	379.318	0.0651129	0.0651129	594
626.587	385.14	0.0660015	0.0660015	594
626.697	391.714	0.0668698	0.0668698	594
626.797	397.394	0.0676757	0.0676757	594
626.907	403.876	0.0685645	0.0685645	594
627.017	409.726	0.0694538	0.0694538	594
627.127	416.081	0.0703216	0.0703216	594
627.227	421.751	0.071128	0.071128	594
627.337	428.05	0.0719963	0.0719963	594
627.447	434.472	0.0728851	0.0728851	594
627.547	440.298	0.073691	0.073691	594
627.657	446.819	0.0746008	0.0746008	594
627.767	453.269	0.0754276	0.0754276	594
627.877	459.579	0.0763369	0.0763369	594
627.977	465.927	0.0771433	0.0771433	594
628.087	472.622	0.0780321	0.0780321	594
628.197	478.876	0.0789002	0.0789002	594
628.297	484.673	0.079706	0.079706	594
628.407	491.441	0.0805953	0.0805953	594
628.517	498.023	0.0814632	0.0814632	594
628.627	504.468	0.0823315	0.0823315	594
628.727	510.761	0.0831378	0.0831378	594
628.837	517.3	0.0840057	0.0840057	594
628.947	523.696	0.084874	0.084874	594
629.047	529.45	0.0856801	0.0856801	594
629.157	536.345	0.0865484	0.0865484	594
629.267	542.804	0.0874577	0.0874577	594
629.377	549.05	0.0883051	0.0883051	594
629.477	555.3	0.0891319	0.0891319	594
629.587	561.673	0.0900212	0.0900212	594
629.697	567.753	0.0908891	0.0908891	594
629.797	573.548	0.0916744	0.0916744	594
629.907	579.943	0.0925427	0.0925427	594
630.017	586.071	0.0934316	0.0934316	594
630.127	592.972	0.0943204	0.0943204	594
630.227	599.109	0.0951062	0.0951062	594
630.337	605.482	0.0959741	0.0959741	594
630.447	612.446	0.0968839	0.0968839	594
630.547	618.841	0.0976692	0.0976692	594
630.657	625.135	0.0985374	0.0985374	594
630.767	631.672	0.0994053	0.0994053	594
630.867	637.736	0.100212	0.100212	594
630.977	644.533	0.1011	0.1011	594
631.087	651.16	0.101969	0.101969	595
631.197	658.172	0.102837	0.102837	595
631.297	664.621	0.103643	0.103643	595
631.407	672.086	0.104532	0.104532	595
631.517	679.515	0.1054	0.1054	595
631.617	686.41	0.106206	0.106206	595
631.727	694.387	0.107074	0.107074	595
631.837	702.316	0.107984	0.107984	595
631.947	710.746	0.108831	0.108831	595
632.047	718.312	0.109638	0.109638	595
632.157	726.855	0.110506	0.110506	595
632.267	735.812	0.111394	0.111394	595
632.367	743.758	0.11218	0.11218	595
632.477	752.418	0.113069	0.113069	595
632.587	761.668	0.113937	0.113937	595
632.697	770.609	0.114826	0.114826	595
632.797	778.68	0.115612	0.115612	595
632.907	787.512	0.1165	0.1165	595
633.017	796.402	0.117348	0.117348	595
633.117	804.933	0.118154	0.118154	595
633.227	813.765	0.119043	0.119043	595
633.337	822.93	0.119932	0.119932	595
633.447	831.828	0.120779	0.120779	595
633.547	839.433	0.121564	0.121564	595
633.657	848.504	0.122433	0.122433	595
633.767	857.824	0.123301	0.123301	595
633.867	866.109	0.124107	0.124107	595
633.977	875.383	0.124996	0.124996	595
634.087	884.664	0.125864	0.125864	595
634.197	893.676	0.126774	0.126774	595
634.297	902.105	0.127538	0.127538	595
634.407	911.363	0.128428	0.128428	595
634.517	921.578	0.129295	0.129295	595
634.617	929.879	0.130081	0.130081	595
634.727	938.867	0.13097	0.13097	595
634.837	948.851	0.131859	0.131859	595
634.947	958.656	0.132727	0.132727	595
635.047	967.305	0.133554	0.133554	595
635.157	976.547	0.134422	0.134422	595
635.267	986.394	0.13529	0.13529	595
635.367	995.355	0.136096	0.136096	595
635.477	1005.36	0.136944	0.136944	595
635.587	1014.43	0.137812	0.137812	595
635.687	1023.4	0.138639	0.138639	595
635.797	1033.03	0.139507	0.139507	595
635.907	1042.42	0.140396	0.140396	595
636.017	1051.66	0.141284	0.141284	595
636.117	1060.31	0.142049	0.142049	595
636.227	1069.82	0.142938	0.142938	595
636.337	1079.34	0.143827	0.143827	595
636.437	1088.05	0.144633	0.144633	595
636.547	1097.58	0.145501	0.145501	595
636.657	1106.59	0.14639	0.14639	595
636.767	1115.8	0.147279	0.147279	595
636.867	1123.86	0.148044	0.148044	595
636.977	1132.95	0.148933	0.148933	595
637.087	1142.35	0.149801	0.149801	595
637.187	1150.74	0.150607	0.150607	595
637.297	1160.38	0.151496	0.151496	595
637.407	1169.86	0.152364	0.152364	595
637.517	1179.8	0.153274	0.153274	595
637.617	1188.14	0.154038	0.154038	595
637.727	1197.53	0.154927	0.154927	595
637.837	1206.75	0.155816	0.155816	595
637.937	1215.53	0.156622	0.156622	595
638.047	1225.17	0.157491	0.157491	595
638.157	1234.27	0.158358	0.158358	595
638.267	1244.11	0.159227	0.159227	595
638.367	1252.7	0.160033	0.160033	595
638.477	1261.92	0.160901	0.160901	595
638.587	1271.33	0.16179	0.16179	595
638.687	1279.92	0.162617	0.162617	595
638.797	1288.93	0.163505	0.163505	595
638.907	1297.88	0.164353	0.164353	595
639.017	1307.36	0.165263	0.165263	595
639.117	1315.65	0.166048	0.166048	595
639.227	1324.82	0.166916	0.166916	595
639.337	1333.71	0.167785	0.167785	595
639.437	1341.77	0.16859	0.16859	595
639.547	1350.4	0.1695	0.1695	595
639.657	1358.92	0.170368	0.170368	595
639.767	1367.79	0.171257	0.171257	595
639.867	1375.93	0.172042	0.172042	595
639.977	1384.57	0.172911	0.172911	595
640.087	1393.92	0.17382	0.17382	595
640.187	1402.86	0.174606	0.174606	595
640.297	1412.02	0.175495	0.175495	595
640.407	1421.18	0.176363	0.176363	595
640.517	1429.55	0.177251	0.177251	595
640.617	1437.48	0.178058	0.178058	595
640.727	1446.17	0.178926	0.178926	595
640.827	1454.16	0.179732	0.179732	595
640.937	1463.21	0.180621	0.180621	595
641.047	1471.3	0.18151	0.18151	595
641.157	1480.35	0.182399	0.182399	595
641.257	1488.42	0.183205	0.183205	595
641.367	1496.16	0.184073	0.184073	595
641.477	1504.49	0.184941	0.184941	595
641.577	1512	0.185768	0.185768	595
641.687	1519.97	0.186616	0.186616	595
641.797	1528.04	0.187525	0.187525	595
641.907	1536.09	0.188414	0.188414	595
642.007	1543.52	0.18922	0.18922	595
642.117	1551.14	0.190088	0.190088	595
642.227	1558.49	0.190977	0.190977	595
642.327	1565.24	0.191763	0.191763	595
642.437	1572.97	0.192672	0.192672	595
642.547	1580.18	0.19352	0.19352	595
642.657	1587.62	0.194429	0.194429	595
642.757	1594.42	0.195214	0.195214	595
642.867	1601.5	0.196103	0.196103	595
642.977	1608.93	0.196992	0.196992	595
643.077	1615.46	0.197778	0.197778	595
643.187	1621.96	0.198687	0.198687	595
643.297	1628.58	0.199535	0.199535	594
643.407	1635.03	0.200444	0.200444	594
643.507	1640.36	0.20123	0.20123	594
643.617	1647.42	0.202139	0.202139	594
643.727	1654.01	0.203007	0.203007	594
643.827	1659.53	0.203793	0.203793	594
643.937	1665.5	0.204661	0.204661	594
644.047	1670.78	0.20555	0.20555	594
644.157	1675.73	0.206459	0.206459	594
644.257	1681.07	0.207266	0.207266	594
644.367	1687.14	0.208175	0.208175	594
644.477	1692.82	0.209064	0.209064	594
644.577	1697.86	0.209891	0.209891	594
644.687	1703.31	0.210739	0.210739	594
644.797	1708.77	0.211627	0.211627	594
644.907	1714.1	0.212495	0.212495	594
645.007	1718.78	0.213302	0.213302	594
645.117	1723.88	0.21419	0.21419	594
645.227	1726.24	0.215079	0.215079	594
645.327	1727.6	0.215885	0.215885	594
645.437	1734.49	0.216753	0.216753	594
645.547	1743.51	0.217642	0.217642	594
645.647	1748.05	0.218449	0.218449	594
645.757	1748.87	0.219338	0.219338	594
645.867	1753.44	0.220226	0.220226	594
645.977	1759.26	0.221115	0.221115	594
646.077	1763.41	0.2219	0.2219	594
646.187	1766.98	0.222769	0.222769	594
646.297	1771.33	0.223637	0.223637	594
646.397	1774.21	0.224464	0.224464	593
646.507	1772.98	0.225352	0.225352	593
646.617	1774.25	0.226221	0.226221	593
646.727	1782.27	0.22711	0.22711	593
646.827	1788.89	0.227895	0.227895	593
646.937	1792.79	0.228804	0.228804	593
647.047	1793.05	0.229673	0.229673	593
647.147	1792.93	0.230458	0.230458	593
647.257	1796.57	0.231368	0.231368	593
647.367	1802.71	0.232236	0.232236	593
647.477	1806.63	0.233125	0.233125	593
647.577	1807.34	0.233931	0.233931	593
647.687	1806.23	0.234799	0.234799	593
647.797	1806.02	0.235667	0.235667	593
647.897	1807.46	0.236473	0.236473	593
648.007	1807.56	0.237383	0.237383	593
648.117	1803.33	0.238251	0.238251	593
648.227	1809.67	0.23914	0.23914	593
648.327	1817.94	0.239946	0.239946	593
648.437	1824.87	0.240814	0.240814	593
648.547	1825.04	0.241682	0.241682	593
648.647	1827.4	0.242489	0.242489	593
648.757	1833.15	0.243357	0.243357	593
648.867	1835.3	0.244246	0.244246	593
648.977	1831.41	0.245135	0.245135	593
649.077	1841.25	0.245962	0.245962	593
649.187	1855.47	0.246809	0.246809	593
649.297	1867.19	0.247698	0.247698	593
649.397	1856.43	0.248504	0.248504	593
649.507	1854.06	0.249372	0.249372	593
649.617	1856.02	0.25024	0.25024	593
649.727	1848.01	0.251129	0.251129	593
649.827	1863.11	0.251914	0.251914	593
649.937	1880.11	0.252803	0.252803	593
650.047	1894.01	0.253671	0.253671	593
650.147	1881.26	0.254478	0.254478	593
650.257	1884.19	0.255367	0.255367	593
650.367	1900.14	0.256255	0.256255	593
650.477	1910.98	0.257144	0.257144	593
650.577	1897.34	0.257909	0.257909	593
650.687	1906.04	0.258798	0.258798	593
650.797	1900.72	0.259686	0.259686	593
650.897	1887.88	0.260513	0.260513	593
651.007	1906.53	0.261361	0.261361	593
651.117	1924.19	0.262229	0.262229	593
651.217	1938.55	0.263036	0.263036	593
651.327	1928.48	0.263903	0.263903	593
651.437	1926.83	0.264792	0.264792	593
651.547	1945	0.265661	0.265661	593
651.647	1958.77	0.266467	0.266467	593
651.757	1938.68	0.267376	0.267376	593
651.867	1949.88	0.268245	0.268245	593
651.967	1945.81	0.26903	0.26903	593
652.077	1938.12	0.269898	0.269898	593
652.187	1954.5	0.270787	0.270787	593
652.297	1963.81	0.271634	0.271634	593
652.397	1956.1	0.272441	0.272441	593
652.507	1972.98	0.27333	0.27333	593
652.617	1990.38	0.274177	0.274177	593
652.717	2004.52	0.275004	0.275004	593
652.827	1980.23	0.275893	0.275893	593
652.937	1986.36	0.276761	0.276761	593
653.047	2004.07	0.27765	0.27765	593
653.147	2015.81	0.278415	0.278415	593
653.257	1974.12	0.279324	0.279324	593
653.367	1990.45	0.280172	0.280172	593
653.467	2007.28	0.280978	0.280978	593
653.577	2019.2	0.281887	0.281887	593
653.687	2004.11	0.282735	0.282735	593
653.797	2022.42	0.283623	0.283623	593
653.897	2039.14	0.28443	0.28443	593
654.007	2055.07	0.285298	0.285298	593
654.117	2017.03	0.286166	0.286166	593
654.217	2030.45	0.286951	0.286951	593
654.327	2049.62	0.28784	0.28784	593
654.437	2044.87	0.288708	0.288708	593
654.547	2024.23	0.289577	0.289577	593
654.647	2041.58	0.290362	0.290362	593
654.757	2059.84	0.29123	0.29123	593
654.867	2061.74	0.292119	0.292119	593
654.967	2054.82	0.292884	0.292884	593
655.077	2074.11	0.293793	0.293793	593
655.187	2092.41	0.294682	0.294682	593
655.297	2101.12	0.295571	0.295571	593
655.397	2064.58	0.296356	0.296356	593
655.507	2083.54	0.297225	0.297225	592
655.607	2099.9	0.298011	0.298011	592
655.717	2064.5	0.29892	0.29892	592
655.827	2078.4	0.299788	0.299788	592
655.937	2083.12	0.300636	0.300636	592
656.037	2084.61	0.301462	0.301462	592
656.147	2104.25	0.302331	0.302331	592
656.257	2122.93	0.30322	0.30322	592
656.357	2133.26	0.304046	0.304046	592
656.467	2098.41	0.304894	0.304894	592
656.577	2120.02	0.305783	0.305783	592
656.687	2139.57	0.30663	0.30663	592
656.787	2156.24	0.307436	0.307436	592
656.897	2134.2	0.308325	0.308325	592
657.007	2128.94	0.309214	0.309214	592
657.107	2146.77	0.309999	0.309999	592
657.217	2124.69	0.310868	0.310868	592
657.327	2128.7	0.311756	0.311756	592
657.437	2149.16	0.312645	0.312645	592
657.537	2165.54	0.313431	0.313431	592
657.647	2144.87	0.314319	0.314319	592
657.757	2150.81	0.315208	0.315208	592
657.857	2169.23	0.315994	0.315994	592
657.967	2188.49	0.316862	0.316862	592
658.077	2206.31	0.317771	0.317771	592
658.187	2168.16	0.318619	0.318619	592
658.287	2172.89	0.319405	0.319405	592
658.397	2190.16	0.320273	0.320273	592
658.507	2150.59	0.321162	0.321162	593
658.607	2169.31	0.321989	0.321989	593
658.717	2190.38	0.322856	0.322856	593
658.827	2207.52	0.323725	0.323725	593
658.937	2183.24	0.324593	0.324593	593
659.037	2201.66	0.32542	0.32542	593
659.147	2222.82	0.326288	0.326288	593
659.257	2240.85	0.327156	0.327156	593
659.357	2209.84	0.327941	0.327941	593
659.467	2207.54	0.32881	0.32881	593
659.577	2229.45	0.32974	0.32974	593
659.687	2245.72	0.330629	0.330629	593
659.787	2205.49	0.331394	0.331394	593
659.897	2226.58	0.332283	0.332283	593
660.007	2240.68	0.333171	0.333171	593
660.107	2206.43	0.333978	0.333978	593
660.217	2228.32	0.334846	0.334846	593
660.327	2248.97	0.335734	0.335734	593
660.437	2268.39	0.336603	0.336603	593
660.537	2285.03	0.337409	0.337409	593
660.647	2262.01	0.338277	0.338277	593
660.757	2249.82	0.339187	0.339187	593
660.857	2268.76	0.339992	0.339992	593
660.967	2288.32	0.34084	0.34084	593
661.077	2279.23	0.341729	0.341729	593
661.177	2260.44	0.342535	0.342535	593
661.287	2281.25	0.343403	0.343403	593
661.397	2257.69	0.344292	0.344292	593
661.507	2261.5	0.34516	0.34516	593
661.607	2281.35	0.345966	0.345966	594
661.717	2301.34	0.346876	0.346876	594
661.827	2296.62	0.347723	0.347723	594
661.927	2280.07	0.34853	0.34853	594
662.037	2302.27	0.349398	0.349398	594
662.147	2322.75	0.350287	0.350287	594
662.257	2341.61	0.351196	0.351196	594
662.357	2314.1	0.352003	0.352003	594
662.467	2304.45	0.35287	0.35287	594
662.577	2326.34	0.353759	0.353759	594
662.677	2343.38	0.354566	0.354566	594
662.787	2292.12	0.355434	0.355434	594
662.897	2311.74	0.356323	0.356323	594
663.007	2332.18	0.357191	0.357191	594
663.107	2330.92	0.357997	0.357997	594
663.217	2319.43	0.358886	0.358886	594
663.327	2341.4	0.359775	0.359775	594
663.427	2359.89	0.36056	0.36056	594
663.537	2379.5	0.361449	0.361449	594
663.647	2355.86	0.362338	0.362338	594
663.757	2342.86	0.363206	0.363206	594
663.857	2363.22	0.364012	0.364012	594
663.967	2383.89	0.364901	0.364901	594
664.077	2371.11	0.365769	0.365769	594
664.177	2351.31	0.366596	0.366596	594
664.287	2373.65	0.367464	0.367464	594
664.397	2355.9	0.368332	0.368332	594
664.507	2354.79	0.369242	0.369242	594
664.607	2376.31	0.370027	0.370027	594
664.717	2397.28	0.370937	0.370937	594
664.827	2414.71	0.371805	0.371805	594
664.927	2381.22	0.372632	0.372632	594
665.037	2387.58	0.373479	0.373479	594
665.147	2409.08	0.374368	0.374368	594
665.257	2429.51	0.375257	0.375257	594
665.357	2432.04	0.376104	0.376104	594
665.467	2393.61	0.376993	0.376993	594
665.577	2415.78	0.377841	0.377841	594
665.677	2433.65	0.378688	0.378688	594
665.787	2384.16	0.379536	0.379536	594
665.897	2405.81	0.380425	0.380425	594
665.997	2425.04	0.381231	0.381231	594
666.107	2443.89	0.382099	0.382099	594
666.217	2411.69	0.382967	0.382967	594
666.327	2422.78	0.383877	0.383877	594
666.427	2443.5	0.384662	0.384662	594
666.537	2464.76	0.38553	0.38553	594
666.647	2483.6	0.386461	0.386461	594
666.747	2436.42	0.387246	0.387246	594
666.857	2444.51	0.388135	0.388135	594
666.967	2466.51	0.389024	0.389024	594
667.077	2471.33	0.389892	0.389892	594
667.177	2422.14	0.390698	0.390698	594
667.287	2445.87	0.391587	0.391587	594
667.397	2458.11	0.392455	0.392455	594
667.497	2442.12	0.393261	0.393261	594
667.607	2464.7	0.39413	0.39413	594
667.717	2486.18	0.395039	0.395039	594
667.827	2505.85	0.395928	0.395928	594
667.927	2497.96	0.396734	0.396734	594
668.037	2460.13	0.397602	0.397602	594
668.147	2483.56	0.39847	0.39847	594
668.247	2503.03	0.399256	0.399256	594
668.357	2523.78	0.400165	0.400165	594
668.467	2522.47	0.401054	0.401054	594
668.577	2488.43	0.401922	0.401922	594
668.677	2508.05	0.402728	0.402728	594
668.787	2526.53	0.403617	0.403617	594
668.897	2470.64	0.404465	0.404465	594
668.997	2491.97	0.405271	0.405271	594
669.107	2514.89	0.40616	0.40616	594
669.217	2536.37	0.407028	0.407028	594
669.327	2554.84	0.407917	0.407917	594
669.427	2511.5	0.408723	0.408723	594
669.537	2524.4	0.409591	0.409591	594
669.647	2546.72	0.41048	0.41048	594
669.747	2565.3	0.411286	0.411286	594
669.857	2582.78	0.412155	0.412155	594
669.967	2519.01	0.413043	0.413043	594
670.077	2542.99	0.413932	0.413932	594
670.177	2561.83	0.414738	0.414738	594
670.287	2548.52	0.415627	0.415627	594
670.397	2516.45	0.416495	0.416495	594
670.497	2537.77	0.417302	0.417302	594
670.607	2558.2	0.418169	0.418169	594
670.717	2538.02	0.419058	0.419058	595
670.817	2552.71	0.419865	0.419865	595
670.927	2574.37	0.420753	0.420753	595
671.037	2594.54	0.421601	0.421601	595
671.137	2611.38	0.422387	0.422387	595
671.247	2568.21	0.423275	0.423275	595
671.357	2562.13	0.424143	0.424143	595
671.467	2584.94	0.425053	0.425053	595
671.567	2604.52	0.425839	0.425839	595
671.677	2624.18	0.426727	0.426727	595
671.787	2588.72	0.427616	0.427616	595
671.887	2591.52	0.428402	0.428402	595
671.997	2613.89	0.42929	0.42929	595
672.107	2632.4	0.430159	0.430159	595
672.217	2562.76	0.431027	0.431027	595
672.317	2584.4	0.431833	0.431833	595
672.427	2606.95	0.432722	0.432722	595
672.537	2628.29	0.433611	0.433611	595
672.637	2630.31	0.434375	0.434375	595
672.747	2591.91	0.435264	0.435264	595
672.857	2615.6	0.436153	0.436153	595
672.967	2637.68	0.437021	0.437021	595
673.067	2655.96	0.437827	0.437827	595
673.177	2643.62	0.438696	0.438696	595
673.287	2616.8	0.439564	0.439564	595
673.387	2637.43	0.440391	0.440391	595
673.497	2657.77	0.441238	0.441238	595
673.607	2615.8	0.442127	0.442127	595
673.717	2621.02	0.443016	0.443016	595
673.817	2641.22	0.443801	0.443801	595
673.927	2654.27	0.44469	0.44469	595
674.037	2624.96	0.445579	0.445579	595
674.137	2645.67	0.446344	0.446344	595
674.247	2667.8	0.447253	0.447253	595
674.357	2688.4	0.448122	0.448122	595
674.467	2703.67	0.44899	0.44899	595
674.567	2641.64	0.449796	0.449796	595
674.677	2665.17	0.450664	0.450664	595
674.787	2687.63	0.451553	0.451553	595
674.887	2706.48	0.452338	0.452338	595
674.997	2680.18	0.453227	0.453227	595
675.107	2672.58	0.454075	0.454075	595
675.217	2694.47	0.454984	0.454984	595
675.317	2670.15	0.455749	0.455749	595
675.427	2661.58	0.456638	0.456638	595
675.537	2684.91	0.457548	0.457548	595
675.637	2705.6	0.458333	0.458333	595
675.747	2724.89	0.45918	0.45918	595
675.857	2717.69	0.460028	0.460028	595
675.957	2685.05	0.460834	0.460834	595
676.067	2708.94	0.461723	0.461723	595
676.177	2730.63	0.462591	0.462591	595
676.287	2751.1	0.46348	0.46348	595
676.387	2719.5	0.464286	0.464286	595
676.497	2707.56	0.465154	0.465154	595
676.607	2729.94	0.466022	0.466022	595
676.707	2749.13	0.466849	0.466849	595
676.817	2724.76	0.467717	0.467717	594
676.927	2708.11	0.468606	0.468606	594
677.037	2729.74	0.469454	0.469454	594
677.137	2698.01	0.47026	0.47026	594
677.247	2713.63	0.471128	0.471128	594
677.357	2736.65	0.472017	0.472017	594
677.457	2757.35	0.472823	0.472823	594
677.567	2777.47	0.47367	0.47367	594
677.677	2743.87	0.47458	0.47458	594
677.787	2733.59	0.475428	0.475428	594
677.887	2755.21	0.476233	0.476233	594
677.997	2777.53	0.477143	0.477143	594
678.107	2797.98	0.478012	0.478012	594
678.207	2772.25	0.478797	0.478797	594
678.317	2763.63	0.479665	0.479665	594
678.427	2786.44	0.480575	0.480575	594
678.537	2806.4	0.481422	0.481422	594
678.637	2778.55	0.482249	0.482249	594
678.747	2767.83	0.483117	0.483117	594
678.857	2788.63	0.483985	0.483985	594
678.957	2752.2	0.484791	0.484791	594
679.067	2766.26	0.48566	0.48566	594
679.177	2788.6	0.486528	0.486528	594
679.287	2810.01	0.487417	0.487417	594
679.387	2827.82	0.488202	0.488202	594
679.497	2787.3	0.489091	0.489091	594
679.607	2787.64	0.48998	0.48998	594
679.707	2808.53	0.490786	0.490786	594
679.817	2830.66	0.491654	0.491654	594
679.927	2843.63	0.492543	0.492543	594
680.037	2799.16	0.493432	0.493432	594
680.137	2819.41	0.494217	0.494217	594
680.247	2840.38	0.495085	0.495085	594
680.357	2802.72	0.495975	0.495975	594
680.457	2798.35	0.49676	0.49676	594
680.567	2821.42	0.497649	0.497649	594
680.677	2841.99	0.498517	0.498517	594
680.777	2820.85	0.499323	0.499323	594
680.887	2816.11	0.500212	0.500212	594
680.997	2839.12	0.50108	0.50108	594
681.107	2860.32	0.501969	0.501969	594
681.207	2877.86	0.502775	0.502775	594
681.317	2838.55	0.503664	0.503664	594
681.427	2839.05	0.504553	0.504553	594
681.527	2859.02	0.505338	0.505338	594
681.637	2879.65	0.506206	0.506206	594
681.747	2877.13	0.507095	0.507095	594
681.857	2849.48	0.507984	0.507984	594
681.957	2868.91	0.508769	0.508769	594
682.067	2859.34	0.509658	0.509658	594
682.177	2823.62	0.510547	0.510547	594
682.277	2845.84	0.511333	0.511333	594
682.387	2868.34	0.512201	0.512201	594
682.497	2890.01	0.51309	0.51309	594
682.607	2901.29	0.513958	0.513958	594
682.707	2851.88	0.514785	0.514785	594
682.817	2875.41	0.515653	0.515653	594
682.927	2898.18	0.516521	0.516521	594
683.027	2917.92	0.517348	0.517348	594
683.137	2928.54	0.518196	0.518196	594
683.247	2873.15	0.519105	0.519105	594
683.357	2896.94	0.519994	0.519994	594
683.457	2917.2	0.5208	0.5208	594
683.567	2937.24	0.521668	0.521668	594
683.677	2889.09	0.522536	0.522536	594
683.777	2900.23	0.523342	0.523342	594
683.887	2890.99	0.524231	0.524231	594
683.997	2875.74	0.52512	0.52512	594
684.107	2899.57	0.525988	0.525988	594
684.207	2920.05	0.526815	0.526815	594
684.317	2941.64	0.527704	0.527704	594
684.427	2928.33	0.528572	0.528572	594
684.527	2900.29	0.529378	0.529378	594
684.637	2924.03	0.530247	0.530247	594
684.747	2946.82	0.531135	0.531135	594
684.857	2968.14	0.532024	0.532024	594
684.957	2949.77	0.53281	0.53281	594
685.067	2921.55	0.533698	0.533698	594
685.177	2946.25	0.534587	0.534587	594
685.277	2966.15	0.535394	0.535394	594
685.387	2984	0.536261	0.536261	594
685.497	2930.42	0.53713	0.53713	594
685.607	2953.33	0.538039	0.538039	594
685.707	2951.65	0.538845	0.538845	594
685.817	2915.11	0.539714	0.539714	594
685.917	2937.51	0.54052	0.54052	594
686.027	2960.54	0.541408	0.541408	594
686.137	2981.57	0.542298	0.542298	594
686.247	2992.78	0.543166	0.543166	594
686.347	2935.58	0.543951	0.543951	594
686.457	2959.72	0.54484	0.54484	594
686.567	2983.3	0.54577	0.54577	594
686.667	3003.17	0.546556	0.546556	594
686.777	3023.87	0.547465	0.547465	594
686.887	2961.42	0.548354	0.548354	594
686.997	2980.07	0.549243	0.549243	594
687.097	3000.31	0.550028	0.550028	594
687.207	3021.49	0.550897	0.550897	594
687.317	3011.84	0.551785	0.551785	594
687.417	2984.99	0.552571	0.552571	594
687.527	3007.05	0.55346	0.55346	594
687.637	2966.34	0.55439	0.55439	594
687.747	2982.31	0.555237	0.555237	594
687.847	3003.3	0.556023	0.556023	594
687.957	3025.85	0.556933	0.556933	594
688.067	3010.09	0.557821	0.557821	594
688.167	2988.21	0.558627	0.558627	594
688.277	3012.46	0.559475	0.559475	594
688.387	3035.66	0.560364	0.560364	594
688.497	3057.13	0.561253	0.561253	594
688.597	3030.95	0.562038	0.562038	594
688.707	3015.13	0.562927	0.562927	594
688.817	3038.88	0.563836	0.563836	594
688.917	3058.34	0.564622	0.564622	594
689.027	3069.41	0.565531	0.565531	594
689.137	3023	0.5664	0.5664	594
689.247	3045.33	0.567289	0.567289	594
689.347	3028.76	0.568094	0.568094	594
689.457	3010.99	0.568963	0.568963	594
689.567	3034.99	0.569831	0.569831	594
689.667	3055.29	0.570658	0.570658	594
689.777	3076.47	0.571526	0.571526	594
689.887	3072.49	0.572394	0.572394	594
689.997	3029.29	0.573262	0.573262	594
690.097	3051.63	0.574089	0.574089	594
690.207	3075.54	0.574957	0.574957	594
690.317	3097.24	0.575825	0.575825	594
690.417	3097.09	0.576632	0.576632	594
690.527	3056.9	0.577541	0.577541	594
690.637	3080.32	0.578409	0.578409	594
690.737	3100.59	0.579216	0.579216	594
690.847	3107.21	0.580084	0.580084	594
690.957	3071.97	0.580952	0.580952	594
691.067	3093.84	0.58184	0.58184	594
691.167	3055.33	0.582647	0.582647	594
691.277	3059.75	0.583536	0.583536	594
691.387	3083.13	0.584404	0.584404	594
691.487	3103.94	0.58521	0.58521	594
691.597	3115.17	0.58612	0.58612	594
691.707	3065.72	0.586988	0.586988	594
691.817	3090.1	0.587856	0.587856	594
691.917	3110.91	0.588642	0.588642	594
692.027	3133.02	0.58953	0.58953	594
692.137	3153	0.590378	0.590378	594
692.237	3100.67	0.591204	0.591204	594
692.347	3101.45	0.592052	0.592052	594
692.457	3124.08	0.592961	0.592961	594
692.567	3145.53	0.593809	0.593809	594
692.667	3162.13	0.594636	0.594636	594
692.777	3112.57	0.595525	0.595525	594
692.887	3132.14	0.596414	0.596414	594
692.987	3149.13	0.597199	0.597199	594
693.097	3090.06	0.598067	0.598067	593
693.207	3115.17	0.598956	0.598956	593
693.317	3137.84	0.599824	0.599824	593
693.417	3157.5	0.60061	0.60061	593
693.527	3155.12	0.601478	0.601478	593
693.637	3120.64	0.602367	0.602367	593
693.737	3142.94	0.603173	0.603173	593
693.847	3165.72	0.604062	0.604062	593
693.957	3187.44	0.60493	0.60493	593
694.067	3147.94	0.605819	0.605819	593
694.167	3143.69	0.606625	0.606625	593
694.277	3166.89	0.607493	0.607493	593
694.387	3189.06	0.608361	0.608361	593
694.487	3187.78	0.609168	0.609168	593
694.597	3168.26	0.610056	0.610056	593
694.707	3189.84	0.610925	0.610925	593
694.817	3158.78	0.611793	0.611793	593
694.917	3146.96	0.612599	0.612599	593
695.027	3170.05	0.613467	0.613467	593
695.137	3192.26	0.614356	0.614356	593
695.237	3156.96	0.615183	0.615183	593
695.347	3167.74	0.616051	0.616051	593
695.457	3191.96	0.616898	0.616898	593
695.567	3214.37	0.617787	0.617787	593
695.667	3232.89	0.618593	0.618593	593
695.777	3164.51	0.619482	0.619482	593
695.887	3188.56	0.620329	0.620329	593
695.987	3209.92	0.621115	0.621115	593
696.097	3231.87	0.622004	0.622004	594
696.207	3216.63	0.622893	0.622893	594
696.307	3209.07	0.623678	0.623678	594
696.417	3231.21	0.624567	0.624567	594
696.527	3235.3	0.625435	0.625435	594
696.637	3190.4	0.626324	0.626324	594
696.737	3211.35	0.627131	0.627131	594
696.847	3213.02	0.627978	0.627978	594
696.957	3185.91	0.628846	0.628846	594
697.057	3206.82	0.629652	0.629652	594
697.167	3229.93	0.63052	0.63052	594
697.277	3252.48	0.631389	0.631389	594
697.387	3251.68	0.632257	0.632257	594
697.487	3206.03	0.633083	0.633083	594
697.597	3230.01	0.633952	0.633952	594
697.707	3252.71	0.63482	0.63482	594
697.807	3272.47	0.635647	0.635647	594
697.917	3275.03	0.636515	0.636515	594
698.027	3244.06	0.637383	0.637383	594
698.137	3267.01	0.638251	0.638251	594
698.237	3285.63	0.639057	0.639057	594
698.347	3236.75	0.639946	0.639946	594
698.457	3250.69	0.640815	0.640815	594
698.557	3231.51	0.6416	0.6416	594
698.667	3227.88	0.642489	0.642489	594
698.777	3252.46	0.643357	0.643357	594
698.887	3276.01	0.644225	0.644225	594
698.987	3296.34	0.645031	0.645031	594
699.097	3315.6	0.64592	0.64592	594
699.207	3236.59	0.646809	0.646809	594
699.307	3258.4	0.647594	0.647594	594
699.417	3282.54	0.648463	0.648463	594
699.527	3305.34	0.649351	0.649351	594
699.637	3318.51	0.65024	0.65024	594
699.737	3275.34	0.651026	0.651026	594
699.847	3298.3	0.651894	0.651894	594
699.957	3320.27	0.652803	0.652803	594
700.057	3317.55	0.653589	0.653589	594
700.167	3280.8	0.654457	0.654457	594
700.277	3302.26	0.655367	0.655367	594
700.387	3263.03	0.656214	0.656214	594
700.487	3267.27	0.656999	0.656999	594
700.597	3291.05	0.657888	0.657888	594
700.697	3312.55	0.658695	0.658695	594
700.807	3335	0.659563	0.659563	594
700.917	3355.2	0.660452	0.660452	594
701.027	3281.15	0.66134	0.66134	594
701.127	3303.85	0.662126	0.662126	594
701.237	3327.84	0.663015	0.663015	594
701.347	3350.1	0.663883	0.663883	594
701.447	3340.12	0.664669	0.664669	594
701.557	3314.67	0.665578	0.665578	594
701.667	3337.96	0.666425	0.666425	594
701.777	3359.82	0.667294	0.667294	594
701.877	3352.63	0.668121	0.668121	594
701.987	3332.35	0.668989	0.668989	594
702.097	3354.26	0.669878	0.669878	594
702.197	3327.78	0.670704	0.670704	594
702.307	3304.9	0.671593	0.671593	594
702.417	3328.5	0.672441	0.672441	594
702.527	3351.85	0.673329	0.673329	594
702.627	3370.27	0.674136	0.674136	594
702.737	3321.98	0.674983	0.674983	594
702.847	3343.96	0.675892	0.675892	594
702.947	3365.33	0.676678	0.676678	594
703.057	3387.02	0.677567	0.677567	594
703.167	3392.14	0.678456	0.678456	594
703.277	3338.34	0.679345	0.679345	594
703.377	3360.75	0.680151	0.680151	594
703.487	3383.67	0.681019	0.681019	594
703.597	3404.85	0.681867	0.681867	594
703.697	3375.76	0.682694	0.682694	594
703.807	3382.42	0.683582	0.683582	594
703.917	3404.1	0.684471	0.684471	594
704.027	3392.21	0.685298	0.685298	594
704.127	3354.73	0.686145	0.686145	594
704.237	3378.07	0.686993	0.686993	594
704.347	3399.29	0.687861	0.687861	594
704.447	3364.61	0.688688	0.688688	594
704.557	3370.1	0.689597	0.689597	594
704.667	3394.47	0.690466	0.690466	594
704.777	3416.71	0.691334	0.691334	594
704.877	3436.46	0.692161	0.692161	594
704.987	3389.48	0.693029	0.693029	594
705.097	3390.89	0.693897	0.693897	594
705.197	3411.97	0.694724	0.694724	594
705.307	3434.69	0.695592	0.695592	595
705.417	3454.25	0.69646	0.69646	595
705.527	3409.43	0.69737	0.69737	595
705.627	3424.79	0.698155	0.698155	595
705.737	3445.64	0.699065	0.699065	595
705.847	3402.21	0.699933	0.699933	595
705.947	3396.1	0.700718	0.700718	595
706.057	3420.57	0.701607	0.701607	595
706.167	3443.37	0.702496	0.702496	595
706.267	3440.47	0.703282	0.703282	595
706.377	3405.86	0.704191	0.704191	595
706.487	3430.68	0.705059	0.705059	595
706.597	3454.73	0.705927	0.705927	595
706.697	3474.82	0.706734	0.706734	595
706.807	3464.82	0.707622	0.707622	595
706.917	3427.24	0.708511	0.708511	595
707.017	3449.74	0.709318	0.709318	595
707.127	3472.29	0.710185	0.710185	595
707.237	3492.74	0.711074	0.711074	595
707.347	3451.28	0.711963	0.711963	595
707.447	3459.72	0.712769	0.712769	595
707.557	3480.23	0.713658	0.713658	595
707.667	3445.19	0.714526	0.714526	595
707.767	3423.39	0.715374	0.715374	595
707.877	3448.3	0.716263	0.716263	595
707.987	3471.74	0.717131	0.717131	595
708.097	3493.62	0.71802	0.71802	595
708.197	3474.76	0.718826	0.718826	595
708.307	3449.84	0.719694	0.719694	595
708.417	3474.13	0.720583	0.720583	595
708.517	3495.19	0.721369	0.721369	595
708.627	3518.71	0.722257	0.722257	595
708.737	3510.9	0.723146	0.723146	595
708.847	3471.79	0.724035	0.724035	595
708.947	3493.68	0.72482	0.72482	595
709.057	3516.94	0.725709	0.725709	595
709.167	3536.31	0.726619	0.726619	595
709.267	3499.19	0.727404	0.727404	595
709.377	3505.34	0.728293	0.728293	595
709.487	3526.4	0.729182	0.729182	595
709.597	3455.29	0.73003	0.73003	595
709.697	3477.5	0.730835	0.730835	595
709.807	3502.56	0.731724	0.731724	595
709.917	3525.85	0.732593	0.732593	595
710.017	3544.68	0.733399	0.733399	595
710.127	3497.67	0.734308	0.734308	595
710.237	3507.09	0.735177	0.735177	595
710.347	3531.12	0.736086	0.736086	595
710.447	3551.59	0.736871	0.736871	595
710.557	3571.23	0.73776	0.73776	595
710.667	3501.02	0.738628	0.738628	595
710.767	3523.23	0.739434	0.739434	595
710.877	3545.92	0.740324	0.740324	595
710.987	3566.6	0.741192	0.741192	595
711.087	3581.68	0.741998	0.741998	595
711.197	3524.91	0.742866	0.742866	595
711.307	3546.65	0.743755	0.743755	595
711.417	3553.4	0.744623	0.744623	594
711.517	3497.87	0.745429	0.745429	594
711.627	3524.23	0.746318	0.746318	594
711.737	3547.91	0.747186	0.747186	594
711.837	3568.07	0.748013	0.748013	594
711.947	3588.87	0.748881	0.748881	594
712.057	3546.06	0.749749	0.749749	594
712.167	3546.76	0.750618	0.750618	594
712.267	3568.56	0.751445	0.751445	594
712.377	3591.12	0.752312	0.752312	594
712.487	3611.37	0.753222	0.753222	594
712.587	3547.18	0.754008	0.754008	594
712.697	3564.17	0.754897	0.754897	594
712.807	3587	0.755764	0.755764	594
712.917	3607.33	0.756653	0.756653	594
713.017	3608.46	0.757439	0.757439	594
713.127	3577.55	0.758307	0.758307	594
713.237	3598.25	0.759196	0.759196	594
713.337	3560.19	0.760002	0.760002	594
713.447	3555.35	0.76087	0.76087	594
713.557	3578.24	0.761738	0.761738	594
713.667	3600.93	0.762648	0.762648	594
713.767	3619.77	0.763433	0.763433	594
713.877	3595.86	0.764302	0.764302	594
713.987	3578.42	0.765211	0.765211	594
714.087	3600.56	0.765996	0.765996	594
714.197	3623.83	0.766865	0.766865	594
714.307	3646.16	0.767754	0.767754	594
714.417	3614.25	0.768601	0.768601	594
714.517	3593.71	0.769428	0.769428	594
714.627	3617.37	0.770296	0.770296	594
714.737	3639.52	0.771164	0.771164	594
714.837	3656.35	0.771991	0.771991	594
714.947	3610.46	0.77286	0.77286	594
715.057	3623.67	0.773727	0.773727	594
715.167	3641.77	0.774596	0.774596	594
715.267	3581.27	0.775423	0.775423	594
715.377	3604.56	0.776291	0.776291	594
715.487	3629.08	0.77718	0.77718	594
715.587	3649.4	0.777945	0.777945	594
715.697	3670.56	0.778833	0.778833	594
715.807	3632.75	0.779722	0.779722	594
715.907	3619.25	0.780528	0.780528	594
716.017	3643.75	0.781396	0.781396	594
716.127	3667.01	0.782265	0.782265	594
716.227	3686.89	0.783071	0.783071	594
716.337	3654.95	0.78396	0.78396	594
716.447	3640.16	0.784849	0.784849	594
716.557	3664.25	0.785716	0.785716	594
716.657	3684.82	0.786523	0.786523	594
716.767	3696.33	0.78737	0.78737	594
716.877	3650.56	0.788238	0.788238	594
716.977	3671.65	0.789044	0.789044	594
717.087	3655.33	0.789933	0.789933	594
717.197	3633.71	0.790802	0.790802	594
717.307	3658.9	0.791711	0.791711	594
717.407	3680.2	0.792476	0.792476	594
717.517	3701.22	0.793365	0.793365	594
717.627	3660.37	0.794253	0.794253	594
717.727	3656.17	0.795039	0.795039	594
717.837	3681.22	0.795928	0.795928	594
717.947	3704.35	0.796796	0.796796	594
718.057	3725.82	0.797664	0.797664	594
718.157	3699.85	0.798429	0.798429	594
718.267	3673.39	0.799318	0.799318	594
718.377	3697.2	0.800186	0.800186	594
718.477	3717.72	0.800972	0.800972	595
718.587	3736.46	0.80186	0.80186	595
718.697	3700.05	0.802749	0.802749	595
718.807	3695.71	0.803638	0.803638	595
718.907	3715.37	0.804444	0.804444	595
719.017	3692.21	0.805313	0.805313	595
719.127	3676.98	0.806181	0.806181	595
719.227	3699.42	0.806966	0.806966	595
719.337	3722.77	0.807855	0.807855	595
719.447	3744.69	0.808702	0.808702	595
719.557	3735.63	0.809612	0.809612	595
719.657	3690.06	0.810398	0.810398	595
719.767	3715.36	0.811307	0.811307	595
719.877	3739.34	0.812155	0.812155	595
719.977	3759.76	0.81294	0.81294	595
720.087	3761.66	0.813829	0.813829	595
720.197	3714.18	0.814697	0.814697	595
720.307	3737.92	0.815586	0.815586	595
720.407	3758.52	0.816371	0.816371	595
720.517	3776.89	0.817302	0.817302	595
720.627	3724.54	0.818149	0.818149	595
720.727	3741.1	0.818955	0.818955	595
720.837	3760.6	0.819823	0.819823	595
720.947	3699.23	0.820691	0.820691	595
721.047	3721.13	0.821477	0.821477	595
721.157	3745.74	0.822386	0.822386	595
721.267	3768.8	0.823275	0.823275	595
721.377	3789.8	0.824144	0.824144	595
721.477	3793.89	0.824929	0.824929	595
721.587	3730.61	0.825797	0.825797	595
721.697	3756.01	0.826707	0.826707	595
721.797	3777.79	0.827492	0.827492	595
721.907	3800.64	0.828381	0.828381	595
722.017	3798.32	0.829249	0.829249	595
722.127	3752.21	0.830138	0.830138	595
722.227	3774.42	0.830944	0.830944	595
722.337	3797.05	0.831813	0.831813	595
722.447	3815.5	0.83268	0.83268	595
722.547	3769.84	0.833487	0.833487	595
722.657	3785.65	0.834376	0.834376	595
722.767	3803.62	0.835244	0.835244	595
722.877	3745.4	0.836112	0.836112	595
722.977	3767.61	0.836918	0.836918	595
723.087	3790.87	0.837807	0.837807	595
723.197	3813.24	0.838654	0.838654	595
723.297	3828.56	0.839481	0.839481	595
723.407	3768.56	0.84037	0.84037	595
723.517	3792.64	0.841238	0.841238	595
723.627	3816.2	0.842148	0.842148	595
723.727	3836.76	0.842933	0.842933	595
723.837	3856.18	0.843801	0.843801	595
723.947	3783.7	0.84467	0.84467	595
724.047	3803.46	0.845476	0.845476	595
724.157	3826.76	0.846344	0.846344	595
724.267	3847.79	0.847253	0.847253	595
724.377	3840.43	0.848122	0.848122	595
724.477	3813.94	0.848928	0.848928	595
724.587	3836.76	0.849817	0.849817	595
724.697	3816.32	0.850706	0.850706	595
724.797	3792.52	0.85147	0.85147	595
724.907	3817.12	0.852359	0.852359	595
725.017	3841.34	0.853248	0.853248	595
725.127	3862.95	0.854116	0.854116	595
725.227	3848.91	0.854922	0.854922	595
725.337	3816.28	0.855791	0.855791	595
725.447	3841.39	0.856679	0.856679	595
725.547	3862.3	0.857486	0.857486	595
725.657	3884.68	0.858395	0.858395	595
725.767	3869.33	0.859263	0.859263	595
725.867	3830.67	0.860069	0.860069	595
725.977	3855.01	0.860937	0.860937	595
726.087	3877.54	0.861826	0.861826	595
726.197	3895.84	0.862695	0.862695	595
726.297	3852.86	0.863521	0.863521	595
726.407	3859.29	0.864389	0.864389	595
726.517	3878.81	0.865258	0.865258	595
726.617	3833.03	0.866084	0.866084	595
726.727	3842.75	0.866953	0.866953	595
726.837	3866.51	0.867842	0.867842	595
726.947	3889.54	0.86873	0.86873	595
727.047	3908.94	0.869557	0.869557	595
727.157	3876.17	0.870426	0.870426	595
727.267	3857.4	0.871293	0.871293	595
727.367	3879.87	0.872079	0.872079	595
727.477	3904.16	0.872947	0.872947	595
727.587	3926.35	0.873836	0.873836	595
727.697	3905.24	0.874766	0.874766	595
727.797	3879.34	0.875552	0.875552	595
727.907	3903.43	0.87642	0.87642	595
728.017	3925.52	0.877309	0.877309	595
728.117	3939.1	0.878115	0.878115	595
728.227	3884.31	0.878983	0.878983	595
728.337	3906.16	0.879872	0.879872	595
728.447	3922.49	0.880761	0.880761	595
728.547	3860.65	0.881546	0.881546	595
728.657	3885.15	0.882435	0.882435	595
728.767	3908.79	0.883324	0.883324	595
728.867	3929.82	0.884151	0.884151	595
728.977	3951.91	0.88506	0.88506	595
729.087	3950.56	0.885949	0.885949	595
729.197	3901.23	0.886797	0.886797	595
729.297	3922.69	0.887624	0.887624	595
729.407	3944.81	0.888492	0.888492	595
729.517	3965.86	0.88936	0.88936	595
729.617	3976.2	0.890187	0.890187	595
729.727	3918.91	0.891075	0.891075	595
729.837	3940.83	0.891923	0.891923	595
729.947	3962.74	0.892833	0.892833	595
730.047	3978.68	0.893638	0.893638	595
730.157	3904.11	0.894527	0.894527	595
730.267	3922.52	0.895396	0.895396	595
730.367	3944.04	0.896181	0.896181	595
730.477	3967.34	0.897091	0.897091	595
730.587	3989.49	0.897959	0.897959	595
730.697	3968.59	0.898847	0.898847	595
730.797	3932.54	0.899654	0.899654	595
730.907	3956.24	0.900543	0.900543	595
731.007	3976.58	0.901307	0.901307	595
731.117	3996.69	0.902196	0.902196	595
731.227	3925.71	0.903127	0.903127	595
731.337	3949.9	0.903995	0.903995	595
731.437	3971.51	0.90478	0.90478	595
731.547	3993.54	0.905649	0.905649	595
731.657	4013.08	0.906537	0.906537	595
731.757	3950.99	0.907343	0.907343	595
731.867	3969.97	0.908232	0.908232	595
731.977	3993.8	0.9091	0.9091	595
732.087	4016.34	0.909989	0.909989	595
732.187	4035.14	0.910796	0.910796	595
732.297	3977.55	0.911663	0.911663	595
732.407	3987.37	0.912552	0.912552	595
732.507	4008.93	0.913359	0.913359	595
732.617	4030.15	0.914227	0.914227	595
732.727	3967.66	0.915136	0.915136	595
732.837	3969.44	0.916004	0.916004	595
732.937	3991.73	0.916811	0.916811	595
733.047	4014.92	0.917679	0.917679	595
733.157	4035.75	0.918547	0.918547	595
733.257	3988.91	0.919353	0.919353	595
733.367	3992.37	0.920221	0.920221	595
733.477	4016.88	0.92111	0.92111	595
733.587	4040.26	0.92202	0.92202	595
733.687	4060.48	0.922805	0.922805	595
733.797	4032.26	0.923694	0.923694	595
733.907	4007.85	0.924583	0.924583	595
734.007	4028.64	0.925368	0.925368	595
734.117	4050.44	0.926237	0.926237	595
734.227	4070.21	0.927125	0.927125	595
734.337	4051.11	0.927994	0.927994	595
734.437	4019.09	0.928779	0.928779	595
734.547	4043.17	0.929668	0.929668	595
734.657	4066.13	0.930536	0.930536	595
734.757	4086.29	0.931363	0.931363	595
734.867	4104.63	0.93221	0.93221	595
734.977	4007.03	0.93312	0.93312	595
735.087	4030.2	0.933988	0.933988	595
735.187	4051.98	0.934794	0.934794	595
735.297	4074.85	0.935683	0.935683	595
735.407	4095.63	0.936551	0.936551	595
735.507	4039.09	0.937358	0.937358	595
735.617	4030.63	0.938225	0.938225	595
735.727	4055.07	0.939114	0.939114	595
735.827	4076.47	0.9399	0.9399	595
735.937	4099.15	0.940789	0.940789	595
736.047	4107.19	0.941657	0.941657	595
736.157	4045.01	0.942525	0.942525	595
736.257	4067.29	0.943352	0.943352	595
736.367	4090.49	0.94422	0.94422	595
736.477	4111.22	0.945088	0.945088	595
736.577	4092.21	0.945874	0.945874	595
736.687	4076.55	0.946783	0.946783	596
736.797	4098.45	0.947631	0.947631	596
736.907	4117.77	0.94852	0.94852	596
737.007	4094.98	0.949305	0.949305	596
737.117	4083.92	0.950194	0.950194	596
737.227	4107	0.951083	0.951083	596
737.327	4126.95	0.951868	0.951868	596
737.437	4147.86	0.952736	0.952736	596
737.547	4084.1	0.953646	0.953646	596
737.657	4088.54	0.954514	0.954514	596
737.757	4110.16	0.955299	0.955299	596
737.867	4132.56	0.956168	0.956168	596
737.977	4142.15	0.957057	0.957057	596
738.077	4079.9	0.957863	0.957863	596
738.187	4103.74	0.958752	0.958752	596
738.297	4126.86	0.95962	0.95962	596
738.407	4148.49	0.960488	0.960488	596
738.507	4154.38	0.961294	0.961294	596
738.617	4095.58	0.962162	0.962162	596
738.727	4120.2	0.963051	0.963051	595
738.827	4141.72	0.963837	0.963837	595
738.937	4164.32	0.964725	0.964725	595
739.047	4184.78	0.965594	0.965594	595
739.157	4120.7	0.966483	0.966483	595
739.257	4125.51	0.967247	0.967247	595
739.367	4146.91	0.968115	0.968115	595
739.477	4168.4	0.968984	0.968984	595
739.577	4156.09	0.96979	0.96979	595
739.687	4111.5	0.970658	0.970658	595
739.797	4136.39	0.971547	0.971547	595
739.907	4160.22	0.972415	0.972415	595
740.007	4180.79	0.973242	0.973242	595
740.117	4201.76	0.97411	0.97411	595
740.227	4149.32	0.974978	0.974978	595
740.327	4147.6	0.975764	0.975764	595
740.437	4171.01	0.976653	0.976653	595
740.547	4193	0.97752	0.97752	595
740.657	4196.93	0.978409	0.978409	595
740.757	4151.45	0.979195	0.979195	595
740.867	4174.08	0.980084	0.980084	595
740.977	4195.03	0.980973	0.980973	595
741.077	4195.02	0.981758	0.981758	595
741.187	4158.44	0.982647	0.982647	595
741.297	4181.71	0.983515	0.983515	595
741.397	4202.09	0.984301	0.984301	595
741.507	4224.06	0.985189	0.985189	595
741.617	4230.31	0.986078	0.986078	595
741.727	4158.96	0.986926	0.986926	595
741.827	4181.45	0.987753	0.987753	595
741.937	4204.89	0.9886	0.9886	595
742.047	4227.69	0.98951	0.98951	595
742.147	4240.32	0.990316	0.990316	595
742.257	4173.5	0.991184	0.991184	595
742.367	4196.93	0.992052	0.992052	595
742.477	4219.4	0.992962	0.992962	595
742.577	4239.03	0.993727	0.993727	595
742.687	4247.6	0.994595	0.994595	595
742.797	4191.99	0.995463	0.995463	594
742.897	4213.3	0.996269	0.996269	594
743.007	4235.12	0.997137	0.997137	594
743.117	4222.25	0.998026	0.998026	594
743.227	4197.98	0.998936	0.998936	594
743.327	4220.78	0.999721	0.999721	594
743.437	4244.51	1.00061	1.00061	594
743.547	4266.52	1.00148	1.00148	594
743.647	4284.09	1.00226	1.00226	594
743.757	4234.15	1.00315	1.00315	594
743.867	4233.33	1.00402	1.00402	594
743.977	4256.03	1.00489	1.00489	594
744.077	4275.47	1.00572	1.00572	594
744.187	4288.13	1.00656	1.00656	594
744.297	4217.22	1.00747	1.00747	594
744.397	4238.31	1.00828	1.00828	594
744.507	4260.21	1.00913	1.00913	594
744.617	4275.32	1.01006	1.01006	594
744.727	4208.16	1.01092	1.01092	594
744.827	4231.1	1.01173	1.01173	594
744.937	4254.83	1.01262	1.01262	594
745.047	4277.41	1.01345	1.01345	594
745.147	4296.97	1.01427	1.01427	594
745.257	4317.14	1.01514	1.01514	594
745.367	4270.29	1.01605	1.01605	594
745.477	4247.86	1.01694	1.01694	594
745.577	4269.81	1.01775	1.01775	594
745.687	4293.14	1.01861	1.01861	594
745.787	4313.3	1.01942	1.01942	594
745.897	4328.78	1.02029	1.02029	593
746.007	4267.75	1.0212	1.0212	593
746.117	4287.61	1.02205	1.02205	593
746.217	4307.56	1.02285	1.02285	593
746.327	4329	1.02372	1.02372	593
746.437	4288.89	1.02459	1.02459	593
746.537	4258.52	1.02541	1.02541	593
746.647	4283.02	1.02628	1.02628	593
746.757	4306.35	1.02719	1.02719	593
746.867	4329.05	1.02806	1.02806	593
746.967	4346.83	1.02887	1.02887	593
747.077	4271.26	1.02974	1.02974	593
747.187	4291.14	1.03062	1.03062	593
747.287	4312.87	1.03141	1.03141	593
747.397	4336.28	1.0323	1.0323	593
747.507	4357.98	1.03319	1.03319	593
747.617	4326.66	1.0341	1.0341	593
747.717	4302.86	1.03488	1.03488	593
747.827	4326.62	1.03575	1.03575	593
747.937	4349.34	1.03664	1.03664	593
748.037	4367.51	1.03745	1.03745	593
748.147	4321.11	1.03831	1.03831	593
748.257	4321.77	1.0392	1.0392	593
748.367	4343.13	1.04009	1.04009	593
748.467	4337.14	1.0409	1.0409	593
748.577	4307	1.04179	1.04179	593
748.687	4331.72	1.04265	1.04265	593
748.787	4353.41	1.04346	1.04346	593
748.897	4376.35	1.04435	1.04435	593
749.007	4395.94	1.04522	1.04522	593
749.117	4336.19	1.04611	1.04611	593
749.217	4339.84	1.04691	1.04691	593
749.327	4364.33	1.0478	1.0478	593
749.437	4387.16	1.04867	1.04867	593
749.537	4407.27	1.04948	1.04948	593
749.647	4367.74	1.05039	1.05039	593
749.757	4350.44	1.05123	1.05123	593
749.867	4373.17	1.05212	1.05212	593
749.967	4392.29	1.05293	1.05293	593
750.077	4401.05	1.05382	1.05382	593
750.187	4339.24	1.05475	1.05475	593
750.287	4360.75	1.05555	1.05555	593
750.397	4382.31	1.05642	1.05642	593
750.507	4403.19	1.05731	1.05731	593
750.617	4341.11	1.0582	1.0582	593
750.717	4356.65	1.05896	1.05896	593
750.827	4381.37	1.05987	1.05987	593
750.937	4405.59	1.06074	1.06074	593
751.037	4426.48	1.06155	1.06155	593
751.147	4444.45	1.06244	1.06244	593
751.257	4372.67	1.06332	1.06332	593
751.357	4393.33	1.06413	1.06413	593
751.467	4416.4	1.065	1.065	593
751.577	4436.83	1.06589	1.06589	593
751.687	4403.11	1.0668	1.0668	593
751.787	4398.6	1.06758	1.06758	593
751.897	4421.45	1.06845	1.06845	593
752.007	4442.67	1.06934	1.06934	594
752.107	4422.37	1.07015	1.07015	594
752.217	4395.3	1.07101	1.07101	594
752.327	4418.19	1.07188	1.07188	594
752.437	4439.31	1.07279	1.07279	594
752.537	4428.62	1.0736	1.0736	594
752.647	4398.43	1.07447	1.07447	594
752.757	4423.01	1.07536	1.07536	594
752.857	4444.36	1.07616	1.07616	594
752.967	4466.77	1.07701	1.07701	594
753.077	4466.68	1.0779	1.0779	594
753.187	4413.59	1.07879	1.07879	594
753.287	4435.12	1.07959	1.07959	594
753.397	4457.55	1.08048	1.08048	594
753.507	4478.56	1.08135	1.08135	594
753.607	4466.46	1.08214	1.08214	594
753.717	4427.63	1.08304	1.08304	594
753.827	4450.39	1.08393	1.08393	594
753.937	4472.53	1.0848	1.0848	594
754.037	4477.33	1.08561	1.08561	594
754.147	4425.98	1.08648	1.08648	594
754.257	4450.17	1.08737	1.08737	594
754.357	4472	1.08817	1.08817	594
754.467	4494.92	1.08904	1.08904	594
754.577	4515.84	1.08993	1.08993	594
754.687	4476.96	1.09082	1.09082	594
754.787	4468.34	1.0916	1.0916	594
754.897	4490.99	1.09249	1.09249	594
755.007	4511.52	1.09338	1.09338	594
755.107	4523.1	1.09417	1.09417	594
755.217	4464.42	1.09503	1.09503	594
755.327	4483.84	1.09592	1.09592	594
755.437	4505.13	1.09679	1.09679	594
755.537	4522.56	1.0976	1.0976	594
755.647	4512.11	1.09847	1.09847	594
755.757	4438.88	1.09935	1.09935	594
755.857	4460.23	1.10014	1.10014	594
755.967	4484.1	1.10103	1.10103	594
756.077	4507.09	1.10192	1.10192	594
756.177	4527.35	1.10268	1.10268	594
756.287	4548.41	1.10357	1.10357	594
756.397	4558.24	1.10446	1.10446	594
756.507	4479.56	1.10535	1.10535	594
756.607	4499.61	1.10616	1.10616	594
756.717	4522.67	1.10702	1.10702	594
756.827	4544.14	1.10789	1.10789	594
756.927	4534.59	1.10868	1.10868	594
757.037	4491.14	1.10959	1.10959	594
757.147	4514.92	1.11043	1.11043	594
757.257	4537.68	1.11132	1.11132	594
757.357	4556.92	1.11215	1.11215	594
757.467	4530.54	1.11302	1.11302	594
757.577	4518.16	1.11389	1.11389	594
757.677	4540.21	1.11469	1.11469	594
757.787	4564.1	1.11558	1.11558	594
757.897	4585.27	1.11643	1.11643	594
758.007	4554.05	1.11732	1.11732	594
758.107	4526.55	1.11812	1.11812	594
758.217	4549.05	1.11899	1.11899	594
758.327	4571.5	1.11988	1.11988	594
758.427	4576.36	1.12067	1.12067	594
758.537	4507.81	1.12155	1.12155	594
758.647	4532.36	1.12244	1.12244	594
758.757	4555.79	1.12333	1.12333	594
758.857	4575.57	1.12412	1.12412	594
758.967	4561.34	1.12497	1.12497	594
759.077	4535.44	1.12585	1.12585	594
759.177	4558.37	1.12666	1.12666	594
759.287	4582.74	1.12753	1.12753	594
759.397	4605.96	1.12842	1.12842	594
759.507	4626.7	1.12926	1.12926	594
759.607	4574.02	1.13011	1.13011	594
759.717	4563.68	1.13096	1.13096	594
759.827	4587.74	1.13185	1.13185	594
759.927	4607.81	1.13263	1.13263	594
760.037	4626.07	1.13352	1.13352	594
760.147	4563.59	1.13439	1.13439	594
760.257	4582.9	1.13528	1.13528	594
760.357	4603.25	1.13607	1.13607	594
760.467	4620.01	1.13691	1.13691	594
760.577	4558.18	1.1378	1.1378	594
760.677	4580.65	1.13857	1.13857	594
760.787	4605.12	1.13946	1.13946	594
760.897	4628.45	1.14034	1.14034	594
760.997	4648.62	1.14117	1.14117	594
761.107	4641.46	1.142	1.142	594
761.217	4599.9	1.14293	1.14293	594
761.317	4620.2	1.14371	1.14371	594
761.427	4642.42	1.14456	1.14456	594
761.537	4664.18	1.14545	1.14545	594
761.647	4655.58	1.14632	1.14632	594
761.747	4590.32	1.14712	1.14712	594
761.857	4614.49	1.14801	1.14801	594
761.967	4637.98	1.14888	1.14888	594
762.067	4657.95	1.14969	1.14969	594
762.177	4677.23	1.15056	1.15056	594
762.287	4596.36	1.15147	1.15147	594
762.397	4614.32	1.15233	1.15233	594
762.497	4636.35	1.1531	1.1531	594
762.607	4660.09	1.15399	1.15399	594
762.717	4682.85	1.15486	1.15486	594
762.817	4701.65	1.15566	1.15566	594
762.927	4633.24	1.15655	1.15655	594
763.037	4630.55	1.15742	1.15742	594
763.147	4653.91	1.15829	1.15829	594
763.247	4674.06	1.15909	1.15909	594
763.357	4659.69	1.15998	1.15998	594
763.467	4615.07	1.16089	1.16089	594
763.567	4637.82	1.16168	1.16168	594
763.677	4662.04	1.16254	1.16254	594
763.787	4684.36	1.16339	1.16339	594
763.897	4705.23	1.16428	1.16428	594
763.997	4682.03	1.16507	1.16507	594
764.107	4644.68	1.16598	1.16598	594
764.217	4669.5	1.16682	1.16682	594
764.317	4691.61	1.16765	1.16765	594
764.427	4714.52	1.16852	1.16852	594
764.537	4730.36	1.16941	1.16941	594
764.647	4661.95	1.1703	1.1703	594
764.747	4683.1	1.1711	1.1711	594
764.857	4706.02	1.17197	1.17197	594
764.967	4726.69	1.17284	1.17284	594
765.067	4723	1.17362	1.17362	594
765.177	4682	1.17451	1.17451	594
765.287	4704.07	1.1754	1.1754	594
765.397	4723.97	1.17627	1.17627	594
765.497	4688.81	1.1771	1.1771	594
765.607	4674.52	1.17797	1.17797	594
765.717	4699.05	1.17887	1.17887	594
765.817	4719.68	1.17964	1.17964	594
765.927	4742.08	1.18055	1.18055	594
766.037	4762.76	1.18142	1.18142	594
766.137	4753	1.1822	1.1822	594
766.247	4707.44	1.18309	1.18309	594
766.357	4729.65	1.18396	1.18396	594
766.467	4751.96	1.18485	1.18485	594
766.567	4771.48	1.18565	1.18565	594
766.677	4786.02	1.18652	1.18652	594
766.787	4700.01	1.18741	1.18741	594
766.887	4720.81	1.18822	1.18822	594
766.997	4743.48	1.18909	1.18909	594
767.107	4765.09	1.18997	1.18997	594
767.217	4782.83	1.19084	1.19084	594
767.317	4700.86	1.19165	1.19165	594
767.427	4721.88	1.19254	1.19254	594
767.537	4746.49	1.19339	1.19339	594
767.637	4768.19	1.19419	1.19419	594
767.747	4790.88	1.19508	1.19508	594
767.857	4811.77	1.19599	1.19599	594
767.967	4734.29	1.19688	1.19688	594
768.067	4741.51	1.19768	1.19768	594
768.177	4764.63	1.19855	1.19855	594
768.287	4786.2	1.19942	1.19942	594
768.387	4739.49	1.20025	1.20025	594
768.497	4725.52	1.20112	1.20112	594
768.607	4749.46	1.20198	1.20198	594
768.717	4773.76	1.20287	1.20287	594
768.817	4794.74	1.20368	1.20368	594
768.927	4816.67	1.20455	1.20455	594
769.037	4789.84	1.20544	1.20544	594
769.137	4761.12	1.20624	1.20624	594
769.247	4785.36	1.20711	1.20711	594
769.357	4810.91	1.208	1.208	594
769.467	4833.48	1.20889	1.20889	594
769.567	4807.3	1.20972	1.20972	594
769.677	4776.33	1.21056	1.21056	594
769.787	4801.53	1.21145	1.21145	594
769.887	4822.72	1.21226	1.21226	594
769.997	4843.23	1.21315	1.21315	594
770.107	4813.39	1.21404	1.21404	594
770.217	4793.1	1.2149	1.2149	594
770.317	4815.24	1.21573	1.21573	594
770.427	4822.03	1.2166	1.2166	594
770.537	4766.24	1.21749	1.21749	594
770.637	4789.26	1.21827	1.21827	594
770.747	4815.45	1.21916	1.21916	594
770.857	4839.33	1.22005	1.22005	594
770.957	4859.9	1.22084	1.22084	594
771.067	4879.16	1.2217	1.2217	594
771.177	4876.89	1.22261	1.22261	594
771.287	4820.61	1.22354	1.22354	595
771.387	4840.92	1.22435	1.22435	595
771.497	4862.76	1.2252	1.2252	595
771.607	4884.36	1.22611	1.22611	595
771.707	4900.89	1.22689	1.22689	595
771.817	4815.09	1.22778	1.22778	595
771.927	4818.34	1.22865	1.22865	595
772.037	4842.29	1.22954	1.22954	595
772.137	4863.46	1.23032	1.23032	595
772.247	4885.42	1.23125	1.23125	595
772.357	4864.44	1.23212	1.23212	595
772.457	4824.3	1.23291	1.23291	595
772.567	4849.21	1.23382	1.23382	595
772.677	4873.28	1.23469	1.23469	595
772.787	4896.31	1.2356	1.2356	595
772.887	4916.23	1.23638	1.23638	595
772.997	4928.2	1.23725	1.23725	595
773.107	4821.35	1.23812	1.23812	595
773.207	4843.61	1.23892	1.23892	595
773.317	4867.72	1.23981	1.23981	595
773.427	4891	1.24068	1.24068	595
773.537	4913.38	1.24157	1.24157	595
773.637	4931.57	1.2424	1.2424	595
773.747	4852.5	1.24328	1.24328	595
773.857	4872.46	1.24417	1.24417	595
773.957	4893.71	1.24498	1.24498	595
774.067	4915.44	1.24585	1.24585	595
774.177	4935.02	1.24672	1.24672	595
774.287	4859.72	1.24761	1.24761	595
774.387	4877.92	1.24839	1.24839	595
774.497	4901.81	1.24928	1.24928	595
774.607	4925.03	1.25015	1.25015	595
774.707	4945.82	1.25095	1.25095	595
774.817	4965.66	1.25184	1.25184	595
774.927	4920.92	1.25271	1.25271	595
775.037	4907.64	1.25362	1.25362	595
775.137	4928.31	1.25441	1.25441	595
775.247	4950.14	1.25529	1.25529	595
775.357	4970.46	1.25616	1.25616	595
775.457	4896.54	1.25697	1.25697	595
775.567	4892.63	1.25782	1.25782	595
775.677	4916.39	1.25871	1.25871	595
775.787	4939.97	1.25961	1.25961	595
775.887	4959.5	1.2604	1.2604	595
775.997	4958.75	1.26127	1.26127	595
776.097	4906.52	1.26209	1.26209	595
776.207	4931.3	1.26298	1.26298	595
776.317	4955.13	1.26389	1.26389	595
776.427	4977.46	1.26474	1.26474	595
776.527	4996.77	1.26553	1.26553	595
776.637	4962.79	1.26639	1.26639	595
776.747	4923.06	1.26728	1.26728	595
776.847	4943.97	1.26807	1.26807	595
776.957	4967.21	1.26898	1.26898	595
777.067	4987.92	1.26983	1.26983	595
777.177	4971.4	1.27069	1.27069	595
777.277	4942.98	1.27152	1.27152	595
777.387	4966.49	1.27241	1.27241	595
777.497	4988.16	1.27328	1.27328	595
777.597	5006.12	1.27408	1.27408	595
777.707	4948.39	1.27499	1.27499	595
777.817	4961.54	1.27584	1.27584	595
777.927	4985.35	1.27669	1.27669	595
778.027	5006.2	1.27749	1.27749	595
778.137	5027.96	1.27838	1.27838	595
778.247	4993.24	1.27927	1.27927	595
778.347	4970.94	1.28008	1.28008	595
778.457	4994.08	1.28095	1.28095	595
778.567	5015.84	1.28182	1.28182	595
778.677	5034.42	1.2827	1.2827	595
778.777	4973.61	1.28351	1.28351	595
778.887	4972.6	1.2844	1.2844	595
778.997	4995.38	1.28525	1.28525	595
779.097	5015.82	1.28605	1.28605	595
779.207	5037.02	1.28692	1.28692	595
779.317	5023.07	1.28781	1.28781	595
779.427	4978.43	1.28868	1.28868	595
779.527	5000.46	1.28946	1.28946	595
779.637	5024.02	1.29033	1.29033	595
779.747	5047.36	1.29122	1.29122	595
779.847	5067.29	1.29205	1.29205	595
779.957	5057.23	1.29289	1.29289	595
780.067	5006.83	1.2938	1.2938	595
780.177	5030.04	1.29467	1.29467	595
780.277	5050.97	1.29548	1.29548	595
780.387	5070.66	1.29633	1.29633	595
780.497	5040.65	1.29724	1.29724	595
780.597	5002.03	1.298	1.298	595
780.707	5025.7	1.29889	1.29889	595
780.817	5048.53	1.29976	1.29976	595
780.917	5066.94	1.30058	1.30058	595
781.027	5009.47	1.30147	1.30147	595
781.137	5025.1	1.30232	1.30232	595
781.247	5049.78	1.30321	1.30321	595
781.347	5071.38	1.30397	1.30397	595
781.457	5094.24	1.30488	1.30488	595
781.567	5113.52	1.30573	1.30573	595
781.667	5079.02	1.30652	1.30652	595
781.777	5067.16	1.30736	1.30736	595
781.887	5088.24	1.30827	1.30827	595
781.997	5109.2	1.30914	1.30914	595
782.097	5125.27	1.30993	1.30993	595
782.207	5042.11	1.31084	1.31084	595
782.317	5055.08	1.31173	1.31173	595
782.417	5076.1	1.31251	1.31251	594
782.527	5098.71	1.31338	1.31338	594
782.637	5119.97	1.31427	1.31427	594
782.747	5067.08	1.31516	1.31516	594
782.847	5045.67	1.31592	1.31592	594
782.957	5070.59	1.31681	1.31681	594
783.067	5095.21	1.31768	1.31768	594
783.167	5116.49	1.31851	1.31851	594
783.277	5138.65	1.31937	1.31937	594
783.387	5155.34	1.32022	1.32022	594
783.497	5066.39	1.32113	1.32113	594
783.597	5087.37	1.32192	1.32192	594
783.707	5111.29	1.32278	1.32278	594
783.817	5134.92	1.32367	1.32367	594
783.917	5154.41	1.32448	1.32448	594
784.027	5105.8	1.32535	1.32535	594
784.137	5112.96	1.32624	1.32624	594
784.247	5136.24	1.3271	1.3271	594
784.347	5155.09	1.32791	1.32791	594
784.457	5119.85	1.32878	1.32878	594
784.567	5090.73	1.32969	1.32969	594
784.667	5112.15	1.33047	1.33047	594
784.777	5134.42	1.33134	1.33134	594
784.887	5154.49	1.33219	1.33219	594
784.997	5102.38	1.3331	1.3331	594
785.097	5109.05	1.33388	1.33388	594
785.207	5133.97	1.33477	1.33477	594
785.317	5157.3	1.33564	1.33564	594
785.417	5178.1	1.33645	1.33645	594
785.527	5198.12	1.33734	1.33734	594
785.637	5156.54	1.3382	1.3382	594
785.747	5132.39	1.33907	1.33907	594
785.847	5153.3	1.33988	1.33988	594
785.957	5175.44	1.34077	1.34077	594
786.067	5195.46	1.34162	1.34162	594
786.167	5168.77	1.34244	1.34244	594
786.277	5158.08	1.34333	1.34333	594
786.387	5179.27	1.34418	1.34418	594
786.487	5197.13	1.34499	1.34499	594
786.597	5182.78	1.34587	1.34587	594
786.707	5136.43	1.34674	1.34674	594
786.817	5160.19	1.34763	1.34763	594
786.917	5181.58	1.34842	1.34842	594
787.027	5204.1	1.34933	1.34933	594
787.137	5225.65	1.35021	1.35021	594
787.237	5242.79	1.35102	1.35102	594
787.347	5200.72	1.35189	1.35189	594
787.457	5180.41	1.35274	1.35274	594
787.567	5202.13	1.35363	1.35363	593
787.667	5222.22	1.35445	1.35445	593
787.777	5243.03	1.35534	1.35534	593
787.887	5222.85	1.35621	1.35621	593
787.987	5155.22	1.35702	1.35702	593
788.097	5179.17	1.3579	1.3579	593
788.207	5202.88	1.35877	1.35877	593
788.317	5224.74	1.35962	1.35962	593
788.417	5244.2	1.36045	1.36045	593
788.527	5219.04	1.36134	1.36134	593
788.637	5196.52	1.3622	1.3622	593
788.737	5219.35	1.36301	1.36301	593
788.847	5242.9	1.3639	1.3639	593
788.957	5265.43	1.36475	1.36475	593
789.067	5286.41	1.36566	1.36566	593
789.167	5248.61	1.36646	1.36646	593
789.277	5196.74	1.36735	1.36735	593
789.387	5220.48	1.36822	1.36822	593
789.487	5240.83	1.36903	1.36903	593
789.597	5256.49	1.36991	1.36991	593
789.707	5196.07	1.37078	1.37078	593
789.817	5220.2	1.37167	1.37167	593
789.917	5241.81	1.37248	1.37248	593
790.027	5264.53	1.37335	1.37335	593
790.137	5286.09	1.37423	1.37423	593
790.237	5304.31	1.37504	1.37504	593
790.347	5261.79	1.37591	1.37591	593
790.457	5237.2	1.37682	1.37682	593
790.567	5260.23	1.37769	1.37769	593
790.667	5281.31	1.37847	1.37847	593
790.777	5302.95	1.37934	1.37934	593
790.877	5298.23	1.38017	1.38017	593
790.987	5240.01	1.38103	1.38103	593
791.097	5263.46	1.38192	1.38192	593
791.207	5286.27	1.38281	1.38281	593
791.307	5304.45	1.38364	1.38364	593
791.417	5262.18	1.38453	1.38453	593
791.527	5258.73	1.3854	1.3854	593
791.627	5280.9	1.38616	1.38616	593
791.737	5305	1.38709	1.38709	593
791.847	5326.9	1.38798	1.38798	593
791.957	5338.64	1.38885	1.38885	593
792.057	5284.89	1.38963	1.38963	593
792.167	5298.97	1.39054	1.39054	593
792.277	5319.18	1.39141	1.39141	593
792.377	5338.59	1.39224	1.39224	593
792.487	5290.56	1.39315	1.39315	593
792.597	5253.89	1.39402	1.39402	593
792.707	5278.33	1.39488	1.39488	593
792.807	5300.44	1.39573	1.39573	593
792.917	5323.02	1.39658	1.39658	593
793.027	5344.91	1.39745	1.39745	593
793.127	5363.75	1.39825	1.39825	593
793.237	5320.23	1.39918	1.39918	593
793.347	5293.74	1.40001	1.40001	593
793.457	5318.6	1.40092	1.40092	593
793.557	5340.58	1.40171	1.40171	593
793.667	5363.55	1.40259	1.40259	593
793.777	5381.92	1.40348	1.40348	593
793.877	5309.45	1.40429	1.40429	593
793.987	5329.68	1.40518	1.40518	593
794.097	5352.65	1.40607	1.40607	593
794.207	5374.15	1.40694	1.40694	593
794.307	5352.71	1.40776	1.40776	593
794.417	5305.47	1.40863	1.40863	593
794.527	5328.68	1.4095	1.4095	593
794.627	5349.47	1.4103	1.4103	593
794.737	5370.63	1.41119	1.41119	593
794.847	5324.8	1.41206	1.41206	593
794.957	5329.41	1.41295	1.41295	593
795.057	5351.73	1.41378	1.41378	593
795.167	5376.01	1.41465	1.41465	593
795.277	5398.03	1.41551	1.41551	593
795.377	5415.3	1.4163	1.4163	593
795.487	5399.93	1.41721	1.41721	593
795.597	5371.43	1.41808	1.41808	593
795.707	5391.12	1.41894	1.41894	593
795.807	5409.47	1.41977	1.41977	593
795.917	5414.15	1.42062	1.42062	593
796.027	5353.54	1.42151	1.42151	593
796.127	5374.22	1.42229	1.42229	593
796.237	5396.86	1.4232	1.4232	593
796.347	5417.49	1.42409	1.42409	593
796.447	5415.27	1.42488	1.42488	593
796.557	5349.94	1.42579	1.42579	593
796.667	5374.1	1.42663	1.42663	593
796.777	5397.46	1.42752	1.42752	593
796.877	5417.93	1.42831	1.42831	593
796.987	5439.86	1.4292	1.4292	593
797.097	5458.35	1.43011	1.43011	593
797.197	5420.31	1.43089	1.43089	593
797.307	5408.25	1.43178	1.43178	593
797.417	5428.14	1.43267	1.43267	593
797.527	5446.85	1.43354	1.43354	593
797.627	5457.62	1.43432	1.43432	593
797.737	5355.5	1.43519	1.43519	594
797.847	5379.78	1.43608	1.43608	594
797.947	5401.22	1.43689	1.43689	594
798.057	5424.14	1.43778	1.43778	594
798.167	5445.38	1.43862	1.43862	594
798.277	5466.57	1.43951	1.43951	594
798.377	5483.32	1.44032	1.44032	594
798.487	5440	1.44119	1.44119	594
798.597	5429.89	1.44208	1.44208	594
798.697	5449.24	1.44288	1.44288	594
798.807	5470.5	1.44375	1.44375	594
798.917	5462.99	1.44464	1.44464	594
799.027	5409.68	1.44551	1.44551	594
799.127	5430.93	1.44629	1.44629	594
799.237	5453.15	1.44718	1.44718	594
799.347	5475.02	1.44805	1.44805	594
799.447	5493.86	1.44888	1.44888	594
799.557	5455.57	1.44974	1.44974	594
799.667	5436.95	1.45061	1.45061	594
799.777	5459.9	1.45148	1.45148	594
799.877	5481.53	1.45229	1.45229	594
799.987	5503.67	1.45318	1.45318	594
800.097	5519.99	1.45404	1.45404	594
800.197	5445.86	1.45487	1.45487	594
800.307	5463.89	1.45574	1.45574	594
800.417	5485.84	1.45661	1.45661	594
800.527	5506.92	1.45748	1.45748	594
800.627	5505.57	1.45828	1.45828	594
800.737	5439.53	1.45913	1.45913	594
800.847	5462.57	1.46004	1.46004	594
800.947	5484.18	1.46084	1.46084	594
801.057	5506.84	1.46173	1.46173	594
801.167	5526.66	1.46258	1.46258	594
801.267	5471.41	1.46341	1.46341	594
801.377	5473.11	1.4643	1.4643	594
801.487	5497.7	1.46514	1.46514	594
801.597	5521.51	1.46601	1.46601	594
801.697	5542.46	1.46682	1.46682	594
801.807	5556.72	1.46769	1.46769	594
801.917	5489.53	1.4686	1.4686	594
802.017	5507.92	1.46936	1.46936	594
802.127	5530.25	1.47025	1.47025	594
802.237	5550.72	1.47116	1.47116	594
802.347	5517.77	1.47201	1.47201	594
802.447	5479.99	1.47281	1.47281	594
802.557	5503.85	1.47368	1.47368	594
802.667	5527.38	1.47455	1.47455	594
802.767	5547.38	1.47533	1.47533	594
802.877	5567.12	1.4762	1.4762	594
802.987	5562.3	1.47707	1.47707	594
803.097	5497.91	1.47796	1.47796	594
803.197	5520.52	1.47875	1.47875	594
803.307	5544.3	1.47963	1.47963	594
803.417	5567.05	1.4805	1.4805	594
803.517	5586.88	1.48133	1.48133	594
803.627	5603.4	1.48218	1.48218	594
803.737	5528.38	1.48304	1.48304	595
803.847	5548.91	1.48393	1.48393	595
803.947	5568.8	1.48472	1.48472	595
804.057	5588.75	1.48559	1.48559	595
804.167	5539.07	1.4865	1.4865	595
804.267	5523.12	1.48726	1.48726	595
804.377	5547.74	1.48819	1.48819	595
804.487	5570.84	1.48906	1.48906	595
804.597	5592.23	1.48993	1.48993	595
804.697	5609.42	1.49071	1.49071	595
804.807	5550.18	1.49162	1.49162	595
804.917	5549.07	1.49247	1.49247	595
805.017	5570.98	1.49328	1.49328	595
805.127	5594.17	1.49412	1.49412	595
805.237	5617.42	1.49501	1.49501	595
805.347	5637.37	1.49588	1.49588	595
805.447	5603.98	1.49669	1.49669	595
805.557	5579.83	1.49758	1.49758	595
805.667	5601.52	1.49847	1.49847	595
805.767	5620.72	1.49925	1.49925	595
805.877	5622.3	1.50014	1.50014	595
805.987	5550.81	1.50103	1.50103	595
806.087	5572.03	1.50179	1.50179	595
806.197	5595.51	1.5027	1.5027	595
806.307	5619.3	1.50355	1.50355	595
806.407	5639.38	1.50438	1.50438	595
806.517	5659.9	1.50525	1.50525	595
806.627	5640.12	1.50613	1.50613	595
806.737	5611.91	1.507	1.507	595
806.837	5631.03	1.50781	1.50781	595
806.947	5651.63	1.5087	1.5087	595
807.057	5669.66	1.50954	1.50954	595
807.157	5621.04	1.51037	1.51037	595
807.267	5600.98	1.51124	1.51124	595
807.377	5624.18	1.51213	1.51213	595
807.487	5646.82	1.51302	1.51302	595
807.587	5666.16	1.5138	1.5138	595
807.697	5684.3	1.51465	1.51465	595
807.807	5628.03	1.51556	1.51556	595
807.907	5616.16	1.51637	1.51637	595
808.017	5640.54	1.51723	1.51723	595
808.127	5663.55	1.51812	1.51812	595
808.237	5685.79	1.51901	1.51901	595
808.337	5704.53	1.5198	1.5198	595
808.447	5653.07	1.52069	1.52069	595
808.557	5600.07	1.52155	1.52155	595
808.657	5622.53	1.52236	1.52236	595
808.767	5645.89	1.52325	1.52325	595
808.877	5669.17	1.52414	1.52414	595
808.987	5691.34	1.52499	1.52499	595
809.087	5710.07	1.52579	1.52579	595
809.197	5657.77	1.5267	1.5267	595
809.307	5653.31	1.52757	1.52757	595
809.407	5674.34	1.5284	1.5284	595
809.517	5696.3	1.52922	1.52922	595
809.627	5715.57	1.53013	1.53013	595
809.737	5662.32	1.531	1.531	595
809.837	5653.75	1.53181	1.53181	595
809.947	5677.75	1.53268	1.53268	595
810.057	5701.24	1.53354	1.53354	595
810.157	5721.71	1.53437	1.53437	595
810.267	5741.92	1.53528	1.53528	595
810.377	5747.07	1.53613	1.53613	595
810.487	5678.48	1.53702	1.53702	595
810.587	5697.12	1.53782	1.53782	595
810.697	5719.01	1.53871	1.53871	595
810.807	5740.08	1.5396	1.5396	595
810.907	5757.47	1.54036	1.54036	595
811.017	5697.02	1.54125	1.54125	595
811.127	5681.84	1.54216	1.54216	595
811.227	5703.16	1.54297	1.54297	595
811.337	5725.08	1.54384	1.54384	595
811.447	5746.09	1.54475	1.54475	595
811.557	5762	1.54562	1.54562	595
811.657	5692.31	1.54642	1.54642	595
811.767	5712.2	1.54729	1.54729	595
811.877	5736.31	1.54818	1.54818	595
811.977	5757.54	1.54896	1.54896	595
812.087	5779.32	1.54983	1.54983	595
812.197	5797.24	1.55072	1.55072	595
812.307	5705.23	1.55161	1.55161	595
812.407	5718.57	1.55244	1.55244	595
812.517	5741.72	1.55333	1.55333	595
812.627	5763.77	1.55419	1.55419	595
812.727	5780.23	1.55498	1.55498	595
812.837	5731.69	1.55589	1.55589	595
812.947	5718.64	1.55678	1.55678	595
813.057	5742.4	1.55765	1.55765	595
813.157	5763.31	1.55845	1.55845	595
813.267	5785.99	1.55932	1.55932	595
813.377	5805.77	1.56021	1.56021	595
813.477	5819.37	1.56102	1.56102	595
813.587	5736.78	1.56195	1.56195	595
813.697	5755.27	1.56283	1.56283	595
813.807	5778.06	1.56368	1.56368	595
813.907	5797.27	1.56449	1.56449	594
814.017	5816.17	1.56542	1.56542	594
814.127	5763.64	1.56629	1.56629	594
814.227	5757	1.56707	1.56707	594
814.337	5781.05	1.56794	1.56794	594
814.447	5804.31	1.56881	1.56881	594
814.557	5826.29	1.56972	1.56972	594
814.657	5842.34	1.5705	1.5705	594
814.767	5777.89	1.57141	1.57141	594
814.877	5776.42	1.57228	1.57228	594
814.977	5797.34	1.57309	1.57309	594
815.087	5819.87	1.57398	1.57398	594
815.197	5840.44	1.57486	1.57486	594
815.307	5848.19	1.57575	1.57575	594
815.407	5755.29	1.57656	1.57656	594
815.517	5778.52	1.57741	1.57741	594
815.627	5802.63	1.57828	1.57828	594
815.727	5823.82	1.57908	1.57908	594
815.837	5846.53	1.57999	1.57999	594
815.947	5867.56	1.58086	1.58086	594
816.047	5859.57	1.58167	1.58167	594
816.157	5794.02	1.58257	1.58257	594
816.267	5816.17	1.58344	1.58344	594
816.377	5837.47	1.58431	1.58431	594
816.477	5854.7	1.5851	1.5851	594
816.587	5803.68	1.58601	1.58601	594
816.697	5802.02	1.58687	1.58687	594
816.797	5823.48	1.58768	1.58768	594
816.907	5846.47	1.58855	1.58855	594
817.017	5868.92	1.58942	1.58942	594
817.127	5888.86	1.59031	1.59031	594
817.227	5899.49	1.59113	1.59113	594
817.337	5850.39	1.59202	1.59202	594
817.447	5864.1	1.59291	1.59291	594
817.547	5882.87	1.5937	1.5937	594
817.657	5903.11	1.59456	1.59456	594
817.767	5921.14	1.59545	1.59545	594
817.877	5869.2	1.59632	1.59632	594
817.977	5829.36	1.59711	1.59711	594
818.087	5852.01	1.598	1.598	594
818.197	5874.36	1.5989	1.5989	594
818.297	5894.08	1.59969	1.59969	594
818.407	5911.77	1.60058	1.60058	594
818.517	5852.24	1.60147	1.60147	594
818.627	5841.53	1.60236	1.60236	594
818.727	5862.83	1.60312	1.60312	594
818.837	5885.13	1.60399	1.60399	594
818.947	5906.67	1.60486	1.60486	594
819.047	5925.52	1.60568	1.60568	594
819.157	5943.86	1.60659	1.60659	594
819.267	5907.2	1.60746	1.60746	594
819.377	5872.66	1.60833	1.60833	594
819.477	5892.38	1.60912	1.60912	594
819.587	5914.36	1.61003	1.61003	594
819.697	5935.91	1.61087	1.61087	594
819.797	5953.25	1.61168	1.61168	594
819.907	5866.26	1.61255	1.61255	594
820.017	5880.79	1.61344	1.61344	594
820.127	5903.72	1.61433	1.61433	594
820.227	5923.44	1.61511	1.61511	594
820.337	5944.43	1.61598	1.61598	594
820.447	5916.3	1.61687	1.61687	594
820.547	5884.05	1.61767	1.61767	594
820.657	5907.87	1.61854	1.61854	594
820.767	5931.37	1.61941	1.61941	594
820.877	5953.93	1.6203	1.6203	594
820.977	5973.31	1.62113	1.62113	594
821.087	5991.69	1.62197	1.62197	594
821.187	5940.82	1.62278	1.62278	594
821.297	5906.41	1.62365	1.62365	594
821.407	5929.29	1.62456	1.62456	594
821.517	5950.76	1.6254	1.6254	594
821.617	5969	1.62619	1.62619	594
821.727	5953.98	1.62708	1.62708	594
821.837	5914.39	1.62797	1.62797	594
821.937	5935.25	1.62875	1.62875	594
822.047	5958.44	1.62964	1.62964	594
822.157	5980.84	1.63053	1.63053	594
822.267	6001.5	1.6314	1.6314	594
822.367	5990.35	1.63218	1.63218	594
822.477	5943.18	1.63307	1.63307	594
822.587	5964.24	1.63394	1.63394	594
822.687	5984.34	1.63475	1.63475	594
822.797	6004.58	1.63562	1.63562	594
822.907	5990.52	1.63648	1.63648	594
823.017	5945.81	1.63733	1.63733	594
823.117	5967.31	1.63818	1.63818	594
823.227	5990.15	1.63907	1.63907	594
823.337	6012.17	1.63992	1.63992	594
823.437	6029.68	1.64074	1.64074	594
823.547	6006.31	1.64159	1.64159	594
823.657	5982.81	1.64248	1.64248	594
823.767	6003.54	1.64337	1.64337	594
823.867	6022.41	1.64413	1.64413	594
823.977	6041.51	1.64502	1.64502	594
824.087	6058.12	1.64587	1.64587	594
824.187	5962.01	1.6467	1.6467	594
824.297	5961.65	1.64756	1.64756	594
824.407	5985.33	1.64843	1.64843	594
824.517	6008.04	1.6493	1.6493	594
824.617	6028.35	1.65013	1.65013	594
824.727	6048.75	1.651	1.651	594
824.837	6056.52	1.65186	1.65186	594
824.937	5990.64	1.65267	1.65267	594
825.047	6007.55	1.65352	1.65352	594
825.157	6028.76	1.65441	1.65441	594
825.267	6047.87	1.65527	1.65527	594
825.367	6008.05	1.65608	1.65608	594
825.477	5989.9	1.65695	1.65695	594
825.587	6014.83	1.65786	1.65786	594
825.687	6036.86	1.65866	1.65866	594
825.797	6059.47	1.65951	1.65951	594
825.907	6080.44	1.66038	1.66038	594
826.007	6095.6	1.66119	1.66119	594
826.117	6042.08	1.6621	1.6621	594
826.227	6038.77	1.66294	1.66294	594
826.337	6060.37	1.66381	1.66381	594
826.437	6079.47	1.66462	1.66462	594
826.547	6099.81	1.66551	1.66551	594
826.657	6035.23	1.66637	1.66637	594
826.757	6039.37	1.66718	1.66718	594
826.867	6061.06	1.66807	1.66807	594
826.977	6082.24	1.66896	1.66896	594
827.087	6102.72	1.66985	1.66985	594
827.187	6067.83	1.67063	1.67063	594
827.297	6025.68	1.6715	1.6715	594
827.407	6049.29	1.67237	1.67237	594
827.507	6070.72	1.67315	1.67315	594
827.617	6094.92	1.67404	1.67404	594
827.727	6117.76	1.67493	1.67493	594
827.837	6137.05	1.6758	1.6758	594
827.937	6117.83	1.67661	1.67661	594
828.047	6041.67	1.6775	1.6775	594
828.157	6064.62	1.67834	1.67834	595
828.257	6085.42	1.67915	1.67915	595
828.367	6109.33	1.68006	1.68006	595
828.477	6130.41	1.68093	1.68093	595
828.587	6149.19	1.68179	1.68179	595
828.687	6092.86	1.68258	1.68258	595
828.797	6080.48	1.68347	1.68347	595
828.907	6103.92	1.68436	1.68436	595
829.007	6123.26	1.68514	1.68514	595
829.117	6143.1	1.68605	1.68605	595
829.227	6123.99	1.68692	1.68692	595
829.337	6072.8	1.68783	1.68783	595
829.437	6094.85	1.6886	1.6886	595
829.547	6118.83	1.68948	1.68948	595
829.657	6140.63	1.69035	1.69035	595
829.757	6159.34	1.69114	1.69114	595
829.867	6177.52	1.69203	1.69203	595
829.977	6139.43	1.69292	1.69292	595
830.087	6093.02	1.69382	1.69382	595
830.187	6114.85	1.69459	1.69459	595
830.297	6137.48	1.69548	1.69548	595
830.407	6159	1.69637	1.69637	595
830.507	6177.18	1.69717	1.69717	595
830.617	6176.42	1.69804	1.69804	595
830.727	6125.63	1.69895	1.69895	595
830.837	6146.11	1.6998	1.6998	595
830.937	6165.21	1.70058	1.70058	595
831.047	6184.34	1.70147	1.70147	595
831.157	6175.38	1.70238	1.70238	595
[truncated: 404 more rows]
