# Supplementary material for: Benchmark dataset of the effect of grain size on strength in the single-phase FCC CrCoNi medium entropy alloy
Source: Data Brief. 2019 Oct 1;27:104592. doi: 10.1016/j.dib.2019.104592 (PMC6812030; doi:10.1016/j.dib.2019.104592)
Supplement: Multimedia component 1 [file mmc1.zip › Compression_Tests/873K/CrCoNi_1273K_60min_873K.xlsx]

## Sheet: CrCoNi_1273K_60min_873K
Name	CrCoNi-1000C-1h-36µm-893K
Diameter	4.05	mm
Sample height	8.11	mm
Gage length	8.11	mm
Speed ​​during measurement	0.48	mm/min
Time	Force	Crosshead Displacement	Crosshead Displacement	Temperature
s	N	mm	mm	°C
715.913	52.1665	0	0	595
715.993	51.9455	0	0	595
716.024	51.8508	0	0	595
716.024	51.8508	0	0	595
716.134	51.8267	0.000124001	0.000124001	595
716.243	51.8505	0.00020666	0.00020666	595
716.344	52.0166	0.000909041	0.000909041	595
716.454	52.0009	0.00179834	0.00179834	595
716.563	52.1823	0.00268717	0.00268717	595
716.673	52.0714	0.00357599	0.00357599	595
716.774	52.1428	0.00438185	0.00438185	595
716.884	52.3639	0.00525017	0.00525017	595
716.993	52.5534	0.00611849	0.00611849	595
717.094	52.2061	0.00694532	0.00694532	595
717.204	52.1589	0.00783415	0.00783415	595
717.313	52.4035	0.00870199	0.00870199	595
717.423	52.5138	0.00959082	0.00959082	595
717.524	52.3086	0.0104177	0.0104177	595
717.634	52.3953	0.011286	0.011286	595
717.743	52.506	0.0121543	0.0121543	595
717.844	52.7822	0.0129399	0.0129399	596
717.954	52.7983	0.0138287	0.0138287	596
718.063	52.8453	0.0147175	0.0147175	596
718.173	53.1215	0.0155854	0.0155854	596
718.274	53.1141	0.0164122	0.0164122	596
718.384	53.0588	0.0172598	0.0172598	596
718.493	53.4693	0.0181486	0.0181486	596
718.594	53.619	0.0189549	0.0189549	596
718.704	53.7847	0.0198233	0.0198233	596
718.813	54.006	0.0207121	0.0207121	595
718.914	54.3611	0.0215181	0.0215181	595
719.024	54.5111	0.0223864	0.0223864	595
719.133	54.6692	0.0232752	0.0232752	595
719.243	54.8741	0.0241431	0.0241431	595
719.344	54.9689	0.0249289	0.0249289	595
719.454	54.9138	0.0258382	0.0258382	595
719.563	55.1348	0.0267066	0.0267066	595
719.664	55.0795	0.0274919	0.0274919	595
719.774	55.3953	0.0283602	0.0283602	595
719.883	55.6005	0.029249	0.029249	595
719.993	55.853	0.0301169	0.0301169	595
720.094	55.7346	0.0309232	0.0309232	595
720.204	55.7664	0.0317915	0.0317915	595
720.313	56.1767	0.0326804	0.0326804	595
720.414	56.24	0.0334862	0.0334862	595
720.524	56.4531	0.0343545	0.0343545	595
720.633	56.8475	0.0352229	0.0352229	595
720.743	56.8556	0.0360907	0.0360907	595
720.844	57.0294	0.036897	0.036897	594
720.954	57.1715	0.0377859	0.0377859	594
721.063	57.3767	0.0386747	0.0386747	594
721.164	57.432	0.03946	0.03946	594
721.274	57.7476	0.0403493	0.0403493	594
721.383	58.0004	0.0412382	0.0412382	594
721.493	57.8821	0.0421062	0.0421062	594
721.594	57.8424	0.0428916	0.0428916	594
721.704	57.8424	0.0437804	0.0437804	594
721.813	58.1581	0.0446487	0.0446487	594
721.914	58.1109	0.0454341	0.0454341	594
722.024	58.6158	0.0463024	0.0463024	594
722.133	58.8214	0.0472117	0.0472117	594
722.243	58.8604	0.0480801	0.0480801	594
722.344	58.9635	0.0488859	0.0488859	594
722.454	59.082	0.0497542	0.0497542	594
722.563	59.279	0.0506226	0.0506226	594
722.664	59.3739	0.0514284	0.0514284	594
722.774	59.4765	0.0522967	0.0522967	594
722.883	59.5555	0.0531651	0.0531651	593
722.993	59.619	0.0540124	0.0540124	593
723.094	60.0212	0.0548187	0.0548187	593
723.204	60.2187	0.0557076	0.0557076	593
723.313	60.4393	0.0565759	0.0565759	593
723.414	60.5424	0.0573612	0.0573612	593
723.524	60.4554	0.0582706	0.0582706	593
723.633	60.6923	0.0591389	0.0591389	593
723.743	61.1815	0.0600072	0.0600072	593
723.844	61.6949	0.0607925	0.0607925	593
723.953	61.8841	0.0616815	0.0616815	593
724.063	62.105	0.0625703	0.0625703	593
724.164	62.4211	0.0633556	0.0633556	593
724.273	62.6578	0.0642445	0.0642445	593
724.383	62.9108	0.0651128	0.0651128	593
724.484	62.8632	0.0658981	0.0658981	593
724.594	63.1868	0.0668075	0.0668075	593
724.703	63.2417	0.0676345	0.0676345	593
724.813	63.7312	0.0685439	0.0685439	593
724.914	63.9842	0.0693502	0.0693502	593
725.023	63.7237	0.0702185	0.0702185	593
725.133	63.7632	0.0711074	0.0711074	593
725.234	64.063	0.0718927	0.0718927	593
725.344	64.2289	0.072761	0.072761	593
725.453	64.592	0.0736498	0.0736498	593
725.563	65.1286	0.0745177	0.0745177	593
725.664	65.389	0.075324	0.075324	593
725.773	65.7445	0.0762333	0.0762333	593
725.883	66.2499	0.0771017	0.0771017	593
725.984	66.4787	0.077887	0.077887	593
726.094	66.7706	0.0787758	0.0787758	593
726.203	67.0391	0.0796442	0.0796442	593
726.313	67.3944	0.0805125	0.0805125	593
726.414	67.8836	0.0813188	0.0813188	593
726.523	68.594	0.0821869	0.0821869	593
726.633	69.1545	0.0830757	0.0830757	593
726.734	69.5651	0.0838816	0.0838816	593
726.844	70.0313	0.0847499	0.0847499	593
726.953	71.1597	0.0856387	0.0856387	593
727.063	71.8149	0.086507	0.086507	593
727.164	72.7149	0.0873129	0.0873129	593
727.273	73.5755	0.0881812	0.0881812	593
727.383	74.4279	0.089091	0.089091	593
727.484	75.2174	0.0898556	0.0898556	593
727.594	76.0937	0.0907445	0.0907445	593
727.703	77.1435	0.0916128	0.0916128	593
727.813	77.9014	0.0925016	0.0925016	593
727.914	78.3594	0.093287	0.093287	593
728.023	78.9908	0.0941758	0.0941758	593
728.133	79.6936	0.0950441	0.0950441	593
728.234	79.9696	0.0958709	0.0958709	593
728.344	80.2383	0.0967598	0.0967598	593
728.453	80.4199	0.0976276	0.0976276	593
728.563	80.7434	0.0985169	0.0985169	593
728.664	80.9488	0.0993023	0.0993023	593
728.773	80.9803	0.100191	0.100191	593
728.874	81.3671	0.100997	0.100997	593
728.984	81.5564	0.101886	0.101886	593
729.093	81.5092	0.102754	0.102754	593
729.203	81.8487	0.103622	0.103622	593
729.304	81.8883	0.104429	0.104429	593
729.414	82.3616	0.105338	0.105338	593
729.523	82.5827	0.106185	0.106185	593
729.624	82.9693	0.106992	0.106992	593
729.734	83.4194	0.107881	0.107881	593
729.843	83.4354	0.108769	0.108769	593
729.953	83.6565	0.109617	0.109617	593
730.054	83.6802	0.110423	0.110423	593
730.164	83.988	0.111332	0.111332	593
730.273	84.138	0.112201	0.112201	593
730.374	84.1461	0.113007	0.113007	593
730.484	84.4064	0.113896	0.113896	593
730.593	84.7301	0.114764	0.114764	593
730.703	84.8959	0.115673	0.115673	593
730.804	85.1721	0.116438	0.116438	593
730.914	85.3458	0.117327	0.117327	593
731.023	85.4404	0.118216	0.118216	593
731.124	85.5349	0.119001	0.119001	593
731.234	85.6141	0.119911	0.119911	593
731.343	85.9457	0.120779	0.120779	593
731.453	86.0327	0.121668	0.121668	593
731.554	86.2221	0.122474	0.122474	593
731.664	86.0485	0.123342	0.123342	593
731.773	86.2614	0.124252	0.124252	593
731.874	86.3958	0.125037	0.125037	593
731.984	86.6798	0.125926	0.125926	592
732.093	86.9638	0.126794	0.126794	592
732.203	87.0667	0.127683	0.127683	592
732.304	87.272	0.128468	0.128468	592
732.414	87.722	0.129357	0.129357	592
732.523	87.7777	0.130226	0.130226	592
732.624	87.8873	0.131052	0.131052	592
732.734	88.085	0.131921	0.131921	592
732.843	88.4246	0.13281	0.13281	592
732.953	88.3851	0.133698	0.133698	592
733.054	88.6298	0.134505	0.134505	592
733.164	88.843	0.135373	0.135373	592
733.273	88.7719	0.136262	0.136262	592
733.374	88.9849	0.137068	0.137068	592
733.484	89.2058	0.137956	0.137956	592
733.593	89.4745	0.138825	0.138825	592
733.703	89.9639	0.139755	0.139755	592
733.804	90.1614	0.140561	0.140561	592
733.913	90.4692	0.141429	0.141429	592
734.023	90.4375	0.142339	0.142339	593
734.124	90.7377	0.143124	0.143124	593
734.234	91.0768	0.143992	0.143992	593
734.343	91.1638	0.144902	0.144902	593
734.444	91.2426	0.145687	0.145687	593
734.554	91.3374	0.146555	0.146555	593
734.663	91.2271	0.147465	0.147465	593
734.773	91.4008	0.148354	0.148354	593
734.874	91.8348	0.14916	0.14916	593
734.984	92.0401	0.150028	0.150028	593
735.093	92.6476	0.150917	0.150917	593
735.194	92.8528	0.151723	0.151723	593
735.304	93.0504	0.152612	0.152612	593
735.413	93.0901	0.15348	0.15348	593
735.523	93.5321	0.154369	0.154369	593
735.624	93.7452	0.155175	0.155175	593
735.734	93.9344	0.156064	0.156064	593
735.843	94.0135	0.156912	0.156912	593
735.944	94.3371	0.157697	0.157697	593
736.054	94.4715	0.158627	0.158627	593
736.163	94.8188	0.159495	0.159495	593
736.273	94.7873	0.160405	0.160405	593
736.374	94.7953	0.16119	0.16119	593
736.484	95.3477	0.162059	0.162059	593
736.593	95.4108	0.162948	0.162948	593
736.694	95.7504	0.163753	0.163753	593
736.804	95.7582	0.164642	0.164642	593
736.913	96.0425	0.165511	0.165511	593
737.023	96.2161	0.166399	0.166399	593
737.124	96.4528	0.167185	0.167185	593
737.234	96.8792	0.168053	0.168053	593
737.343	96.9818	0.168963	0.168963	593
737.444	97.4239	0.169748	0.169748	593
737.554	97.487	0.170637	0.170637	593
737.663	97.8109	0.171526	0.171526	593
737.773	97.9607	0.172394	0.172394	593
737.874	97.9848	0.17318	0.17318	593
737.984	98.2213	0.174089	0.174089	593
738.093	98.0791	0.174957	0.174957	593
738.194	98.5526	0.175743	0.175743	593
738.304	98.5054	0.176631	0.176631	593
738.413	98.5607	0.1775	0.1775	593
738.523	99.1053	0.178389	0.178389	593
738.624	99.1764	0.179215	0.179215	593
738.734	99.4685	0.180084	0.180084	593
738.843	99.8002	0.180952	0.180952	593
738.944	100.029	0.181758	0.181758	593
739.053	100.313	0.182668	0.182668	593
739.163	100.613	0.183515	0.183515	593
739.264	100.676	0.184321	0.184321	593
739.374	101.181	0.185189	0.185189	593
739.483	101.229	0.186078	0.186078	593
739.593	101.695	0.186967	0.186967	593
739.694	101.419	0.187732	0.187732	593
739.803	101.9	0.188641	0.188641	593
739.913	102.255	0.189509	0.189509	593
740.014	102.452	0.190316	0.190316	593
740.124	102.666	0.191184	0.191184	593
740.233	102.8	0.192052	0.192052	593
740.343	103.147	0.192941	0.192941	593
740.444	103.171	0.193726	0.193726	593
740.553	103.668	0.194636	0.194636	593
740.663	103.842	0.195483	0.195483	593
740.764	104.071	0.196289	0.196289	593
740.874	104.087	0.197178	0.197178	593
740.983	104.221	0.198067	0.198067	593
741.093	104.371	0.198935	0.198935	593
741.194	104.742	0.199721	0.199721	593
741.303	104.955	0.20061	0.20061	593
741.413	105.365	0.201478	0.201478	593
741.514	105.507	0.202284	0.202284	593
741.624	105.697	0.203152	0.203152	593
741.733	105.8	0.20402	0.20402	593
741.843	106.052	0.204889	0.204889	593
741.944	106.218	0.205695	0.205695	593
742.053	106.21	0.206604	0.206604	593
742.163	106.518	0.207452	0.207452	593
742.264	106.865	0.208279	0.208279	593
742.374	107.11	0.209147	0.209147	593
742.483	107.568	0.210036	0.210036	593
742.593	107.584	0.210904	0.210904	593
742.694	107.828	0.21171	0.21171	593
742.803	107.939	0.212557	0.212557	593
742.913	108.223	0.213446	0.213446	593
743.014	108.397	0.214232	0.214232	593
743.124	108.547	0.215141	0.215141	593
743.233	108.547	0.215989	0.215989	593
743.343	108.839	0.216898	0.216898	594
743.444	109.1	0.217704	0.217704	594
743.553	109.013	0.218572	0.218572	594
743.663	109.462	0.219441	0.219441	594
743.764	109.652	0.220226	0.220226	594
743.874	110.086	0.221115	0.221115	594
743.983	110.284	0.221983	0.221983	594
744.084	110.67	0.222748	0.222748	594
744.194	110.962	0.223616	0.223616	594
744.303	110.962	0.224505	0.224505	594
744.404	111.231	0.225311	0.225311	594
744.514	111.365	0.226179	0.226179	594
744.623	111.578	0.227048	0.227048	594
744.733	111.602	0.227916	0.227916	594
744.834	112.083	0.228742	0.228742	594
744.944	112.336	0.229611	0.229611	594
745.053	112.699	0.230479	0.230479	594
745.154	113.047	0.231264	0.231264	594
745.264	113.181	0.232153	0.232153	594
745.373	113.654	0.233042	0.233042	594
745.483	113.915	0.23391	0.23391	593
745.584	114.215	0.234716	0.234716	593
745.694	114.538	0.235626	0.235626	593
745.803	114.767	0.236494	0.236494	593
745.904	114.957	0.23728	0.23728	593
746.014	115.399	0.238169	0.238169	593
746.123	115.683	0.238995	0.238995	593
746.233	115.983	0.239905	0.239905	593
746.334	116.046	0.24069	0.24069	593
746.444	116.283	0.2416	0.2416	593
746.553	116.749	0.242447	0.242447	593
746.654	116.994	0.243254	0.243254	593
746.764	117.325	0.244121	0.244121	593
746.873	117.696	0.24501	0.24501	593
746.983	118.217	0.245879	0.245879	593
747.084	118.351	0.246685	0.246685	593
747.194	118.683	0.247553	0.247553	593
747.303	119.141	0.248442	0.248442	593
747.404	119.409	0.249248	0.249248	593
747.514	119.741	0.250095	0.250095	593
747.623	120.167	0.250984	0.250984	593
747.733	120.467	0.251873	0.251873	593
747.834	120.664	0.252658	0.252658	593
747.944	120.735	0.253547	0.253547	593
748.053	120.783	0.254436	0.254436	593
748.154	121.233	0.255222	0.255222	593
748.264	121.17	0.256111	0.256111	593
748.373	121.532	0.256979	0.256979	593
748.483	121.714	0.257868	0.257868	593
748.584	121.983	0.258653	0.258653	593
748.694	122.077	0.259542	0.259542	593
748.803	122.22	0.26041	0.26041	593
748.904	122.748	0.261196	0.261196	593
749.014	122.906	0.262105	0.262105	593
749.123	122.899	0.262994	0.262994	594
749.224	123.056	0.263759	0.263759	594
749.334	122.993	0.264668	0.264668	594
749.443	123.364	0.265537	0.265537	594
749.553	123.356	0.266446	0.266446	594
749.654	123.696	0.267252	0.267252	594
749.764	123.838	0.26812	0.26812	594
749.873	124.011	0.268989	0.268989	594
749.974	124.106	0.269795	0.269795	594
750.084	124.177	0.270663	0.270663	594
750.193	124.374	0.271552	0.271552	594
750.303	124.43	0.27242	0.27242	594
750.404	124.532	0.273247	0.273247	594
750.514	124.643	0.274094	0.274094	594
750.623	124.635	0.275004	0.275004	594
750.724	124.88	0.275789	0.275789	594
750.834	125.25	0.276678	0.276678	594
750.943	125.322	0.277546	0.277546	594
751.053	125.235	0.278435	0.278435	594
751.154	125.259	0.279241	0.279241	594
751.264	125.361	0.28013	0.28013	594
751.373	125.353	0.280998	0.280998	594
751.474	125.527	0.281784	0.281784	594
751.584	125.677	0.282672	0.282672	594
751.693	125.819	0.283562	0.283562	594
751.803	125.922	0.28445	0.28445	594
751.904	126.103	0.285256	0.285256	594
752.014	126.143	0.286125	0.286125	594
752.123	126.474	0.287013	0.287013	594
752.224	126.349	0.287799	0.287799	594
752.334	126.356	0.288688	0.288688	594
752.443	126.38	0.289576	0.289576	594
752.553	126.19	0.290465	0.290465	594
752.654	126.332	0.291272	0.291272	594
752.764	126.49	0.29214	0.29214	594
752.873	126.83	0.293029	0.293029	594
752.974	127.067	0.293856	0.293856	594
753.084	127.603	0.294765	0.294765	594
753.193	127.887	0.295592	0.295592	594
753.303	128.495	0.29646	0.29646	594
753.404	128.906	0.297287	0.297287	594
753.514	129.23	0.298155	0.298155	594
753.623	129.577	0.299065	0.299065	594
753.724	129.869	0.299829	0.299829	594
753.834	130.082	0.300739	0.300739	594
753.943	130.295	0.301586	0.301586	594
754.044	130.595	0.302434	0.302434	594
754.154	130.745	0.303302	0.303302	594
754.263	131.219	0.304191	0.304191	594
754.373	131.85	0.305059	0.305059	594
754.474	131.993	0.305886	0.305886	594
754.583	132.34	0.306754	0.306754	594
754.693	132.308	0.307622	0.307622	594
754.794	132.064	0.308449	0.308449	594
754.904	132.158	0.309358	0.309358	594
755.013	132.261	0.310268	0.310268	594
755.123	132.679	0.311157	0.311157	594
755.224	133.011	0.311901	0.311901	594
755.333	133.264	0.31279	0.31279	594
755.443	133.531	0.313679	0.313679	594
755.544	133.358	0.314485	0.314485	594
755.654	133.389	0.315374	0.315374	594
755.763	133.476	0.316221	0.316221	594
755.873	133.524	0.317152	0.317152	594
755.974	133.981	0.317957	0.317957	594
756.083	134.202	0.318826	0.318826	594
756.193	134.132	0.319694	0.319694	594
756.294	134.471	0.320521	0.320521	594
756.404	134.826	0.321389	0.321389	594
756.513	135.008	0.322299	0.322299	594
756.623	135.056	0.323187	0.323187	594
756.724	135.347	0.323952	0.323952	594
756.833	135.845	0.324862	0.324862	594
756.943	135.774	0.32573	0.32573	594
757.044	136.161	0.326536	0.326536	594
757.154	136.334	0.327425	0.327425	594
757.263	136.705	0.328293	0.328293	594
757.373	136.855	0.329182	0.329182	594
757.474	137.013	0.329988	0.329988	594
757.583	137.305	0.330856	0.330856	594
757.693	137.021	0.331745	0.331745	594
757.794	137.431	0.332551	0.332551	594
757.904	137.518	0.33342	0.33342	594
758.013	138.142	0.334308	0.334308	594
758.123	138.371	0.335176	0.335176	594
758.224	138.67	0.335983	0.335983	594
758.333	138.6	0.336871	0.336871	594
758.443	138.805	0.33776	0.33776	594
758.544	139.216	0.338525	0.338525	594
758.654	139.421	0.339434	0.339434	594
758.763	139.815	0.340303	0.340303	594
758.873	140.163	0.341192	0.341192	594
758.974	140.439	0.341998	0.341998	594
759.083	140.534	0.342887	0.342887	594
759.184	140.818	0.343672	0.343672	594
759.294	140.92	0.34454	0.34454	595
759.403	141.323	0.345429	0.345429	595
759.513	141.394	0.346318	0.346318	595
759.614	141.615	0.347124	0.347124	595
759.724	141.86	0.347992	0.347992	595
759.833	142.065	0.348902	0.348902	595
759.934	142.326	0.349708	0.349708	595
760.044	142.231	0.350555	0.350555	595
760.153	142.578	0.351444	0.351444	595
760.263	142.847	0.352313	0.352313	595
760.364	142.863	0.353139	0.353139	595
760.474	143.463	0.354007	0.354007	595
760.583	143.842	0.354876	0.354876	595
760.684	144.133	0.355661	0.355661	595
760.794	144.639	0.35655	0.35655	595
760.903	144.899	0.357439	0.357439	595
761.013	145.239	0.358307	0.358307	595
761.114	145.563	0.359113	0.359113	595
761.224	145.925	0.359961	0.359961	595
761.333	146.099	0.36087	0.36087	595
761.434	146.289	0.361676	0.361676	595
761.544	146.557	0.362565	0.362565	595
761.653	146.976	0.363433	0.363433	595
761.763	147.505	0.364302	0.364302	595
761.864	147.907	0.365108	0.365108	595
761.974	148.097	0.365976	0.365976	595
762.083	148.72	0.366844	0.366844	595
762.184	148.799	0.36765	0.36765	595
762.294	149.304	0.368518	0.368518	595
762.403	149.754	0.369407	0.369407	595
762.513	150.149	0.370275	0.370275	595
762.614	150.323	0.371081	0.371081	595
762.724	150.773	0.37195	0.37195	595
762.833	151.16	0.372859	0.372859	595
762.934	151.215	0.373645	0.373645	595
763.044	151.767	0.374513	0.374513	595
763.153	151.61	0.375402	0.375402	595
763.263	152.178	0.376249	0.376249	595
763.364	152.794	0.377055	0.377055	595
763.474	152.81	0.377944	0.377944	595
763.583	153.346	0.378833	0.378833	595
763.684	153.496	0.379639	0.379639	595
763.794	153.733	0.380507	0.380507	595
763.903	154.302	0.381376	0.381376	595
764.004	154.736	0.382182	0.382182	595
764.114	155.106	0.383029	0.383029	595
764.223	155.478	0.383939	0.383939	595
764.333	155.549	0.384786	0.384786	595
764.434	155.967	0.385613	0.385613	595
764.544	156.369	0.386502	0.386502	595
764.653	156.978	0.38737	0.38737	595
764.754	157.301	0.388156	0.388156	595
764.864	157.949	0.389024	0.389024	595
764.973	158.304	0.389933	0.389933	595
765.083	158.864	0.390802	0.390802	595
765.184	159.385	0.391587	0.391587	595
765.294	159.677	0.392455	0.392455	595
765.403	160.214	0.393282	0.393282	595
765.504	160.759	0.394109	0.394109	595
765.614	161.374	0.394956	0.394956	595
765.723	161.832	0.395887	0.395887	595
765.833	162.369	0.396734	0.396734	595
765.934	162.653	0.39754	0.39754	595
766.044	163.435	0.398429	0.398429	595
766.153	163.585	0.399276	0.399276	595
766.254	164.24	0.400083	0.400083	595
766.364	164.453	0.400951	0.400951	595
766.473	164.604	0.401819	0.401819	595
766.583	165.156	0.402708	0.402708	595
766.684	165.787	0.403514	0.403514	595
766.794	166.474	0.404403	0.404403	595
766.903	167.114	0.405292	0.405292	595
767.004	167.58	0.406098	0.406098	595
767.114	168.014	0.406925	0.406925	595
767.223	168.472	0.407814	0.407814	595
767.333	168.803	0.408702	0.408702	595
767.434	169.505	0.409488	0.409488	595
767.544	169.876	0.410377	0.410377	595
767.653	170.248	0.411265	0.411265	595
767.754	171.219	0.412051	0.412051	595
767.864	171.51	0.412919	0.412919	595
767.973	172.205	0.413787	0.413787	595
768.083	172.782	0.414676	0.414676	595
768.184	173.058	0.415482	0.415482	595
768.294	173.689	0.416371	0.416371	595
768.403	173.919	0.417281	0.417281	595
768.504	174.763	0.418046	0.418046	595
768.614	175.292	0.418893	0.418893	595
768.723	175.876	0.419802	0.419802	595
768.833	176.35	0.42065	0.42065	595
768.934	177.091	0.421456	0.421456	595
769.043	177.7	0.422345	0.422345	595
769.153	178.284	0.423234	0.423234	595
769.254	178.979	0.42404	0.42404	595
769.363	179.721	0.424908	0.424908	595
769.473	180.376	0.425776	0.425776	595
769.574	180.763	0.426603	0.426603	595
769.684	181.481	0.427471	0.427471	595
769.793	182.002	0.42834	0.42834	595
769.903	182.728	0.429229	0.429229	595
770.004	183.06	0.430034	0.430034	595
770.113	183.873	0.430903	0.430903	595
770.223	184.496	0.431792	0.431792	595
770.324	184.986	0.432577	0.432577	595
770.434	185.744	0.433466	0.433466	595
770.543	186.036	0.434375	0.434375	595
770.653	186.62	0.435223	0.435223	595
770.754	187.544	0.436029	0.436029	595
770.863	188.042	0.436897	0.436897	595
770.973	188.673	0.437786	0.437786	595
771.074	188.996	0.438592	0.438592	595
771.184	189.533	0.43944	0.43944	595
771.293	190.315	0.440349	0.440349	595
771.403	191.16	0.441218	0.441218	595
771.504	191.664	0.442023	0.442023	595
771.613	192.699	0.442913	0.442913	595
771.723	193.456	0.443801	0.443801	595
771.824	193.93	0.444587	0.444587	595
771.934	194.925	0.445476	0.445476	595
772.043	195.423	0.446344	0.446344	595
772.153	196.069	0.447233	0.447233	595
772.254	196.733	0.448039	0.448039	595
772.363	197.191	0.448907	0.448907	595
772.473	198.106	0.449775	0.449775	595
772.574	198.69	0.450602	0.450602	595
772.684	199.377	0.45147	0.45147	595
772.793	199.812	0.452359	0.452359	595
772.903	200.23	0.453248	0.453248	595
773.004	201.082	0.454054	0.454054	595
773.113	201.493	0.454922	0.454922	595
773.223	202.109	0.455831	0.455831	595
773.324	202.779	0.456617	0.456617	595
773.434	203.482	0.457485	0.457485	595
773.543	204.09	0.458374	0.458374	595
773.653	204.635	0.459263	0.459263	595
773.754	204.808	0.460069	0.460069	595
773.863	205.195	0.460958	0.460958	595
773.964	205.787	0.461764	0.461764	595
774.074	206.34	0.462632	0.462632	595
774.183	206.356	0.4635	0.4635	595
774.293	206.908	0.46441	0.46441	595
774.394	207.185	0.465175	0.465175	595
774.504	208.092	0.466064	0.466064	595
774.613	209.237	0.466932	0.466932	595
774.714	210.24	0.467779	0.467779	595
774.824	210.989	0.468668	0.468668	595
774.933	211.968	0.469537	0.469537	595
775.043	212.49	0.470404	0.470404	595
775.144	213.437	0.471231	0.471231	595
775.254	213.879	0.472079	0.472079	595
775.363	215.016	0.472988	0.472988	595
775.464	215.757	0.473795	0.473795	595
775.574	216.515	0.474684	0.474684	595
775.683	217.013	0.475551	0.475551	595
775.793	217.399	0.47644	0.47644	595
775.894	217.952	0.477205	0.477205	595
776.004	218.749	0.478115	0.478115	595
776.113	219.499	0.479024	0.479024	595
776.214	220.107	0.479851	0.479851	595
776.324	221.102	0.480719	0.480719	595
776.433	221.489	0.481587	0.481587	595
776.543	222.199	0.482497	0.482497	595
776.644	222.934	0.483282	0.483282	595
776.754	223.857	0.484192	0.484192	595
776.863	224.504	0.48506	0.48506	595
776.964	225.467	0.485845	0.485845	595
777.074	226.123	0.486735	0.486735	595
777.183	226.644	0.487624	0.487624	595
777.293	227.394	0.488533	0.488533	595
777.394	228.01	0.489298	0.489298	595
777.504	228.601	0.490187	0.490187	595
777.613	229.644	0.491075	0.491075	595
777.714	230.812	0.491882	0.491882	595
777.824	231.766	0.492791	0.492791	595
777.933	232.77	0.493638	0.493638	595
778.043	233.425	0.494527	0.494527	595
778.144	234.277	0.495313	0.495313	595
778.254	235.122	0.496181	0.496181	595
778.363	235.856	0.497091	0.497091	595
778.464	236.661	0.497897	0.497897	595
778.574	237.537	0.498785	0.498785	595
778.683	238.343	0.499674	0.499674	595
778.793	239.132	0.500542	0.500542	595
778.894	240.001	0.501349	0.501349	595
779.003	240.506	0.502238	0.502238	595
779.113	241.358	0.503106	0.503106	595
779.214	241.943	0.503912	0.503912	595
779.324	243.016	0.50478	0.50478	595
779.433	243.577	0.505648	0.505648	595
779.534	244.358	0.506475	0.506475	595
779.644	244.998	0.507343	0.507343	595
779.753	245.921	0.508253	0.508253	595
779.863	246.742	0.509121	0.509121	595
779.964	247.334	0.509907	0.509907	595
780.074	248.06	0.510795	0.510795	595
780.183	248.653	0.511684	0.511684	595
780.284	249.244	0.51247	0.51247	595
780.394	249.971	0.513338	0.513338	595
780.503	250.871	0.514226	0.514226	595
780.613	251.826	0.515115	0.515115	595
780.714	252.292	0.515901	0.515901	595
780.824	253.026	0.51679	0.51679	595
780.933	253.76	0.517679	0.517679	595
781.034	254.533	0.518485	0.518485	595
781.144	255.197	0.519373	0.519373	595
781.253	255.931	0.520242	0.520242	595
781.363	256.965	0.52111	0.52111	595
781.464	257.305	0.521916	0.521916	595
781.574	257.612	0.522784	0.522784	595
781.683	258.67	0.523673	0.523673	595
781.784	259.388	0.524459	0.524459	595
781.894	260.123	0.525348	0.525348	595
782.003	260.96	0.526216	0.526216	595
782.113	261.654	0.527125	0.527125	595
782.214	262.239	0.527931	0.527931	595
782.324	262.831	0.5288	0.5288	595
782.433	263.383	0.529689	0.529689	595
782.534	263.801	0.530453	0.530453	595
782.644	264.26	0.531342	0.531342	595
782.753	264.907	0.532231	0.532231	594
782.863	265.199	0.53312	0.53312	594
782.964	265.728	0.533905	0.533905	594
783.074	266.533	0.534753	0.534753	594
783.183	267.369	0.535662	0.535662	594
783.284	268.135	0.536448	0.536448	594
783.394	269.256	0.537337	0.537337	594
783.503	270.007	0.538225	0.538225	594
783.613	271.388	0.539094	0.539094	594
783.714	272.47	0.5399	0.5399	594
783.824	273.338	0.540747	0.540747	594
783.933	274.404	0.541636	0.541636	594
784.034	275.137	0.542442	0.542442	594
784.143	276.258	0.54331	0.54331	594
784.253	277.443	0.544179	0.544179	594
784.354	278.469	0.544985	0.544985	594
784.464	279.259	0.545894	0.545894	594
784.573	279.693	0.546763	0.546763	594
784.683	280.545	0.547651	0.547651	594
784.784	281.098	0.548437	0.548437	595
784.893	282.25	0.549305	0.549305	595
785.003	283.119	0.550173	0.550173	595
785.104	283.955	0.550979	0.550979	595
785.214	284.966	0.551848	0.551848	595
785.323	285.882	0.552736	0.552736	595
785.433	286.908	0.553625	0.553625	595
785.534	287.902	0.554411	0.554411	595
785.643	289.172	0.555299	0.555299	595
785.753	290.129	0.556168	0.556168	595
785.854	290.965	0.556974	0.556974	595
785.964	291.921	0.557842	0.557842	595
786.073	292.82	0.55871	0.55871	595
786.183	294.328	0.559599	0.559599	595
786.284	295.283	0.560384	0.560384	595
786.393	296.278	0.561232	0.561232	595
786.503	297.375	0.56208	0.56208	595
786.604	298.331	0.562906	0.562906	595
786.714	299.499	0.563774	0.563774	595
786.823	300.991	0.564663	0.564663	595
786.933	302.088	0.565552	0.565552	595
787.034	303.178	0.566338	0.566338	595
787.143	304.606	0.567247	0.567247	595
787.253	305.199	0.568095	0.568095	595
787.354	306.249	0.568901	0.568901	595
787.464	307.433	0.569749	0.569749	595
787.573	308.893	0.570637	0.570637	595
787.683	310.148	0.571505	0.571505	595
787.784	311.293	0.572291	0.572291	595
787.893	312.604	0.5732	0.5732	595
788.003	313.624	0.574089	0.574089	595
788.104	315.039	0.574896	0.574896	595
788.214	315.885	0.575743	0.575743	595
788.323	317.237	0.576632	0.576632	595
788.433	318.249	0.57752	0.57752	595
788.534	319.625	0.578306	0.578306	595
788.643	321.064	0.579195	0.579195	595
788.753	322.375	0.580063	0.580063	595
788.854	323.688	0.580869	0.580869	595
788.964	324.755	0.581717	0.581717	595
789.073	326.186	0.582626	0.582626	595
789.174	327.254	0.583412	0.583412	595
789.284	328.637	0.58428	0.58428	595
789.393	329.949	0.585169	0.585169	595
789.494	331.522	0.585996	0.585996	595
789.604	332.685	0.586864	0.586864	595
789.713	333.729	0.587732	0.587732	595
789.823	334.583	0.588579	0.588579	595
789.924	335.981	0.589406	0.589406	595
790.034	337.538	0.590274	0.590274	595
790.143	338.811	0.591163	0.591163	595
790.244	339.982	0.591969	0.591969	595
790.354	341.499	0.592837	0.592837	595
790.463	342.923	0.593747	0.593747	595
790.573	344.686	0.594615	0.594615	595
790.674	346.109	0.59538	0.59538	595
790.784	347.627	0.596248	0.596248	595
790.893	349.248	0.597137	0.597137	595
790.994	350.647	0.597964	0.597964	595
791.104	352.331	0.598832	0.598832	595
791.213	353.279	0.5997	0.5997	595
791.323	354.671	0.600589	0.600589	595
791.424	356.244	0.601375	0.601375	595
791.534	357.723	0.602243	0.602243	595
791.643	359.248	0.603173	0.603173	595
791.744	360.671	0.603959	0.603959	595
791.854	362.34	0.604868	0.604868	595
791.963	363.565	0.605736	0.605736	595
792.073	365.02	0.606604	0.606604	595
792.174	366.38	0.60739	0.60739	595
792.284	368.229	0.608258	0.608258	595
792.393	369.676	0.609126	0.609126	595
792.494	371.272	0.609973	0.609973	595
792.604	373.289	0.610862	0.610862	595
792.713	374.68	0.611731	0.611731	595
792.823	375.779	0.612619	0.612619	595
792.924	377.123	0.613426	0.613426	595
793.034	378.435	0.614273	0.614273	595
793.143	380.592	0.615183	0.615183	595
793.244	381.921	0.615947	0.615947	595
793.354	383.692	0.616837	0.616837	595
793.463	385.369	0.617725	0.617725	595
793.573	386.966	0.618593	0.618593	595
793.674	388.61	0.6194	0.6194	595
793.784	390.333	0.620288	0.620288	595
793.893	392.388	0.621157	0.621157	595
793.994	393.915	0.621963	0.621963	595
794.104	395.874	0.622851	0.622851	595
794.213	397.243	0.62372	0.62372	595
794.314	398.769	0.624547	0.624547	595
794.424	400.516	0.625415	0.625415	595
794.533	402.366	0.626303	0.626303	595
794.643	404.058	0.627172	0.627172	595
794.744	405.726	0.627999	0.627999	595
794.854	407.322	0.628846	0.628846	595
794.963	409.133	0.629755	0.629755	595
795.064	410.968	0.630541	0.630541	595
795.174	412.676	0.63145	0.63145	595
795.283	414.525	0.632319	0.632319	595
795.393	416.122	0.633208	0.633208	595
795.494	417.585	0.633993	0.633993	595
795.604	419.649	0.634882	0.634882	595
795.713	421.53	0.635771	0.635771	595
795.814	422.945	0.636556	0.636556	595
795.924	425.032	0.637445	0.637445	595
796.033	427.127	0.638355	0.638355	595
796.143	429.481	0.639243	0.639243	595
796.244	431.23	0.640008	0.640008	595
796.354	433.531	0.640897	0.640897	595
796.463	435.491	0.641786	0.641786	595
796.564	437.515	0.642571	0.642571	595
796.674	439.365	0.643481	0.643481	595
796.783	441.255	0.64437	0.64437	595
796.893	443.279	0.645217	0.645217	595
796.994	445.002	0.646024	0.646024	594
797.104	446.805	0.646933	0.646933	594
797.213	448.757	0.647842	0.647842	594
797.314	450.804	0.648628	0.648628	594
797.424	452.868	0.649537	0.649537	594
797.533	455.074	0.650385	0.650385	594
797.643	457.343	0.651315	0.651315	594
797.744	458.876	0.652121	0.652121	594
797.854	461.034	0.652969	0.652969	594
797.963	463.13	0.653837	0.653837	594
798.064	465.027	0.654643	0.654643	594
798.174	467.091	0.655532	0.655532	594
798.283	469.621	0.656421	0.656421	594
798.393	471.983	0.65731	0.65731	594
798.494	474.008	0.658116	0.658116	594
798.604	476.127	0.659005	0.659005	594
798.713	478.538	0.659893	0.659893	594
798.814	480.657	0.660679	0.660679	594
798.924	482.681	0.661568	0.661568	594
799.033	484.776	0.662457	0.662457	594
799.134	486.776	0.663263	0.663263	594
799.244	489.132	0.664131	0.664131	594
799.353	491.235	0.66502	0.66502	594
799.463	493.385	0.665888	0.665888	594
799.564	495.487	0.666715	0.666715	594
799.673	497.772	0.667583	0.667583	594
799.783	500.042	0.668472	0.668472	594
799.884	502.208	0.669257	0.669257	594
799.994	504.374	0.670146	0.670146	594
800.103	506.675	0.671035	0.671035	594
800.213	509.125	0.671903	0.671903	594
800.314	511.409	0.672709	0.672709	594
800.423	513.79	0.673598	0.673598	594
800.533	516.012	0.674487	0.674487	594
800.634	518.281	0.675273	0.675273	594
800.744	520.968	0.676162	0.676162	594
800.853	523.269	0.67705	0.67705	594
800.963	525.45	0.677918	0.677918	594
801.064	527.799	0.678704	0.678704	594
801.173	530.408	0.679593	0.679593	594
801.283	532.812	0.680481	0.680481	594
801.384	534.953	0.681288	0.681288	594
801.494	537.626	0.682156	0.682156	594
801.603	539.95	0.683045	0.683045	594
801.713	542.37	0.683913	0.683913	594
801.814	544.637	0.684719	0.684719	594
801.923	546.827	0.685608	0.685608	594
802.033	549.69	0.686476	0.686476	595
802.134	552.046	0.687303	0.687303	595
802.244	554.616	0.688171	0.688171	595
802.353	556.964	0.689039	0.689039	595
802.463	559.675	0.689908	0.689908	595
802.564	561.714	0.690693	0.690693	595
802.673	564.647	0.691602	0.691602	595
802.783	566.964	0.692471	0.692471	595
802.884	569.463	0.693277	0.693277	595
802.994	572.072	0.694145	0.694145	595
803.103	574.57	0.695034	0.695034	595
803.213	577.343	0.695902	0.695902	595
803.314	579.819	0.696708	0.696708	595
803.423	582.46	0.697597	0.697597	595
803.533	584.902	0.698465	0.698465	595
803.634	587.765	0.699272	0.699272	595
803.744	590.342	0.700139	0.700139	595
803.853	593.891	0.701028	0.701028	595
803.963	596.571	0.701917	0.701917	595
804.064	599.378	0.702682	0.702682	595
804.173	602.224	0.703592	0.703592	595
804.274	604.635	0.704377	0.704377	595
804.384	607.663	0.705245	0.705245	595
804.493	610.351	0.706155	0.706155	595
804.603	613.71	0.707002	0.707002	595
804.704	616.328	0.707808	0.707808	595
804.814	619.119	0.708677	0.708677	595
804.923	621.956	0.709586	0.709586	595
805.024	624.368	0.710351	0.710351	595
805.134	627.159	0.71124	0.71124	595
805.243	630.202	0.712128	0.712128	595
805.353	633.142	0.712976	0.712976	595
805.454	634.346	0.713782	0.713782	595
805.564	636.535	0.714671	0.714671	595
805.673	640.092	0.715539	0.715539	595
805.774	642.828	0.716366	0.716366	595
805.884	645.998	0.717234	0.717234	595
805.993	648.797	0.718123	0.718123	595
806.103	652.131	0.718971	0.718971	595
806.204	654.932	0.719818	0.719818	595
806.314	658.353	0.720666	0.720666	595
806.423	661.437	0.721534	0.721534	595
806.524	664.506	0.722299	0.722299	595
806.634	668.031	0.723208	0.723208	595
806.743	671.083	0.724097	0.724097	595
806.853	674.821	0.724965	0.724965	595
806.954	677.685	0.725792	0.725792	595
807.064	681.176	0.72666	0.72666	595
807.173	684.46	0.727528	0.727528	595
807.274	687.509	0.728314	0.728314	595
807.384	690.776	0.729182	0.729182	595
807.493	694.278	0.730071	0.730071	595
807.603	698.126	0.730918	0.730918	595
807.704	700.879	0.731704	0.731704	595
807.814	704.509	0.732572	0.732572	595
807.923	708.302	0.733461	0.733461	595
808.024	711.836	0.734267	0.734267	595
808.134	715.932	0.735135	0.735135	595
808.243	719.914	0.736024	0.736024	595
808.353	723.711	0.736913	0.736913	595
808.454	727.124	0.737698	0.737698	595
808.564	730.843	0.738566	0.738566	595
808.673	734.305	0.739435	0.739435	595
808.774	737.934	0.74022	0.74022	595
808.884	741.853	0.741109	0.741109	595
808.993	745.856	0.741998	0.741998	595
809.094	749.516	0.742804	0.742804	595
809.204	753.681	0.743693	0.743693	595
809.313	757.982	0.744561	0.744561	595
809.423	761.778	0.74545	0.74545	595
809.524	765.265	0.746236	0.746236	595
809.634	769.026	0.747124	0.747124	595
809.743	773.052	0.747992	0.747992	595
809.844	776.964	0.748799	0.748799	595
809.954	780.918	0.749667	0.749667	595
810.063	785.279	0.750535	0.750535	595
810.173	789.479	0.751403	0.751403	595
810.274	793.098	0.752209	0.752209	595
810.384	797.536	0.753077	0.753077	595
810.493	801.465	0.753987	0.753987	595
810.594	805.244	0.754772	0.754772	595
810.704	809.544	0.755661	0.755661	595
810.813	813.505	0.75655	0.75655	595
810.923	817.679	0.757397	0.757397	595
811.024	821.19	0.758204	0.758204	595
811.134	825.333	0.759072	0.759072	595
811.243	829.822	0.75994	0.75994	595
811.344	833.238	0.760746	0.760746	595
811.454	838.1	0.761635	0.761635	595
811.563	842.263	0.762545	0.762545	595
811.673	846.282	0.763413	0.763413	595
811.774	850.243	0.764219	0.764219	595
811.884	854.553	0.765066	0.765066	595
811.993	859.056	0.765955	0.765955	595
812.094	862.86	0.766741	0.766741	595
812.204	867.249	0.76763	0.76763	595
812.313	871.612	0.768498	0.768498	595
812.423	876.111	0.769386	0.769386	595
812.524	880.317	0.770193	0.770193	595
812.634	884.665	0.771061	0.771061	595
812.743	889.161	0.771929	0.771929	595
812.844	893.462	0.772756	0.772756	595
812.954	897.559	0.773645	0.773645	595
813.063	902.177	0.774533	0.774533	595
813.173	906.999	0.775402	0.775402	595
813.274	910.983	0.776208	0.776208	595
813.384	916.317	0.777076	0.777076	595
813.493	921.229	0.777944	0.777944	595
813.594	925.491	0.778792	0.778792	595
813.704	929.933	0.779639	0.779639	595
813.813	934.637	0.780528	0.780528	595
813.923	939.449	0.781417	0.781417	595
814.024	943.674	0.782202	0.782202	595
814.133	948.543	0.783091	0.783091	595
814.243	953.153	0.783959	0.783959	595
814.344	958.055	0.784766	0.784766	595
814.453	962.735	0.785655	0.785655	595
814.563	967.684	0.786523	0.786523	595
814.664	972.094	0.787329	0.787329	595
814.774	977.112	0.788218	0.788218	595
814.883	981.89	0.789086	0.789086	595
814.993	986.72	0.789954	0.789954	595
815.094	991.179	0.79076	0.79076	595
815.203	996.325	0.791649	0.791649	595
815.313	1001.83	0.792517	0.792517	594
815.414	1006.12	0.793344	0.793344	594
815.524	1011.25	0.794233	0.794233	594
815.633	1016.2	0.795101	0.795101	594
815.743	1021	0.79599	0.79599	594
815.844	1025.61	0.796776	0.796776	594
815.953	1030.79	0.797664	0.797664	594
816.063	1035.92	0.798533	0.798533	594
816.164	1040.22	0.799339	0.799339	594
816.274	1045.31	0.800248	0.800248	594
816.383	1050.16	0.801137	0.801137	594
816.493	1054.7	0.802005	0.802005	594
816.594	1059.33	0.802811	0.802811	594
816.703	1064.53	0.80368	0.80368	594
816.813	1069.52	0.804589	0.804589	594
816.914	1074.47	0.805354	0.805354	594
817.024	1080.22	0.806243	0.806243	594
817.133	1085.42	0.807131	0.807131	594
817.243	1090.34	0.808	0.808	594
817.344	1094.67	0.808827	0.808827	594
817.453	1099.84	0.809715	0.809715	594
817.563	1104.89	0.810583	0.810583	594
817.664	1109.81	0.81139	0.81139	594
817.774	1114.72	0.812278	0.812278	594
817.883	1119.34	0.813167	0.813167	594
817.993	1124.34	0.814015	0.814015	594
818.094	1129.02	0.814841	0.814841	594
818.203	1134.14	0.81571	0.81571	594
818.313	1139.41	0.81662	0.81662	593
818.414	1143.6	0.817446	0.817446	593
818.524	1148.45	0.818335	0.818335	593
818.633	1153.14	0.819203	0.819203	593
818.743	1158.16	0.820092	0.820092	593
818.844	1162.59	0.820878	0.820878	593
818.953	1166.9	0.821767	0.821767	593
819.054	1171.12	0.822573	0.822573	593
819.164	1175.42	0.82342	0.82342	593
819.273	1180.05	0.824329	0.824329	593
819.383	1184.69	0.825218	0.825218	593
819.484	1189.03	0.826004	0.826004	593
819.594	1193.31	0.826913	0.826913	593
819.703	1197.97	0.827782	0.827782	593
819.804	1202.3	0.828609	0.828609	593
819.914	1207.09	0.829476	0.829476	593
820.023	1212.06	0.830345	0.830345	593
820.133	1216.71	0.831254	0.831254	593
820.234	1221.01	0.83204	0.83204	593
820.344	1225.64	0.832929	0.832929	593
820.453	1230.52	0.833818	0.833818	593
820.554	1234.87	0.834623	0.834623	593
820.664	1240.32	0.835492	0.835492	593
820.773	1245.56	0.836381	0.836381	593
820.883	1250.07	0.83729	0.83729	593
820.984	1254.83	0.838055	0.838055	593
821.094	1259.42	0.838964	0.838964	593
821.203	1263.98	0.839812	0.839812	593
821.304	1267.94	0.840639	0.840639	593
821.414	1272.62	0.841507	0.841507	593
821.523	1278.21	0.842396	0.842396	593
821.633	1282.91	0.843264	0.843264	593
821.734	1287.06	0.84407	0.84407	593
821.844	1292	0.844959	0.844959	593
821.953	1296.8	0.845827	0.845827	593
822.054	1301.65	0.846633	0.846633	593
822.164	1306.48	0.847522	0.847522	593
822.273	1310.83	0.848411	0.848411	593
822.383	1315.97	0.849279	0.849279	593
822.484	1320.77	0.850065	0.850065	593
822.594	1325.96	0.850953	0.850953	593
822.703	1331.4	0.851842	0.851842	593
822.804	1335.31	0.852628	0.852628	593
822.914	1339.81	0.853496	0.853496	593
823.023	1344.44	0.854385	0.854385	593
823.133	1349.3	0.855274	0.855274	593
823.234	1353.86	0.85608	0.85608	593
823.344	1358.93	0.856948	0.856948	593
823.453	1363.58	0.857837	0.857837	593
823.554	1368.12	0.858664	0.858664	593
823.664	1373.63	0.859532	0.859532	593
823.773	1379.07	0.8604	0.8604	593
823.883	1382.15	0.861268	0.861268	593
823.984	1385.38	0.862074	0.862074	593
824.093	1391.33	0.862963	0.862963	593
824.203	1397.05	0.863811	0.863811	593
824.304	1402.4	0.864638	0.864638	593
824.414	1407.7	0.865506	0.865506	593
824.523	1412.7	0.866394	0.866394	593
824.624	1415	0.86718	0.86718	593
824.734	1417.4	0.868069	0.868069	593
824.843	1423.44	0.868958	0.868958	593
824.953	1429.74	0.869826	0.869826	593
825.054	1434.42	0.870612	0.870612	593
825.164	1439.1	0.871479	0.871479	593
825.273	1444.73	0.872389	0.872389	593
825.374	1448.78	0.873175	0.873175	593
825.484	1449.96	0.874063	0.874063	593
825.593	1454.54	0.874932	0.874932	593
825.703	1461.22	0.875821	0.875821	593
825.804	1467.6	0.876606	0.876606	593
825.914	1472.85	0.877474	0.877474	593
826.023	1477.39	0.878342	0.878342	593
826.124	1482.5	0.879169	0.879169	593
826.234	1487.61	0.880037	0.880037	593
826.343	1486.8	0.880926	0.880926	593
826.453	1490.73	0.881794	0.881794	593
826.554	1497.76	0.88258	0.88258	593
826.664	1505.45	0.883469	0.883469	593
826.773	1511.09	0.884357	0.884357	593
826.874	1514.86	0.885164	0.885164	593
826.984	1519.92	0.886032	0.886032	593
827.093	1524.77	0.8869	0.8869	593
827.203	1524.31	0.887768	0.887768	593
827.304	1526.57	0.888575	0.888575	593
827.414	1533.95	0.889463	0.889463	593
827.523	1542	0.890331	0.890331	593
827.624	1547.71	0.891158	0.891158	593
827.734	1550.42	0.891985	0.891985	593
827.843	1555.15	0.892874	0.892874	593
827.953	1561.4	0.893763	0.893763	593
828.054	1565.66	0.894569	0.894569	593
828.164	1563.5	0.895458	0.895458	593
828.273	1567.94	0.896305	0.896305	593
828.374	1575.34	0.897111	0.897111	593
828.484	1583.72	0.89798	0.89798	593
828.593	1590.21	0.898869	0.898869	593
828.703	1593.69	0.899716	0.899716	593
828.804	1594.76	0.900522	0.900522	593
828.914	1598.49	0.901411	0.901411	593
829.023	1605.4	0.902258	0.902258	593
829.124	1612.02	0.903065	0.903065	593
829.233	1618.1	0.903932	0.903932	593
829.343	1622.2	0.904822	0.904822	593
829.444	1624	0.905628	0.905628	593
829.554	1621.38	0.906496	0.906496	593
829.663	1627.44	0.907405	0.907405	593
829.773	1635.49	0.908232	0.908232	593
829.874	1643.01	0.909059	0.909059	593
829.983	1646.96	0.909907	0.909907	593
830.093	1649.74	0.910796	0.910796	593
830.194	1654.95	0.911581	0.911581	593
830.304	1662.41	0.91247	0.91247	593
830.413	1669.38	0.913379	0.913379	593
830.523	1668.11	0.914248	0.914248	593
830.624	1670.67	0.915033	0.915033	593
830.733	1678.41	0.915922	0.915922	593
830.843	1686.13	0.91679	0.91679	593
830.944	1691.66	0.917575	0.917575	593
831.054	1696.57	0.918464	0.918464	593
831.163	1702.66	0.919353	0.919353	593
831.273	1706.51	0.9202	0.9202	593
831.374	1700.53	0.921007	0.921007	593
831.483	1702.74	0.921896	0.921896	593
831.593	1710.26	0.922743	0.922743	593
831.694	1716.56	0.923591	0.923591	593
831.804	1722.67	0.924479	0.924479	593
831.913	1726.24	0.925327	0.925327	593
832.023	1731.27	0.926216	0.926216	593
832.124	1737.17	0.927001	0.927001	593
832.233	1743.51	0.92787	0.92787	593
832.343	1748.7	0.928759	0.928759	593
832.444	1752.53	0.929544	0.929544	593
832.554	1751.69	0.930453	0.930453	593
832.663	1754.32	0.931322	0.931322	593
832.773	1761.94	0.93221	0.93221	593
832.874	1769.33	0.932996	0.932996	593
832.983	1776.21	0.933885	0.933885	593
833.093	1780.95	0.934753	0.934753	593
833.194	1783.53	0.935559	0.935559	593
833.304	1781.73	0.936427	0.936427	593
833.413	1779.39	0.937295	0.937295	593
833.523	1785.21	0.938184	0.938184	593
833.624	1793.54	0.938969	0.938969	593
833.733	1802.1	0.939858	0.939858	593
833.843	1807.91	0.940747	0.940747	593
833.944	1806.68	0.941533	0.941533	593
834.054	1812.93	0.942422	0.942422	593
834.163	1821.62	0.943331	0.943331	593
834.264	1829.06	0.944117	0.944117	593
834.374	1832.59	0.945005	0.945005	593
834.483	1834.87	0.945874	0.945874	593
834.584	1833.98	0.946659	0.946659	593
834.694	1835.1	0.947548	0.947548	593
834.803	1843.7	0.948416	0.948416	593
834.913	1853.36	0.949346	0.949346	593
835.014	1860.76	0.950111	0.950111	593
835.124	1865.11	0.951021	0.951021	593
835.233	1866.85	0.951889	0.951889	593
835.334	1873.49	0.952675	0.952675	593
835.444	1869.63	0.953563	0.953563	593
835.553	1865.78	0.954452	0.954452	594
835.663	1874.94	0.95532	0.95532	594
835.764	1882.95	0.956106	0.956106	594
835.874	1889.01	0.956974	0.956974	594
835.983	1888.19	0.957884	0.957884	594
836.084	1894.95	0.958689	0.958689	594
836.194	1905.79	0.959578	0.959578	594
836.303	1915.32	0.960447	0.960447	594
836.413	1916.99	0.961315	0.961315	594
836.514	1917.42	0.962142	0.962142	594
836.624	1924.6	0.963031	0.963031	594
836.733	1925.64	0.963899	0.963899	594
836.834	1923.97	0.964705	0.964705	594
836.944	1932.86	0.965573	0.965573	594
837.053	1944.14	0.966462	0.966462	594
837.163	1952.4	0.96733	0.96733	594
837.264	1955.11	0.968136	0.968136	594
837.374	1955.35	0.969046	0.969046	594
837.483	1963.58	0.969914	0.969914	594
837.584	1957.3	0.97072	0.97072	594
837.694	1951.55	0.971609	0.971609	594
837.803	1964.21	0.972477	0.972477	594
837.913	1976.04	0.973345	0.973345	594
838.014	1979.05	0.974151	0.974151	594
838.124	1970.59	0.97504	0.97504	594
838.233	1983.46	0.975929	0.975929	594
838.334	1996.01	0.976735	0.976735	594
838.444	2006.77	0.977603	0.977603	594
838.553	2007.2	0.978492	0.978492	594
838.663	2005.46	0.979381	0.979381	594
838.764	2014.71	0.980187	0.980187	594
838.874	2016.92	0.981076	0.981076	594
838.983	2012.74	0.981965	0.981965	594
839.084	2024.07	0.982751	0.982751	594
839.194	2036.12	0.983618	0.983618	594
839.303	2043.05	0.984507	0.984507	594
839.404	2030.19	0.985293	0.985293	594
839.514	2031	0.986223	0.986223	594
839.623	2045.12	0.987112	0.987112	594
839.733	2056.51	0.988001	0.988001	594
839.834	2048.51	0.988807	0.988807	594
839.944	2046.42	0.989675	0.989675	594
840.053	2060.91	0.990564	0.990564	594
840.154	2072.66	0.99137	0.99137	594
840.264	2078.18	0.992238	0.992238	594
840.373	2070.04	0.993127	0.993127	594
840.483	2080.17	0.994016	0.994016	594
840.584	2085.35	0.994801	0.994801	594
840.694	2076.95	0.995711	0.995711	594
840.803	2091.01	0.996579	0.996579	594
840.904	2103.7	0.997385	0.997385	594
841.014	2111.25	0.998254	0.998254	594
841.123	2108.12	0.999163	0.999163	594
841.233	2102.4	1.00005	1.00005	594
841.334	2098.18	1.00084	1.00084	594
841.444	2113.7	1.00171	1.00171	594
841.553	2128.26	1.00259	1.00259	594
841.654	2138.01	1.0034	1.0034	595
841.764	2122.36	1.00427	1.00427	595
841.873	2125.44	1.00518	1.00518	595
841.983	2140.02	1.00607	1.00607	595
842.084	2151.72	1.00687	1.00687	595
842.194	2142.84	1.00774	1.00774	595
842.303	2144.74	1.00863	1.00863	595
842.404	2157.53	1.00944	1.00944	595
842.514	2157.89	1.0103	1.0103	595
842.623	2149.28	1.01117	1.01117	595
842.733	2164.65	1.01206	1.01206	595
842.834	2178.02	1.01287	1.01287	595
842.944	2185.05	1.01376	1.01376	595
843.053	2181.41	1.01462	1.01462	595
843.154	2189.97	1.01541	1.01541	595
843.264	2185.57	1.01632	1.01632	595
843.373	2172.66	1.01719	1.01719	595
843.483	2189.1	1.01804	1.01804	595
843.584	2204.34	1.01886	1.01886	595
843.694	2218.52	1.01975	1.01975	595
843.803	2196.88	1.02062	1.02062	595
843.904	2200.77	1.02143	1.02143	595
844.014	2217.08	1.02229	1.02229	595
844.123	2230.58	1.02318	1.02318	595
844.224	2221.08	1.02401	1.02401	595
844.334	2225.33	1.02488	1.02488	595
844.443	2241.27	1.02575	1.02575	595
844.553	2256.04	1.02666	1.02666	595
844.654	2236.15	1.02744	1.02744	595
844.763	2222.04	1.02833	1.02833	595
844.873	2239.09	1.0292	1.0292	595
844.974	2253.56	1.02998	1.02998	595
845.084	2265	1.03085	1.03085	595
845.193	2252.36	1.03174	1.03174	595
845.303	2260.87	1.03263	1.03263	595
845.404	2273.63	1.03341	1.03341	595
845.513	2260.94	1.0343	1.0343	595
845.623	2259.77	1.03517	1.03517	595
845.724	2274.34	1.03598	1.03598	595
845.834	2286.44	1.03687	1.03687	595
845.943	2263.79	1.03776	1.03776	595
846.053	2279.9	1.03862	1.03862	595
846.154	2295.36	1.03939	1.03939	595
846.263	2310.36	1.0403	1.0403	595
846.373	2298.92	1.04117	1.04117	595
846.474	2295.2	1.04197	1.04197	595
846.584	2310.9	1.04284	1.04284	595
846.693	2320.54	1.04373	1.04373	595
846.803	2305.07	1.0446	1.0446	595
846.904	2315.63	1.0454	1.0454	595
847.013	2327.95	1.04629	1.04629	595
847.123	2322.02	1.04716	1.04716	595
847.224	2315.47	1.04795	1.04795	595
847.334	2333.04	1.04883	1.04883	595
847.443	2349.28	1.0497	1.0497	595
847.553	2344.42	1.05061	1.05061	595
847.654	2317.46	1.05136	1.05136	595
847.763	2336.28	1.05227	1.05227	595
847.873	2353.64	1.05313	1.05313	595
847.974	2368.13	1.05394	1.05394	595
848.084	2353.01	1.05481	1.05481	595
848.193	2341.04	1.0557	1.0557	595
848.303	2359.02	1.05659	1.05659	595
848.404	2374.09	1.05737	1.05737	595
848.513	2371.44	1.05828	1.05828	595
848.623	2378.46	1.05913	1.05913	595
848.724	2393.38	1.05991	1.05991	595
848.834	2408.63	1.06078	1.06078	595
848.943	2398.91	1.06167	1.06167	595
849.053	2383.58	1.06258	1.06258	595
849.154	2399.56	1.06337	1.06337	595
849.263	2416.2	1.06425	1.06425	595
849.364	2386.67	1.06506	1.06506	595
849.474	2374.64	1.06591	1.06591	595
849.583	2393.94	1.06678	1.06678	595
849.693	2409.75	1.06767	1.06767	595
849.794	2398.62	1.06847	1.06847	594
849.904	2409.91	1.06934	1.06934	594
850.013	2426.79	1.07019	1.07019	594
850.114	2440.44	1.07095	1.07095	594
850.224	2436.69	1.07184	1.07184	594
850.333	2417.87	1.07273	1.07273	594
850.443	2435.74	1.07362	1.07362	594
850.544	2451.24	1.07443	1.07443	594
850.654	2434.21	1.07529	1.07529	594
850.763	2424.42	1.0762	1.0762	594
850.864	2441.36	1.07695	1.07695	594
850.974	2459.26	1.07786	1.07786	594
851.083	2461.76	1.07872	1.07872	594
851.193	2441.79	1.07959	1.07959	594
851.294	2459.4	1.08042	1.08042	594
851.404	2477.44	1.08129	1.08129	594
851.513	2466.65	1.08216	1.08216	594
851.614	2455.2	1.08296	1.08296	594
851.724	2474.87	1.08385	1.08385	594
851.833	2491.83	1.08472	1.08472	594
851.943	2472.43	1.08559	1.08559	594
852.044	2471.91	1.08635	1.08635	594
852.154	2490.59	1.08726	1.08726	594
852.263	2503.91	1.08813	1.08813	594
852.364	2488.13	1.08896	1.08896	594
852.474	2495.1	1.0898	1.0898	594
852.583	2512.53	1.09067	1.09067	594
852.693	2527.95	1.09158	1.09158	594
852.794	2484.91	1.09235	1.09235	594
852.904	2499.6	1.09326	1.09326	594
853.013	2518.8	1.09415	1.09415	594
853.114	2534.66	1.09493	1.09493	594
853.224	2529	1.0958	1.0958	594
853.333	2502.14	1.09667	1.09667	594
853.443	2521.2	1.09754	1.09754	594
853.544	2537.96	1.09834	1.09834	594
853.654	2539.66	1.09923	1.09923	594
853.763	2516.37	1.10012	1.10012	594
853.864	2535.18	1.10093	1.10093	594
853.974	2554.46	1.10181	1.10181	594
854.083	2571.65	1.10268	1.10268	594
854.184	2576.21	1.10349	1.10349	594
854.294	2526.36	1.10436	1.10436	594
854.403	2545.77	1.10522	1.10522	594
854.513	2564.73	1.10609	1.10609	594
854.614	2580.71	1.1069	1.1069	594
854.724	2575.21	1.10777	1.10777	594
854.833	2543.45	1.10866	1.10866	594
854.934	2561.66	1.10946	1.10946	594
855.044	2580.92	1.11035	1.11035	594
855.153	2597.99	1.11122	1.11122	594
855.263	2581.97	1.11213	1.11213	594
855.364	2578	1.11291	1.11291	594
855.474	2594.84	1.1138	1.1138	594
855.583	2584.96	1.11467	1.11467	594
855.684	2569.22	1.11546	1.11546	594
855.794	2588.77	1.11635	1.11635	594
855.903	2607.18	1.11721	1.11721	594
856.013	2625.05	1.11812	1.11812	594
856.114	2612	1.11893	1.11893	594
856.224	2586.52	1.1198	1.1198	594
856.333	2606.26	1.12069	1.12069	594
856.434	2623.28	1.12147	1.12147	594
856.544	2625.07	1.12234	1.12234	594
856.653	2604.82	1.12323	1.12323	594
856.763	2625.16	1.1241	1.1241	594
856.864	2642.51	1.1249	1.1249	594
856.974	2659.91	1.12579	1.12579	594
857.083	2618.73	1.12668	1.12668	594
857.184	2613.52	1.12749	1.12749	594
857.294	2634.03	1.12836	1.12836	594
857.403	2652.37	1.12924	1.12924	594
857.513	2633.92	1.13011	1.13011	594
857.614	2637.73	1.13094	1.13094	594
857.724	2657.75	1.13181	1.13181	594
857.833	2676.13	1.13272	1.13272	594
857.934	2663.61	1.1335	1.1335	594
858.044	2647.97	1.13437	1.13437	594
858.153	2666.26	1.13526	1.13526	594
858.263	2682.89	1.13615	1.13615	594
858.364	2644.13	1.13693	1.13693	594
858.474	2657.7	1.13784	1.13784	594
858.583	2677.67	1.13871	1.13871	594
858.684	2693.45	1.1395	1.1395	594
858.794	2693.31	1.14039	1.14039	594
858.903	2674.36	1.14127	1.14127	594
859.013	2694.04	1.14214	1.14214	594
859.114	2711.2	1.14295	1.14295	594
859.223	2711.41	1.14384	1.14384	594
859.333	2673.77	1.14473	1.14473	594
859.434	2692.66	1.14551	1.14551	594
859.543	2711.93	1.1464	1.1464	594
859.653	2698.48	1.14727	1.14727	594
859.754	2683.12	1.1481	1.1481	594
859.864	2704.17	1.14898	1.14898	594
859.973	2721.49	1.14985	1.14985	594
860.083	2688.52	1.15076	1.15076	594
860.184	2703.2	1.15157	1.15157	594
860.293	2723.68	1.15242	1.15242	594
860.403	2743.31	1.1533	1.1533	594
860.504	2745.68	1.15409	1.15409	594
860.614	2739.85	1.155	1.155	594
860.723	2755.61	1.15591	1.15591	594
860.833	2716.54	1.15678	1.15678	594
860.934	2721.27	1.1576	1.1576	594
861.043	2741.89	1.15847	1.15847	594
861.153	2760.78	1.15938	1.15938	594
861.254	2774.97	1.16017	1.16017	594
861.364	2733.98	1.16106	1.16106	594
861.473	2749.29	1.16192	1.16192	594
861.583	2769.67	1.16279	1.16279	594
861.684	2787.15	1.16362	1.16362	594
861.793	2781.47	1.16451	1.16451	594
861.903	2736.48	1.16538	1.16538	594
862.004	2756.34	1.16618	1.16618	594
862.114	2776.63	1.16707	1.16707	594
862.223	2763.12	1.16796	1.16796	594
862.333	2749.53	1.16885	1.16885	594
862.434	2770.47	1.16963	1.16963	594
862.543	2791.92	1.17052	1.17052	594
862.653	2810.39	1.17137	1.17137	594
862.754	2803.83	1.1722	1.1722	594
862.864	2790.07	1.17307	1.17307	594
862.973	2809.37	1.17398	1.17398	594
863.083	2824.42	1.17484	1.17484	594
863.184	2781.54	1.17567	1.17567	594
863.293	2796.12	1.17654	1.17654	594
863.403	2816.04	1.17743	1.17743	594
863.504	2831.73	1.17821	1.17821	594
863.614	2827.47	1.1791	1.1791	594
863.723	2809.66	1.17997	1.17997	594
863.833	2828.76	1.18086	1.18086	594
863.934	2845.77	1.18164	1.18164	594
864.043	2860.43	1.18251	1.18251	594
864.144	2805.07	1.18332	1.18332	594
864.254	2814.1	1.18423	1.18423	594
864.363	2833.81	1.18512	1.18512	594
864.473	2828.26	1.18599	1.18599	594
864.574	2797.47	1.18679	1.18679	594
864.684	2819.84	1.18766	1.18766	594
864.793	2841.36	1.18855	1.18855	594
864.894	2859.58	1.18931	1.18931	594
865.004	2877.55	1.1902	1.1902	594
865.113	2846.49	1.19111	1.19111	594
865.223	2846.74	1.19198	1.19198	594
865.324	2864.64	1.19279	1.19279	594
865.434	2883.39	1.1937	1.1937	594
865.543	2877.16	1.19454	1.19454	594
865.644	2848.16	1.19537	1.19537	594
865.754	2868.05	1.19622	1.19622	594
865.863	2886.09	1.19713	1.19713	594
865.973	2880.36	1.19797	1.19797	594
866.074	2862.46	1.1988	1.1988	594
866.184	2883.79	1.19967	1.19967	594
866.293	2903.52	1.20054	1.20054	594
866.394	2918.63	1.20134	1.20134	594
866.504	2882.53	1.20221	1.20221	594
866.613	2896.64	1.20308	1.20308	594
866.723	2915.29	1.20399	1.20399	594
866.824	2927.18	1.2048	1.2048	594
866.934	2859.54	1.20566	1.20566	594
867.043	2881.71	1.20655	1.20655	594
867.144	2900.86	1.20734	1.20734	594
867.254	2891.37	1.20823	1.20823	594
867.363	2886.4	1.2091	1.2091	594
867.473	2908.3	1.20996	1.20996	594
867.574	2927.07	1.21077	1.21077	594
867.684	2946.83	1.21164	1.21164	594
867.793	2917.3	1.21253	1.21253	594
867.894	2919.5	1.21333	1.21333	594
868.004	2940.38	1.2142	1.2142	594
868.113	2957.64	1.21509	1.21509	594
868.223	2911.44	1.21596	1.21596	594
868.324	2927.67	1.21674	1.21674	594
868.434	2947.5	1.21761	1.21761	594
868.543	2937.17	1.2185	1.2185	594
868.644	2918.22	1.21929	1.21929	594
868.754	2940.18	1.2202	1.2202	594
868.863	2960.9	1.22106	1.22106	594
868.973	2980.09	1.22193	1.22193	594
869.074	2983.68	1.22274	1.22274	595
869.183	2945.79	1.22363	1.22363	595
869.293	2966.01	1.2245	1.2245	595
869.394	2983.57	1.2253	1.2253	595
869.504	2998.8	1.22617	1.22617	595
869.613	2942.71	1.22706	1.22706	595
869.714	2957.6	1.22786	1.22786	595
869.824	2978.46	1.22873	1.22873	595
869.933	2996.04	1.22962	1.22962	595
870.043	2944.18	1.23049	1.23049	595
870.144	2964.4	1.23127	1.23127	595
870.254	2986.56	1.23218	1.23218	595
870.363	3007.62	1.23305	1.23305	595
870.464	3012.05	1.23384	1.23384	595
870.574	2966.76	1.23471	1.23471	595
870.683	2988.93	1.23557	1.23557	595
870.793	3010.06	1.23648	1.23648	595
870.894	3008.29	1.23727	1.23727	595
871.004	2985.06	1.23812	1.23812	595
871.113	3004.96	1.23899	1.23899	595
871.214	3021.43	1.23979	1.23979	595
871.324	2995.04	1.24066	1.24066	595
871.433	3006.19	1.24153	1.24153	595
871.543	3028.21	1.2424	1.2424	595
871.644	3045.98	1.24322	1.24322	595
871.754	3062.18	1.24407	1.24407	595
871.863	3016.31	1.245	1.245	595
871.964	3029.58	1.24579	1.24579	595
872.074	3048.69	1.24663	1.24663	595
872.183	3063.26	1.24752	1.24752	595
872.293	3001.59	1.24839	1.24839	595
872.394	3022.48	1.24918	1.24918	595
872.504	3043.31	1.25004	1.25004	595
872.613	3043.59	1.25095	1.25095	595
872.714	3011.74	1.25174	1.25174	595
872.824	3035.71	1.25265	1.25265	595
872.933	3057.53	1.25352	1.25352	595
873.043	3078.38	1.25438	1.25438	595
873.144	3080.82	1.25517	1.25517	595
873.254	3042.61	1.25606	1.25606	595
873.363	3064.86	1.25695	1.25695	595
873.464	3083.82	1.25773	1.25773	595
873.574	3090.06	1.2586	1.2586	595
873.683	3054.38	1.25949	1.25949	595
873.793	3075.16	1.26034	1.26034	595
873.894	3091.98	1.26117	1.26117	595
874.004	3059.79	1.26205	1.26205	595
874.113	3068.13	1.26292	1.26292	595
874.214	3087.89	1.26373	1.26373	595
874.323	3108.22	1.2646	1.2646	595
874.433	3125.5	1.26549	1.26549	595
874.534	3084.23	1.26629	1.26629	595
874.644	3097.77	1.26716	1.26716	595
874.753	3117.04	1.26803	1.26803	595
874.863	3117.95	1.26892	1.26892	595
874.964	3091.5	1.2697	1.2697	595
875.073	3113.07	1.27059	1.27059	595
875.183	3133.6	1.27148	1.27148	595
875.284	3149.95	1.27229	1.27229	595
875.394	3093.61	1.27317	1.27317	595
875.503	3104.39	1.27402	1.27402	595
875.613	3123.96	1.27491	1.27491	595
875.714	3120.26	1.27572	1.27572	595
875.823	3077.64	1.27659	1.27659	595
875.933	3100.71	1.27745	1.27745	595
876.034	3121.36	1.27826	1.27826	595
876.144	3142.48	1.27913	1.27913	595
876.253	3160.32	1.28002	1.28002	595
876.363	3112.48	1.28093	1.28093	595
876.464	3132.89	1.28171	1.28171	595
876.573	3154.6	1.2826	1.2826	595
876.683	3174.6	1.28347	1.28347	595
876.784	3174.9	1.28427	1.28427	595
876.894	3136.1	1.28516	1.28516	595
877.003	3155.41	1.28601	1.28601	595
877.113	3174.2	1.28692	1.28692	595
877.214	3140.85	1.28773	1.28773	595
877.323	3145.1	1.28862	1.28862	595
877.433	3166.33	1.28948	1.28948	595
877.534	3183.52	1.29027	1.29027	595
877.644	3159.68	1.29118	1.29118	595
877.753	3166.06	1.29205	1.29205	595
877.863	3187.76	1.29292	1.29292	595
877.964	3206.07	1.29372	1.29372	595
878.073	3211.65	1.29459	1.29459	595
878.183	3155.66	1.29548	1.29548	595
878.284	3175.98	1.29628	1.29628	595
878.394	3197.4	1.29715	1.29715	595
878.503	3206.75	1.29804	1.29804	595
878.613	3161.2	1.29893	1.29893	595
878.714	3181.98	1.2997	1.2997	595
878.823	3204.2	1.30061	1.30061	595
878.933	3208.72	1.30149	1.30149	595
879.034	3173.25	1.3023	1.3023	595
879.144	3196.36	1.30317	1.30317	595
879.253	3217.81	1.30406	1.30406	595
879.354	3235.82	1.30484	1.30484	595
879.464	3226.9	1.30575	1.30575	595
879.573	3216.74	1.30662	1.30662	595
879.674	3233.8	1.30743	1.30743	595
879.784	3250.91	1.30832	1.30832	595
879.893	3195.04	1.3092	1.3092	595
880.003	3213.58	1.31005	1.31005	595
880.104	3233.48	1.31088	1.31088	595
880.214	3252.88	1.31173	1.31173	595
880.323	3222.34	1.31264	1.31264	595
880.424	3217.42	1.31342	1.31342	595
880.534	3240.56	1.31433	1.31433	595
880.643	3261.41	1.3152	1.3152	595
880.753	3280.86	1.31609	1.31609	595
880.854	3250.29	1.31689	1.31689	595
880.964	3241.93	1.31774	1.31774	595
881.073	3263.56	1.31865	1.31865	595
881.174	3270.84	1.31948	1.31948	595
881.284	3214.46	1.32032	1.32032	595
881.393	3238.31	1.32123	1.32123	595
881.503	3261.02	1.3221	1.3221	595
881.604	3280.04	1.32291	1.32291	595
881.714	3265.93	1.3238	1.3238	595
881.823	3248.02	1.32469	1.32469	595
881.924	3270.07	1.32551	1.32551	595
882.034	3292.46	1.32642	1.32642	595
882.143	3311.12	1.32729	1.32729	595
882.253	3273.24	1.32816	1.32816	596
882.354	3289.88	1.32899	1.32899	596
882.464	3309.24	1.32985	1.32985	596
882.573	3300.45	1.33074	1.33074	596
882.674	3267.91	1.33153	1.33153	596
882.784	3290.46	1.33242	1.33242	596
882.893	3311.59	1.33331	1.33331	596
883.003	3322.05	1.33417	1.33417	596
883.104	3277.97	1.33498	1.33498	596
883.214	3300.11	1.33587	1.33587	596
883.323	3321.26	1.33674	1.33674	596
883.424	3339.6	1.33756	1.33756	596
883.534	3308.27	1.33843	1.33843	596
883.643	3293.09	1.33932	1.33932	596
883.753	3316.12	1.34019	1.34019	596
883.854	3334.75	1.341	1.341	596
883.964	3302.66	1.34188	1.34188	596
884.073	3297.91	1.34275	1.34275	596
884.174	3319.23	1.34356	1.34356	596
884.284	3341.34	1.34445	1.34445	596
884.393	3360.92	1.34534	1.34534	596
884.494	3339.61	1.34612	1.34612	596
884.604	3334.14	1.34703	1.34703	596
884.713	3354.59	1.3479	1.3479	596
884.823	3372.06	1.34877	1.34877	596
884.924	3325.54	1.34959	1.34959	596
885.034	3340.09	1.35046	1.35046	596
885.143	3361.31	1.35133	1.35133	596
885.244	3378.45	1.35214	1.35214	596
885.354	3367.87	1.35301	1.35301	596
885.463	3337.06	1.35389	1.35389	596
885.573	3359.71	1.35476	1.35476	596
885.674	3379.35	1.35559	1.35559	596
885.784	3397.37	1.35646	1.35646	596
885.893	3335.15	1.35735	1.35735	596
885.994	3356.52	1.35813	1.35813	596
886.104	3378.44	1.35904	1.35904	596
886.213	3397.77	1.35989	1.35989	596
886.323	3352.84	1.36078	1.36078	596
886.424	3353.37	1.36158	1.36158	596
886.534	3376.83	1.36247	1.36247	596
886.643	3398.4	1.36334	1.36334	596
886.744	3417.19	1.36415	1.36415	596
886.854	3408.44	1.36504	1.36504	596
886.963	3389.06	1.36592	1.36592	596
887.073	3408.74	1.36681	1.36681	596
887.174	3426.23	1.3676	1.3676	596
887.284	3406.19	1.36849	1.36849	596
887.393	3391.23	1.36934	1.36934	595
887.494	3408.97	1.37016	1.37016	595
887.604	3427.9	1.37103	1.37103	595
887.713	3403.76	1.3719	1.3719	595
887.823	3380.78	1.37279	1.37279	595
887.924	3401	1.37359	1.37359	595
888.034	3422.8	1.37446	1.37446	595
888.143	3441.41	1.37535	1.37535	595
888.244	3391.96	1.37614	1.37614	595
888.354	3408.23	1.37702	1.37702	595
888.463	3430.86	1.37789	1.37789	595
888.573	3451.85	1.37878	1.37878	595
888.674	3469.71	1.37955	1.37955	595
888.784	3477.31	1.38046	1.38046	595
888.893	3415.32	1.38134	1.38134	595
888.994	3436.17	1.38211	1.38211	595
889.104	3457.64	1.383	1.383	595
889.213	3476.39	1.38387	1.38387	595
889.314	3413.45	1.38469	1.38469	595
889.424	3428.72	1.38556	1.38556	595
889.533	3450.7	1.38643	1.38643	595
889.643	3444.1	1.38732	1.38732	595
889.744	3414.46	1.3881	1.3881	595
889.853	3439.1	1.38899	1.38899	595
889.963	3461.23	1.38984	1.38984	595
890.064	3480.6	1.39065	1.39065	595
890.174	3464.04	1.39154	1.39154	595
890.283	3444.03	1.3924	1.3924	595
890.393	3467.17	1.39329	1.39329	595
890.494	3486.85	1.39408	1.39408	594
890.603	3508.67	1.39497	1.39497	594
890.713	3485.33	1.39586	1.39586	594
890.814	3467.69	1.39666	1.39666	594
890.924	3490.14	1.39751	1.39751	594
891.033	3511.36	1.39842	1.39842	594
891.143	3472.64	1.39929	1.39929	594
891.244	3484.91	1.40005	1.40005	594
891.353	3506.16	1.40094	1.40094	594
891.463	3470.21	1.40185	1.40185	594
891.564	3469.72	1.40262	1.40262	594
891.674	3492.89	1.40352	1.40352	594
891.783	3516.34	1.40439	1.40439	594
891.893	3535.44	1.40528	1.40528	594
891.994	3498.9	1.40607	1.40607	594
892.103	3496.54	1.40694	1.40694	594
892.213	3520.14	1.40778	1.40778	594
892.314	3538.2	1.40857	1.40857	594
892.424	3551.5	1.40946	1.40946	593
892.533	3502.18	1.41035	1.41035	593
892.643	3525.2	1.41121	1.41121	593
892.744	3544.15	1.412	1.412	593
892.853	3538.47	1.41293	1.41293	593
892.963	3513.88	1.41378	1.41378	593
893.064	3533.45	1.41458	1.41458	593
893.174	3518.91	1.41545	1.41545	593
893.283	3497.78	1.41634	1.41634	593
893.393	3522.95	1.41719	1.41719	593
893.494	3543.04	1.41797	1.41797	593
893.603	3564.44	1.41886	1.41886	593
893.713	3560.88	1.41975	1.41975	593
893.814	3536.93	1.42056	1.42056	593
893.924	3558.55	1.42145	1.42145	593
894.033	3578.45	1.42231	1.42231	593
894.143	3583.35	1.42318	1.42318	593
894.244	3549.48	1.42399	1.42399	593
894.353	3569.28	1.42488	1.42488	593
894.454	3586.92	1.42566	1.42566	592
894.564	3597.17	1.42653	1.42653	592
894.673	3542.16	1.42742	1.42742	592
894.783	3563.71	1.42827	1.42827	592
894.884	3583.1	1.42909	1.42909	592
894.994	3602.86	1.42996	1.42996	592
895.103	3564.74	1.43085	1.43085	592
895.204	3550.15	1.43166	1.43166	592
895.314	3573.42	1.43255	1.43255	592
895.423	3593.81	1.43339	1.43339	592
895.533	3584.86	1.43428	1.43428	592
895.634	3561.4	1.43507	1.43507	592
895.744	3585.35	1.43596	1.43596	592
895.853	3608.35	1.43683	1.43683	592
895.954	3627.54	1.43763	1.43763	592
896.064	3643.94	1.4385	1.4385	592
896.173	3596.44	1.43941	1.43941	592
896.283	3615.53	1.44026	1.44026	592
896.384	3632.83	1.4411	1.4411	592
896.494	3595.47	1.44195	1.44195	592
896.603	3584.44	1.44284	1.44284	592
896.704	3604.78	1.44363	1.44363	592
896.814	3626.73	1.44451	1.44451	592
896.923	3640.83	1.44538	1.44538	592
897.033	3583.83	1.44625	1.44625	592
897.134	3605.15	1.44706	1.44706	592
897.244	3627.65	1.44795	1.44795	592
897.353	3649.24	1.44881	1.44881	592
897.454	3667.25	1.44964	1.44964	592
897.564	3651.92	1.45051	1.45051	592
897.673	3621.93	1.4514	1.4514	592
897.783	3643.32	1.45227	1.45227	592
897.884	3662.33	1.45307	1.45307	592
897.994	3678.86	1.45394	1.45394	592
898.103	3611.26	1.45483	1.45483	592
898.204	3630.52	1.45562	1.45562	592
898.314	3652.05	1.4565	1.4565	592
898.423	3670.48	1.45741	1.45741	592
898.533	3621.12	1.45828	1.45828	592
898.634	3642.33	1.45909	1.45909	592
898.744	3664.98	1.45994	1.45994	592
898.853	3687.33	1.46084	1.46084	592
898.954	3700.58	1.46163	1.46163	592
899.064	3653.62	1.4625	1.4625	592
899.173	3673.55	1.46337	1.46337	592
899.274	3691	1.46417	1.46417	592
899.384	3662.04	1.46508	1.46508	592
899.493	3656.23	1.46597	1.46597	592
899.603	3678.75	1.46682	1.46682	592
899.704	3697.04	1.46765	1.46765	592
899.814	3672.6	1.46853	1.46853	592
899.923	3669.93	1.46942	1.46942	592
900.024	3690.9	1.47021	1.47021	592
900.134	3712.44	1.4711	1.4711	592
900.243	3732.08	1.47199	1.47199	592
900.353	3686.09	1.47288	1.47288	592
900.454	3688.34	1.47364	1.47364	592
900.564	3708.88	1.47455	1.47455	592
900.673	3719.6	1.4754	1.4754	592
900.774	3662.81	1.47622	1.47622	592
900.884	3685.81	1.47709	1.47709	592
900.993	3708.23	1.47798	1.47798	592
901.103	3728.61	1.47887	1.47887	592
901.204	3692.87	1.4797	1.4797	592
901.314	3695.38	1.48054	1.48054	592
901.423	3719.42	1.48145	1.48145	592
901.524	3740.11	1.48222	1.48222	592
901.634	3760.45	1.48313	1.48313	592
901.743	3745.09	1.484	1.484	592
901.853	3732.38	1.48488	1.48488	592
901.954	3748.86	1.48569	1.48569	592
902.064	3707.84	1.48656	1.48656	592
902.173	3712.17	1.48747	1.48747	592
902.274	3732.58	1.48825	1.48825	592
902.384	3754.42	1.48914	1.48914	592
902.493	3746.83	1.49001	1.49001	592
902.603	3723.63	1.4909	1.4909	592
902.704	3744.86	1.49171	1.49171	592
902.814	3767.27	1.49257	1.49257	592
902.923	3786.1	1.49346	1.49346	592
903.024	3744.01	1.49431	1.49431	592
903.134	3753.89	1.49518	1.49518	592
903.243	3774.96	1.49607	1.49607	592
903.353	3793.61	1.49696	1.49696	592
903.454	3736.28	1.49778	1.49778	592
903.564	3749.35	1.49863	1.49863	592
903.673	3771.52	1.4995	1.4995	592
903.774	3786.67	1.50033	1.50033	592
903.884	3735.82	1.50119	1.50119	592
903.993	3760.32	1.5021	1.5021	592
904.103	3783.94	1.50297	1.50297	592
904.204	3804	1.5038	1.5038	592
904.313	3814.96	1.50467	1.50467	592
904.423	3773.42	1.50554	1.50554	592
904.524	3792.33	1.50634	1.50634	592
904.633	3813.04	1.50721	1.50721	592
904.743	3830.65	1.50812	1.50812	592
904.844	3773.92	1.50892	1.50892	592
904.954	3789.56	1.50981	1.50981	592
905.063	3811.03	1.51068	1.51068	592
905.173	3830.34	1.51155	1.51155	592
905.274	3804.1	1.51236	1.51236	592
905.383	3780.63	1.51324	1.51324	592
905.493	3803.8	1.51411	1.51411	592
905.594	3824.52	1.51494	1.51494	592
905.704	3845.29	1.51581	1.51581	592
905.813	3824.49	1.5167	1.5167	592
905.923	3790.7	1.51757	1.51757	592
906.024	3811.64	1.51839	1.51839	592
906.133	3833.57	1.51926	1.51926	592
906.243	3835.89	1.52015	1.52015	592
906.344	3786.59	1.52093	1.52093	592
906.454	3811.58	1.52182	1.52182	592
906.563	3835.87	1.52269	1.52269	592
906.673	3857.56	1.5236	1.5236	592
906.774	3873.99	1.52439	1.52439	592
906.883	3821.15	1.52525	1.52525	592
906.993	3831.15	1.52614	1.52614	592
907.094	3852.02	1.52693	1.52693	592
907.204	3873.06	1.52782	1.52782	592
907.313	3891.83	1.52871	1.52871	592
907.423	3853.64	1.5296	1.5296	592
907.524	3851.8	1.53038	1.53038	592
907.633	3872.46	1.53125	1.53125	592
907.743	3891.33	1.53214	1.53214	593
907.844	3835.23	1.53299	1.53299	593
907.954	3841.15	1.53385	1.53385	593
908.063	3863.49	1.53472	1.53472	593
908.173	3884.27	1.53559	1.53559	593
908.274	3901.15	1.5364	1.5364	593
908.383	3868.32	1.53726	1.53726	593
908.493	3868.28	1.53815	1.53815	593
908.594	3889	1.53894	1.53894	593
908.704	3910.11	1.53983	1.53983	593
908.813	3928.38	1.54068	1.54068	593
908.923	3856.87	1.54158	1.54158	593
909.024	3877.79	1.54239	1.54239	593
909.133	3900.12	1.54326	1.54326	593
909.234	3919.27	1.54407	1.54407	593
909.344	3869.1	1.54495	1.54495	593
909.453	3887.19	1.54584	1.54584	593
909.563	3908.31	1.54669	1.54669	593
909.664	3901.89	1.5475	1.5475	593
909.774	3876.59	1.54836	1.54836	593
909.883	3900.74	1.54925	1.54925	593
909.984	3922.03	1.55006	1.55006	593
910.094	3943.06	1.55093	1.55093	593
910.203	3957.21	1.5518	1.5518	593
910.313	3917.15	1.55271	1.55271	593
910.414	3932.12	1.55349	1.55349	593
910.524	3950.98	1.55436	1.55436	593
910.633	3943.59	1.55523	1.55523	593
910.734	3898.75	1.55603	1.55603	593
910.844	3921.03	1.55692	1.55692	593
910.953	3942.05	1.55779	1.55779	593
911.063	3959.93	1.55868	1.55868	593
911.164	3907.64	1.55947	1.55947	593
911.274	3918.43	1.56033	1.56033	593
911.383	3941.38	1.56122	1.56122	593
911.484	3960.5	1.56203	1.56203	593
911.594	3980.69	1.5629	1.5629	593
911.703	3974.13	1.56376	1.56376	593
911.813	3929.23	1.56465	1.56465	593
911.914	3949.47	1.56544	1.56544	593
912.024	3970.54	1.56635	1.56635	593
912.133	3970.92	1.56722	1.56722	593
912.234	3916.96	1.568	1.568	593
912.344	3941.11	1.56887	1.56887	593
912.453	3963.84	1.56976	1.56976	593
912.563	3985.59	1.57063	1.57063	593
912.664	4001.76	1.57143	1.57143	593
912.774	3956.74	1.57234	1.57234	593
912.883	3969.82	1.57321	1.57321	593
912.984	3989.47	1.574	1.574	593
913.094	4009.69	1.57486	1.57486	593
913.203	3992.97	1.57573	1.57573	593
913.313	3974.53	1.5766	1.5766	593
913.414	3993.39	1.57739	1.57739	593
913.524	4012.66	1.57825	1.57825	593
913.633	3976.79	1.57912	1.57912	593
913.734	3968.29	1.57993	1.57993	593
913.844	3991.44	1.5808	1.5808	594
913.953	4013.01	1.58169	1.58169	594
914.063	4031.25	1.58257	1.58257	594
914.164	4000.17	1.58338	1.58338	594
914.273	3987.66	1.58425	1.58425	594
914.383	4011.25	1.58514	1.58514	594
914.484	4031.28	1.58592	1.58592	594
914.594	4050.76	1.58681	1.58681	594
914.703	3979.17	1.58766	1.58766	594
914.804	3995.63	1.58847	1.58847	594
914.914	4019.38	1.58933	1.58933	594
915.023	4039.12	1.59022	1.59022	594
915.133	3982.75	1.59113	1.59113	594
915.234	3997.78	1.59192	1.59192	594
915.344	4021	1.59279	1.59279	594
915.453	4042.71	1.59368	1.59368	594
915.554	4058.14	1.59444	1.59444	594
915.664	4009.19	1.59533	1.59533	594
915.773	4032.05	1.59622	1.59622	594
915.883	4055.84	1.59707	1.59707	594
915.984	4075.12	1.59789	1.59789	594
916.094	4062.33	1.59876	1.59876	594
916.203	4037.35	1.59967	1.59967	594
916.304	4057.32	1.60045	1.60045	594
916.414	4077.79	1.60132	1.60132	594
916.523	4061.05	1.60221	1.60221	594
916.633	4034.89	1.6031	1.6031	594
916.734	4054.98	1.60389	1.60389	594
916.844	4075.04	1.60475	1.60475	594
916.953	4048.45	1.60562	1.60562	594
917.054	4039.34	1.60645	1.60645	594
917.164	4063.34	1.60732	1.60732	594
917.273	4086.27	1.60819	1.60819	594
917.383	4105.63	1.6091	1.6091	594
917.484	4104.48	1.60988	1.60988	594
917.594	4065.79	1.61077	1.61077	594
917.703	4086.37	1.61162	1.61162	594
917.804	4104.98	1.6124	1.6124	594
917.914	4123.72	1.61329	1.61329	594
918.023	4086.83	1.6142	1.6142	594
918.133	4061.68	1.61505	1.61505	594
918.234	4082.57	1.61583	1.61583	594
918.344	4104.41	1.61672	1.61672	594
918.453	4122.8	1.61763	1.61763	594
918.554	4074.98	1.61844	1.61844	594
918.664	4080.47	1.61931	1.61931	594
918.773	4104.11	1.62022	1.62022	594
918.883	4125.68	1.62111	1.62111	594
918.984	4143.44	1.62189	1.62189	594
919.094	4145.19	1.62278	1.62278	594
919.203	4082.61	1.62363	1.62363	594
919.304	4101.6	1.62441	1.62441	594
919.413	4122.76	1.62532	1.62532	594
919.523	4141.53	1.62619	1.62619	594
919.624	4080.38	1.62702	1.62702	594
919.734	4089.98	1.62791	1.62791	594
919.843	4113.59	1.62879	1.62879	594
919.953	4135.48	1.62964	1.62964	594
920.054	4154.51	1.63043	1.63043	594
920.163	4167.56	1.63132	1.63132	594
920.273	4123.33	1.63221	1.63221	594
920.374	4140.11	1.63297	1.63297	594
920.484	4160.74	1.63388	1.63388	594
920.593	4150.35	1.63477	1.63477	594
920.703	4118.78	1.63564	1.63564	594
920.804	4138.72	1.63642	1.63642	594
920.913	4159.3	1.63733	1.63733	594
921.023	4140.65	1.63822	1.63822	594
921.124	4125.36	1.63903	1.63903	594
921.234	4148.87	1.63989	1.63989	594
921.343	4172	1.64076	1.64076	594
921.453	4192.34	1.64165	1.64165	594
921.554	4192.99	1.64244	1.64244	594
921.663	4164.98	1.64333	1.64333	594
921.773	4184.07	1.64424	1.64424	594
921.874	4200.79	1.64502	1.64502	594
921.984	4181.69	1.64589	1.64589	594
922.093	4139.89	1.64678	1.64678	594
922.203	4163.21	1.64767	1.64767	594
922.304	4182.91	1.64845	1.64845	594
922.413	4203.48	1.64936	1.64936	594
922.523	4188.74	1.65023	1.65023	594
922.624	4150.79	1.65106	1.65106	594
922.734	4175.7	1.65193	1.65193	594
922.843	4199.27	1.65279	1.65279	594
922.953	4221.33	1.65368	1.65368	594
923.054	4238.56	1.65449	1.65449	594
923.163	4169.23	1.65538	1.65538	594
923.273	4186.24	1.65627	1.65627	594
923.374	4206.66	1.65707	1.65707	594
923.484	4218.59	1.65796	1.65796	594
923.593	4170.96	1.65883	1.65883	594
923.703	4194.05	1.6597	1.6597	594
923.804	4212.61	1.6605	1.6605	594
923.913	4199.47	1.66139	1.66139	594
924.023	4185.8	1.66226	1.66226	594
924.124	4207.29	1.66307	1.66307	594
924.234	4230.87	1.66398	1.66398	594
924.343	4250.93	1.66489	1.66489	594
924.444	4248.06	1.66569	1.66569	594
924.554	4222.38	1.66656	1.66656	594
924.663	4242	1.66743	1.66743	594
924.764	4259.16	1.66826	1.66826	594
924.874	4266.34	1.66912	1.66912	594
924.983	4202.9	1.67001	1.67001	594
925.093	4225.71	1.6709	1.6709	594
925.194	4246.04	1.67169	1.67169	594
925.304	4266.15	1.67258	1.67258	594
925.413	4221.35	1.67346	1.67346	594
925.514	4220.12	1.67427	1.67427	594
925.624	4244.1	1.67514	1.67514	594
925.733	4266.27	1.67603	1.67603	594
925.843	4286.07	1.67692	1.67692	594
925.944	4294.93	1.67772	1.67772	594
926.054	4246.38	1.67859	1.67859	594
926.163	4262.8	1.67946	1.67946	594
926.264	4281.4	1.68026	1.68026	594
926.374	4299.28	1.68115	1.68115	594
926.483	4217.88	1.68204	1.68204	594
926.593	4239.07	1.68291	1.68291	594
926.694	4259.88	1.68374	1.68374	594
926.804	4282.08	1.68461	1.68461	594
926.913	4300.25	1.68549	1.68549	594
927.014	4252.03	1.6863	1.6863	594
927.124	4269.6	1.68721	1.68721	594
927.233	4290.65	1.68804	1.68804	594
927.343	4310.56	1.68895	1.68895	594
927.444	4311.64	1.68973	1.68973	594
927.554	4269.57	1.69064	1.69064	594
927.663	4291.29	1.69151	1.69151	594
927.764	4309.9	1.6923	1.6923	594
927.874	4314.86	1.69318	1.69318	594
927.983	4277.56	1.69407	1.69407	594
928.093	4301.15	1.69494	1.69494	594
928.194	4322.32	1.69577	1.69577	594
928.304	4342.89	1.69664	1.69664	594
928.413	4329.05	1.69752	1.69752	594
928.514	4304.41	1.69831	1.69831	594
928.624	4323.94	1.69918	1.69918	594
928.733	4341.69	1.70007	1.70007	594
928.843	4258.95	1.70096	1.70096	594
928.944	4273.49	1.70176	1.70176	594
929.054	4297.44	1.70261	1.70261	594
[truncated: 1,821 more rows]
