# Supplementary material for: Benchmark dataset of the effect of grain size on strength in the single-phase FCC CrCoNi medium entropy alloy
Source: Data Brief. 2019 Oct 1;27:104592. doi: 10.1016/j.dib.2019.104592 (PMC6812030; doi:10.1016/j.dib.2019.104592)
Supplement: Multimedia component 1 [file mmc1.zip › Compression_Tests/873K/CrCoNi_1373K_30min_873K.xlsx]

## Sheet: CrCoNi_1373K_30min_873K
Name	CrCoNi-1100°C-30min-873K
Diameter	4.02	mm
Sample height	8.02	mm
Gage length	8.02	mm
Speed ​​during measurement	0.5	mm/min
Time	Force	Crosshead Displacement	Crosshead Displacement	Temperature
s	N	mm	mm	°C
8592.67	204.696	0	0	593
8592.75	204.538	-6.91216e-11	-6.91216e-11	593
8592.78	204.601	-6.91216e-11	-6.91216e-11	593
8592.78	204.601	-6.91216e-11	-6.91216e-11	593
8592.89	204.869	-6.91216e-11	-6.91216e-11	593
8593	205.027	-2.06233e-05	-2.06233e-05	593
8593.11	209.424	0.000413251	0.000413251	593
8593.21	219.674	0.00128157	0.00128157	593
8593.32	231.494	0.00223238	0.00223238	593
8593.43	243.557	0.0032037	0.0032037	593
8593.53	253.205	0.00405104	0.00405104	593
8593.64	266.276	0.00498135	0.00498135	593
8593.75	279.971	0.00584967	0.00584967	593
8593.86	294.494	0.00677998	0.00677998	593
8593.96	308.455	0.00762732	0.00762732	593
8594.07	323.744	0.00853665	0.00853665	593
8594.18	339.338	0.00946696	0.00946696	593
8594.28	353.322	0.0102938	0.0102938	593
8594.39	369.822	0.0112241	0.0112241	593
8594.5	385.401	0.0121334	0.0121334	593
8594.61	400.697	0.0130637	0.0130637	593
8594.71	414.635	0.0138701	0.0138701	593
8594.82	430.104	0.0147999	0.0147999	593
8594.93	445.299	0.0157302	0.0157302	593
8595.03	459.244	0.016557	0.016557	593
8595.14	474.479	0.0174874	0.0174874	593
8595.25	488.713	0.0183762	0.0183762	593
8595.36	503.268	0.0192855	0.0192855	593
8595.46	516.69	0.0201333	0.0201333	593
8595.57	531.533	0.0210632	0.0210632	593
8595.68	546.627	0.021952	0.021952	593
8595.78	560.291	0.0227998	0.0227998	593
8595.89	574.776	0.0237091	0.0237091	593
8596	589.33	0.0246185	0.0246185	593
8596.11	603.94	0.0255488	0.0255488	593
8596.21	617.479	0.0263551	0.0263551	593
8596.32	632.76	0.0272644	0.0272644	593
8596.43	647.627	0.0281947	0.0281947	593
8596.53	661.385	0.0290216	0.0290216	594
8596.64	676.229	0.0299519	0.0299519	594
8596.75	691.104	0.0308612	0.0308612	594
8596.86	706.713	0.0317915	0.0317915	594
8596.96	720.447	0.0326184	0.0326184	594
8597.07	735.088	0.0335277	0.0335277	594
8597.17	748.434	0.0343548	0.0343548	594
8597.28	763.777	0.0352642	0.0352642	594
8597.39	778.082	0.036153	0.036153	594
8597.5	792.894	0.0371038	0.0371038	594
8597.6	806.059	0.0379101	0.0379101	594
8597.71	820.426	0.03884	0.03884	594
8597.82	834.691	0.0397498	0.0397498	594
8597.92	847.816	0.0406176	0.0406176	594
8598.03	862.887	0.0414859	0.0414859	594
8598.14	876.988	0.0424162	0.0424162	594
8598.25	889.691	0.0433258	0.0433258	594
8598.35	901.098	0.0441526	0.0441526	594
8598.46	913.176	0.0450829	0.0450829	594
8598.57	924.605	0.0459923	0.0459923	594
8598.67	934.359	0.0468191	0.0468191	594
8598.78	946.344	0.0477284	0.0477284	594
8598.89	958.223	0.0486587	0.0486587	594
8599	970.016	0.0495681	0.0495681	594
8599.1	980.062	0.0503949	0.0503949	594
8599.21	991.875	0.0513047	0.0513047	594
8599.32	1003.96	0.052235	0.052235	594
8599.42	1013.54	0.0530616	0.0530616	594
8599.53	1024.25	0.0539299	0.0539299	594
8599.64	1033.36	0.0548188	0.0548188	594
8599.75	1027.73	0.0557486	0.0557486	594
8599.85	1041.98	0.0565754	0.0565754	594
8599.96	1055.09	0.0574852	0.0574852	594
8600.07	1067.16	0.0584156	0.0584156	594
8600.17	1077.57	0.0592424	0.0592424	594
8600.28	1089.46	0.0601722	0.0601722	594
8600.39	1100.91	0.061082	0.061082	594
8600.5	1112.93	0.0619914	0.0619914	594
8600.6	1123.8	0.0628182	0.0628182	594
8600.71	1135.46	0.063728	0.063728	594
8600.82	1148.14	0.0646578	0.0646578	594
8600.92	1159.25	0.0654847	0.0654847	594
8601.03	1171.25	0.0663945	0.0663945	594
8601.14	1183.86	0.0673243	0.0673243	594
8601.25	1196.74	0.0682341	0.0682341	594
8601.35	1208.51	0.0690609	0.0690609	594
8601.46	1221.14	0.0699703	0.0699703	594
8601.57	1234.74	0.0708801	0.0708801	594
8601.67	1246.86	0.0717069	0.0717069	594
8601.78	1258.96	0.0726162	0.0726162	594
8601.89	1272.15	0.0735466	0.0735466	594
8602	1284.66	0.0744559	0.0744559	594
8602.1	1295.73	0.0752827	0.0752827	594
8602.21	1308.1	0.0762129	0.0762129	594
8602.32	1320.48	0.0771222	0.0771222	594
8602.42	1331.09	0.077949	0.077949	594
8602.53	1342.44	0.0788794	0.0788794	594
8602.64	1354.36	0.0797892	0.0797892	594
8602.74	1364.82	0.080595	0.080595	594
8602.85	1375.99	0.0815048	0.0815048	594
8602.96	1387.05	0.0824142	0.0824142	594
8603.07	1398.34	0.0833445	0.0833445	594
8603.17	1408.03	0.0841918	0.0841918	594
8603.28	1418.24	0.0851011	0.0851011	594
8603.39	1430.44	0.0860109	0.0860109	594
8603.49	1440.05	0.0868583	0.0868583	594
8603.6	1450.17	0.0877473	0.0877473	594
8603.71	1459.88	0.0886981	0.0886981	594
8603.82	1470.56	0.0896075	0.0896075	594
8603.92	1480.68	0.0904343	0.0904343	594
8604.03	1490.6	0.0913441	0.0913441	594
8604.14	1500.23	0.0922534	0.0922534	594
8604.24	1509.84	0.0930803	0.0930803	594
8604.35	1518.87	0.0940106	0.0940106	594
8604.46	1526.73	0.0949404	0.0949404	594
8604.57	1534.7	0.0958502	0.0958502	594
8604.67	1538.23	0.0966976	0.0966976	594
8604.78	1537.2	0.0976074	0.0976074	594
8604.89	1545.21	0.0985372	0.0985372	594
8604.99	1544.9	0.099364	0.099364	594
8605.1	1531.1	0.100274	0.100274	594
8605.21	1531.13	0.101163	0.101163	594
8605.32	1534.59	0.102072	0.102072	594
8605.42	1538.05	0.10294	0.10294	594
8605.53	1542.37	0.103871	0.103871	594
8605.64	1547.01	0.104759	0.104759	594
8605.74	1551.24	0.105607	0.105607	594
8605.85	1555.35	0.106537	0.106537	594
8605.96	1560.29	0.107446	0.107446	594
8606.07	1566.48	0.108356	0.108356	594
8606.17	1570.71	0.109204	0.109204	594
8606.28	1573.88	0.110113	0.110113	594
8606.39	1578.6	0.111023	0.111023	594
8606.49	1583.93	0.11185	0.11185	594
8606.6	1587.21	0.112779	0.112779	594
8606.71	1589.2	0.113689	0.113689	594
8606.82	1594.81	0.114599	0.114599	594
8606.92	1600.26	0.115446	0.115446	594
8607.03	1605.12	0.116376	0.116376	594
8607.14	1610.34	0.117286	0.117286	594
8607.24	1614.65	0.118133	0.118133	594
8607.35	1618.59	0.119043	0.119043	594
8607.46	1621.03	0.119952	0.119952	594
8607.56	1619.19	0.1208	0.1208	594
8607.67	1611.63	0.12173	0.12173	594
8607.78	1623.2	0.12264	0.12264	594
8607.89	1639.49	0.123569	0.123569	594
8607.99	1653.16	0.124376	0.124376	594
8608.1	1655.24	0.125306	0.125306	594
8608.21	1645.73	0.126215	0.126215	594
8608.31	1660.36	0.127063	0.127063	594
8608.42	1675	0.127973	0.127973	594
8608.53	1662.53	0.128923	0.128923	594
8608.64	1656.06	0.129833	0.129833	594
8608.74	1647.06	0.13066	0.13066	595
8608.85	1655.63	0.131569	0.131569	595
8608.96	1671.44	0.132479	0.132479	595
8609.06	1679.54	0.133347	0.133347	595
8609.17	1680.29	0.134277	0.134277	595
8609.28	1691.79	0.135187	0.135187	595
8609.39	1705.7	0.136117	0.136117	595
8609.49	1708.09	0.136923	0.136923	595
8609.6	1702.65	0.137853	0.137853	595
8609.71	1717.56	0.138763	0.138763	595
8609.81	1730.87	0.13961	0.13961	595
8609.92	1729.58	0.140561	0.140561	595
8610.03	1698.23	0.14147	0.14147	595
8610.14	1703.28	0.142401	0.142401	595
8610.24	1720.03	0.143269	0.143269	595
8610.35	1736.33	0.144158	0.144158	595
8610.46	1724.54	0.145088	0.145088	595
8610.56	1731.99	0.145915	0.145915	595
8610.67	1751.24	0.146824	0.146824	595
8610.78	1768.57	0.147755	0.147755	595
8610.89	1753.72	0.148684	0.148684	595
8610.99	1748.74	0.149491	0.149491	595
8611.1	1768.1	0.150421	0.150421	595
8611.21	1765.99	0.151351	0.151351	595
8611.31	1761.01	0.152178	0.152178	595
8611.42	1767.24	0.153108	0.153108	595
8611.53	1769.77	0.154018	0.154018	595
8611.64	1785.95	0.154927	0.154927	595
8611.74	1801.6	0.155775	0.155775	595
8611.85	1799.99	0.156684	0.156684	595
8611.96	1794.94	0.157594	0.157594	595
8612.06	1812.64	0.158441	0.158441	595
8612.17	1826.24	0.159392	0.159392	595
8612.28	1782.59	0.160301	0.160301	595
8612.38	1784.73	0.161128	0.161128	595
8612.49	1806.01	0.162038	0.162038	595
8612.6	1823.89	0.162968	0.162968	595
8612.7	1799.84	0.163816	0.163816	595
8612.81	1813.65	0.164725	0.164725	595
8612.92	1835.2	0.165635	0.165635	595
8613.03	1854.64	0.166544	0.166544	595
8613.13	1870.11	0.167392	0.167392	595
8613.24	1853.61	0.168301	0.168301	595
8613.35	1829.25	0.169231	0.169231	595
8613.45	1849.75	0.170058	0.170058	595
8613.56	1870.07	0.170968	0.170968	595
8613.67	1865.63	0.171898	0.171898	595
8613.78	1836.09	0.172787	0.172787	595
8613.88	1851.38	0.173614	0.173614	595
8613.99	1872.53	0.174544	0.174544	595
8614.1	1891.42	0.175432	0.175432	595
8614.2	1872.05	0.176301	0.176301	595
8614.31	1873.39	0.17721	0.17721	595
8614.42	1895.66	0.17812	0.17812	595
8614.53	1916.01	0.179071	0.179071	595
8614.63	1920.06	0.179877	0.179877	595
8614.74	1865.42	0.180828	0.180828	595
8614.85	1887.19	0.181717	0.181717	596
8614.95	1907.08	0.182544	0.182544	596
8615.06	1925.77	0.183453	0.183453	596
8615.17	1888.15	0.184404	0.184404	596
8615.28	1904.59	0.185313	0.185313	596
8615.38	1924.63	0.186119	0.186119	596
8615.49	1944.16	0.18705	0.18705	596
8615.6	1923.95	0.187959	0.187959	596
8615.7	1915.06	0.188786	0.188786	596
8615.81	1937.17	0.189696	0.189696	596
8615.92	1934.24	0.190625	0.190625	596
8616.03	1925	0.191556	0.191556	596
8616.13	1945.21	0.192404	0.192404	596
8616.24	1965.17	0.193292	0.193292	596
8616.35	1958.47	0.194222	0.194222	596
8616.45	1945.02	0.195029	0.195029	596
8616.56	1968.17	0.195959	0.195959	596
8616.67	1988.68	0.196848	0.196848	596
8616.78	1969.36	0.197798	0.197798	596
8616.88	1950.59	0.198625	0.198625	596
8616.99	1934.03	0.199535	0.199535	596
8617.1	1955.02	0.200444	0.200444	596
8617.2	1965.64	0.201271	0.201271	596
8617.31	1951.09	0.202201	0.202201	596
8617.42	1973.61	0.20309	0.20309	596
8617.52	1993.64	0.203938	0.203938	596
8617.63	2013.44	0.204826	0.204826	596
8617.74	1998.74	0.205756	0.205756	596
8617.85	1982.61	0.206687	0.206687	596
8617.95	2004.08	0.207514	0.207514	596
8618.06	2025.23	0.208402	0.208402	596
8618.17	2037.7	0.209333	0.209333	596
8618.27	1988.77	0.21018	0.21018	596
8618.38	2008.44	0.211069	0.211069	596
8618.49	2031.22	0.21202	0.21202	596
8618.6	2024.74	0.212888	0.212888	596
8618.7	2004.86	0.213736	0.213736	596
8618.81	2026.07	0.214666	0.214666	596
8618.92	2008.87	0.215554	0.215554	595
8619.02	2022.08	0.216402	0.216402	595
8619.13	2044.99	0.217312	0.217312	595
8619.24	2065.97	0.218242	0.218242	595
8619.35	2057.5	0.219151	0.219151	595
8619.45	2037.57	0.219958	0.219958	595
8619.56	2061.99	0.220908	0.220908	595
8619.67	2084.04	0.221797	0.221797	595
8619.77	2099.08	0.222624	0.222624	595
8619.88	2047.91	0.223513	0.223513	595
8619.99	2067.56	0.224422	0.224422	595
8620.1	2056.42	0.225332	0.225332	595
8620.2	2040.42	0.226159	0.226159	595
8620.31	2065.34	0.227068	0.227068	595
8620.42	2089.12	0.228019	0.228019	595
8620.52	2107.71	0.228846	0.228846	595
8620.63	2076.36	0.229755	0.229755	595
8620.74	2077.46	0.230665	0.230665	595
8620.85	2100.96	0.231575	0.231575	595
8620.95	2120.33	0.232401	0.232401	595
8621.06	2138.2	0.233311	0.233311	595
8621.17	2077.64	0.23422	0.23422	595
8621.27	2091.74	0.235047	0.235047	595
8621.38	2115.37	0.235998	0.235998	595
8621.49	2137.83	0.236908	0.236908	595
8621.6	2123.84	0.237817	0.237817	595
8621.7	2099.86	0.238664	0.238664	595
8621.81	2123.78	0.239533	0.239533	595
8621.92	2139.2	0.240442	0.240442	594
8622.02	2107.48	0.24129	0.24129	594
8622.13	2132.43	0.242199	0.242199	594
8622.24	2156.73	0.243109	0.243109	594
8622.34	2176.68	0.243956	0.243956	594
8622.45	2170.08	0.244866	0.244866	594
8622.56	2115.82	0.245796	0.245796	594
8622.67	2140.84	0.246705	0.246705	594
8622.77	2163.95	0.247574	0.247574	594
8622.88	2168.52	0.248462	0.248462	594
8622.99	2143.07	0.249372	0.249372	594
8623.09	2166.32	0.250178	0.250178	594
8623.2	2188.65	0.251087	0.251087	594
8623.31	2170.38	0.252039	0.252039	594
8623.42	2166.12	0.252928	0.252928	594
8623.52	2185.44	0.253754	0.253754	594
8623.63	2159.38	0.254684	0.254684	594
8623.74	2183.05	0.255615	0.255615	594
8623.84	2203.97	0.256441	0.256441	594
8623.95	2223.88	0.257351	0.257351	594
8624.06	2177.7	0.258281	0.258281	594
8624.17	2199.22	0.259191	0.259191	594
8624.27	2221.08	0.259997	0.259997	594
8624.38	2243.18	0.260927	0.260927	594
8624.49	2199.84	0.261816	0.261816	594
8624.59	2210.72	0.262663	0.262663	594
8624.7	2200.27	0.263573	0.263573	594
8624.81	2170.27	0.264503	0.264503	594
8624.92	2196.2	0.265413	0.265413	594
8625.02	2217.9	0.266281	0.266281	593
8625.13	2196.55	0.26719	0.26719	593
8625.24	2203.82	0.268121	0.268121	593
8625.34	2226.35	0.268926	0.268926	593
8625.45	2250.16	0.269836	0.269836	593
8625.56	2271.19	0.270787	0.270787	593
8625.67	2220.04	0.271717	0.271717	593
8625.77	2231.11	0.272544	0.272544	593
8625.88	2255.79	0.273453	0.273453	593
8625.99	2277.38	0.274363	0.274363	593
8626.09	2245.76	0.27519	0.27519	593
8626.2	2258.78	0.276099	0.276099	593
8626.31	2280.67	0.277009	0.277009	593
8626.42	2229.3	0.27796	0.27796	593
8626.52	2252.53	0.278766	0.278766	593
8626.63	2276.85	0.279675	0.279675	593
8626.74	2282.36	0.280585	0.280585	593
8626.84	2253.4	0.281453	0.281453	593
8626.95	2278.27	0.282342	0.282342	593
8627.06	2302.88	0.283293	0.283293	593
8627.17	2324.19	0.284181	0.284181	593
8627.27	2317.95	0.285029	0.285029	593
8627.38	2279.07	0.285959	0.285959	593
8627.48	2301.94	0.286807	0.286807	593
8627.59	2297.09	0.287675	0.287675	593
8627.7	2290.97	0.288584	0.288584	593
8627.81	2259.97	0.289577	0.289577	593
8627.91	2275.58	0.290383	0.290383	593
8628.02	2301.38	0.291313	0.291313	593
8628.13	2323.81	0.292223	0.292223	593
8628.23	2294.74	0.29307	0.29307	593
8628.34	2296.37	0.29398	0.29398	593
8628.45	2322.27	0.29491	0.29491	593
8628.56	2345.67	0.295798	0.295798	593
8628.66	2364.52	0.296646	0.296646	593
8628.77	2317.44	0.297576	0.297576	593
8628.88	2329.38	0.298465	0.298465	593
8628.98	2351.82	0.299333	0.299333	593
8629.09	2368.75	0.300243	0.300243	592
8629.2	2323.92	0.301152	0.301152	592
8629.31	2347.42	0.302103	0.302103	592
8629.41	2337.78	0.302909	0.302909	592
8629.52	2322.34	0.303839	0.303839	592
8629.63	2348.45	0.30477	0.30477	592
8629.73	2370.99	0.305617	0.305617	592
8629.84	2377.77	0.306527	0.306527	592
8629.95	2336.14	0.307416	0.307416	592
8630.06	2362.33	0.308346	0.308346	592
8630.16	2384.42	0.309193	0.309193	592
8630.27	2405.69	0.310144	0.310144	592
8630.38	2355.27	0.311074	0.311074	592
8630.48	2378.6	0.311901	0.311901	592
8630.59	2402.3	0.312831	0.312831	592
8630.7	2375.66	0.313741	0.313741	592
8630.81	2364.09	0.31465	0.31465	592
8630.91	2386.65	0.315498	0.315498	592
8631.02	2380.78	0.316407	0.316407	592
8631.13	2371.81	0.317317	0.317317	592
8631.23	2395.04	0.318164	0.318164	592
8631.34	2420.17	0.319094	0.319094	592
8631.45	2441.76	0.319984	0.319984	592
8631.56	2389.99	0.320934	0.320934	592
8631.66	2404.18	0.321782	0.321782	592
8631.77	2429.23	0.322691	0.322691	592
8631.88	2452.74	0.323601	0.323601	592
8631.98	2414.34	0.324428	0.324428	592
8632.09	2435.48	0.325358	0.325358	593
8632.2	2424.43	0.326288	0.326288	593
8632.3	2392.62	0.327115	0.327115	593
8632.41	2419.18	0.328024	0.328024	593
8632.52	2413.22	0.328934	0.328934	593
8632.63	2410.96	0.329864	0.329864	593
8632.73	2434.39	0.330712	0.330712	593
8632.84	2458.96	0.331621	0.331621	593
8632.95	2480.92	0.332551	0.332551	593
8633.05	2432.86	0.333378	0.333378	593
8633.16	2439.83	0.334267	0.334267	593
8633.27	2464.98	0.335217	0.335217	593
8633.38	2488.23	0.336107	0.336107	593
8633.48	2472.94	0.336954	0.336954	593
8633.59	2453.14	0.337884	0.337884	593
8633.7	2477.44	0.338814	0.338814	593
8633.8	2490.64	0.339641	0.339641	593
8633.91	2439.19	0.34053	0.34053	593
8634.02	2464.79	0.34146	0.34146	593
8634.13	2442.54	0.34239	0.34239	593
8634.23	2454.21	0.343238	0.343238	593
8634.34	2480.26	0.344147	0.344147	593
8634.45	2504.55	0.345036	0.345036	593
8634.55	2518.4	0.345884	0.345884	593
8634.66	2462.49	0.346814	0.346814	593
8634.77	2489.8	0.347724	0.347724	593
8634.88	2514.97	0.348633	0.348633	593
8634.98	2535.95	0.349501	0.349501	593
8635.09	2490.66	0.350411	0.350411	593
8635.2	2514.99	0.3513	0.3513	593
8635.3	2536.63	0.352147	0.352147	593
8635.41	2487.92	0.353077	0.353077	593
8635.52	2502.56	0.353987	0.353987	593
8635.63	2477.23	0.354896	0.354896	593
8635.73	2494.84	0.355723	0.355723	593
8635.84	2519.63	0.356633	0.356633	593
8635.95	2543.52	0.357542	0.357542	593
8636.05	2545.52	0.358369	0.358369	593
8636.16	2502.28	0.359299	0.359299	593
8636.27	2528.19	0.360209	0.360209	593
8636.38	2552.73	0.361139	0.361139	593
8636.48	2573.88	0.361986	0.361986	593
8636.59	2524.09	0.362896	0.362896	593
8636.7	2549.05	0.363785	0.363785	593
8636.8	2571.41	0.364632	0.364632	593
8636.91	2553.1	0.365521	0.365521	593
8637.02	2552.71	0.366472	0.366472	593
8637.13	2567.64	0.367361	0.367361	593
8637.23	2515.84	0.368208	0.368208	593
8637.34	2542.19	0.369118	0.369118	593
8637.45	2554.3	0.370027	0.370027	593
8637.55	2521.07	0.370875	0.370875	593
8637.66	2548.46	0.371764	0.371764	593
8637.77	2574.43	0.372673	0.372673	593
8637.87	2596.26	0.373541	0.373541	593
8637.98	2617.55	0.37441	0.37441	593
8638.09	2557.78	0.37536	0.37536	593
8638.2	2567.78	0.376249	0.376249	593
8638.3	2590.61	0.377097	0.377097	593
8638.41	2614.58	0.378027	0.378027	593
8638.52	2591.87	0.378957	0.378957	593
8638.62	2587.87	0.379763	0.379763	593
8638.73	2611.2	0.380673	0.380673	593
8638.84	2566.46	0.381603	0.381603	593
8638.95	2580.71	0.382471	0.382471	593
8639.05	2603.78	0.383339	0.383339	593
8639.16	2571.74	0.384249	0.384249	593
8639.27	2590.32	0.385159	0.385159	593
8639.37	2614.1	0.385985	0.385985	593
8639.48	2638.88	0.386895	0.386895	593
8639.59	2660.32	0.387804	0.387804	593
8639.7	2594.56	0.388734	0.388734	593
8639.8	2608.87	0.389541	0.389541	593
8639.91	2635.39	0.390471	0.390471	593
8640.02	2660	0.39138	0.39138	593
8640.12	2625	0.392207	0.392207	593
8640.23	2643.65	0.393096	0.393096	593
8640.34	2666.86	0.394005	0.394005	593
8640.45	2603.78	0.394936	0.394936	593
8640.55	2625.98	0.395742	0.395742	593
8640.66	2616.79	0.396693	0.396693	593
8640.77	2609.68	0.397582	0.397582	593
8640.87	2634.14	0.398429	0.398429	593
8640.98	2660.06	0.399338	0.399338	593
8641.09	2683.68	0.400227	0.400227	593
8641.2	2665.9	0.401137	0.401137	594
8641.3	2633.65	0.401984	0.401984	594
8641.41	2660.26	0.402894	0.402894	594
8641.52	2685.3	0.403803	0.403803	594
8641.62	2700.72	0.40463	0.40463	594
8641.73	2662.89	0.405581	0.405581	594
8641.84	2688.56	0.40647	0.40647	594
8641.95	2705.05	0.407379	0.407379	594
8642.05	2656.15	0.408227	0.408227	594
8642.16	2669.38	0.409157	0.409157	594
8642.26	2646.1	0.409963	0.409963	594
8642.37	2672.91	0.410873	0.410873	594
8642.48	2698.68	0.411803	0.411803	594
8642.59	2674.87	0.412712	0.412712	594
8642.69	2666.3	0.413539	0.413539	594
8642.8	2693.28	0.414449	0.414449	594
8642.91	2719.07	0.415358	0.415358	594
8643.01	2740.12	0.416206	0.416206	594
8643.12	2719.62	0.417116	0.417116	594
8643.23	2695.14	0.418045	0.418045	594
8643.34	2720.28	0.418934	0.418934	594
8643.44	2741.18	0.419761	0.419761	594
8643.55	2706.85	0.420712	0.420712	594
8643.66	2726.2	0.421601	0.421601	594
8643.76	2748.41	0.422428	0.422428	594
8643.87	2770.32	0.423337	0.423337	594
8643.98	2707.79	0.424268	0.424268	594
8644.09	2728.99	0.425197	0.425197	594
8644.19	2700.05	0.426024	0.426024	594
8644.3	2689.46	0.426913	0.426913	595
8644.41	2716.57	0.427864	0.427864	595
8644.51	2739.59	0.42867	0.42867	595
8644.62	2701.48	0.429601	0.429601	595
8644.73	2720.18	0.430489	0.430489	595
8644.84	2746.5	0.43144	0.43144	595
8644.94	2769.22	0.432267	0.432267	595
8645.05	2770.82	0.433176	0.433176	595
8645.16	2720.92	0.434086	0.434086	595
8645.26	2746.42	0.434934	0.434934	595
8645.37	2771.87	0.435884	0.435884	595
8645.48	2782.9	0.436773	0.436773	595
8645.59	2758.57	0.437703	0.437703	595
8645.69	2780.93	0.43853	0.43853	595
8645.8	2803.16	0.439419	0.439419	595
8645.91	2752.91	0.440349	0.440349	595
8646.01	2771.66	0.441197	0.441197	595
8646.12	2795.34	0.442106	0.442106	595
8646.23	2751.17	0.443036	0.443036	595
8646.34	2777.21	0.443946	0.443946	595
8646.44	2799.42	0.444773	0.444773	595
8646.55	2821.97	0.445682	0.445682	595
8646.66	2771.28	0.446592	0.446592	595
8646.76	2782.6	0.447419	0.447419	595
8646.87	2808.63	0.448349	0.448349	595
8646.98	2833.61	0.449279	0.449279	595
8647.09	2827.07	0.450188	0.450188	595
8647.19	2789.05	0.451015	0.451015	595
8647.3	2815.34	0.451925	0.451925	595
8647.41	2838.61	0.452855	0.452855	595
8647.51	2780.8	0.453723	0.453723	595
8647.62	2803.49	0.454633	0.454633	595
8647.73	2768.69	0.455522	0.455522	595
8647.83	2789.15	0.456369	0.456369	595
8647.94	2815.15	0.457278	0.457278	595
8648.05	2807.63	0.458209	0.458209	595
8648.16	2783.65	0.459118	0.459118	595
8648.26	2808.86	0.459945	0.459945	595
8648.37	2834.86	0.460875	0.460875	595
8648.48	2859.68	0.461806	0.461806	595
8648.58	2855.06	0.462632	0.462632	595
8648.69	2816.23	0.463583	0.463583	595
8648.8	2842.03	0.464493	0.464493	595
8648.91	2866.5	0.465402	0.465402	595
8649.01	2864.47	0.466229	0.466229	595
8649.12	2832.2	0.467139	0.467139	595
8649.23	2859.44	0.468048	0.468048	595
8649.33	2882.97	0.468916	0.468916	595
8649.44	2886.83	0.469805	0.469805	595
8649.55	2842.94	0.470735	0.470735	595
8649.66	2869.36	0.471645	0.471645	595
8649.76	2872.14	0.472513	0.472513	595
8649.87	2835.67	0.473402	0.473402	595
8649.98	2863	0.474373	0.474373	595
8650.08	2864.91	0.4752	0.4752	595
8650.19	2841.73	0.47611	0.47611	595
8650.3	2869.01	0.476998	0.476998	595
8650.41	2895.04	0.477929	0.477929	594
8650.51	2916.54	0.478797	0.478797	594
8650.62	2848.55	0.479748	0.479748	594
8650.73	2870.82	0.480657	0.480657	594
8650.83	2895.65	0.481484	0.481484	594
8650.94	2919.58	0.482394	0.482394	594
8651.05	2889.87	0.483324	0.483324	594
8651.16	2899.48	0.484213	0.484213	594
8651.26	2922.01	0.48506	0.48506	594
8651.37	2918.3	0.485991	0.485991	594
8651.48	2889.29	0.48692	0.48692	594
8651.58	2913.42	0.487768	0.487768	594
8651.69	2892.4	0.488678	0.488678	594
8651.8	2895.66	0.489587	0.489587	594
8651.91	2922.28	0.490497	0.490497	594
8652.01	2945.19	0.491344	0.491344	594
8652.12	2931.7	0.492274	0.492274	594
8652.23	2895.34	0.493184	0.493184	594
8652.33	2920.67	0.49401	0.49401	594
8652.44	2947.28	0.49492	0.49492	594
8652.55	2971.72	0.49585	0.49585	594
8652.65	2932.21	0.496698	0.496698	594
8652.76	2938.83	0.497607	0.497607	594
8652.87	2963.58	0.498537	0.498537	594
8652.98	2935.06	0.499468	0.499468	594
8653.08	2935.29	0.500295	0.500295	594
8653.19	2920.09	0.501245	0.501245	594
8653.3	2913.27	0.502134	0.502134	594
8653.4	2936.83	0.502941	0.502941	594
8653.51	2953.84	0.50387	0.50387	594
8653.62	2908.83	0.504801	0.504801	594
8653.73	2935.67	0.50571	0.50571	594
8653.83	2960.17	0.506558	0.506558	594
8653.94	2984.77	0.507488	0.507488	594
8654.05	3007.05	0.508397	0.508397	594
8654.15	2949.87	0.509224	0.509224	594
8654.26	2952.77	0.510155	0.510155	594
8654.37	2979.51	0.511043	0.511043	594
8654.48	3003.67	0.511994	0.511994	593
8654.58	2977.02	0.512821	0.512821	593
8654.69	2989.08	0.51371	0.51371	593
8654.8	3013.17	0.51464	0.51464	593
8654.9	2992.26	0.515467	0.515467	593
8655.01	2980.15	0.516376	0.516376	593
8655.12	2988.06	0.517327	0.517327	593
8655.23	2959.25	0.518216	0.518216	593
8655.33	2984.53	0.519084	0.519084	593
8655.44	3009.62	0.519973	0.519973	593
8655.55	3027.82	0.520903	0.520903	593
8655.65	2961.78	0.521709	0.521709	593
8655.76	2989.82	0.52264	0.52264	593
8655.87	3015.75	0.523549	0.523549	593
8655.98	3040.05	0.524479	0.524479	593
8656.08	3037.1	0.525286	0.525286	593
8656.19	2997.49	0.526215	0.526215	593
8656.3	3023.77	0.527125	0.527125	593
8656.4	3046.11	0.527973	0.527973	593
8656.51	3043.68	0.528882	0.528882	593
8656.62	3020.46	0.529812	0.529812	593
8656.73	3044.76	0.530722	0.530722	593
8656.83	2994.11	0.531569	0.531569	593
8656.94	3011.59	0.532458	0.532458	593
8657.05	3017.04	0.533368	0.533368	593
8657.15	2993.56	0.534194	0.534194	593
8657.26	3020.7	0.535104	0.535104	593
8657.37	3047.59	0.536034	0.536034	593
8657.47	3069.96	0.536882	0.536882	593
8657.58	3022.66	0.537791	0.537791	593
8657.69	3025.1	0.538701	0.538701	593
8657.79	3049.79	0.539549	0.539549	593
8657.9	3075.66	0.540437	0.540437	593
8658.01	3057.73	0.541367	0.541367	593
8658.12	3056.52	0.542277	0.542277	593
8658.22	3079.26	0.543104	0.543104	593
8658.33	3095.01	0.544013	0.544013	593
8658.44	3060.32	0.544943	0.544943	593
8658.54	3083.09	0.54577	0.54577	593
8658.65	3092.52	0.54668	0.54668	593
8658.76	3045.7	0.547589	0.547589	593
8658.87	3072.5	0.548499	0.548499	593
8658.97	3074.42	0.549346	0.549346	593
8659.08	3044.83	0.550276	0.550276	593
8659.19	3072.38	0.551165	0.551165	593
8659.29	3096.44	0.552013	0.552013	593
8659.4	3121.22	0.552901	0.552901	593
8659.51	3074.36	0.553832	0.553832	593
8659.62	3075.08	0.554762	0.554762	593
8659.72	3099.91	0.555568	0.555568	593
8659.83	3125.52	0.556478	0.556478	593
8659.94	3110.98	0.557387	0.557387	593
8660.04	3104.51	0.558235	0.558235	593
8660.15	3129.74	0.559123	0.559123	593
8660.26	3110.4	0.560074	0.560074	593
8660.37	3097.22	0.560943	0.560943	593
8660.47	3096.81	0.56179	0.56179	593
8660.58	3072.32	0.562679	0.562679	593
8660.69	3099.15	0.563589	0.563589	593
8660.79	3123.17	0.564394	0.564394	593
8660.9	3145.95	0.565325	0.565325	593
8661.01	3076.98	0.566234	0.566234	593
8661.12	3103.01	0.567144	0.567144	593
8661.22	3127.54	0.567991	0.567991	593
8661.33	3153.7	0.568901	0.568901	593
8661.44	3157.37	0.569831	0.569831	593
8661.54	3113.94	0.570637	0.570637	593
8661.65	3140.41	0.571567	0.571567	593
8661.76	3165.26	0.572456	0.572456	593
8661.87	3154.05	0.573387	0.573387	593
8661.97	3134.75	0.574234	0.574234	593
8662.08	3161.54	0.575164	0.575164	593
8662.19	3186.45	0.576074	0.576074	593
8662.29	3173.27	0.57688	0.57688	593
8662.4	3147.01	0.57781	0.57781	593
8662.51	3172.37	0.578719	0.578719	593
8662.61	3161.08	0.579546	0.579546	593
8662.72	3131.78	0.580456	0.580456	593
8662.83	3158.12	0.581386	0.581386	593
8662.94	3114.61	0.582275	0.582275	593
8663.04	3134.34	0.583143	0.583143	593
8663.15	3161.45	0.584011	0.584011	593
8663.26	3187.78	0.584941	0.584941	593
8663.36	3198.46	0.585768	0.585768	593
8663.47	3132.96	0.586698	0.586698	593
8663.58	3161.11	0.587629	0.587629	593
8663.69	3187.1	0.588538	0.588538	593
8663.79	3209.28	0.589344	0.589344	593
8663.9	3180.4	0.590254	0.590254	593
8664.01	3192.62	0.591184	0.591184	593
8664.11	3215.36	0.592011	0.592011	593
8664.22	3217.81	0.592941	0.592941	593
8664.33	3161.12	0.593871	0.593871	593
8664.44	3188.62	0.594781	0.594781	593
8664.54	3212.72	0.595608	0.595608	593
8664.65	3237.17	0.596517	0.596517	593
8664.76	3223.24	0.597426	0.597426	593
8664.86	3206.34	0.598253	0.598253	593
8664.97	3230.87	0.599183	0.599183	593
8665.08	3185.8	0.600072	0.600072	593
8665.19	3204.5	0.601003	0.601003	593
8665.29	3228.16	0.601829	0.601829	593
8665.4	3190.38	0.60276	0.60276	593
8665.51	3200.18	0.60369	0.60369	593
8665.61	3224.81	0.604516	0.604516	593
8665.72	3249.45	0.605447	0.605447	593
8665.83	3240.06	0.606336	0.606336	593
8665.94	3204.18	0.607266	0.607266	593
8666.04	3228.97	0.608092	0.608092	593
8666.15	3254.39	0.609002	0.609002	593
8666.26	3278.05	0.609932	0.609932	593
8666.36	3254.72	0.610759	0.610759	593
8666.47	3234.98	0.611689	0.611689	593
8666.58	3260.57	0.612599	0.612599	593
8666.69	3283.96	0.613529	0.613529	593
8666.79	3249.18	0.614356	0.614356	593
8666.9	3260.76	0.615286	0.615286	593
8667.01	3284.76	0.616175	0.616175	593
8667.11	3223.23	0.617022	0.617022	593
8667.22	3234.39	0.617911	0.617911	593
8667.33	3261.57	0.618862	0.618862	593
8667.43	3245.22	0.61971	0.61971	593
8667.54	3229.27	0.620599	0.620599	593
8667.65	3257.52	0.621508	0.621508	593
8667.76	3284.96	0.622438	0.622438	593
8667.86	3308.01	0.623286	0.623286	593
8667.97	3284.71	0.624216	0.624216	593
8668.08	3251.49	0.625146	0.625146	593
8668.18	3276.91	0.625973	0.625973	593
8668.29	3303.16	0.626882	0.626882	593
8668.4	3322.69	0.627771	0.627771	593
8668.51	3281.24	0.628701	0.628701	593
8668.61	3304.9	0.629549	0.629549	593
8668.72	3329.4	0.630479	0.630479	593
8668.83	3274.86	0.631388	0.631388	593
8668.93	3286.03	0.632236	0.632236	593
8669.04	3294.18	0.633166	0.633166	593
8669.15	3264.18	0.634076	0.634076	593
8669.26	3291.38	0.634964	0.634964	593
8669.36	3315.82	0.635812	0.635812	593
8669.47	3340.46	0.636742	0.636742	593
8669.58	3274.84	0.637652	0.637652	593
8669.68	3294.09	0.638479	0.638479	594
8669.79	3322.07	0.639409	0.639409	594
8669.9	3348.37	0.640318	0.640318	594
8670.01	3318.7	0.641249	0.641249	594
8670.11	3318.47	0.642096	0.642096	594
8670.22	3345.25	0.643047	0.643047	594
8670.33	3353.37	0.643936	0.643936	594
8670.43	3332.07	0.644742	0.644742	594
8670.54	3357.58	0.645672	0.645672	594
8670.65	3353.91	0.646582	0.646582	594
8670.76	3308.13	0.647532	0.647532	594
8670.86	3333.52	0.648401	0.648401	594
8670.97	3315.2	0.64931	0.64931	594
8671.08	3311.93	0.65024	0.65024	594
8671.18	3337.49	0.651067	0.651067	594
8671.29	3363.17	0.651977	0.651977	594
8671.4	3373.47	0.652907	0.652907	594
8671.51	3319.33	0.653816	0.653816	594
8671.61	3344.53	0.654643	0.654643	594
8671.72	3371.47	0.655573	0.655573	594
8671.83	3397.25	0.656504	0.656504	594
8671.93	3365.3	0.657351	0.657351	594
8672.04	3367.61	0.65824	0.65824	594
8672.15	3394.2	0.65917	0.65917	594
8672.26	3395.25	0.6601	0.6601	594
8672.36	3374.92	0.660927	0.660927	594
8672.47	3400.36	0.661857	0.661857	594
8672.57	3377.63	0.662684	0.662684	594
8672.68	3353.42	0.663635	0.663635	594
8672.79	3380.89	0.664503	0.664503	594
8672.9	3382.19	0.665454	0.665454	594
8673	3352.96	0.666281	0.666281	594
8673.11	3381.49	0.66719	0.66719	594
8673.22	3408.58	0.66812	0.66812	594
8673.32	3430.65	0.668968	0.668968	594
8673.43	3358.69	0.669898	0.669898	594
8673.54	3386.93	0.670808	0.670808	594
8673.65	3413.54	0.671717	0.671717	594
8673.75	3436.47	0.672565	0.672565	594
8673.86	3404.07	0.673474	0.673474	594
8673.97	3419.27	0.674384	0.674384	594
8674.07	3442.11	0.67521	0.67521	594
8674.18	3437.47	0.67612	0.67612	594
8674.29	3416.51	0.67705	0.67705	594
8674.4	3441.25	0.67798	0.67798	594
8674.5	3376.28	0.678787	0.678787	594
8674.61	3400.98	0.679717	0.679717	594
8674.72	3428.56	0.680647	0.680647	595
8674.82	3452.61	0.681474	0.681474	595
8674.93	3393.59	0.682383	0.682383	595
8675.04	3412.19	0.683293	0.683293	595
8675.15	3439.58	0.684202	0.684202	595
8675.25	3465.62	0.685071	0.685071	595
8675.36	3488.83	0.68598	0.68598	595
8675.47	3416.67	0.68689	0.68689	595
8675.57	3440.18	0.687717	0.687717	595
8675.68	3468.29	0.688646	0.688646	595
8675.79	3490.92	0.689556	0.689556	595
8675.9	3448.41	0.690486	0.690486	595
8676	3449.54	0.691313	0.691313	595
8676.11	3477.28	0.692223	0.692223	595
8676.22	3502.2	0.693153	0.693153	595
8676.32	3520.93	0.69398	0.69398	595
8676.43	3444.39	0.694889	0.694889	595
8676.54	3471.67	0.695778	0.695778	595
8676.65	3495.68	0.696708	0.696708	595
8676.75	3430.2	0.697535	0.697535	595
8676.86	3452.99	0.698486	0.698486	595
8676.97	3479.23	0.699395	0.699395	595
8677.07	3435.85	0.700222	0.700222	595
8677.18	3452.88	0.701132	0.701132	595
8677.29	3481.07	0.702062	0.702062	595
8677.39	3504.56	0.702868	0.702868	595
8677.5	3486.25	0.703778	0.703778	595
8677.61	3453.85	0.704687	0.704687	595
8677.72	3482.74	0.705617	0.705617	595
8677.82	3507.57	0.706444	0.706444	595
8677.93	3514.01	0.707374	0.707374	595
8678.04	3486	0.708284	0.708284	595
8678.14	3510.37	0.709111	0.709111	595
8678.25	3535.47	0.710041	0.710041	595
8678.36	3481.94	0.71095	0.71095	595
8678.47	3489.5	0.711839	0.711839	595
8678.57	3514.03	0.712707	0.712707	595
8678.68	3539.42	0.713576	0.713576	595
8678.79	3556.52	0.714526	0.714526	595
8678.89	3492.66	0.715353	0.715353	595
8679	3519.77	0.716263	0.716263	595
8679.11	3546.75	0.717172	0.717172	595
8679.22	3570.99	0.718102	0.718102	595
8679.32	3566.04	0.718909	0.718909	595
8679.43	3522.34	0.719839	0.719839	595
8679.54	3548.26	0.720748	0.720748	595
8679.64	3548.22	0.721555	0.721555	595
8679.75	3507.63	0.722484	0.722484	595
8679.86	3535.32	0.723394	0.723394	595
8679.97	3523.3	0.724325	0.724325	595
8680.07	3509.93	0.725151	0.725151	595
8680.18	3538.57	0.726061	0.726061	595
8680.29	3565.13	0.72697	0.72697	595
8680.39	3586.09	0.727797	0.727797	595
8680.5	3507.86	0.728707	0.728707	595
8680.61	3537.13	0.729636	0.729636	595
8680.72	3564.36	0.730546	0.730546	595
8680.82	3586.79	0.731353	0.731353	595
8680.93	3575.62	0.732241	0.732241	595
8681.04	3544.66	0.733171	0.733171	595
8681.14	3568.72	0.733998	0.733998	595
8681.25	3594.71	0.734908	0.734908	595
8681.36	3584.88	0.735838	0.735838	595
8681.47	3573.65	0.736748	0.736748	595
8681.57	3597.02	0.737595	0.737595	595
8681.68	3620.34	0.738505	0.738505	595
8681.79	3564.4	0.739414	0.739414	595
8681.89	3581.73	0.740241	0.740241	595
8682	3605.89	0.74115	0.74115	595
8682.11	3572.4	0.74206	0.74206	595
8682.22	3585.32	0.74299	0.74299	595
8682.32	3610.06	0.743817	0.743817	595
8682.43	3635.38	0.744747	0.744747	595
8682.54	3586.97	0.745656	0.745656	595
8682.64	3582.62	0.746483	0.746483	595
8682.75	3610.59	0.747393	0.747393	595
8682.86	3636.76	0.748282	0.748282	594
8682.96	3644.54	0.749129	0.749129	594
8683.07	3606.18	0.750039	0.750039	594
8683.18	3632.62	0.750948	0.750948	594
8683.29	3656.11	0.751858	0.751858	594
8683.39	3601.68	0.752705	0.752705	594
8683.5	3619.35	0.753635	0.753635	594
8683.61	3591.73	0.754525	0.754525	594
8683.71	3587.5	0.755372	0.755372	594
8683.82	3614.78	0.756302	0.756302	594
8683.93	3640.5	0.757191	0.757191	594
8684.04	3596.61	0.7581	0.7581	594
8684.14	3596.95	0.758948	0.758948	594
8684.25	3624.72	0.759837	0.759837	594
8684.36	3650.77	0.760746	0.760746	594
8684.46	3673.97	0.761594	0.761594	594
8684.57	3642.5	0.762504	0.762504	594
8684.68	3633.32	0.763433	0.763433	594
8684.79	3660.51	0.764343	0.764343	594
8684.89	3682.87	0.76519	0.76519	594
8685	3655.25	0.7661	0.7661	594
8685.11	3637.8	0.767009	0.767009	594
8685.21	3663.43	0.767857	0.767857	594
8685.32	3689.77	0.768746	0.768746	594
8685.43	3713.66	0.769655	0.769655	594
8685.54	3663	0.770606	0.770606	594
8685.64	3670.07	0.771412	0.771412	594
8685.75	3695.55	0.772363	0.772363	594
8685.86	3683.43	0.773273	0.773273	594
8685.96	3665.08	0.77412	0.77412	593
8686.07	3689.29	0.77503	0.77503	593
8686.18	3638.26	0.77596	0.77596	593
8686.29	3659.15	0.776849	0.776849	593
8686.39	3683.51	0.777676	0.777676	593
8686.5	3709.53	0.778606	0.778606	593
8686.61	3731.58	0.779515	0.779515	593
8686.71	3646.81	0.780342	0.780342	593
8686.82	3670.1	0.781293	0.781293	593
8686.93	3696.8	0.782202	0.782202	593
8687.04	3722.99	0.783112	0.783112	593
8687.14	3742.09	0.783939	0.783939	593
8687.25	3685.56	0.784848	0.784848	593
8687.35	3709.82	0.785675	0.785675	593
8687.46	3735.98	0.786626	0.786626	593
8687.57	3723.03	0.787515	0.787515	593
8687.68	3690.9	0.788424	0.788424	593
8687.78	3715.85	0.789272	0.789272	593
8687.89	3742.31	0.790182	0.790182	593
8688	3761.24	0.791091	0.791091	593
8688.1	3703.53	0.791938	0.791938	593
8688.21	3729.5	0.792869	0.792869	593
8688.32	3726.88	0.793799	0.793799	593
8688.43	3704.8	0.794708	0.794708	593
8688.53	3729.6	0.795535	0.795535	593
8688.64	3755.05	0.796465	0.796465	593
8688.75	3710.67	0.797375	0.797375	593
8688.85	3717.6	0.798202	0.798202	593
8688.96	3745.78	0.799132	0.799132	593
8689.07	3771.56	0.800042	0.800042	593
8689.18	3772.28	0.800992	0.800992	593
8689.28	3712.97	0.801798	0.801798	593
8689.39	3740.81	0.802729	0.802729	593
8689.5	3767.17	0.803638	0.803638	593
8689.6	3790.5	0.804486	0.804486	593
8689.71	3776.88	0.805375	0.805375	593
8689.82	3763.02	0.806305	0.806305	593
8689.93	3789.15	0.807214	0.807214	593
8690.03	3796.19	0.808062	0.808062	593
8690.03	3796.19	0.808062	0.808062	593
8690.14	3739.11	0.80862	0.80862	593
8690.25	3739.22	0.808641	0.808641	593
8690.35	3730.37	0.808207	0.808207	593
8690.46	3708.9	0.807215	0.807215	593
8690.57	3685.26	0.806264	0.806264	593
8690.68	3661.62	0.805334	0.805334	593
8690.78	3639.2	0.804486	0.804486	593
8690.89	3613.29	0.803576	0.803576	593
8691	3586.1	0.802646	0.802646	592
8691.1	3560.1	0.801799	0.801799	592
8691.21	3530.92	0.800889	0.800889	592
8691.32	3501.37	0.799959	0.799959	592
8691.43	3471.6	0.79905	0.79905	592
8691.53	3443.26	0.798223	0.798223	592
8691.64	3412.32	0.797293	0.797293	592
8691.75	3381.85	0.796362	0.796362	592
8691.85	3353.82	0.795536	0.795536	592
8691.96	3323.46	0.794626	0.794626	592
8692.07	3292.82	0.793696	0.793696	592
8692.18	3262.64	0.792766	0.792766	592
8692.28	3235.56	0.79196	0.79196	592
8692.39	3205.88	0.791029	0.791029	592
8692.5	3175.63	0.790099	0.790099	592
8692.6	3148.82	0.789273	0.789273	592
8692.71	3119.15	0.788342	0.788342	592
8692.82	3090.34	0.787432	0.787432	592
8692.92	3064.51	0.786606	0.786606	592
8693.03	3035.68	0.785676	0.785676	593
8693.14	3007.88	0.784766	0.784766	593
8693.25	2979.87	0.783836	0.783836	593
8693.35	2953.7	0.782968	0.782968	593
8693.46	2926.43	0.782079	0.782079	593
8693.57	2898.99	0.781169	0.781169	593
8693.67	2873.78	0.780322	0.780322	593
8693.78	2846.24	0.779413	0.779413	593
8693.89	2818.93	0.778503	0.778503	593
8694	2791.57	0.777593	0.777593	593
8694.1	2766.04	0.776725	0.776725	593
8694.21	2738.24	0.775816	0.775816	593
8694.32	2710.18	0.774885	0.774885	593
8694.42	2685.62	0.774059	0.774059	593
8694.53	2658.65	0.77317	0.77317	593
8694.64	2630.74	0.77224	0.77224	593
8694.75	2603.74	0.77131	0.77131	593
8694.85	2578.99	0.770483	0.770483	593
8694.96	2551.73	0.769573	0.769573	593
8695.07	2525.45	0.768664	0.768664	593
8695.17	2501.43	0.767837	0.767837	593
8695.28	2475.04	0.766927	0.766927	593
8695.39	2449.06	0.765997	0.765997	593
8695.5	2423.88	0.765087	0.765087	593
8695.6	2400.71	0.764261	0.764261	593
8695.71	2375.34	0.763331	0.763331	593
8695.82	2349.76	0.7624	0.7624	593
8695.92	2327.63	0.761574	0.761574	593
8696.03	2302.87	0.760685	0.760685	593
8696.14	2277.98	0.759775	0.759775	593
8696.25	2253.32	0.758845	0.758845	593
8696.35	2230.73	0.758018	0.758018	593
8696.46	2206.48	0.757088	0.757088	593
8696.57	2182.07	0.756179	0.756179	593
8696.67	2159.85	0.75531	0.75531	593
8696.78	2135.82	0.754442	0.754442	593
8696.89	2113.2	0.753512	0.753512	593
8697	2090.81	0.752602	0.752602	593
8697.1	2070.23	0.751755	0.751755	593
8697.21	2048.09	0.750866	0.750866	593
8697.32	2026.12	0.749936	0.749936	593
8697.42	2006.45	0.749109	0.749109	593
8697.53	1984.43	0.7482	0.7482	593
8697.64	1962.38	0.74729	0.74729	593
8697.74	1943.4	0.746442	0.746442	593
8697.85	1921.75	0.745554	0.745554	593
8697.96	1900.53	0.744624	0.744624	593
8698.07	1879.41	0.743693	0.743693	593
8698.17	1860.23	0.742867	0.742867	593
8698.28	1839.18	0.741957	0.741957	593
8698.39	1817.96	0.741047	0.741047	593
8698.49	1799.44	0.740221	0.740221	593
8698.6	1778.83	0.739332	0.739332	593
8698.71	1757.8	0.738401	0.738401	593
8698.82	1736.63	0.737492	0.737492	593
8698.92	1717.4	0.736645	0.736645	593
8699.03	1696.78	0.735756	0.735756	593
8699.14	1675.07	0.734826	0.734826	593
8699.24	1655.43	0.733978	0.733978	593
8699.35	1634.41	0.733089	0.733089	593
8699.46	1613.31	0.73218	0.73218	593
8699.57	1592.78	0.73127	0.73127	593
8699.67	1573.99	0.730444	0.730444	593
8699.78	1553.37	0.729555	0.729555	593
8699.89	1532.89	0.728624	0.728624	593
8699.99	1513.84	0.727798	0.727798	593
8700.1	1493.49	0.726867	0.726867	593
8700.21	1473.77	0.725958	0.725958	593
8700.32	1454.73	0.725048	0.725048	593
8700.42	1438.46	0.724221	0.724221	593
8700.53	1421.4	0.723312	0.723312	593
8700.64	1404.74	0.722403	0.722403	593
8700.74	1390.25	0.721576	0.721576	593
8700.85	1374.8	0.720687	0.720687	593
8700.96	1359.66	0.719736	0.719736	593
8701.07	1345.11	0.718826	0.718826	593
8701.17	1332.13	0.717979	0.717979	593
8701.28	1318.33	0.717069	0.717069	593
8701.39	1304.86	0.71616	0.71616	593
8701.49	1293.36	0.715354	0.715354	593
8701.6	1279.65	0.714424	0.714424	593
8701.71	1263.65	0.713493	0.713493	593
8701.82	1245.02	0.712584	0.712584	593
8701.92	1226.58	0.711778	0.711778	593
8702.03	1205.65	0.710847	0.710847	593
8702.14	1184.08	0.709959	0.709959	593
8702.24	1165	0.709111	0.709111	593
8702.35	1143.62	0.708181	0.708181	593
8702.46	1122.84	0.707271	0.707271	593
8702.56	1103.98	0.706444	0.706444	593
8702.67	1083.88	0.705535	0.705535	593
8702.78	1063.43	0.704626	0.704626	593
8702.88	1044.86	0.703778	0.703778	593
8702.99	1024.8	0.702868	0.702868	593
8703.1	1004.16	0.701939	0.701939	593
8703.21	984.952	0.701029	0.701029	594
8703.31	966.882	0.700202	0.700202	594
8703.42	947.241	0.699251	0.699251	594
8703.53	927.827	0.698362	0.698362	594
8703.63	910.499	0.697515	0.697515	594
8703.74	891.147	0.696585	0.696585	594
8703.85	871.515	0.695696	0.695696	594
8703.96	850.616	0.694786	0.694786	594
8704.06	832.913	0.69396	0.69396	594
8704.17	813.491	0.69305	0.69305	594
8704.28	794.022	0.692099	0.692099	594
8704.38	776.265	0.691272	0.691272	594
8704.49	757.522	0.690383	0.690383	594
8704.6	738.811	0.689433	0.689433	594
8704.71	720.624	0.688523	0.688523	594
8704.81	703.655	0.687675	0.687675	594
8704.92	685.147	0.686787	0.686787	594
8705.03	667.843	0.685877	0.685877	594
8705.13	651.788	0.685029	0.685029	594
8705.24	634.522	0.68412	0.68412	594
8705.35	617.069	0.68319	0.68319	594
8705.46	599.632	0.68226	0.68226	594
8705.56	584.913	0.681433	0.681433	594
8705.67	568.772	0.680523	0.680523	594
8705.78	552.663	0.679614	0.679614	594
8705.88	537.78	0.678766	0.678766	594
8705.99	521.851	0.677857	0.677857	594
8706.1	506.413	0.676927	0.676927	594
8706.21	490.507	0.676017	0.676017	594
8706.31	476.515	0.67519	0.67519	594
8706.42	460.726	0.67426	0.67426	594
8706.53	445.147	0.673351	0.673351	594
8706.63	431.577	0.672524	0.672524	594
8706.74	416.374	0.671573	0.671573	594
8706.85	402.015	0.670663	0.670663	594
8706.96	387.194	0.669754	0.669754	594
8707.06	374.757	0.668907	0.668907	594
8707.17	361.101	0.667997	0.667997	594
8707.28	347.358	0.667108	0.667108	594
8707.38	336.186	0.666261	0.666261	594
8707.49	325.677	0.66533	0.66533	594
8707.6	311.263	0.664421	0.664421	594
8707.7	299.435	0.663573	0.663573	594
8707.81	286.357	0.662622	0.662622	594
8707.92	281.172	0.661713	0.661713	594
8708.03	268.911	0.660804	0.660804	594
8708.13	256.411	0.659956	0.659956	594
8708.24	244.645	0.659067	0.659067	594
8708.35	233.426	0.658158	0.658158	594
8708.45	228.087	0.65731	0.65731	594
8708.56	216.816	0.65638	0.65638	594
8708.67	205.573	0.65547	0.65547	594
8708.78	194.878	0.654581	0.654581	594
8708.88	185.941	0.653734	0.653734	594
8708.99	176.187	0.652804	0.652804	594
8709.1	167.073	0.651874	0.651874	594
8709.2	161.88	0.651047	0.651047	594
8709.31	151.091	0.650137	0.650137	595
8709.42	141.982	0.649228	0.649228	595
8709.53	134.095	0.648277	0.648277	595
8709.63	126.896	0.64745	0.64745	595
8709.74	128.685	0.6465	0.6465	595
8709.85	119.64	0.64559	0.64559	595
8709.95	112.401	0.644721	0.644721	595
8710.06	105.077	0.643812	0.643812	595
8710.17	98.089	0.642882	0.642882	595
8710.28	91.4601	0.641952	0.641952	595
8710.38	86.3038	0.641125	0.641125	595
8710.49	80.2823	0.640215	0.640215	595
8710.6	75.6144	0.639306	0.639306	595
8710.7	71.3058	0.638479	0.638479	595
8710.81	67.0812	0.637549	0.637549	595
8710.92	63.3409	0.63664	0.63664	595
8711.03	60.6241	0.635709	0.635709	595
8711.13	59.4952	0.634882	0.634882	595
8711.24	58.816	0.633952	0.633952	595
8711.35	58.1534	0.633022	0.633022	595
8711.45	58.1211	0.632195	0.632195	595
8711.56	57.2379	0.631286	0.631286	595
8711.67	54.5392	0.630376	0.630376	595
8711.77	50.0704	0.629528	0.629528	595
8711.78	49.6681	0.629446	0.629446	595
8711.81	48.6661	0.629219	0.629219	595
8712	48.696	0.62895	0.62895	595
8712.01	48.7824	0.62895	0.62895	595
