# Supplementary material for: Benchmark dataset of the effect of grain size on strength in the single-phase FCC CrCoNi medium entropy alloy
Source: Data Brief. 2019 Oct 1;27:104592. doi: 10.1016/j.dib.2019.104592 (PMC6812030; doi:10.1016/j.dib.2019.104592)
Supplement: Multimedia component 1 [file mmc1.zip › Compression_Tests/873K/CrCoNi_1473K_30min_873K.xlsx]

## Sheet: CrCoNi_1473K_30min_873K
Name	CrCoNi-1200°C-30min-873K
Diameter	4.03	mm
Sample height	8.03	mm
Gage length	8.03	mm
Speed ​​during measurement	0.5	mm/min
Time	Force	Crosshead Displacement	Crosshead Displacement	Temperature
s	N	mm	mm	°C
7790.13	164.078	0	0	594
7790.21	163.975	0	0	594
7790.24	163.975	0	0	594
7790.24	163.975	0	0	594
7790.34	164.212	0	0	594
7790.45	164.156	0	0	594
7790.56	166.106	0.000165224	0.000165224	594
7790.66	173.47	0.00101256	0.00101256	594
7790.77	183.235	0.00202537	0.00202537	594
7790.88	192.243	0.00295568	0.00295568	594
7790.99	200.442	0.00388598	0.00388598	594
7791.09	207.47	0.00471282	0.00471282	594
7791.2	215.985	0.00564265	0.00564265	594
7791.31	224.493	0.00655246	0.00655246	594
7791.41	233.013	0.00737929	0.00737929	594
7791.52	242.638	0.0083096	0.0083096	594
7791.63	251.724	0.00926042	0.00926042	594
7791.74	260.626	0.0101697	0.0101697	594
7791.84	269.142	0.0110171	0.0110171	594
7791.95	278.309	0.0119061	0.0119061	594
7792.06	287.173	0.012857	0.012857	594
7792.16	295.056	0.0137043	0.0137043	594
7792.27	303.602	0.0146141	0.0146141	594
7792.38	311.458	0.0155029	0.0155029	594
7792.49	307.534	0.0164332	0.0164332	594
7792.59	313.05	0.0172806	0.0172806	594
7792.7	322.401	0.0181899	0.0181899	594
7792.81	330.179	0.0191202	0.0191202	594
7792.91	336.749	0.0199471	0.0199471	594
7793.02	343.944	0.0208774	0.0208774	594
7793.13	351.034	0.0218072	0.0218072	594
7793.24	357.233	0.0226965	0.0226965	594
7793.34	363.475	0.0235438	0.0235438	594
7793.45	369.659	0.0244532	0.0244532	594
7793.56	375.587	0.025404	0.025404	594
7793.66	380.987	0.0262103	0.0262103	594
7793.77	387.28	0.0271196	0.0271196	594
7793.88	393.059	0.0280704	0.0280704	594
7793.99	398.88	0.0289803	0.0289803	594
7794.09	404.058	0.0297861	0.0297861	594
7794.2	410.065	0.0307164	0.0307164	594
7794.31	415.481	0.0316262	0.0316262	594
7794.41	421.052	0.0324941	0.0324941	594
7794.52	426.817	0.0334038	0.0334038	594
7794.63	432.391	0.0343131	0.0343131	594
7794.73	437.577	0.03514	0.03514	594
7794.84	443.332	0.0360288	0.0360288	594
7794.95	449.077	0.0369796	0.0369796	594
7795.06	454.889	0.0378894	0.0378894	594
7795.16	459.791	0.0387368	0.0387368	594
7795.27	465.823	0.0396461	0.0396461	594
7795.38	471.528	0.0405559	0.0405559	594
7795.48	476.676	0.0413827	0.0413827	594
7795.59	482.313	0.0423335	0.0423335	594
7795.7	487.877	0.0432019	0.0432019	594
7795.81	493.373	0.0441527	0.0441527	594
7795.91	498.284	0.0449795	0.0449795	594
7796.02	503.981	0.0458888	0.0458888	594
7796.13	509.602	0.0467982	0.0467982	594
7796.23	514.434	0.047625	0.047625	594
7796.34	520.078	0.0485553	0.0485553	594
7796.45	525.659	0.0494856	0.0494856	594
7796.56	530.979	0.0503744	0.0503744	594
7796.66	536.116	0.0512218	0.0512218	594
7796.77	541.731	0.0521521	0.0521521	594
7796.88	547.606	0.0530614	0.0530614	594
7796.98	552.491	0.0538678	0.0538678	594
7797.09	557.961	0.0547981	0.0547981	594
7797.2	564.2	0.0556869	0.0556869	594
7797.31	570.119	0.0566172	0.0566172	594
7797.41	575.526	0.0574645	0.0574645	594
7797.52	580.688	0.0583534	0.0583534	594
7797.63	586.28	0.0592837	0.0592837	594
7797.73	591.535	0.0601105	0.0601105	594
7797.84	597.569	0.0610198	0.0610198	594
7797.95	603.795	0.0619501	0.0619501	594
7798.06	609.364	0.062839	0.062839	594
7798.16	614.571	0.0636863	0.0636863	594
7798.27	620.176	0.0645754	0.0645754	594
7798.38	625.994	0.0655057	0.0655057	594
7798.48	631.522	0.066353	0.066353	594
7798.59	637.242	0.0672623	0.0672623	594
7798.7	643.323	0.0681721	0.0681721	594
7798.81	649.213	0.069123	0.069123	594
7798.91	654.188	0.0699288	0.0699288	594
7799.02	659.426	0.0708386	0.0708386	594
7799.13	664.959	0.071748	0.071748	595
7799.23	670.623	0.0725953	0.0725953	595
7799.34	676.694	0.0734636	0.0734636	595
7799.45	682.797	0.0743939	0.0743939	595
7799.55	688.036	0.0752207	0.0752207	595
7799.66	694.344	0.076151	0.076151	595
7799.77	700.538	0.0770604	0.0770604	595
7799.88	706.473	0.0779907	0.0779907	595
7799.98	712.204	0.078838	0.078838	595
7800.09	718.274	0.0797268	0.0797268	595
7800.2	724.348	0.0806157	0.0806157	595
7800.3	730.27	0.0814635	0.0814635	595
7800.41	736.579	0.0823933	0.0823933	595
7800.52	742.174	0.0832821	0.0832821	595
7800.63	747.471	0.0841712	0.0841712	595
7800.73	753.295	0.084998	0.084998	595
7800.84	759.606	0.0859284	0.0859284	595
7800.95	766.008	0.0868582	0.0868582	595
7801.05	771.252	0.0876645	0.0876645	595
7801.16	777.297	0.0885948	0.0885948	595
7801.27	783.323	0.0895042	0.0895042	595
7801.38	789.6	0.090414	0.090414	595
7801.48	794.975	0.0912403	0.0912403	595
7801.59	800.784	0.0921501	0.0921501	595
7801.7	806.858	0.0930595	0.0930595	595
7801.8	812.59	0.0938863	0.0938863	595
7801.91	818.469	0.0947961	0.0947961	595
7802.02	825.086	0.0957054	0.0957054	595
7802.13	831.12	0.0966562	0.0966562	595
7802.23	836.43	0.0974831	0.0974831	595
7802.34	842.629	0.0983929	0.0983929	595
7802.45	848.961	0.0993227	0.0993227	595
7802.55	854.797	0.100129	0.100129	595
7802.66	861.547	0.101059	0.101059	595
7802.77	869.375	0.101948	0.101948	595
7802.88	875.825	0.102878	0.102878	595
7802.98	881.413	0.103684	0.103684	595
7803.09	888.237	0.104615	0.104615	595
7803.2	894.188	0.105524	0.105524	595
7803.3	899.485	0.106372	0.106372	595
7803.41	905.233	0.107281	0.107281	595
7803.52	911.153	0.108232	0.108232	595
7803.63	917.059	0.109121	0.109121	595
7803.73	922.467	0.109948	0.109948	595
7803.84	928.696	0.110857	0.110857	595
7803.95	934.918	0.111767	0.111767	595
7804.05	940.184	0.112594	0.112594	595
7804.16	946.719	0.113524	0.113524	595
7804.27	952.926	0.114433	0.114433	595
7804.38	958.942	0.115343	0.115343	595
7804.48	964.888	0.11619	0.11619	595
7804.59	971.158	0.11712	0.11712	595
7804.69	976.429	0.117926	0.117926	595
7804.8	981.728	0.118857	0.118857	595
7804.91	988.249	0.119766	0.119766	595
7805.02	994.89	0.120655	0.120655	595
7805.12	1001.04	0.121503	0.121503	595
7805.23	1007.35	0.122412	0.122412	595
7805.34	1013.84	0.123342	0.123342	595
7805.44	1018.85	0.124169	0.124169	595
7805.55	1025.32	0.125099	0.125099	595
7805.66	1031.78	0.126029	0.126029	595
7805.77	1037.02	0.126939	0.126939	595
7805.87	1042.02	0.127787	0.127787	595
7805.98	1048.81	0.128696	0.128696	595
7806.09	1054.53	0.129606	0.129606	595
7806.19	1059.84	0.130432	0.130432	595
7806.3	1065.83	0.131342	0.131342	595
7806.41	1072.43	0.132272	0.132272	595
7806.52	1078.36	0.133181	0.133181	595
7806.62	1083.78	0.13405	0.13405	595
7806.73	1089.38	0.134939	0.134939	595
7806.84	1094.78	0.135869	0.135869	595
7806.94	1100.02	0.136675	0.136675	595
7807.05	1106.65	0.137626	0.137626	595
7807.16	1113.36	0.138514	0.138514	595
7807.27	1119.28	0.139445	0.139445	595
7807.37	1125.04	0.140292	0.140292	595
7807.48	1131.44	0.141202	0.141202	595
7807.59	1136.89	0.142111	0.142111	595
7807.69	1142.45	0.142959	0.142959	595
7807.8	1149	0.143869	0.143869	595
7807.91	1155.47	0.144778	0.144778	595
7808.02	1161.72	0.145708	0.145708	595
7808.12	1167.92	0.146556	0.146556	595
7808.23	1174.12	0.147444	0.147444	595
7808.34	1179.71	0.148375	0.148375	595
7808.44	1184.68	0.149201	0.149201	595
7808.55	1191.52	0.150152	0.150152	595
7808.66	1197.64	0.151062	0.151062	595
7808.77	1203.52	0.151971	0.151971	595
7808.87	1209.33	0.152798	0.152798	595
7808.98	1215.59	0.153749	0.153749	595
7809.09	1221.15	0.154638	0.154638	595
7809.19	1227.13	0.155485	0.155485	595
7809.3	1232.53	0.156395	0.156395	595
7809.41	1238.66	0.157325	0.157325	595
7809.51	1244.26	0.158131	0.158131	595
7809.62	1251.09	0.159082	0.159082	595
7809.73	1257.55	0.159991	0.159991	595
7809.84	1263.25	0.160922	0.160922	595
7809.94	1269	0.161728	0.161728	595
7810.05	1276.05	0.162679	0.162679	595
7810.16	1281.56	0.163588	0.163588	595
7810.26	1287.6	0.164415	0.164415	595
7810.37	1293.98	0.165325	0.165325	595
7810.48	1300.49	0.166276	0.166276	595
7810.59	1306.78	0.167164	0.167164	595
7810.69	1312.1	0.168012	0.168012	595
7810.8	1317.46	0.168963	0.168963	595
7810.91	1322.31	0.169913	0.169913	595
7811.01	1327.51	0.17074	0.17074	595
7811.12	1333.21	0.17165	0.17165	595
7811.23	1338.16	0.172559	0.172559	595
7811.34	1341.69	0.17349	0.17349	595
7811.44	1344.43	0.174337	0.174337	595
7811.55	1346.88	0.175246	0.175246	595
7811.66	1350.64	0.176156	0.176156	595
7811.76	1354.11	0.176983	0.176983	595
7811.87	1357.65	0.177913	0.177913	595
7811.98	1359.8	0.178823	0.178823	595
7812.09	1361.29	0.179753	0.179753	595
7812.19	1362.49	0.1806	0.1806	595
7812.3	1362.23	0.181531	0.181531	595
7812.41	1361.53	0.18244	0.18244	595
7812.51	1362.63	0.183267	0.183267	595
7812.62	1364.91	0.184177	0.184177	595
7812.73	1369.08	0.185106	0.185106	595
7812.84	1372.76	0.186037	0.186037	595
7812.94	1376.11	0.186843	0.186843	595
7813.05	1379.83	0.187773	0.187773	595
7813.16	1382.96	0.188703	0.188703	595
7813.26	1386.3	0.189551	0.189551	594
7813.37	1389.86	0.190481	0.190481	594
7813.48	1394.48	0.191391	0.191391	594
7813.59	1398.4	0.19232	0.19232	594
7813.69	1400.53	0.193127	0.193127	594
7813.8	1401.63	0.194036	0.194036	594
7813.91	1403.85	0.194966	0.194966	594
7814.01	1408.92	0.195793	0.195793	594
7814.12	1415.59	0.196744	0.196744	594
7814.23	1420.67	0.197633	0.197633	594
7814.34	1425.34	0.198563	0.198563	594
7814.44	1429.39	0.19939	0.19939	594
7814.55	1431.88	0.2003	0.2003	594
7814.66	1431.39	0.20123	0.20123	594
7814.76	1430.5	0.202057	0.202057	594
7814.87	1432.97	0.202987	0.202987	594
7814.98	1442.22	0.203896	0.203896	594
7815.08	1450.71	0.204723	0.204723	594
7815.19	1458.87	0.205632	0.205632	594
7815.3	1461.23	0.206583	0.206583	594
7815.41	1460.19	0.207493	0.207493	594
7815.51	1461.57	0.20832	0.20832	594
7815.62	1463.17	0.20925	0.20925	594
7815.73	1461.32	0.210139	0.210139	594
7815.83	1465.88	0.211007	0.211007	594
7815.94	1474.06	0.211896	0.211896	594
7816.05	1480.75	0.212826	0.212826	594
7816.16	1485.85	0.213735	0.213735	594
7816.26	1492.42	0.214562	0.214562	594
7816.37	1498.72	0.215472	0.215472	594
7816.48	1502.15	0.216381	0.216381	594
7816.58	1502.97	0.217208	0.217208	594
7816.69	1502.07	0.218138	0.218138	594
7816.8	1498.44	0.219069	0.219069	594
7816.91	1499.54	0.219958	0.219958	594
7817.01	1506.09	0.220805	0.220805	594
7817.12	1514.25	0.221735	0.221735	594
7817.23	1522.16	0.222645	0.222645	594
7817.33	1527.81	0.223451	0.223451	594
7817.44	1533.79	0.22436	0.22436	594
7817.55	1537.52	0.225311	0.225311	594
7817.66	1537.5	0.2262	0.2262	594
7817.76	1533.2	0.227048	0.227048	594
7817.87	1527.24	0.227957	0.227957	594
7817.98	1531.95	0.228866	0.228866	594
7818.08	1540.26	0.229693	0.229693	594
7818.19	1549.13	0.230603	0.230603	594
7818.3	1557.38	0.231512	0.231512	594
7818.41	1563.41	0.232443	0.232443	594
7818.51	1566.58	0.233249	0.233249	594
7818.62	1572.31	0.234179	0.234179	594
7818.73	1576.24	0.235089	0.235089	594
7818.83	1575.96	0.235915	0.235915	594
7818.94	1570.85	0.236845	0.236845	594
7819.05	1564.19	0.237755	0.237755	594
7819.16	1567.51	0.238664	0.238664	594
7819.26	1576.15	0.239533	0.239533	594
7819.37	1586.71	0.240422	0.240422	594
7819.47	1596.52	0.241249	0.241249	594
7819.58	1604.46	0.242158	0.242158	594
7819.69	1599.19	0.243088	0.243088	594
7819.8	1602.28	0.243998	0.243998	594
7819.9	1612.53	0.244824	0.244824	594
7820.01	1621.9	0.245734	0.245734	594
7820.12	1615.09	0.246664	0.246664	594
7820.22	1604.06	0.247491	0.247491	594
7820.33	1597.1	0.248401	0.248401	594
7820.44	1608.1	0.24931	0.24931	594
7820.55	1618.08	0.250219	0.250219	594
7820.65	1618.92	0.251067	0.251067	594
7820.76	1628.38	0.251956	0.251956	594
7820.87	1641.35	0.252845	0.252845	594
7820.97	1651.72	0.253672	0.253672	594
7821.08	1660.79	0.254581	0.254581	594
7821.19	1670.51	0.25549	0.25549	594
7821.3	1665.52	0.256421	0.256421	594
7821.4	1643.15	0.257268	0.257268	594
7821.51	1647.96	0.258178	0.258178	594
7821.62	1640.99	0.259108	0.259108	594
7821.72	1638.97	0.259893	0.259893	594
7821.83	1650.94	0.260824	0.260824	594
7821.94	1658.42	0.261733	0.261733	594
7822.05	1658.55	0.262642	0.262642	594
7822.15	1669.86	0.263469	0.263469	594
7822.26	1685.53	0.2644	0.2644	594
7822.37	1698.82	0.265309	0.265309	594
7822.47	1705.07	0.266157	0.266157	594
7822.58	1681.37	0.267066	0.267066	594
7822.69	1686.59	0.267955	0.267955	594
7822.8	1685.4	0.268885	0.268885	594
7822.9	1670.41	0.269732	0.269732	594
7823.01	1680.61	0.270622	0.270622	594
7823.12	1696.73	0.271573	0.271573	594
7823.22	1710.01	0.272378	0.272378	594
7823.33	1706.37	0.273288	0.273288	594
7823.44	1701.41	0.274198	0.274198	595
7823.55	1717.76	0.275128	0.275128	595
7823.65	1730.82	0.275955	0.275955	595
7823.76	1741.28	0.276885	0.276885	595
7823.87	1731.64	0.277815	0.277815	595
7823.97	1705.02	0.278621	0.278621	595
7824.08	1717.21	0.279552	0.279552	595
7824.19	1729.37	0.28044	0.28044	595
7824.3	1720	0.28137	0.28137	595
7824.4	1729.47	0.282197	0.282197	595
7824.51	1745.82	0.283107	0.283107	595
7824.62	1759.6	0.284016	0.284016	595
7824.72	1743.23	0.284864	0.284864	595
7824.83	1739.05	0.285773	0.285773	595
7824.94	1740.73	0.286703	0.286703	595
7825.04	1737.87	0.28751	0.28751	595
7825.15	1753.84	0.28844	0.28844	595
7825.26	1770.09	0.289349	0.289349	595
7825.37	1781.6	0.290259	0.290259	595
7825.47	1759.22	0.291086	0.291086	595
7825.58	1766.22	0.292016	0.292016	595
7825.69	1783.45	0.292925	0.292925	595
7825.79	1795.83	0.293752	0.293752	595
7825.9	1777.36	0.294682	0.294682	595
7826.01	1768.33	0.295613	0.295613	595
7826.12	1762.87	0.296522	0.296522	595
7826.22	1766.45	0.29739	0.29739	595
7826.33	1782.6	0.298258	0.298258	595
7826.44	1797.78	0.299188	0.299188	595
7826.54	1797.88	0.300015	0.300015	595
7826.65	1782.76	0.300946	0.300946	595
7826.76	1800.67	0.301876	0.301876	595
7826.87	1816.64	0.302785	0.302785	595
7826.97	1827.78	0.303612	0.303612	595
7827.08	1835.92	0.304521	0.304521	595
7827.19	1807.24	0.305431	0.305431	595
7827.29	1811.47	0.306258	0.306258	595
7827.4	1829.18	0.307188	0.307188	595
7827.51	1827.48	0.308098	0.308098	595
7827.62	1794.05	0.309028	0.309028	595
7827.72	1810.94	0.309855	0.309855	595
7827.83	1830.42	0.310764	0.310764	595
7827.94	1848.07	0.311673	0.311673	595
7828.04	1847.14	0.312542	0.312542	595
7828.15	1821.57	0.313431	0.313431	595
7828.26	1842.58	0.314361	0.314361	595
7828.37	1861.4	0.315312	0.315312	595
7828.47	1874.76	0.316118	0.316118	595
7828.58	1846.37	0.317048	0.317048	595
7828.69	1831.93	0.317937	0.317937	595
7828.79	1850.92	0.318785	0.318785	595
7828.9	1869.22	0.319714	0.319714	595
7829.01	1870.51	0.320645	0.320645	595
7829.12	1847.02	0.321575	0.321575	595
7829.22	1865.23	0.322381	0.322381	595
7829.33	1883.97	0.323332	0.323332	595
7829.44	1895.53	0.324241	0.324241	595
7829.54	1858.52	0.325048	0.325048	595
7829.65	1869.27	0.325978	0.325978	595
7829.76	1887.89	0.326908	0.326908	595
7829.86	1880.63	0.327735	0.327735	595
7829.97	1867.77	0.328665	0.328665	595
7830.08	1888.54	0.329575	0.329575	595
7830.19	1906.53	0.330484	0.330484	595
7830.29	1918.39	0.331331	0.331331	595
7830.4	1884.92	0.332262	0.332262	595
7830.51	1899.31	0.333192	0.333192	595
7830.61	1917.23	0.333998	0.333998	595
7830.72	1933.73	0.334928	0.334928	595
7830.83	1934.39	0.335858	0.335858	595
7830.94	1880.98	0.336768	0.336768	595
7831.04	1898.44	0.337595	0.337595	595
7831.15	1918.29	0.338525	0.338525	595
7831.26	1933.35	0.339497	0.339497	595
7831.36	1896.3	0.340324	0.340324	595
7831.47	1915.86	0.341253	0.341253	595
7831.58	1936.1	0.342184	0.342184	595
7831.69	1952.61	0.343052	0.343052	595
7831.79	1958.09	0.343899	0.343899	595
7831.9	1927.21	0.34483	0.34483	595
7832.01	1945.98	0.345739	0.345739	595
7832.11	1961.89	0.346587	0.346587	595
7832.22	1955.83	0.347517	0.347517	595
7832.33	1919.55	0.348426	0.348426	595
7832.44	1939.9	0.349336	0.349336	595
7832.54	1958.24	0.350183	0.350183	595
7832.65	1960.01	0.351113	0.351113	595
7832.76	1937.57	0.352023	0.352023	595
7832.86	1957.36	0.35285	0.35285	595
7832.97	1976.82	0.35378	0.35378	595
7833.08	1991.81	0.35469	0.35469	595
7833.19	1963.86	0.35562	0.35562	595
7833.29	1968.55	0.356446	0.356446	595
7833.4	1987.72	0.357377	0.357377	595
7833.51	1964.78	0.358286	0.358286	595
7833.61	1957.96	0.359134	0.359134	595
7833.72	1978.85	0.360043	0.360043	595
7833.83	1997.97	0.360973	0.360973	595
7833.94	2013.87	0.361862	0.361862	595
7834.04	1984.68	0.36271	0.36271	595
7834.15	1984.51	0.36364	0.36364	595
7834.26	2005.3	0.36455	0.36455	595
7834.36	2022.01	0.365377	0.365377	595
7834.47	2035.76	0.366286	0.366286	595
7834.58	2019.29	0.367216	0.367216	595
7834.68	1986.8	0.368063	0.368063	595
7834.79	2008.69	0.368994	0.368994	595
7834.9	2028.24	0.369883	0.369883	595
7835	2002.54	0.370751	0.370751	595
7835.11	1988.65	0.371619	0.371619	595
7835.22	2012.23	0.37257	0.37257	595
7835.33	2032.33	0.373479	0.373479	595
7835.43	2047.59	0.374286	0.374286	595
7835.54	2004.38	0.375257	0.375257	595
7835.65	2021.57	0.376146	0.376146	595
7835.75	2041.27	0.376993	0.376993	595
7835.86	2060.52	0.377903	0.377903	595
7835.97	2056.49	0.378833	0.378833	595
7836.08	2035.61	0.379743	0.379743	595
7836.18	2053.91	0.38059	0.38059	595
7836.29	2044.99	0.381479	0.381479	595
7836.4	2023.44	0.382409	0.382409	595
7836.5	2043.86	0.383215	0.383215	595
7836.61	2064.44	0.384145	0.384145	594
7836.72	2081.29	0.385076	0.385076	594
7836.83	2039.24	0.386006	0.386006	594
7836.93	2049.56	0.386812	0.386812	594
7837.04	2070.83	0.387721	0.387721	594
7837.15	2089.48	0.388652	0.388652	594
7837.25	2102	0.389479	0.389479	594
7837.36	2110.45	0.390388	0.390388	594
7837.47	2053.48	0.391318	0.391318	594
7837.58	2072.92	0.392228	0.392228	594
7837.68	2090.79	0.393034	0.393034	594
7837.79	2058.25	0.393964	0.393964	594
7837.9	2057.04	0.394874	0.394874	594
7838	2077.93	0.395701	0.395701	594
7838.11	2098.87	0.39663	0.39663	594
7838.22	2116.48	0.39754	0.39754	594
7838.33	2096.06	0.39847	0.39847	594
7838.43	2077.81	0.399276	0.399276	594
7838.54	2101.11	0.400227	0.400227	594
7838.65	2121.6	0.401116	0.401116	594
7838.75	2137.3	0.401922	0.401922	594
7838.86	2092.14	0.402873	0.402873	594
7838.97	2108.5	0.403762	0.403762	594
7839.08	2129.11	0.404671	0.404671	594
7839.18	2101.47	0.405519	0.405519	594
7839.29	2098.05	0.406429	0.406429	594
7839.4	2120.36	0.407359	0.407359	594
7839.5	2138.54	0.408186	0.408186	594
7839.61	2138.28	0.409074	0.409074	594
7839.72	2108.43	0.410025	0.410025	594
7839.82	2128.25	0.410852	0.410852	594
7839.93	2148.31	0.411741	0.411741	594
7840.04	2166.92	0.412671	0.412671	594
7840.15	2135.96	0.413581	0.413581	594
7840.25	2133.93	0.414407	0.414407	594
7840.36	2155.71	0.415338	0.415338	594
7840.47	2144.41	0.416227	0.416227	594
7840.57	2111.78	0.417074	0.417074	594
7840.68	2135.17	0.418004	0.418004	594
7840.79	2157.52	0.418914	0.418914	594
7840.9	2166.42	0.419782	0.419782	594
7841	2126.47	0.420629	0.420629	594
7841.11	2150.53	0.421539	0.421539	594
7841.22	2173.57	0.422428	0.422428	594
7841.32	2190.04	0.423275	0.423275	594
7841.43	2195.44	0.424164	0.424164	594
7841.54	2155.98	0.425115	0.425115	594
7841.65	2179.9	0.425983	0.425983	594
7841.75	2198.17	0.42683	0.42683	594
7841.86	2165.2	0.427761	0.427761	594
7841.97	2170.77	0.428691	0.428691	594
7842.07	2155.16	0.429497	0.429497	594
7842.18	2163.31	0.430407	0.430407	594
7842.29	2186.4	0.431337	0.431337	594
7842.4	2205.46	0.432226	0.432226	594
7842.5	2218.04	0.433053	0.433053	594
7842.61	2170.55	0.433962	0.433962	594
7842.72	2194.46	0.434871	0.434871	594
7842.82	2214.85	0.43574	0.43574	594
7842.93	2232.95	0.436649	0.436649	594
7843.04	2234.55	0.437559	0.437559	594
7843.15	2198.04	0.438468	0.438468	594
7843.25	2219.14	0.439295	0.439295	594
7843.36	2239.19	0.440205	0.440205	594
7843.47	2223.07	0.441135	0.441135	594
7843.57	2175.09	0.441961	0.441961	594
7843.68	2195.77	0.442892	0.442892	594
7843.79	2219.41	0.443801	0.443801	594
7843.9	2229.5	0.44469	0.44469	594
7844	2191.24	0.445538	0.445538	594
7844.11	2216.11	0.446468	0.446468	594
7844.22	2238.64	0.447377	0.447377	594
7844.32	2257.68	0.448204	0.448204	594
7844.43	2274.38	0.449114	0.449114	594
7844.54	2220.23	0.450044	0.450044	594
7844.64	2236.74	0.45085	0.45085	594
7844.75	2258.73	0.45176	0.45176	594
7844.86	2275.29	0.45269	0.45269	594
7844.97	2222.84	0.45362	0.45362	594
7845.07	2243.15	0.454467	0.454467	594
7845.18	2217.37	0.455377	0.455377	594
7845.29	2233.46	0.456287	0.456287	594
7845.39	2254.79	0.457092	0.457092	594
7845.5	2275.5	0.458002	0.458002	594
7845.61	2265.37	0.458912	0.458912	594
7845.72	2244.99	0.459821	0.459821	594
7845.82	2266.53	0.460669	0.460669	594
7845.93	2288.76	0.461578	0.461578	594
7846.04	2291.14	0.462529	0.462529	594
7846.14	2258.6	0.463335	0.463335	594
7846.25	2281.98	0.464265	0.464265	594
7846.36	2302.05	0.465196	0.465196	594
7846.47	2287.93	0.466105	0.466105	594
7846.57	2268.13	0.466952	0.466952	594
7846.68	2290.49	0.467862	0.467862	594
7846.79	2264.38	0.468771	0.468771	594
7846.89	2267.86	0.469578	0.469578	594
7847	2291.37	0.470529	0.470529	594
7847.11	2312.65	0.471438	0.471438	594
7847.22	2298.59	0.472368	0.472368	594
7847.32	2279.15	0.473195	0.473195	594
7847.43	2302.76	0.474105	0.474105	594
7847.54	2324.71	0.475035	0.475035	594
7847.64	2341.42	0.475862	0.475862	594
7847.75	2303.63	0.476771	0.476771	595
7847.86	2312.52	0.477701	0.477701	595
7847.97	2334.42	0.47859	0.47859	595
7848.07	2315.88	0.479458	0.479458	595
7848.18	2305.09	0.480347	0.480347	595
7848.29	2328.22	0.481277	0.481277	595
7848.39	2288.71	0.482125	0.482125	595
7848.5	2308.16	0.483035	0.483035	595
7848.61	2331.89	0.483964	0.483964	595
7848.72	2339.61	0.484853	0.484853	595
7848.82	2303.91	0.485701	0.485701	595
7848.93	2329.27	0.48661	0.48661	595
7849.04	2351.6	0.487541	0.487541	595
7849.14	2369.77	0.488367	0.488367	595
7849.25	2353.01	0.489298	0.489298	595
7849.36	2335.32	0.490228	0.490228	595
7849.47	2358.39	0.491137	0.491137	595
7849.57	2377.42	0.491985	0.491985	595
7849.68	2348.78	0.492915	0.492915	595
7849.78	2345.89	0.493762	0.493762	595
7849.89	2331.71	0.494672	0.494672	595
7850	2332.57	0.495561	0.495561	595
7850.11	2356.76	0.49647	0.49647	595
7850.21	2377.25	0.497318	0.497318	595
7850.32	2348.65	0.498248	0.498248	595
7850.43	2353.14	0.499178	0.499178	595
7850.53	2374.83	0.499984	0.499984	595
7850.64	2397.99	0.500915	0.500915	595
7850.75	2415.89	0.501824	0.501824	595
7850.86	2364.87	0.502754	0.502754	595
7850.96	2381.4	0.503581	0.503581	595
7851.07	2404.54	0.504512	0.504512	595
7851.18	2424.46	0.505441	0.505441	595
7851.28	2377.34	0.506268	0.506268	595
7851.39	2389.57	0.507178	0.507178	595
7851.5	2366.57	0.508129	0.508129	595
7851.61	2370.58	0.509059	0.509059	595
7851.71	2393.16	0.509906	0.509906	595
7851.82	2411.5	0.510837	0.510837	595
7851.93	2365	0.511746	0.511746	595
7852.03	2388.33	0.512573	0.512573	595
7852.14	2412.39	0.513503	0.513503	595
7852.25	2434.08	0.514392	0.514392	595
7852.36	2412.32	0.515301	0.515301	595
7852.46	2401.24	0.51619	0.51619	595
7852.57	2425.3	0.517079	0.517079	595
7852.68	2446.36	0.518009	0.518009	595
7852.78	2409.51	0.518857	0.518857	595
7852.89	2420.23	0.519767	0.519767	595
7853	2414.04	0.520676	0.520676	595
7853.11	2395.32	0.521627	0.521627	595
7853.21	2418.52	0.522453	0.522453	595
7853.32	2441.72	0.523342	0.523342	595
7853.43	2439	0.524293	0.524293	595
7853.53	2406.03	0.52512	0.52512	595
7853.64	2432.15	0.52603	0.52603	595
7853.75	2456.06	0.52696	0.52696	595
7853.86	2476.08	0.52789	0.52789	595
7853.96	2485.57	0.528717	0.528717	595
7854.07	2498.53	0.529647	0.529647	595
7854.18	2430.14	0.530556	0.530556	595
7854.28	2450.51	0.531342	0.531342	595
7854.39	2472.58	0.532313	0.532313	595
7854.5	2435.5	0.533223	0.533223	595
7854.6	2433.54	0.53405	0.53405	595
7854.71	2457.29	0.534939	0.534939	595
7854.82	2479.21	0.535869	0.535869	595
7854.93	2433.73	0.536799	0.536799	595
7855.03	2453.97	0.537646	0.537646	595
7855.14	2478.39	0.538556	0.538556	595
7855.25	2501.12	0.539466	0.539466	595
7855.35	2488.63	0.540334	0.540334	595
7855.46	2463.9	0.541223	0.541223	595
7855.57	2488.76	0.542153	0.542153	595
7855.68	2495.38	0.543062	0.543062	595
7855.78	2465.35	0.543889	0.543889	595
7855.89	2490.7	0.544798	0.544798	595
7856	2465.94	0.545708	0.545708	595
7856.1	2457.83	0.546576	0.546576	595
7856.21	2483.3	0.547465	0.547465	595
7856.32	2506.83	0.548395	0.548395	595
7856.43	2471.62	0.549346	0.549346	595
7856.53	2474.16	0.550173	0.550173	595
7856.64	2499.71	0.551083	0.551083	595
7856.75	2522.46	0.551951	0.551951	595
7856.85	2528.07	0.552819	0.552819	595
7856.96	2490.75	0.553708	0.553708	595
7857.07	2515.46	0.554638	0.554638	595
7857.18	2537.17	0.555548	0.555548	595
7857.28	2501.5	0.556395	0.556395	595
7857.39	2503.56	0.557305	0.557305	595
7857.5	2527.34	0.558235	0.558235	595
7857.6	2546.09	0.559061	0.559061	595
7857.71	2503.99	0.560012	0.560012	595
7857.82	2507.03	0.560901	0.560901	595
7857.93	2531.25	0.56179	0.56179	594
7858.03	2538.68	0.562638	0.562638	594
7858.14	2500.64	0.563527	0.563527	594
7858.25	2526.1	0.564457	0.564457	594
7858.35	2548.02	0.565304	0.565304	594
7858.46	2568.69	0.566213	0.566213	594
7858.57	2506.84	0.567123	0.567123	594
7858.68	2526.8	0.568033	0.568033	594
7858.78	2549.11	0.568859	0.568859	594
7858.89	2572.06	0.56979	0.56979	594
7859	2544.16	0.570699	0.570699	594
7859.1	2547.84	0.571526	0.571526	594
7859.21	2571.06	0.572456	0.572456	594
7859.32	2589.6	0.573366	0.573366	594
7859.43	2523.91	0.574275	0.574275	594
7859.53	2547.31	0.575102	0.575102	594
7859.64	2571.25	0.576011	0.576011	594
7859.75	2574.32	0.576962	0.576962	594
7859.85	2536.04	0.577769	0.577769	594
7859.96	2561.88	0.578699	0.578699	594
7860.07	2585.54	0.579567	0.579567	594
7860.17	2604.72	0.580435	0.580435	594
7860.28	2621.71	0.581344	0.581344	594
7860.39	2559.85	0.582254	0.582254	594
7860.5	2577.25	0.583143	0.583143	594
7860.6	2599.11	0.58399	0.58399	594
7860.71	2603.55	0.584921	0.584921	594
7860.82	2570.41	0.58583	0.58583	594
7860.92	2593.52	0.586636	0.586636	594
7861.03	2569.08	0.587587	0.587587	594
7861.14	2565.26	0.588497	0.588497	594
7861.25	2591.29	0.589406	0.589406	594
7861.35	2605.85	0.590212	0.590212	594
7861.46	2558.95	0.591122	0.591122	594
7861.57	2584.28	0.592031	0.592031	594
7861.67	2606.59	0.592838	0.592838	594
7861.78	2629.37	0.593768	0.593768	594
7861.89	2640.22	0.594677	0.594677	594
7862	2584.5	0.595608	0.595608	594
7862.1	2607.61	0.596434	0.596434	594
7862.21	2631.82	0.597323	0.597323	594
7862.32	2625.57	0.598253	0.598253	594
7862.42	2599.14	0.599101	0.599101	594
7862.53	2624.28	0.599989	0.599989	594
7862.64	2647.86	0.600899	0.600899	594
7862.75	2668.7	0.601829	0.601829	594
7862.85	2620.64	0.602677	0.602677	594
7862.96	2626.32	0.603586	0.603586	594
7863.07	2650.46	0.604475	0.604475	594
7863.17	2628.22	0.605323	0.605323	594
7863.28	2613.36	0.606232	0.606232	594
7863.39	2638.47	0.607142	0.607142	594
7863.5	2590.06	0.608051	0.608051	594
7863.6	2613.7	0.608878	0.608878	594
7863.71	2639.81	0.609788	0.609788	594
7863.82	2664.28	0.610738	0.610738	594
7863.92	2660.75	0.611545	0.611545	594
7864.03	2618.14	0.612454	0.612454	594
7864.14	2644.39	0.613384	0.613384	594
7864.25	2669.33	0.614294	0.614294	594
7864.35	2686.4	0.615141	0.615141	594
7864.46	2642.96	0.61603	0.61603	594
7864.56	2666.05	0.616878	0.616878	594
7864.67	2688.46	0.617787	0.617787	594
7864.78	2677.72	0.618697	0.618697	594
7864.89	2663.32	0.619627	0.619627	594
7864.99	2684.53	0.620454	0.620454	594
7865.1	2655.26	0.621363	0.621363	594
7865.21	2661.91	0.622273	0.622273	594
7865.31	2684.4	0.62312	0.62312	594
7865.42	2706.78	0.62403	0.62403	594
7865.53	2669.05	0.624939	0.624939	594
7865.64	2670.23	0.62587	0.62587	594
7865.74	2692.91	0.626696	0.626696	594
7865.85	2716.05	0.627606	0.627606	594
7865.96	2709.44	0.628536	0.628536	594
7866.06	2672.76	0.629342	0.629342	594
7866.17	2698.26	0.630272	0.630272	594
7866.28	2721.46	0.631182	0.631182	594
7866.39	2692.42	0.632112	0.632112	594
7866.49	2695.12	0.632939	0.632939	594
7866.6	2713.44	0.633869	0.633869	594
7866.71	2659.92	0.634799	0.634799	594
7866.81	2684.21	0.635605	0.635605	594
7866.92	2709.06	0.636536	0.636536	594
7867.03	2729.28	0.637445	0.637445	594
7867.14	2671.5	0.638355	0.638355	594
7867.24	2695.51	0.639181	0.639181	594
7867.35	2720.98	0.640112	0.640112	594
7867.46	2744.51	0.641021	0.641021	594
7867.56	2762.44	0.641868	0.641868	594
7867.67	2696.69	0.642799	0.642799	594
7867.78	2720.2	0.643688	0.643688	594
7867.89	2744.64	0.644597	0.644597	594
7867.99	2756.9	0.645445	0.645445	594
7868.1	2706.53	0.646354	0.646354	594
7868.21	2732.5	0.647264	0.647264	594
7868.31	2755.05	0.648111	0.648111	594
7868.42	2776.51	0.649042	0.649042	594
7868.53	2733.87	0.649951	0.649951	594
7868.64	2739.24	0.65086	0.65086	594
7868.74	2761.26	0.651708	0.651708	594
7868.85	2705.47	0.652617	0.652617	594
7868.96	2726.78	0.653527	0.653527	594
7869.06	2750.75	0.654395	0.654395	594
7869.17	2748.12	0.655284	0.655284	594
7869.28	2718.29	0.656214	0.656214	594
7869.39	2745.58	0.657144	0.657144	594
7869.49	2768.35	0.657992	0.657992	594
7869.6	2788.78	0.65886	0.65886	594
7869.71	2735.89	0.659811	0.659811	594
7869.81	2759.66	0.660658	0.660658	594
7869.92	2784.66	0.661589	0.661589	594
7870.03	2784.24	0.662498	0.662498	594
7870.13	2766.38	0.663325	0.663325	594
7870.24	2790.19	0.664234	0.664234	595
7870.35	2811.17	0.665165	0.665165	595
7870.46	2751.58	0.666074	0.666074	595
7870.56	2772.03	0.666901	0.666901	595
7870.67	2797.44	0.667852	0.667852	595
7870.78	2789.38	0.668741	0.668741	595
7870.88	2763.44	0.669609	0.669609	595
7870.99	2789.94	0.670519	0.670519	595
7871.1	2814.27	0.671428	0.671428	595
7871.21	2829.01	0.672358	0.672358	595
7871.31	2765.92	0.673205	0.673205	595
7871.42	2793.07	0.674094	0.674094	595
7871.53	2818.15	0.675025	0.675025	595
7871.63	2819.17	0.675851	0.675851	595
7871.74	2797.24	0.676782	0.676782	595
7871.85	2823.4	0.677753	0.677753	595
7871.96	2809.5	0.678642	0.678642	595
7872.06	2784.79	0.679489	0.679489	595
7872.17	2809.69	0.68042	0.68042	595
7872.28	2764.52	0.68135	0.68135	595
7872.38	2788.73	0.682177	0.682177	595
7872.49	2813.88	0.683086	0.683086	595
7872.6	2836.97	0.683996	0.683996	595
7872.71	2798.27	0.684926	0.684926	595
7872.81	2800.25	0.685773	0.685773	595
7872.92	2826.85	0.686683	0.686683	595
7873.03	2851.17	0.687572	0.687572	595
7873.13	2822.56	0.688419	0.688419	595
7873.24	2823.25	0.689349	0.689349	595
7873.35	2848.95	0.69028	0.69028	595
7873.46	2864.55	0.69121	0.69121	595
7873.56	2830.22	0.692037	0.692037	595
7873.67	2855.49	0.692946	0.692946	595
7873.78	2877.69	0.693855	0.693855	595
7873.88	2824.88	0.694703	0.694703	595
7873.99	2842.97	0.695634	0.695634	595
7874.1	2865.59	0.696563	0.696563	595
7874.21	2817.78	0.697473	0.697473	595
7874.31	2842.03	0.6983	0.6983	595
7874.42	2868.17	0.699251	0.699251	595
7874.53	2890.64	0.70014	0.70014	595
7874.63	2844.85	0.700987	0.700987	595
7874.74	2848.54	0.701896	0.701896	595
7874.85	2874.22	0.702806	0.702806	595
7874.95	2895.3	0.703612	0.703612	595
7875.06	2894.11	0.704563	0.704563	595
7875.17	2860.85	0.705473	0.705473	595
7875.28	2885.82	0.706382	0.706382	595
7875.38	2906.44	0.707229	0.707229	595
7875.49	2858.86	0.708181	0.708181	595
7875.6	2880.97	0.709049	0.709049	595
7875.7	2869.98	0.709896	0.709896	595
7875.81	2847.81	0.710806	0.710806	595
7875.92	2874.43	0.711715	0.711715	595
7876.03	2896.3	0.712645	0.712645	595
7876.13	2842.09	0.713452	0.713452	595
7876.24	2870.34	0.714423	0.714423	595
7876.35	2896.92	0.715333	0.715333	595
7876.45	2918.72	0.71616	0.71616	595
7876.56	2914.5	0.717069	0.717069	595
7876.67	2877.92	0.717999	0.717999	595
7876.78	2903.44	0.718888	0.718888	595
7876.88	2925.08	0.719715	0.719715	595
7876.99	2900.53	0.720645	0.720645	595
7877.1	2892.4	0.721555	0.721555	595
7877.2	2915.74	0.722402	0.722402	595
7877.31	2939.49	0.723312	0.723312	595
7877.42	2958.63	0.724221	0.724221	595
7877.53	2915.99	0.72513	0.72513	595
7877.63	2914.91	0.725957	0.725957	595
7877.74	2939.41	0.726908	0.726908	595
7877.85	2946.69	0.727818	0.727818	595
7877.95	2894.55	0.728645	0.728645	595
7878.06	2921.43	0.729554	0.729554	595
7878.17	2933.3	0.730484	0.730484	595
7878.28	2894.05	0.731373	0.731373	595
7878.38	2918.6	0.73222	0.73222	595
7878.49	2944.24	0.73313	0.73313	595
7878.6	2962.25	0.73404	0.73404	595
7878.7	2901.63	0.734887	0.734887	595
7878.81	2929.13	0.735796	0.735796	595
7878.92	2955.91	0.736706	0.736706	595
7879.03	2979.73	0.737616	0.737616	595
7879.13	2934.64	0.738484	0.738484	595
7879.24	2949.12	0.739352	0.739352	595
7879.35	2974.61	0.740282	0.740282	595
7879.45	2947.42	0.741109	0.741109	595
7879.56	2931.19	0.742019	0.742019	595
7879.67	2957.72	0.742928	0.742928	595
7879.77	2980.39	0.743775	0.743775	595
7879.88	3002.02	0.744685	0.744685	595
7879.99	2937.47	0.745615	0.745615	595
7880.09	2959.87	0.746442	0.746442	595
7880.2	2984.93	0.747372	0.747372	595
7880.31	2937.99	0.748282	0.748282	595
7880.42	2961.56	0.749192	0.749192	595
7880.52	2985.05	0.750018	0.750018	595
7880.63	3007.89	0.750907	0.750907	595
7880.74	2942.28	0.751837	0.751837	595
7880.84	2963.67	0.752664	0.752664	595
7880.95	2990.57	0.753553	0.753553	595
7881.06	3015.42	0.754503	0.754503	595
7881.17	2964.69	0.755434	0.755434	595
7881.27	2986.37	0.75624	0.75624	595
7881.38	3011.53	0.75715	0.75715	595
7881.49	3003.66	0.75808	0.75808	595
7881.59	2988.79	0.758886	0.758886	595
7881.7	3013.79	0.759816	0.759816	595
7881.81	3014.33	0.760705	0.760705	595
7881.92	2984.46	0.761594	0.761594	595
7882.02	3008.07	0.762441	0.762441	595
7882.13	2998.06	0.763351	0.763351	595
7882.24	2981.72	0.76426	0.76426	595
7882.34	3006.11	0.765108	0.765108	595
7882.45	3030.04	0.765996	0.765996	595
7882.56	2995.1	0.766927	0.766927	595
7882.67	2996.09	0.767857	0.767857	595
7882.77	3019.93	0.768663	0.768663	595
7882.88	3043.92	0.769552	0.769552	595
7882.99	3022.85	0.770503	0.770503	595
7883.09	3010.58	0.771309	0.771309	595
7883.2	3036.38	0.772239	0.772239	595
7883.31	3060.04	0.773149	0.773149	595
7883.42	3019.86	0.774099	0.774099	595
7883.52	3043.39	0.774906	0.774906	595
7883.63	3064.7	0.775815	0.775815	595
7883.74	3008.21	0.776725	0.776725	595
7883.84	3032.76	0.777552	0.777552	595
7883.95	3058.05	0.778482	0.778482	595
7884.06	3003.01	0.779391	0.779391	595
7884.17	3025.43	0.780301	0.780301	595
7884.27	3049.29	0.781107	0.781107	595
7884.38	3074.58	0.782078	0.782078	595
7884.49	3095.08	0.782947	0.782947	595
7884.59	3021.95	0.783815	0.783815	595
7884.7	3041.95	0.784724	0.784724	595
7884.81	3067.78	0.785634	0.785634	595
7884.91	3088.95	0.786481	0.786481	595
7885.02	3070.8	0.78737	0.78737	595
7885.13	3065.24	0.78828	0.78828	595
7885.24	3089.88	0.78921	0.78921	595
7885.34	3109.74	0.790037	0.790037	595
7885.45	3052.75	0.790967	0.790967	595
7885.56	3070.54	0.791877	0.791877	595
7885.66	3056.41	0.792703	0.792703	595
7885.77	3049.49	0.793613	0.793613	595
7885.88	3076.04	0.794502	0.794502	595
7885.99	3100.24	0.795432	0.795432	595
7886.09	3053.02	0.796279	0.796279	595
7886.2	3068.21	0.797189	0.797189	595
7886.31	3094.8	0.798098	0.798098	595
7886.41	3116.89	0.798904	0.798904	595
7886.52	3125	0.799876	0.799876	595
7886.63	3074.69	0.800744	0.800744	595
7886.74	3101.88	0.801695	0.801695	595
7886.84	3124.52	0.802543	0.802543	595
7886.95	3098.31	0.803452	0.803452	595
7887.06	3083.29	0.804362	0.804362	595
7887.16	3107.54	0.80523	0.80523	595
7887.27	3132.37	0.806118	0.806118	595
7887.38	3155.43	0.807008	0.807008	595
7887.49	3116.39	0.807938	0.807938	595
7887.59	3107.68	0.808764	0.808764	595
7887.7	3133	0.809695	0.809695	595
7887.81	3119.07	0.810625	0.810625	595
7887.91	3108.27	0.811472	0.811472	595
7888.02	3133.5	0.812361	0.812361	595
7888.13	3080.98	0.813312	0.813312	595
7888.24	3092.71	0.814222	0.814222	595
7888.34	3117.04	0.815028	0.815028	595
7888.45	3113.27	0.815958	0.815958	595
7888.56	3081.93	0.816867	0.816867	595
7888.66	3107.7	0.817694	0.817694	595
7888.77	3134.77	0.818624	0.818624	595
7888.88	3159.38	0.819534	0.819534	595
7888.99	3137.66	0.820464	0.820464	595
7889.09	3107.21	0.821291	0.821291	595
7889.2	3135.02	0.822221	0.822221	595
7889.31	3161.07	0.82313	0.82313	595
7889.41	3166.89	0.823978	0.823978	595
7889.52	3113.12	0.824888	0.824888	595
7889.63	3140.69	0.825797	0.825797	595
7889.73	3164.09	0.826645	0.826645	595
7889.84	3188.01	0.827575	0.827575	595
7889.95	3139.27	0.828484	0.828484	595
7890.06	3162.84	0.829394	0.829394	595
7890.16	3184.94	0.830221	0.830221	595
7890.27	3166.69	0.831151	0.831151	595
7890.38	3172.59	0.83206	0.83206	595
7890.48	3194.81	0.832887	0.832887	595
7890.59	3191.86	0.833818	0.833818	595
7890.7	3151.82	0.834768	0.834768	595
7890.81	3178.3	0.835636	0.835636	595
7890.91	3201.8	0.836484	0.836484	595
7891.02	3166.17	0.837414	0.837414	595
7891.13	3162.57	0.838324	0.838324	595
7891.23	3187.51	0.839171	0.839171	595
7891.34	3213.49	0.840101	0.840101	595
7891.45	3215.35	0.841011	0.841011	595
7891.56	3168.12	0.841941	0.841941	595
7891.66	3193.1	0.842788	0.842788	595
7891.77	3219.23	0.843698	0.843698	595
7891.88	3213.73	0.844607	0.844607	595
7891.98	3192.64	0.845434	0.845434	595
7892.09	3218.75	0.846365	0.846365	595
7892.2	3203.87	0.847315	0.847315	595
7892.31	3184.13	0.848246	0.848246	595
7892.41	3208.3	0.849073	0.849073	595
7892.52	3191.66	0.850003	0.850003	595
7892.63	3173.67	0.850912	0.850912	595
7892.73	3198.88	0.851739	0.851739	595
7892.84	3224.83	0.852669	0.852669	595
7892.95	3249.3	0.853579	0.853579	595
7893.06	3203.51	0.854488	0.854488	595
7893.16	3193.29	0.855356	0.855356	595
7893.27	3220.92	0.856266	0.856266	595
7893.38	3247.15	0.857175	0.857175	595
7893.48	3233.38	0.858023	0.858023	595
7893.59	3230.14	0.858912	0.858912	595
7893.7	3255.8	0.859862	0.859862	595
7893.81	3267.76	0.860772	0.860772	595
7893.91	3225.93	0.86162	0.86162	595
7894.02	3251.34	0.862529	0.862529	595
7894.13	3210.77	0.863459	0.863459	595
7894.23	3219.86	0.864266	0.864266	595
7894.34	3247.5	0.865216	0.865216	595
7894.45	3271.6	0.866126	0.866126	595
7894.56	3206.93	0.867056	0.867056	595
7894.66	3233.44	0.867903	0.867903	595
7894.77	3260.16	0.868813	0.868813	595
7894.87	3282.94	0.86964	0.86964	595
7894.98	3299.28	0.870549	0.870549	595
7895.09	3234.71	0.871459	0.871459	595
7895.2	3262.04	0.872389	0.872389	595
7895.3	3284.77	0.873216	0.873216	595
7895.41	3303.3	0.874146	0.874146	595
7895.52	3263.04	0.875035	0.875035	595
7895.62	3285.82	0.875882	0.875882	595
7895.73	3308.18	0.876813	0.876813	595
7895.84	3253.25	0.877722	0.877722	595
7895.95	3279.95	0.878632	0.878632	595
7896.05	3276.63	0.879479	0.879479	595
7896.16	3248.41	0.880389	0.880389	595
7896.27	3275.77	0.881319	0.881319	595
7896.37	3299.05	0.882125	0.882125	595
7896.48	3260.08	0.883034	0.883034	595
7896.59	3262.7	0.883986	0.883986	595
7896.7	3290.16	0.884895	0.884895	595
7896.8	3314.09	0.885742	0.885742	595
7896.91	3302.63	0.886652	0.886652	595
7897.02	3282.97	0.887561	0.887561	595
7897.12	3306.54	0.888388	0.888388	595
7897.23	3330.24	0.889298	0.889298	595
7897.34	3285.98	0.890207	0.890207	595
7897.45	3295.33	0.891158	0.891158	595
7897.55	3319.11	0.891985	0.891985	595
7897.66	3342.88	0.892894	0.892894	595
7897.77	3344.44	0.893804	0.893804	595
7897.87	3290.2	0.894631	0.894631	595
7897.98	3316.79	0.89554	0.89554	595
7898.09	3341.92	0.89645	0.89645	595
7898.2	3365.04	0.89738	0.89738	595
7898.3	3319.53	0.898228	0.898228	595
7898.41	3317.03	0.899117	0.899117	595
7898.52	3331.8	0.900046	0.900046	595
7898.62	3289.29	0.900894	0.900894	595
7898.73	3317.19	0.901783	0.901783	595
7898.84	3342.49	0.902692	0.902692	595
7898.95	3282.95	0.903623	0.903623	595
7899.05	3301.92	0.90445	0.90445	595
7899.16	3329.48	0.90538	0.90538	595
7899.27	3356.33	0.90631	0.90631	595
7899.37	3378.11	0.907116	0.907116	595
7899.48	3309.03	0.908046	0.908046	595
7899.59	3321.92	0.908935	0.908935	595
7899.69	3346.77	0.909782	0.909782	595
7899.8	3372.37	0.910692	0.910692	595
7899.91	3344.07	0.911622	0.911622	595
7900.02	3320.88	0.912511	0.912511	595
7900.12	3346.31	0.913359	0.913359	595
7900.23	3372.59	0.914248	0.914248	595
7900.34	3395.09	0.915178	0.915178	595
7900.44	3343.43	0.916025	0.916025	595
7900.55	3368.13	0.916914	0.916914	595
7900.66	3392.94	0.917823	0.917823	595
7900.77	3351.75	0.918754	0.918754	595
7900.87	3371.72	0.91956	0.91956	595
7900.98	3397.18	0.92049	0.92049	595
7901.09	3352.26	0.92142	0.92142	595
7901.19	3363.29	0.922226	0.922226	595
7901.3	3391.18	0.923177	0.923177	595
7901.41	3414.51	0.924066	0.924066	595
7901.52	3352.32	0.924975	0.924975	595
7901.62	3378.3	0.925823	0.925823	594
7901.73	3404.71	0.926733	0.926733	594
7901.84	3428.6	0.927642	0.927642	594
7901.94	3361.16	0.928469	0.928469	594
7902.05	3381.3	0.929379	0.929379	594
7902.16	3408.3	0.930288	0.930288	594
7902.27	3420.8	0.931177	0.931177	594
7902.37	3388.64	0.932003	0.932003	594
7902.48	3415.05	0.932913	0.932913	594
7902.59	3439.19	0.933843	0.933843	594
7902.69	3389.14	0.934691	0.934691	594
7902.8	3409.91	0.93558	0.93558	594
7902.91	3412.63	0.936489	0.936489	594
7903.02	3384.44	0.937419	0.937419	594
7903.12	3408.47	0.938246	0.938246	594
7903.23	3433.96	0.939156	0.939156	594
7903.34	3436.39	0.940065	0.940065	594
7903.44	3383.25	0.940892	0.940892	594
7903.55	3411.4	0.941843	0.941843	594
7903.66	3438.45	0.942732	0.942732	594
7903.77	3464.7	0.943641	0.943641	594
7903.87	3412.79	0.944489	0.944489	594
7903.98	3433.5	0.945398	0.945398	594
7904.09	3460.04	0.946287	0.946287	594
7904.19	3446.71	0.947135	0.947135	594
7904.3	3432.52	0.948065	0.948065	594
7904.41	3458.82	0.948974	0.948974	594
7904.52	3401.49	0.949884	0.949884	594
7904.62	3426.42	0.950711	0.950711	594
7904.73	3454.57	0.95162	0.95162	594
7904.84	3480.34	0.95255	0.95255	594
7904.94	3441.27	0.953398	0.953398	594
7905.05	3423.58	0.954307	0.954307	594
7905.16	3451.88	0.955217	0.955217	594
7905.26	3476.69	0.956044	0.956044	594
7905.37	3500.52	0.956953	0.956953	594
7905.48	3463.28	0.957842	0.957842	594
7905.59	3446.06	0.958772	0.958772	594
7905.69	3472.09	0.95962	0.95962	594
7905.8	3497.26	0.960529	0.960529	594
7905.91	3470.43	0.961439	0.961439	594
7906.01	3460.47	0.962307	0.962307	594
7906.12	3487.97	0.963216	0.963216	594
7906.23	3512.86	0.964105	0.964105	594
7906.34	3483.83	0.965035	0.965035	594
7906.44	3474.43	0.965862	0.965862	594
7906.55	3500.6	0.966751	0.966751	594
7906.66	3452.2	0.967702	0.967702	594
7906.76	3459.34	0.968508	0.968508	594
7906.87	3487.59	0.969418	0.969418	594
7906.98	3477.82	0.970348	0.970348	594
7907.09	3448.92	0.971278	0.971278	594
7907.19	3475.89	0.972105	0.972105	594
7907.3	3502.57	0.973014	0.973014	594
7907.41	3528.09	0.973945	0.973945	594
7907.51	3512.48	0.974792	0.974792	594
7907.62	3464.15	0.975702	0.975702	594
7907.73	3492.43	0.976611	0.976611	594
7907.84	3518.53	0.977521	0.977521	594
7907.94	3540.06	0.978368	0.978368	594
7908.05	3498.23	0.979298	0.979298	594
7908.16	3522.74	0.980208	0.980208	594
7908.26	3545.65	0.981055	0.981055	594
7908.37	3549.69	0.981944	0.981944	594
7908.48	3507.49	0.982875	0.982875	594
7908.59	3534.49	0.983804	0.983804	594
7908.69	3502.48	0.984611	0.984611	594
7908.8	3509.66	0.985541	0.985541	594
7908.91	3537.32	0.98645	0.98645	594
7909.01	3560.87	0.987277	0.987277	594
7909.12	3546.27	0.988208	0.988208	594
7909.23	3508.61	0.989117	0.989117	594
7909.34	3537.09	0.990027	0.990027	594
7909.44	3561.42	0.990874	0.990874	594
7909.55	3581.12	0.991783	0.991783	594
7909.65	3527.3	0.992631	0.992631	594
7909.76	3555	0.993561	0.993561	594
7909.87	3580.44	0.994471	0.994471	594
7909.98	3573.37	0.99538	0.99538	594
7910.08	3555.94	0.996228	0.996228	594
7910.19	3581.35	0.997137	0.997137	594
7910.3	3535.14	0.998067	0.998067	594
7910.4	3533.29	0.998894	0.998894	594
7910.51	3561.28	0.999825	0.999825	594
7910.62	3561.88	1.00071	1.00071	594
7910.73	3520.32	1.00166	1.00166	594
7910.83	3546.82	1.00249	1.00249	594
7910.94	3573.73	1.0034	1.0034	594
7911.05	3600.03	1.00433	1.00433	594
7911.15	3593.73	1.00516	1.00516	594
7911.26	3542.54	1.00607	1.00607	594
7911.37	3571.12	1.007	1.007	594
7911.48	3598.9	1.00791	1.00791	594
7911.58	3620.86	1.00875	1.00875	594
7911.69	3571.88	1.00968	1.00968	594
7911.8	3598.92	1.01059	1.01059	595
7911.9	3622.41	1.01146	1.01146	595
7912.01	3610.57	1.01237	1.01237	595
7912.12	3588.86	1.01328	1.01328	595
7912.23	3615.59	1.01419	1.01419	595
7912.33	3572.67	1.01502	1.01502	595
7912.44	3581.83	1.01597	1.01597	595
7912.55	3610.77	1.01692	1.01692	595
7912.65	3634.13	1.01775	1.01775	595
7912.76	3613.67	1.01866	1.01866	595
7912.87	3577.91	1.01957	1.01957	595
7912.98	3606.33	1.02047	1.02047	595
7913.08	3630.96	1.02132	1.02132	595
7913.19	3655.66	1.02225	1.02225	595
7913.3	3605.52	1.02316	1.02316	595
7913.4	3612.62	1.02399	1.02399	595
7913.51	3640.84	1.02494	1.02494	595
7913.62	3664.17	1.02583	1.02583	595
7913.73	3618.1	1.02676	1.02676	595
7913.83	3641.41	1.02759	1.02759	595
7913.94	3666.99	1.02852	1.02852	595
7914.05	3603.35	1.02945	1.02945	595
7914.15	3618.81	1.03027	1.03027	595
7914.26	3646.72	1.03118	1.03118	595
7914.37	3598.52	1.03211	1.03211	595
7914.48	3611.74	1.03302	1.03302	595
7914.58	3637.66	1.03385	1.03385	595
7914.69	3664.75	1.03478	1.03478	595
7914.8	3643.42	1.03571	1.03571	595
7914.9	3620.6	1.03654	1.03654	595
7915.01	3649.5	1.03747	1.03747	595
7915.12	3676.83	1.0384	1.0384	595
7915.22	3674.64	1.0392	1.0392	595
7915.33	3643.43	1.04011	1.04011	595
7915.44	3670.43	1.04104	1.04104	595
7915.55	3695.95	1.04197	1.04197	595
7915.65	3667.65	1.0428	1.0428	595
7915.76	3642.22	1.04371	1.04371	595
7915.87	3670.06	1.04462	1.04462	595
7915.97	3694.7	1.04547	1.04547	595
7916.08	3719.15	1.0464	1.0464	595
7916.19	3678.91	1.0473	1.0473	595
7916.3	3674.04	1.04826	1.04826	595
7916.4	3698.04	1.04904	1.04904	595
7916.51	3649.34	1.04999	1.04999	595
7916.62	3665.45	1.05086	1.05086	595
7916.72	3690.87	1.05171	1.05171	595
7916.83	3717.28	1.05264	1.05264	595
7916.94	3685.5	1.05355	1.05355	595
7917.05	3666.11	1.05448	1.05448	595
7917.15	3692.12	1.05528	1.05528	595
7917.26	3719.22	1.05623	1.05623	595
7917.37	3713.91	1.05714	1.05714	595
7917.47	3689.3	1.05799	1.05799	595
7917.58	3716.72	1.05892	1.05892	595
7917.69	3740.87	1.05979	1.05979	595
7917.8	3704.19	1.0607	1.0607	595
7917.9	3688.12	1.06157	1.06157	595
7918.01	3715.8	1.06248	1.06248	595
7918.12	3741.04	1.06337	1.06337	595
7918.22	3762.73	1.06421	1.06421	595
7918.33	3707.16	1.06516	1.06516	595
7918.44	3713.48	1.06605	1.06605	595
7918.55	3740.52	1.06696	1.06696	595
7918.65	3763.81	1.06779	1.06779	595
7918.76	3726.52	1.06872	1.06872	595
7918.87	3732.29	1.06963	1.06963	595
7918.97	3756.01	1.07044	1.07044	595
7919.08	3726.54	1.07137	1.07137	595
7919.19	3723.77	1.0723	1.0723	595
7919.3	3750.4	1.07318	1.07318	595
7919.4	3697.23	1.07405	1.07405	595
7919.51	3719.97	1.07494	1.07494	595
7919.62	3748.51	1.07589	1.07589	595
7919.72	3769.94	1.0767	1.0767	595
7919.83	3701.12	1.07761	1.07761	595
7919.94	3730.17	1.07854	1.07854	595
7920.04	3755.44	1.07934	1.07934	595
7920.15	3781.83	1.08025	1.08025	595
7920.26	3777.69	1.08116	1.08116	595
7920.37	3733.76	1.08209	1.08209	595
7920.47	3759.15	1.08292	1.08292	595
7920.58	3785.51	1.08385	1.08385	595
7920.69	3740.86	1.08478	1.08478	595
7920.79	3747.15	1.08559	1.08559	595
7920.9	3774.87	1.0865	1.0865	595
7921.01	3801.73	1.08741	1.08741	595
7921.12	3818.79	1.08832	1.08832	595
7921.14	3802.82	1.0885	1.0885	595
7921.25	3744.22	1.08908	1.08908	595
7921.35	3744.65	1.08908	1.08908	595
7921.46	3737.33	1.08873	1.08873	595
7921.57	3716.57	1.08776	1.08776	595
7921.67	3695.22	1.08689	1.08689	595
7921.78	3671.21	1.08592	1.08592	595
7921.89	3646.32	1.08503	1.08503	595
7922	3620.68	1.08412	1.08412	595
7922.1	3595.75	1.08327	1.08327	595
7922.21	3568.55	1.08238	1.08238	595
7922.32	3540.08	1.08143	1.08143	595
7922.42	3513.29	1.08063	1.08063	595
7922.53	3484.25	1.07972	1.07972	595
7922.64	3452.83	1.07879	1.07879	595
7922.75	3422.15	1.07788	1.07788	595
7922.85	3395.22	1.07705	1.07705	595
7922.96	3365.41	1.07614	1.07614	595
7923.07	3335.65	1.07521	1.07521	595
7923.17	3308.66	1.07436	1.07436	595
7923.28	3279.43	1.07345	1.07345	595
7923.39	3249.99	1.07254	1.07254	595
7923.5	3221.02	1.07164	1.07164	595
7923.6	3194.52	1.07079	1.07079	595
7923.71	3166.05	1.0699	1.0699	595
7923.82	3137.63	1.06897	1.06897	595
7923.92	3111.46	1.06812	1.06812	595
7924.03	3083.65	1.06719	1.06719	595
7924.14	3056.47	1.0663	1.0663	595
7924.25	3029.04	1.06535	1.06535	595
7924.35	3003.97	1.06455	1.06455	595
7924.46	2976.69	1.06364	1.06364	595
7924.57	2949.05	1.06271	1.06271	595
7924.67	2924.8	1.0619	1.0619	595
7924.78	2897.76	1.06097	1.06097	595
7924.89	2870.54	1.06006	1.06006	595
7924.99	2845.07	1.05921	1.05921	595
7925.1	2817.45	1.0583	1.0583	595
7925.21	2790.78	1.05735	1.05735	595
7925.32	2763.95	1.05646	1.05646	595
7925.42	2739.65	1.05564	1.05564	595
7925.53	2712.57	1.05473	1.05473	595
7925.64	2685.76	1.0538	1.0538	595
7925.74	2661.76	1.05297	1.05297	595
7925.85	2634.65	1.05204	1.05204	595
7925.96	2607.71	1.05113	1.05113	595
7926.07	2581.71	1.0502	1.0502	595
7926.17	2557.67	1.04937	1.04937	595
7926.28	2532.09	1.04844	1.04844	595
7926.39	2507.07	1.04755	1.04755	595
7926.49	2483.79	1.04671	1.04671	595
7926.6	2459.14	1.0458	1.0458	595
7926.71	2433.89	1.04485	1.04485	595
7926.82	2409.73	1.04398	1.04398	595
7926.92	2387.46	1.04313	1.04313	595
7927.03	2363.04	1.0422	1.0422	594
7927.14	2338.89	1.04129	1.04129	594
7927.24	2316.28	1.04044	1.04044	594
7927.35	2291.59	1.03951	1.03951	594
7927.46	2267.45	1.0386	1.0386	594
7927.57	2242.87	1.03767	1.03767	594
7927.67	2221.01	1.03683	1.03683	594
7927.78	2198.42	1.03596	1.03596	594
7927.89	2176.09	1.03501	1.03501	594
7927.99	2153.89	1.03418	1.03418	594
7928.1	2131	1.03325	1.03325	594
7928.21	2108.97	1.03236	1.03236	594
7928.32	2086.99	1.03143	1.03143	594
7928.42	2066.65	1.03056	1.03056	594
7928.53	2045.17	1.02965	1.02965	594
7928.64	2024.28	1.02874	1.02874	594
7928.74	2004.78	1.0279	1.0279	594
7928.85	1983.82	1.02699	1.02699	594
7928.96	1963.73	1.02608	1.02608	594
7929.07	1943.24	1.02517	1.02517	594
7929.17	1924.89	1.02434	1.02434	594
7929.28	1904.51	1.02339	1.02339	594
7929.39	1884.85	1.02248	1.02248	594
7929.49	1867.07	1.02165	1.02165	594
7929.6	1847.28	1.02074	1.02074	594
7929.71	1826.81	1.01983	1.01983	594
7929.81	1808.02	1.01897	1.01897	594
7929.92	1788.35	1.01806	1.01806	594
7930.03	1768.52	1.01715	1.01715	594
7930.14	1748.58	1.01624	1.01624	594
7930.24	1731.15	1.01537	1.01537	594
7930.35	1712.41	1.01444	1.01444	594
7930.46	1693.17	1.01351	1.01351	594
7930.56	1675.51	1.01266	1.01266	594
7930.67	1656.83	1.01177	1.01177	594
7930.78	1638.06	1.01084	1.01084	594
7930.89	1619.68	1.00991	1.00991	594
7930.99	1602.99	1.00909	1.00909	594
7931.1	1584.2	1.00818	1.00818	594
7931.21	1566.48	1.00727	1.00727	594
7931.31	1550.1	1.00644	1.00644	594
7931.42	1532.67	1.00547	1.00547	594
7931.53	1515.86	1.00456	1.00456	594
7931.64	1499.63	1.00367	1.00367	594
7931.74	1485.18	1.00282	1.00282	594
7931.85	1469.28	1.00189	1.00189	594
7931.96	1454.44	1.00096	1.00096	594
7932.06	1440.65	1.00013	1.00013	594
7932.17	1425.13	0.999225	0.999225	594
7932.28	1410.5	0.998295	0.998295	594
7932.39	1395.56	0.997406	0.997406	594
7932.49	1380.92	0.99658	0.99658	594
7932.6	1361.88	0.995649	0.995649	594
7932.71	1341.19	0.994719	0.994719	594
7932.81	1322.45	0.993893	0.993893	594
7932.92	1302.03	0.992962	0.992962	594
7933.03	1282.02	0.992052	0.992052	594
7933.14	1261.21	0.991123	0.991123	594
7933.24	1242.88	0.990296	0.990296	594
7933.35	1222.78	0.989386	0.989386	594
7933.46	1203.25	0.988456	0.988456	594
7933.56	1185.58	0.987629	0.987629	594
7933.67	1165.18	0.986678	0.986678	594
7933.78	1146.33	0.98579	0.98579	594
7933.89	1128.05	0.984859	0.984859	594
7933.99	1109.83	0.984033	0.984033	594
7934.1	1090.61	0.983123	0.983123	594
7934.21	1072.7	0.982213	0.982213	595
7934.31	1055.34	0.981366	0.981366	595
7934.42	1036.34	0.980435	0.980435	595
7934.53	1018.63	0.979526	0.979526	595
7934.64	999.017	0.978617	0.978617	595
7934.74	982.074	0.97779	0.97779	595
7934.85	963.332	0.976839	0.976839	595
7934.95	945.761	0.976012	0.976012	595
7935.06	927.746	0.975103	0.975103	595
7935.17	908.332	0.974193	0.974193	595
7935.28	890.777	0.973284	0.973284	595
7935.38	874.168	0.972415	0.972415	595
7935.49	854.597	0.971506	0.971506	595
7935.6	836.308	0.970597	0.970597	595
7935.7	820.105	0.969749	0.969749	595
7935.81	802.16	0.96886	0.96886	595
7935.92	784.847	0.96793	0.96793	595
7936.03	767.644	0.967041	0.967041	595
7936.13	752.73	0.966214	0.966214	595
7936.24	735.558	0.965263	0.965263	595
7936.35	719.754	0.964354	0.964354	595
7936.45	704.496	0.963527	0.963527	595
7936.56	688.355	0.962597	0.962597	595
7936.67	672.246	0.961687	0.961687	595
7936.78	656.629	0.960757	0.960757	595
7936.88	642.714	0.959951	0.959951	595
7936.99	627.089	0.959062	0.959062	595
7937.1	611.3	0.958111	0.958111	595
7937.2	597.066	0.957284	0.957284	595
7937.31	581.347	0.956354	0.956354	595
7937.42	566.293	0.955466	0.955466	595
7937.53	551.129	0.954535	0.954535	595
7937.63	537.285	0.953688	0.953688	595
7937.74	522.707	0.952778	0.952778	595
7937.85	508.129	0.951869	0.951869	595
7937.95	495.058	0.951021	0.951021	595
7938.06	481.371	0.950112	0.950112	595
7938.17	467.613	0.949243	0.949243	595
7938.28	453.465	0.948292	0.948292	595
7938.38	441.418	0.947466	0.947466	595
7938.49	427.73	0.946556	0.946556	595
7938.6	414.668	0.945626	0.945626	595
7938.7	402.972	0.944799	0.944799	595
7938.81	390.371	0.94389	0.94389	595
7938.92	377.543	0.94298	0.94298	595
7939.03	365.613	0.942071	0.942071	595
7939.13	354.871	0.941244	0.941244	595
7939.24	343.019	0.940335	0.940335	595
7939.35	331.554	0.939404	0.939404	595
7939.45	321.172	0.938577	0.938577	595
7939.56	309.777	0.937689	0.937689	595
7939.67	298.343	0.936758	0.936758	595
7939.77	287.779	0.935911	0.935911	595
7939.88	276.806	0.935001	0.935001	595
7939.99	266.08	0.934092	0.934092	595
7940.1	255.427	0.933162	0.933162	595
7940.2	246.162	0.932356	0.932356	595
7940.31	236.38	0.931425	0.931425	595
7940.42	226.412	0.930516	0.930516	595
7940.52	217.744	0.92971	0.92971	595
7940.63	210.068	0.928821	0.928821	595
7940.74	201.111	0.927891	0.927891	595
7940.85	192.654	0.92696	0.92696	595
7940.95	184.865	0.926133	0.926133	595
7941.06	177.056	0.925224	0.925224	595
7941.17	169.47	0.924315	0.924315	595
7941.27	162.998	0.923467	0.923467	595
7941.38	156.693	0.922558	0.922558	595
7941.49	150.06	0.921648	0.921648	595
7941.6	144.234	0.920739	0.920739	595
7941.7	139.082	0.919912	0.919912	595
7941.81	133.453	0.919002	0.919002	595
7941.92	128.058	0.918093	0.918093	595
7942.02	123.89	0.917245	0.917245	595
7942.13	119.691	0.916356	0.916356	595
7942.24	115.697	0.915426	0.915426	595
7942.35	112.168	0.914496	0.914496	595
7942.45	109.136	0.91369	0.91369	595
7942.56	106.263	0.91276	0.91276	595
7942.67	103.516	0.91185	0.91185	595
7942.77	101.748	0.911023	0.911023	595
7942.88	100.28	0.910114	0.910114	595
7942.99	98.9846	0.909225	0.909225	595
7943.1	97.7769	0.908294	0.908294	595
7943.2	96.6402	0.907468	0.907468	595
7943.31	94.4614	0.906517	0.906517	595
7943.42	92.315	0.905628	0.905628	595
7943.52	90.8301	0.904781	0.904781	595
7943.63	88.8882	0.903892	0.903892	595
7943.74	87.1216	0.902962	0.902962	595
7943.85	85.794	0.902052	0.902052	595
7943.95	84.6255	0.901225	0.901225	595
7944.06	83.5205	0.900275	0.900275	595
7944.17	82.6597	0.899365	0.899365	595
7944.27	82.1785	0.898538	0.898538	595
7944.38	81.3341	0.897608	0.897608	595
7944.49	80.2683	0.896719	0.896719	595
7944.6	79.1714	0.895789	0.895789	595
7944.7	78.5076	0.894962	0.894962	595
7944.81	78.7524	0.894052	0.894052	595
7944.92	78.3656	0.893102	0.893102	595
7945.02	77.884	0.892275	0.892275	595
7945.13	77.5604	0.891386	0.891386	595
7945.24	77.513	0.890456	0.890456	595
7945.34	77.2764	0.889629	0.889629	595
7945.45	77.0394	0.888699	0.888699	595
7945.56	76.3212	0.887789	0.887789	595
7945.67	75.5956	0.88688	0.88688	595
7945.77	74.5216	0.886033	0.886033	595
7945.88	73.0924	0.885144	0.885144	595
7945.99	71.4987	0.884213	0.884213	595
7946.09	70.8271	0.883366	0.883366	595
7946.2	70.1798	0.882456	0.882456	595
7946.31	70.0374	0.881526	0.881526	595
7946.42	69.2166	0.880596	0.880596	595
7946.52	68.9086	0.879748	0.879748	595
7946.63	68.4118	0.878859	0.878859	595
7946.74	68.0718	0.877929	0.877929	595
7946.84	67.7484	0.877144	0.877144	595
7946.95	67.0773	0.876213	0.876213	595
7947.06	66.4615	0.875284	0.875284	595
7947.17	65.909	0.874374	0.874374	595
7947.27	65.2462	0.873568	0.873568	595
7947.38	64.7881	0.872638	0.872638	595
7947.49	64.0541	0.871707	0.871707	595
7947.59	63.3356	0.87086	0.87086	595
7947.7	62.5624	0.86995	0.86995	595
7947.81	61.6781	0.86902	0.86902	595
7947.92	60.4784	0.868111	0.868111	595
7948.02	59.6415	0.867284	0.867284	595
7948.13	58.1415	0.866333	0.866333	595
7948.24	56.7841	0.865444	0.865444	595
7948.34	55.5365	0.864597	0.864597	595
7948.45	52.4359	0.863687	0.863687	595
7948.51	49.7504	0.863191	0.863191	595
7948.52	49.1683	0.863109	0.863109	595
7948.55	47.7621	0.86286	0.86286	595
7948.72	46.7503	0.862591	0.862591	595
7948.73	46.7504	0.862591	0.862591	595
